# Supplementary material for: The Ectopic Overexpression of the Cotton Ve1 and Ve2-Homolog Sequences Leads to Resistance Response to Verticillium Wilt in Arabidopsis
Source: Front Plant Sci. 2017 May 29;8:844. doi: 10.3389/fpls.2017.00844 (PMC5447073; doi:10.3389/fpls.2017.00844)
Supplement: Supplementary file 1 [file Table1.XLS]

## Sheet: Sheet1
Table S1. Primers used in this study
Name	Sequence	Notes
Full length cDNA cloning
V1-FL-F	ACAGTTGATTTTCATCTGTTGTTG	Primers used for full length cDNA of GbaVd1 cloning
V1-FL-R	GGAGAAATAAATGAACTGAAATTCA
V2-FL-F	TCTTTATATACTCAACGTCTCTTGC	Primers used for full length cDNA of GbaVd2 cloning
V2-FL-R	CAACTTATTTAATCGAAAAGAAACA
Primers for transformation vectors
Vd1 -BamHⅠ	GGATCCTGGGGACTTTTTGTTTTATG	Primers used for constructing GbaVd1 recombinant vector
Vd1-BstEⅡ	GGTCACCTAGAAAAGGAAAATGGTTGC
Vd2 -BamHⅠ	GGATCCCATTCATCTTTCAATAGCCTC	Primers used for constructing GbaVd2 recombinant vector
Vd2-BstEⅡ	GGTCACCAATACAAGGAAAGAGATAGC
Primers for transgenic lines detection
Vd1-Det-F	TTTTGGGCTTGCGGTTCTTG	Primers used for GbaVd1 transgenic lines detecting
Vd1-Det-R	AACAAAGGACCCATCACAACCC
Vd2-Det-F	ACGAGCACCCAACTTCAATCA	Primers used for GbaVd2 transgenic lines detecting
Vd2-Det-R	GGTGGAAACAGAAACCAGAAAC
Primers for expression analysis
GbaVd1-F	TCTTTTGGGCTTGCGGTTCT	Primers used for GbaVd1 expression analysis
GbaVd1-R	GGAGGTTGTGGCATCTGTGC
GbaVd1-F	CATGTTTGGGGACGTGGGA	Primers used for GbaVd2 expression analysis
GbaVd1-R	GGAGGTGAATACGGGCAGGA
Ubi4-F	GAAGGCATTCCACCTGACCAAC	Ubiquitin 4 used for control
Ubi4-R	CAAGCACAAGAAGAAGAAGGTCAAG
Primers for fungal biomass detection
Gh-18S-F	CGGCTACCACATCCAAGGAA	Primers used for quantative PCR of cotton
Gh-18S-R	TGTCACTACCTCCCCGTGTCA
Vd-EF-1α-F	TGAGTTCGAGGCTGGTATCT	Primers used for quantative PCR of V. dahliae
Vd-EF-1α-R	CACTTGGTGGTGTCCATCTT
Ar-RBD-F	GAATCCACCCATACCACCAG	Primers used for quantative PCR of Arabidopsis
Ar-RBD-R	GAGGAGGAGGATGGTGATGA
