# Supplementary material for: The Ectopic Overexpression of the Cotton Ve1 and Ve2-Homolog Sequences Leads to Resistance Response to Verticillium Wilt in Arabidopsis
Source: Front Plant Sci. 2017 May 29;8:844. doi: 10.3389/fpls.2017.00844 (PMC5447073; doi:10.3389/fpls.2017.00844)
Supplement: Supplementary file 2 [file Table2.XLS]

## Sheet: Sheet1
Table S2 Differentially expressed genes in GbaVd1 or GbaVd2 transgenic lines compared with the wild-type Col-0
GbaVd1 transgenic line Vs Col-0
Probe Name	p-value	FCAbsolute	Regulation	GeneSymbol	Description	EntrezGeneID	GO_Avadis_	RefSeqAccession	UniGeneID
A_84_P260800	0.000574	6.25516	up	AT4G19430	unknown protein [AT4G19430.1]	827684	GO:0008150|GO:0003674|GO:0009507	NM_118063	At.22845
A_84_P855492	0.00829748	5.50928	up	AT5G04120	phosphoglycerate/bisphosphoglycerate mutase family protein [AT5G04120.1]	830290	GO:0008152|GO:0005575|GO:0003824	NM_120494	At.33173
A_84_P20428	0.000118	4.86695	up	CYP71A20	CYP71A20 (cytochrome P450, family 71, subfamily A, polypeptide 20); oxygen binding [AT4G13310.1]	826961	GO:0006118|GO:0019825	NM_202812	At.33390
A_84_P13116	0.000648	4.78112	up	AT5G53190	nodulin MtN3 family protein [AT5G53190.1]	835400	GO:0016020|GO:0008150	NM_124698	At.29569
A_84_P19845	0.00679899	4.7752	up	ATMYB21	ATMYB21 (MYB DOMAIN PROTEIN 21); DNA binding / transcription factor [AT3G27810.1]	822401	GO:0048443|GO:0003700|GO:0009753|GO:0003677|GO:0006355	NM_113696	At.226
A_84_P843965	0.00221411	3.41786	up	AT5G11360	ATP binding / protein kinase [AT5G11360.1]	831007	GO:0004672|GO:0005524|GO:0006468|GO:0005575	NM_121174	At.50450
A_84_P22612	0.0044635	2.7539	up	AT5G62730	proton-dependent oligopeptide transport (POT) family protein [AT5G62730.1]	836394	GO:0005215|GO:0016020|GO:0006857	NM_125668	At.29036
A_84_P21567	0.00398277	2.60707	up	AT5G35940	jacalin lectin family protein [AT5G35940.1]	833584	GO:0008150|GO:0003674|GO:0005575	NM_122985	At.43336
A_84_P18401	0.0039411	2.59696	up	HSP70	HSP70 (heat shock protein 70); ATP binding [AT3G12580.1]	820438	GO:0005829|GO:0005524|GO:0006457|GO:0009644|GO:0009408|GO:0042542|GO:0009617|GO:0009615	NM_112093	At.47608
A_84_P15944	0.00678692	2.48803	up	AT5G50790	nodulin MtN3 family protein [AT5G50790.1]	835151	GO:0016020|GO:0008150	NM_124457	At.7905
A_84_P20937	0.00140797	2.44446	up	AT1G68170	nodulin MtN21 family protein [AT1G68170.1]	843145	GO:0016020	NM_105487	At.35562
A_84_P12826	0.00171031	2.28492	up	CBL5	CBL5 (CALCINEURIN B-LIKE PROTEIN 5) [AT4G01420.1]	826671	GO:0006499|GO:0005575|GO:0019722|GO:0005509	NM_116372	At.3815
A_84_P826776	0.00190163	2.27439	up	AT4G12400	stress-inducible protein, putative [AT4G12400.2]	826849	GO:0006950|GO:0005488|GO:0009644|GO:0009408|GO:0005575|GO:0042542	NM_001036543	At.33478
A_84_P22572	0.00357936	2.17631	up	HSP81-1	HSP81-1 (HEAT SHOCK PROTEIN 81-1); ATP binding / unfolded protein binding [AT5G52640.1]	835341	GO:0046685|GO:0051082|GO:0005524|GO:0042742|GO:0009408	NM_124642	At.25471
A_84_P13014	0.000747	2.14825	up	AT5G12110	elongation factor 1B alpha-subunit 1 (eEF1Balpha1) [AT5G12110.1]	831084	GO:0005853|GO:0006414|GO:0003746	NM_121249	At.699
A_84_P74664	0.00141208	2.12175	up	AT5G15290	integral membrane family protein [AT5G15290.1]	831381	GO:0008150|GO:0003674|GO:0005575	NM_121533	At.31822
A_84_P577078	0.00776581	2.12073	up	AT5G35480	unknown protein [AT5G35480.1]	833512	GO:0008150|GO:0003674|GO:0005575	NM_122939	At.30595
A_84_P16091	0.00137524	2.10767	up	AT1G64590	short-chain dehydrogenase/reductase (SDR) family protein [AT1G64590.1]	842767	GO:0008152|GO:0016491	NM_105134	At.16563
A_84_P13004	0.00455936	2.09757	up	BXL3	BXL3 (BETA-XYLOSIDASE 3); hydrolase, hydrolyzing O-glycosyl compounds [AT5G09730.1]	830833	GO:0004553|GO:0005975|GO:0012505	NM_121010	At.47498
A_84_P23846	0.00419803	2.06736	up	ATGOLS1	ATGOLS1 (ARABIDOPSIS THALIANA GALACTINOL SYNTHASE 1); transferase, transferring hexosyl groups [AT2G47180.1]	819331	GO:0016051|GO:0016758|GO:0009644|GO:0009408|GO:0005575|GO:0042542	NM_130286	At.12215
A_84_P19534	0.00286673	2.06345	up	PRF4	PRF4 (PROFILIN 4); actin binding [AT4G29340.1]	829055	GO:0005634|GO:0007010|GO:0005737|GO:0003779|GO:0015629	NM_119079	At.31934
A_84_P51860	0.00836233	2.0567	up	AT3G19550	similar to hypothetical protein [Vitis vinifera] (GB:CAN60715.1) [AT3G19550.1]	821491	GO:0008150|GO:0003674|GO:0005739	NM_112844	At.38392
A_84_P514265	0.00162827	2.04739	up	AT1G13635	methyladenine glycosylase family protein [AT1G13635.1]	2745751	GO:0006284|GO:0005575|GO:0003824|GO:0006281	NM_202089	At.19663
A_84_P13988	0.00393544	2.03443	up	AT5G25450	ubiquinol-cytochrome C reductase complex 14 kDa protein, putative [AT5G25450.1]	832619	GO:0006122|GO:0008121|GO:0006118|GO:0005750|GO:0005739	NM_122455	At.47519
A_84_P23558	0.00887775	2.01496	up	AT1G55240	similar to unknown protein [Arabidopsis thaliana] (TAIR:AT1G55230.1); similar to unnamed protein product [Vitis vinifera] (GB:CAO63741.1); contains InterPro domain Protein of unknown function DUF716 (InterPro:IPR006904) [AT1G55240.1]	841967	GO:0008150|GO:0003674|GO:0012505	NM_104397	At.37095
A_84_P52180	0.00909208	2.01358	up	AGL8	AGL8 (AGAMOUS-LIKE 8); transcription factor [AT5G60910.1]	836212	GO:0009911|GO:0010154|GO:0005634|GO:0003700	NM_125484	At.5426
A_84_P296254	0.00172947	1.98761	up	AT3G10280	fatty acid elongase 3-ketoacyl-CoA synthase, putative [AT3G10280.1]	820190	GO:0030497|GO:0008415|GO:0042335|GO:0012505|GO:0000038	NM_111863	At.50165
A_84_P182564	0.00021	1.95742	up	AT4G21323	subtilase family protein [AT4G21323.1]	827881	GO:0006508|GO:0004289|GO:0012505	NM_118251	At.54455
A_84_P17612	0.00606603	1.94858	up	MYB85	MYB85 (myb domain protein 85); DNA binding / transcription factor [AT4G22680.1]	828364	GO:0003700|GO:0003677|GO:0006355	NM_118394	At.1863
A_84_P756371	0.00785116	1.92888	up	AT2G07672	Identical to Uncharacterized mitochondrial protein AtMg01050 [Arabidopsis Thaliana] (GB:P92539;GB:Q1ZXX5;GB:Q4PL87;GB:Q8S876;GB:Q8S8C5) [AT2G07672.1]	815344	GO:0008150|GO:0003674	NM_126729	At.52680
A_84_P839463	0.0087318	1.92786	up	AT5G37478	Expressed protein [AT5G37478.1]	2746163	GO:0008150|GO:0003674|GO:0005575	NM_203128	At.49813
A_84_P752079	0.00645	1.91413	up	AT1G48700	oxidoreductase, acting on paired donors, with incorporation or reduction of molecular oxygen, 2-oxoglutarate as one donor, and incorporation of one atom each of oxygen into both donors [AT1G48700.1]	841292	GO:0019538|GO:0016706|GO:0005575	NM_103765	At.38368
A_84_P14424	0.00250451	1.87871	up	AGL17	AGL17 (AGAMOUS-LIKE 17); transcription factor [AT2G22630.1]	816794	GO:0048578|GO:0005634|GO:0003700|GO:0006355	NM_127828	At.39413
A_84_P14842	0.00826242	1.87353	up	AT4G38830	protein kinase family protein [AT4G38830.1]	830038	GO:0016301|GO:0006468|GO:0012505	NM_120043	At.66584
A_84_P556555	0.00378364	1.86907	up	AT5G02490	heat shock cognate 70 kDa protein 2 (HSC70-2) (HSP70-2) [AT5G02490.1]	831856	GO:0005829|GO:0005524|GO:0006457|GO:0009408|GO:0009617	NM_120327	At.5363
A_84_P552230	0.00945363	1.86585	up	AT5G46090	similar to unknown protein [Arabidopsis thaliana] (TAIR:AT4G18425.1); similar to Protein of unknown function DUF679 [Medicago truncatula] (GB:ABN08714.1); contains InterPro domain Protein of unknown function DUF679 (InterPro:IPR007770) [AT5G46090.1]	834650	GO:0008150|GO:0003674|GO:0005575	NM_123977	At.55400
A_84_P14645	0.00440599	1.86071	up	AT3G48830	polynucleotide adenylyltransferase family protein / RNA recognition motif (RRM)-containing protein [AT3G48830.1]	824044	GO:0006396|GO:0004652|GO:0003723|GO:0012505	NM_114742	At.35678
A_84_P22513	0.0067664	1.84472	up	AT5G35950	jacalin lectin family protein [AT5G35950.1]	833586	GO:0008150|GO:0003674|GO:0005575	NM_122986	At.55150
A_84_P703493	0.00681246	1.84011	up	AT1G65347	transposable element gene [AT1G65347.1]	3767637
A_84_P23151	0.000482	1.83244	up	AT3G47110	leucine-rich repeat transmembrane protein kinase, putative [AT3G47110.1]	823864	GO:0004674|GO:0005524|GO:0016301|GO:0006468|GO:0012505|GO:0007169	NM_114578	At.53812
A_84_P578094	0.00508667	1.83033	up	AT3G23260	F-box family protein [AT3G23260.1]	821905	GO:0008150|GO:0003674|GO:0005575	NM_113227	At.53451
A_84_P537144	0.00621766	1.82773	up	AT5G26800	similar to unknown protein [Arabidopsis thaliana] (TAIR:AT3G05810.1) [AT5G26800.1]	832738	GO:0008150|GO:0003674	NM_122562	At.45932
A_84_P12200	0.00248155	1.80751	up	PIP2;4/PIP2F	PIP2;4/PIP2F (plasma membrane intrinsic protein 2;4); water channel [AT5G60660.1]	836187	GO:0016020|GO:0015250|GO:0006810	NM_125459	At.22996
A_84_P19239	0.000988	1.79121	up	AT1G44830	AP2 domain-containing transcription factor TINY, putative [AT1G44830.1]	841047	GO:0005634|GO:0003700|GO:0003677|GO:0006355	NM_103564	At.50652
A_84_P770289	0.00849539	1.77925	up		hypothetical protein [ATMG01040.1]		GO:0008150|GO:0003674|GO:0005575
A_84_P556490	0.0033535	1.76887	up	AT4G23493	unknown protein [AT4G23493.1]	828448	GO:0008150|GO:0003674	NM_118479	At.32425
A_84_P19976	0.000483	1.74032	up	IRT3	IRT3 (Iron regulated transporter 3); cation transmembrane transporter/ metal ion transmembrane transporter [AT1G60960.1]	842387	GO:0030001|GO:0016020|GO:0006812|GO:0009624|GO:0046873|GO:0008324	NM_104776	At.66932
A_84_P752474	0.00302605	1.73693	up	AT1G63080	pentatricopeptide (PPR) repeat-containing protein [AT1G63080.1]	842611	GO:0008150|GO:0005739	NM_104986	At.64076
A_84_P271180	0.00794392	1.73133	up	AT1G53490	DNA binding [AT1G53490.1]	841784	GO:0003677	NM_104227	At.72477
A_84_P238433	0.00216743	1.72999	up	AT5G37300	similar to unknown protein [Arabidopsis thaliana] (TAIR:AT2G38995.1); similar to unnamed protein product [Vitis vinifera] (GB:CAO48523.1); contains InterPro domain Protein of unknown function UPF0089 (InterPro:IPR004255); contains InterPro domain Protein	833704	GO:0008150|GO:0005575	NM_123089	At.6994
A_84_P756412	0.00447684	1.72438	up	AT2G15030	pseudogene, similar to LD40380p, blastp match of 31% identity and 2.1e-06 P-value to GP [AT2G15030.1]	3768474			At.40470
A_84_P12691	0.00528334	1.72265	up	AT3G27440	uracil phosphoribosyltransferase, putative / UMP pyrophosphorylase, putative / UPRTase, putative [AT3G27440.1]	822365	GO:0005524|GO:0016301|GO:0009058|GO:0005575|GO:0004845	NM_113659	At.37060
A_84_P565344	0.00270683	1.71197	up	AtGRF8	AtGRF8 (GROWTH-REGULATING FACTOR 8) [AT4G24150.1]	828515	GO:0005634|GO:0016563|GO:0048366	NM_118547	At.51240
A_84_P19962	0.00376599	1.71196	up	AT1G53260	similar to unknown protein [Arabidopsis thaliana] (TAIR:AT3G15000.1); similar to unnamed protein product [Vitis vinifera] (GB:CAO39382.1) [AT1G53260.1]	841759	GO:0012505	NM_104204	At.50949
A_84_P816904	0.0054955	1.67198	up	AtTIP2;3	AtTIP2;3 (Arabidopsis thaliana tonoplast intrinsic protein 2;3); water channel [AT5G47450.1]	834794	GO:0009651|GO:0016020|GO:0051739|GO:0009705|GO:0015200|GO:0015250|GO:0006810	NM_124117	At.43789
A_84_P15734	0.00744918	1.66778	up	XTR6	XTR6 (XYLOGLUCAN ENDOTRANSGLYCOSYLASE 6); hydrolase, acting on glycosyl bonds [AT4G25810.1]	828686	GO:0016798|GO:0005975|GO:0048046|GO:0005618|GO:0012505|GO:0006073	NM_118713	At.2901
A_84_P285100	0.0077486	1.65822	up	SCPL2	SCPL2 (serine carboxypeptidase-like 2); serine carboxypeptidase [AT1G73300.1]	843664	GO:0006508|GO:0004185|GO:0012505	NM_105989	At.50809
A_84_P18476	0.00975551	1.65215	up	AT3G59830	ankyrin protein kinase, putative [AT3G59830.1]	825152	GO:0016301|GO:0006468|GO:0004712|GO:0009507	NM_115845	At.50294
A_84_P193394	0.00673388	1.64949	up	AT3G16670	similar to unknown protein [Arabidopsis thaliana] (TAIR:AT3G16660.1); similar to unnamed protein product [Vitis vinifera] (GB:CAO44793.1) [AT3G16670.1]	820919	GO:0008150|GO:0003674|GO:0012505	NM_112540	At.43368
A_84_P13256	0.00645802	1.64514	up	ATGOLS4	ATGOLS4 (ARABIDOPSIS THALIANA GALACTINOL SYNTHASE 4); transferase, transferring glycosyl groups / transferase, transferring hexosyl groups [AT1G60470.1]	842342	GO:0016757|GO:0016051|GO:0016758|GO:0005575	NM_104734	At.36646
A_84_P508552	0.00776301	1.64204	up	AT4G05497	F-box family protein [AT4G05497.1]	830176	GO:0008150|GO:0003674	NM_179199	At.54168
A_84_P811890	0.00974941	1.63531	up	AT4G08950	phosphate-responsive protein, putative (EXO) [AT4G08950.1]	826473	GO:0009505|GO:0008150|GO:0003674	NM_116964	At.22399
A_84_P508347	0.00245212	1.62464	up	AT2G42395	unknown protein [AT2G42395.1]	2745592	GO:0008150|GO:0003674|GO:0005575	NM_201942	At.47790
A_84_P130216	0.00451655	1.6238	up	AT2G37750	unknown protein [AT2G37750.1]	818352	GO:0008150|GO:0003674	NM_129331	At.28646
A_84_P532062	0.000354	1.62316	up	AT1G33340	epsin N-terminal homology (ENTH) domain-containing protein / clathrin assembly protein-related [AT1G33340.1]	840228	GO:0048268|GO:0030118|GO:0005488	NM_103061	At.39954
A_84_P751488	0.000771	1.61918	up	AT1G52905	similar to unknown protein [Arabidopsis thaliana] (TAIR:AT1G27565.1) [AT1G52905.1]	2745825	GO:0008150|GO:0003674|GO:0005575	NM_202283	At.49456
A_84_P522289	0.00289605	1.61634	up	AT1G20990	DC1 domain-containing protein [AT1G20990.1]	838693	GO:0009507	NM_101952	At.51277
A_84_P526704	0.00740781	1.61321	up	AT1G21530	AMP-binding protein, putative [AT1G21530.1]	838754	GO:0008152|GO:0003824	NM_001084104	At.41651
A_84_P554054	0.00584988	1.61206	up	AT5G60140	transcriptional factor B3 family protein [AT5G60140.1]	836136	GO:0003700|GO:0003677|GO:0006355|GO:0005575	NM_125407	At.29182
A_84_P722142	6.11e-05	1.60699	up	AT2G43375	other RNA [AT2G43375.1]	6240712		NR_022651	At.36902
A_84_P16823	0.00584255	1.60525	up	LHY	LHY (LATE ELONGATED HYPOCOTYL); DNA binding / transcription factor [AT1G01060.1]	839341	GO:0009651|GO:0009739|GO:0003700|GO:0009753|GO:0003677|GO:0009737|GO:0042752|GO:0009723|GO:0046686|GO:0009733|GO:0009751|GO:0045449	NM_001035847	At.25466
A_84_P18342	0.00392941	1.59965	up	A37	A37 (PYRIDOXINE BIOSYNTHESIS 1.2); protein heterodimerization [AT3G16050.1]	820850	GO:0046982|GO:0008152|GO:0005829	NM_112475	At.7601
A_84_P14603	0.00743316	1.59934	up	COBL2	COBL2 (COBRA-LIKE PROTEIN 2 PRECURSOR) [AT3G29810.1]	822697	GO:0008150|GO:0003674|GO:0031225	NM_113910	At.36848
A_84_P758863	0.00538802	1.59704	up	AT3G16390	jacalin lectin family protein [AT3G16390.1]	820886	GO:0008150|GO:0003674|GO:0005575	NM_112510	At.66561
A_84_P275920	0.00236711	1.58989	up	SPL8	SPL8 (SQUAMOSA PROMOTER BINDING PROTEIN-LIKE 8); DNA binding [AT1G02065.1]	839275	GO:0005634|GO:0009554|GO:0003677|GO:0009556	NM_202009	At.499
A_84_P772185	0.00258145	1.58358	up	AT1G06790	RNA polymerase Rpb7 N-terminal domain-containing protein [AT1G06790.2]	837190	GO:0006350|GO:0003899	NM_202047	At.48160
A_84_P788429	0.00544528	1.58306	up	ASML2	ASML2 (ACTIVATOR OF SPOMIN::LUC2) [AT3G12890.1]	820472	GO:0016563|GO:0010182|GO:0005575	NM_112125	At.39532
A_84_P12887	0.00389624	1.58294	up	AT1G32375	F-box family protein [AT1G32375.1]	840130	GO:0008150|GO:0003674|GO:0012505	NM_102971	At.51877
A_84_P21343	0.00440621	1.58225	up	ATGH9B6	ATGH9B6 (ARABIDOPSIS THALIANA GLYCOSYL HYDROLASE 9B6); hydrolase, hydrolyzing O-glycosyl compounds [AT1G23210.1]	838930	GO:0004553|GO:0005975|GO:0012505	NM_102170	At.51731
A_84_P756892	0.00711404	1.57714	up	AT2G07704	transposable element gene [AT2G07704.1]	3768684
A_84_P600095	0.00386229	1.56438	up	AT4G19645	similar to unknown protein [Arabidopsis thaliana] (TAIR:AT1G31300.2); similar to unknown protein [Arabidopsis thaliana] (TAIR:AT1G31300.1); similar to unnamed protein product [Vitis vinifera] (GB:CAO70221.1); contains InterPro domain TRAM, LAG1 and CLN8 h	827707	GO:0008150|GO:0003674|GO:0016021	NM_179214	At.44254
A_84_P18877	0.00639862	1.54481	up	ATMLO7/MLO7	ATMLO7/MLO7 (MILDEW RESISTANCE LOCUS O 7); calmodulin binding [AT2G17430.1]	816249	GO:0006952|GO:0005886|GO:0008219|GO:0005516	NM_127298	At.28692
A_84_P133525	0.00207319	1.54342	up	ATPSK4	ATPSK4 (PHYTOSULFOKINE 4 PRECURSOR); growth factor [AT3G49780.1]	824140	GO:0009887|GO:0008283|GO:0030154|GO:0031012|GO:0008083	NM_114838	At.20119
A_84_P756970	0.00110955	1.54113	up	AT2G03110	nucleic acid binding [AT2G03110.1]	814840	GO:0003676|GO:0008150|GO:0005575	NM_126362	At.23438
A_84_P788567	0.0047734	1.53403	up	NHX4	NHX4 (sodium proton exchanger 4); sodium:hydrogen antiporter [AT3G06370.1]	819811	GO:0015385|GO:0006814|GO:0015081|GO:0012505|GO:0016021	NM_111512	At.40533
A_84_P23956	0.0053239	1.53368	up	AT1G07350	transformer serine/arginine-rich ribonucleoprotein, putative [AT1G07350.1]	837246	GO:0008380|GO:0003723	NM_179274	At.24511
A_84_P11030	0.00337451	1.53217	up	AT4G30450	glycine-rich protein [AT4G30450.1]	829168	GO:0008150|GO:0003674	NM_119191	At.43691
A_84_P14059	0.00935948	1.52589	up	AT1G50400	porin family protein [AT1G50400.1]	841462	GO:0005741|GO:0008308|GO:0006820	NM_103923	At.50793
A_84_P849853	0.00851848	1.51695	up	AT1G67865	unknown protein [AT1G67865.1]	843114	GO:0008150|GO:0003674|GO:0005575	NM_105456	At.26437
A_84_P790636	0.0010809	1.5148	up	AT3G03500	Arabidopsis thaliana Full-length cDNA Complete sequence from clone GSLTPGH91ZD03 of Hormone Treated Callus of strain col-0 of Arabidopsis thaliana (thale cress) [BX825048]	821247	GO:0008150|GO:0012505|GO:0004536		At.50151
A_84_P787973	0.00219397	1.51442	up	AT2G43445	Identical to F-box/Kelch-repeat protein At2g43440 [Arabidopsis Thaliana] (GB:Q0WRU9;GB:O22858;GB:Q56YI6); similar to unknown protein [Arabidopsis thaliana] (TAIR:AT2G43440.1); similar to F-box domain containing protein [Brassica oleracea] (GB:ABD65166.1);	5007959		NM_001084580	At.36896
A_84_P81799	3.66e-05	1.50348	up	CSD2	CSD2 (COPPER/ZINC SUPEROXIDE DISMUTASE 2); copper, zinc superoxide dismutase [AT2G28190.1]	817365	GO:0006979|GO:0046688|GO:0009416|GO:0004784|GO:0006950|GO:0009507|GO:0019430|GO:0010039	NM_128379	At.20409
A_84_P811289	0.000425	1.46264	up	HSP81-2	HSP81-2 (EARLY-RESPONSIVE TO DEHYDRATION 8); ATP binding [AT5G56030.1]	835701	GO:0006952|GO:0009908|GO:0005524|GO:0050821|GO:0006457|GO:0012505|GO:0009408|GO:0010286|GO:0048366	NM_124985	At.25243
A_84_P767684	0.000581	13.4402	down	AT5G33395	transposable element gene [AT5G33395.1]	3771140
A_84_P762010	0.00195772	10.9221	down	AT3G28899	unknown protein [AT3G28899.1]	6240524		NM_001125261	At.68395
A_84_P19658	0.000796	9.39719	down	AT5G24240	phosphatidylinositol 3- and 4-kinase family protein / ubiquitin family protein [AT5G24240.1]	832491	GO:0012505|GO:0004428|GO:0006512	NM_122330	At.54971
A_84_P750060	0.00173219	6.40048	down	AT1G36680	transposable element gene [AT1G36680.1]	3767024
A_84_P11542	0.0021071	5.88201	down	AT1G35410	similar to unknown protein [Arabidopsis thaliana] (TAIR:AT1G35400.1); contains InterPro domain Protein of unknown function DUF1184 (InterPro:IPR009568); contains InterPro domain Uncharacterised conserved protein UCP031143 (InterPro:IPR016970) [AT1G35410.1	840433	GO:0008150|GO:0003674|GO:0005575	NM_103236	At.51953
A_84_P18411	0.000391	5.71913	down	AT3G44970	cytochrome P450 family protein [AT3G44970.1]	823632	GO:0006118|GO:0019825|GO:0012505	NM_114366	At.53744
A_84_P11274	4.65e-05	5.25651	down	AGL68/MAF5	AGL68/MAF5 (MADS AFFECTING FLOWERING 5); transcription factor [AT5G65080.1]	836632	GO:0005634|GO:0003700|GO:0010048|GO:0009910	NM_001085330	At.28687
A_84_P12205	0.00647902	5.06494	down	AT5G61620	myb family transcription factor [AT5G61620.1]	836284	GO:0003700|GO:0045449	NM_125556	At.55665
A_84_P573586	0.00281914	4.53177	down	AT5G53260	seed maturation family protein [AT5G53260.1]	835407	GO:0003674|GO:0007275	NM_124705	At.55521
A_84_P10915	2.31e-05	4.38951	down	AT3G60440	similar to unknown protein [Arabidopsis thaliana] (TAIR:AT3G60450.1); similar to unnamed protein product [Vitis vinifera] (GB:CAO70569.1); contains InterPro domain Phosphoglycerate mutase (InterPro:IPR013078); contains InterPro domain PRIB5 (InterPro:IPR0	825215	GO:0005575	NM_115908	At.34448
A_84_P836925	0.00354727	4.18996	down	AT5G35935	transposable element gene [AT5G35935.1]	3771313			At.25345
A_84_P12725	0.00423145	3.93844	down	AT3G28510	AAA-type ATPase family protein [AT3G28510.1]	822481	GO:0016887	NM_113771	At.42784
A_84_P568618	0.000285	3.69573	down	AT2G38823	similar to unknown protein [Arabidopsis thaliana] (TAIR:AT3G54520.1) [AT2G38823.1]	818465	GO:0008150|GO:0003674|GO:0005575	NM_179969	At.50123
A_84_P766913	0.00413465	3.60626	down	AT5G28880	transposable element gene [AT5G28880.1]	3770842
A_84_P768261	0.00786103	3.24336	down	AT5G60805	Encodes a defensin-like (DEFL) family protein. [AT5G60805.1]	3771543	GO:0012505	NM_001037037	At.63373
A_84_P18519	0.0031985	3.1645	down	AT4G08990	DNA (cytosine-5-)-methyltransferase, putative [AT4G08990.1]	826477	GO:0006306|GO:0003886|GO:0005575	NM_116968	At.54221
A_84_P214338	0.00261416	3.10028	down	AT2G17845	short-chain dehydrogenase/reductase (SDR) family protein [AT2G17845.1]	816294	GO:0008152|GO:0016491	NM_127338	At.52789
A_84_P18924	0.00868493	3.01966	down	AT1G52130	jacalin lectin family protein [AT1G52130.1]	841643	GO:0008150|GO:0003674|GO:0005575	NM_104094	At.52152
A_84_P151158	0.000848	2.93324	down	AT5G56550	similar to unknown protein [Arabidopsis thaliana] (TAIR:AT4G26288.1); similar to hypothetical protein [Vitis vinifera] (GB:CAN69977.1) [AT5G56550.1]	835756	GO:0008150|GO:0003674|GO:0005575	NM_125038	At.63908
A_84_P762349	0.00705873	2.91378	down	AT3G05746	unknown protein [AT3G05746.1]	6240949	GO:0012505	NM_001125111	At.73686
A_84_P18357	0.000263	2.90706	down	AT3G17060	pectinesterase family protein [AT3G17060.1]	820963	GO:0009505|GO:0042545|GO:0030599	NM_112582	At.38798
A_84_P252295	0.00222742	2.82983	down	AT1G64290	F-box protein-related [AT1G64290.1]	842734	GO:0008150|GO:0003674|GO:0005575	NM_105103	At.36019
A_84_P792249	0.00749552	2.78533	down	AT3G54625	other RNA [AT3G54625.1]	5008086		NR_022849	At.64647
A_84_P17793	0.00642578	2.77428	down	ATEXPA24	ATEXPA24 (ARABIDOPSIS THALIANA EXPANSIN A24) [AT5G39310.1]	833927	GO:0005576|GO:0003674|GO:0009826|GO:0009828	NM_123293	At.55250
A_84_P787650	0.0085952	2.76693	down	AT4G10140	BX834898 Arabidopsis thaliana Hormone Treated Callus Col-0 Arabidopsis thaliana cDNA clone GSLTPGH57ZF12 3PRIM, mRNA sequence [BX834898]	826605	GO:0003674		At.33651
A_84_P20645	0.000212	2.69958	down	AT1G49800	unknown protein [AT1G49800.1]	841403	GO:0008150|GO:0003674|GO:0012505	NM_103867	At.50879
A_84_P813553	0.00180912	2.58073	down	AT5G21940	similar to unknown protein [Arabidopsis thaliana] (TAIR:AT3G43850.1); similar to unknown [Populus trichocarpa] (GB:ABK93792.1) [AT5G21940.1]	832254	GO:0008150|GO:0003674	NM_147877	At.21428
A_84_P12264	0.00632612	2.57705	down	AT5G58310	hydrolase, alpha/beta fold family protein [AT5G58310.1]	835943	GO:0016787|GO:0005575|GO:0016788	NM_125216	At.70285
A_84_P580100	0.0038733	2.54578	down	AT1G77960	similar to unknown protein [Arabidopsis thaliana] (TAIR:AT1G28630.4) [AT1G77960.1]	844131	GO:0008150|GO:0003674|GO:0005575	NM_106445	At.52553
A_84_P790950	0.00127483	2.53436	down	ATUPS4	ATUPS4 (ARABIDOPSIS THALIANA UREIDE PERMEASE 4) [AT2G03520.1]	814881	GO:0012505	NM_126402	At.47699
A_84_P579842	0.000457	2.50418	down	ANAC102	BP582582 RAFL14 Arabidopsis thaliana cDNA clone RAFL14-36-N03 3', mRNA sequence [BP582582]	836499	GO:0003700|GO:0007275		At.71299
A_84_P64634	0.00348968	2.50103	down	AT4G10910	unknown protein [AT4G10910.1]	826689	GO:0008150|GO:0003674	NM_117159	At.33599
A_84_P786948	0.00350927	2.39283	down	AT2G01300	AYAJB06TR pooled cDNA populations Arabidopsis thaliana cDNA, mRNA sequence [EG423898]	814658	GO:0008150|GO:0003674		At.28520
A_84_P563433	7.83e-05	2.38856	down	AT3G43583	contains domain PRICHEXTENSN (PR01217) [AT3G43583.1]	2745931	GO:0008150|GO:0003674|GO:0009507	NM_202651	At.65234
A_84_P858544	0.00825262	2.37509	down	AT2G40000	similar to unknown protein [Arabidopsis thaliana] (TAIR:AT3G55840.1); similar to unnamed protein product [Vitis vinifera] (GB:CAO41329.1); contains InterPro domain Hs1pro-1, C-terminal (InterPro:IPR009743); contains InterPro domain Hs1pro-1, N-terminal (I	818588	GO:0003674|GO:0009816|GO:0009751|GO:0005575	NM_129558	At.27681
A_84_P10328	4.39e-05	2.35044	down	MAF4	MAF4 (MADS AFFECTING FLOWERING 4); transcription factor [AT5G65070.1]	836631	GO:0005634|GO:0003700|GO:0009910	NM_001126027	At.16946
A_84_P513074	0.0022359	2.33567	down	AT4G32970	similar to unknown protein [Arabidopsis thaliana] (TAIR:AT4G32960.1); similar to unnamed protein product [Vitis vinifera] (GB:CAO43777.1); contains domain Tudor/PWWP/MBT (SSF63748); contains domain ANDROGEN INDUCED INHIBITOR OF PROLIFERATION (AS3) / PDS5-	829434	GO:0003674|GO:0005575	NM_119451	At.27996
A_84_P18365	0.00874065	2.31035	down	AT3G13270	transposable element gene [AT3G13270.1]	820526
A_84_P852904	0.00175693	2.30406	down	SCR	SCR (SCARECROW); transcription factor [AT3G54220.1]	824589	GO:0005634|GO:0005515|GO:0043565|GO:0003700|GO:0008356|GO:0051457|GO:0009956|GO:0009630|GO:0042803	NM_115282	At.932
A_84_P260410	0.00204946	2.29529	down	AT1G78450	SOUL heme-binding family protein [AT1G78450.1]	844181	GO:0008150|GO:0005488|GO:0012505	NM_106492	At.34296
A_84_P731211	0.00791705	2.2676	down	AT3G55930	Arabidopsis thaliana clone pENTR221-At3g55930 RNA splicing factor-like protein (At3g55930) mRNA, complete cds [DQ446767]	824759	GO:0008150|GO:0003674|GO:0005575		At.53945
A_84_P290684	0.002261	2.24975	down	ATERF6	ATERF6 (ETHYLENE RESPONSIVE ELEMENT BINDING FACTOR 6); DNA binding / transcription factor [AT4G17490.1]	827463	GO:0005634|GO:0003700|GO:0003677|GO:0009873|GO:0006355	NM_117854	At.24407
A_84_P16683	0.00395955	2.23903	down	AT4G26390	pyruvate kinase, putative [AT4G26390.1]	828745	GO:0006096|GO:0004743|GO:0005575	NM_118772	At.54520
A_84_P581876	0.00446725	2.21929	down	AT1G76955	Expressed protein [AT1G76955.1]	2745854	GO:0016020|GO:0008150|GO:0003674	NM_202430	At.49504
A_84_P311113	0.00746582	2.19241	down	AT-HSFA6A	AT-HSFA6A (Arabidopsis thaliana heat shock transcription factor A6A); DNA binding / transcription factor [AT5G43840.1]	834406	GO:0005634|GO:0003700|GO:0003677|GO:0006355	NM_123751	At.55345
A_84_P555946	0.00516386	2.18589	down	AT1G18265	contains InterPro domain Protein of unknown function DUF593 (InterPro:IPR007656) [AT1G18265.1]	2745754	GO:0016020|GO:0008150|GO:0003674	NM_202127	At.49450
A_84_P14260	0.00657029	2.18087	down	ATCHX1	ATCHX1 (CATION/H+ EXCHANGER 1); monovalent cation:proton antiporter [AT1G16380.1]	838208	GO:0015385|GO:0005451|GO:0006812|GO:0016021	NM_101504	At.51636
A_84_P13194	0.00374024	2.17216	down	AT5G19640	proton-dependent oligopeptide transport (POT) family protein [AT5G19640.1]	832084	GO:0005215|GO:0016020|GO:0006857	NM_121969	At.54919
A_84_P16821	0.000868	2.1545	down	APRR5	APRR5 (PSEUDO-RESPONSE REGULATOR 5); transcription regulator [AT5G24470.1]	832518	GO:0030528|GO:0009640|GO:0010218|GO:0007623|GO:0000156|GO:0005575|GO:0010114	NM_122355	At.21641
A_84_P763586	7.54e-05	2.14198	down	AT4G06481	transposable element gene [AT4G06481.1]	3770433
A_84_P23220	0.00215391	2.13013	down	AT3G63380	calcium-transporting ATPase, plasma membrane-type, putative / Ca(2+)-ATPase, putative (ACA12) [AT3G63380.1]	825513	GO:0006816|GO:0016020|GO:0008152|GO:0005516|GO:0006812|GO:0005388|GO:0015992|GO:0006810	NM_116203	At.33936
A_84_P132645	0.0026268	2.12119	down	AT2G20670	similar to unknown protein [Arabidopsis thaliana] (TAIR:AT4G32480.1); similar to unnamed protein product [Vitis vinifera] (GB:CAO69754.1); contains InterPro domain Protein of unknown function DUF506, plant (InterPro:IPR006502) [AT2G20670.1]	816595	GO:0005575	NM_127631	At.23709
A_84_P755333	3.04e-05	2.10089	down	AT2G20910	pseudogene, vacuolar ATP synthase subunit B, blastp match of 94% identity and 2.9e-211 P-value to GP [AT2G20910.1]	3767770
A_84_P809330	0.00838014	2.09829	down	PORB	PORB (PROTOCHLOROPHYLLIDE OXIDOREDUCTASE B); oxidoreductase/ protochlorophyllide reductase [AT4G27440.2]	828853	GO:0009535|GO:0016491|GO:0009507|GO:0016630|GO:0015995	NM_001036654	At.23416
A_84_P12326	0.00271738	2.09044	down	COBL6	COBL6 (COBRA-LIKE PROTEIN 6 PRECURSOR) [AT1G09790.1]	837508	GO:0008150|GO:0003674|GO:0031225	NM_100851	At.42212
A_84_P796487	0.00303913	2.08901	down	AT1G23390	kelch repeat-containing F-box family protein [AT1G23390.1]	838947	GO:0008150|GO:0003674|GO:0005575	NM_102188	At.27623
A_84_P829388	0.00147952	2.08153	down	MAPKKK13	MAPKKK13 (Mitogen-activated protein kinase kinase kinase 13); kinase [AT1G07150.1]	837226	GO:0016301|GO:0006468	NM_100589	At.42312
A_84_P12820	0.00600816	2.07284	down	AT1G05920	DNA binding [AT1G05920.1]	837102	GO:0003677|GO:0006355|GO:0005575	NM_100473	At.51162
A_84_P791939	0.00166634	2.07262	down	AT5G60810	AYAON27TR pooled cDNA populations Arabidopsis thaliana cDNA, mRNA sequence [EG475354]	836202	GO:0008150|GO:0003674|GO:0012505		At.55649
A_84_P758568	0.00464982	2.06309	down	AT2G31625	unknown pseudogene [AT2G31625.1]	6240361
A_84_P10613	0.000998	2.06034	down	COR15B	COR15B [AT2G42530.1]	818853	GO:0009409	NM_129814	At.299
A_84_P765969	0.00457059	2.04198	down	AT5G31758	transposable element gene [AT5G31758.1]	3770967
A_84_P835160	0.00327885	2.02906	down	AT1G18960	myb family transcription factor [AT1G18960.1]	838477	GO:0003700|GO:0003677|GO:0006355	NM_101753	At.51673
A_84_P12921	0.00148447	2.02198	down	AT4G30650	hydrophobic protein, putative / low temperature and salt responsive protein, putative [AT4G30650.1]	829188	GO:0009409|GO:0042538|GO:0012505|GO:0016021	NM_119211	At.31815
A_84_P11373	0.00173632	1.99671	down	AT1G03390	transferase family protein [AT1G03390.1]	838725	GO:0008150|GO:0016740	NM_100221	At.56543
A_84_P222519	0.00304175	1.97181	down	AT1G21130	O-methyltransferase, putative [AT1G21130.1]	838709	GO:0008171|GO:0005829|GO:0008168|GO:0046983	NM_101967	At.43828
A_84_P13330	0.0060176	1.97159	down	AT1G80140	glycoside hydrolase family 28 protein / polygalacturonase (pectinase) family protein [AT1G80140.1]	844354	GO:0004650|GO:0005975|GO:0012505	NM_106663	At.52577
A_84_P19375	0.00545389	1.96093	down	ATPCA/ATPRX33/PRX33/PRXCA	ATPCA/ATPRX33/PRX33/PRXCA (PEROXIDASE 33); peroxidase [AT3G49110.1]	824072	GO:0009505|GO:0004601|GO:0009416|GO:0006800|GO:0042742|GO:0009826|GO:0050832	NM_114770	At.23913
A_84_P22840	0.00140875	1.95576	down	RAV2	RAV2 (REGULATOR OF THE ATPASE OF THE VACUOLAR MEMBRANE); DNA binding / transcription factor [AT1G68840.1]	843216	GO:0005634|GO:0003700|GO:0003677|GO:0009507|GO:0006355	NM_105558	At.25344
A_84_P758937	0.00218741	1.9553	down	AT3G43622	transposable element gene [AT3G43622.1]	3769585
A_84_P22501	0.00854021	1.94715	down	AT5G25550	leucine-rich repeat family protein / extensin family protein [AT5G25550.1]	832630	GO:0005515|GO:0005199|GO:0008150|GO:0012505	NM_122466	At.55000
A_84_P12444	0.00312986	1.94524	down	ATMYBL2	ATMYBL2 (Arabidopsis myb-like 2); DNA binding / transcription factor [AT1G71030.1]	843443	GO:0009651|GO:0009739|GO:0003700|GO:0009753|GO:0003677|GO:0009737|GO:0009723|GO:0046686|GO:0009751|GO:0006355	NM_105772	At.20981
A_84_P792192	0.00963946	1.94021	down	TAF15	TAF15 (TBP-ASSOCIATED FACTOR 15); RNA binding [AT1G50300.1]	841452	GO:0008150|GO:0003723|GO:0005622	NM_103914	At.28724
A_84_P13527	0.00898966	1.93882	down	AT2G37030	auxin-responsive family protein [AT2G37030.1]	818278	GO:0003674|GO:0009733|GO:0005575	NM_129259	At.53055
A_84_P859317	0.00281157	1.93426	down	PRP4	PRP4 (PROLINE-RICH PROTEIN 4) [AT4G38770.1]	830032	GO:0005618	NM_120037	At.22021
A_84_P800855	0.00427957	1.93278	down	LHB1B1	LHB1B1 (Photosystem II light harvesting complex gene 1.4); chlorophyll binding [AT2G34430.1]	818006	GO:0015979|GO:0009535|GO:0042651|GO:0010287|GO:0016168|GO:0030076|GO:0009769	NM_128995	At.71449
A_84_P18522	0.000398	1.93108	down	TT8	TT8 (TRANSPARENT TESTA 8); DNA binding / transcription factor [AT4G09820.1]	826571	GO:0005634|GO:0003700|GO:0003677|GO:0010023|GO:0009813	NM_117050	At.10175
A_84_P17189	0.00117436	1.92186	down	AT1G25560	AP2 domain-containing transcription factor, putative [AT1G25560.1]	839143	GO:0005634|GO:0003700|GO:0009507|GO:0006355	NM_102367	At.17318
A_84_P576295	0.000212	1.91856	down	AT1G03106	unknown protein [AT1G03106.1]	2745740	GO:0008150|GO:0003674|GO:0005575	NM_202021	At.44546
A_84_P127071	0.000209	1.88716	down	AT5G05220	similar to hypothetical protein [Vitis vinifera] (GB:CAN82940.1) [AT5G05220.1]	830404	GO:0008150|GO:0003674	NM_120604	At.26487
A_84_P311083	0.00475611	1.8821	down	AT5G13485	transposable element gene [AT5G13485.1]	3770678
A_84_P289354	0.0089814	1.87501	down	MEE14	MEE14 (maternal effect embryo arrest 14) [AT2G15890.1]	816085	GO:0003674|GO:0009793	NM_127149	At.25063
A_84_P19000	0.00691152	1.86328	down	AT1G70820	phosphoglucomutase, putative / glucose phosphomutase, putative [AT1G70820.1]	843419	GO:0016868|GO:0005975|GO:0009507	NM_105750	At.20956
A_84_P847330	0.00467676	1.85187	down	ATPHS2/PHS2	ATPHS2/PHS2 (ALPHA-GLUCAN PHOSPHORYLASE 2); phosphorylase/ transferase, transferring glycosyl groups [AT3G46970.1]	823850	GO:0016757|GO:0009414|GO:0005829|GO:0004645	NM_114564	At.879
A_84_P809753	0.00033	1.8244	down	AT3G59940	kelch repeat-containing F-box family protein [AT3G59940.1]	825164	GO:0008150|GO:0003674|GO:0005575	NM_115857	At.1165
A_84_P23852	0.00587344	1.80641	down	COR15A	COR15A (COLD-REGULATED 15A) [AT2G42540.1]	818854	GO:0050826|GO:0009570|GO:0006970|GO:0003674|GO:0009409|GO:0010017|GO:0009631	NM_180040	At.20845
A_84_P829789	0.00111144	1.79131	down	AT1G74130	rhomboid family protein [AT1G74130.1]	843753	GO:0016021	NM_106073	At.70346
A_84_P762484	0.000331	1.77459	down	AT3G05936	similar to unnamed protein product [Vitis vinifera] (GB:CAO17316.1) [AT3G05936.1]	6240608		NM_001125114	At.51351
A_84_P18211	0.000892	1.7709	down	AR781	AR781 [AT2G26530.1]	817194	GO:0008150|GO:0003674	NM_128210	At.343
A_84_P861121	0.00641644	1.76436	down	AT2G28720	histone H2B, putative [AT2G28720.1]	817421	GO:0005634|GO:0003677|GO:0000786|GO:0006334	NM_128433	At.22918
A_84_P861072	0.00321125	1.76322	down	CCL	CCL (CCR-LIKE) [AT3G26740.1]	822286	GO:0008150|GO:0003674|GO:0009507	NM_113585	At.20029
A_84_P842001	0.00133238	1.76284	down	AT5G55570	heat shock protein binding / unfolded protein binding [AT5G55570.1]	835651	GO:0051082|GO:0006457|GO:0009507|GO:0031072	NM_124939	At.29434
A_84_P765122	0.00629608	1.76182	down	AT4G04223	other RNA [AT4G04223.1]	5008122		NM_001084834	At.34958
A_84_P92059	0.0063174	1.75334	down	BT4	BT4 (BTB AND TAZ DOMAIN PROTEIN 4); protein binding / transcription regulator [AT5G67480.1]	836884	GO:0030528|GO:0005634|GO:0005515|GO:0006355	NM_203278	At.20666
A_84_P830058	0.004487	1.75221	down	AT1G63860	pseudogene, disease resistance protein, similar to disease resistance protein RPP1-WsC GB:AAC72979 (Arabidopsis thaliana) [AT1G63860.1]	3767624			At.47650
A_84_P559896	0.00614948	1.75165	down	AT3G44450	similar to unknown protein [Arabidopsis thaliana] (TAIR:AT3G52740.1); similar to unnamed protein product [Vitis vinifera] (GB:CAO70571.1) [AT3G44450.1]	823570	GO:0008150|GO:0003674|GO:0005575	NM_114313	At.70200
A_84_P17442	0.00914462	1.74287	down	CYP71B36	CYP71B36 (cytochrome P450, family 71, subfamily B, polypeptide 36); oxygen binding [AT3G26320.1]	822236	GO:0006118|GO:0019825	NM_113539	At.53506
A_84_P768477	0.00195437	1.72917	down	AT5G53742	Encodes a ECA1 gametogenesis related family protein [AT5G53742.1]	5008307		NM_001085284	At.72122
A_84_P507030	0.00459982	1.7286	down	AT5G49525	similar to unknown protein [Arabidopsis thaliana] (TAIR:AT5G26790.1); similar to unnamed protein product [Vitis vinifera] (GB:CAO44944.1) [AT5G49525.1]	835013	GO:0008150|GO:0003674	NM_180593	At.44725
A_84_P12310	0.00879625	1.72804	down	AT1G76960	unknown protein [AT1G76960.1]	844031	GO:0008150|GO:0003674|GO:0012505	NM_106347	At.20021
A_84_P93839	0.00701904	1.71521	down	AT1G78460	SOUL heme-binding family protein [AT1G78460.1]	844182	GO:0008150|GO:0005488|GO:0012505	NM_106493	At.14786
A_84_P521842	0.001	1.71139	down	AT3G58380	meprin and TRAF homology domain-containing protein / MATH domain-containing protein [AT3G58380.1]	825007	GO:0008150|GO:0003674|GO:0005575	NM_115700	At.34727
A_84_P13713	0.00334089	1.70592	down	AT3G51660	macrophage migration inhibitory factor family protein / MIF family protein [AT3G51660.1]	824329	GO:0051707|GO:0003674|GO:0006954|GO:0005575	NM_115025	At.35368
A_84_P819980	0.000207	1.70298	down	ATPTPKIS1/DSP4/SEX4	ATPTPKIS1/DSP4/SEX4 (STARCH-EXCESS 4); protein tyrosine/serine/threonine phosphatase [AT3G52180.2]	824383	GO:0008138|GO:0030247|GO:0009507|GO:0005982|GO:0006470	NM_001035765	At.24067
A_84_P808019	0.00313835	1.68555	down	PIFI	PIFI (POST-ILLUMINATION CHLOROPHYLL FLUORESCENCE INCREASE) [AT3G15840.3]	820827	GO:0009570|GO:0003674|GO:0010478	NM_001035630	At.24608
A_84_P241449	0.0011615	1.68395	down	AT1G28190	similar to unknown protein [Arabidopsis thaliana] (TAIR:AT5G12340.1); similar to unknown [Picea sitchensis] (GB:ABK21062.1) [AT1G28190.1]	839713	GO:0008150|GO:0003674|GO:0005575	NM_102584	At.40928
A_84_P21883	0.00979676	1.67602	down	MYB62	MYB62 (myb domain protein 62); DNA binding / transcription factor [AT1G68320.1]	843161	GO:0003700|GO:0003677|GO:0009751|GO:0006355	NM_105503	At.10914
A_84_P13503	0.00140921	1.65351	down	CAT5	CAT5 (CATIONIC AMINO ACID TRANSPORTER 5); cationic amino acid transmembrane transporter [AT2G34960.1]	818060	GO:0015189|GO:0005886|GO:0043091|GO:0015181|GO:0005313|GO:0015326|GO:0051938	NM_129048	At.37736
A_84_P601919	0.00236466	1.65154	down	AT4G34550	similar to F-box family protein [Arabidopsis thaliana] (TAIR:AT2G16365.3); similar to F-box family protein [Arabidopsis thaliana] (TAIR:AT2G16365.1); similar to unnamed protein product [Vitis vinifera] (GB:CAO47597.1) [AT4G34550.1]	829606	GO:0008150|GO:0003674|GO:0005575	NM_119620	At.31494
A_84_P23073	0.00745057	1.64959	down	FUS3	FUS3 (FUSCA 3); DNA binding / transcription factor [AT3G26790.1]	822293	GO:0010262|GO:0010362|GO:0016563|GO:0003700|GO:0003677|GO:0009793|GO:0010116|GO:0009733|GO:0005575	NM_113591	At.6029
A_84_P818059	0.00157633	1.64888	down	AT5G57345	Arabidopsis thaliana mRNA for hypothetical protein, complete cds, clone: RAFL14-23-I18 [AK227648]	835840	GO:0008150|GO:0003674		At.43745
A_84_P21661	0.00460202	1.64477	down	AT5G61590	AP2 domain-containing transcription factor family protein [AT5G61590.1]	836280	GO:0005634|GO:0003700|GO:0003677|GO:0006355	NM_125552	At.24138
A_84_P819419	0.00108952	1.64431	down	AT1G58602	disease resistance protein (CC-NBS-LRR class), putative [AT1G58602.1]	842220	GO:0006952|GO:0005515|GO:0005524	NM_148600	At.66835
A_84_P13969	0.00065	1.6432	down	ATGSTF12	ATGSTF12 (GLUTATHIONE S-TRANSFERASE 26); glutathione transferase [AT5G17220.1]	831586	GO:0004364|GO:0005737|GO:0009407	NM_121728	At.24835
A_84_P810453	0.00555186	1.64294	down	TUB1	TUB1 (tubulin beta-1 chain); structural molecule [AT1G75780.1]	843911	GO:0009416|GO:0009826|GO:0005874|GO:0043234|GO:0005198	NM_106228	At.21346
A_84_P14781	0.00117572	1.63465	down	AT1G32430	F-box family protein [AT1G32430.1]	840137	GO:0008150|GO:0003674|GO:0005575	NM_102978	At.51881
A_84_P814296	0.00666124	1.63313	down	ATCTH	ATCTH (Arabidopsis thaliana Cys3His zinc finger protein); transcription factor [AT2G25900.1]	817131	GO:0003700|GO:0045449	NM_128150	At.23916
A_84_P860356	0.00119297	1.61997	down	J8	J8; heat shock protein binding / unfolded protein binding [AT1G80920.1]	844432	GO:0051082|GO:0006457|GO:0009507|GO:0031072	NM_106740	At.25189
A_84_P799914	0.00321496	1.61768	down	AT3G05640	protein phosphatase 2C, putative / PP2C, putative [AT3G05640.2]	819731	GO:0004722|GO:0008150|GO:0005575	NM_202501	At.26583
A_84_P758477	0.0086076	1.61352	down	AT2G30424	DNA binding [AT2G30424.1]	6240858	GO:0003677|GO:0045449	NM_001124945	At.38362
A_84_P847580	0.00297539	1.6069	down	AT1G21100	O-methyltransferase, putative [AT1G21100.1]	838706	GO:0008171|GO:0005829|GO:0008168|GO:0046983	NM_101964	At.20490
A_84_P12443	0.00667165	1.60675	down	AT1G80440	kelch repeat-containing F-box family protein [AT1G80440.1]	844383	GO:0008150|GO:0003674|GO:0005575	NM_106692	At.21261
A_84_P571865	0.00222706	1.60502	down	AT3G23420	F-box family protein-related [AT3G23420.1]	821923	GO:0008150|GO:0003674	NM_113245	At.53459
A_84_P19323	0.00761218	1.6012	down	AT1G12890	AP2 domain-containing transcription factor, putative [AT1G12890.1]	837847	GO:0005634|GO:0003700|GO:0003677|GO:0006355	NM_101160	At.51591
A_84_P851199	0.00430361	1.60103	down	AT1G63500	protein kinase-related [AT1G63500.1]	842656	GO:0004672|GO:0004713|GO:0004674|GO:0005524|GO:0006468|GO:0005488|GO:0012505	NM_105029	At.36122
A_84_P857032	0.00368257	1.59933	down	PRK	PRK (PHOSPHORIBULOKINASE); ATP binding / phosphoribulokinase/ protein binding [AT1G32060.1]	840098	GO:0009535|GO:0005515|GO:0008974|GO:0009409|GO:0005524|GO:0010319|GO:0009058	NM_102940	At.22659
A_84_P819483	0.00333682	1.59894	down	AT1G72920	disease resistance protein (TIR-NBS class), putative [AT1G72920.1]	843623	GO:0006952|GO:0004888|GO:0031224	NM_105950	At.66922
A_84_P847471	0.00834073	1.5976	down	CYP76C6	CYP76C6 (cytochrome P450, family 76, subfamily C, polypeptide 6); oxygen binding [AT1G33720.1]	840263	GO:0006118|GO:0019825|GO:0012505	NM_103092	At.49936
A_84_P17326	0.000648	1.5959	down	WRKY33	WRKY33 (WRKY DNA-binding protein 33); transcription factor [AT2G38470.1]	818429	GO:0005634|GO:0003700|GO:0042742|GO:0050832|GO:0006355	NM_129404	At.13123
A_84_P532253	0.00125641	1.5959	down	AT2G29170	short-chain dehydrogenase/reductase (SDR) family protein / tropinone reductase, putative [AT2G29170.1]	817466	GO:0008152|GO:0016491|GO:0005575	NM_128473	At.52965
A_84_P23499	0.00887033	1.58979	down	AT5G47330	palmitoyl protein thioesterase family protein [AT5G47330.1]	834780	GO:0008474|GO:0012505	NM_124104	At.29899
A_84_P22617	0.0015952	1.58521	down	SAL2	SAL2; 3'(2'),5'-bisphosphate nucleotidase/ inositol or phosphatidylinositol phosphatase [AT5G64000.1]	836521	GO:0006790|GO:0008441|GO:0004437|GO:0005575	NM_125796	At.181
A_84_P797911	0.00684827	1.58172	down	GONST1	GONST1 (GOLGI NUCLEOTIDE SUGAR TRANSPORTER 1) [AT2G13650.2]	815850	GO:0005458|GO:0015784|GO:0005338|GO:0005794	NM_179621	At.30812
A_84_P11054	0.00557481	1.57828	down	AT4G36040	DNAJ heat shock N-terminal domain-containing protein (J11) [AT4G36040.1]	829760	GO:0006457|GO:0009507|GO:0031072	NM_119771	At.20876
A_84_P827178	0.00255059	1.57503	down	DTA2	DTA2 (DOWNSTREAM TARGET OF AGL15 2) [AT2G45830.1]	819191	GO:0008150|GO:0003674|GO:0005739	NM_130146	At.36585
A_84_P19829	0.00921865	1.57289	down	AT5G58390	peroxidase, putative [AT5G58390.1]	835952	GO:0006979|GO:0004601|GO:0006118|GO:0012505	NM_125225	At.29283
A_84_P766231	0.000507	1.5723	down	AT5G26582	transposable element gene [AT5G26582.1]	3770736
A_84_P16890	0.00918226	1.56903	down	AT5G50800	nodulin MtN3 family protein [AT5G50800.1]	835152	GO:0016020	NM_124458	At.29712
A_84_P149978	0.00421552	1.55582	down	AT4G01080	similar to unknown protein [Arabidopsis thaliana] (TAIR:AT1G01430.1); similar to unknown protein Cr17 [Brassica napus] (GB:AAX51387.1); contains InterPro domain Protein of unknown function DUF231, plant (InterPro:IPR004253) [AT4G01080.1]	827902	GO:0008150|GO:0005575	NM_116338	At.3792
A_84_P11926	0.000671	1.55523	down	AT4G19380	alcohol oxidase-related [AT4G19380.1]	827679	GO:0009055|GO:0006118|GO:0005575	NM_118058	At.32817
A_84_P15509	0.00203402	1.55442	down	NMT1	NMT1 (N-METHYLTRANSFERASE 1); phosphoethanolamine N-methyltransferase [AT3G18000.1]	821324	GO:0000234|GO:0048528|GO:0009826|GO:0008168|GO:0005737|GO:0009555|GO:0006656|GO:0042425	NM_001125181	At.21159
A_84_P18100	0.00299952	1.55356	down	ATGSTU11	ATGSTU11 (Arabidopsis thaliana Glutathione S-transferase (class tau) 11); glutathione transferase [AT1G69930.1]	843329	GO:0004364|GO:0005737|GO:0009407	NM_105661	At.20559
A_84_P804411	0.00403382	1.55303	down	AT-GTL1	AT-GTL1 (Arabidopsis thaliana GT2-like 1); transcription factor [AT1G33240.1]	840218	GO:0003700|GO:0003677	NM_103052	At.28206
A_84_P94199	0.00207219	1.55151	down	AT2G29670	binding [AT2G29670.1]	817517	GO:0005488|GO:0009507	NM_128521	At.28743
A_84_P230529	0.00748503	1.46616	down	AT4G26530	fructose-bisphosphate aldolase, putative [AT4G26530.1]	828759	GO:0006096|GO:0004332|GO:0005575	NM_001036644	At.57980
A_84_P768857	0.00527976	1.54997	down	AT5G44572	unknown protein [AT5G44572.1]	5008298	GO:0012505	NM_001085242	At.51424
A_84_P13866	0.000293	1.54736	down	AT4G30660	hydrophobic protein, putative / low temperature and salt responsive protein, putative [AT4G30660.1]	829189	GO:0009409|GO:0042538|GO:0012505|GO:0016021	NM_119212	At.31814
A_84_P845356	0.00507818	1.54731	down	RMA1	RMA1 (Ring finger protein with Membrane Anchor 1); protein binding / ubiquitin-protein ligase/ zinc ion binding [AT4G03510.2]	825654	GO:0005515|GO:0016020|GO:0006511|GO:0004842|GO:0008270	NM_202777	At.239
A_84_P12885	0.00767091	1.54724	down	LDOX	LDOX (TANNIN DEFICIENT SEED 4) [AT4G22880.1]	828387	GO:0009611|GO:0009753|GO:0010023|GO:0007033|GO:0050589|GO:0009718|GO:0005575	NM_118417	At.2369
A_84_P609548	0.00986816	1.54158	down	AT2G25200	similar to unknown protein [Arabidopsis thaliana] (TAIR:AT5G11000.1); similar to unnamed protein product [Vitis vinifera] (GB:CAO44287.1); contains InterPro domain Protein of unknown function DUF868, plant (InterPro:IPR008586) [AT2G25200.1]	817058	GO:0008150|GO:0003674	NM_179730	At.39052
A_84_P197194	0.00392526	1.53899	down	AT4G22870	leucoanthocyanidin dioxygenase, putative / anthocyanidin synthase, putative [AT4G22870.1]	828386	GO:0005575	NM_118416	At.66603
A_84_P536887	0.00849416	1.53645	down	AT3G50350	similar to unknown protein [Arabidopsis thaliana] (TAIR:AT4G33985.1); similar to hypothetical protein [Vitis vinifera] (GB:CAN61779.1); contains InterPro domain Protein of unknown function DUF1685 (InterPro:IPR012881) [AT3G50350.1]	824197	GO:0008150|GO:0003674|GO:0009507	NM_114895	At.35503
A_84_P23505	0.00487018	1.53491	down	KAT5/PKT1/PKT2	KAT5/PKT1/PKT2 (PEROXISOMAL 3-KETO-ACYL-COA THIOLASE 1, PEROXISOMAL 3-KETO-ACYL-COA THIOLASE 2); acetyl-CoA C-acyltransferase [AT5G48880.1]	834946	GO:0019395|GO:0003988	NM_001036960	At.6838
A_84_P17338	0.00931905	1.5341	down	CYCP4;1	CYCP4;1 (cyclin p4;1); cyclin-dependent protein kinase [AT2G44740.1]	819082	GO:0051726|GO:0004693	NM_130038	At.23538
A_84_P18215	0.00588358	1.53307	down	BAM6/BMY5	BAM6/BMY5 (BETA-AMYLASE 6); beta-amylase [AT2G32290.1]	817789	GO:0016161|GO:0030244|GO:0005975|GO:0005575|GO:0000272	NM_128788	At.38097
A_84_P816979	0.00145189	1.53268	down	AT1G65270	similar to hypothetical protein [Vitis vinifera] (GB:CAN71035.1) [AT1G65270.1]	842834	GO:0008150|GO:0003674|GO:0005783	NM_105200	At.23170
A_84_P124342	0.00368991	1.52748	down	AT5G59080	similar to unknown protein [Arabidopsis thaliana] (TAIR:AT5G02020.1); similar to unnamed protein product [Vitis vinifera] (GB:CAO15731.1) [AT5G59080.1]	836025	GO:0008150|GO:0003674|GO:0009507	NM_125298	At.27412
A_84_P803769	0.00483759	1.52603	down	TOPP5	33-E9721-008-016-A09-pBl2 MPIZ-ADIS-008 Arabidopsis thaliana cDNA clone MPIZp767A0916Q 5-PRIME, mRNA sequence [CB263145]	823835	GO:0004722|GO:0000164|GO:0008150		At.72996
A_84_P69244	0.00122604	1.52036	down	CYP76C1	CYP76C1 (cytochrome P450, family 76, subfamily C, polypeptide 1); heme binding / iron ion binding / monooxygenase [AT2G45560.2]	819164	GO:0005506|GO:0006118|GO:0020037|GO:0004497|GO:0012505	NM_180109	At.334
A_84_P23231	0.0042645	1.51488	down	ATSTS	ATSTS (ARABIDOPSIS THALIANA STACHYOSE SYNTHASE); galactinol-raffinose galactosyltransferase/ hydrolase, hydrolyzing O-glycosyl compounds [AT4G01970.1]	828186	GO:0008150|GO:0004553|GO:0047268	NM_116428	At.34347
A_84_P859145	0.00307154	1.5127	down	AT5G19140	auxin/aluminum-responsive protein, putative [AT5G19140.2]	832034	GO:0010044|GO:0003674|GO:0009733|GO:0009507	NM_001036823	At.22240
A_84_P825682	0.0031303	1.51108	down	AT5G66070	zinc finger (C3HC4-type RING finger) family protein [AT5G66070.1]	836739	GO:0005515|GO:0008270	NM_126005	At.28882
A_84_P544339	0.00114106	1.50688	down	ANAC104/XND1	ANAC104/XND1 (Arabidopsis NAC domain containing protein 104); transcription factor [AT5G64530.1]	836574	GO:0003700|GO:0007275|GO:0005575	NM_125849	At.28954
A_84_P20452	0.00701845	1.50469	down	AT4G23260	protein kinase [AT4G23260.1]	828425	GO:0004672|GO:0009737|GO:0012505	NM_118455	At.32453
GbaVd2 transgenic line Vs Col-0
ProbeName	p-value	FCAbsolute	Regulation	GeneSymbol	Description	EntrezGeneID	GO_Avadis_	RefSeqAccession	UniGeneID
A_84_P521243	0.00950102	11.3	up	AT5G53230	similar to unknown protein [Arabidopsis thaliana] (TAIR:AT5G55270.1); contains InterPro domain Protein of unknown function DUF295 (InterPro:IPR005174) [AT5G53230.1]	835404	GO:0008150|GO:0003674	NM_124702	At.55520
A_84_P788845	0.00541036	9.3	up	AT1G02610	701557242 A. thaliana, Columbia Col-0, rosette-3 Arabidopsis thaliana cDNA clone 701557242, mRNA sequence [AI999739]	837915	GO:0005515|GO:0008270		At.42591
A_84_P53340	5.33e-05	6.6	up	AT4G15670	glutaredoxin family protein [AT4G15670.1]	827244	GO:0008794|GO:0006118|GO:0030508|GO:0005575	NM_117658	At.33155
A_84_P793715	1.51e-05	6.3	up	BT2	AV783444 RAFL5 Arabidopsis thaliana cDNA clone RAFL05-09-L11 3', mRNA sequence [AV783444]	823994	GO:0030528|GO:0005634|GO:0005515|GO:0051973		At.67255
A_84_P791120	0.00789064	6.1	up	AT3G25240	similar to unknown protein [Arabidopsis thaliana] (TAIR:AT3G07350.1); similar to unnamed protein product [Vitis vinifera] (GB:CAO39951.1); contains InterPro domain Protein of unknown function DUF506, plant (InterPro:IPR006502) [AT3G25240.1]	822118	GO:0008150|GO:0003674|GO:0005575	NM_113430	At.51218
A_84_P603991	0.000794	4.9	up	AT1G12490	F-box family protein-related [AT1G12490.1]	837806	GO:0008150|GO:0003674|GO:0005575	NM_101121	At.51587
A_84_P13116	0.00590171	4.6	up	AT5G53190	nodulin MtN3 family protein [AT5G53190.1]	835400	GO:0016020|GO:0008150	NM_124698	At.29569
A_84_P243495	0.000348	4.6	up	AT4G15660	glutaredoxin family protein [AT4G15660.1]	827243	GO:0008794|GO:0006118|GO:0030508|GO:0012505	NM_117657	At.33156
A_84_P260800	0.00992365	4.4	up	AT4G19430	unknown protein [AT4G19430.1]	827684	GO:0008150|GO:0003674|GO:0009507	NM_118063	At.22845
A_84_P17859	0.00370243	3.8	up	TCH4	TCH4 (TOUCH 4); hydrolase, acting on glycosyl bonds / xyloglucan:xyloglucosyl transferase [AT5G57560.1]	835860	GO:0009741|GO:0009612|GO:0016798|GO:0009409|GO:0016762|GO:0009733|GO:0005618|GO:0009664|GO:0009408	NM_125137	At.24429
A_84_P828978	0.00133764	3.6	up	ATEXLA3	ATEXLA3 (ARABIDOPSIS THALIANA EXPANSIN-LIKE A3) [AT3G45960.2]	823739	GO:0009505|GO:0003674|GO:0009826|GO:0009828|GO:0009664	NM_001035738	At.66472
A_84_P517001	0.000511	3.6	up	AT1G33055	unknown protein [AT1G33055.1]	840201	GO:0008150|GO:0003674|GO:0012505	NM_103039	At.19050
A_84_P21897	0.000349	3.6	up	AT1G76780	similar to unknown protein [Arabidopsis thaliana] (TAIR:AT3G28770.1); similar to AGAP002737-PA [Anopheles gambiae str. PEST] (GB:XP_312188.4); contains InterPro domain HSP20-like chaperone (InterPro:IPR008978); contains InterPro domain Heat shock protein Hsp20 (InterPro:IPR002068) [AT1G76780.1]	844012	GO:0008150|GO:0003674|GO:0005575	NM_106328	At.52535
A_84_P761404	0.00813314	3.5	up	AT3G21460	electron carrier/ protein disulfide oxidoreductase [AT3G21460.1]	5008019	GO:0009055|GO:0015035|GO:0045454	NM_001084729	At.69241
A_84_P761927	0.000404	3.3	up	AT3G33528	similar to unknown protein [Arabidopsis thaliana] (TAIR:AT4G07526.3); similar to unknown protein [Arabidopsis thaliana] (TAIR:AT4G07526.2); similar to unknown protein [Arabidopsis thaliana] (TAIR:AT4G07526.1) [AT3G33528.1]	5008053		NM_001084761	At.68371
A_84_P10925	0.000469	3.3	up	AT3G62950	glutaredoxin family protein [AT3G62950.1]	825470	GO:0006118|GO:0030508|GO:0012505	NM_116160	At.34020
A_84_P811894	0.000314	3.3	up	AT4G08950	phosphate-responsive protein, putative (EXO) [AT4G08950.1]	826473	GO:0009505|GO:0008150|GO:0003674	NM_116964	At.22399
A_84_P15597	0.00529777	3.2	up	HEC2	HEC2 (HECATE 2); DNA binding / transcription factor [AT3G50330.1]	824195	GO:0005634|GO:0010500|GO:0003700|GO:0003677|GO:0048462|GO:0045449	NM_114893	At.35505
A_84_P10821	0.00768993	3.1	up	AT3G21040	transposable element gene [AT3G21040.1]	3768798
A_84_P13205	0.00316768	3.1	up	AT5G04120	phosphoglycerate/bisphosphoglycerate mutase family protein [AT5G04120.1]	830290	GO:0008152|GO:0005575|GO:0003824	NM_120494	At.33173
A_84_P822530	0.000559	3.1	up	CIPK11	CIPK11 (SOS3-INTERACTING PROTEIN 4); kinase [AT2G30360.1]	817586	GO:0004672|GO:0016301|GO:0006468|GO:0009268	NM_128589	At.12244
A_84_P17611	0.00941933	2.9	up	AT4G22460	protease inhibitor/seed storage/lipid transfer protein (LTP) family protein [AT4G22460.1]	828341	GO:0008289|GO:0006869|GO:0012505	NM_118372	At.65414
A_84_P560990	0.00765467	2.9	up	AT5G08150	unknown protein [AT5G08150.1]	830711	GO:0008150|GO:0003674|GO:0005575	NM_120898	At.49736
A_84_P307510	0.00762505	2.8	up	ACS11	ACS11 (1-Amino-cyclopropane-1-carboxylate synthase 11); 1-aminocyclopropane-1-carboxylate synthase [AT4G08040.1]	826317	GO:0009693|GO:0005575|GO:0016847	NM_116873	At.4151
A_84_P10198	2.88e-05	2.8	up	AT5G22920	zinc finger (C3HC4-type RING finger) family protein [AT5G22920.1]	832356	GO:0008270	NM_122198	At.19948
A_84_P178304	0.00241422	2.7	up	AT4G15690	glutaredoxin family protein [AT4G15690.1]	827246	GO:0008794|GO:0006118|GO:0030508|GO:0012505	NM_117660	At.33152
A_84_P14864	0.000619	2.6	up	AtMYB73/MYB73	AtMYB73/MYB73 (myb domain protein 73); DNA binding / transcription factor [AT4G37260.1]	829880	GO:0009651|GO:0009739|GO:0003700|GO:0009753|GO:0003677|GO:0009737|GO:0009723|GO:0046686|GO:0009733|GO:0009751|GO:0006355	NM_119889	At.73009
A_84_P11721	0.00205437	2.6	up	ATNAC3	ATNAC3 (ARABIDOPSIS NAC DOMAIN CONTAINING PROTEIN 55); transcription factor [AT3G15500.1]	820789	GO:0009414|GO:0003700|GO:0007275|GO:0009867|GO:0005575	NM_112418	At.20460
A_84_P16606	0.000197	2.5	up	WRKY22	WRKY22 (WRKY DNA-binding protein 22); transcription factor [AT4G01250.1]	827896	GO:0005634|GO:0003700|GO:0006355	NM_116355	At.3803
A_84_P761811	0.00149118	2.5	up	AT3G20395	protein binding / zinc ion binding [AT3G20395.1]	5008015	GO:0005515|GO:0008270|GO:0012505	NM_001084725	At.71273
A_84_P560775	0.00794381	2.5	up	AT3G28330	F-box family protein-related [AT3G28330.1]	822461	GO:0008150|GO:0003674|GO:0005575	NM_113752	At.65172
A_84_P805135	0.00379985	2.4	up	AT3G15450	similar to unknown protein [Arabidopsis thaliana] (TAIR:AT4G27450.1); similar to unknown [Populus trichocarpa] (GB:ABK93866.1); contains domain N-terminal nucleophile aminohydrolases (Ntn hydrolases) (SSF56235); contains domain no description (G3DSA:3.60.20.10) [AT3G15450.3]	820784	GO:0003674	NM_001035625	At.25100
A_84_P23144	0.0059979	2.4	up	AT3G45700	proton-dependent oligopeptide transport (POT) family protein [AT3G45700.1]	823712	GO:0005215|GO:0016020|GO:0006857	NM_114439	At.35997
A_84_P279580	0.00688594	2.4	up	AT3G50800	similar to unknown protein [Arabidopsis thaliana] (TAIR:AT5G66580.1); similar to unnamed protein product [Vitis vinifera] (GB:CAO41608.1); similar to unnamed protein product [Vitis vinifera] (GB:CAO45438.1); similar to hypothetical protein [Vitis vinifera] (GB:CAN61825.1) [AT3G50800.1]	824244	GO:0003674|GO:0006499|GO:0005575	NM_114940	At.35454
A_84_P20394	0.00709272	2.4	up	AT4G02170	similar to unknown protein [Arabidopsis thaliana] (TAIR:AT5G38700.1); similar to unnamed protein product [Vitis vinifera] (GB:CAO40081.1) [AT4G02170.1]	828119	GO:0008150|GO:0003674	NM_116449	At.51231
A_84_P74664	0.00336109	2.4	up	AT5G15290	integral membrane family protein [AT5G15290.1]	831381	GO:0008150|GO:0003674|GO:0005575	NM_121533	At.31822
A_84_P13976	0.00810667	2.4	up	AT5G19120	aspartic-type endopeptidase/ pepsin A [AT5G19120.1]	832032	GO:0006508|GO:0004190|GO:0004194|GO:0012505	NM_121917	At.47575
A_84_P713004	0.000737	2.4	up	AT5G64685	transposable element gene [AT5G64685.1]	3771555
A_84_P857022	0.00150344	2.3	up	AT1G80440	kelch repeat-containing F-box family protein [AT1G80440.1]	844383	GO:0008150|GO:0003674|GO:0005575	NM_106692	At.21261
A_84_P818968	0.000192	2.3	up	AT3G15630	similar to unknown protein [Arabidopsis thaliana] (TAIR:AT1G52720.1); similar to unnamed protein product [Vitis vinifera] (GB:CAO46032.1); similar to hypothetical protein [Vitis vinifera] (GB:CAN71657.1) [AT3G15630.1]	820805	GO:0008150|GO:0003674|GO:0009507	NM_112433	At.20536
A_84_P22323	0.00255402	2.3	up	AT4G17920	zinc finger (C3HC4-type RING finger) family protein [AT4G17920.1]	827517	GO:0005515|GO:0008270	NM_117902	At.64189
A_84_P818265	0.00197995	2.3	up	AT4G32480	similar to unknown protein [Arabidopsis thaliana] (TAIR:AT2G20670.1); similar to unnamed protein product [Vitis vinifera] (GB:CAO69754.1); contains InterPro domain Protein of unknown function DUF506, plant (InterPro:IPR006502) [AT4G32480.1]	829383	GO:0008150|GO:0003674|GO:0005575	NM_119400	At.2514
A_84_P825811	0.00352944	2.3	up	ATTPS11	ATTPS11 (Arabidopsis thaliana trehalose phosphatase/synthase 11); transferase, transferring glycosyl groups [AT2G18700.1]	816385	GO:0016757|GO:0008152|GO:0005992|GO:0005739	NM_127426	At.25317
A_84_P181994	0.00401351	2.3	up	SRG3	SRG3 (SENESCENCE-RELATED GENE 3); glycerophosphodiester phosphodiesterase [AT3G02040.1]	821175	GO:0006071|GO:0008889	NM_111070	At.72608
A_84_P302000	0.00215816	2.2	up	AGP22/ATAGP22	AGP22/ATAGP22 (ARABINOGALACTAN PROTEINS 22) [AT5G53250.1]	835406	GO:0003674|GO:0031225	NM_124704	At.29564
A_84_P16244	0.000663	2.2	up	AT1G25550	myb family transcription factor [AT1G25550.1]	839142	GO:0003700|GO:0003677|GO:0045449	NM_102366	At.25159
A_84_P20922	0.00836865	2.2	up	AT1G60970	clathrin adaptor complex small chain family protein [AT1G60970.1]	842388	GO:0030125|GO:0006886|GO:0005515	NM_104777	At.17786
A_84_P56760	0.00114211	2.2	up	AT3G19680	similar to unknown protein [Arabidopsis thaliana] (TAIR:AT1G50040.1); similar to unnamed protein product [Vitis vinifera] (GB:CAO61535.1); contains InterPro domain Protein of unknown function DUF1005 (InterPro:IPR010410) [AT3G19680.1]	821505	GO:0009507	NM_112858	At.8144
A_84_P16749	0.00644845	2.2	up	ATHB-2	ATHB-2 (ARABIDOPSIS THALIANA HOMEOBOX PROTEIN 2); DNA binding / transcription factor [AT4G16780.1]	827384	GO:0005634|GO:0003700|GO:0003677|GO:0009735|GO:0010017|GO:0006355	NM_117780	At.24419
A_84_P21458	0.00784188	2.2	up	BT5	BT5 (BTB and TAZ domain protein 5); protein binding / transcription regulator [AT4G37610.1]	829915	GO:0030528|GO:0005634|GO:0005515|GO:0006355	NM_119924	At.28153
A_84_P20325	0.000616	2.2	up	MYB77	MYB77; DNA binding / transcription factor [AT3G50060.1]	824168	GO:0009651|GO:0009739|GO:0003700|GO:0009753|GO:0003677|GO:0009737|GO:0009723|GO:0046686|GO:0009751|GO:0006355|GO:0048527	NM_114866	At.22600
A_84_P525395	4.38e-05	2.2	up	PIT1	PIT1 (PITCHOUN 1); protein binding / zinc ion binding [AT4G02075.1]	828146	GO:0005515|GO:0008270	NM_116439	At.11152
A_84_P537328	0.00218679	2.1	up	AT1G12805	nucleotide binding [AT1G12805.1]	2745749	GO:0008150|GO:0000166|GO:0005575	NM_202085	At.48138
A_84_P132645	0.00219693	2.1	up	AT2G20670	similar to unknown protein [Arabidopsis thaliana] (TAIR:AT4G32480.1); similar to unnamed protein product [Vitis vinifera] (GB:CAO69754.1); contains InterPro domain Protein of unknown function DUF506, plant (InterPro:IPR006502) [AT2G20670.1]	816595	GO:0005575	NM_127631	At.23709
A_84_P20669	0.00223569	2.1	up	ATBZIP1	ATBZIP1 (ARABIDOPSIS THALIANA BASIC LEUCINE-ZIPPER 1); DNA binding / protein heterodimerization/ transcription factor [AT5G49450.1]	835005	GO:0009901|GO:0005634|GO:0003700|GO:0046982|GO:0003677|GO:0009507|GO:0006355	NM_001125930	At.26573
A_84_P12955	0.00549856	2.1	up	CYP96A11	CYP96A11 (cytochrome P450, family 96, subfamily A, polypeptide 11); oxygen binding [AT4G39500.1]	830104	GO:0006118|GO:0019825|GO:0012505	NM_120110	At.31090
A_84_P164223	0.00299396	2.1	up	HLH1/PAR1	HLH1/PAR1 (PHY RAPIDLY REGULATED 1); transcription regulator [AT2G42870.1]	818887	GO:0030528|GO:0005634|GO:0009641|GO:0032502	NM_129848	At.43188
A_84_P575735	0.00929694	2	up	AT2G34350	nodulin-related [AT2G34350.1]	817997	GO:0005215|GO:0012505|GO:0016021|GO:0006810	NM_179897	At.47136
A_84_P12738	0.00171948	2	up	AT1G02660	lipase class 3 family protein [AT1G02660.1]	839544	GO:0004806|GO:0006629|GO:0005575	NM_100146	At.26191
A_84_P106016	0.00449173	2	up	AT1G15125	S-adenosylmethionine-dependent methyltransferase [AT1G15125.1]	838076	GO:0008150|GO:0008757|GO:0005575	NM_148466	At.45283
A_84_P20470	0.00027	2	up	AT1G21910	AP2 domain-containing transcription factor family protein [AT1G21910.1]	838793	GO:0005634|GO:0003700|GO:0003677|GO:0006355	NM_102039	At.41636
A_84_P759241	0.00308744	2	up	AT3G30122	pseudogene similar to peptide chain release factor protein [AT3G30122.1]	3769059			At.71144
A_84_P64634	0.00441941	2	up	AT4G10910	unknown protein [AT4G10910.1]	826689	GO:0008150|GO:0003674	NM_117159	At.33599
A_84_P22607	0.0040005	2	up	AT5G61600	ethylene-responsive element-binding family protein [AT5G61600.1]	836281	GO:0005634|GO:0003700|GO:0003677|GO:0006355	NM_125553	At.47568
A_84_P577170	0.00662533	2	up	AT5G64190	similar to unknown protein [Arabidopsis thaliana] (TAIR:AT2G40390.1); similar to unnamed protein product [Vitis vinifera] (GB:CAO41445.1) [AT5G64190.1]	836540		NM_125815	At.49215
A_84_P157075	0.000977	2	up	ATOFP3/OFP3	ATOFP3/OFP3 (Arabidopsis thaliana ovate family protein 3) [AT5G58360.1]	835948	GO:0008150|GO:0003674|GO:0005575	NM_125221	At.62442
A_84_P21800	0.000533	2	up	ATTPS8	ATTPS8 (Arabidopsis thaliana trehalose phosphatase/synthase 8); transferase, transferring glycosyl groups [AT1G70290.1]	843365	GO:0016757|GO:0008152|GO:0003825|GO:0005992|GO:0004805	NM_105697	At.27738
A_84_P14074	0.00420255	2	up	CKX3	CKX3 (CYTOKININ OXIDASE 3); cytokinin dehydrogenase [AT5G56970.1]	835799	GO:0019139|GO:0009823|GO:0005773|GO:0008131	NM_125079	At.7094
A_84_P19976	0.000338	2	up	IRT3	IRT3 (Iron regulated transporter 3); cation transmembrane transporter/ metal ion transmembrane transporter [AT1G60960.1]	842387	GO:0030001|GO:0016020|GO:0006812|GO:0009624|GO:0046873|GO:0008324	NM_104776	At.66932
A_84_P813469	0.00130687	2	up	MEE14	MEE14 (maternal effect embryo arrest 14) [AT2G15890.2]	816085	GO:0003674|GO:0009793	NM_001084426	At.25063
A_84_P787935	0.00490405	2	up	PIL1	PIL1 (PHYTOCHROME INTERACTING FACTOR 3-LIKE 1); transcription factor [AT2G46970.1]	819311	GO:0005634|GO:0003700|GO:0010017|GO:0045449	NM_130265	At.36425
A_84_P12296	0.00653034	1.9	up	AT1G05020	epsin N-terminal homology (ENTH) domain-containing protein / clathrin assembly protein-related [AT1G05020.1]	839343	GO:0048268|GO:0030118|GO:0005488	NM_100381	At.42422
A_84_P18069	4.87e-05	1.9	up	AT1G49130	zinc finger (B-box type) family protein [AT1G49130.1]	841336	GO:0003700|GO:0008270|GO:0045449|GO:0005622	NM_001036083	At.38297
A_84_P97466	0.00113931	1.9	up	AT2G27830	similar to pentatricopeptide (PPR) repeat-containing protein [Arabidopsis thaliana] (TAIR:AT4G22760.1); similar to hypothetical protein [Catharanthus roseus] (GB:CAC09928.1) [AT2G27830.1]	817330	GO:0003674	NM_128343	At.28225
A_84_P802987	0.00575654	1.9	up	AT2G40000	similar to unknown protein [Arabidopsis thaliana] (TAIR:AT3G55840.1); similar to unnamed protein product [Vitis vinifera] (GB:CAO41329.1); contains InterPro domain Hs1pro-1, C-terminal (InterPro:IPR009743); contains InterPro domain Hs1pro-1, N-terminal (InterPro:IPR009869) [AT2G40000.1]	818588	GO:0003674|GO:0009816|GO:0009751|GO:0005575	NM_129558	At.27681
A_84_P19235	0.00138192	1.9	up	AT2G44910	homeobox-leucine zipper protein 4 (HB-4) / HD-ZIP protein 4 [AT2G44910.1]	819100	GO:0005634|GO:0003700|GO:0003677|GO:0006355	NM_130055	At.44957
A_84_P761102	0.00896021	1.9	up	AT3G44326	similar to F-box family protein [Arabidopsis thaliana] (TAIR:AT2G27310.1); similar to unnamed protein product [Vitis vinifera] (GB:CAO15864.1); contains InterPro domain Cyclin-like F-box (InterPro:IPR001810) [AT3G44326.1]	3769632	GO:0009507	NM_001035730	At.49638
A_84_P87299	0.00603764	1.9	up	AT3G59370	contains domain PTHR22683 (PTHR22683) [AT3G59370.1]	825106	GO:0008150|GO:0003674|GO:0005575	NM_115799	At.34638
A_84_P822179	0.000979	1.9	up	AT5G02020	similar to unknown protein [Arabidopsis thaliana] (TAIR:AT3G55646.1); similar to unknown protein [Arabidopsis thaliana] (TAIR:AT5G59080.1); similar to unnamed protein product [Vitis vinifera] (GB:CAO15731.1) [AT5G02020.1]	831782	GO:0008150|GO:0003674|GO:0009507	NM_120280	At.23336
A_84_P78199	0.00670256	1.9	up	AT5G25240	similar to NHL repeat-containing protein [Arabidopsis thaliana] (TAIR:AT5G14890.1); similar to unnamed protein product [Vitis vinifera] (GB:CAO67727.1) [AT5G25240.1]	832595	GO:0008150|GO:0003674|GO:0005575	NM_122433	At.30923
A_84_P243255	0.00272272	1.9	up	AT5G44260	zinc finger (CCCH-type) family protein [AT5G44260.1]	834449	GO:0003676|GO:0003700	NM_123793	At.20940
A_84_P571762	0.00395525	1.9	up	AT5G46130	similar to unknown protein [Arabidopsis thaliana] (TAIR:AT5G46140.1); contains InterPro domain Protein of unknown function DUF295 (InterPro:IPR005174) [AT5G46130.1]	834655	GO:0008150|GO:0003674	NM_123982	At.51079
A_84_P68194	0.00264996	1.9	up	AT5G46710	zinc-binding family protein [AT5G46710.1]	834714	GO:0008150|GO:0005488	NM_124041	At.29934
A_84_P20714	0.000674	1.9	up	AT5G61440	thioredoxin family protein [AT5G61440.1]	836265	GO:0045454|GO:0030508|GO:0009507	NM_125537	At.20695
A_84_P565344	0.00162686	1.9	up	AtGRF8	AtGRF8 (GROWTH-REGULATING FACTOR 8) [AT4G24150.1]	828515	GO:0005634|GO:0016563|GO:0048366	NM_118547	At.51240
A_84_P13235	0.00181145	1.9	up	RAV1	RAV1 (Related to ABI3/VP1 1); DNA binding / transcription factor [AT1G13260.1]	837886	GO:0009741|GO:0005634|GO:0003700|GO:0003677|GO:0006355|GO:0048527|GO:0009910|GO:0048366	NM_101197	At.20558
A_84_P15388	0.00946177	1.8	up	AT2G29300	tropinone reductase, putative / tropine dehydrogenase, putative [AT2G29300.1]	817479	GO:0008152|GO:0016491|GO:0012505	NM_128484	At.38494
A_84_P12570	0.00153361	1.8	up	AT2G28120	nodulin family protein [AT2G28120.1]	817358	GO:0006499|GO:0012505	NM_128372	At.13307
A_84_P11109	0.00767408	1.8	up	AT5G07570	glycine/proline-rich protein [AT5G07570.1]	830650	GO:0008037|GO:0007155|GO:0012505|GO:0019058	NM_120839	At.32705
A_84_P17189	0.00124725	1.8	up	AT1G25560	AP2 domain-containing transcription factor, putative [AT1G25560.1]	839143	GO:0005634|GO:0003700|GO:0009507|GO:0006355	NM_102367	At.17318
A_84_P271180	0.00447806	1.8	up	AT1G53490	DNA binding [AT1G53490.1]	841784	GO:0003677	NM_104227	At.72477
A_84_P609548	0.00215995	1.8	up	AT2G25200	similar to unknown protein [Arabidopsis thaliana] (TAIR:AT5G11000.1); similar to unnamed protein product [Vitis vinifera] (GB:CAO44287.1); contains InterPro domain Protein of unknown function DUF868, plant (InterPro:IPR008586) [AT2G25200.1]	817058	GO:0008150|GO:0003674	NM_179730	At.39052
A_84_P19135	0.0022243	1.8	up	AT2G28630	beta-ketoacyl-CoA synthase family protein [AT2G28630.1]	817412	GO:0008415|GO:0008152|GO:0012505	NM_128424	At.26366
A_84_P77269	0.00329015	1.8	up	AT2G45840	similar to unknown protein [Arabidopsis thaliana] (TAIR:AT3G61280.1); similar to unnamed protein product [Vitis vinifera] (GB:CAO39562.1); contains InterPro domain Protein of unknown function DUF821, CAP10-like (InterPro:IPR008539); contains InterPro domain Lipopolysaccharide-modifying protein (InterPro:IPR006598) [AT2G45840.1]	819192	GO:0008150|GO:0003674|GO:0005575	NM_130147	At.48596
A_84_P17453	1.46e-05	1.8	up	AT3G11180	oxidoreductase, 2OG-Fe(II) oxygenase family protein [AT3G11180.1]	820289	GO:0005506|GO:0016491|GO:0005575	NM_111954	At.27948
A_84_P23218	0.00228299	1.8	up	AT3G62930	glutaredoxin family protein [AT3G62930.1]	825468	GO:0008794|GO:0006118|GO:0030508|GO:0005575	NM_116158	At.49669
A_84_P192434	0.00108658	1.8	up	AT4G36850	PQ-loop repeat family protein / transmembrane family protein [AT4G36850.1]	829838	GO:0016020|GO:0008150	NM_119849	At.20303
A_84_P582351	0.00637429	1.8	up	AT5G05965	unknown protein [AT5G05965.1]	830482	GO:0008150|GO:0003674|GO:0009507	NM_147842	At.66777
A_84_P552230	0.00680076	1.8	up	AT5G46090	similar to unknown protein [Arabidopsis thaliana] (TAIR:AT4G18425.1); similar to Protein of unknown function DUF679 [Medicago truncatula] (GB:ABN08714.1); contains InterPro domain Protein of unknown function DUF679 (InterPro:IPR007770) [AT5G46090.1]	834650	GO:0008150|GO:0003674|GO:0005575	NM_123977	At.55400
A_84_P827308	5.44e-05	1.8	up	AT5G55970	zinc finger (C3HC4-type RING finger) family protein [AT5G55970.2]	835695	GO:0005515|GO:0008270|GO:0009507	NM_124979	At.7462
A_84_P534779	0.000112	1.8	up	ATRECQ4B/RECQL4B	ATRECQ4B/RECQL4B (ARABIDOPSIS RECQ HELICASE L4B); DNA helicase [AT1G60930.1]	842384	GO:0006310|GO:0003678|GO:0005622	NM_104773	At.36565
A_84_P823064	0.00772355	1.8	up	ATRPAC42	ATRPAC42 (Arabidopsis thaliana RNA polymerase I subunit 42); DNA binding / DNA-directed RNA polymerase [AT1G60850.1]	842377	GO:0006350|GO:0003899|GO:0003677	NM_104766	At.8270
A_84_P18294	0.00340273	1.8	up	IAA20	IAA20 (indoleacetic acid-induced protein 20); transcription factor [AT2G46990.1]	819313	GO:0048364|GO:0005634|GO:0003700|GO:0009647|GO:0009630|GO:0009733	NM_130267	At.10480
A_84_P855052	0.0017368	1.8	up	XTR7	XTR7 (XYLOGLUCAN ENDOTRANSGLYCOSYLASE 7); hydrolase, acting on glycosyl bonds [AT4G14130.1]	827051	GO:0016798|GO:0006499|GO:0005975|GO:0048046|GO:0005618|GO:0012505|GO:0006073	NM_117490	At.25124
A_84_P714286	0.00693805	1.8	up		Arabidopsis thaliana mRNA for hypothetical protein, complete cds, clone: RAFL25-35-B04 [AK230425]				At.68701
A_84_P21530	0.000418	1.7	up	AT5G14120	nodulin family protein [AT5G14120.1]	831262	GO:0012505	NM_121416	At.49020
A_84_P14348	0.000533	1.7	up	AT1G13700	glucosamine/galactosamine-6-phosphate isomerase family protein [AT1G13700.1]	837931	GO:0005975|GO:0005575|GO:0003824	NM_101239	At.42014
A_84_P10421	0.00403942	1.7	up	ACLA-2	ACLA-2 (ATP-citrate lyase A-2) [AT1G60810.1]	842375	GO:0009346|GO:0006085|GO:0003878	NM_104764	At.19214
A_84_P22771	0.00663635	1.7	up	AT1G13230	leucine-rich repeat family protein [AT1G13230.1]	837883	GO:0005515|GO:0005886|GO:0009610|GO:0044403|GO:0007165	NM_101195	At.49881
A_84_P14249	0.00302139	1.7	up	AT1G36060	AP2 domain-containing transcription factor, putative [AT1G36060.1]	840510	GO:0005634|GO:0003700|GO:0003677|GO:0006355	NM_103302	At.39425
A_84_P531238	0.00915489	1.7	up	AT1G61667	similar to unknown protein [Arabidopsis thaliana] (TAIR:AT5G54530.1); similar to unnamed protein product [Vitis vinifera] (GB:CAO64729.1); contains InterPro domain Protein of unknown function DUF538 (InterPro:IPR007493) [AT1G61667.1]	842463	GO:0008150|GO:0003674|GO:0012505	NM_104848	At.36402
A_84_P21818	0.000641	1.7	up	AT1G65240	aspartyl protease family protein [AT1G65240.1]	842831	GO:0006508|GO:0004194|GO:0031225	NM_105197	At.11165
A_84_P859685	0.00237882	1.7	up	AT1G68670	myb family transcription factor [AT1G68670.1]	843197	GO:0003700|GO:0003677|GO:0045449	NM_105539	At.27154
A_84_P90769	0.00178843	1.7	up	AT2G24240	potassium channel tetramerisation domain-containing protein [AT2G24240.1]	816958	GO:0005249|GO:0016020|GO:0008076|GO:0006813	NM_127985	At.39188
A_84_P539348	0.00207795	1.7	up	AT2G25735	unknown protein [AT2G25735.1]	817115	GO:0008150|GO:0003674	NM_128133	At.38984
A_84_P559716	0.00614507	1.7	up	AT2G28140	similar to unknown protein [Arabidopsis thaliana] (TAIR:AT3G44940.1); similar to unnamed protein product [Vitis vinifera] (GB:CAO16750.1); contains InterPro domain Protein of unknown function DUF1635 (InterPro:IPR012862) [AT2G28140.1]	817360	GO:0008150|GO:0003674	NM_128374	At.38658
A_84_P22972	0.00194072	1.7	up	AT2G42980	aspartyl protease family protein [AT2G42980.1]	818900	GO:0006508|GO:0004194	NM_129859	At.66340
A_84_P23114	0.00098	1.7	up	AT3G21020	transposable element gene [AT3G21020.1]	3768796			At.65115
A_84_P526212	0.00728865	1.7	up	AT3G46880	similar to unknown protein [Arabidopsis thaliana] (TAIR:AT5G59080.1) [AT3G46880.1]	823841	GO:0008150|GO:0003674|GO:0009507	NM_114555	At.53806
A_84_P198764	0.0033536	1.7	up	AT3G49790	ATP binding [AT3G49790.1]	824141	GO:0008150|GO:0005524	NM_114839	At.35568
A_84_P167143	0.00541196	1.7	up	AT3G50640	similar to unknown protein [Arabidopsis thaliana] (TAIR:AT5G66800.1); similar to hypothetical protein [Vitis vinifera] (GB:CAN61148.1) [AT3G50640.1]	824227	GO:0008150|GO:0003674	NM_114924	At.35469
A_84_P580415	0.00693697	1.7	up	AT4G02465	unknown protein [AT4G02465.1]	827982	GO:0008150|GO:0003674|GO:0005575	NM_148196	At.70495
A_84_P15703	0.000454	1.7	up	AT4G18340	glycosyl hydrolase family 17 protein [AT4G18340.1]	827561	GO:0004553|GO:0005975|GO:0012505	NM_117944	At.32918
A_84_P15742	0.00199501	1.7	up	AT4G27450	similar to unknown protein [Arabidopsis thaliana] (TAIR:AT3G15450.1); similar to unnamed protein product [Vitis vinifera] (GB:CAO39242.1); contains domain G3DSA:3.60.20.10 (G3DSA:3.60.20.10); contains domain SSF56235 (SSF56235) [AT4G27450.1]	828854	GO:0008150|GO:0003674|GO:0005575	NM_118880	At.25186
A_84_P564464	0.00111056	1.7	up	AT4G27460	CBS domain-containing protein [AT4G27460.1]	828855	GO:0008150|GO:0003674	NM_118881	At.32101
A_84_P131376	0.000607	1.7	up	AT5G19190	similar to unknown protein [Arabidopsis thaliana] (TAIR:AT3G06070.1); similar to unnamed protein product [Vitis vinifera] (GB:CAO71112.1) [AT5G19190.1]	832039	GO:0008150|GO:0003674|GO:0005575	NM_121924	At.43955
A_84_P56650	0.0041946	1.7	up	AT5G41080	glycerophosphoryl diester phosphodiesterase family protein [AT5G41080.1]	834110	GO:0006071|GO:0008889	NM_203136	At.49114
A_84_P577102	0.00559954	1.7	up	AT5G43300	glycerophosphodiester phosphodiesterase [AT5G43300.1]	834348	GO:0006071|GO:0008889|GO:0005575	NM_123696	At.30124
A_84_P69014	0.00533567	1.7	up	AT5G51390	unknown protein [AT5G51390.1]	835213	GO:0008150|GO:0003674	NM_124518	At.7949
A_84_P121202	0.00670059	1.7	up	AT5G56810	F-box family protein [AT5G56810.1]	835783	GO:0008150	NM_125064	At.55595
A_84_P21661	0.0025316	1.7	up	AT5G61590	AP2 domain-containing transcription factor family protein [AT5G61590.1]	836280	GO:0005634|GO:0003700|GO:0003677|GO:0006355	NM_125552	At.24138
A_84_P818351	0.0052376	1.7	up	ATL2	ATL2 (Arabidopsis T?xicos en Levadura 2); protein binding / zinc ion binding [AT3G16720.1]	820924	GO:0006952|GO:0005515|GO:0008270	NM_112545	At.22750
A_84_P812038	0.000103	1.7	up	DRM1	DRM1 (DORMANCY-ASSOCIATED PROTEIN 1) [AT1G28330.2]	839729	GO:0006346|GO:0051567|GO:0008150|GO:0006306|GO:0003674|GO:0003886|GO:0005575	NM_179389	At.25271
A_84_P850854	0.00939018	1.7	up	GT2	GT2; transcription factor [AT1G76890.2]	844024	GO:0003700|GO:0045449	NM_106340	At.25099
A_84_P207668	0.000545	1.7	up	HEC1	HEC1 (HECATE 1); transcription factor [AT5G67060.1]	836841	GO:0005634|GO:0010500|GO:0003700|GO:0048462|GO:0045449	NM_126106	At.28829
A_84_P22840	0.000154	1.7	up	RAV2	RAV2 (REGULATOR OF THE ATPASE OF THE VACUOLAR MEMBRANE); DNA binding / transcription factor [AT1G68840.1]	843216	GO:0005634|GO:0003700|GO:0003677|GO:0009507|GO:0006355	NM_105558	At.25344
A_84_P10638	0.00164938	1.7	up	STP1	STP1 (SUGAR TRANSPORTER 1); carbohydrate transmembrane transporter/ sugar:hydrogen ion symporter [AT1G11260.1]	837667	GO:0015144|GO:0005351|GO:0016020|GO:0003674|GO:0009825|GO:0009735|GO:0005575|GO:0006810|GO:0008643	NM_100998	At.24793
A_84_P15734	0.00685977	1.7	up	XTR6	XTR6 (XYLOGLUCAN ENDOTRANSGLYCOSYLASE 6); hydrolase, acting on glycosyl bonds [AT4G25810.1]	828686	GO:0016798|GO:0005975|GO:0048046|GO:0005618|GO:0012505|GO:0006073	NM_118713	At.2901
A_84_P805233	0.00114989	1.6	up	AT1G78830	curculin-like (mannose-binding) lectin family protein [AT1G78830.1]	844220	GO:0009505|GO:0005529|GO:0000272	NM_106531	At.23087
A_84_P22053	0.0083272	1.6	up	TCH3	TCH3 (TOUCH 3) [AT2G41100.1]	818709	GO:0009612|GO:0009266|GO:0009652|GO:0009646|GO:0005575|GO:0005509	NM_180012	At.269
A_84_P23294	0.00120281	1.6	up	ACBP3	ACBP3 (ACYL-COA-BINDING DOMAIN 3); acyl-CoA binding [AT4G24230.1]	828524	GO:0005576|GO:0000062|GO:0015908	NM_001084972	At.71005
A_84_P17794	0.00267338	1.6	up	ANAC092/ATNAC2/ATNAC6	ANAC092/ATNAC2/ATNAC6 (Arabidopsis NAC domain containing protein 92); protein heterodimerization/ protein homodimerization/ transcription factor [AT5G39610.1]	833957	GO:0005634|GO:0003700|GO:0046982|GO:0007275|GO:0042803	NM_123323	At.24490
A_84_P208698	0.000844	1.6	up	ASML2	ASML2 (ACTIVATOR OF SPOMIN::LUC2) [AT3G12890.1]	820472	GO:0016563|GO:0010182|GO:0005575	NM_112125	At.39532
A_84_P22711	0.00996214	1.6	up	ASY1	ASY1 (ASYNAPTIC 1); DNA binding [AT1G67370.1]	843058	GO:0003677|GO:0007130|GO:0000794|GO:0051026|GO:0007129	NM_105405	At.14755
A_84_P16123	0.00657407	1.6	up	AT1G12070	Rho GDP-dissociation inhibitor family protein [AT1G12070.1]	837759	GO:0008150|GO:0005737|GO:0005094	NM_101079	At.42094
A_84_P796487	0.00697672	1.6	up	AT1G23390	kelch repeat-containing F-box family protein [AT1G23390.1]	838947	GO:0008150|GO:0003674|GO:0005575	NM_102188	At.27623
A_84_P86239	0.00427376	1.6	up	AT1G49210	zinc finger (C3HC4-type RING finger) family protein [AT1G49210.1]	841344	GO:0005515|GO:0008270	NM_103811	At.38277
A_84_P20918	0.00927911	1.6	up	AT1G73780	protease inhibitor/seed storage/lipid transfer protein (LTP) family protein [AT1G73780.1]	843713	GO:0008289|GO:0006869|GO:0012505	NM_106037	At.52501
A_84_P859246	0.00708073	1.6	up	AT1G80180	similar to unknown protein [Arabidopsis thaliana] (TAIR:AT1G15400.2); similar to unknown protein [Arabidopsis thaliana] (TAIR:AT1G15400.3); similar to unknown protein [Arabidopsis thaliana] (TAIR:AT1G15400.1); similar to hypothetical protein MtrDRAFT_AC148340g12v2 [Medicago truncatula] (GB:ABD28396.1) [AT1G80180.1]	844358	GO:0008150|GO:0003674	NM_106667	At.11611
A_84_P18291	0.00814666	1.6	up	AT2G27500	glycosyl hydrolase family 17 protein [AT2G27500.1]	817295	GO:0005634|GO:0004553|GO:0005975|GO:0005737	NM_128310	At.24289
A_84_P12642	0.0077936	1.6	up	AT3G10020	similar to Os12g0147200 [Oryza sativa (japonica cultivar-group)] (GB:NP_001066153.1); similar to unnamed protein product [Vitis vinifera] (GB:CAO15981.1); similar to Os11g0149200 [Oryza sativa (japonica cultivar-group)] (GB:NP_001065754.1) [AT3G10020.1]	820163	GO:0008150|GO:0003674|GO:0005575	NM_001125137	At.23159
A_84_P12691	0.00264155	1.6	up	AT3G27440	uracil phosphoribosyltransferase, putative / UMP pyrophosphorylase, putative / UPRTase, putative [AT3G27440.1]	822365	GO:0005524|GO:0016301|GO:0009058|GO:0005575|GO:0004845	NM_113659	At.37060
A_84_P19365	0.00758592	1.6	up	AT3G46600	scarecrow transcription factor family protein [AT3G46600.1]	823813	GO:0003700|GO:0005575|GO:0045449	NM_114527	At.595
A_84_P297564	0.000327	1.6	up	AT3G52060	similar to unknown protein [Arabidopsis thaliana] (TAIR:AT5G22070.1); similar to unnamed protein product [Vitis vinifera] (GB:CAO66030.1); contains InterPro domain Protein of unknown function DUF266, plant (InterPro:IPR004949) [AT3G52060.1]	824369	GO:0008150|GO:0003674|GO:0012505	NM_115065	At.24115
A_84_P15635	0.0028486	1.6	up	AT3G59080	aspartyl protease family protein [AT3G59080.1]	825077	GO:0006508|GO:0003677|GO:0012505	NM_115770	At.26307
A_84_P16587	0.000464	1.6	up	AT3G60530	zinc finger (GATA type) family protein [AT3G60530.1]	825224	GO:0005634|GO:0003700|GO:0006355	NM_115917	At.20781
A_84_P93489	0.00280486	1.6	up	AT4G01670	similar to unknown protein [Arabidopsis thaliana] (TAIR:AT3G62070.1); similar to unnamed protein product [Vitis vinifera] (GB:CAO40214.1) [AT4G01670.1]	828109	GO:0008150|GO:0003674|GO:0005575	NM_116397	At.71236
A_84_P861110	0.00136999	1.6	up	AT4G19420	pectinacetylesterase family protein [AT4G19420.2]	827683	GO:0008150|GO:0004091|GO:0012505	NM_202846	At.21267
A_84_P290004	0.00535717	1.6	up	AT4G21850	methionine sulfoxide reductase domain-containing protein / SeIR domain-containing protein [AT4G21850.1]	828273	GO:0008150|GO:0008113|GO:0005575	NM_179087	At.22710
A_84_P869924	0.000267	1.6	up	AT4G26580	protein binding / zinc ion binding [AT4G26580.1]	828765	GO:0005515|GO:0008270|GO:0009507	NM_118792	At.23121
A_84_P817892	0.000185	1.6	up	AT5G05440	similar to unknown protein [Arabidopsis thaliana] (TAIR:AT2G38310.1); similar to unnamed protein product [Vitis vinifera] (GB:CAO48777.1); contains InterPro domain Bet v I allergen; (InterPro:IPR000916); contains InterPro domain Streptomyces cyclase/dehydrase (InterPro:IPR005031) [AT5G05440.1]	830427	GO:0006952|GO:0003674|GO:0009607|GO:0005575	NM_120626	At.9146
A_84_P522030	0.00425794	1.6	up	AT5G14110	similar to unknown protein [Arabidopsis thaliana] (TAIR:AT3G01950.1); similar to unnamed protein product [Vitis vinifera] (GB:CAO68311.1) [AT5G14110.1]	831261	GO:0008150|GO:0003674|GO:0031225	NM_121415	At.65510
A_84_P800757	0.00516759	1.6	up	AT5G64260	phosphate-responsive protein, putative [AT5G64260.1]	836547	GO:0009505|GO:0008150|GO:0003674	NM_125822	At.23633
A_84_P193944	0.00432003	1.6	up	AT5G66650	similar to unknown protein [Arabidopsis thaliana] (TAIR:AT2G23790.1); similar to unnamed protein product [Vitis vinifera] (GB:CAO22909.1); contains InterPro domain Protein of unknown function DUF607 (InterPro:IPR006769) [AT5G66650.1]	836797	GO:0008150|GO:0003674	NM_126063	At.8661
A_84_P803356	0.00546855	1.6	up	ATUGT85A4	ATUGT85A4 (UDP-GLUCOSYL TRANSFERASE 85A4); UDP-glycosyltransferase/ glucuronosyltransferase/ transferase, transferring hexosyl groups [AT1G78270.1]	844162	GO:0008152|GO:0015020|GO:0016758|GO:0005575|GO:0008194	NM_106476	At.14794
A_84_P10803	0.000303	1.6	up	CYP71B3	CYP71B3 (cytochrome P450, family 71, subfamily B, polypeptide 3); oxygen binding [AT3G26220.1]	822223	GO:0006118|GO:0019825	NM_113529	At.19810
A_84_P16426	0.00502187	1.6	up	CYP94B2	CYP94B2 (cytochrome P450, family 94, subfamily B, polypeptide 2); oxygen binding [AT3G01900.1]	821263	GO:0006118|GO:0019825|GO:0012505	NM_111056	At.65056
A_84_P823010	0.00361539	1.6	up	EDA4	EDA4 (embryo sac development arrest 4); lipid binding [AT2G48140.1]	819426	GO:0008289|GO:0009561|GO:0006869|GO:0031225	NM_130381	At.20078
A_84_P11512	0.00983586	1.6	up	JGL/NUB	JGL/NUB (NUBBIN); nucleic acid binding / zinc ion binding [AT1G13400.1]	837900	GO:0048443|GO:0003676|GO:0048653|GO:0008270|GO:0048440|GO:0005622	NM_101210	At.42033
A_84_P815269	0.00113116	1.6	up	MEE9	MEE9 (maternal effect embryo arrest 9) [AT1G60870.1]	842379	GO:0003674|GO:0009793|GO:0005575	NM_104768	At.36576
A_84_P861179	0.00092	1.6	up	MERI5B	MERI5B (MERISTEM-5); hydrolase, acting on glycosyl bonds / xyloglucan:xyloglucosyl transferase [AT4G30270.1]	829150	GO:0007568|GO:0009505|GO:0016798|GO:0009740|GO:0016762|GO:0005737|GO:0005618	NM_119173	At.20967
A_84_P19074	0.00347772	1.6	up	MYB51	MYB51 (MYB DOMAIN PROTEIN 51); DNA binding / transcription factor [AT1G18570.1]	838438	GO:0009651|GO:0009739|GO:0003700|GO:0009753|GO:0003677|GO:0009759|GO:0009737|GO:0009723|GO:0009733|GO:0009751|GO:0006355	NM_101715	At.10908
A_84_P17139	6.97e-05	1.6	up	SNRK2-10/SNRK2.10/SRK2B	SNRK2-10/SNRK2.10/SRK2B (SNF1-RELATED PROTEIN KINASE 2.10); kinase [AT1G60940.1]	842385	GO:0009651|GO:0006970|GO:0016301	NM_104774	At.25609
A_84_P12026	0.00134803	1.6	up	UBC17	UBC17 (UBIQUITIN-CONJUGATING ENZYME 17); ubiquitin-protein ligase [AT4G36410.1]	829793	GO:0006511|GO:0004842|GO:0005575	NM_119804	At.24042
A_84_P19988	0.000493	1.6	up	UGE1	UGE1 (UDP-D-GLUCOSE/UDP-D-GALACTOSE 4-EPIMERASE 1); UDP-glucose 4-epimerase/ protein dimerization [AT1G12780.1]	837834	GO:0046369|GO:0005829|GO:0006950|GO:0003978|GO:0046983	NM_101148	At.20506
A_84_P809927	0.00985504	1.5	up	GDH2	GDH2 (GLUTAMATE DEHYDROGENASE 2) [AT5G07440.3]	830635	GO:0008152|GO:0006520|GO:0005739|GO:0016491	NM_001125712	At.21712
A_84_P16520	0.00240244	1.5	up	BXL2	BXL2 (BETA-XYLOSIDASE 2); hydrolase, hydrolyzing O-glycosyl compounds [AT1G02640.1]	837940	GO:0004553|GO:0005975|GO:0012505	NM_100144	At.25322
A_84_P13363	0.00579877	1.5	up	AT1G60860	ARF GTPase-activating domain-containing protein [AT1G60860.1]	842378	GO:0008060|GO:0005515|GO:0032312|GO:0005737|GO:0008270	NM_104767	At.36578
A_84_P117852	0.00611187	1.5	up	AT1G02380	similar to unknown protein [Arabidopsis thaliana] (TAIR:AT4G01960.1); similar to hypothetical protein MtrDRAFT_AC173289g6v1 [Medicago truncatula] (GB:ABN09095.1) [AT1G02380.1]	837745	GO:0008150|GO:0003674|GO:0005575	NM_100119	At.42606
A_84_P18219	0.00379067	1.5	up	AT1G04770	male sterility MS5 family protein [AT1G04770.1]	839418	GO:0008150|GO:0005488	NM_100355	At.42432
A_84_P23687	0.000416	1.5	up	AT1G27290	similar to unknown [Populus trichocarpa] (GB:ABK95086.1) [AT1G27290.1]	839618	GO:0008150|GO:0003674	NM_001084133	At.20786
A_84_P11424	2.25e-05	1.5	up	AT1G32700	zinc-binding family protein [AT1G32700.1]	840164	GO:0005488	NM_202224	At.16977
A_84_P786898	0.00204257	1.5	up	AT1G60790	similar to unknown protein [Arabidopsis thaliana] (TAIR:AT5G06700.1); similar to unnamed protein product [Vitis vinifera] (GB:CAO66110.1); contains InterPro domain Protein of unknown function DUF231, plant (InterPro:IPR004253) [AT1G60790.1]	842373	GO:0008150	NM_104762	At.28409
A_84_P824410	0.00278135	1.5	up	AT1G60900	U2 snRNP auxiliary factor large subunit, putative [AT1G60900.1]	842382	GO:0005634|GO:0003723|GO:0006397	NM_104771	At.17780
A_84_P754435	0.00946704	1.5	up	AT1G65486	similar to unknown protein [Arabidopsis thaliana] (TAIR:AT1G65500.1) [AT1G65486.1]	6240283	GO:0012505	NM_001124079	At.47651
A_84_P827683	0.0011463	1.5	up	AT1G65510	similar to unknown protein [Arabidopsis thaliana] (TAIR:AT1G65490.1) [AT1G65510.1]	842863	GO:0003674|GO:0006499|GO:0012505	NM_105225	At.47723
A_84_P23779	0.00197798	1.5	up	AT1G68520	zinc finger (B-box type) family protein [AT1G68520.1]	843181	GO:0003700|GO:0008270|GO:0045449|GO:0005622	NM_105523	At.23999
A_84_P581880	0.00204512	1.5	up	AT1G78120	tetratricopeptide repeat (TPR)-containing protein [AT1G78120.1]	844148	GO:0005739|GO:0005488	NM_106462	At.34337
A_84_P67674	0.00442278	1.5	up	AT2G17230	phosphate-responsive 1 family protein [AT2G17230.1]	816228	GO:0008150|GO:0003674|GO:0012505	NM_127277	At.14401
A_84_P825243	0.00919006	1.5	up	AT2G38820	similar to unknown protein [Arabidopsis thaliana] (TAIR:AT3G22970.1); similar to unnamed protein product [Vitis vinifera] (GB:CAO22614.1); contains InterPro domain Protein of unknown function DUF506, plant (InterPro:IPR006502) [AT2G38820.1]	818464	GO:0008150|GO:0003674|GO:0005575	NM_129439	At.26599
A_84_P249795	0.0073788	1.5	up	AT2G48130	protease inhibitor/seed storage/lipid transfer protein (LTP) family protein [AT2G48130.1]	819425	GO:0008289|GO:0006869|GO:0031225	NM_130380	At.28652
A_84_P832301	0.00292985	1.5	up	AT3G05150	sugar transporter family protein [AT3G05150.1]	819677	GO:0015144|GO:0005634|GO:0005351|GO:0016020|GO:0006810|GO:0008643	NM_111387	At.40723
A_84_P12636	0.00566929	1.5	up	AT3G07340	basic helix-loop-helix (bHLH) family protein [AT3G07340.1]	819922	GO:0005634|GO:0003700|GO:0003677|GO:0009507|GO:0045449	NM_111613	At.40357
A_84_P11772	0.000677	1.5	up	AT3G27970	exonuclease [AT3G27970.1]	822421	GO:0008150|GO:0004527|GO:0005622	NM_113714	At.50233
A_84_P21208	0.00547005	1.5	up	AT3G29670	transferase family protein [AT3G29670.1]	822645	GO:0008150|GO:0016740|GO:0005575	NM_113889	At.36882
A_84_P837666	0.00976845	1.5	up	AT3G44370	binding [AT3G44370.1]	823562	GO:0051205|GO:0005739|GO:0005488|GO:0016021	NM_114305	At.36161
A_84_P760826	0.00500839	1.5	up	AT3G50190	similar to unknown protein [Arabidopsis thaliana] (TAIR:AT3G50140.1); similar to unknown protein [Arabidopsis thaliana] (TAIR:AT3G50130.1); similar to unnamed protein product [Vitis vinifera] (GB:CAO71911.1); contains InterPro domain Protein of unknown function DUF247, plant (InterPro:IPR004158) [AT3G50190.1]	824181	GO:0008150|GO:0009507	NM_114879	At.53870
A_84_P760516	0.00387583	1.5	up	AT3G50290	pseudogene, hydroxycinnamoyl benzoyltransferase-related, similar to anthranilate N-hydroxycinnamoyl/benzoyltransferase, Dianthus caryophyllus (gi:2239091); contains Pfam transferase family domain PF002458; blastp match of 36% identity and 1.8e-58 P-value to GP [AT3G50290.1]	3769692
A_84_P285720	0.00204241	1.5	up	AT4G34530	basic helix-loop-helix (bHLH) family protein [AT4G34530.1]	829604	GO:0005634|GO:0003700|GO:0003677|GO:0045449	NM_119618	At.48937
A_84_P853798	0.00056	1.5	up	AT4G35750	Rho-GTPase-activating protein-related [AT4G35750.1]	829728	GO:0008150|GO:0003674|GO:0005575	NM_119741	At.24014
A_84_P786870	0.000201	1.5	up	AT5G23130	peptidoglycan-binding LysM domain-containing protein [AT5G23130.1]	832377	GO:0003674|GO:0016998	NM_122219	At.28379
A_84_P557530	0.00419448	1.5	up	AT5G37478	Expressed protein [AT5G37478.1]	2746163	GO:0008150|GO:0003674|GO:0005575	NM_203128	At.49813
A_84_P806915	0.00209369	1.5	up	AT5G42200	zinc finger (C3HC4-type RING finger) family protein [AT5G42200.1]	834225	GO:0005515|GO:0004842|GO:0008270	NM_123585	At.43326
A_84_P557599	0.00353272	1.5	up	AT5G57640	similar to unknown protein [Arabidopsis thaliana] (TAIR:AT5G57570.1); similar to hypothetical protein [Vitis vinifera] (GB:CAN80057.1); contains InterPro domain GCK (InterPro:IPR012891) [AT5G57640.1]	835869	GO:0003674|GO:0006499|GO:0005575	NM_125145	At.51100
A_84_P803521	0.00367082	1.5	up	AT5G59450	scarecrow-like transcription factor 11 (SCL11) [AT5G59450.1]	836064	GO:0003700|GO:0005575|GO:0045449	NM_125336	At.29225
A_84_P79759	0.00846599	1.5	up	AT5G62280	similar to unknown protein [Arabidopsis thaliana] (TAIR:AT2G45360.1); similar to unnamed protein product [Vitis vinifera] (GB:CAO49726.1); contains InterPro domain Protein of unknown function DUF1442 (InterPro:IPR009902) [AT5G62280.1]	836349	GO:0008150|GO:0003674|GO:0005575	NM_125622	At.24047
A_84_P15068	0.00787763	1.5	up	ATBZIP3	ATBZIP3 (ARABIDOPSIS THALIANA BASIC LEUCINE-ZIPPER 3); DNA binding / transcription factor [AT5G15830.1]	831440	GO:0005634|GO:0003700|GO:0003677|GO:0006355	NM_121588	At.31747
A_84_P817969	0.00990303	1.5	up	ATBZIP44	ATBZIP44 (ARABIDOPSIS THALIANA BASIC LEUCINE-ZIPPER 44) [AT1G75390.2]	843875	GO:0005634|GO:0003700|GO:0046982|GO:0003677|GO:0009507|GO:0006355	NM_001084357	At.16252
A_84_P814296	0.00966573	1.5	up	ATCTH	ATCTH (Arabidopsis thaliana Cys3His zinc finger protein); transcription factor [AT2G25900.1]	817131	GO:0003700|GO:0045449	NM_128150	At.23916
A_84_P17510	0.000866	1.5	up	ATTPS9	ATTPS9 (Arabidopsis thaliana trehalose-phosphatase/synthase 9); transferase, transferring glycosyl groups / trehalose-phosphatase [AT1G23870.1]	838998	GO:0016757|GO:0005992|GO:0004805	NM_102235	At.41515
A_84_P849757	0.000185	1.5	up	BGLU46	BGLU46; hydrolase, hydrolyzing O-glycosyl compounds [AT1G61820.1]	842479	GO:0004553|GO:0005975|GO:0012505	NM_180637	At.27913
A_84_P16885	0.00546495	1.5	up	BXL1	BXL1 (BETA-XYLOSIDASE 1); hydrolase, hydrolyzing O-glycosyl compounds [AT5G49360.1]	834996	GO:0004553|GO:0005975|GO:0012505	NM_124313	At.22961
A_84_P17923	0.000411	1.5	up	BZO2H3	BZO2H3 (ARABIDOPSIS THALIANA BASIC LEUCINE ZIPPER 63); DNA binding / protein heterodimerization/ transcription factor [AT5G28770.1]	832990	GO:0005634|GO:0003700|GO:0046982|GO:0003677|GO:0006355	NM_001036885	At.15754
A_84_P257500	0.00722764	1.5	up	ENDO3	ENDO3 (ENDONUCLEASE 3); T/G mismatch-specific endonuclease/ endonuclease/ nucleic acid binding / single-stranded DNA specific endodeoxyribonuclease [AT4G21590.1]	828245	GO:0048443|GO:0004519|GO:0003676|GO:0000014|GO:0006308|GO:0043765|GO:0012505	NM_118279	At.32616
A_84_P19308	0.000644	1.5	up	IAA2	IAA2 (indoleacetic acid-induced protein 2); transcription factor [AT3G23030.1]	821877	GO:0005634|GO:0003700|GO:0009733	NM_113203	At.23539
A_84_P860356	0.000245	1.5	up	J8	J8; heat shock protein binding / unfolded protein binding [AT1G80920.1]	844432	GO:0051082|GO:0006457|GO:0009507|GO:0031072	NM_106740	At.25189
A_84_P21415	0.00713349	1.5	up	MAPKKK16	MAPKKK16 (Mitogen-activated protein kinase kinase kinase 16); kinase [AT4G26890.1]	828796	GO:0016301|GO:0006468	NM_118823	At.32136
A_84_P13172	0.00112221	1.5	up	MAPKKK19	MAPKKK19 (Mitogen-activated protein kinase kinase kinase 19); kinase [AT5G67080.1]	836843	GO:0016301|GO:0006468|GO:0005575	NM_126108	At.49431
A_84_P765568	0.00426702	1.5	up	MIR850a	MIR850a; miRNA [AT4G13493.1]	6240929		NR_022956
A_84_P23660	0.000402	1.5	up	NIK3	NIK3 (NSP-INTERACTING KINASE 3); kinase [AT1G60800.1]	842374	GO:0016301|GO:0006468|GO:0012505	NM_104763	At.26337
A_84_P788935	0.00182704	1.5	up	PIL5	PIL5 (PHYTOCHROME INTERACTING FACTOR 3-LIKE 5); transcription factor [AT2G20180.1]	816538	GO:0010187|GO:0009959|GO:0005634|GO:0003700|GO:0010313|GO:0010029|GO:0009740|GO:0009686|GO:0003677|GO:0010099|GO:0045449|GO:0015995	NM_179665	At.43003
A_84_P19825	0.000959	1.5	up	PKS4	PKS4 (PHYTOCHROME KINASE SUBSTRATE 4) [AT5G04190.1]	830297	GO:0003674|GO:0009638|GO:0005575	NM_120501	At.33164
A_84_P845356	0.00676981	1.5	up	RMA1	RMA1 (Ring finger protein with Membrane Anchor 1); protein binding / ubiquitin-protein ligase/ zinc ion binding [AT4G03510.2]	825654	GO:0005515|GO:0016020|GO:0006511|GO:0004842|GO:0008270	NM_202777	At.239
A_84_P11678	0.0016192	1.5	up	SPL3	SPL3 (SQUAMOSA PROMOTER BINDING PROTEIN-LIKE 3); transcription factor [AT2G33810.1]	817948	GO:0009911|GO:0005634|GO:0009908|GO:0003700|GO:0003677|GO:0010229|GO:0010321	NM_128940	At.25364
A_84_P835195	0.00257706	1.5	up	THE1	THE1 (THESEUS1); kinase/ protein kinase [AT5G54380.1]	835526	GO:0004672|GO:0046777|GO:0005886|GO:0016301	NM_124818	At.28202
A_84_P21943	0.000974	1.5	up	XTR4	XTR4 (XYLOGLUCAN ENDOTRANSGLYCOSYLASE 4); hydrolase, acting on glycosyl bonds [AT1G32170.1]	840109	GO:0016798|GO:0005975|GO:0048046|GO:0005618|GO:0012505|GO:0006073	NM_102950	At.10186
A_84_P19658	0.000648	9.8	down	AT5G24240	phosphatidylinositol 3- and 4-kinase family protein / ubiquitin family protein [AT5G24240.1]	832491	GO:0012505|GO:0004428|GO:0006512	NM_122330	At.54971
A_84_P758588	0.00425521	7.6	down	AT2G30766	unknown protein [AT2G30766.1]	6240993		NM_001124947	At.68697
A_84_P767684	0.000912	5.5	down	AT5G33395	transposable element gene [AT5G33395.1]	3771140
A_84_P568618	0.000243	4.8	down	AT2G38823	similar to unknown protein [Arabidopsis thaliana] (TAIR:AT3G54520.1) [AT2G38823.1]	818465	GO:0008150|GO:0003674|GO:0005575	NM_179969	At.50123
A_84_P750060	0.00129257	4.3	down	AT1G36680	transposable element gene [AT1G36680.1]	3767024
A_84_P18365	0.0053952	3.7	down	AT3G13270	transposable element gene [AT3G13270.1]	820526
A_84_P753771	0.00415886	3.5	down	AT1G61575	ATP binding / protein kinase [AT1G61575.1]	5007826	GO:0004672|GO:0005524|GO:0006468	NM_001084286	At.68383
A_84_P13690	1.15e-05	3.3	down	AT3G46370	leucine-rich repeat protein kinase, putative [AT3G46370.1]	823783	GO:0004674|GO:0005524|GO:0016301|GO:0006468|GO:0005575|GO:0007169	NM_114504	At.53791
A_84_P763439	0.00126364	3.3	down	AT4G06585	transposable element gene [AT4G06585.1]	3770081
A_84_P23101	0.00377372	3	down	AT3G21890	zinc finger (B-box type) family protein [AT3G21890.1]	821744	GO:0003700|GO:0008270|GO:0045449|GO:0005622	NM_113085	At.37979
A_84_P20645	0.00424225	2.9	down	AT1G49800	unknown protein [AT1G49800.1]	841403	GO:0008150|GO:0003674|GO:0012505	NM_103867	At.50879
A_84_P757642	1.96e-05	2.9	down	AT2G20605	Encodes a Plant thionin family protein [AT2G20605.1]	5007890	GO:0012505	NM_001084458	At.72206
A_84_P584025	0.00902015	2.9	down	AT4G08555	unknown protein [AT4G08555.1]	826416	GO:0008150|GO:0003674|GO:0005575	NM_179014	At.47040
A_84_P559896	0.000223	2.6	down	AT3G44450	similar to unknown protein [Arabidopsis thaliana] (TAIR:AT3G52740.1); similar to unnamed protein product [Vitis vinifera] (GB:CAO70571.1) [AT3G44450.1]	823570	GO:0008150|GO:0003674|GO:0005575	NM_114313	At.70200
A_84_P764623	0.000743	2.6	down	AT4G15248	DNA binding / zinc ion binding [AT4G15248.1]	3769879	GO:0003677|GO:0008270|GO:0005622	NM_001036568	At.63271
A_84_P601919	0.00214442	2.6	down	AT4G34550	similar to F-box family protein [Arabidopsis thaliana] (TAIR:AT2G16365.3); similar to F-box family protein [Arabidopsis thaliana] (TAIR:AT2G16365.1); similar to unnamed protein product [Vitis vinifera] (GB:CAO47597.1) [AT4G34550.1]	829606	GO:0008150|GO:0003674|GO:0005575	NM_119620	At.31494
A_84_P573586	0.00586552	2.6	down	AT5G53260	seed maturation family protein [AT5G53260.1]	835407	GO:0003674|GO:0007275	NM_124705	At.55521
A_84_P766690	0.00412867	2.3	down	GRP19	GRP19 (Glycine rich protein 19) [AT5G07550.1]	830648	GO:0019953|GO:0008289|GO:0005576|GO:0016020|GO:0019915	NM_120837	At.72
A_84_P606188	0.0094223	2.3	down	AT3G28007	nodulin MtN3 family protein [AT3G28007.1]	822424	GO:0016020	NM_113718	At.26264
A_84_P16890	0.00224525	2.3	down	AT5G50800	nodulin MtN3 family protein [AT5G50800.1]	835152	GO:0016020	NM_124458	At.29712
A_84_P305070	0.00233483	2.3	down	AT2G15020	similar to unknown protein [Arabidopsis thaliana] (TAIR:AT5G64190.1); similar to hypothetical protein [Vitis vinifera] (GB:CAN67723.1) [AT2G15020.1]	815991	GO:0008150|GO:0003674|GO:0005575	NM_127064	At.40472
A_84_P758937	0.0021281	2.3	down	AT3G43622	transposable element gene [AT3G43622.1]	3769585
A_84_P282640	5.16e-05	2.3	down	GH3.3	GH3.3; indole-3-acetic acid amido synthetase [AT2G23170.1]	816849	GO:0010252|GO:0009733|GO:0010279	NM_127881	At.23258
A_84_P200074	0.00342084	2.2	down	AT2G14060	S-adenosyl-L-methionine:carboxyl methyltransferase family protein [AT2G14060.1]	815891	GO:0006633|GO:0008757|GO:0005575	NM_126978	At.52734
A_84_P21198	0.00680616	2.2	down	AT3G27040	meprin and TRAF homology domain-containing protein / MATH domain-containing protein [AT3G27040.1]	822322	GO:0008150|GO:0005575	NM_113618	At.53515
A_84_P165113	0.000303	2.2	down	AT5G56890	protein kinase family protein [AT5G56890.1]	835791	GO:0016301|GO:0006468|GO:0012505	NM_148141	At.20341
A_84_P11431	0.00245799	2.2	down	ATGSTU24	ATGSTU24 (ARABIDOPSIS THALIANA GLUTATHIONE S-TRANSFERASE (CLASS TAU) 24); glutathione transferase [AT1G17170.1]	838288	GO:0004364|GO:0005737|GO:0009407	NM_101578	At.41850
A_84_P242573	0.00014	2.1	down	AT5G54470	zinc finger (B-box type) family protein [AT5G54470.1]	835535	GO:0003700|GO:0008270|GO:0045449|GO:0005622	NM_124827	At.43303
A_84_P590266	0.000178	2.1	down	ATBET12	ATBET12; SNAP receptor/ protein transporter [AT4G14455.1]	827091	GO:0006888|GO:0008565|GO:0005484	NM_179053	At.46134
A_84_P10613	0.00674897	2.1	down	COR15B	COR15B [AT2G42530.1]	818853	GO:0009409	NM_129814	At.299
A_84_P12371	0.00957755	2	down	AT1G16510	auxin-responsive family protein [AT1G16510.1]	838221	GO:0003674|GO:0009733	NM_101516	At.11323
A_84_P21891	0.00125497	2	down	AT1G52800	oxidoreductase, 2OG-Fe(II) oxygenase family protein [AT1G52800.1]	841713	GO:0005575	NM_104158	At.52165
A_84_P12573	0.000659	2	down	AT2G44940	AP2 domain-containing transcription factor TINY, putative [AT2G44940.1]	819103	GO:0005634|GO:0003700|GO:0003677|GO:0006355	NM_130059	At.14592
A_84_P568745	0.00556496	2	down	AT3G27250	similar to unknown protein [Arabidopsis thaliana] (TAIR:AT5G40800.1); similar to unnamed protein product [Vitis vinifera] (GB:CAO14607.1) [AT3G27250.1]	822344	GO:0008150|GO:0003674|GO:0005575	NM_113639	At.37094
A_84_P768477	0.00254746	2	down	AT5G53742	Encodes a ECA1 gametogenesis related family protein [AT5G53742.1]	5008307		NM_001085284	At.72122
A_84_P791939	0.00658131	2	down	AT5G60810	AYAON27TR pooled cDNA populations Arabidopsis thaliana cDNA, mRNA sequence [EG475354]	836202	GO:0008150|GO:0003674|GO:0012505		At.55649
A_84_P188274	0.0053282	1.9	down	AT2G12190	cytochrome P450, putative [AT2G12190.1]	815688	GO:0006118|GO:0019825	NM_126878	At.66187
A_84_P15590	0.00973025	1.9	down	AT3G48850	mitochondrial phosphate transporter, putative [AT3G48850.1]	824046	GO:0005488|GO:0006810|GO:0005743	NM_114744	At.50259
A_84_P832842	0.00235973	1.9	down	AT4G13800	permease-related [AT4G13800.1]	827014	GO:0008150	NM_117454	At.33337
A_84_P12056	0.00101157	1.9	down	AT5G08030	glycerophosphoryl diester phosphodiesterase family protein [AT5G08030.1]	830697	GO:0006071|GO:0008889|GO:0012505	NM_120885	At.636
A_84_P785469	0.00012	1.9	down	AT5G64250	Arabidopsis thaliana AT5g64250 [AY064991]	836546	GO:0008152|GO:0009610|GO:0016491		At.20388
A_84_P798026	0.00378318	1.9	down	ATPRD1	ATPRD1 (ARABIDOPSIS THALIANA PUTATIVE RECOMBINATION INITIATION DEFECT 1); protein binding / protein homodimerization [AT4G14180.1]	827058	GO:0042138|GO:0005515|GO:0042803	NM_117495	At.54314
A_84_P93089	0.0099354	1.8	down	AT1G13650	similar to 18S pre-ribosomal assembly protein gar2-related [Arabidopsis thaliana] (TAIR:AT2G03810.4); similar to 18S pre-ribosomal assembly protein gar2-related [Arabidopsis thaliana] (TAIR:AT2G03810.2); similar to 18S pre-ribosomal assembly protein gar2-related [Arabidopsis thaliana] (TAIR:AT2G03810.3); similar to hypothetical protein Tc00.1047053503999.40 [Trypanosoma cruzi strain CL Brener] (G…	837926	GO:0008150|GO:0003674|GO:0005575	NM_179324	At.23396
A_84_P63350	0.00327522	1.8	down	AT1G29720	protein kinase family protein [AT1G29720.1]	839850	GO:0016301|GO:0006468|GO:0005575	NM_102712	At.28730
A_84_P849705	0.00263407	1.8	down	AT2G41650	Arabidopsis thaliana Full-length cDNA Complete sequence from clone GSLTFB59ZE04 of Flowers and buds of strain col-0 of Arabidopsis thaliana (thale cress) [BX819228]	818763	GO:0008150|GO:0003674|GO:0005575		At.42802
A_84_P118802	0.00583207	1.8	down	AT3G05920	heavy-metal-associated domain-containing protein [AT3G05920.1]	819761	GO:0030001|GO:0046872|GO:0005575	NM_111466	At.40596
A_84_P519046	0.00528949	1.8	down	AT3G09450	similar to unknown protein [Arabidopsis thaliana] (TAIR:AT2G28780.1); similar to unnamed protein product [Vitis vinifera] (GB:CAO15627.1) [AT3G09450.1]	820103		NM_111779	At.53235
A_84_P550153	0.00750765	1.8	down	AT3G30720	unknown protein [AT3G30720.1]	822807	GO:0008150|GO:0003674|GO:0005575	NM_113975	At.36724
A_84_P16609	0.00535947	1.8	down	AT4G01870	tolB protein-related [AT4G01870.1]	828228	GO:0003674|GO:0005575	NM_116417	At.19803
A_84_P23582	0.000357	1.8	down	AT5G15950	adenosylmethionine decarboxylase family protein [AT5G15950.1]	831452	GO:0008295|GO:0006597|GO:0004014|GO:0005575|GO:0006596	NM_121600	At.27461
A_84_P23852	0.00718207	1.8	down	COR15A	COR15A (COLD-REGULATED 15A) [AT2G42540.1]	818854	GO:0050826|GO:0009570|GO:0006970|GO:0003674|GO:0009409|GO:0010017|GO:0009631	NM_180040	At.20845
A_84_P753286	0.000293	1.8	down	MIR167D	MIR167D; miRNA [AT1G31173.1]	5007745		NR_022188	At.47655
A_84_P15799	0.00167801	1.8	down	UGT84A3	UGT84A3; UDP-glycosyltransferase/ sinapate 1-glucosyltransferase/ transferase, transferring glycosyl groups [AT4G15490.1]	827221	GO:0016757|GO:0050284|GO:0008152|GO:0005575|GO:0008194	NM_117639	At.21544
A_84_P854478	0.00170681	1.7	down	AT1G54160	CCAAT-binding transcription factor (CBF-B/NF-YA) family protein [AT1G54160.1]	841856	GO:0003700|GO:0016602|GO:0006355	NM_104294	At.57160
A_84_P139169	0.00631643	1.7	down	AT1G67810	Fe-S metabolism associated domain-containing protein [AT1G67810.1]	843107	GO:0008150|GO:0003674|GO:0009507	NM_105449	At.35599
A_84_P58590	0.00278395	1.7	down	AT3G52740	similar to unknown protein [Arabidopsis thaliana] (TAIR:AT3G44450.1); similar to unnamed protein product [Vitis vinifera] (GB:CAO70571.1) [AT3G52740.1]	824440	GO:0008150|GO:0003674|GO:0005575	NM_115134	At.26486
A_84_P787776	0.00727659	1.7	down	AT3G56260	unknown protein [AT3G56260.1]	824792	GO:0008150|GO:0003674|GO:0005575	NM_115484	At.34951
A_84_P23220	0.00363653	1.7	down	AT3G63380	calcium-transporting ATPase, plasma membrane-type, putative / Ca(2+)-ATPase, putative (ACA12) [AT3G63380.1]	825513	GO:0006816|GO:0016020|GO:0008152|GO:0005516|GO:0006812|GO:0005388|GO:0015992|GO:0006810	NM_116203	At.33936
A_84_P568910	0.00152722	1.7	down	AT4G27820	glycosyl hydrolase family 1 protein [AT4G27820.1]	828895	GO:0004553|GO:0005975|GO:0012505	NM_118920	At.32068
A_84_P506004	0.00796509	1.7	down	AT5G01790	unknown protein [AT5G01790.1]	831868	GO:0008150|GO:0003674|GO:0009507	NM_120257	At.43602
A_84_P127071	0.00400658	1.7	down	AT5G05220	similar to hypothetical protein [Vitis vinifera] (GB:CAN82940.1) [AT5G05220.1]	830404	GO:0008150|GO:0003674	NM_120604	At.26487
A_84_P11264	0.00942164	1.7	down	ATGSTU9	ATGSTU9 (GLUTATHIONE S-TRANSFERASE TAU 9); glutathione transferase [AT5G62480.1]	836368	GO:0004364|GO:0005737|GO:0009407	NM_125642	At.9304
A_84_P13503	0.000617	1.7	down	CAT5	CAT5 (CATIONIC AMINO ACID TRANSPORTER 5); cationic amino acid transmembrane transporter [AT2G34960.1]	818060	GO:0015189|GO:0005886|GO:0043091|GO:0015181|GO:0005313|GO:0015326|GO:0051938	NM_129048	At.37736
A_84_P14899	0.00858388	1.7	down	CIPK5	CIPK5 (CBL-INTERACTING PROTEIN KINASE 5); kinase [AT5G10930.1]	830960	GO:0016301|GO:0006468|GO:0007165|GO:0005575	NM_121131	At.6016
A_84_P765578	0.000181	1.7	down	MIR826a	MIR826a; miRNA [AT4G03039.1]	6241301		NR_022910	At.54105
A_84_P549629	0.00191627	1.7	down	PHOT2	PHOT2 (NON PHOTOTROPIC HYPOCOTYL 1-LIKE); kinase [AT5G58140.4]	835926	GO:0010362|GO:0046777|GO:0016020|GO:0010181|GO:0004674|GO:0009638|GO:0016301|GO:0010118|GO:0009902|GO:0009882|GO:0009637|GO:0005794	NM_125199	At.22044
A_84_P754063	0.00699138	1.6	down	AT1G07901	unknown protein [AT1G07901.1]	6240572		NM_001123773	At.47731
A_84_P870644	0.00934199	1.6	down	AT1G24380	similar to unknown protein [Arabidopsis thaliana] (TAIR:AT4G10230.1); similar to conserved hypothetical protein [Asparagus officinalis] (GB:ABB55300.1) [AT1G24380.1]	839055	GO:0008150|GO:0003674	NM_102284	At.51752
A_84_P18880	0.00406226	1.6	down	AT1G35250	thioesterase family protein [AT1G35250.1]	840414	GO:0016291|GO:0008150|GO:0016788	NM_103223	At.49940
A_84_P17151	0.001684	1.6	down	AT1G75460	ATP-dependent protease La (LON) domain-containing protein [AT1G75460.1]	843882	GO:0004176|GO:0006510|GO:0009507	NM_106200	At.16258
A_84_P753814	0.00341908	1.6	down	AT1G80555	3-isopropylmalate dehydrogenase/ oxidoreductase, acting on the CH-OH group of donors, NAD or NADP as acceptor [AT1G80555.1]	5007861	GO:0009098|GO:0008152|GO:0003862|GO:0005737|GO:0009507|GO:0016616	NM_001084388	At.65621
A_84_P18267	0.00031	1.6	down	AT2G19650	DC1 domain-containing protein [AT2G19650.1]	816484	GO:0007242	NM_127523	At.27707
A_84_P21113	0.0022504	1.6	down	AT2G35700	AP2 domain-containing transcription factor, putative [AT2G35700.1]	818139	GO:0005634|GO:0003700|GO:0003677|GO:0006355	NM_129125	At.50671
A_84_P23039	0.00428221	1.6	down	AT3G09160	RNA recognition motif (RRM)-containing protein [AT3G09160.1]	820071	GO:0003676|GO:0008150|GO:0005575	NM_111751	At.53226
A_84_P14597	0.00546576	1.6	down	AT3G30460	zinc finger (C3HC4-type RING finger) family protein [AT3G30460.1]	822758	GO:0005515|GO:0008270	NM_113947	At.36776
A_84_P536887	0.00140845	1.6	down	AT3G50350	similar to unknown protein [Arabidopsis thaliana] (TAIR:AT4G33985.1); similar to hypothetical protein [Vitis vinifera] (GB:CAN61779.1); contains InterPro domain Protein of unknown function DUF1685 (InterPro:IPR012881) [AT3G50350.1]	824197	GO:0008150|GO:0003674|GO:0009507	NM_114895	At.35503
A_84_P831555	0.00468166	1.6	down	AT4G11530	protein kinase family protein [AT4G11530.1]	826757	GO:0016301|GO:0006468|GO:0012505	NM_117222	At.33563
A_84_P12921	0.0024476	1.6	down	AT4G30650	hydrophobic protein, putative / low temperature and salt responsive protein, putative [AT4G30650.1]	829188	GO:0009409|GO:0042538|GO:0012505|GO:0016021	NM_119211	At.31815
A_84_P15788	0.00273376	1.6	down	AT4G38840	auxin-responsive protein, putative [AT4G38840.1]	830039	GO:0003674|GO:0009409|GO:0009733	NM_120044	At.31143
A_84_P273140	0.00504177	1.6	down	AT5G20670	similar to unknown protein [Arabidopsis thaliana] (TAIR:AT1G72510.1); similar to unknown protein [Arabidopsis thaliana] (TAIR:AT1G72510.2); similar to hypothetical protein [Vitis vinifera] (GB:CAN71382.1); contains InterPro domain Protein of unknown function DUF1677, plant (InterPro:IPR012876) [AT5G20670.1]	832190		NM_122074	At.31159
A_84_P790821	0.00549513	1.6	down	AT5G25990	11070590 CERES-AN65 Arabidopsis thaliana cDNA clone 1350175 5', mRNA sequence [DR355287]	832668	GO:0008150|GO:0003674|GO:0009507		At.50484
A_84_P769126	0.0040237	1.6	down	AT5G41071	unknown protein [AT5G41071.1]	6241290		NM_001125875	At.73375
A_84_P21605	0.00206296	1.6	down	AT5G46830	basic helix-loop-helix (bHLH) family protein [AT5G46830.1]	834727	GO:0005634|GO:0003700|GO:0003677|GO:0045449	NM_124054	At.28311
A_84_P184524	0.00402231	1.6	down	ATUBC24/PHO2/UBC24	ATUBC24/PHO2/UBC24 (PHOSPHATE 2); ubiquitin-protein ligase [AT2G33770.1]	817943	GO:0006817|GO:0004842|GO:0016036|GO:0055062|GO:0005575	NM_179887	At.14693
A_84_P13518	0.00661425	1.6	down	JMT	JMT (JASMONIC ACID CARBOXYL METHYLTRANSFERASE); jasmonate O-methyltransferase [AT1G19640.1]	838551	GO:0009611|GO:0030795|GO:0009695|GO:0005737|GO:0009867|GO:0009694	NM_101820	At.19036
A_84_P17348	0.00129277	1.6	down	MDR4/PGP4	MDR4/PGP4 (P-GLYCOPROTEIN4); ATPase, coupled to transmembrane movement of substances / xenobiotic-transporting ATPase [AT2G47000.1]	819314	GO:0010315|GO:0016020|GO:0009926|GO:0042626|GO:0008559|GO:0005886|GO:0048767|GO:0009735|GO:0009630|GO:0009733	NM_130268	At.43921
A_84_P10196	0.0060779	1.6	down	NIT4	NIT4 (NITRILASE 4) [AT5G22300.1]	832290	GO:0019499|GO:0000257|GO:0047427|GO:0005575|GO:0051410|GO:0047558|GO:0018822	NM_122135	At.49047
A_84_P16734	0.00562449	1.6	down	SAUR_AC1	SAUR_AC1 (SMALL AUXIN UP RNA 1 FROM ARABIDOPSIS THALIANA ECOTYPE COLUMBIA) [AT4G38850.1]	830040	GO:0003674|GO:0009733	NM_120045	At.31141
A_84_P817843	0.000165	1.6	down	SYP52	SYP52 (SYNTAXIN OF PLANTS 52) [AT1G79590.1]	844297	GO:0016192|GO:0010008|GO:0005484	NM_106607	At.19840
A_84_P739698	0.00954942	1.6	down	U4.2	U4.2; snRNA [AT3G06900.1]	3768786	GO:0000398|GO:0005687|GO:0031202	NR_022701	At.67536
A_84_P15308	0.00110564	1.6	down	WAKL7	WAKL7 (WALL ASSOCIATED KINASE-LIKE 7) [AT1G16090.1]	838179	GO:0012505	NM_101477	At.41902
A_84_P825792	0.00387977	1.5	down	ATEXLB1	ATEXLB1 (ARABIDOPSIS THALIANA EXPANSIN-LIKE B1) [AT4G17030.1]	827411	GO:0005576|GO:0003674|GO:0009826|GO:0009828|GO:0012505	NM_117807	At.33028
A_84_P18359	0.0037134	1.5	down	AGC2-1	AGC2-1 (OXIDATIVE SIGNAL-INDUCIBLE1); kinase [AT3G25250.1]	822119	GO:0016301|GO:0006468|GO:0005575	NM_113431	At.37401
A_84_P22495	0.00758509	1.5	down	ANAC001	ANAC001 (Arabidopsis NAC domain containing protein 1); transcription factor [AT1G01010.1]	839580	GO:0003700|GO:0007275|GO:0005575	NM_099983	At.26626
A_84_P13778	0.00216639	1.5	down	AOP2	AOP2 (ALKENYL HYDROXALKYL PRODUCING 2); oxidoreductase, acting on paired donors, with incorporation or reduction of molecular oxygen, 2-oxoglutarate as one donor, and incorporation of one atom each of oxygen into both donors [AT4G03060.1]	828102	GO:0019761|GO:0016706|GO:0008150|GO:0003674|GO:0005575	NM_116540	At.26277
A_84_P16821	0.00255727	1.5	down	APRR5	APRR5 (PSEUDO-RESPONSE REGULATOR 5); transcription regulator [AT5G24470.1]	832518	GO:0030528|GO:0009640|GO:0010218|GO:0007623|GO:0000156|GO:0005575|GO:0010114	NM_122355	At.21641
A_84_P203998	0.00398595	1.5	down	AT1G13990	similar to unnamed protein product [Vitis vinifera] (GB:CAO68469.1) [AT1G13990.1]	837959	GO:0008150|GO:0003674|GO:0009507	NM_101265	At.25035
A_84_P753361	0.00363187	1.5	down	AT1G18735	other RNA [AT1G18735.1]	5007703		NR_022102	At.47916
A_84_P15258	0.00534149	1.5	down	AT1G20120	family II extracellular lipase, putative [AT1G20120.1]	838601	GO:0006629|GO:0016298|GO:0004091|GO:0012505	NM_101866	At.41722
A_84_P17209	0.0097581	1.5	down	AT1G31690	copper ion binding [AT1G31690.1]	840056	GO:0009308|GO:0012505|GO:0005507	NM_102904	At.51862
A_84_P19573	0.000419	1.5	down	AT1G48100	glycoside hydrolase family 28 protein / polygalacturonase (pectinase) family protein [AT1G48100.1]	841228	GO:0004650|GO:0005975	NM_103706	At.70184
A_84_P12256	0.00392962	1.5	down	AT1G56710	glycoside hydrolase family 28 protein / polygalacturonase (pectinase) family protein [AT1G56710.1]	842127	GO:0004650|GO:0005975|GO:0012505	NM_104548	At.49984
A_84_P213318	0.00803809	1.5	down	AT1G79975	similar to Os01g0593600 [Oryza sativa (japonica cultivar-group)] (GB:NP_001043462.1); similar to predicted protein [Physcomitrella patens subsp. patens] (GB:EDQ70708.1); contains InterPro domain SYS1 homologue (InterPro:IPR016973) [AT1G79975.1]	844338	GO:0008150|GO:0003674|GO:0012505	NM_106647	At.22078
A_84_P16352	0.00557021	1.5	down	AT2G30140	UDP-glucoronosyl/UDP-glucosyl transferase family protein [AT2G30140.1]	817566	GO:0016757|GO:0016758|GO:0005575|GO:0008194	NM_128569	At.25004
A_84_P603421	0.00873654	1.5	down	AT3G01960	unknown protein [AT3G01960.1]	821109	GO:0008150|GO:0003674	NM_111062	At.50986
A_84_P830613	0.00303541	1.5	down	AT3G04485	other RNA [AT3G04485.1]	5007982		NR_022687	At.51349
A_84_P14579	0.0019984	1.5	down	AT3G23110	disease resistance family protein [AT3G23110.1]	821886	GO:0006952|GO:0005515|GO:0016301|GO:0012505|GO:0007165	NM_113212	At.65132
A_84_P110712	0.00487514	1.5	down	AT3G49055	protein binding [AT3G49055.1]	824067	GO:0005515|GO:0016192|GO:0016020	NM_148866	At.73083
A_84_P13713	0.00627113	1.5	down	AT3G51660	macrophage migration inhibitory factor family protein / MIF family protein [AT3G51660.1]	824329	GO:0051707|GO:0003674|GO:0006954|GO:0005575	NM_115025	At.35368
A_84_P22425	0.00303756	1.5	down	AT4G16880	disease resistance protein-related [AT4G16880.1]	827396	GO:0008150|GO:0003674|GO:0005575	NM_117791	At.33043
A_84_P19487	0.00168887	1.5	down	AT4G18390	TCP family transcription factor, putative [AT4G18390.1]	827568	GO:0003700|GO:0005575|GO:0045449	NM_001084938	At.1934
A_84_P22369	7.12e-05	1.5	down	AT4G28700	ammonium transporter, putative [AT4G28700.1]	828988	GO:0016020|GO:0006810|GO:0008519	NM_119012	At.54537
A_84_P514082	0.000662	1.5	down	AT5G36120	YGGT family protein [AT5G36120.1]	833608	GO:0016020|GO:0008150|GO:0003674|GO:0009507	NM_123003	At.30557
A_84_P14010	0.000296	1.5	down	AT5G39090	transferase family protein [AT5G39090.1]	833901	GO:0008150|GO:0016740	NM_123271	At.30362
A_84_P818059	0.00972598	1.5	down	AT5G57345	Arabidopsis thaliana mRNA for hypothetical protein, complete cds, clone: RAFL14-23-I18 [AK227648]	835840	GO:0008150|GO:0003674		At.43745
A_84_P257430	0.00212791	1.5	down	AT5G66800	similar to unknown protein [Arabidopsis thaliana] (TAIR:AT3G50640.1); similar to hypothetical protein [Vitis vinifera] (GB:CAN61148.1) [AT5G66800.1]	836813	GO:0008150|GO:0003674	NM_126078	At.28849
A_84_P162633	0.006671	1.5	down	ATEGY3	ATEGY3 [AT1G17870.1]	838366	GO:0009644|GO:0009507|GO:0009408|GO:0042542	NM_101650	At.66886
A_84_P17270	0.00428851	1.5	down	ATGLR3.5	ATGLR3.5 (GLUTAMATE RECEPTOR 6) [AT2G32390.1]	817800	GO:0005217|GO:0016020|GO:0009416|GO:0006874|GO:0016021	NM_128798	At.13200
A_84_P18473	0.00373766	1.5	down	ATMRP14	ATMRP14 (Arabidopsis thaliana multidrug resistance-associated protein 14) [AT3G59140.1]	825083	GO:0042626|GO:0016021|GO:0006810	NM_115776	At.34659
A_84_P13308	0.00524646	1.5	down	ATOCT5	ATOCT5 (ARABIDOPSIS THALIANA ORGANIC CATION/CARNITINE TRANSPORTER5); carbohydrate transmembrane transporter/ sugar:hydrogen ion symporter [AT1G79410.1]	844279	GO:0015144|GO:0005351|GO:0016020|GO:0006810	NM_106589	At.34115
A_84_P18215	0.00136155	1.5	down	BAM6/BMY5	BAM6/BMY5 (BETA-AMYLASE 6); beta-amylase [AT2G32290.1]	817789	GO:0016161|GO:0030244|GO:0005975|GO:0005575|GO:0000272	NM_128788	At.38097
A_84_P21370	0.00215196	1.5	down	CYP706A6	CYP706A6 (cytochrome P450, family 706, subfamily A, polypeptide 6); oxygen binding [AT4G12320.1]	826841	GO:0006118|GO:0019825|GO:0005575	NM_117302	At.33484
A_84_P23021	0.0058017	1.5	down	CYP707A2	CYP707A2 (cytochrome P450, family 707, subfamily A, polypeptide 2); oxygen binding [AT2G29090.1]	817457	GO:0009639|GO:0009687|GO:0048838|GO:0019825|GO:0012505|GO:0010295|GO:0010114	NM_128466	At.50108
A_84_P750319	0.00302024	1.5	down	CYP722A1	CYP722A1 (cytochrome P450, family 722, subfamily A, polypeptide 1); oxygen binding [AT1G19630.1]	838550	GO:0006118|GO:0019825|GO:0012505	NM_101819	At.51682
A_84_P561544	0.000303	1.5	down	CYP76C1	CYP76C1 (cytochrome P450, family 76, subfamily C, polypeptide 1); heme binding / iron ion binding / monooxygenase [AT2G45560.1]	819164	GO:0005506|GO:0006118|GO:0020037|GO:0004497|GO:0012505	NM_180108	At.334
A_84_P20399	0.00543286	1.5	down	DFL2	DFL2 (DWARF IN LIGHT 2) [AT4G03400.1]	827938	GO:0009416|GO:0009733|GO:0005575	NM_116578	At.3945
A_84_P12764	0.00170399	1.5	down	GATL2	GATL2 (Galacturonosyltransferase-like 2); polygalacturonate 4-alpha-galacturonosyltransferase/ transferase, transferring glycosyl groups / transferase, transferring hexosyl groups [AT3G50760.1]	824240	GO:0016757|GO:0047262|GO:0016051|GO:0016758|GO:0012505	NM_114936	At.43015
A_84_P201118	0.00457064	1.5	down	GPRI1	GPRI1 (GOLDEN2-LIKE 1); transcription factor [AT2G20570.1]	816579	GO:0030528|GO:0003700|GO:0045941	NM_127617	At.24134
A_84_P68514	0.000985	1.5	down	IBM1	IBM1 (INCREASE IN BONSAI METHYLATION 1); histone demethylase(H3-K9 specific) / transcription factor [AT3G07610.1]	819952	GO:0032776|GO:0032454|GO:0009908|GO:0003700|GO:0033169|GO:0009555|GO:0005575|GO:0048366	NM_111640	At.18334
A_84_P23505	0.000964	1.5	down	KAT5/PKT1/PKT2	KAT5/PKT1/PKT2 (PEROXISOMAL 3-KETO-ACYL-COA THIOLASE 1, PEROXISOMAL 3-KETO-ACYL-COA THIOLASE 2); acetyl-CoA C-acyltransferase [AT5G48880.1]	834946	GO:0019395|GO:0003988	NM_001036960	At.6838
A_84_P808697	0.0085087	1.5	down	LHCB2.1	LHCB2.1 (Photosystem II light harvesting complex gene 2.1); chlorophyll binding [AT2G05100.1]	815058	GO:0015979|GO:0009535|GO:0010287|GO:0016168|GO:0030076	NM_126540	At.48420
A_84_P829388	0.00681132	1.5	down	MAPKKK13	MAPKKK13 (Mitogen-activated protein kinase kinase kinase 13); kinase [AT1G07150.1]	837226	GO:0016301|GO:0006468	NM_100589	At.42312
A_84_P19490	0.00491588	1.5	down	NCED4	NCED4 (NINE-CIS-EPOXYCAROTENOID DIOXYGENASE 4) [AT4G19170.1]	827655	GO:0010287	NM_118036	At.1927
A_84_P23970	0.000259	1.5	down	NGA1	NGA1 (NGATHA1); transcription factor [AT2G46870.1]	819300	GO:0009908|GO:0003700|GO:0005575|GO:0048366	NM_130254	At.36441
A_84_P22914	0.00928596	1.5	down	UGT73B4	UGT73B4; UDP-glycosyltransferase/ transferase, transferring glycosyl groups [AT2G15490.1]	816041	GO:0016757|GO:0051707|GO:0012505|GO:0008194	NM_127109	At.47716
A_84_P825287	0.00603739	1.5	down	UGT73B5	UGT73B5 (UDP-GLUCOSYL TRANSFERASE 73B5); UDP-glycosyltransferase/ transferase, transferring glycosyl groups [AT2G15480.1]	816040	GO:0016757|GO:0051707|GO:0012505|GO:0008194	NM_127108	At.40404
Note: Probes in gray color are common defferentially expressed genes between GbaVd1 and GbaVd2 transgenic lines.
