# Supplementary material for: The Ectopic Overexpression of the Cotton Ve1 and Ve2-Homolog Sequences Leads to Resistance Response to Verticillium Wilt in Arabidopsis
Source: Front Plant Sci. 2017 May 29;8:844. doi: 10.3389/fpls.2017.00844 (PMC5447073; doi:10.3389/fpls.2017.00844)
Supplement: Supplementary file 3 [file Table3.XLS]

## Sheet: Sheet1
Table S3 Differentially expressed genes involved in the defense response in GbaVd1 and GbaVd2 transgenic lines
ProbeName	UniGene ID	p-value	FC *	Tyep	Gene ID	GeneSymbol	Description	Note
GbaVd1 transgenic line
A_84_P18401	At.47608	0.0039411	2.59696	up	AT3G12580	HSP70	heat shock protein 70	Endocytosis
A_84_P556555	At.5363	0.00378364	1.86907	up	AT5G02490	HSP70-2	heat shock cognate 70 kDa protein 2	Endocytosis
A_84_P19658	At.54971	0.000796	9.39719	down	AT5G24240	AT5G24240	ubiquitin family protein	Endocytosis
A_84_P845356	At.239	0.00507818	1.54731	down	AT4G03510	RMA1	ubiquitin-protein ligase	Endocytosis
A_84_P12026	At.24042	0.00134803	1.6	up	AT4G36410	UBC17	ubiquitin-conjugating enzyme 17	Endocytosis
A_84_P22572	At.25471	0.00357936	2.17631	up	AT5G52640	HSP81-1	Heat shock protein 81-1	Signal factors
A_84_P811289	At.25243	0.000425	1.46264	up	AT5G56030	HSP81-2	Early-response to dehydration 8	Signal factors
A_84_P17326	At.13123	0.000648	1.5959	down	AT2G38470	WRKY33	WRKY DNA-binding protein 33	Signal factors
A_84_P21661	At.24138	0.00460202	1.64477	down	AT5G61590	AT5G61590	AP2 domain-containing transcription factor	TFs (AP2 domain)
A_84_P19239	At.50652	0.000988	1.79121	up	AT1G44830	AT1G44830	AP3 domain-containing transcription factor	TFs (AP2 domain)
A_84_P19323	At.51591	0.00761218	1.6012	down	AT1G12890	AT1G12890	AP4 domain-containing transcription factor	TFs (AP2 domain)
A_84_P17189	At.17318	0.00117436	1.92186	down	AT1G25560	AT1G25560	AP5 domain-containing transcription factor	TFs (AP2 domain)
A_84_P19845	At.226	0.00679899	4.7752	up	AT3G27810	ATMYB21	MYB domain protein 21	TFs (Myb)
A_84_P12444	At.20981	0.00312986	1.94524	down	AT1G71030	ATMYBL2	Arabidopsis myb-like 2	TFs (Myb)
A_84_P835160	At.51673	0.00327885	2.02906	down	AT1G18960	AT1G18960	myb family transcription factor	TFs (Myb)
A_84_P12205	At.55665	0.00647902	5.06494	down	AT5G61620	AT5G61620	myb family transcription factor	TFs (Myb)
A_84_P21883	At.10914	0.00979676	1.67602	down	AT1G68320	MYB62	(myb domain protein 62	TFs (Myb)
A_84_P17612	At.1863	0.00606603	1.94858	up	AT4G22680	MYB85	myb domain protein 85	TFs (Myb)
A_84_P14424	At.39413	0.00250451	1.87871	up	AT2G22630	AGL17	AGAMOUS-like 17	TFs (AGAMOUS)
A_84_P11274	At.28687	4.65e-05	5.25651	down	AT5G65080	AGL68	AGAMOUS-like 68	TFs (MADS-box)
A_84_P52180	At.5426	0.00909208	2.01358	up	AT5G60910	AGL8	AGAMOUS-like 8	TFs (AGAMOUS)
A_84_P544339	At.28954	0.00114106	1.50688	down	AT5G64530	ANAC104	NAC domain containing protein 104	TFs (NAC domain)
A_84_P16821	At.21641	0.000868	2.1545	down	AT5G24470	APRR5	Pseudo-response regulator 5	TFs
A_84_P814296	At.23916	0.00666124	1.63313	down	AT2G25900	ATCTH	Cys3His zinc finger protein	TFs
A_84_P290684	At.24407	0.002261	2.24975	down	AT4G17490	ATERF6	ethylene responsive element binding factor 6	TFs
A_84_P804411	At.28206	0.00403382	1.55303	down	AT1G33240	AT-GTL1	Arabidopsis thaliana GT2-like 1	TFs
A_84_P311113	At.55345	0.00746582	2.19241	down	AT5G43840	AT-HSFA6A	heat shock transcription factor A6A	TFs
A_84_P92059	At.20666	0.0063174	1.75334	down	AT5G67480	BT4	BTB and TAZ domain protein 4	TFs
A_84_P23073	At.6029	0.00745057	1.64959	down	AT3G26790	FUS3	DNA binding / transcription factor	TFs
A_84_P16823	At.25466	0.00584255	1.60525	up	AT1G01060	LHY	late elongated hypocotyl	TFs
A_84_P10328	At.16946	4.39e-05	2.35044	down	AT5G65070	MAF4	MADS affecting flowering 4	TFs (MADS-box)
A_84_P22840	At.25344	0.00140875	1.95576	down	AT1G68840	RAV2	regulator of the atpase of the vacuolar membrane	TFs
A_84_P852904	At.932	0.00175693	2.30406	down	AT3G54220	SCR	Scarecrow	TFs
A_84_P554054	At.29182	0.00584988	1.61206	up	AT5G60140	AT5G60140	transcriptional factor B3 family protein	TFs
A_84_P18522	At.10175	0.000398	1.93108	down	AT4G09820	TT8	transparent testa 8	TFs
GbaVd2 transgenic line
A_84_P13363	At.36578	0.00579877	1.51887	up	AT1G60860	ARF-GEF	ARF GTPase-activating domain-containing protein	Endocytosis
A_84_P845356	At.239	0.00676981	1.5	up	AT4G03510	RMA1	ubiquitin-protein ligase	Endocytosis
A_84_P19658	At.54971	0.000648	9.8	down	AT5G24240	AT5G24240	ubiquitin family protein	Endocytosis
A_84_P184524	At.14693	0.00402231	1.6	down	AT2G33770	ATUBC24	ubiquitin-conjugating enzyme 24	Endocytosis
A_84_P16606	At.3803	0.000197	2.548	up	AT4G01250	WRKY22	WRKY DNA-binding protein 22	Signal factors
A_84_P22053	At.269	0.0083272	1.61705	up	AT2G41100	TCH3	TOUCH 3, calcium ion binding	Signal factors
A_84_P12573	At.14592	0.000659	2	down	AT2G44940	AT2G44940	AP2 domain-containing transcription factor	TFs (AP2 domain)
A_84_P14249	At.39425	0.00302139	1.7	up	AT1G36060	AT1G36060	AP3 domain-containing transcription factor	TFs (AP2 domain)
A_84_P17189	At.17318	0.00124725	1.8	up	AT1G25560	AT1G25560	AP4 domain-containing transcription factor	TFs (AP2 domain)
A_84_P20470	At.41636	0.00027	2	up	AT1G21910	AT1G21910	AP5 domain-containing transcription factor	TFs (AP2 domain)
A_84_P21113	At.50671	0.0022504	1.6	down	AT2G35700	AT2G35700	AP6 domain-containing transcription factor	TFs (AP2 domain)
A_84_P21661	At.24138	0.0025316	1.7	up	AT5G61590	AT5G61590	AP7 domain-containing transcription factor	TFs (AP2 domain)
A_84_P15068	At.31747	0.00787763	1.5	up	AT5G15830	ATBZIP3	basic leucine-zipper 3	TFs (Basic leucine-zipper)
A_84_P17923	At.15754	0.000411	1.5	up	AT5G28770	BZO2H3	basic leucine zipper 63	TFs (Basic leucine-zipper)
A_84_P20669	At.26573	0.00223569	2.1	up	AT5G49450	ATBZIP1	basic leucine-zipper 1	TFs (Basic leucine-zipper)
A_84_P14864	At.73009	0.000619	2.6	up	AT4G37260	AtMYB73	myb domain protein 73	TFs (Myb)
A_84_P16244	At.25159	0.000663	2.2	up	AT1G25550	AT1G25550	myb family transcription factor	TFs (Myb)
A_84_P19074	At.10908	0.00347772	1.6	up	AT1G18570	MYB51	myb domain protein 51	TFs (Myb)
A_84_P20325	At.22600	0.000616	2.2	up	AT3G50060	MYB77	myb domain protein 77	TFs (Myb)
A_84_P859685	At.27154	0.00237882	1.7	up	AT1G68670	AT1G68670	myb family transcription factor	TFs (Myb)
A_84_P11721	At.20460	0.00205437	2.6	up	AT3G15500	ATNAC3	NAC domain containing protein 55	TFs (NAC domain)
A_84_P17794	At.24490	0.00267338	1.6	up	AT5G39610	ANAC092	NAC domain containing protein 92	TFs (NAC domain)
A_84_P22495	At.26626	0.00758509	1.5	down	AT1G01010	ANAC001	NAC domain containing protein 1	TFs (NAC domain)
A_84_P11678	At.25364	0.0016192	1.5	up	AT2G33810	SPL3	squamosa promoter binding protein-like 3	TFs
A_84_P13235	At.20558	0.00181145	1.9	up	AT1G13260	RAV1	related to abi3/vp1 1	TFs
A_84_P15597	At.35505	0.00529777	3.2	up	AT3G50330	HEC2	hecate 2	TFs
A_84_P164223	At.43188	0.00299396	2.1	up	AT2G42870	HLH1/PAR1	phy rapidly regulated 1	TFs
A_84_P16749	At.24419	0.00644845	2.2	up	AT4G16780	ATHB-2	homeobox protein 2	TFs
A_84_P16821	At.21641	0.00255727	1.5	down	AT5G24470	APRR5	pseudo-response regulator 5	TFs
A_84_P18294	At.10480	0.00340273	1.8	up	AT2G46990	IAA20	indoleacetic acid-induced protein 20	TFs
A_84_P19308	At.23539	0.000644	1.5	up	AT3G23030	IAA2	indoleacetic acid-induced protein 2	TFs
A_84_P19365	At.595	0.00758592	1.6	up	AT3G46600	AT3G46600	scarecrow transcription factor	TFs
A_84_P19487	At.1934	0.00168887	1.5	down	AT4G18390	AT4G18390	TCP family transcription factor	TFs
A_84_P201118	At.24134	0.00457064	1.5	down	AT2G20570	GPRI1	golden2-like 1	TFs
A_84_P207668	At.28829	0.000545	1.7	up	AT5G67060	HEC1	hecate 1	TFs
A_84_P21458	At.28153	0.00784188	2.2	up	AT4G37610	BT5	BTB and TAZ domain protein 5	TFs
A_84_P22840	At.25344	0.000154	1.7	up	AT1G68840	RAV2	regulator of the atpase of the vacuolar membran	TFs
A_84_P23970	At.36441	0.000259	1.5	down	AT2G46870	NGA1	ngatha1	TFs
A_84_P68514	At.18334	0.000985	1.5	down	AT3G07610	IBM1	increase in bonsai methylation 1	TFs
A_84_P787935	At.36425	0.00490405	2	up	AT2G46970	PIL1	phytochrome interacting factor 3-like 1	TFs
A_84_P788935	At.43003	0.00182704	1.5	up	AT2G20180	PIL5	phytochrome interacting factor 3-like 5	TFs
A_84_P803521	At.29225	0.00367082	1.5	up	AT5G59450	AT5G59450	scarecrow-like transcription factor 11	TFs
A_84_P814296	At.23916	0.00966573	1.5	up	AT2G25900	ATCTH	Cys3his zinc finger protein	TFs
A_84_P850854	At.25099	0.00939018	1.7	up	AT1G76890	GT2	GT2; transcription factor	TFs
A_84_P854478	At.57160	0.00170681	1.7	down	AT1G54160	AT1G54160	CCAAT-binding transcription factor	TFs
* FC, Fold change
