# Supplementary material for: The Ectopic Overexpression of the Cotton Ve1 and Ve2-Homolog Sequences Leads to Resistance Response to Verticillium Wilt in Arabidopsis
Source: Front Plant Sci. 2017 May 29;8:844. doi: 10.3389/fpls.2017.00844 (PMC5447073; doi:10.3389/fpls.2017.00844)
Supplement: Supplementary file 4 [file Table4.XLS]

## Sheet: Sheet1
Table S4 Analysis of the activation of defense-related genes associated with metabolic pathways in GbaVd1 and GbaVd2 transgenic lines.
Phenylpropanoids Biosynthesis
ProbeName	UniGeneID	p-value	FC*	Reg*	TAIR-ID	GeneSymbol	Description
GbaVd1 transgenic line
A_84_P16683	At.54520	0.00395955	2.2	down	AT4G26390	AT4G26390	Pyruvate kinase
A_84_P19375	At.23913	0.00545389	2	down	AT3G49110	ATPRX33	Peroxidase 33
A_84_P19829	At.29283	0.00921865	1.6	down	AT5G58390	AT5G58390	Peroxidase
A_84_P197194	At.66603	0.00392526	1.5	down	AT4G22870	AT4G22870	Leucoanthocyanidin dioxygenase
A_84_P230529	At.57980	0.00748503	1.5	down	AT4G26530	AT4G26530	Fructose-bisphosphate aldolase
GbaVd2 transgenic line
A_84_P15388	At.38494	0.00946177	1.8	up	AT2G29300	AT2G29300	Tropinone reductase
A_84_P10421	At.19214	0.00403942	1.7	up	AT1G60810	ACLA-2	ATP-citrate lyase A-2
A_84_P16520	At.25322	0.00240244	1.5	up	AT1G02640	BXL2	β-xylosidase 2
Alkaloids Biosynthesis
ProbeName	UniGeneID	p-value	FCA	Reg	TAIR-ID	GeneSymbol	Description
GbaVd1 transgenic line
A_84_P16683	At.54520	0.00395955	2.2	down	AT4G26390	AT4G26390	pyruvate kinase
A_84_P230529	At.57980	0.00748503	1.5	down	AT4G26530	AT4G26530	fructose-bisphosphate aldolase
GbaVd2 transgenic line
A_84_P15388	At.38494	0.00946177	1.8	up	AT2G29300	AT2G29300	tropinone reductase
A_84_P14348	At.42014	0.000533	1.7	up	AT1G13700	AT1G13700	glucosamine-6-phosphate isomerase
A_84_P10421	At.19214	0.00403942	1.7	up	AT1G60810	ACLA-2	ATP-citrate lyase A-2
A_84_P809927	At.21712	0.00985504	1.5	up	AT5G07440	GDH2	glutamate dehydrogenase 2
Terpenoids and steroids Biosynthesis
ProbeName	UniGeneID	p-value	FCA	Reg	TAIR-ID	GeneSymbol	Description
GbaVd1 transgenic line
A_84_P16683	At.54520	0.00395955	2.2	down	AT4G26390	AT4G26390	pyruvate kinase
A_84_P230529	At.57980	0.00748503	1.5	down	AT4G26530	AT4G26530	fructose-bisphosphate aldolase
GbaVd2 transgenic line
A_84_P10421	At.24429	0.00403942	1.7	up	AT5G14120	TCH4	TOUCH 4
Cell wall related protein
ProbeName	UniGeneID	p-value	FCA	Reg	TAIR-ID	GeneSymbol	Description
GbaVd1 transgenic line
A_84_P13116	At.29569	0.000648	4.8	up	AT5G53190	AT5G53190	Nodulin MtN3 family protein
A_84_P15944	At.7905	0.00678692	2.5	up	AT5G50790	AT5G50790	Nodulin MtN3 family protein
A_84_P20937	At.35562	0.00140797	2.4	up	AT1G68170	AT1G68170	Nodulin MtN21 family protein
A_84_P22513	At.55150	0.0067664	1.8	up	AT5G35950	AT5G35950	Jacalin lectin family protein
A_84_P758863	At.66561	0.00538802	1.6	up	AT3G16390	AT3G16390	Jacalin lectin family protein
A_84_P11030	At.43691	0.00337451	1.5	up	AT4G30450	AT4G30450	Glycine-rich protein
A_84_P18924	At.52152	0.00868493	3	down	AT1G52130	AT1G52130	Jacalin lectin family protein
A_84_P859317	At.22021	0.00281157	1.9	down	AT4G38770	PRP4	Proline-rich protein 4
A_84_P16890	At.29712	0.00918226	1.6	down	AT5G50800	AT5G50800	Nodulin MtN3 family protein
GbaVd2 transgenic line
A_84_P13116	At.29569	0.00590171	4.6	up	AT5G53190	AT5G53190	Nodulin MtN3 family protein
A_84_P828978	At.66472	0.00133764	3.6	up	AT3G45960	ATEXLA3	Arabidpsis thaliana expansin-like A3
A_84_P302000	At.29564	0.00215816	2.2	up	AT5G53250	AGP22	Arabinogalactan proteins 22
A_84_P575735	At.47136	0.00929694	2	up	AT2G34350	AT2G34350	Nodulin-related
A_84_P12570	At.13307	0.00153361	1.8	up	AT2G28120	AT2G28120	Nodulin family protein
A_84_P11109	At.32705	0.00767408	1.8	up	AT5G07570	AT5G07570	Glycine/proline-rich protein
A_84_P21530	At.49020	0.000418	1.7	up	AT5G14120	AT5G14120	Nodulin family protein
A_84_P805233	At.23087	0.00114989	1.6	up	AT1G78830	AT1G78830	Curculin-like lectin family protein
A_84_P291894	At.23087	0.00712671	1.5	up	AT1G78830	AT1G78830	Curculin-like lectin family protein
A_84_P766690	At.72	0.00412867	2.3	down	AT5G07550	GRP19	Glycine rich protein 19
A_84_P16890	At.29712	0.00224525	2.3	down	AT5G50800	AT5G50800	Nodulin MtN3 family protein
A_84_P606188	At.26264	0.0094223	2.3	down	AT3G28007	AT3G28007	Nodulin MtN3 family protein
A_84_P825792	At.33028	0.00387977	1.5	down	AT4G17030	ATEXLB1	Arabidpsis thaliana expansin-like B1
* FC, Fold change; Reg, Regulation. Purple area are the common genes between GbaVd1 and GbaVd2 transgenic line.
