# Supplementary material for: The Ectopic Overexpression of the Cotton Ve1 and Ve2-Homolog Sequences Leads to Resistance Response to Verticillium Wilt in Arabidopsis
Source: Front Plant Sci. 2017 May 29;8:844. doi: 10.3389/fpls.2017.00844 (PMC5447073; doi:10.3389/fpls.2017.00844)
Supplement: Supplementary file 6 [file DataSheet1.XLS]

## Sheet: GbaVd1 Vs Col-0
Data S1. Microarray data from GbaVd1 and GbaVd2 transgenic lines compared with Col-0
ProbeName	p-value	FCAbsolute	Regulation	[Col0-S1](normalized)	[Col0-S2](normalized)	[Col0-S3](normalized)	[GbaVd1-S1](normalized)	[GbaVd1-S2](normalized)	[GbaVd1-S3](normalized)	GeneSymbol	Description	EntrezGeneID	GO_Avadis_	RefSeqAccession	UniGeneID
A_84_P825165	0.043181	1.21002	down	13.4526	13.6818	13.5073	13.1456	13.3507	13.3202	AT1G49975	similar to hypothetical protein [Vitis vinifera] (GB:CAN66219.1) [AT1G49975.1]	841421	GO:0009507	NM_103885	At.38122
A_84_P822373	0.00264385	1.32561	up	9.90476	10.097	10.0042	10.4303	10.4378	10.3579	AT3G28270	Identical to UPF0496 protein At3g28270 [Arabidopsis Thaliana] (GB:Q9LHD9;GB:Q8H7D0;GB:Q8H7E9;GB:Q944H3); similar to AT14A [Arabidopsis thaliana] (TAIR:AT3G28290.1); similar to AT14A [Arabidopsis thaliana] (TAIR:AT3G28300.1); similar to unnamed protein product [Vitis vinifera] (GB:CAO22906.1); contains InterPro domain Protein of unknown function DUF677 (InterPro:IPR007749) [AT3G28270.1]	822453	GO:0008150|GO:0003674|GO:0005575	NM_113746	At.5792
A_84_P123752	0.0190516	1.19198	up	13.7542	13.923	13.7933	14.0202	14.1609	14.0495	PAB8	PAB8 (POLY(A) BINDING PROTEIN 8); RNA binding / translation initiation factor [AT1G49760.1]	841399	GO:0003743|GO:0016071|GO:0003723	NM_103863	At.21584
A_84_P10748	0.00146725	1.29583	up	12.3245	12.4242	12.3369	12.6934	12.808	12.7058	AT3G01820	adenylate kinase family protein [AT3G01820.1]	821071	GO:0019201|GO:0009117|GO:0009061|GO:0005739|GO:0006139	NM_111048	At.46806
A_84_P23645	0.0117299	1.32626	down	9.46091	9.63126	9.47943	9.0503	9.26683	9.03239	SRO2	SRO2 (SIMILAR TO RCD ONE 2); NAD+ ADP-ribosyltransferase [AT1G23550.1]	838965	GO:0005634|GO:0008150|GO:0003950	NM_102204	At.49909
A_84_P789365	0.0458244	1.24457	down	11.9304	11.9868	11.805	11.4094	11.7366	11.6294	ATPP2-A13	ATPP2-A13 [AT3G61060.2]	825278	GO:0030246|GO:0006499	NM_202741	At.44960
A_84_P63574	0.0140096	1.6913	down	5.96547	6.35787	6.13046	5.17111	5.65671	5.35158	AT2G22960	serine carboxypeptidase S10 family protein [AT2G22960.1]	816827	GO:0006508|GO:0004185|GO:0012505	NM_127861	At.64990
A_84_P607354	0.047813	1.24198	down	9.90673	9.99337	9.68007	9.46003	9.52065	9.66157	AT5G28830	calcium-binding EF hand family protein [AT5G28830.1]	833001	GO:0008150|GO:0005575|GO:0005509	NM_122766	At.55086
A_84_P755315	0.0413578	1.11533	down	10.7092	10.603	10.5512	10.5133	10.4505	10.4272	ARP	ARP (apurinic endonuclease-redox protein) [AT2G41460.1]	818744	GO:0003906|GO:0045941|GO:0005622	NM_001125028	At.25567
A_84_P825937	0.012136	1.40051	down	11.6887	11.6769	11.4534	11.0058	11.0778	11.2775	AT4G16960	disease resistance protein (TIR-NBS-LRR class), putative [AT4G16960.1]	827404	GO:0006952|GO:0005515|GO:0004888|GO:0031224|GO:0005524|GO:0017111|GO:0000166	NM_117799	At.54368
A_84_P21392	0.0155086	1.34524	up	13.6809	13.553	13.4882	14.1395	14.0315	13.8346	AT4G21650	subtilase family protein [AT4G21650.1]	828252	GO:0006508|GO:0004289|GO:0012505	NM_118285	At.25453
A_84_P568212	0.0450535	1.21553	up	11.3116	11.5653	11.4312	11.6173	11.8388	11.6967	AT5G52180	similar to hypothetical protein [Vitis vinifera] (GB:CAN83669.1) [AT5G52180.1]	835294	GO:0012505	NM_124597	At.29630
A_84_P15470	0.0133955	1.13259	up	12.3572	12.4444	12.4473	12.5441	12.6498	12.5939	AT3G03330	short-chain dehydrogenase/reductase (SDR) family protein [AT3G03330.1]	821281	GO:0008152|GO:0016491|GO:0005783	NM_111204	At.43920
A_84_P14306	0.0168496	1.37619	down	13.8316	14.1646	14.1532	13.512	13.6529	13.6026	NAP	NAP (NAC-LIKE, ACTIVATED BY AP3/PI); transcription factor [AT1G69490.1]	843282	GO:0005634|GO:0009908|GO:0003700|GO:0007275|GO:0010150|GO:0009825	NM_105616	At.24919
A_84_P836308	0.0135246	1.27593	up	7.2149	7.03016	7.3032	7.53153	7.49769	7.57368	AT5G65740	protein binding / zinc ion binding [AT5G65740.3]	836703	GO:0005515|GO:0008150|GO:0008270|GO:0005575	NM_001037076	At.28894
A_84_P16255	0.0168421	1.32354	up	16.7825	16.6658	16.5092	16.9459	17.171	17.0538	NIA2	NIA2 (NITRATE REDUCTASE 2) [AT1G37130.1]	840630	GO:0009703|GO:0006809|GO:0008940|GO:0009416|GO:0009610|GO:0042128	NM_103364	At.23731
A_84_P20001	0.0282419	1.14447	up	9.33311	9.29323	9.24643	9.38164	9.52936	9.54584	AT1G01880	DNA repair protein, putative [AT1G01880.1]	837373	GO:0005634|GO:0004518|GO:0006281	NM_100069	At.51453
A_84_P791052	0.0130389	1.86434	up	5.30403	5.04152	4.88571	6.03693	5.65206	6.23827	AT5G46140	similar to unknown protein [Arabidopsis thaliana] (TAIR:AT5G46130.1); contains InterPro domain Protein of unknown function DUF295 (InterPro:IPR005174) [AT5G46140.1]	834656	GO:0008150|GO:0003674	NM_123983	At.51080
A_84_P16367	0.000229	1.3123	up	12.4303	12.4712	12.387	12.7976	12.8071	12.8601	PDE319/SCA3	PDE319/SCA3 (SCABRA 3); DNA binding / DNA-directed RNA polymerase [AT2G24120.1]	816946	GO:0006350|GO:0003899|GO:0003677|GO:0005739	NM_201796	At.21683
A_84_P14519	0.0329683	1.29653	up	11.8488	11.582	11.823	11.9809	12.2595	12.1374	AT3G03680	C2 domain-containing protein [AT3G03680.1]	821190	GO:0008150|GO:0003674|GO:0005575	NM_111239	At.27726
A_84_P801706	0.00273434	1.2878	down	11.9094	11.8942	11.86	11.4305	11.5231	11.6153	CAB3	41-E012738-027-002-A20-T7R MPIZ-ADIS-027 Arabidopsis thaliana cDNA clone MPIZp772A202Q 5-PRIME, mRNA sequence [CB257190]	839869	GO:0016168		At.71764
A_84_P22136	0.0378336	1.1558	down	8.25894	8.05297	8.10787	7.88752	7.91774	7.98783	AHP4	AHP4 (HPT PHOSPHOTRANSMITTER 4); histidine phosphotransfer kinase/ transferase, transferring phosphorus-containing groups [AT3G16360.1]	820883	GO:0009736|GO:0016772|GO:0000160|GO:0005575|GO:0009927	NM_112507	At.1206
A_84_P11446	0.0125268	1.78412	down	7.71657	8.16885	7.96514	7.38106	6.89166	7.07219	ATPDR12/PDR12	ATPDR12/PDR12 (PLEIOTROPIC DRUG RESISTANCE 12); ATPase, coupled to transmembrane movement of substances [AT1G15520.1]	838122	GO:0006855|GO:0015692|GO:0042626|GO:0005886|GO:0009753|GO:0009607|GO:0009723|GO:0009751	NM_101421	At.49303
A_84_P828734	0.0364185	1.83285	down	7.96249	8.67272	7.75469	7.15768	7.32519	7.28478	AT4G23260	protein kinase [AT4G23260.1]	828425	GO:0004672|GO:0009737|GO:0012505	NM_118455	At.32453
A_84_P20245	0.022674	1.24843	down	12.8556	12.7645	12.8119	12.3415	12.6352	12.495	AT3G19480	D-3-phosphoglycerate dehydrogenase, putative / 3-PGDH, putative [AT3G19480.1]	821482	GO:0006564|GO:0016597|GO:0008152|GO:0048037|GO:0005739|GO:0005488|GO:0051287|GO:0016616|GO:0003824|GO:0004617	NM_112835	At.68436
A_84_P786152	0.0105992	1.2574	up	11.7681	11.9649	11.9596	12.1611	12.2533	12.2696	AT1G77630	peptidoglycan-binding LysM domain-containing protein [AT1G77630.1]	844098	GO:0016998|GO:0031225	NM_106411	At.24354
A_84_P825371	0.0425664	1.20736	up	8.82255	8.67802	8.77327	9.04245	9.16562	8.88133	AT5G39990	glycosyltransferase family 14 protein / core-2/I-branching enzyme family protein [AT5G39990.1]	833996	GO:0016020|GO:0016051|GO:0008375	NM_123362	At.24142
A_84_P136665	0.000787	1.2716	up	12.9798	12.9735	12.9735	13.2734	13.3966	13.2968	AT4G15430	similar to early-responsive to dehydration protein-related / ERD protein-related [Arabidopsis thaliana] (TAIR:AT4G04340.1); similar to early-responsive to dehydration protein-related / ERD protein-related [Arabidopsis thaliana] (TAIR:AT4G04340.3); similar to early-responsive to dehydration protein-related / ERD protein-related [Arabidopsis thaliana] (TAIR:AT3G21620.1); similar to unnamed protein …	827214	GO:0016020|GO:0008150|GO:0003674|GO:0012505	NM_117632	At.27104
A_84_P19458	0.0286373	1.26538	up	11.9218	11.7793	11.6865	12.0044	12.1382	12.2637	AT4G04940	transducin family protein / WD-40 repeat family protein [AT4G04940.1]	825833	GO:0032040|GO:0000166|GO:0006364	NM_116732	At.4052
A_84_P860187	0.00344563	1.37626	up	14.1293	13.8957	13.9332	14.4658	14.4613	14.4133	HSC70-1	HSC70-1 (heat shock cognate 70 kDa protein 1); ATP binding [AT5G02500.2]	831020	GO:0009409|GO:0005829|GO:0005524|GO:0006457|GO:0009408|GO:0009615	NM_001125684	At.23663
A_84_P790043	0.0325246	1.35991	down	9.68778	9.93916	9.98369	9.22155	9.54236	9.51621	AIR12	Arabidopsis thaliana Full-length cDNA Complete sequence from clone GSLTFB52ZE08 of Flowers and buds of strain col-0 of Arabidopsis thaliana (thale cress) [BX822613]	819927	GO:0010102|GO:0009733		At.48629
A_84_P241673	0.0229468	1.20306	up	13.9407	13.9758	13.9815	14.0897	14.3309	14.2776	AT5G42220	ubiquitin family protein [AT5G42220.1]	834227	GO:0006512	NM_123587	At.20011
A_84_P20058	0.0238824	1.47659	down	8.97693	9.1869	9.03085	8.32549	8.39119	8.7912	AT2G30420	myb family transcription factor [AT2G30420.1]	817593	GO:0003700|GO:0003677|GO:0005739|GO:0045449	NM_179814	At.38362
A_84_P797928	0.035417	1.80036	down	6.0927	6.80303	6.53573	5.27824	5.78426	5.8241	AT3G11060	similar to unknown protein [Arabidopsis thaliana] (TAIR:AT3G06545.1) [AT3G11060.1]	820277	GO:0008150|GO:0003674|GO:0012505	NM_111943	At.65078
A_84_P543484	0.0481024	1.41704	up	6.42811	6.73858	7.01817	7.12514	7.26907	7.29929	AT4G33280	DNA binding / transcription factor [AT4G33280.1]	829464	GO:0003700|GO:0003677|GO:0006355|GO:0005575	NM_119482	At.31598
A_84_P12888	0.0235876	1.43826	down	12.4386	12.6559	12.7015	12.1068	12.2692	11.8471	CORI3	CORI3 (CORONATINE INDUCED 1, JASMONIC ACID RESPONSIVE 2); transaminase [AT4G23600.1]	828460	GO:0009611|GO:0004121|GO:0009753|GO:0006520|GO:0042538|GO:0009737|GO:0010188|GO:0009058|GO:0008483|GO:0012505	NM_179099	At.2559
A_84_P575328	0.0413732	1.30926	up	10.318	10.6326	10.5736	10.7618	11.0641	10.8646	AT5G47600	heat shock protein-related [AT5G47600.1]	834810	GO:0008150|GO:0003674	NM_124133	At.22233
A_84_P21188	0.000372	1.45293	up	13.742	13.9003	13.8345	14.3475	14.3956	14.3506	CYP72A8	CYP72A8 (cytochrome P450, family 72, subfamily A, polypeptide 8); oxygen binding [AT3G14620.1]	820690	GO:0019825|GO:0012505	NM_112323	At.8063
A_84_P829061	0.0284176	1.30026	down	8.36	8.2618	8.07543	7.76169	8.00444	7.79469	AT5G20660	24 kDa vacuolar protein, putative [AT5G20660.1]	832189	GO:0006508|GO:0008233	NM_122073	At.31161
A_84_P590126	0.0423466	1.49438	down	13.4838	13.337	12.933	12.4609	12.7346	12.8197	AT3G22540	similar to unknown protein [Arabidopsis thaliana] (TAIR:AT4G14819.1); similar to unnamed protein product [Vitis vinifera] (GB:CAO71190.1); contains InterPro domain Protein of unknown function DUF1677, plant (InterPro:IPR012876) [AT3G22540.1]	821825	GO:0008150|GO:0003674|GO:0005575	NM_113153	At.49621
A_84_P824205	0.000682	2.01119	down	6.58414	6.92823	6.65982	5.68233	5.72053	5.74518
A_84_P18196	0.025445	1.21693	up	14.6177	14.574	14.5433	14.7897	15.0185	14.7764	ATGSTF8	ATGSTF8 (GLUTATHIONE S-TRANSFERASE 8); glutathione transferase [AT2G47730.1]	819386	GO:0006952|GO:0009409|GO:0006499|GO:0004364|GO:0010319|GO:0009507|GO:0009407	NM_180148	At.72604
A_84_P583222	0.00814313	1.37625	down	9.31889	9.34626	9.08798	8.75897	8.88241	8.72952	AT4G36925	similar to unknown protein [Arabidopsis thaliana] (TAIR:AT2G24945.1) [AT4G36925.1]	829846	GO:0008150|GO:0003674|GO:0005575	NM_148405	At.54636
A_84_P18645	0.003564	1.23508	down	14.0787	14.0604	13.9343	13.6807	13.7464	13.7325	AT1G27210	binding [AT1G27210.1]	839610	GO:0005488|GO:0009507	NM_102483	At.26316
A_84_P760484	0.0457258	2.17642	down	6.12196	7.23812	7.11652	5.36697	5.8899	5.85386	AT3G43682	unknown protein [AT3G43682.1]	823473	GO:0008150|GO:0003674|GO:0009507	NM_148826	At.53701
A_84_P765082	0.0220503	1.1478	up	8.86464	8.80781	8.75937	8.94379	8.98788	9.09676	AT4G02005	other RNA [AT4G02005.1]	5008113		NR_022906	At.49707
A_84_P731211	0.00791705	2.2676	down	5.34599	5.83674	5.78326	4.2276	4.36363	4.83127	AT3G55930	Arabidopsis thaliana clone pENTR221-At3g55930 RNA splicing factor-like protein (At3g55930) mRNA, complete cds [DQ446767]	824759	GO:0008150|GO:0003674|GO:0005575		At.53945
A_84_P11513	0.0215168	1.24347	up	13.0303	12.7748	12.8014	13.1289	13.1985	13.2222	AT1G13640	phosphatidylinositol 3- and 4-kinase family protein [AT1G13640.1]	837925	GO:0005575|GO:0004428	NM_101234	At.27453
A_84_P851743	0.0474968	1.32752	down	16.0149	16.2467	15.8404	15.4614	15.7393	15.675		Q8LBP5_ARATH (Q8LBP5) ERD15 protein, partial (93%) [TC306710]				At.23985
A_84_P804704	0.049149	1.16005	down	16.0793	16.0918	16.2387	15.8206	16.0181	15.9285	AT4G01150	Identical to Uncharacterized protein At4g01150, chloroplast precursor [Arabidopsis Thaliana] (GB:O04616;GB:Q38835); similar to unknown [Populus trichocarpa] (GB:ABK95729.1) [AT4G01150.2]	828181	GO:0009535|GO:0008150|GO:0003674|GO:0010287	NM_001125437	At.48817
A_84_P21985	0.0294265	1.46346	down	14.6151	14.5921	14.2127	13.7346	13.953	14.0841	DPE2	DPE2 (DISPROPORTIONATING ENZYME 2); 4-alpha-glucanotransferase/ heteroglycan binding [AT2G40840.1]	818682	GO:0000025|GO:0005983|GO:0005829|GO:0004134|GO:0010297|GO:0005976|GO:0000023	NM_129647	At.44028
A_84_P754757	0.0458339	1.21648	up	5.81702	6.02847	5.71281	6.12575	6.19806	6.08261	AT1G05220	similar to unknown protein [Arabidopsis thaliana] (TAIR:AT1G05210.1); similar to hypothetical protein [Vitis vinifera] (GB:CAN76235.1); contains InterPro domain Transmembrane protein 97, predicted (InterPro:IPR016964) [AT1G05220.2]	839258	GO:0008150|GO:0003674|GO:0012505	NM_001123758	At.50922
A_84_P811337	0.0282228	1.17115	up	15.9496	15.9496	15.7844	16.0447	16.1494	16.1733	ATRPS5B	ATRPS5B (RIBOSOMAL PROTEIN 5B); structural constituent of ribosome [AT2G37270.2]	818304	GO:0022626|GO:0005840|GO:0003735|GO:0006412|GO:0022627	NM_001036425	At.25335
A_84_P184854	0.0299614	1.12258	up	9.56062	9.67913	9.64774	9.72919	9.80582	9.85294	AT1G53200	binding [AT1G53200.1]	841754	GO:0008150|GO:0005575	NM_104199	At.37447
A_84_P810835	0.02086	1.31044	down	15.1827	14.8671	14.9949	14.5208	14.6835	14.6702	LHCA1	LHCA1 [AT3G54890.2]	824654	GO:0015979|GO:0009535|GO:0009768|GO:0010287|GO:0016168|GO:0030076	NM_180374	At.23982
A_84_P701779	0.00138065	1.73487	down	9.35131	9.0615	9.31711	8.37782	8.52185	8.44576		BP586302 RAFL15 Arabidopsis thaliana cDNA clone RAFL15-05-M21 3', mRNA sequence [BP586302]				At.71700
A_84_P763581	0.0257338	1.2192	up	16.2069	16.3319	16.1893	16.3952	16.6276	16.5631	HOG1	HOG1 (HOMOLOGY-DEPENDENT GENE SILENCING 1); adenosylhomocysteinase [AT4G13940.1]	827028	GO:0006346|GO:0006730|GO:0004013|GO:0009793|GO:0016441|GO:0005575	NM_117468	At.24056
A_84_P16292	0.0126746	1.32406	up	10.8984	10.8535	11.0426	11.2098	11.4694	11.3302	CRF5	CRF5 (CYTOKININ RESPONSE FACTOR 5); DNA binding / transcription factor [AT2G46310.1]	819239	GO:0048825|GO:0005634|GO:0004568|GO:0003700|GO:0005886|GO:0003677|GO:0009793|GO:0016998|GO:0006355|GO:0048366|GO:0042991	NM_130194	At.37025
A_84_P17231	0.00845665	1.41865	up	5.52725	5.47847	5.29528	5.90712	6.08426	5.82319	AT2G29710	UDP-glucoronosyl/UDP-glucosyl transferase family protein [AT2G29710.1]	817521	GO:0016757|GO:0008152|GO:0005575|GO:0008194	NM_128525	At.66271
A_84_P804814	0.0170095	1.19494	down	12.0009	11.913	11.9161	11.5692	11.7461	11.7438
A_84_P188324	0.0177914	1.17629	up	13.0014	13.1105	13.0431	13.2008	13.2789	13.378	PPR336	PPR336 (PENTATRICOPEPTIDE REPEAT 336) [AT1G61870.1]	842484	GO:0005739	NM_104869	At.23099
A_84_P245905	0.0102069	1.27275	up	13.7417	13.7009	13.5557	13.9183	14.0321	14.0919	AT3G13230	RNA binding [AT3G13230.1]	820521	GO:0003723|GO:0005575	NM_112167	At.48653
A_84_P823506	0.0289761	1.30111	down	11.5078	11.3015	11.4551	10.8622	11.1885	11.0744	AT1G06690	aldo/keto reductase family protein [AT1G06690.1]	837179	GO:0009535|GO:0010287|GO:0004033	NM_100546	At.26590
A_84_P837666	0.0466776	1.23775	up	6.0584	5.96609	6.03257	6.41401	6.44786	6.11836	AT3G44370	binding [AT3G44370.1]	823562	GO:0051205|GO:0005739|GO:0005488|GO:0016021	NM_114305	At.36161
A_84_P846263	0.0383096	1.13626	down	14.9206	14.8878	14.9838	14.6481	14.8327	14.7585	AT1G11860	aminomethyltransferase, putative [AT1G11860.1]	837733	GO:0019464|GO:0005737|GO:0005739|GO:0004047|GO:0006546	NM_101057	At.47506
A_84_P763049	0.0171252	1.19686	up	9.93149	9.87244	9.72902	10.0493	10.1268	10.1346	EDA35	EDA35 (embryo sac development arrest 35) [AT4G05440.1]	825894	GO:0003674|GO:0010197|GO:0005575	NM_001084885	At.33851
A_84_P848939	0.0464262	1.26807	down	15.845	15.9721	15.9051	15.3556	15.5885	15.7501		AY087939 chlorophyll a/b-binding protein-like {Arabidopsis thaliana} (exp=-1; wgp=0; cg=0), partial (58%) [TC302233]				At.23060
A_84_P21332	0.0315355	1.24867	up	12.6983	12.4366	12.5247	12.8255	12.7986	12.9966	AT3G51870	mitochondrial substrate carrier family protein [AT3G51870.1]	824350	GO:0005215|GO:0005488|GO:0009624|GO:0006810|GO:0005743	NM_115046	At.27677
A_84_P849895	0.0459919	1.2607	down	9.85799	9.68307	9.58315	9.20716	9.48577	9.42861	AT2G44210	similar to unknown protein [Arabidopsis thaliana] (TAIR:AT1G55360.1); similar to unnamed protein product [Vitis vinifera] (GB:CAO67164.1); contains InterPro domain Protein of unknown function DUF239, plant (InterPro:IPR004314) [AT2G44210.1]	819029	GO:0008150|GO:0003674|GO:0012505	NM_129985	At.25427
A_84_P770080	0.0291868	1.3504	up	9.83749	10.104	10.2773	10.499	10.5523	10.4677		hypothetical protein [ATMG00630.1]				At.72326
A_84_P770179	0.00276831	1.283	up	7.46796	7.56081	7.5551	7.80844	7.88732	7.96668		hypothetical protein [ATMG01240.1]
A_84_P849364	0.0139359	1.21706	down	13.4908	13.4392	13.4381	13.045	13.2625	13.2104		ATGLUTPER glutathione peroxidase {Arabidopsis thaliana} (exp=-1; wgp=0; cg=0), partial (51%) [TC302950]				At.24670
A_84_P22572	0.00357936	2.17631	up	14.3667	14.5303	14.9254	15.8212	15.5762	15.7907	HSP81-1	HSP81-1 (HEAT SHOCK PROTEIN 81-1); ATP binding / unfolded protein binding [AT5G52640.1]	835341	GO:0046685|GO:0051082|GO:0005524|GO:0042742|GO:0009408	NM_124642	At.25471
A_84_P593944	0.0416745	1.17707	down	8.49083	8.26034	8.25044	8.0835	8.08879	8.12371	AT5G03495	nucleotide binding [AT5G03495.1]	5008197	GO:0000166	NM_001085055	At.71317
A_84_P841755	0.0291176	1.10686	up	11.3919	11.4771	11.532	11.5866	11.6099	11.6438		GB
A_84_P758327	0.0389108	1.25535	up	7.46458	7.60926	7.6499	7.76342	7.86636	8.07824	AT2G40711	unknown protein [AT2G40711.1]	6240535		NM_001125015	At.69384
A_84_P784551	0.0066603	1.15144	up	10.6634	10.6802	10.6913	10.8047	10.9178	10.9227	AT5G03070	binding [AT5G03070.1]	831675	GO:0008150|GO:0005488|GO:0009507	NM_120385	At.4995
A_84_P793225	0.0466646	1.46276	down	7.46622	7.88384	7.63932	6.83349	7.34666	7.16316	RKF3	RKF3 (RECEPTOR-LIKE KINASE IN IN FLOWERS 3); kinase [AT2G48010.1]	819413	GO:0004702|GO:0016301|GO:0006468|GO:0012505	NM_130368	At.221
A_84_P11195	0.0397748	1.16386	down	12.9058	13.0209	12.9527	12.6287	12.7409	12.853	AT5G44680	methyladenine glycosylase family protein [AT5G44680.1]	834497	GO:0008725|GO:0006281	NM_123835	At.23434
A_84_P54620	0.0179825	1.56083	down	11.3432	11.6942	11.2301	10.6198	10.9294	10.7913	AT5G64780	similar to unknown protein [Arabidopsis thaliana] (TAIR:AT4G09830.1); similar to unnamed protein product [Vitis vinifera] (GB:CAO71731.1); similar to hypothetical protein [Vitis vinifera] (GB:CAN64859.1); contains InterPro domain Uncharacterised conserved protein UCP009193 (InterPro:IPR016549) [AT5G64780.1]	836599	GO:0008150|GO:0003674|GO:0005575	NM_125874	At.28940
A_84_P17326	0.000648	1.5959	down	11.9422	12.0072	11.8587	11.1998	11.3719	11.2133	WRKY33	WRKY33 (WRKY DNA-binding protein 33); transcription factor [AT2G38470.1]	818429	GO:0005634|GO:0003700|GO:0042742|GO:0050832|GO:0006355	NM_129404	At.13123
A_84_P816509	0.0067705	1.14926	up	11.859	11.8337	11.91	12.0066	12.0851	12.1132	IPK2a	IPK2a (INOSITOL POLYPHOSPHATE KINASE 2 ALPHA); inositol or phosphatidylinositol kinase [AT5G07370.4]	830628	GO:0005634|GO:0009860|GO:0005886|GO:0000823|GO:0009846|GO:0004428	NM_203019	At.24944
A_84_P861179	0.0184771	1.40871	up	14.3424	14.2045	14.2277	14.6418	14.9953	14.6206	MERI5B	MERI5B (MERISTEM-5); hydrolase, acting on glycosyl bonds / xyloglucan:xyloglucosyl transferase [AT4G30270.1]	829150	GO:0007568|GO:0009505|GO:0016798|GO:0009740|GO:0016762|GO:0005737|GO:0005618	NM_119173	At.20967
A_84_P270130	0.0115866	1.20111	down	13.844	13.9195	13.9977	13.581	13.6681	13.719	AT4G18440	adenylosuccinate lyase, putative / adenylosuccinase, putative [AT4G18440.1]	827575	GO:0004018|GO:0009113|GO:0009152|GO:0009507	NM_117957	At.23844
A_84_P803542	0.000795	1.38739	up	13.1345	13.041	13.0319	13.5075	13.6211	13.4959	AT4G32208	similar to mtHSC70-2 (HEAT SHOCK PROTEIN 70), ATP binding / unfolded protein binding [Arabidopsis thaliana] (TAIR:AT5G09590.1); similar to Heat shock 70 kDa protein, mitochondrial precursor (GB:Q01899); contains InterPro domain Heat shock protein 70 (InterPro:IPR013126) [AT4G32208.1]	6241015		NM_001125621	At.73206
A_84_P15592	0.0367061	1.13571	up	12.0757	12.191	12.0145	12.2213	12.2901	12.3205	AT1G48570	zinc finger (Ran-binding) family protein [AT1G48570.1]	841278	GO:0005488|GO:0009507|GO:0005622	NM_103753	At.28575
A_84_P16272	0.00918503	1.4364	down	12.6465	12.7475	12.609	12.2922	11.9474	12.1961	AT1G51080	similar to unnamed protein product [Vitis vinifera] (GB:CAO41687.1) [AT1G51080.1]	841530	GO:0008150|GO:0003674|GO:0009507	NM_103986	At.37898
A_84_P797306	0.0427553	1.35411	down	8.65505	8.97297	8.88539	8.17344	8.548	8.47995	AT4G27040	similar to unknown protein [Arabidopsis thaliana] (TAIR:AT3G31960.1); similar to unnamed protein product [Vitis vinifera] (GB:CAO38986.1); contains InterPro domain EAP30 (InterPro:IPR007286); contains InterPro domain ESCRT-2 complex, Vps22p/Eap30 subunit (InterPro:IPR016689) [AT4G27040.4]	828812	GO:0008150|GO:0003674|GO:0000814	NM_001125595	At.71004
A_84_P19308	0.00369784	1.33723	down	13.2692	13.3597	13.288	12.9143	12.7656	12.9791	IAA2	IAA2 (indoleacetic acid-induced protein 2); transcription factor [AT3G23030.1]	821877	GO:0005634|GO:0003700|GO:0009733	NM_113203	At.23539
A_84_P755077	0.00908852	1.10532	up	11.4851	11.533	11.5509	11.6393	11.7138	11.6492	AT2G41440	similar to unknown protein [Arabidopsis thaliana] (TAIR:AT2G41445.1) [AT2G41440.1]	818742		NM_001125024	At.42829
A_84_P796144	0.010077	2.55184	down	8.48079	9.05734	9.09603	7.16611	7.9153	7.49814	ATERF-1	11190926 CERES-148 Arabidopsis thaliana cDNA clone 206094 3', mRNA sequence [DR381439]	827464			At.68141
A_84_P833441	0.0367909	1.29313	up	6.46247	6.43078	6.47955	6.70328	7.06719	6.71495	AT4G20320	similar to CTP synthase, putative / UTP--ammonia ligase, putative [Arabidopsis thaliana] (TAIR:AT1G30820.1); similar to CTP synthase, putative / UTP--ammonia ligase, putative [Arabidopsis thaliana] (TAIR:AT2G34890.1); similar to EMB2742 (EMBRYO DEFECTIVE 2742), CTP synthase [Arabidopsis thaliana] (TAIR:AT3G12670.1); similar to putative CTP synthetase [Oryza sativa (japonica cultivar-group)] (GB:B…	827780	GO:0003883|GO:0006221|GO:0005575|GO:0009218	NM_001084942	At.44064
A_84_P11769	0.00567064	1.2914	up	14.2766	14.0736	14.141	14.4857	14.5159	14.5964	HSP60	HSP60 (Heat shock protein 60); ATP binding / protein binding / unfolded protein binding [AT3G23990.1]	821983	GO:0005515|GO:0051082|GO:0007005|GO:0005524|GO:0005739|GO:0051131|GO:0009408	NM_113304	At.25152
A_84_P787909	0.00302141	1.17578	down	12.4382	12.3812	12.4629	12.1418	12.2335	12.2062	AT1G63610	similar to unknown protein [Arabidopsis thaliana] (TAIR:AT2G14910.1); similar to unnamed protein product [Vitis vinifera] (GB:CAO62022.1); similar to unknown [Populus trichocarpa] (GB:ABK95713.1) [AT1G63610.1]	842666	GO:0008150|GO:0003674|GO:0009507	NM_105039	At.36100
A_84_P808539	0.0498783	1.28295	down	13.0607	12.7675	13.0647	12.4919	12.769	12.5537	ATPC1	ATPC1 (ATP synthase gamma chain 1) [AT4G04640.1]	825797	GO:0009535|GO:0009544|GO:0009507|GO:0030234|GO:0015986	NM_116702	At.291
A_84_P830595	0.0467534	1.43423	down	6.91493	7.4058	7.43459	6.63638	6.68729	6.87082	AT1G09060	transcription factor jumonji (jmjC) domain-containing protein [AT1G09060.3]	837427	GO:0003700	NM_001035930	At.10382
A_84_P222519	0.00304175	1.97181	down	12.098	12.4939	12.2516	11.1168	11.4616	11.3265	AT1G21130	O-methyltransferase, putative [AT1G21130.1]	838709	GO:0008171|GO:0005829|GO:0008168|GO:0046983	NM_101967	At.43828
A_84_P19829	0.00921865	1.57289	down	13.2784	13.1	12.8862	12.3354	12.5926	12.3764	AT5G58390	peroxidase, putative [AT5G58390.1]	835952	GO:0006979|GO:0004601|GO:0006118|GO:0012505	NM_125225	At.29283
A_84_P785669	0.00380599	1.13477	up	10.7907	10.725	10.7737	10.9239	10.9213	10.9914	AT4G18140	Arabidopsis thaliana Full-length cDNA Complete sequence from clone GSLTPGH44ZC02 of Hormone Treated Callus of strain col-0 of Arabidopsis thaliana (thale cress) [BX828007]	827539	GO:0008150|GO:0003674|GO:0005575		At.21834
A_84_P827109	0.0438855	1.25758	down	9.24771	8.9252	9.12318	8.63948	8.82969	8.83497	AT4G14605	mitochondrial transcription termination factor-related / mTERF-related [AT4G14605.1]	827109	GO:0008150|GO:0003674	NM_117541	At.33263
A_84_P855653	0.0213497	1.28828	up	8.43199	8.20961	8.28949	8.6426	8.81968	8.56517	AT3G29770	hydrolase, alpha/beta fold family protein [AT3G29770.1]	822677	GO:0016787|GO:0006499|GO:0009507	NM_113902	At.36859
A_84_P13023	0.0280484	1.20525	down	14.925	14.9492	14.8911	14.5085	14.7771	14.6718	ATF2/TRXF2	ATF2/TRXF2 (THIOREDOXIN F2); thiol-disulfide exchange intermediate [AT5G16400.1]	831501	GO:0045454|GO:0030508	NM_121645	At.6451
A_84_P18849	0.0178304	1.31241	down	14.671	14.7549	14.5871	14.1018	14.3779	14.3566	AT5G14970	amine oxidase/ copper ion binding / quinone binding [AT5G14970.1]	831349	GO:0048038|GO:0008131|GO:0009308|GO:0005507	NM_121501	At.9888
A_84_P123822	0.0359069	1.33841	down	13.1853	13.4593	13.2145	12.7264	13.0685	12.8026	SNZ	SNZ (SCHNARCHZAPFEN); DNA binding / transcription factor [AT2G39250.1]	818510	GO:0005634|GO:0003700|GO:0007275|GO:0003677|GO:0006355|GO:0005730	NM_179982	At.27296
A_84_P840321	0.0194045	2.18009	down	7.08244	7.80809	7.80439	6.17398	6.76686	6.38091		GB
A_84_P22635	0.0436797	1.14306	down	10.8736	10.9208	10.9132	10.5947	10.7158	10.8184	AT5G15760	plastid-specific 30S ribosomal protein 3, putative / PSRP-3, putative [AT5G15760.1]	831432	GO:0005840|GO:0003735|GO:0006412|GO:0009536|GO:0009507|GO:0005622	NM_121581	At.66680
A_84_P21338	0.0264855	1.18796	up	9.16995	9.36754	9.22997	9.42032	9.5595	9.53312	AT4G01740	DC1 domain-containing protein [AT4G01740.1]	828012	GO:0008150|GO:0003674|GO:0005575	NM_116404	At.54088
A_84_P802765	0.0350621	1.39313	down	7.62818	7.82881	7.46191	6.98937	7.3655	7.12903		AYAID57TR pooled cDNA populations Arabidopsis thaliana cDNA, mRNA sequence [EG424432]				At.72049
A_84_P206238	0.0342143	1.26654	up	14.2571	14.1075	14.0972	14.4557	14.6749	14.3538	ATJ2	ATJ2 (Arabidopsis thaliana DnaJ homologue 2) [AT5G22060.1]	832267	GO:0005515|GO:0006457|GO:0005575	NM_122127	At.20861
A_84_P12968	0.0403028	1.3816	up	5.46668	5.40952	5.863	6.09028	6.12629	5.92165	AT4G16940	disease resistance protein (TIR-NBS-LRR class), putative [AT4G16940.1]	827402	GO:0006952|GO:0005515|GO:0004888|GO:0005524|GO:0017111|GO:0005739|GO:0000166	NM_117797	At.51236
A_84_P547725	0.0131028	1.24704	up	8.02741	8.13135	8.16121	8.37248	8.55046	8.35254	AT5G09580	similar to unknown protein [Arabidopsis thaliana] (TAIR:AT1G53345.1); similar to unnamed protein product [Vitis vinifera] (GB:CAO67819.1) [AT5G09580.1]	830817	GO:0008150|GO:0003674	NM_120995	At.54787
A_84_P609497	0.0339029	1.12919	up	6.03153	5.94359	5.99557	6.07381	6.18105	6.24168	AT2G03010	similar to unknown protein [Arabidopsis thaliana] (TAIR:AT4G16530.1) [AT2G03010.1]	814830	GO:0008150|GO:0003674|GO:0005575	NM_126353	At.52610
A_84_P855973	0.0276665	1.16082	down	9.33862	9.27462	9.44284	9.08193	9.11291	9.21581		Q93W03_ARATH (Q93W03) AT3g56130/F18O21_90, partial (29%) [TC310193]
A_84_P852521	0.0338792	1.11973	up	10.3814	10.4269	10.4548	10.5786	10.668	10.5061	AT1G78290	serine/threonine protein kinase, putative [AT1G78290.2]	844164	GO:0009651|GO:0009414|GO:0006970|GO:0016301|GO:0006468|GO:0005575	NM_202441	At.70998
A_84_P280900	0.0267681	1.90542	down	12.5626	13.1008	13.2554	11.8696	12.3884	11.8705	AT3G07350	similar to unknown protein [Arabidopsis thaliana] (TAIR:AT3G25240.1); similar to unnamed protein product [Vitis vinifera] (GB:CAO38687.1); contains InterPro domain Protein of unknown function DUF506, plant (InterPro:IPR006502) [AT3G07350.1]	819923	GO:0008150|GO:0003674|GO:0005575	NM_111614	At.28250
A_84_P536709	0.00518757	1.32386	down	14.227	14.174	14.224	13.671	13.8257	13.914	AT2G32500	similar to unknown protein [Arabidopsis thaliana] (TAIR:AT2G31670.1); similar to unnamed protein product [Vitis vinifera] (GB:CAO63710.1); contains InterPro domain Dimeric alpha-beta barrel (InterPro:IPR011008); contains InterPro domain Stress responsive alpha-beta barrel (InterPro:IPR013097) [AT2G32500.1]	817811	GO:0008150|GO:0003674	NM_128809	At.38065
A_84_P12030	0.0160202	1.18546	up	8.02057	8.11478	8.08879	8.24186	8.42477	8.29386	AT5G01100	similar to unknown protein [Arabidopsis thaliana] (TAIR:AT2G37980.1); similar to unknown protein [Arabidopsis thaliana] (TAIR:AT3G54100.1); similar to unnamed protein product [Vitis vinifera] (GB:CAO15763.1); contains InterPro domain Protein of unknown function DUF246, plant (InterPro:IPR004348) [AT5G01100.1]	831831	GO:0008150|GO:0003674	NM_120188	At.33964
A_84_P241449	0.0011615	1.68395	down	11.7001	11.8833	11.8743	10.9353	11.1019	11.1649	AT1G28190	similar to unknown protein [Arabidopsis thaliana] (TAIR:AT5G12340.1); similar to unknown [Picea sitchensis] (GB:ABK21062.1) [AT1G28190.1]	839713	GO:0008150|GO:0003674|GO:0005575	NM_102584	At.40928
A_84_P813625	0.00573562	1.4103	down	13.7145	13.5235	13.7081	13.0735	13.0977	13.2869	ATLFNR2	ATLFNR2 (LEAF FNR 2); poly(U) binding [AT1G20020.2]	838591	GO:0008266|GO:0009535|GO:0003959|GO:0006118|GO:0009570|GO:0016491	NM_001084096	At.24499
A_84_P811894	0.00769039	1.57113	up	9.38338	9.05478	9.45471	9.8616	10.0148	9.9719	AT4G08950	phosphate-responsive protein, putative (EXO) [AT4G08950.1]	826473	GO:0009505|GO:0008150|GO:0003674	NM_116964	At.22399
A_84_P18519	0.0031985	3.1645	down	6.44252	6.69657	6.8472	4.54223	5.13909	5.31904	AT4G08990	DNA (cytosine-5-)-methyltransferase, putative [AT4G08990.1]	826477	GO:0006306|GO:0003886|GO:0005575	NM_116968	At.54221
A_84_P857761	0.0469683	1.12877	down	11.0229	11.0043	10.9003	10.834	10.7059	10.8633	AT1G03370	C2 domain-containing protein / GRAM domain-containing protein [AT1G03370.1]	839519	GO:0005515|GO:0008150|GO:0008270|GO:0005575	NM_100219	At.10872
A_84_P23290	0.0280321	1.22698	down	12.6475	12.5046	12.464	12.1203	12.3533	12.2572	AT4G23290	protein kinase family protein [AT4G23290.1]	828428	GO:0016301|GO:0006468|GO:0005739	NM_118458	At.32447
A_84_P811214	0.0347253	1.38983	down	14.8419	14.8452	14.8519	14.1934	14.6718	14.2491	APE2	APE2 (ACCLIMATION OF PHOTOSYNTHESIS TO ENVIRONMENT); triose-phosphate transmembrane transporter [AT5G46110.3]	834652	GO:0015297|GO:0015717|GO:0009670|GO:0012505|GO:0016021	NM_001036940	At.25255
A_84_P754522	0.043748	1.86123	down	5.41146	6.25121	6.35986	4.99385	5.09818	5.24171	AT1G02136	pseudogene of phagocytosis and cell motility protein [AT1G02136.1]	6240267
A_84_P95506	0.0267324	2.97581	down	5.49395	6.16125	5.87491	3.54201	4.98698	4.28126	AT1G68380	similar to unknown protein [Arabidopsis thaliana] (TAIR:AT1G68390.1); similar to unnamed protein product [Vitis vinifera] (GB:CAO42175.1); contains InterPro domain Protein of unknown function DUF266, plant (InterPro:IPR004949) [AT1G68380.1]	843167	GO:0008150|GO:0003674|GO:0005575	NM_105509	At.43390
A_84_P71404	0.0256862	1.37615	down	13.3337	13.3761	13.3463	12.6303	12.9845	13.0594	PIFI	PIFI (POST-ILLUMINATION CHLOROPHYLL FLUORESCENCE INCREASE) [AT3G15840.1]	820827	GO:0009570|GO:0003674|GO:0010478	NM_001035630	At.24608
A_84_P10686	0.0122309	1.47733	down	14.0247	14.0819	13.9367	13.21	13.609	13.5353	RHA3A	RHA3A (RING-H2 finger A3A); protein binding / zinc ion binding [AT2G17450.1]	816251	GO:0005515|GO:0008270	NM_127300	At.25384
A_84_P12182	0.0262643	1.57715	down	9.78363	10.3286	10.0721	9.34901	9.61289	9.25046	GAMT2	GAMT2; S-adenosylmethionine-dependent methyltransferase/ gibberellin carboxyl-O-methyltransferase [AT5G56300.1]	835729	GO:0009845|GO:0008757|GO:0005575|GO:0010341	NM_125013	At.29396
A_84_P806047	0.0468797	1.44795	up	6.89864	6.58635	6.77576	7.43893	7.46523	6.95863	HSC70-1	HSC70-1 (heat shock cognate 70 kDa protein 1); ATP binding [AT5G02500.2]	831020	GO:0009409|GO:0005829|GO:0005524|GO:0006457|GO:0009408|GO:0009615	NM_001125684	At.23663
A_84_P278640	0.00423834	1.20679	up	10.9588	11.0187	11.0492	11.2253	11.3529	11.262	AT1G11380	similar to unknown protein [Arabidopsis thaliana] (TAIR:AT5G05350.1); similar to Uncharacterized Cys-rich domain [Medicago truncatula] (GB:ABD32347.2); contains InterPro domain Protein of unknown function Cys-rich (InterPro:IPR006461) [AT1G11380.1]	837680	GO:0008150|GO:0003674|GO:0005575	NM_101011	At.42137
A_84_P12045	0.0429175	1.11855	down	13.75	13.8326	13.8141	13.5423	13.7071	13.6623	AT1G06650	2-oxoglutarate-dependent dioxygenase, putative [AT1G06650.1]	837175	GO:0010302|GO:0008150|GO:0005575	NM_179271	At.26217
A_84_P850962	0.0298714	1.12234	up	7.47999	7.44911	7.59155	7.66899	7.63089	7.7203	AT2G20210	leucine-rich repeat family protein [AT2G20210.1]	816540	GO:0005515|GO:0012505	NM_127580	At.39728
A_84_P23144	0.0177352	1.73566	up	6.83176	6.98327	6.37563	7.70222	7.48476	7.39012	AT3G45700	proton-dependent oligopeptide transport (POT) family protein [AT3G45700.1]	823712	GO:0005215|GO:0016020|GO:0006857	NM_114439	At.35997
A_84_P789091	0.040941	1.10391	down	11.6322	11.6226	11.5478	11.4624	11.3873	11.5251	AT3G58600	similar to ATNAP4 (ARABIDOPSIS THALIANA NON-INTRINSIC ABC PROTEIN 4) [Arabidopsis thaliana] (TAIR:AT1G03900.1); similar to unnamed protein product [Vitis vinifera] (GB:CAO69858.1); contains InterPro domain Adaptin ear-binding coat-associated protein 1 NECAP-1; (InterPro:IPR012466) [AT3G58600.1]	825029	GO:0006897|GO:0016020|GO:0003674	NM_115722	At.43654
A_84_P851594	0.0400827	1.31537	up	6.98827	6.95707	6.91646	7.38198	7.55708	7.10914	WNK4	WNK4 (Arabidopsis WNK kinase 4); kinase [AT5G58350.1]	835947	GO:0004672|GO:0005634|GO:0016301|GO:0006468|GO:0005737	NM_125220	At.20717
A_84_P19059	0.0186059	1.17695	down	14.0226	14.0783	14.0948	13.7168	13.8724	13.9015	AT1G76730	5-formyltetrahydrofolate cyclo-ligase family protein [AT1G76730.1]	844007	GO:0008152|GO:0003824	NM_106323	At.34623
A_84_P800117	0.0187106	1.30984	down	9.13482	9.24363	9.1774	8.6251	8.96015	8.80243	AT4G06536	similar to unnamed protein product [Vitis vinifera] (GB:CAO61385.1); contains InterPro domain B302, (SPRY)-like (InterPro:IPR001870) [AT4G06536.1]	826007	GO:0008150|GO:0003674|GO:0005575	NM_178981	At.54182
A_84_P200164	0.01906	1.45819	up	6.02276	6.15974	5.81041	6.34106	6.62707	6.65732	WPP3	WPP3 (WPP domain protein 3) [AT5G27940.1]	832861	GO:0008150|GO:0003674|GO:0005575	NM_122676	At.30777
A_84_P113602	0.013917	1.16415	up	11.6783	11.7916	11.6386	11.8797	11.9678	11.9189	MEE12	MEE12 (maternal effect embryo arrest 12); zinc ion binding [AT2G02955.1]	814824	GO:0009793|GO:0008270|GO:0005575	NM_147236	At.50973
A_84_P539831	0.0316197	1.40556	up	7.78937	7.99454	8.16437	8.34104	8.39766	8.68302		BT020610 At5g42760 {Arabidopsis thaliana} (exp=-1; wgp=0; cg=0), complete [TC289763]
A_84_P808334	0.0392717	1.18296	down	13.1866	13.2582	13.3286	12.8853	13.04	13.1209	AT2G29360	tropinone reductase, putative / tropine dehydrogenase, putative [AT2G29360.1]	817485	GO:0008152|GO:0016491	NM_128490	At.12681
A_84_P23224	0.00697129	1.4916	down	6.08399	6.29233	6.28808	5.59601	5.51924	5.81855	BRCA2(IV)/BRCA2A/EDA20/MEE43	BRCA2(IV)/BRCA2A/EDA20/MEE43 (BREAST CANCER 2 LIKE 2A); protein binding / single-stranded DNA binding [AT4G00020.1]	828230	GO:0005634|GO:0005515|GO:0009553|GO:0007126|GO:0009793|GO:0003697|GO:0048314	NM_116219
A_84_P19097	0.0100055	1.57683	down	8.02987	8.34678	8.19729	7.32263	7.68889	7.59135	AT1G36150	protease inhibitor/seed storage/lipid transfer protein (LTP) family protein [AT1G36150.1]	840520	GO:0008289|GO:0006869|GO:0031225	NM_103312	At.51972
A_84_P609548	0.00986816	1.54158	down	10.4053	10.537	10.2308	9.57442	9.9215	9.80404	AT2G25200	similar to unknown protein [Arabidopsis thaliana] (TAIR:AT5G11000.1); similar to unnamed protein product [Vitis vinifera] (GB:CAO44287.1); contains InterPro domain Protein of unknown function DUF868, plant (InterPro:IPR008586) [AT2G25200.1]	817058	GO:0008150|GO:0003674	NM_179730	At.39052
A_84_P305540	0.015211	1.4161	up	5.71099	5.62295	5.61585	6.05146	6.01434	6.38976	AT2G02061	similar to unknown protein [Arabidopsis thaliana] (TAIR:AT1G14590.1); similar to unnamed protein product [Vitis vinifera] (GB:CAO46707.1); contains domain REGULATORY PROTEIN (PTHR10483:SF6); contains domain PENTATRICOPEPTIDE REPEAT-CONTAINING PROTEIN (PTHR10483) [AT2G02061.1]	6240321		NM_001124781	At.73798
A_84_P815181	0.0366069	1.1261	up	14.3998	14.3273	14.2531	14.4324	14.5556	14.5061
A_84_P786720	0.0162429	1.31394	down	13.1501	13.1441	13.3228	12.6826	12.9563	12.7964	ATAF2	ATAF2 (Arabidopsis NAC domain containing protein 81) [AT5G08790.1]	830779	GO:0009611|GO:0009620|GO:0008361|GO:0005634|GO:0016563|GO:0009416|GO:0009753|GO:0007275|GO:0009751|GO:0009744	NM_147856	At.27826
A_84_P16266	0.0175336	1.37024	down	12.4939	12.3791	12.5306	11.8054	12.1624	12.0725	AT1G57770	amine oxidase family [AT1G57770.1]	842152	GO:0016491|GO:0009507|GO:0016117	NM_104572	At.28533
A_84_P20185	0.0109865	1.15395	up	13.953	13.9127	14.0169	14.1346	14.2368	14.1308	EBF1	EBF1 (EIN3-BINDING F BOX PROTEIN 1); ubiquitin-protein ligase [AT2G25490.1]	817087	GO:0010105|GO:0005634|GO:0005515|GO:0006511|GO:0004842|GO:0009723	NM_128106	At.24288
A_84_P817591	0.00200727	1.21142	up	10.0646	9.95968	10.0829	10.317	10.3043	10.316		NM_129596 nucleotide binding {Arabidopsis thaliana} (exp=-1; wgp=0; cg=0), partial (44%) [TC299707]
A_84_P754720	0.0244131	1.32284	down	8.56008	8.76348	8.67901	8.06802	8.37589	8.34773	AT1G79529	other RNA [AT1G79529.1]	6241354		NR_022445	At.67893
A_84_P19859	0.0208374	2.07288	up	5.16128	4.20502	4.59487	5.67685	5.6169	5.82231	AT1G64240	transposable element gene [AT1G64240.1]	3767630
A_84_P848008	0.048268	1.37852	down	9.21962	9.14162	8.74003	8.56774	8.69535	8.44883	SCPL51	SCPL51; serine carboxypeptidase [AT2G27920.1]	817336	GO:0006508|GO:0005739|GO:0004185|GO:0012505	NM_128351	At.21190
A_84_P560775	0.0247001	1.94409	up	4.69729	5.2955	5.26272	6.20896	6.26309	5.66075	AT3G28330	F-box family protein-related [AT3G28330.1]	822461	GO:0008150|GO:0003674|GO:0005575	NM_113752	At.65172
A_84_P849040	0.0420036	1.20349	up	10.6786	10.5256	10.5104	10.7165	10.9689	10.8308	TOPP7	TOPP7 (Type one serine/threonine protein phosphatase 7); protein serine/threonine phosphatase [AT4G11240.1]	826726	GO:0004722|GO:0005575|GO:0006470	NM_117195	At.3651
A_84_P860108	0.0158361	1.39772	up	6.8248	6.59482	6.899	7.10604	7.36651	7.29529	AT5G57100	transporter-related [AT5G57100.1]	835814	GO:0016020	NM_125092	At.9675
A_84_P12039	0.0412153	1.2286	up	13.1436	13.319	13.282	13.4372	13.7121	13.4863	AT5G03610	GDSL-motif lipase/hydrolase family protein [AT5G03610.1]	831778	GO:0006629|GO:0004091|GO:0012505	NM_120442	At.22526
A_84_P10970	0.0326335	1.14767	up	14.2179	14.2467	14.1704	14.3036	14.4256	14.502	AT4G12600	ribosomal protein L7Ae/L30e/S12e/Gadd45 family protein [AT4G12600.1]	826873	GO:0003723|GO:0030529|GO:0042254	NM_117330	At.3234
A_84_P69324	0.0139597	1.48994	up	9.06579	8.95789	8.95609	9.33071	9.79017	9.58465	AT3G05320	similar to unnamed protein product [Vitis vinifera] (GB:CAO44440.1) [AT3G05320.1]	819696	GO:0008150|GO:0003674|GO:0005575	NM_111405	At.40691
A_84_P703774	0.025621	1.34163	down	10.0526	9.94734	10.0297	9.36754	9.77258	9.61754		NM_103142 ANAC017; transcription factor {Arabidopsis thaliana} (exp=-1; wgp=0; cg=0), complete [TC281959]				At.28149
A_84_P829162	0.022231	1.26189	down	7.05365	7.15859	7.12213	6.71573	6.94785	6.66401		Q945K5_ARATH (Q945K5) At4g24973/At4g24973, complete [TC297911]
A_84_P11264	0.0275949	1.54179	down	11.6927	12.1953	12.097	11.3422	11.559	11.2101	ATGSTU9	ATGSTU9 (GLUTATHIONE S-TRANSFERASE TAU 9); glutathione transferase [AT5G62480.1]	836368	GO:0004364|GO:0005737|GO:0009407	NM_125642	At.9304
A_84_P556450	0.0488357	1.23978	up	5.96944	6.26255	6.07305	6.31866	6.3677	6.54894	AT4G12200	transposable element gene [AT4G12200.1]	826828	GO:0003676|GO:0008150|GO:0005575
A_84_P17746	0.0432449	1.11367	up	15.9469	15.8348	15.8744	16.0128	16.123	15.9863	AT5G14040	mitochondrial phosphate transporter [AT5G14040.1]	831252	GO:0005739|GO:0005488|GO:0009536|GO:0006810|GO:0005743	NM_121407	At.47569
A_84_P788867	0.00947459	1.23487	up	13.0611	13.0053	12.9415	13.2082	13.3138	13.3989	AT1G01210	DNA-directed RNA polymerase III family protein [AT1G01210.1]	839481	GO:0005634|GO:0003700|GO:0003899|GO:0006354|GO:0003677|GO:0006355	NM_100003	At.42660
A_84_P13116	0.000648	4.78112	up	4.02531	4.22206	3.64531	6.4821	6.25766	5.92497	AT5G53190	nodulin MtN3 family protein [AT5G53190.1]	835400	GO:0016020|GO:0008150	NM_124698	At.29569
A_84_P290304	0.0394928	1.15552	up	9.14832	9.21299	9.15181	9.29374	9.50932	9.3357	AT5G42060	similar to unknown protein [Arabidopsis thaliana] (TAIR:AT1G64490.1); contains InterPro domain DEK C terminal (InterPro:IPR014876) [AT5G42060.1]	834211	GO:0005575	NM_123571	At.30192
A_84_P813618	0.0300293	1.43319	down	15.255	15.2579	15.2343	14.5241	14.6265	15.0389
A_84_P275120	0.0250861	1.22499	down	14.8694	14.9317	14.8065	14.452	14.564	14.7133	AT3G17930	similar to unknown [Populus trichocarpa] (GB:ABK96142.1) [AT3G17930.1]	819775	GO:0009535|GO:0008150|GO:0003674	NM_112674	At.71140
A_84_P15509	0.00203402	1.55442	down	14.1319	14.2952	14.0934	13.417	13.558	13.6363	NMT1	NMT1 (N-METHYLTRANSFERASE 1); phosphoethanolamine N-methyltransferase [AT3G18000.1]	821324	GO:0000234|GO:0048528|GO:0009826|GO:0008168|GO:0005737|GO:0009555|GO:0006656|GO:0042425	NM_001125181	At.21159
A_84_P821962	0.0368356	1.12579	up	11.5235	11.4557	11.5089	11.5889	11.6479	11.7641	AT3G17900	similar to unnamed protein product [Vitis vinifera] (GB:CAO70781.1); similar to unnamed protein product [Vitis vinifera] (GB:CAO41033.1) [AT3G17900.1]	821058	GO:0008150|GO:0003674	NM_112671	At.8039
A_84_P13078	0.00672041	1.43521	down	14.4904	14.4956	14.517	13.8101	14.1588	13.9703	AOS	AOS (ALLENE OXIDE SYNTHASE); hydro-lyase/ oxygen binding [AT5G42650.1]	834273	GO:0019373|GO:0009753|GO:0010287|GO:0009695|GO:0019825|GO:0005739|GO:0009507|GO:0006952|GO:0009535|GO:0009611|GO:0009978|GO:0016836|GO:0031407	NM_123629	At.211
A_84_P12264	0.00632612	2.57705	down	7.62371	6.97311	7.71424	5.86986	6.07381	6.27023	AT5G58310	hydrolase, alpha/beta fold family protein [AT5G58310.1]	835943	GO:0016787|GO:0005575|GO:0016788	NM_125216	At.70285
A_84_P131376	0.00860169	1.37985	down	14.2763	14.4147	14.2862	13.7605	14.0318	13.7915	AT5G19190	similar to unknown protein [Arabidopsis thaliana] (TAIR:AT3G06070.1); similar to unnamed protein product [Vitis vinifera] (GB:CAO71112.1) [AT5G19190.1]	832039	GO:0008150|GO:0003674|GO:0005575	NM_121924	At.43955
A_84_P13037	0.0135722	1.31531	down	11.2493	11.5	11.3614	10.8882	11.0892	10.9471	AAP7	AAP7 (amino acid permease 7); amino acid transmembrane transporter [AT5G23810.1]	832446	GO:0016020|GO:0015171|GO:0006865	NM_122286	At.26436
A_84_P16901	0.0146975	1.61923	down	9.1196	8.68302	9.11126	8.44942	8.21821	8.16033	UF3GT	UF3GT (UDP-GLUCOSE:FLAVONOID 3-O-GLUCOSYLTRANSFERASE); transferase, transferring glycosyl groups [AT5G54060.1]	835489	GO:0016757|GO:0006499|GO:0005575	NM_124785	At.49795
A_84_P123262	0.0274706	1.25178	up	14.8266	14.7394	14.5588	14.9636	14.9946	15.1385	AT1G61740	similar to unknown protein [Arabidopsis thaliana] (TAIR:AT1G11540.1); similar to unnamed protein product [Vitis vinifera] (GB:CAO38814.1); contains InterPro domain Protein of unknown function DUF81; (InterPro:IPR002781) [AT1G61740.1]	842471	GO:0012505|GO:0016021	NM_104856	At.23611
A_84_P858544	0.00825262	2.37509	down	11.12	11.1415	11.6972	9.73458	10.1678	10.3124	AT2G40000	similar to unknown protein [Arabidopsis thaliana] (TAIR:AT3G55840.1); similar to unnamed protein product [Vitis vinifera] (GB:CAO41329.1); contains InterPro domain Hs1pro-1, C-terminal (InterPro:IPR009743); contains InterPro domain Hs1pro-1, N-terminal (InterPro:IPR009869) [AT2G40000.1]	818588	GO:0003674|GO:0009816|GO:0009751|GO:0005575	NM_129558	At.27681
A_84_P756892	0.00711404	1.57714	up	7.67649	7.94838	8.07349	8.48472	8.66537	8.5202	AT2G07704	transposable element gene [AT2G07704.1]	3768684
A_84_P15926	0.0407553	1.29714	up	8.31206	8.33607	8.02412	8.69721	8.652	8.44904	ARAC2	ARAC2 (RHO-RELATED PROTEIN FROM PLANTS 7); GTP binding [AT5G45970.1]	834637	GO:0007264|GO:0005525|GO:0005622	NM_123965	At.7254
A_84_P811920	0.0274671	1.3961	down	8.29229	8.34752	8.21404	7.5347	7.98034	7.8946
A_84_P72884	0.0176032	1.30755	down	7.7183	7.7261	7.61119	7.1619	7.25929	7.47379	AT5G26190	DC1 domain-containing protein [AT5G26190.1]	832688	GO:0005515|GO:0008270|GO:0005622	NM_122520	At.66721
A_84_P808645	0.0367402	1.36691	down	14.5991	14.3609	14.7739	14.0207	14.2926	14.068	AT4G38970	fructose-bisphosphate aldolase, putative [AT4G38970.1]	830052	GO:0006098|GO:0009570|GO:0010287|GO:0004332|GO:0003824	NM_120057	At.24925
A_84_P12704	0.0236442	1.28328	up	11.9645	11.9102	11.7421	12.3203	12.2949	12.0811	AT3G27200	plastocyanin-like domain-containing protein [AT3G27200.1]	822339	GO:0006118|GO:0031225|GO:0005507	NM_113634	At.37098
A_84_P794071	0.0339016	1.19086	down	7.14872	7.30398	7.40343	6.98669	7.08606	7.02737	AT1G67900	AV819379 RAFL11 Arabidopsis thaliana cDNA clone RAFL11-04-E07 3', mRNA sequence [AV819379]	843118	GO:0009416|GO:0004871|GO:0005575		At.67363
A_84_P298154	0.0172354	1.12735	down	9.93406	9.83863	9.8095	9.64176	9.71221	9.70941	AT4G17310	similar to unknown protein [Arabidopsis thaliana] (TAIR:AT5G47455.2); similar to unknown protein [Arabidopsis thaliana] (TAIR:AT5G47455.3); similar to unknown protein [Arabidopsis thaliana] (TAIR:AT5G47455.6); similar to hypothetical protein 25.t00029 [Brassica oleracea] (GB:ABD64980.1) [AT4G17310.1]	827444	GO:0003700|GO:0009507|GO:0006355	NM_117836	At.26556
A_84_P187964	0.0253896	1.24931	down	14.0142	14.0567	14.0584	13.5864	13.8954	13.6842	AT1G76520	auxin efflux carrier family protein [AT1G76520.1]	843985	GO:0009926|GO:0012505|GO:0009672|GO:0016021	NM_179561	At.25397
A_84_P211128	0.0212795	1.68766	up	12.7348	12.385	12.2432	13.2341	13.4462	12.9479	AT1G80240	similar to unknown protein [Arabidopsis thaliana] (TAIR:AT5G25460.1); similar to unnamed protein product [Vitis vinifera] (GB:CAO44183.1); contains InterPro domain Protein of unknown function DUF642 (InterPro:IPR006946) [AT1G80240.1]	844364	GO:0009505|GO:0008150|GO:0003674	NM_106673	At.48401
A_84_P23584	0.0382802	1.14036	down	12.6904	12.8264	12.6249	12.5055	12.5058	12.562	SYP21	SYP21 (syntaxin 21); SNAP receptor [AT5G16830.1]	831546	GO:0006886|GO:0016020|GO:0030140|GO:0006623|GO:0045324|GO:0006944|GO:0005484|GO:0005770|GO:0006896	NM_121689	At.1639
A_84_P584025	0.0388047	1.88639	down	12.4919	12.648	13.107	11.5267	12.305	11.6683	AT4G08555	unknown protein [AT4G08555.1]	826416	GO:0008150|GO:0003674|GO:0005575	NM_179014	At.47040
A_84_P786019	0.0234508	1.25936	down	10.9247	10.7186	10.7818	10.3495	10.5937	10.4839	BOU	BOU (A BOUT DE SOUFFLE); binding [AT5G46800.1]	834724	GO:0015822|GO:0006839|GO:0005739|GO:0005488|GO:0009536|GO:0006810|GO:0005743	NM_124051	At.72957
A_84_P264570	0.0172114	1.4249	down	10.4959	10.5393	10.4055	9.77729	9.92929	10.2016	AT5G67390	similar to unknown protein [Arabidopsis thaliana] (TAIR:AT1G69360.1); similar to unnamed protein product [Vitis vinifera] (GB:CAO71983.1) [AT5G67390.1]	836875	GO:0008150|GO:0003674|GO:0005575	NM_126139	At.28813
A_84_P845206	0.0279683	1.808	down	5.83157	6.13326	5.58289	4.74941	4.85043	5.3847		NM_100525 ribonuclease/ transcriptional repressor {Arabidopsis thaliana} (exp=-1; wgp=0; cg=0), complete [TC288935]		GO:0003773|GO:0004540|GO:0009451|GO:0009408
A_84_P56150	0.000728	1.28704	up	11.3642	11.3952	11.3505	11.7282	11.6737	11.8002	AT1G01210	DNA-directed RNA polymerase III family protein [AT1G01210.1]	839481	GO:0005634|GO:0003700|GO:0003899|GO:0006354|GO:0003677|GO:0006355	NM_100003	At.42660
A_84_P539738	0.0380461	1.53313	down	9.31485	9.90706	9.50911	8.78228	8.96226	9.13705	AT5G06640	proline-rich extensin-like family protein [AT5G06640.1]	830552	GO:0005199|GO:0009664	NM_120747	At.32829
A_84_P18887	0.0438447	1.72419	up	5.49066	6.00373	6.24901	6.40232	6.79457	6.90428	AT2G07721	unknown protein [AT2G07721.1]	815394	GO:0008150|GO:0003674	NM_126758	At.48454
A_84_P566916	0.00739508	1.22129	down	13.4024	13.3569	13.5212	13.1	13.1977	13.1175	ATHST	ATHST; prenyltransferase [AT3G11945.1]	5007993	GO:0010236|GO:0010357|GO:0010356|GO:0009507|GO:0016021|GO:0004659|GO:0010355	NM_001084669	At.71046
A_84_P15234	0.00711588	1.43627	up	10.9014	10.9869	10.8792	11.5019	11.578	11.2547	SCPL31	SCPL31 (serine carboxypeptidase-like 31); serine carboxypeptidase [AT1G11080.1]	837649	GO:0006508|GO:0004185|GO:0012505	NM_100981	At.27495
A_84_P15749	0.0460365	1.28522	up	14.4878	14.1043	14.4579	14.6972	14.6696	14.7693	AT4G29030	glycine-rich protein [AT4G29030.1]	829024	GO:0008150|GO:0003674|GO:0012505	NM_119047	At.3405
A_84_P190804	0.00883401	1.24625	down	12.7652	12.7186	12.5537	12.3467	12.341	12.397	AT5G09460	transcription factor/ transcription regulator [AT5G09460.1]	830805	GO:0030528|GO:0005634|GO:0003700|GO:0045449	NM_001125724	At.20593
A_84_P762464	0.0278301	1.49605	down	8.39271	8.50103	7.99454	7.6321	7.86816	7.64454	AT3G25795	other RNA [AT3G25795.1]	6240732		NR_022773	At.67374
A_84_P755497	0.00345827	1.38408	up	9.68401	9.68169	9.71333	10.0356	10.1549	10.2953	AT2G24110	40S ribosomal protein S11, expressed pseudogene, similar to GB:J05216; blastp match of 76% identity and 8.9e-54 P-value to GP [AT2G24110.1]	3767938			At.44169
A_84_P20909	0.0404266	1.82701	down	5.62829	6.11037	5.66153	4.44015	5.14136	5.21022		GB
A_84_P17068	0.0428469	1.25611	down	9.67259	9.65602	9.33694	9.19138	9.27732	9.20997	AT1G75590	auxin-responsive family protein [AT1G75590.1]	843894	GO:0003674|GO:0009733	NM_106211	At.34755
A_84_P848088	0.01352	1.12934	down	11.4856	11.5247	11.5297	11.2594	11.3766	11.3776	AT1G63830	proline-rich family protein [AT1G63830.1]	842686	GO:0016020	NM_105058	At.36076
A_84_P18792	0.0342154	1.84044	up	9.01377	9.5491	9.22621	9.96487	10.6014	9.86293	AT5G53870	plastocyanin-like domain-containing protein [AT5G53870.1]	835468	GO:0006118|GO:0031225|GO:0005507	NM_124766	At.49170
A_84_P13277	0.03603	1.10208	up	10.3619	10.3385	10.2914	10.3971	10.4803	10.5351	AT1G05210	similar to unknown protein [Arabidopsis thaliana] (TAIR:AT2G32380.1); similar to unnamed protein product [Vitis vinifera] (GB:CAO24140.1); contains InterPro domain Transmembrane protein 97, predicted (InterPro:IPR016964) [AT1G05210.1]	839261	GO:0008150|GO:0003674|GO:0012505	NM_100400	At.42414
A_84_P830800	0.0165384	1.52975	down	9.79925	9.48382	9.41763	8.84739	9.1535	8.85992	AT5G58390	peroxidase, putative [AT5G58390.1]	835952	GO:0006979|GO:0004601|GO:0006118|GO:0012505	NM_125225	At.29283
A_84_P861671	0.0347792	1.13718	down	12.4626	12.419	12.5578	12.2512	12.3793	12.2525	AT2G42690	lipase, putative [AT2G42690.1]	818869	GO:0004806|GO:0006629|GO:0005575	NM_129830	At.14148
A_84_P21265	0.0477169	1.20777	down	12.1481	11.987	12.0982	11.6899	11.9686	11.7577	ATCXE13	ATCXE13; hydrolase [AT3G48700.1]	824031	GO:0016787|GO:0008152|GO:0005575	NM_114729	At.35693
A_84_P13319	0.0100642	1.15684	up	10.8539	10.8212	10.939	11.0532	11.1402	11.0512	AT1G15300	transposable element gene [AT1G15300.1]	3766731			At.41936
A_84_P855462	0.0101961	1.54957	down	6.06961	5.88468	5.69196	5.08131	5.32547	5.34387	AT3G61260	DNA-binding family protein / remorin family protein [AT3G61260.1]	825298	GO:0008150|GO:0005488|GO:0005575	NM_115990	At.21524
A_84_P21421	0.0318723	1.32236	down	14.7947	14.939	14.7184	14.3125	14.6274	14.303	AT4G28240	wound-responsive protein-related [AT4G28240.1]	828939	GO:0008150|GO:0003674	NM_118964	At.4519
A_84_P20155	0.0200267	1.19704	down	12.8863	12.6644	12.7144	12.5224	12.4642	12.5002	ATCNGC12	ATCNGC12 (cyclic nucleotide gated channel 12); cyclic nucleotide binding / ion channel [AT2G46450.1]	819253	GO:0005261|GO:0009620|GO:0016020|GO:0005216|GO:0030551	NM_180123	At.50596
A_84_P18817	0.0222012	1.18478	up	10.873	10.8323	10.9369	11.0134	11.1431	11.2196	AT1G01780	LIM domain-containing protein [AT1G01780.1]	839267	GO:0008150|GO:0008270|GO:0005575	NM_100061	At.72422
A_84_P19129	0.0175318	1.63589	down	6.1061	6.71676	6.49675	5.7063	5.79942	5.68365	AT2G30220	GDSL-motif lipase/hydrolase family protein [AT2G30220.1]	817572	GO:0006629|GO:0004091|GO:0012505	NM_128575	At.52973
A_84_P848677	0.0335476	1.11942	up	7.72063	7.74188	7.66132	7.80194	7.95578	7.85435	AT1G15480	DNA binding [AT1G15480.1]	838118	GO:0008150|GO:0003677	NM_101417	At.41932
A_84_P63150	0.0262407	1.3392	down	12.5069	12.4391	12.1866	11.8376	11.9384	12.0924	AT5G53420	similar to unknown protein [Arabidopsis thaliana] (TAIR:AT4G27900.1); similar to unknown protein [Arabidopsis thaliana] (TAIR:AT4G27900.2); similar to Os05g0595300 [Oryza sativa (japonica cultivar-group)] (GB:NP_001056514.1); similar to hypothetical protein OsI_020507 [Oryza sativa (indica cultivar-group)] (GB:EAY99274.1); contains InterPro domain CCT (InterPro:IPR010402) [AT5G53420.1]	835423	GO:0008150|GO:0003674|GO:0005575	NM_124721	At.8948
A_84_P14991	0.0218219	1.22975	up	7.82018	7.71467	7.60881	7.99454	7.92909	8.11511	AT5G48740	leucine-rich repeat family protein / protein kinase family protein [AT5G48740.1]	834932	GO:0016301|GO:0006468|GO:0012505	NM_124251	At.71199
A_84_P287150	0.0048423	1.27774	up	16.4724	16.4893	16.4921	16.7169	16.8742	16.9236	HSP81-3	HSP81-3 (Heat shock protein 81-3); ATP binding [AT5G56010.1]	835699	GO:0005524|GO:0006457|GO:0012505|GO:0009408	NM_124983	At.45945
A_84_P856049	0.0318378	1.20015	down	10.497	10.3239	10.4553	10.0713	10.2819	10.1333	AT5G19760	dicarboxylate/tricarboxylate carrier (DTC) [AT5G19760.1]	832096	GO:0006839|GO:0017077|GO:0005739|GO:0005488|GO:0006810|GO:0005743	NM_121981	At.24857
A_84_P858372	0.0446763	1.16561	down	12.4391	12.3555	12.3453	12.0748	12.2991	12.1027	GAMMA CAL2	Q9LQT4_ARATH (Q9LQT4) T4O12.3 (At1g75800/T4O12_2), partial (41%) [TC311553]	824029	GO:0009853|GO:0008415|GO:0016740|GO:0045271|GO:0005739|GO:0031966		At.20871
A_84_P505610	0.0190948	1.11763	down	11.0851	11.1527	11.0993	10.8818	10.9671	11.0068	ATCOAD	ATCOAD (4-PHOSPHOPANTETHEINE ADENYLYLTRANSFERASE); nucleotidyltransferase/ pantetheine-phosphate adenylyltransferase [AT2G18250.1]	816341	GO:0004595|GO:0015937|GO:0016779|GO:0009058	NM_127383	At.40020
A_84_P857645	0.031693	1.19615	up	12.7256	12.5361	12.5512	12.8982	12.9288	12.761	AT2G40360	transducin family protein / WD-40 repeat family protein [AT2G40360.1]	818629	GO:0005634|GO:0000166|GO:0006364	NM_129596	At.25164
A_84_P168923	0.00087	1.29819	down	9.54975	9.65	9.53646	9.16084	9.23696	9.20889	AT1G48330	similar to unknown protein [Arabidopsis thaliana] (TAIR:AT3G17580.1); similar to unknown [Populus trichocarpa] (GB:ABK96144.1) [AT1G48330.1]	841253	GO:0008150|GO:0003674	NM_103730	At.38440
A_84_P504670	0.0423987	1.47078	down	8.18885	8.28069	7.73275	7.3975	7.67607	7.45896	AT1G73810	DNA binding [AT1G73810.1]	843717	GO:0008150|GO:0005575	NM_106041	At.28571
A_84_P766827	0.00974703	1.25465	up	7.47448	7.62044	7.67719	7.92561	7.97709	7.85126	AT5G23235	pseudogene, antisense mRNA to genes At5g23230 and At5g23240, blastp match of 34% identity and 7.4e-17 P-value to OMNI [AT5G23235.1]	3770639			At.73054
A_84_P612239	0.0210149	1.15351	up	9.96259	9.93406	9.8949	10.08	10.0887	10.241	AT2G27800	binding [AT2G27800.1]	817327		NM_128340	At.52943
A_84_P16913	0.0290452	3.0628	up	4.57317	6.22694	5.24956	7.04651	7.01466	6.83304	XTR3	XTR3 (XYLOGLUCAN ENDOTRANSGLYCOSYLASE 3); hydrolase, acting on glycosyl bonds [AT5G57550.1]	835859	GO:0016798|GO:0009832|GO:0016762|GO:0048046|GO:0005618|GO:0012505	NM_125136	At.7483
A_84_P19375	0.00545389	1.96093	down	12.1462	12.1785	12.179	10.8472	11.3159	11.426	ATPCA/ATPRX33/PRX33/PRXCA	ATPCA/ATPRX33/PRX33/PRXCA (PEROXIDASE 33); peroxidase [AT3G49110.1]	824072	GO:0009505|GO:0004601|GO:0009416|GO:0006800|GO:0042742|GO:0009826|GO:0050832	NM_114770	At.23913
A_84_P798026	0.0149499	1.94669	down	5.68927	5.87217	5.80854	4.50675	5.2711	4.70905	ATPRD1	ATPRD1 (ARABIDOPSIS THALIANA PUTATIVE RECOMBINATION INITIATION DEFECT 1); protein binding / protein homodimerization [AT4G14180.1]	827058	GO:0042138|GO:0005515|GO:0042803	NM_117495	At.54314
A_84_P809337	0.0208902	1.6256	down	15.9541	15.7728	15.8536	14.8989	15.0685	15.5102	PORB	PORB (PROTOCHLOROPHYLLIDE OXIDOREDUCTASE B); oxidoreductase/ protochlorophyllide reductase [AT4G27440.1]	828853	GO:0009535|GO:0016491|GO:0009507|GO:0016630|GO:0015995	NM_118879	At.23416
A_84_P21741	0.0177566	1.47778	down	6.35166	6.30307	6.11737	5.53679	5.94359	5.60142	AT1G15900	similar to hypothetical protein OsJ_020585 [Oryza sativa (japonica cultivar-group)] (GB:EAZ37102.1); similar to hypothetical protein OsI_022282 [Oryza sativa (indica cultivar-group)] (GB:EAZ01050.1); similar to hypothetical protein [Oryza sativa (japonica cultivar-group)] (GB:BAD45781.1) [AT1G15900.1]	838160	GO:0008150|GO:0003674|GO:0005575	NM_101458	At.51626
A_84_P861152	0.00562816	1.42124	down	6.28551	6.11967	5.9994	5.55498	5.70519	5.62295	AT5G26910	similar to unknown protein [Arabidopsis thaliana] (TAIR:AT3G05750.1); similar to unnamed protein product [Vitis vinifera] (GB:CAO17458.1) [AT5G26910.2]	832749	GO:0008150|GO:0003674|GO:0005739	NM_001036872	At.19303
A_84_P133525	0.00207319	1.54342	up	12.335	12.1852	12.2049	12.7224	12.912	12.969	ATPSK4	ATPSK4 (PHYTOSULFOKINE 4 PRECURSOR); growth factor [AT3G49780.1]	824140	GO:0009887|GO:0008283|GO:0030154|GO:0031012|GO:0008083	NM_114838	At.20119
A_84_P583003	0.00271684	1.13448	up	10.3745	10.3579	10.4426	10.5575	10.5736	10.5899	AT3G22470	pentatricopeptide (PPR) repeat-containing protein [AT3G22470.1]	821818	GO:0008150	NM_113146	At.64127
A_84_P756324	0.042634	1.4114	up	6.03643	6.51793	6.45531	6.70362	6.96863	6.82879	AT2G07694	transposable element gene [AT2G07694.1]	3768138
A_84_P822297	0.00334424	1.19741	up	6.6358	6.67975	6.7172	7.00158	6.9267	6.88422		Q9ZT44_ARATH (Q9ZT44) RING-H2 finger protein RHB1a, partial (32%) [TC313457]
A_84_P589968	0.00893926	1.47212	down	12.2959	12.2668	12.0991	11.4875	11.6667	11.8339	AT2G23840	HNH endonuclease domain-containing protein [AT2G23840.1]	816916	GO:0004519|GO:0008150	NM_127947	At.21838
A_84_P19993	0.0437544	1.16537	down	15.6796	15.6805	15.4561	15.3616	15.4096	15.3826	AT1G74090	sulfotransferase family protein [AT1G74090.1]	843749	GO:0008150|GO:0008146|GO:0005575	NM_106069	At.34922
A_84_P582022	0.00527172	1.35159	up	8.22646	8.3208	8.33607	8.84391	8.74391	8.59948	AT2G46760	FAD-binding domain-containing protein [AT2G46760.1]	819289	GO:0006118|GO:0016491|GO:0003824|GO:0050660	NM_130242	At.53142
A_84_P833968	0.0180547	1.13449	down	9.17588	9.16157	9.20315	9.07311	8.91605	9.0053	AT5G07890	myosin heavy chain-related [AT5G07890.3]	830682	GO:0008150|GO:0003674|GO:0009507	NM_001036774	At.21358
A_84_P17413	0.020999	1.30732	up	13.9436	13.7907	14.0423	14.3609	14.165	14.4104	ROF1	ROF1 (ROTAMASE FKBP 1); FK506 binding / calmodulin binding / peptidyl-prolyl cis-trans isomerase [AT3G25230.1]	822117	GO:0009611|GO:0005516|GO:0005528|GO:0003755|GO:0005575	NM_001125223	At.25402
A_84_P99256	0.0402445	1.19008	up	13.0042	13.2392	13.1977	13.3158	13.4219	13.4566	AT2G15690	pentatricopeptide (PPR) repeat-containing protein [AT2G15690.1]	816062	GO:0008150|GO:0003674	NM_127130	At.59377
A_84_P755382	0.0163144	1.24501	down	14.0783	14.1405	13.89	13.7285	13.6734	13.7584	AT2G20630	protein phosphatase 2C, putative / PP2C, putative [AT2G20630.2]	816590	GO:0004722|GO:0008150|GO:0005575	NM_127627	At.25486
A_84_P10821	0.0471392	1.83078	up	5.46125	4.99759	5.75901	5.91107	6.2728	6.65137	AT3G21040	transposable element gene [AT3G21040.1]	3768798
A_84_P12517	0.00748512	1.12322	up	13.0177	12.9423	13.052	13.1689	13.1583	13.1877	AT2G16950	protein transporter [AT2G16950.1]	816198	GO:0008565|GO:0005643|GO:0005634|GO:0000059|GO:0005737	NM_127248	At.40215
A_84_P279890	0.0102622	1.83527	down	5.65039	6.07996	6.05088	5.08648	5.2607	4.80608	AT5G22610	F-box family protein [AT5G22610.1]	832324	GO:0008150|GO:0003674|GO:0005575	NM_122167	At.54951
A_84_P792521	0.012084	1.80941	down	6.96016	7.23495	7.05319	5.88062	6.4779	6.32323	AT5G33251	pseudogene of unknown protein [AT5G33251.1]	3771112			At.65569
A_84_P785130	0.0263601	1.25508	down	12.1207	12.377	12.1779	11.7934	11.9819	11.9171	AT1G19330	similar to unknown protein [Arabidopsis thaliana] (TAIR:AT1G75060.1); similar to unnamed protein product [Vitis vinifera] (GB:CAO61216.1) [AT1G19330.1]	838515	GO:0008150|GO:0003674|GO:0005575	NM_101790	At.16707
A_84_P716633	0.0266288	1.19069	up	10.325	10.5362	10.3867	10.5987	10.6734	10.7312		Arabidopsis thaliana [BT003342]				At.47812
A_84_P23030	0.00514254	1.14683	up	9.81352	9.82517	9.90164	10.0884	10.0301	10.0148	SPY	SPY (SPINDLY); transferase, transferring glycosyl groups [AT3G11540.1]	820327	GO:0016757|GO:0005634|GO:0005515|GO:0016262|GO:0009736|GO:0009740|GO:0005737|GO:0009938	NM_202557	At.17656
A_84_P17315	0.0341559	1.11847	up	15.0698	15.1732	15.132	15.2054	15.3132	15.341	ATTIM17-2	ATTIM17-2 (Arabidopsis thaliana translocase inner membrane subunit 17-2); P-P-bond-hydrolysis-driven protein transmembrane transporter [AT2G37410.1]	818317	GO:0005741|GO:0005744|GO:0015031|GO:0005739|GO:0045039|GO:0005743|GO:0015450	NM_201892	At.11720
A_84_P857901	0.0039146	1.25357	up	13.0951	13.0869	13.1687	13.4176	13.3757	13.5355	PMH1	PMH1 (PUTATIVE MITOCHONDRIAL RNA HELICASE 1); ATP-dependent helicase [AT3G22310.1]	821800	GO:0008026	NM_113129	At.25190
A_84_P824668	0.0443481	1.18698	up	9.35421	9.41132	9.60665	9.63729	9.70737	9.76941	MYB106	MYB106 (myb domain protein 106); DNA binding / transcription factor [AT3G01140.1]	821209	GO:0003700|GO:0003677|GO:0006355	NM_110979	At.69663
A_84_P600219	0.00423578	1.11224	up	11.1497	11.2	11.1418	11.3169	11.285	11.3501	AT5G17270	tetratricopeptide repeat (TPR)-containing protein [AT5G17270.1]	831592	GO:0008150|GO:0005488|GO:0005575	NM_121733	At.54881
A_84_P234693	0.0411531	1.13743	up	11.8889	11.9415	11.8964	11.9845	12.1072	12.1925	AT3G23300	dehydration-responsive protein-related [AT3G23300.1]	821910	GO:0008150|GO:0005794	NM_113232	At.23224
A_84_P812004	0.0168603	1.24109	down	10.9721	10.7259	10.8747	10.4957	10.609	10.5332	PKP-BETA1/PKP1/PKP2	PKP-BETA1/PKP1/PKP2 (PLASTIDIC PYRUVATE KINASE 1); pyruvate kinase [AT5G52920.1]	835369	GO:0048316|GO:0009570|GO:0006633|GO:0006096|GO:0004743|GO:0005739|GO:0009507	NM_124670	At.20836
A_84_P601919	0.00236466	1.65154	down	7.14703	7.13713	7.15365	6.4749	6.21897	6.57249	AT4G34550	similar to F-box family protein [Arabidopsis thaliana] (TAIR:AT2G16365.3); similar to F-box family protein [Arabidopsis thaliana] (TAIR:AT2G16365.1); similar to unnamed protein product [Vitis vinifera] (GB:CAO47597.1) [AT4G34550.1]	829606	GO:0008150|GO:0003674|GO:0005575	NM_119620	At.31494
A_84_P296944	0.046745	1.26994	down	10.9112	11.095	11.2775	10.6311	10.807	10.8114	AT1G33475	Identical to Probable VAMP-like protein At1g33475 [Arabidopsis Thaliana] (GB:Q84WF5;GB:Q9C804); similar to synaptobrevin-related family protein [Arabidopsis thaliana] (TAIR:AT4G10170.2); similar to synaptobrevin-related family protein [Arabidopsis thaliana] (TAIR:AT4G10170.1); similar to unnamed protein product [Vitis vinifera] (GB:CAO44515.1); contains InterPro domain Longin-like; (InterPro:IPR0…	840241	GO:0006810	NM_148505	At.39933
A_84_P855014	0.0171036	1.23056	down	9.69065	9.65551	9.88101	9.47	9.47585	9.38338	AT5G48160	tropomyosin-related [AT5G48160.1]	834868	GO:0010492|GO:0005634|GO:0005515|GO:0010071|GO:0009793|GO:0010078|GO:0008270	NM_124190	At.28240
A_84_P17797	0.00763976	1.24155	up	11.7764	11.9428	11.9009	12.1344	12.2598	12.1624	AT5G40250	zinc finger (C3HC4-type RING finger) family protein [AT5G40250.1]	834023	GO:0008270	NM_123389	At.51073
A_84_P827709	0.00624544	1.21741	down	13.3545	13.5191	13.4567	13.1137	13.1669	13.1983	AT3G27050	similar to unnamed protein product [Vitis vinifera] (GB:CAO49017.1) [AT3G27050.1]	822323	GO:0008150|GO:0003674|GO:0005575	NM_113619	At.19126
A_84_P597535	0.00747085	1.40019	down	9.04995	9.20161	9.08008	8.78822	8.58586	8.5007	AT5G14090	similar to hypothetical protein [Vitis vinifera] (GB:CAN72196.1) [AT5G14090.1]	831258	GO:0008150|GO:0003674|GO:0005575	NM_121412	At.51058
A_84_P13330	0.0060176	1.97159	down	6.85374	6.98937	6.66916	5.54653	6.07004	5.95763	AT1G80140	glycoside hydrolase family 28 protein / polygalacturonase (pectinase) family protein [AT1G80140.1]	844354	GO:0004650|GO:0005975|GO:0012505	NM_106663	At.52577
A_84_P18745	0.0125825	1.20544	down	13.1937	13.0646	13.002	12.7913	12.7889	12.8713	AT5G40670	PQ-loop repeat family protein / transmembrane family protein [AT5G40670.1]	834067	GO:0016020|GO:0008150|GO:0003674	NM_123432	At.7422
A_84_P10554	0.0290935	1.16761	down	12.8042	12.7896	12.7164	12.4329	12.6438	12.5628	AT1G14580	zinc finger (C2H2 type) family protein [AT1G14580.1]	838020	GO:0003676|GO:0003700|GO:0008270|GO:0005622	NM_101325	At.24519
A_84_P15151	0.0304337	1.45827	up	7.70387	7.92019	7.82018	8.32724	8.63948	8.11031	AT1G24130	transducin family protein / WD-40 repeat family protein [AT1G24130.1]	839025	GO:0008150|GO:0005834|GO:0000166	NM_102259	At.65928
A_84_P19845	0.00679899	4.7752	up	3.59049	4.24977	2.9715	6.24604	5.42668	5.90572	ATMYB21	ATMYB21 (MYB DOMAIN PROTEIN 21); DNA binding / transcription factor [AT3G27810.1]	822401	GO:0048443|GO:0003700|GO:0009753|GO:0003677|GO:0006355	NM_113696	At.226
A_84_P232239	0.0348844	1.68331	up	7.48232	7.29929	6.70738	7.97817	7.95124	7.81349		GB
A_84_P22632	0.00825649	1.26777	up	14.7194	14.764	14.925	15.1532	15.0853	15.1968	P5CR	P5CR (PYRROLINE-5- CARBOXYLATE (P5C) REDUCTASE); pyrroline-5-carboxylate reductase [AT5G14800.1]	831332	GO:0009651|GO:0006561|GO:0005737|GO:0009408|GO:0004735	NM_001085115	At.385
A_84_P14796	0.0151778	1.66714	down	14.8014	14.8159	15.0055	13.9219	14.0193	14.4695	PORB	PORB (PROTOCHLOROPHYLLIDE OXIDOREDUCTASE B); oxidoreductase/ protochlorophyllide reductase [AT4G27440.1]	828853	GO:0009535|GO:0016491|GO:0009507|GO:0016630|GO:0015995	NM_001036654	At.23416
A_84_P22316	0.0340132	1.70724	up	9.47313	9.23025	8.72562	9.82975	10.123	9.79131	CYP706A7	CYP706A7 (cytochrome P450, family 706, subfamily A, polypeptide 7); oxygen binding [AT4G12330.1]	826842	GO:0006118|GO:0019825|GO:0005575	NM_117303	At.33483
A_84_P23342	0.0118188	1.26553	down	10.3146	10.1879	10.3109	9.86438	9.86772	10.062	AT4G34950	nodulin family protein [AT4G34950.1]	829647		NM_119661	At.43762
A_84_P788597	0.017102	2.32214	down	5.25114	5.7644	5.7891	4.07629	4.8913	4.19068	AT2G13150	41-L022591-065-012-A03-SeLB MPIZ-ADIS-065b Arabidopsis thaliana cDNA clone 012-A03, mRNA sequence [DR749693]	815800	GO:0005634|GO:0003700|GO:0009507|GO:0006355		At.40686
A_84_P758880	0.034348	1.39984	down	5.42269	5.87044	5.59013	5.0139	5.12086	5.29272	AT3G43150	similar to unknown protein [Arabidopsis thaliana] (TAIR:AT3G32160.1) [AT3G43150.1]	823381	GO:0008150|GO:0003674|GO:0005575	NM_114183	At.53684
A_84_P22571	0.0273406	1.49392	down	12.0126	12.2781	11.6947	11.4136	11.3743	11.4601	COR78	COR78 (COLD REGULATED 78) [AT5G52310.1]	835307	GO:0009651|GO:0009414|GO:0009269|GO:0006970|GO:0003674|GO:0009409|GO:0042538|GO:0009737|GO:0005575	NM_124610	At.25417
A_84_P70194	0.0176646	1.17878	up	11.8429	11.8707	11.773	11.9649	12.0865	12.1472	AT1G30240	binding [AT1G30240.1]	839904	GO:0008150|GO:0005488|GO:0005575	NM_001084159	At.40589
A_84_P588730	0.0335086	1.15563	down	7.84304	7.81407	7.73836	7.50968	7.55796	7.70181	AT5G59200	pentatricopeptide (PPR) repeat-containing protein [AT5G59200.1]	836038	GO:0012505	NM_125310	At.66753
A_84_P825390	0.00261398	1.20447	up	12.6371	12.6736	12.7511	12.912	12.9724	12.9826		O98292_9ROSI (O98292) Maturase (Fragment), partial (6%) [TC313708]
A_84_P808114	0.0124887	1.28879	down	16.7548	16.5709	16.5726	16.1568	16.285	16.3584	LHCB5	LHCB5 (LIGHT HARVESTING COMPLEX OF PHOTOSYSTEM II 5); chlorophyll binding [AT4G10340.1]	826626	GO:0015979|GO:0009783|GO:0009535|GO:0009533|GO:0009517|GO:0010287|GO:0016168|GO:0030076	NM_117102	At.23060
A_84_P17935	0.0246032	1.32428	up	6.60782	6.77312	6.83775	6.97721	7.15933	7.29779	AT5G37440	DNAJ heat shock N-terminal domain-containing protein [AT5G37440.1]	833720	GO:0051082|GO:0006457|GO:0005575|GO:0031072	NM_123103	At.30489
A_84_P21882	0.0183402	1.18162	up	10.7539	10.8918	10.8029	11.0243	10.9955	11.1512	AT1G68990	DNA-directed RNA polymerase, mitochondrial (RPOMT) [AT1G68990.1]	843232	GO:0006350|GO:0003899|GO:0003677	NM_105571	At.207
A_84_P808412	0.0275094	1.3199	down	12.6396	12.5536	12.3193	12.014	12.0575	12.2397	HMGB2	HMGB2 (HIGH MOBILITY GROUP B 2) [AT1G20693.2]	838658	GO:0003700|GO:0003677|GO:0006333|GO:0000785|GO:0003682|GO:0030527	NM_001035997	At.21298
A_84_P11049	0.0469397	1.23913	down	10.7932	11.0959	10.9006	10.5017	10.7185	10.6415	AT4G34970	actin binding [AT4G34970.1]	829649	GO:0008150|GO:0003779|GO:0005622	NM_119663	At.31455
A_84_P790545	0.0224678	1.28958	down	8.72562	8.83163	8.81797	8.53098	8.23343	8.5101	AT1G49520	SWIB complex BAF60b domain-containing protein [AT1G49520.1]	841376	GO:0005634|GO:0008150	NM_103840	At.49961
A_84_P23395	0.0463734	1.21968	up	11.3798	11.1539	11.3325	11.5241	11.4819	11.7198	EIF3G2	EIF3G2 (eukaryotic translation initiation factor 3G2); RNA binding / translation initiation factor [AT5G06000.1]	830487	GO:0003743|GO:0006413|GO:0003723|GO:0005852	NM_120682	At.20561
A_84_P544206	0.0357009	1.17912	up	8.3298	8.43362	8.34773	8.46982	8.6845	8.66994	AT5G19060	similar to unknown protein [Arabidopsis thaliana] (TAIR:AT3G06150.1); similar to unnamed protein product [Vitis vinifera] (GB:CAO71094.1); contains InterPro domain Immunoglobulin-like fold (InterPro:IPR013783) [AT5G19060.1]	832025	GO:0008150|GO:0003674	NM_121911	At.51061
A_84_P791939	0.00166634	2.07262	down	5.49356	5.89828	5.64031	4.6061	4.76326	4.50842	AT5G60810	AYAON27TR pooled cDNA populations Arabidopsis thaliana cDNA, mRNA sequence [EG475354]	836202	GO:0008150|GO:0003674|GO:0012505		At.55649
A_84_P84999	0.0163581	2.00656	down	8.91605	8.47696	8.11181	7.61437	7.57368	7.3026	AT3G28580	AAA-type ATPase family protein [AT3G28580.1]	822488	GO:0005524|GO:0009737|GO:0016887|GO:0005783	NM_113778	At.42770
A_84_P820010	0.0136475	1.15877	up	14.323	14.3138	14.3701	14.4652	14.5499	14.6296	AT3G24050	GATA transcription factor 1 (GATA-1) [AT3G24050.1]	821990	GO:0005634|GO:0003700|GO:0006355	NM_113310	At.24370
A_84_P23338	0.00435177	1.10954	up	15.0255	14.9437	14.9996	15.133	15.1575	15.1282	EDA9	EDA9 (embryo sac development arrest 9); NAD binding / amino acid binding / binding / catalytic/ cofactor binding / oxidoreductase, acting on the CH-OH group of donors, NAD or NADP as acceptor / phosphoglycerate dehydrogenase [AT4G34200.1]	829568	GO:0016597|GO:0009561|GO:0048037|GO:0005739|GO:0005488|GO:0051287|GO:0016616|GO:0003824|GO:0004617	NM_119583	At.21335
A_84_P18565	0.0162147	1.15244	down	12.0594	12.0496	11.986	11.7975	11.7667	11.9168	AT4G24350	phosphorylase family protein [AT4G24350.1]	828538	GO:0045735|GO:0012505|GO:0009116	NM_001125571	At.48901
A_84_P810983	0.030261	1.30962	down	15.6577	15.8585	15.5373	15.1745	15.4245	15.287
A_84_P10581	0.0493542	1.22552	down	13.8338	13.782	13.5845	13.3283	13.5766	13.4152	AT1G15410	aspartate-glutamate racemase family [AT1G15410.1]	838111	GO:0016855|GO:0008152	NM_101410	At.41934
A_84_P822818	0.0263556	1.12725	up	11.8305	11.8987	11.9011	12.0411	12.1307	11.9768	AT3G03310	lecithin:cholesterol acyltransferase family protein / LACT family protein [AT3G03310.1]	821286	GO:0006629|GO:0004607|GO:0005575	NM_111202	At.25043
A_84_P13620	0.0096448	1.23947	up	11.8948	11.8285	11.7216	12.1626	12.1734	12.0381	AT3G21600	senescence/dehydration-associated protein-related [AT3G21600.1]	821714	GO:0008150|GO:0003674	NM_202620	At.38030
A_84_P792896	0.0230234	1.21173	down	10.1595	10.3139	10.2963	9.8703	9.99162	10.0766	AT1G21065	similar to unnamed protein product [Vitis vinifera] (GB:CAO66320.1); contains InterPro domain Protein of unknown function UPF0047 (InterPro:IPR001602) [AT1G21065.1]	838701	GO:0008150	NM_101960	At.23013
A_84_P544654	0.0349187	1.19078	up	9.91338	10.0849	10.0535	10.1671	10.2638	10.3766	AT2G23093	similar to unknown protein [Arabidopsis thaliana] (TAIR:AT3G49310.1); similar to unnamed protein product [Vitis vinifera] (GB:CAO71977.1); contains InterPro domain Protein of unknown function DUF791 (InterPro:IPR008509); contains InterPro domain MFS general substrate transporter (InterPro:IPR016196) [AT2G23093.1]	816840	GO:0012505	NM_179706	At.48508
A_84_P21320	0.0327185	1.17975	up	13.437	13.4433	13.4621	13.6174	13.6066	13.8338	AT3G61490	glycoside hydrolase family 28 protein / polygalacturonase (pectinase) family protein [AT3G61490.1]	825322	GO:0004650|GO:0005975|GO:0012505	NM_116014	At.43625
A_84_P218338	0.0423571	1.16172	down	15.6591	15.639	15.6767	15.2966	15.5147	15.5147	AT2G20920	similar to unnamed protein product [Vitis vinifera] (GB:CAO47410.1) [AT2G20920.1]	816626	GO:0009507	NM_127661	At.28149
A_84_P812444	0.0405347	1.21705	down	12.333	12.1332	12.2279	12.0326	12.0138	11.7976	AT2G25450	2-oxoglutarate-dependent dioxygenase, putative [AT2G25450.1]	817083	GO:0008150|GO:0005575|GO:0009815	NM_128102	At.47589
A_84_P12310	0.00879625	1.72804	down	11.8769	11.9191	11.4461	10.8252	11.0161	11.0334	AT1G76960	unknown protein [AT1G76960.1]	844031	GO:0008150|GO:0003674|GO:0012505	NM_106347	At.20021
A_84_P134635	0.0153003	1.15862	up	13.4789	13.5233	13.498	13.6132	13.7444	13.7797	EMB2765	EMB2765 (EMBRYO DEFECTIVE 2765) [AT2G38770.1]	818459	GO:0005575	NM_179966	At.23967
A_84_P22196	0.0202106	1.13238	up	13.1479	13.1023	13.0636	13.2715	13.2193	13.3611	GRIK1	GRIK1 (GEMINIVIRUS REP INTERACTING KINASE 1); kinase [AT3G45240.1]	823660	GO:0016301|GO:0006468	NM_114393	At.21488
A_84_P721528	0.0140772	1.88746	down	5.76286	6.41277	6.36235	5.32486	5.12428	5.3395						At.11182
A_84_P834386	0.0129231	2.27858	down	6.3456	6.75027	6.68481	4.90929	5.63971	5.66727	VCS	VCS (VARICOSE); nucleotide binding [AT3G13300.2]	820530	GO:0031087|GO:0009965|GO:0006402|GO:0000166|GO:0042803|GO:0000932	NM_180245	At.8098
A_84_P752228	0.03455	1.21628	up	6.62431	6.3456	6.37307	6.75384	6.72961	6.70697	AT1G76705	calmodulin binding [AT1G76705.1]	844004	GO:0008150|GO:0005516|GO:0005575	NM_148657	At.52533
A_84_P286740	0.00360631	1.13723	down	12.9327	12.9132	12.9024	12.6748	12.7723	12.7446	AT4G03200	catalytic [AT4G03200.1]	828041	GO:0003824	NM_001125452	At.3931
A_84_P808997	0.0162206	1.1682	up	6.8285	6.81262	6.96477	7.07664	7.05342	7.14872		Q9LMQ3_ARATH (Q9LMQ3) F7H2.15 protein (At1g15810/F7H2_23), partial (48%) [TC307707]
A_84_P831362	0.0412323	1.91854	up	7.02218	6.94654	6.17047	7.90434	7.70458	7.35031	AT1G52050	jacalin lectin family protein [AT1G52050.1]	841634	GO:0008150|GO:0003674|GO:0012505	NM_104086	At.24748
A_84_P825340	0.010428	1.15673	up	10.0682	10.0553	10.1796	10.3034	10.3559	10.2739	AT3G03210	similar to unnamed protein product [Vitis vinifera] (GB:CAO22195.1) [AT3G03210.1]	821222	GO:0012505	NM_111191	At.43040
A_84_P847287	0.028597	1.15487	down	11.2236	11.1021	11.0746	10.9	10.8695	11.0075	FTSZ1-1	FTSZ1-1 (FtsZ1-1); structural molecule [AT5G55280.1]	835621	GO:0010020|GO:0005515|GO:0009570|GO:0005198|GO:0043572	NM_124910	At.1538
A_84_P718454	0.0329636	1.20859	down	7.52688	7.56591	7.79469	7.31979	7.37705	7.37064	AT5G28500	AV810279 RAFL9 Arabidopsis thaliana cDNA clone RAFL09-63-E14 3', mRNA sequence [AV810279]	832943	GO:0008150|GO:0003674|GO:0009507		At.71446
A_84_P13700	0.0361408	1.69287	up	5.13277	5.51133	5.77791	5.97045	6.21393	6.51602	AT3G48790	serine C-palmitoyltransferase, putative [AT3G48790.1]	824040	GO:0004758|GO:0005575|GO:0030148	NM_114738	At.53838
A_84_P18724	0.000913	1.19151	up	11.6205	11.6069	11.6564	11.8378	11.9229	11.8815	AT1G55880	pyridoxal-5'-phosphate-dependent enzyme, beta family protein [AT1G55880.1]	842038	GO:0016829|GO:0006520	NM_202309	At.42875
A_84_P830028	0.0123886	1.61409	up	8.46906	8.37957	8.52225	9.26717	9.33405	8.84182		FMN1A_MOUSE (Q05860) Formin-1 isoforms I/II/III (Limb deformity protein), partial (3%) [TC302801]
A_84_P174071	0.00107572	1.26139	down	13.4652	13.584	13.544	13.1599	13.2052	13.2231	AT5G24890	similar to unknown protein [Arabidopsis thaliana] (TAIR:AT2G24550.1); similar to putative KID-containing protein [Brassica napus] (GB:AAO53442.1) [AT5G24890.1]	832558	GO:0008150|GO:0003674|GO:0005575	NM_122398	At.19706
A_84_P15437	0.0352749	1.18304	up	6.6228	6.70401	6.75073	6.9652	6.80518	7.03463	AT2G14550	pseudogene, putative pre-mRNA splicing factor, non-consensus splice donor TA at exon 5; blastp match of 67% identity and 1.1e-68 P-value to GP [AT2G14550.1]	3767906
A_84_P22907	0.00264061	1.2261	down	13.9477	14.0139	14.0649	13.7062	13.6707	13.7674	AT2G29630	thiamine biosynthesis family protein / thiC family protein [AT2G29630.1]	817513	GO:0009570|GO:0009228|GO:0051536|GO:0003824	NM_128517	At.24797
A_84_P603601	0.0117619	1.26002	up	8.6153	8.60202	8.66638	9.02231	9.04639	8.81533	AT4G02850	phenazine biosynthesis PhzC/PhzF family protein [AT4G02850.1]	828160	GO:0009058|GO:0012505|GO:0003824	NM_116519	At.50315
A_84_P23069	0.0268896	1.23805	up	7.82375	7.67776	7.59653	7.92382	8.12608	7.97235	ATCNGC19	ATCNGC19 (cyclic nucleotide gated channel 19); calmodulin binding / cyclic nucleotide binding / ion channel [AT3G17690.1]	821036	GO:0016020|GO:0006811|GO:0005516|GO:0005216|GO:0030551	NM_112650	At.47913
A_84_P514743	0.0405055	1.15953	up	10.6182	10.4141	10.5926	10.7057	10.7461	10.8137	ATTKL/TKL	ATTKL/TKL (TICKLE) [AT3G63180.1]	825493		NM_001084865	At.48805
A_84_P813598	0.0057703	1.30331	down	14.3114	14.3284	14.5017	13.9278	14.0157	14.0514	AT3G54050	fructose-1,6-bisphosphatase, putative / D-fructose-1,6-bisphosphate 1-phosphohydrolase, putative / FBPase, putative [AT3G54050.1]	824572	GO:0009409|GO:0006000|GO:0042132|GO:0010319	NM_115265	At.22619
A_84_P804181	0.0376908	1.25736	up	5.68504	5.95119	5.79128	6.06369	6.29032	6.06469		Arabidopsis thaliana clone 95790 mRNA sequence [DQ108895]				At.73181
A_84_P12181	0.0060261	1.21686	up	13.0802	13.0971	13.114	13.3509	13.3079	13.482	AT5G56000	heat shock protein 81-4 (HSP81-4) [AT5G56000.1]	835698	GO:0005524|GO:0006457|GO:0012505	NM_124982	At.47215
A_84_P714127	0.0260294	1.15305	down	5.60277	5.62084	5.63757	5.43965	5.50194	5.30322		TBA2_ARATH (P29510) Tubulin alpha-2/alpha-4 chain, complete [TC291506]
A_84_P11930	0.0277395	1.14035	up	13.2849	13.3966	13.3571	13.4871	13.6266	13.4934	BAM3	BAM3 (big apical meristem 3); ATP binding / protein serine/threonine kinase [AT4G20270.1]	827774	GO:0048437|GO:0010075|GO:0004674|GO:0005524|GO:0006468|GO:0012505|GO:0007169	NM_118146	At.32731
A_84_P171243	0.0486796	1.23164	down	12.3943	12.3964	12.3143	11.8924	12.0592	12.2516	AT5G42070	similar to unnamed protein product [Vitis vinifera] (GB:CAO69519.1) [AT5G42070.1]	834212	GO:0009535|GO:0008150|GO:0003674	NM_123572	At.30191
A_84_P16630	0.0254828	1.14798	down	12.9823	12.8919	12.8926	12.6447	12.712	12.8127	AT4G09750	short-chain dehydrogenase/reductase (SDR) family protein [AT4G09750.1]	826563	GO:0008152|GO:0016491	NM_117043	At.33676
A_84_P609518	0.00835469	1.30573	up	10.5766	10.5143	10.7641	10.9752	11.0549	10.9795	AT2G16650	antiporter/ drug transporter [AT2G16650.1]	816166	GO:0015297|GO:0015238|GO:0006855|GO:0016020|GO:0009507	NM_127217	At.29161
A_84_P530990	0.0252684	1.20629	up	13.3064	13.4193	13.2797	13.5364	13.7353	13.5455	ATPAP27/PAP27	ATPAP27/PAP27 (purple acid phosphatase 27); acid phosphatase/ protein serine/threonine phosphatase [AT5G50400.1]	835108	GO:0004722|GO:0008150|GO:0012505|GO:0003993	NM_124422	At.50715
A_84_P13713	0.00334089	1.70592	down	11.6962	11.4973	11.4108	10.7088	10.644	10.9398	AT3G51660	macrophage migration inhibitory factor family protein / MIF family protein [AT3G51660.1]	824329	GO:0051707|GO:0003674|GO:0006954|GO:0005575	NM_115025	At.35368
A_84_P790530	9.12e-06	1.18295	up	11.5212	11.5184	11.5185	11.7707	11.7697	11.7448	GUT2	GUT2; catalytic [AT1G27440.1]	839635	GO:0016020|GO:0008150|GO:0003824	NM_102508	At.49923
A_84_P800502	0.0108338	1.12442	up	6.05088	6.03257	6.03933	6.22995	6.13804	6.26232	AT4G21170	pentatricopeptide (PPR) repeat-containing protein [AT4G21170.1]	827865	GO:0008150|GO:0003674	NM_118236	At.22790
A_84_P812371	0.00557835	1.18027	down	9.022	8.90777	8.95509	8.73231	8.66809	8.7671	PDX1	PDX1 (PYRIDOXINE BIOSYNTHESIS 1.3); protein heterodimerization/ protein homodimerization [AT5G01410.1]	831738	GO:0009651|GO:0042819|GO:0008615|GO:0046982|GO:0005886|GO:0042538|GO:0006950|GO:0042803|GO:0006979|GO:0006982|GO:0015994|GO:0005829|GO:0006520|GO:0010224|GO:0010335|GO:0012505|GO:0009646	NM_120219	At.23386
A_84_P98506	0.0424216	1.17226	up	13.7219	13.9201	13.9106	13.9988	14.0925	14.1491	AT2G41620	nucleoporin interacting component family protein [AT2G41620.1]	818760	GO:0005643|GO:0003674|GO:0006810	NM_129725	At.19154
A_84_P605581	0.0234744	1.14524	down	6.48987	6.48987	6.46445	6.19942	6.38574	6.27207	AT5G25425	glycine-rich protein [AT5G25425.1]	832616	GO:0008150|GO:0003674|GO:0005575	NM_147915	At.54997
A_84_P785751	0.0395626	1.10135	up	13.5489	13.524	13.5045	13.6938	13.5778	13.7236	SAR1	SAR1 (SECRETION-ASSOCIATED RAS); GTP binding [AT1G56330.1]	842086	GO:0000300|GO:0003674|GO:0005886|GO:0005829|GO:0048221|GO:0005525|GO:0009733|GO:0005768|GO:0031965|GO:0005575|GO:0006406|GO:0005783	NM_104512	At.22325
A_84_P10998	0.00851962	1.39187	up	11.9233	11.8546	12.1299	12.5163	12.3394	12.4833	SGT1A	SGT1A (Suppressor of G2 (Two) 1A); protein binding [AT4G23570.1]	828457	GO:0006952|GO:0005515|GO:0019005|GO:0006511|GO:0009793	NM_179098	At.27360
A_84_P533601	0.00685737	1.21482	up	13.2506	13.2729	13.1849	13.4244	13.5854	13.5408	AT5G25757	similar to unknown protein [Arabidopsis thaliana] (TAIR:AT5G25754.1); similar to predicted protein [Physcomitrella patens subsp. patens] (GB:EDQ51676.1); similar to unknown protein [Oryza sativa (japonica cultivar-group)] (GB:AAT77307.1); similar to predicted protein [Physcomitrella patens subsp. patens] (GB:EDQ58057.1); contains domain TPR-like (SSF48452); contains domain EUKARYOTIC TRANSLATION …	832644	GO:0005575	NM_147918	At.49062
A_84_P562501	0.0338995	1.25399	down	6.27001	6.34723	6.20919	5.89388	5.81903	6.13395	AT3G17580	similar to unknown protein [Arabidopsis thaliana] (TAIR:AT1G48330.1); similar to unknown [Populus trichocarpa] (GB:ABK96144.1); similar to hypothetical protein MtrDRAFT_AC155891g7v1 [Medicago truncatula] (GB:ABN08338.1) [AT3G17580.1]	821024	GO:0008150|GO:0003674	NM_112638	At.53358
A_84_P852628	0.00264926	1.38941	down	9.37411	9.32347	9.30571	8.75147	8.84234	8.98608	AT5G02600	heavy-metal-associated domain-containing protein [AT5G02600.2]	831874	GO:0030001|GO:0046872|GO:0009507	NM_202994	At.23074
A_84_P768477	0.00195437	1.72917	down	6.60508	6.73689	6.83811	5.765	6.00789	6.03693	AT5G53742	Encodes a ECA1 gametogenesis related family protein [AT5G53742.1]	5008307		NM_001085284	At.72122
A_84_P121692	0.0132744	1.16362	up	11.2024	11.1968	11.2161	11.4516	11.3244	11.4952	AT2G25590	agenet domain-containing protein [AT2G25590.1]	817098	GO:0008150|GO:0003674	NM_128117	At.39002
A_84_P12402	0.0321693	1.14084	down	12.234	12.281	12.2498	12.088	11.9561	12.1506	CM3	CM3 (CHORISMATE MUTASE 3); chorismate mutase [AT1G69370.1]	843269	GO:0009607|GO:0009073|GO:0000162|GO:0009536|GO:0004106	NM_105604	At.24346
A_84_P11027	0.0412096	1.11579	up	14.7305	14.6554	14.7424	14.7795	14.9333	14.8896	MTO2	MTO2 (METHIONINE OVER-ACCUMULATOR); threonine synthase [AT4G29840.1]	829106	GO:0009088|GO:0004795|GO:0009507	NM_119130	At.23602
A_84_P200014	0.0288538	1.28498	up	12.4955	12.667	12.4041	12.786	13.0339	12.832	AT1G28660	lipase, putative [AT1G28660.1]	839766	GO:0006629|GO:0004091|GO:0012505	NM_102633	At.18928
A_84_P855484	0.0215318	1.39666	down	14.6229	14.8766	15.0374	14.3911	14.4378	14.262		Q93VG3_ARATH (Q93VG3) AT5g19120/T24G5_20, partial (35%) [TC309871]
A_84_P117712	0.0379349	1.10544	down	13.9516	13.813	13.9371	13.7236	13.7602	13.784	AT4G24020	RWP-RK domain-containing protein [AT4G24020.1]	828502	GO:0003700	NM_118534	At.32386
A_84_P809332	0.0376365	1.69066	down	8.33339	8.63567	8.96536	7.65215	7.79871	8.21081	PORB	PORB (PROTOCHLOROPHYLLIDE OXIDOREDUCTASE B); oxidoreductase/ protochlorophyllide reductase [AT4G27440.2]	828853	GO:0009535|GO:0016491|GO:0009507|GO:0016630|GO:0015995	NM_001036654	At.23416
A_84_P806917	0.0450496	1.13681	down	14.031	13.8815	13.864	13.7621	13.6696	13.7898	AT5G02240	binding / catalytic/ coenzyme binding [AT5G02240.1]	830851	GO:0044237|GO:0050662|GO:0008152|GO:0005488|GO:0005575|GO:0003824	NM_120302	At.21103
A_84_P827254	0.0448273	1.3473	up	5.06268	5.51756	5.10987	5.73348	5.63393	5.61291	ATSPS2F/SPS1	ATSPS2F/SPS1 (SUCROSE PHOSPHATE SYNTHASE 1); sucrose-phosphate synthase [AT5G11110.1]	830979	GO:0005985|GO:0009058|GO:0046524	NM_121149	At.28444
A_84_P14985	0.024163	1.27778	down	10.4666	10.3034	10.2921	9.91179	9.92368	10.1657	ATERF-2/ATERF2/ERF2	ATERF-2/ATERF2/ERF2 (ETHYLENE RESPONSE FACTOR 2); DNA binding / transcription activator/ transcription factor [AT5G47220.1]	834768	GO:0005634|GO:0016563|GO:0009864|GO:0003700|GO:0003677|GO:0045941|GO:0009873|GO:0006355	NM_124093	At.19731
A_84_P847801	0.0157186	2.53979	down	4.98214	5.89554	5.79856	3.88863	4.42871	4.32476		Q8L7V8_ARATH (Q8L7V8) AT3g53540/F4P12_240, complete [TC300221]		GO:0030001|GO:0046872
A_84_P802855	0.00432771	1.3559	down	6.9228	7.11104	6.94244	6.48308	6.53573	6.63972		AYARB68TR pooled cDNA populations Arabidopsis thaliana cDNA, mRNA sequence [EG436794]				At.72067
A_84_P717435	0.0250685	1.1369	down	6.86461	6.86523	6.77165	6.69915	6.68367	6.56333
A_84_P758504	0.00712563	1.19558	up	9.62468	9.51293	9.61754	9.77508	9.85664	9.89658	AT2G27229	similar to EMB2758 (EMBRYO DEFECTIVE 2758) [Arabidopsis thaliana] (TAIR:AT4G33990.1); contains domain PTHR10483:SF4 (PTHR10483:SF4); contains domain PTHR10483 (PTHR10483) [AT2G27229.1]	6241406		NM_001124924	At.69243
A_84_P805290	0.0160364	1.16031	down	12.714	12.6948	12.6062	12.4035	12.5399	12.4281	AT1G75800	pathogenesis-related thaumatin family protein [AT1G75800.1]	843913	GO:0051707|GO:0003674|GO:0012505	NM_106230	At.20871
A_84_P813085	0.0106142	1.11107	up	9.60122	9.63469	9.65658	9.72902	9.83057	9.78876	AT1G69840	band 7 family protein [AT1G69840.3]	843320	GO:0008150	NM_202387	At.28156
A_84_P14320	0.0250199	1.89165	up	11.4529	11.3405	12.1719	12.6289	12.5019	12.5934	ATHSP101	ATHSP101 (HEAT SHOCK PROTEIN 101); ATP binding / ATPase [AT1G74310.1]	843771	GO:0005524|GO:0043335|GO:0016887|GO:0009644|GO:0009408|GO:0042542	NM_106091	At.48370
A_84_P818667	0.00852357	1.1072	up	7.50539	7.54792	7.50206	7.64215	7.71856	7.6354	AT5G59960	similar to unnamed protein product [Vitis vinifera] (GB:CAO21698.1) [AT5G59960.1]	836118	GO:0008150|GO:0003674	NM_125389	At.20143
A_84_P18540	0.00691706	1.31985	down	9.28486	9.27661	9.34667	8.76533	9.02418	8.91751	WRKY28	WRKY28 (WRKY DNA-binding protein 28); transcription factor [AT4G18170.1]	827542	GO:0005634|GO:0003700|GO:0006355	NM_117927	At.27349
A_84_P22501	0.00854021	1.94715	down	7.67955	7.84052	7.66594	6.41927	7.07992	6.80272	AT5G25550	leucine-rich repeat family protein / extensin family protein [AT5G25550.1]	832630	GO:0005515|GO:0005199|GO:0008150|GO:0012505	NM_122466	At.55000
A_84_P851268	0.0169571	1.12046	down	9.08228	8.99368	9.11341	8.85923	8.93141	8.90645		GI1L3_ARATH (Q940G6) Probable gibberellin receptor GID1L3 (GID1-like protein 3) , partial (50%) [TC306142]
A_84_P759094	0.00428225	1.16727	up	13.1818	13.1324	13.1376	13.3361	13.4433	13.3418	AT3G08943	pseudogene, importin beta subunit, similar to importin-beta1 GB:BAA34861, importin-beta2 GB:BAA34862 (Oryza sativa); frameshift; blastp match of 69% identity and 3.6e-302 P-value to GP [AT3G08943.1]	3768764			At.22485
A_84_P169103	0.0182882	1.27975	up	7.3345	7.17248	7.31072	7.66474	7.47999	7.74057	AGD15	AGD15 (ARF-GAP DOMAIN 15); DNA binding [AT3G17660.1]	821033	GO:0005634|GO:0032312|GO:0003677	NM_112647	At.38686
A_84_P846929	0.0248699	1.1049	up	10.1474	10.1452	10.1905	10.3008	10.2407	10.3734	AT3G51530	F-box family protein [AT3G51530.1]	824316	GO:0003674	NM_115012	At.69872
A_84_P176344	0.0223434	1.21351	down	13.5608	13.6129	13.4766	13.2869	13.1493	13.3765	AT5G22080	DNAJ heat shock N-terminal domain-containing protein [AT5G22080.1]	832269	GO:0006457|GO:0005575|GO:0031072	NM_147889	At.45852
A_84_P512333	0.00137831	1.46698	up	6.38246	6.35273	6.51602	6.8738	7.00614	7.02982	AT5G43660	oxidoreductase, acting on paired donors, with incorporation or reduction of molecular oxygen, 2-oxoglutarate as one donor, and incorporation of one atom each of oxygen into both donors [AT5G43660.1]	834386	GO:0019538|GO:0016706	NM_123732	At.50502
A_84_P754171	0.0337566	1.28804	down	13.6787	13.8261	13.9983	13.3531	13.5909	13.4636	AT1G52342	unknown protein [AT1G52342.1]	6241310		NM_001123999	At.66009
A_84_P23858	0.0400818	1.13234	up	15.2934	15.34	15.3891	15.5332	15.4224	15.6049	CR88	CR88 (EMBRYO DEFECTIVE 1956); ATP binding [AT2G04030.1]	814930	GO:0009570|GO:0010157|GO:0005524|GO:0009793|GO:0006457|GO:0005739|GO:0009408|GO:0009704	NM_126439	At.1835
A_84_P824630	0.0264029	1.44691	down	9.04875	8.92779	9.3061	8.43718	8.47051	8.77602
A_84_P834310	0.00841258	1.63067	down	5.74605	6.20751	6.04576	5.21245	5.39802	5.27246						At.47901
A_84_P818835	0.00881951	2.40524	down	6.24814	6.92409	6.75384	5.13277	5.28957	5.70519
A_84_P20625	0.000203	1.10472	up	11.8093	11.8052	11.8394	11.9569	11.9635	11.9647	AT5G37710	lipase class 3 family protein / calmodulin-binding heat-shock protein, putative [AT5G37710.1]	833749	GO:0004806|GO:0006629|GO:0005516	NM_123130	At.19169
A_84_P829661	0.000199	1.33655	up	10.2571	10.2664	10.2373	10.6762	10.6167	10.7235	AT1G80150	pentatricopeptide (PPR) repeat-containing protein [AT1G80150.1]	844355	GO:0008150|GO:0003674	NM_106664	At.33967
A_84_P787799	0.0196899	1.32472	up	6.98054	7.14758	6.99914	7.26142	7.52379	7.55911	ATEP3	Arabidopsis thaliana mRNA for class IV chitinase (CHIV), complete cds, clone: RAFL24-30-I06 [AK176488]	824608	GO:0010262|GO:0004568		At.35109
A_84_P10286	0.0347854	1.12471	down	11.8461	11.88	11.7354	11.672	11.5886	11.6923	AT5G54780	RAB GTPase activator [AT5G54780.1]	835568	GO:0005097|GO:0032313|GO:0005739	NM_124859	At.29477
A_84_P846594	0.00754043	1.39982	down	6.72544	6.83422	6.85083	6.15475	6.33941	6.46061	AT5G59050	unknown protein [AT5G59050.2]	836022	GO:0008150|GO:0003674|GO:0005575	NM_203234	At.27245
A_84_P17338	0.00931905	1.5341	down	11.3619	11.614	11.2809	10.6317	10.8851	10.8878	CYCP4;1	CYCP4;1 (cyclin p4;1); cyclin-dependent protein kinase [AT2G44740.1]	819082	GO:0051726|GO:0004693	NM_130038	At.23538
A_84_P13988	0.00393544	2.03443	up	8.69306	9.00388	9.26547	10.032	10.0778	9.92648	AT5G25450	ubiquinol-cytochrome C reductase complex 14 kDa protein, putative [AT5G25450.1]	832619	GO:0006122|GO:0008121|GO:0006118|GO:0005750|GO:0005739	NM_122455	At.47519
A_84_P805087	0.0481319	1.17431	up	5.45168	5.60231	5.68111	5.84271	5.87122	5.71659	AT1G07920	elongation factor 1-alpha / EF-1-alpha [AT1G07920.1]	837307	GO:0006414|GO:0005516|GO:0003746|GO:0005739	NM_100666	At.48167
A_84_P752549	0.0378873	1.1757	down	15.3958	15.2787	15.3438	14.9832	15.1142	15.2203	LHCA5	LHCA5 (Photosystem I light harvesting complex gene 5) [AT1G45474.2]	841099	GO:0015979|GO:0009782|GO:0009768|GO:0031409|GO:0030076	NM_103597	At.20798
A_84_P861424	0.0138341	1.16758	down	16.1846	16.201	16.218	15.9441	15.9083	16.0806		Q2V2V9_ARATH (Q2V2V9) Protein At5g64040, partial (45%) [TC313390]				At.21476
A_84_P859909	0.00730637	1.13984	down	11.4523	11.4475	11.4503	11.1912	11.273	11.3194	ARR12	ARR12 (ARABIDOPSIS RESPONSE REGULATOR 12); transcription factor/ two-component response regulator [AT2G25180.1]	817056	GO:0009736|GO:0003700|GO:0009735|GO:0000156	NM_128075	At.19775
A_84_P17036	0.0269957	1.22834	down	10.7247	10.7945	10.5678	10.3336	10.5092	10.3542	ATSKP2;2/SKP2B	ATSKP2;2/SKP2B (ARABIDOPSIS HOMOLOG OF HOMOLOG OF HUMAN SKP2 2); ubiquitin-protein ligase [AT1G77000.1]	844036	GO:0051603|GO:0006511|GO:0004842|GO:0005575|GO:0010286	NM_106351	At.28008
A_84_P805911	0.0327746	1.10528	up	15.9277	16.0504	15.9557	16.0717	16.1416	16.1537	AT1G77940	60S ribosomal protein L30 (RPL30B) [AT1G77940.1]	844129	GO:0022626|GO:0003735|GO:0006412	NM_106443	At.16535
A_84_P821252	0.0168342	1.1444	down	8.54685	8.66382	8.62675	8.43299	8.46982	8.35082	CKL7	CKL7 (Casein Kinase I-like 7); casein kinase I/ kinase [AT5G44100.1]	834433	GO:0004681|GO:0016301|GO:0006468|GO:0005575	NM_123777	At.8708
A_84_P821091	0.00900018	1.14314	up	14.1316	14.1449	14.2401	14.3338	14.4078	14.354	AT2G31560	similar to unknown protein [Arabidopsis thaliana] (TAIR:AT1G05870.1); similar to unknown protein [Arabidopsis thaliana] (TAIR:AT1G05870.2); similar to hypothetical protein [Vitis vinifera] (GB:CAN60580.1); contains InterPro domain Protein of unknown function DUF1685 (InterPro:IPR012881) [AT2G31560.1]	817714	GO:0008150|GO:0003674|GO:0005575	NM_179838	At.28566
A_84_P809198	0.0113919	1.12783	down	12.5036	12.5065	12.4604	12.374	12.2497	12.3261	AT5G27860	similar to unnamed protein product [Vitis vinifera] (GB:CAO17501.1) [AT5G27860.1]	832849	GO:0008150|GO:0003674|GO:0009507	NM_122668	At.30783
A_84_P247085	0.00399786	1.32454	down	13.8851	13.8361	13.9092	13.416	13.3978	13.6001	AT3G26580	binding [AT3G26580.1]	822266	GO:0009535|GO:0008150	NM_113566	At.83
A_84_P765969	0.00457059	2.04198	down	6.0946	6.34779	6.32599	5.00835	5.13159	5.53853	AT5G31758	transposable element gene [AT5G31758.1]	3770967
A_84_P803664	0.0104924	1.44617	down	7.22849	7.19208	7.45293	6.60347	6.78062	6.89268	CCS1	AV521388 Arabidopsis thaliana aboveground organs two to six-week old Arabidopsis thaliana cDNA clone APZ52g04F 3', mRNA sequence [AV521388]	837808	GO:0004784|GO:0006878|GO:0009507		At.72955
A_84_P16187	0.0408483	1.23754	down	12.6108	12.6307	12.4126	12.1166	12.3803	12.2349	AT1G36380	electron carrier/ ubiquinol-cytochrome-c reductase [AT1G36380.1]	840544	GO:0006122|GO:0008121|GO:0009055|GO:0031966|GO:0012505	NM_103324	At.48270
A_84_P786872	0.0466285	1.12983	down	14.3992	14.4187	14.3036	14.1112	14.2866	14.1954	AT1G64850	AB08B04 AB Arabidopsis thaliana cDNA 5', mRNA sequence [BE038984]	842793	GO:0008150|GO:0005575|GO:0005509		At.28384
A_84_P814134	0.0491582	1.24756	down	11.7343	11.7697	12.0048	11.4605	11.6685	11.4225	AT1G19660	wound-responsive family protein [AT1G19660.2]	838553	GO:0009611	NM_001035991	At.16184
A_84_P18763	0.0223476	1.64395	down	12.9498	13.047	12.904	11.965	12.165	12.6192	CIPK20	CIPK20 (CBL-INTERACTING PROTEIN KINASE 20); kinase [AT5G45820.1]	834622	GO:0004674|GO:0005829|GO:0016301|GO:0009737	NM_123950	At.7703
A_84_P769306	0.00830284	1.4965	up	5.97329	5.92876	6.01477	6.38848	6.49281	6.78033	MIR848a	MIR848a; miRNA [AT5G13887.1]	6240707		NR_023135
A_84_P18071	0.0207569	1.15095	up	17.8965	17.8377	17.9551	18.0163	18.1604	18.1211	ATFD1	ATFD1 (FERREDOXIN 1); 2 iron, 2 sulfur cluster binding / electron carrier/ iron-sulfur cluster binding [AT1G10960.1]	837639	GO:0009055|GO:0006118|GO:0051536|GO:0051537|GO:0009507	NM_100971	At.21590
A_84_P21145	0.0249069	1.92865	up	7.5498	6.66038	7.14226	8.05432	7.92331	8.21759	CHAT	CHAT (ACETYL COA:(Z)-3-HEXEN-1-OL ACETYLTRANSFERASE); acetyl CoA:(Z)-3-hexen-1-ol acetyltransferase [AT3G03480.1]	821249	GO:0010327|GO:0005575	NM_111219	At.40974
A_84_P770076	0.0218975	1.54815	up	7.13825	7.50968	7.53954	7.88804	8.25529	7.93579		hypothetical protein [ATMG00150.1]		GO:0008150|GO:0003674|GO:0005575
A_84_P604541	0.00535858	1.22689	up	9.83372	9.94467	9.94195	10.1755	10.1506	10.2792	EMB1895	EMB1895 (EMBRYO DEFECTIVE 1895); binding [AT4G20060.1]	827751	GO:0009793|GO:0005488|GO:0005575	NM_118125	At.51026
A_84_P805451	0.029507	1.44214	down	10.6451	10.8484	10.4352	9.97214	10.051	10.321
A_84_P21420	0.0497925	1.26103	up	8.3348	8.12117	8.38233	8.78132	8.47467	8.5861	AT4G28010	pentatricopeptide (PPR) repeat-containing protein [AT4G28010.1]	828915	GO:0008150	NM_118939	At.32055
A_84_P20990	0.00793937	1.23036	up	11.1053	11.2267	11.1482	11.4498	11.3788	11.549	AT1G71850	similar to unknown protein [Arabidopsis thaliana] (TAIR:AT4G24320.1); similar to unnamed protein product [Vitis vinifera] (GB:CAO64799.1); contains InterPro domain Protein of unknown function DUF860, plant (InterPro:IPR008578) [AT1G71850.1]	843515	GO:0008150|GO:0003674	NM_105843	At.52483
A_84_P862409	0.0391235	1.4473	down	9.57635	9.96892	10.0208	9.10802	9.41859	9.4394
A_84_P829339	0.0169915	1.14672	down	11.4869	11.3481	11.4234	11.2059	11.1797	11.2803	AT3G01510	5'-AMP-activated protein kinase beta-1 subunit-related [AT3G01510.1]	821127	GO:0008138|GO:0030246|GO:0005515|GO:0006470	NM_111017	At.41267
A_84_P18798	0.0286587	1.25959	down	11.8212	11.5712	11.5347	11.3201	11.2314	11.3768	AT5G55400	fimbrin-like protein, putative [AT5G55400.1]	835633	GO:0003779	NM_124922	At.50531
A_84_P288904	0.0476782	1.18106	down	10.5644	10.6657	10.5494	10.3191	10.4998	10.2404	AT3G49570	similar to unknown protein [Arabidopsis thaliana] (TAIR:AT5G24660.1); similar to unknown protein [Brassica rapa subsp. pekinensis] (GB:AAQ92331.1) [AT3G49570.1]	824119	GO:0008150|GO:0003674|GO:0005575	NM_114817	At.47231
A_84_P799584	0.000554	1.20794	down	9.30413	9.33405	9.28696	9.08067	9.00178	9.02502	AT1G62975	basic helix-loop-helix (bHLH) family protein (bHLH125) [AT1G62975.1]	842600	GO:0005634|GO:0003700|GO:0003677|GO:0045449	NM_148621	At.70486
A_84_P23261	0.0302577	1.1221	down	9.61934	9.77111	9.73081	9.53844	9.58056	9.50365	SEC1B	SEC1B; protein transporter [AT4G12120.1]	826820	GO:0008565|GO:0009306	NM_117282	At.33504
A_84_P592683	0.00776939	1.13664	down	11.4977	11.5202	11.5195	11.2545	11.3644	11.3642	AT2G30720	thioesterase family protein [AT2G30720.1]	817623	GO:0016291|GO:0008150|GO:0016788	NM_128625	At.50113
A_84_P14936	0.0191737	1.5202	down	11.3176	10.8047	11.0608	10.3771	10.4225	10.5708	AT5G26220	ChaC-like family protein [AT5G26220.1]	832691	GO:0008150|GO:0003674|GO:0005575	NM_122523	At.11746
A_84_P10586	0.0219457	1.22113	up	7.3324	7.12138	7.21808	7.52288	7.41989	7.59372	AT1G54530	calcium-binding EF hand family protein [AT1G54530.1]	841895	GO:0008150|GO:0005575|GO:0005509	NM_104331	At.66027
A_84_P17262	0.0298526	1.16724	up	14.0307	13.8551	13.9034	14.07	14.1769	14.2118	PAB4	PAB4 (POLY(A) BINDING PROTEIN 4); RNA binding / translation initiation factor [AT2G23350.1]	816867	GO:0003743|GO:0016071|GO:0003723	NM_127899	At.25439
A_84_P120452	0.0244808	1.21898	up	12.0007	12.1076	12.2585	12.3529	12.4622	12.4087	AT5G03970	F-box family protein [AT5G03970.1]	830276	GO:0008150|GO:0003674|GO:0005575	NM_001036752	At.4893
A_84_P832170	0.0348214	1.45159	down	5.0318	5.38341	5.61542	4.76702	4.80464	4.84607
A_84_P12342	0.0416655	1.22946	down	17.5598	17.4677	17.3793	17.0109	17.195	17.3068	ELP	ELP (EXTENSIN-LIKE PROTEIN); lipid binding [AT1G12090.1]	837761	GO:0008289|GO:0006869|GO:0012505	NM_101081	At.24377
A_84_P802955	0.045554	1.42704	up	10.6482	10.5008	11.0223	11.1862	11.4096	11.1145		Mitochondrial NADH dehydrogenase subunit 5. The gene is trans-spliced from the three different pre-cursors, NAD5a, NAD5b and NAD5c. [ATMG00060.1]		GO:0006118|GO:0045271|GO:0005739|GO:0003954|GO:0045333		At.72235
A_84_P851199	0.00430361	1.60103	down	7.95862	7.99946	8.05953	7.10621	7.39782	7.47658	AT1G63500	protein kinase-related [AT1G63500.1]	842656	GO:0004672|GO:0004713|GO:0004674|GO:0005524|GO:0006468|GO:0005488|GO:0012505	NM_105029	At.36122
A_84_P12250	0.0244614	1.1273	up	13.1742	13.04	13.0633	13.2163	13.2729	13.307	EMB2734	EMB2734 (EMBRYO DEFECTIVE 2734); lyase [AT5G19820.1]	832102	GO:0016829|GO:0030089|GO:0009793	NM_121987	At.19168
A_84_P17734	0.0271173	1.12973	up	10.8355	10.6654	10.7249	10.9106	10.8987	10.9443	LBD4	LBD4 (LOB DOMAIN-CONTAINING PROTEIN 4) [AT1G31320.1]	840020	GO:0008150|GO:0003674	NM_102870	At.49931
A_84_P102986	0.0291264	1.30992	up	8.76008	8.73403	8.73922	8.9271	9.33107	9.1436	AT2G27080	harpin-induced protein-related / HIN1-related / harpin-responsive protein-related [AT2G27080.1]	817250	GO:0008150|GO:0003674|GO:0005575	NM_128266	At.68415
A_84_P812670	0.0374051	1.2587	down	8.33128	8.19436	8.39587	7.88203	8.15615	7.88752	AT1G20260	(VACUOLAR ATP SYNTHASE SUBUNIT B3); hydrogen ion transmembrane transporter/ hydrogen ion transporting ATP synthase, rotational mechanism / hydrogen ion transporting ATPase, rotational mechanism [AT1G20260.1]	838614	GO:0046933|GO:0005737|GO:0015078|GO:0046961|GO:0015988|GO:0016469|GO:0008553|GO:0015986	NM_101877	At.24526
A_84_P765017	0.0089986	1.38728	up	9.93634	9.84763	9.60741	10.3	10.2476	10.2606	AT4G36648	other RNA [AT4G36648.1]	5008185		NR_023054	At.46347
A_84_P12371	0.0126443	1.72715	down	10.6378	10.5152	10.9162	9.67375	10.1558	9.87447	AT1G16510	auxin-responsive family protein [AT1G16510.1]	838221	GO:0003674|GO:0009733	NM_101516	At.11323
A_84_P13717	0.0349624	1.41038	up	8.3992	8.51142	8.84631	9.02359	8.97515	9.24643	ZPR3	ZPR3 (LITTLE ZIPPER 3); protein binding [AT3G52770.1]	824443	GO:0009943|GO:0010305|GO:0010075|GO:0005634|GO:0005515|GO:0010073|GO:0005575|GO:0043433|GO:0010358	NM_115137	At.28477
A_84_P54030	0.0395761	1.14626	down	14.5822	14.5693	14.6977	14.3479	14.392	14.5186	ATAB2	ATAB2; RNA binding [AT3G08010.1]	819992	GO:0006412|GO:0009658|GO:0003723|GO:0009507|GO:0009704	NM_111680	At.28103
A_84_P18230	0.0449026	1.31698	down	9.72852	9.60145	9.26683	9.12698	9.13199	9.14612	SCPL51	SCPL51; serine carboxypeptidase [AT2G27920.1]	817336	GO:0006508|GO:0005739|GO:0004185|GO:0012505	NM_128351	At.21190
A_84_P813996	0.0123086	1.4912	down	11.9807	11.7923	12.098	11.2014	11.3976	11.5425	AT5G02160	unknown protein [AT5G02160.1]	831910	GO:0009535|GO:0008150|GO:0003674	NM_120294	At.25262
A_84_P23153	0.0152863	1.13603	down	13.8136	13.7103	13.8092	13.6001	13.5385	13.6425	AT3G47560	esterase/lipase/thioesterase family protein [AT3G47560.1]	823910	GO:0003824	NM_202668	At.71217
A_84_P849157	0.0194368	1.48406	down	9.69381	9.44367	9.4925	8.7144	9.11208	9.09485	AT2G39870	similar to unknown protein [Arabidopsis thaliana] (TAIR:AT3G55690.1); similar to unnamed protein product [Vitis vinifera] (GB:CAO69095.1) [AT2G39870.1]	818574	GO:0008150|GO:0003674|GO:0005575	NM_129545	At.24826
A_84_P833949	0.015884	1.13032	up	12.4812	12.5273	12.4856	12.7576	12.6345	12.6321	SCPL12	SCPL12; serine carboxypeptidase [AT2G22920.2]	816823	GO:0006508|GO:0004185|GO:0012505	NM_127857	At.39371
A_84_P825382	0.0099605	1.29749	up	13.9713	14.0658	13.8378	14.4193	14.3284	14.2545	SULTR3;1	SULTR3;1 (SULFATE TRANSPORTER 1); sulfate transmembrane transporter [AT3G51895.1]	824353	GO:0016020|GO:0015116|GO:0016021|GO:0008272	NM_115049	At.11928
A_84_P820724	0.0108383	1.53838	down	11.5218	11.5611	11.7934	11.1053	11.1208	10.786	CORI3	CORI3 (CORONATINE INDUCED 1, JASMONIC ACID RESPONSIVE 2); transaminase [AT4G23600.2]	828460	GO:0009611|GO:0004121|GO:0009753|GO:0006520|GO:0042538|GO:0009737|GO:0010188|GO:0009058|GO:0008483|GO:0012505	NM_179099	At.2559
A_84_P11252	0.0301386	1.17538	up	11.4045	11.2597	11.4168	11.506	11.678	11.5964	AT5G59940	DC1 domain-containing protein / UV-B light-insensitive protein, putative [AT5G59940.1]	836116	GO:0005515|GO:0008270|GO:0007242|GO:0005575	NM_125387	At.55630
A_84_P80959	0.00767635	1.2562	up	6.91742	7.01466	6.8461	7.18536	7.33864	7.24137	AT1G53790	F-box family protein [AT1G53790.1]	841816	GO:0008150|GO:0003674|GO:0005575	NM_001124013	At.66811
A_84_P19069	0.0163705	1.21825	up	12.2983	12.4075	12.2187	12.5212	12.5789	12.6789	AT1G33390	helicase domain-containing protein [AT1G33390.1]	840232	GO:0004386|GO:0008150|GO:0005524|GO:0005575	NM_103064	At.39951
A_84_P289354	0.0089814	1.87501	down	11.7493	12.0183	11.8391	10.6437	10.9999	11.2423	MEE14	MEE14 (maternal effect embryo arrest 14) [AT2G15890.1]	816085	GO:0003674|GO:0009793	NM_127149	At.25063
A_84_P753502	0.0196615	1.15958	up	10.4367	10.382	10.5099	10.5775	10.6669	10.725	AT1G60545	other RNA [AT1G60545.1]	5007820		NR_022347
A_84_P132645	0.0026268	2.12119	down	15.6404	15.9225	16.1494	14.6966	14.936	14.8251	AT2G20670	similar to unknown protein [Arabidopsis thaliana] (TAIR:AT4G32480.1); similar to unnamed protein product [Vitis vinifera] (GB:CAO69754.1); contains InterPro domain Protein of unknown function DUF506, plant (InterPro:IPR006502) [AT2G20670.1]	816595	GO:0005575	NM_127631	At.23709
A_84_P21389	0.0420787	1.10459	up	14.3025	14.2174	14.2549	14.4763	14.3981	14.3309	ATS9	ATS9 (19S PROTEOSOME SUBUNIT 9) [AT1G29150.1]	839789	GO:0005634|GO:0006511|GO:0008541|GO:0030163	NM_102656	At.21249
A_84_P788013	0.0236453	1.42309	up	7.49092	7.03981	7.33168	7.78284	7.89795	7.70872	AT2G42720	F-box family protein [AT2G42720.1]	818872	GO:0008150|GO:0003674|GO:0005575	NM_129833	At.36978
A_84_P763238	0.0199837	1.13357	down	12.5536	12.5642	12.42	12.3081	12.333	12.3539	AT4G01897	similar to unnamed protein product [Vitis vinifera] (GB:CAO40169.1); contains InterPro domain Protein of unknown function DUF952 (InterPro:IPR009297) [AT4G01897.1]	828216	GO:0008150|GO:0003674|GO:0005575	NM_178953	At.34357
A_84_P552457	0.0247652	1.12983	up	10.4081	10.2969	10.3999	10.474	10.5834	10.5759	AT1G48880	similar to unknown protein [Arabidopsis thaliana] (TAIR:AT3G06080.2); similar to unnamed protein product [Vitis vinifera] (GB:CAO46440.1); contains InterPro domain Protein of unknown function DUF231, plant (InterPro:IPR004253) [AT1G48880.1]	841310	GO:0008150	NM_103782	At.38341
A_84_P177214	0.0118697	1.25876	up	10.0803	9.94418	10.1327	10.3786	10.4753	10.2994	SULTR3;5	SULTR3;5; sulfate transmembrane transporter [AT5G19600.1]	832080	GO:0016020|GO:0015116|GO:0016021|GO:0008272|GO:0006810	NM_121965	At.10546
A_84_P21848	0.00092	1.2196	up	11.3318	11.2612	11.3619	11.5813	11.6067	11.626	AT1G76120	tRNA pseudouridine synthase family protein [AT1G76120.1]	843944	GO:0008033|GO:0001522|GO:0005575	NM_202423	At.34703
A_84_P584912	0.0127535	1.37897	down	10.2853	10.4691	10.3204	9.75114	10.0668	9.86606	AT4G06536	similar to unnamed protein product [Vitis vinifera] (GB:CAO61385.1); contains InterPro domain B302, (SPRY)-like (InterPro:IPR001870) [AT4G06536.1]	826007	GO:0008150|GO:0003674|GO:0005575	NM_178981	At.54182
A_84_P844778	0.0310367	1.11703	up	14.6778	14.7689	14.7418	14.8433	14.9706	14.8535	RPP8	RPP8 (RECOGNITION OF PERONOSPORA PARASITICA 8) [AT5G43470.1]	834367	GO:0006952|GO:0009626|GO:0051707|GO:0009416|GO:0051607|GO:0000166	NM_180793	At.47555
A_84_P772185	0.00258145	1.58358	up	5.48025	5.34758	5.59973	6.01241	6.24047	6.16425	AT1G06790	RNA polymerase Rpb7 N-terminal domain-containing protein [AT1G06790.2]	837190	GO:0006350|GO:0003899	NM_202047	At.48160
A_84_P767684	0.000581	13.4402	down	7.50024	7.65836	8.3813	3.76128	4.61743	3.91574	AT5G33395	transposable element gene [AT5G33395.1]	3771140
A_84_P554154	0.0477759	1.35491	down	15.2696	15.6297	15.3178	14.7788	15.1482	14.9755	DVL4/RTFL17	DVL4/RTFL17 (ROTUNDIFOLIA LIKE 17) [AT1G13245.1]	837884	GO:0048367|GO:0003674	NM_148462	At.11267
A_84_P517994	0.0396107	1.479	down	7.76758	8.16139	8.05254	7.1473	7.5016	7.63876	AT1G79780	Identical to UPF0497 membrane protein At1g79780 [Arabidopsis Thaliana] (GB:Q1PFB8;GB:Q3E6P5;GB:Q9MA01); similar to integral membrane family protein [Arabidopsis thaliana] (TAIR:AT3G16300.1); similar to unnamed protein product [Vitis vinifera] (GB:CAO45842.1); contains InterPro domain Conserved hypothetical protein CHP01569, trans-membrane plant (InterPro:IPR006459); contains InterPro domain Prote…	844317	GO:0016020|GO:0008150|GO:0003674	NM_106627	At.52573
A_84_P16862	0.0203001	1.17694	down	11.7875	11.7948	11.9138	11.5048	11.6656	11.6207	ETFBETA	ETFBETA; electron carrier [AT5G43430.1]	834363	GO:0009055|GO:0006118|GO:0015996|GO:0006552|GO:0005739	NM_001036925	At.7156
A_84_P21709	0.0273944	1.28197	up	11.0161	10.8515	10.7605	11.3108	11.3069	11.0854	ATSPS2F/SPS1	ATSPS2F/SPS1 (SUCROSE PHOSPHATE SYNTHASE 1); sucrose-phosphate synthase [AT5G11110.1]	830979	GO:0005985|GO:0009058|GO:0046524	NM_121149	At.28444
A_84_P23031	0.00169178	1.25536	up	9.34406	9.28999	9.24406	9.60185	9.5758	9.68475	AT3G08990	yippee family protein [AT3G08990.1]	820051	GO:0008150|GO:0003674|GO:0005575	NM_111733	At.49384
A_84_P828701	0.00299522	1.2438	down	9.70349	9.61815	9.70194	9.34327	9.43571	9.30031	ATOFP13/OFP13	ATOFP13/OFP13 (Arabidopsis thaliana ovate family protein 13) [AT5G04820.1]	830361	GO:0008150|GO:0003674|GO:0012505	NM_120564	At.28479
A_84_P214948	0.0241369	1.1415	down	16.2495	16.0793	16.2151	15.9613	16.0096	16.0003	AT5G08050	similar to unnamed protein product [Vitis vinifera] (GB:CAO62462.1); similar to unknown [Populus trichocarpa] (GB:ABK95457.1); contains InterPro domain Protein of unknown function DUF1118 (InterPro:IPR009500); contains InterPro domain Uncharacterised conserved protein UCP022207 (InterPro:IPR016801) [AT5G08050.1]	830699	GO:0009535|GO:0008150|GO:0003674	NM_120887	At.638
A_84_P132185	0.00291145	1.11624	up	12.2332	12.2963	12.2915	12.4084	12.4329	12.4556	AT4G23620	50S ribosomal protein-related [AT4G23620.1]	828462	GO:0005840|GO:0003735|GO:0008097|GO:0006412|GO:0005622	NM_118493	At.2561
A_84_P198134	0.0131132	1.20321	up	14.1715	14.3485	14.2892	14.4863	14.6041	14.5195	AT3G53630	similar to unknown protein [Arabidopsis thaliana] (TAIR:AT4G18692.1); similar to unknown [Populus trichocarpa] (GB:ABK93366.1) [AT3G53630.1]	824531	GO:0008150|GO:0003674|GO:0005575	NM_115223	At.43532
A_84_P11687	0.0445986	1.22084	up	9.59085	9.79395	9.88077	10.057	10.1227	9.9495	AT3G01350	proton-dependent oligopeptide transport (POT) family protein [AT3G01350.1]	819616	GO:0005215|GO:0016020|GO:0006857	NM_111001	At.41291
A_84_P11919	0.0478852	1.43029	up	9.2682	9.05525	8.67802	9.44889	9.63944	9.46208	AT4G13620	AP2 domain-containing transcription factor, putative [AT4G13620.1]	826996	GO:0005634|GO:0003700|GO:0003677|GO:0006355	NM_117436	At.33355
A_84_P12206	0.0210274	1.23807	down	12.0385	12.1354	11.9491	11.6099	11.7644	11.8244	AT5G61810	mitochondrial substrate carrier family protein [AT5G61810.1]	836303	GO:0006810|GO:0005743|GO:0005509	NM_125575	At.26357
A_84_P22289	0.0307927	1.23226	up	13.8034	13.5175	13.718	14.0321	13.9109	13.9997	AT4G02930	elongation factor Tu, putative / EF-Tu, putative [AT4G02930.1]	828134	GO:0006414|GO:0003746|GO:0005739	NM_116527	At.22275
A_84_P860775	0.0123865	1.20035	down	10.7669	10.6286	10.7969	10.4037	10.4932	10.5052	MSRB1	MSRB1 (METHIONINE SULFOXIDE REDUCTASE B 1); peptide-methionine-(S)-S-oxide reductase [AT1G53670.2]	841804	GO:0006979|GO:0008113|GO:0006499|GO:0009507	NM_001124012	At.37365
A_84_P12996	0.02851	1.15046	up	10.1932	10.2168	10.2356	10.4553	10.4953	10.3016	LAC13	LAC13 (laccase 13); copper ion binding / oxidoreductase [AT5G07130.1]	830604	GO:0016491|GO:0012505|GO:0005507	NM_120795	At.5043
A_84_P196034	0.0472093	1.2963	down	10.4012	10.7078	10.6156	10.0333	10.3659	10.2022	AT5G05090	myb family transcription factor [AT5G05090.1]	830391	GO:0003700|GO:0003677|GO:0045449	NM_120591	At.33034
A_84_P809363	0.0243444	1.33105	down	14.1584	14.3738	14.1203	13.7145	13.9778	13.7226
A_84_P17161	0.0266902	1.21368	up	9.60037	9.5597	9.35341	9.74063	9.83777	9.77323	AT1G52750	hydrolase, alpha/beta fold family protein [AT1G52750.1]	841708	GO:0016787	NM_104153	At.37537
A_84_P234923	0.00662651	1.12259	up	8.98571	8.94565	8.90797	9.08038	9.10154	9.1579	EMB1427	EMB1427 (EMBRYO DEFECTIVE 1427); tubulin binding [AT1G80260.1]	844366	GO:0015631|GO:0009793|GO:0000922|GO:0005815	NM_106675	At.33948
A_84_P819980	0.000207	1.70298	down	11.1267	11.1012	11.056	10.3228	10.2319	10.4249	ATPTPKIS1/DSP4/SEX4	ATPTPKIS1/DSP4/SEX4 (STARCH-EXCESS 4); protein tyrosine/serine/threonine phosphatase [AT3G52180.2]	824383	GO:0008138|GO:0030247|GO:0009507|GO:0005982|GO:0006470	NM_001035765	At.24067
A_84_P786892	0.00852021	1.22183	up	13.7591	13.7867	13.9457	14.1446	14.1201	14.094	AT2G41250	haloacid dehalogenase-like hydrolase family protein [AT2G41250.1]	818724	GO:0016787|GO:0008152|GO:0005739	NM_129690	At.28403
A_84_P818318	0.0328689	1.33304	down	10.3843	10.0592	9.9942	9.8025	9.74901	9.64201	AT4G27560	glycosyltransferase family protein [AT4G27560.1]	828865	GO:0016757|GO:0006499|GO:0005575	NM_118891	At.24782
A_84_P800742	0.0122	1.54418	down	7.84025	7.80779	8.25561	7.34307	7.33168	7.34836	ATCTH	ATCTH (Arabidopsis thaliana Cys3His zinc finger protein); transcription factor [AT2G25900.1]	817131	GO:0003700|GO:0045449	NM_128150	At.23916
A_84_P113182	0.0429137	1.19283	down	10.0881	10.1278	10.2782	9.99443	9.95365	9.78293	AT4G39670	glycolipid binding / glycolipid transporter [AT4G39670.1]	830121	GO:0051861|GO:0046836|GO:0017089|GO:0005737	NM_120127	At.31076
A_84_P819415	0.00879604	1.1838	down	8.4542	8.61007	8.5007	8.24257	8.27523	8.31689	AT3G17120	similar to unknown protein [Arabidopsis thaliana] (TAIR:AT4G01960.1); similar to hypothetical protein MtrDRAFT_AC173289g6v1 [Medicago truncatula] (GB:ABN09095.1) [AT3G17120.1]	820969	GO:0008150|GO:0003674|GO:0005575	NM_112588	At.38788
A_84_P795552	0.0114243	2.17011	up	6.09674	6.22217	5.42933	6.92492	7.06626	7.11037		Arabidopsis thaliana mRNA for hypothetical protein, complete cds, clone: RAFL07-82-E12 [AK226778]				At.67923
A_84_P597160	0.0160296	1.30276	up	9.08313	9.23696	9.31347	9.5953	9.47559	9.70737	AT2G39120	similar to unknown protein [Arabidopsis thaliana] (TAIR:AT3G58520.1); similar to unnamed protein product [Vitis vinifera] (GB:CAO68916.1); contains InterPro domain Protein of unknown function DUF860, plant (InterPro:IPR008578) [AT2G39120.1]	818498	GO:0008150|GO:0003674|GO:0005739	NM_129469	At.66409
A_84_P792861	0.0214228	1.16968	up	12.1189	12.0934	12.17	12.3075	12.2855	12.4676	AT1G64600	copper ion binding [AT1G64600.1]	842768	GO:0008150|GO:0005575|GO:0005507	NM_105135	At.66862
A_84_P21934	0.0150313	1.12949	up	13.8538	13.864	13.8865	14.0024	14.0013	14.1275	STRS1	STRS1 (STRESS RESPONSE SUPPRESSOR 1); ATP-dependent helicase [AT1G31970.1]	840087	GO:0008026	NM_102933	At.20258
A_84_P10812	0.0192825	1.14856	up	12.0635	12.0063	12.0544	12.1546	12.2426	12.3266	AT3G13150	pentatricopeptide (PPR) repeat-containing protein [AT3G13150.1]	820503	GO:0008150|GO:0003674	NM_112154	At.8126
A_84_P531238	0.0457936	1.48235	up	7.47767	7.42777	7.67607	8.40382	8.11181	7.76955	AT1G61667	similar to unknown protein [Arabidopsis thaliana] (TAIR:AT5G54530.1); similar to unnamed protein product [Vitis vinifera] (GB:CAO64729.1); contains InterPro domain Protein of unknown function DUF538 (InterPro:IPR007493) [AT1G61667.1]	842463	GO:0008150|GO:0003674|GO:0012505	NM_104848	At.36402
A_84_P12877	0.0106518	1.28815	down	12.8102	12.739	12.7181	12.4569	12.4754	12.2392	AT4G20860	FAD-binding domain-containing protein [AT4G20860.1]	827834	GO:0009055|GO:0012505	NM_118204	At.3571
A_84_P21611	0.00340299	1.30761	up	8.66123	8.74124	8.61317	8.99743	9.15733	9.02166	AT5G48320	DC1 domain-containing protein [AT5G48320.1]	834885	GO:0008150|GO:0003674|GO:0005575	NM_124207	At.49788
A_84_P820997	0.0261362	1.1172	up	9.50457	9.59497	9.43819	9.69088	9.66022	9.6663		Q3EB98_ARATH (Q3EB98) Protein At3g10490, partial (74%) [TC296760]
A_84_P10781	0.0466172	1.28386	up	10.1093	9.70106	9.76857	10.2076	10.2387	10.2142	AT3G15650	phospholipase/carboxylesterase family protein [AT3G15650.1]	820808	GO:0004091	NM_112435	At.39011
A_84_P759658	0.0116491	1.2066	up	9.44428	9.31829	9.2682	9.55072	9.65461	9.63828	AGG2	AGG2 (G-PROTEIN GAMMA SUBUNIT 2) [AT3G22942.1]	825532	GO:0008150|GO:0003674|GO:0005834	NM_180415	At.71143
A_84_P575871	0.0306562	1.28552	up	7.203	7.14265	7.28307	7.41878	7.76758	7.5294	AT3G26235	unknown protein [AT3G26235.1]	822225	GO:0008150|GO:0003674|GO:0005575	NM_148753	At.53504
A_84_P17896	0.00507633	1.15828	down	17.1294	17.0727	17.173	16.9573	16.9094	16.8725	ATLFNR1	ATLFNR1 (LEAF FNR 1); NADPH dehydrogenase/ electron transporter, transferring electrons within the cyclic electron transport pathway of photosynthesis/ electron transporter, transferring electrons within the noncyclic electron transport pathway of photosy [AT5G66190.1]	836751	GO:0008266|GO:0045156|GO:0009535|GO:0003959|GO:0006118|GO:0009570|GO:0045157|GO:0016491	NM_126017	At.47570
A_84_P790472	0.00386403	1.24518	up	8.8653	8.84391	8.83195	9.0615	9.19875	9.22997	AT5G48320	DC1 domain-containing protein [AT5G48320.1]	834885	GO:0008150|GO:0003674|GO:0005575	NM_124207	At.49788
A_84_P558645	0.0120379	1.58301	up	5.60456	5.2769	5.50723	6.11593	5.92831	6.33247	AT1G33500	similar to kinase interacting family protein [Arabidopsis thaliana] (TAIR:AT3G22790.1); similar to unnamed protein product [Vitis vinifera] (GB:CAO15598.1); similar to Os08g0320300 [Oryza sativa (japonica cultivar-group)] (GB:NP_001061527.1) [AT1G33500.1]	840244	GO:0008150|GO:0003674|GO:0005575	NM_103075	At.51904
A_84_P10124	0.0210975	1.44009	down	12.4994	12.9342	12.5865	12.0731	12.2483	12.1203	IAA1	IAA1 (INDOLE-3-ACETIC ACID INDUCIBLE); transcription factor [AT4G14560.1]	827103	GO:0005634|GO:0005515|GO:0003700|GO:0009733	NM_117536	At.43941
A_84_P516273	0.0312653	1.10993	up	9.35071	9.21398	9.35071	9.47034	9.45279	9.44367	AT2G20590	reticulon family protein [AT2G20590.1]	816582	GO:0008150|GO:0005783	NM_201759	At.39674
A_84_P21302	0.0463768	1.32315	down	7.25628	7.27979	7.44525	6.71011	6.90466	7.15462	BZIP49	BZIP49; DNA binding / transcription factor [AT3G56660.1]	824833	GO:0005634|GO:0003700|GO:0003677|GO:0006355	NM_115525	At.5263
A_84_P11054	0.00557481	1.57828	down	14.2526	14.3741	14.4006	13.4648	13.8361	13.7514	AT4G36040	DNAJ heat shock N-terminal domain-containing protein (J11) [AT4G36040.1]	829760	GO:0006457|GO:0009507|GO:0031072	NM_119771	At.20876
A_84_P845218	0.0143865	1.8599	down	5.46157	6.13646	6.06631	5.05113	4.95348	4.97407		NM_129645 transcription factor {Arabidopsis thaliana} (exp=-1; wgp=0; cg=0), partial (97%) [TC288980]
A_84_P21833	0.0257105	1.30332	up	13.2241	13.1696	13.0862	13.5582	13.7116	13.3567	SRG1	SRG1 (SENESCENCE-RELATED GENE 1); oxidoreductase, acting on paired donors, with incorporation or reduction of molecular oxygen, 2-oxoglutarate as one donor, and incorporation of one atom each of oxygen into both donors [AT1G17020.1]	838272	GO:0016706|GO:0010260|GO:0016682|GO:0009813|GO:0005575	NM_101562	At.21208
A_84_P536887	0.00849416	1.53645	down	9.84582	10.0004	9.73331	9.07161	9.42542	9.22365	AT3G50350	similar to unknown protein [Arabidopsis thaliana] (TAIR:AT4G33985.1); similar to hypothetical protein [Vitis vinifera] (GB:CAN61779.1); contains InterPro domain Protein of unknown function DUF1685 (InterPro:IPR012881) [AT3G50350.1]	824197	GO:0008150|GO:0003674|GO:0009507	NM_114895	At.35503
A_84_P238183	0.045899	1.25686	down	12.3748	12.5221	12.7562	12.1603	12.2618	12.2415	AT3G23880	F-box family protein [AT3G23880.1]	821971	GO:0008150|GO:0003674|GO:0005575	NM_113293	At.37629
A_84_P21600	0.00682744	1.23843	down	13.3274	13.3833	13.2837	12.9275	13.0318	13.1096	AT5G45650	subtilase family protein [AT5G45650.1]	834605	GO:0006508|GO:0004289|GO:0012505	NM_123933	At.27938
A_84_P800002	0.0292978	1.27759	down	8.99305	9.26842	9.20216	8.66809	8.86464	8.87061	AT1G78172	140180 CERES-148 Arabidopsis thaliana cDNA clone 108268 5', mRNA sequence [DR271366]	6241302			At.70749
A_84_P15300	0.00830644	1.32132	down	12.1348	12.0837	11.8702	11.6196	11.6031	11.6601	TGA3	TGA3 (TGA1a-related gene 3); DNA binding / calmodulin binding / transcription factor [AT1G22070.1]	838812	GO:0009862|GO:0005634|GO:0005515|GO:0003700|GO:0003677|GO:0042742|GO:0005516	NM_102057	At.15614
A_84_P14207	0.0232503	1.18684	up	9.76871	9.57038	9.64926	9.90207	9.84818	9.97947	ATNAF1/NAF1	ATNAF1/NAF1 [AT1G03530.1]	839468	GO:0008150	NM_100235	At.42540
A_84_P554758	0.0222431	1.22168	down	10.5726	10.609	10.4283	10.1445	10.3431	10.2557	AT4G37810	similar to unknown protein [Arabidopsis thaliana] (TAIR:AT5G10310.1); similar to hypothetical protein [Vitis vinifera] (GB:CAN78177.1) [AT4G37810.1]	829937	GO:0008150|GO:0003674|GO:0012505	NM_148408	At.45312
A_84_P754785	0.000414	1.21191	down	8.31916	8.36272	8.37721	8.04858	8.06688	8.11181	CLE26	CLE26 (CLAVATA3/ESR-RELATED 26) [AT1G69970.2]	843334	GO:0005515|GO:0048046|GO:0007165|GO:0005102	NM_001124103	At.66123
A_84_P17247	0.0116332	1.12245	down	15.5211	15.5026	15.4521	15.2724	15.3215	15.382	ATGPX2	ATGPX2 (GLUTATHIONE PEROXIDASE 2); glutathione peroxidase [AT2G31570.1]	817715	GO:0006979|GO:0005829|GO:0004602	NM_128714	At.10210
A_84_P848499	0.00639717	3.65931	down	11.2418	10.1872	11.1799	8.94083	9.20543	8.84804	AT5G35935	transposable element gene [AT5G35935.1]	3771313			At.25345
A_84_P814961	0.0259614	1.14898	up	14.6475	14.6822	14.715	14.7985	14.9847	14.8624	ATGCN1	ATGCN1 (Arabidopsis thaliana general control non-repressible 1) [AT5G60790.1]	836200	GO:0005215	NM_125472	At.9321
A_84_P599886	0.0231913	1.35272	down	11.9048	12.0651	11.9448	11.313	11.6658	11.6282	AT3G06145	similar to unnamed protein product [Vitis vinifera] (GB:CAO71096.1) [AT3G06145.1]	819788	GO:0008150|GO:0003674|GO:0005575	NM_148692	At.49594
A_84_P827567	0.00669179	1.22387	down	7.99284	7.97934	8.03652	7.60575	7.7472	7.78141
A_84_P12545	0.0357609	1.14503	down	11.7746	11.868	11.6691	11.6229	11.5658	11.5369	ATIDD15/SGR5	ATIDD15/SGR5 (ARABIDOPSIS THALIANA INDETERMINATE(ID)-DOMAIN 15, SHOOT GRAVITROPISM 5); nucleic acid binding / transcription factor/ zinc ion binding [AT2G01940.1]	814725	GO:0009959|GO:0003676|GO:0005634|GO:0003700|GO:0008270|GO:0045449	NM_001084399	At.42019
A_84_P16101	0.0172265	1.26195	down	9.80803	9.90009	9.88961	9.42271	9.48026	9.68778	AT1G61380	S-locus protein kinase, putative [AT1G61380.1]	842432	GO:0030246|GO:0048544|GO:0016301|GO:0006468|GO:0012505	NM_104819	At.36467
A_84_P167713	0.0460293	1.10873	up	12.0899	12.1515	12.1684	12.2174	12.374	12.2651	AT3G20720	similar to hypothetical protein OsI_016901 [Oryza sativa (indica cultivar-group)] (GB:EAY95668.1); similar to predicted protein [Physcomitrella patens subsp. patens] (GB:EDQ56411.1); similar to unnamed protein product [Vitis vinifera] (GB:CAO39040.1); contains domain SUBFAMILY NOT NAMED (PTHR22774:SF4); contains domain UNCHARACTERIZED (PTHR22774) [AT3G20720.1]	821620	GO:0008150|GO:0003674	NM_112963	At.47002
A_84_P14417	0.0159982	1.88331	up	12.167	12.1584	12.8018	13.3894	13.3479	13.1298	AT2G20560	DNAJ heat shock family protein [AT2G20560.1]	816578	GO:0051082|GO:0006457|GO:0005575|GO:0031072	NM_127616	At.26315
A_84_P22566	0.0281957	1.13966	down	17.1193	17.1684	17.2088	16.998	16.8822	17.0505	CLPC	CLPC (HEAT SHOCK PROTEIN 93-V); ATP binding / ATPase [AT5G50920.1]	835165	GO:0031897|GO:0010380|GO:0009535|GO:0009570|GO:0005524|GO:0004176|GO:0009658|GO:0045037|GO:0016887|GO:0006510|GO:0005739|GO:0009507	NM_124471	At.24774
A_84_P17129	0.0379453	1.43809	up	6.01477	5.53455	5.53392	6.25222	6.30494	6.09854	AT1G70500	polygalacturonase, putative / pectinase, putative [AT1G70500.1]	843386	GO:0004650|GO:0005975|GO:0012505	NM_105718	At.52467
A_84_P259640	0.0354962	1.14836	up	15.8197	15.9642	16.0016	16.073	16.1833	16.1279	AT3G22440	hydroxyproline-rich glycoprotein family protein [AT3G22440.1]	821815	GO:0008150|GO:0003674|GO:0005575	NM_113143	At.24509
A_84_P19514	0.0489587	1.12098	down	17.0083	16.9355	17.018	16.7564	16.7841	16.927	CHLM	CHLM (MAGNESIUM-PROTOPORPHYRIN IX METHYLTRANSFERASE); magnesium protoporphyrin IX methyltransferase [AT4G25080.1]	828611	GO:0009535|GO:0009941|GO:0046406|GO:0015995	NM_179107	At.22023
A_84_P564055	0.0451124	1.72678	down	5.05082	5.66041	5.55394	4.23536	4.83535	4.83019	TET17	TET17 (TETRASPANIN16) [AT1G74045.1]	843743	GO:0008150|GO:0003674|GO:0012505	NM_148653	At.52503
A_84_P770298	0.0405393	1.41112	up	5.5536	5.63624	5.53853	5.83981	6.38848	5.99061		hypothetical protein [ATMG00890.1]
A_84_P108352	0.0280567	1.29662	up	8.76825	8.91096	9.05793	9.14959	9.31185	9.39997	AT2G07750	DEAD box RNA helicase, putative [AT2G07750.1]	815422	GO:0008026|GO:0009507	NM_126777	At.52694
A_84_P16658	0.0189282	1.23465	down	12.436	12.5254	12.647	12.1453	12.2279	12.3228	AT4G20760	short-chain dehydrogenase/reductase (SDR) family protein [AT4G20760.1]	827824	GO:0008152|GO:0016491	NM_118194	At.48888
A_84_P18957	0.000658	1.20795	up	10.3552	10.3775	10.4211	10.6535	10.6949	10.6232	GUT2	GUT2; catalytic [AT1G27440.1]	839635	GO:0016020|GO:0008150|GO:0003824	NM_102508	At.49923
A_84_P11914	0.0132664	2.04113	up	12.1031	12.2225	12.7971	13.6219	13.2362	13.3527	AT4G12400	stress-inducible protein, putative [AT4G12400.1]	826849	GO:0006950|GO:0005488|GO:0009644|GO:0009408|GO:0005575|GO:0042542	NM_117310	At.33478
A_84_P815292	0.0146807	1.79203	down	6.95905	7.49521	7.35475	6.23678	6.37954	6.66789	LTA2	LTA2 (PLASTID E2 SUBUNIT OF PYRUVATE DECARBOXYLASE); dihydrolipoyllysine-residue acetyltransferase [AT3G25860.1]	822181	GO:0004742|GO:0009570|GO:0008152|GO:0006086	NM_113489	At.23227
A_84_P575658	0.0436587	1.65697	down	5.75529	6.22151	6.43837	5.30056	5.22533	5.70363		NM_126448 antiporter/ drug transporter/ transporter {Arabidopsis thaliana} (exp=-1; wgp=0; cg=0), complete [TC303451]		GO:0015297|GO:0005215|GO:0016020|GO:0006810
A_84_P15696	0.0390723	1.14095	up	12.187	12.0972	12.2363	12.2681	12.4183	12.4049	ATDRG1	ATDRG1 (ARABIDOPSIS THALIANA DEVELOPMENTALLY REGULATED G-PROTEIN 1); GTP binding [AT1G17470.1]	838320	GO:0005525|GO:0016023|GO:0003924	NM_101609	At.11052
A_84_P281820	0.0196223	1.20174	down	11.5765	11.6957	11.6894	11.3897	11.2866	11.49	AT1G65900	similar to unnamed protein product [Vitis vinifera] (GB:CAO22185.1); contains domain "Helical backbone" metal receptor (SSF53807) [AT1G65900.1]	842902	GO:0008150|GO:0003674|GO:0012505	NM_105262	At.23275
A_84_P18944	0.0413009	1.19133	up	10.8257	10.9372	11.0795	11.151	11.2859	11.1632	AT1G09710	DNA binding [AT1G09710.1]	837499	GO:0003677|GO:0045449	NM_100843	At.44971
A_84_P272840	0.0342787	1.15801	up	12.2205	12.3139	12.3224	12.446	12.6141	12.4317	MOS2	MOS2 (MODIFIER OF SNC1, 2); RNA binding / nucleic acid binding / protein binding [AT1G33520.1]	840246	GO:0003676|GO:0005634|GO:0005515|GO:0042742|GO:0009870|GO:0003723	NM_103076	At.39925
A_84_P197194	0.00392526	1.53899	down	10.4517	10.3656	10.4505	9.99889	9.72428	9.67875	AT4G22870	leucoanthocyanidin dioxygenase, putative / anthocyanidin synthase, putative [AT4G22870.1]	828386	GO:0005575	NM_118416	At.66603
A_84_P818681	0.0418491	1.14039	down	14.0162	14.1203	14.2045	13.8706	13.9148	13.9871	AT3G07700	ABC1 family protein [AT3G07700.1]	819961	GO:0005575	NM_111649	At.18340
A_84_P856377	0.0381265	1.30542	down	5.52487	5.69304	5.59512	5.0598	5.44621	5.15348	AT1G72900	disease resistance protein (TIR-NBS class), putative [AT1G72900.1]	843621	GO:0006952|GO:0004888|GO:0031224	NM_105948	At.71105
A_84_P851332	0.0402602	1.43516	down	5.54861	5.26808	5.57874	4.98109	5.17162	4.67907	AT5G15980	pentatricopeptide (PPR) repeat-containing protein [AT5G15980.1]	831455	GO:0008150|GO:0003674|GO:0005739	NM_121603	At.25498
A_84_P122652	0.0266901	1.15175	down	12.7049	12.593	12.5651	12.3345	12.4527	12.4644	RTE1	RTE1 (REVERSION-TO-ETHYLENE SENSITIVITY1) [AT2G26070.1]	817148	GO:0010105|GO:0003674|GO:0009723|GO:0005783|GO:0005794	NM_128166	At.28087
A_84_P13900	0.0314135	1.20685	down	13.6699	13.6777	13.5634	13.245	13.3493	13.503	CYP96A12	CYP96A12 (cytochrome P450, family 96, subfamily A, polypeptide 12); oxygen binding [AT4G39510.1]	830105	GO:0006118|GO:0019825|GO:0012505	NM_120111	At.3444
A_84_P784638	0.0275535	1.1949	up	13.0882	13.2404	13.2431	13.3669	13.4206	13.5549	AT5G41010	ATTS5481 Gif-SiliqueB Arabidopsis thaliana cDNA clone YBY178, mRNA sequence [F15219]	834103	GO:0005634|GO:0006350|GO:0003899|GO:0003677		At.6587
A_84_P23866	0.0226321	1.26673	up	9.20033	9.18947	9.10802	9.61754	9.57484	9.32876	AT2G16980	tetracycline transporter [AT2G16980.1]	816201	GO:0008493|GO:0046677|GO:0012505|GO:0016021|GO:0015904	NM_201747	At.40211
A_84_P537048	0.00682437	1.47523	up	5.90286	6.22061	5.98492	6.49083	6.63781	6.66257	AT4G36105	similar to unknown protein [Arabidopsis thaliana] (TAIR:AT2G17990.1); similar to putative calcium-dependent protein kinase CPK1 adapter protein 2 [Mesembryanthemum crystallinum] (GB:AAR06858.1) [AT4G36105.1]	829767	GO:0008150|GO:0003674|GO:0005575	NM_119777	At.31352
A_84_P22412	0.0106446	1.1945	up	6.89523	6.77003	6.93204	7.08571	7.1783	7.1025	WRKY13	WRKY13 (WRKY DNA-binding protein 13); transcription factor [AT4G39410.1]	830096	GO:0005634|GO:0003700|GO:0009507|GO:0006355	NM_120101	At.26284
A_84_P811289	0.000425	1.46264	up	16.0642	15.9195	15.9925	16.5808	16.4835	16.5576	HSP81-2	HSP81-2 (EARLY-RESPONSIVE TO DEHYDRATION 8); ATP binding [AT5G56030.1]	835701	GO:0006952|GO:0009908|GO:0005524|GO:0050821|GO:0006457|GO:0012505|GO:0009408|GO:0010286|GO:0048366	NM_124985	At.25243
A_84_P13802	0.0295833	1.28541	up	10.5804	10.2881	10.5841	10.8293	10.7725	10.9375	AT4G11970	YT521-B-like family protein [AT4G11970.2]	826804	GO:0008150|GO:0003674|GO:0005575	NM_202808	At.48848
A_84_P10388	0.0108571	1.10702	up	12.9763	12.8704	12.9243	13.079	13.0477	13.0842	AT1G80620	ribosomal protein S15 family protein [AT1G80620.1]	844401	GO:0003735|GO:0006412|GO:0015935	NM_179583	At.44637
A_84_P788943	0.0107457	1.12852	up	10.9461	10.9334	10.9711	11.0534	11.1425	11.178	ATBPM6	ATBPM6 (BTB-POZ AND MATH DOMAIN 6); protein binding [AT3G43700.1]	823478	GO:0005515	NM_114238	At.43019
A_84_P15873	0.0467623	1.13018	up	15.9142	15.7109	15.8332	15.9807	15.9732	16.0341	AT5G23900	60S ribosomal protein L13 (RPL13D) [AT5G23900.1]	832455	GO:0022626|GO:0005840|GO:0003735|GO:0006412|GO:0042254	NM_122295	At.8750
A_84_P193394	0.00673388	1.64949	up	13.6299	13.1731	13.2623	14.0625	14.0724	14.0964	AT3G16670	similar to unknown protein [Arabidopsis thaliana] (TAIR:AT3G16660.1); similar to unnamed protein product [Vitis vinifera] (GB:CAO44793.1) [AT3G16670.1]	820919	GO:0008150|GO:0003674|GO:0012505	NM_112540	At.43368
A_84_P16434	0.028662	1.10752	down	12.2519	12.2857	12.2322	12.0285	12.1357	12.1636	ATH9	ATH9 (thioredoxin H-type 9); thiol-disulfide exchange intermediate [AT3G08710.1]	820018	GO:0006499|GO:0045454|GO:0030508|GO:0005575	NM_111705	At.50160
A_84_P787433	0.0268721	1.18446	down	9.89535	9.98092	10.0642	9.6663	9.70312	9.83834	AT4G27620	similar to unknown protein [Arabidopsis thaliana] (TAIR:AT4G27610.3); similar to unknown protein [Arabidopsis thaliana] (TAIR:AT4G27610.1); similar to unknown protein [Arabidopsis thaliana] (TAIR:AT4G27610.2); similar to unnamed protein product [Vitis vinifera] (GB:CAO62123.1) [AT4G27620.1]	828873	GO:0008150|GO:0003674|GO:0005739	NM_118898	At.32086
A_84_P15944	0.00678692	2.48803	up	5.12332	4.34195	4.51666	6.16714	5.90444	5.85536	AT5G50790	nodulin MtN3 family protein [AT5G50790.1]	835151	GO:0016020|GO:0008150	NM_124457	At.7905
A_84_P16701	0.0190386	1.10601	down	11.2743	11.2012	11.3242	11.0985	11.1198	11.1454	AT4G30350	heat shock protein-related [AT4G30350.1]	829158	GO:0008150	NM_119181	At.23371
A_84_P195734	0.0228626	1.1425	up	12.4291	12.5533	12.5961	12.6909	12.7101	12.754	AT1G02890	AAA-type ATPase family protein [AT1G02890.1]	839507	GO:0016887|GO:0009507	NM_100170	At.23056
A_84_P10662	0.0461967	1.26327	up	9.21907	9.03656	9.3943	9.44592	9.64142	9.57409	AT2G45680	TCP family transcription factor, putative [AT2G45680.1]	819176	GO:0005634|GO:0003700|GO:0045449	NM_130131	At.24576
A_84_P603728	0.0154447	1.38142	down	6.96243	6.88517	6.95707	6.24999	6.534	6.62222	AT5G02600	heavy-metal-associated domain-containing protein [AT5G02600.2]	831874	GO:0030001|GO:0046872|GO:0009507	NM_202994	At.23074
A_84_P853863	0.00661231	1.20905	up	11.9696	11.8728	11.8889	12.2635	12.1132	12.1763	PDE319/SCA3	PDE319/SCA3 (SCABRA 3); DNA binding / DNA-directed RNA polymerase [AT2G24120.2]	816946	GO:0006350|GO:0003899|GO:0003677|GO:0005739	NM_201796	At.21683
A_84_P577078	0.00776581	2.12073	up	10.5829	11.1019	10.3873	11.7019	11.8722	11.7518	AT5G35480	unknown protein [AT5G35480.1]	833512	GO:0008150|GO:0003674|GO:0005575	NM_122939	At.30595
A_84_P523352	0.0433781	1.11601	up	12.723	12.6818	12.6981	12.7673	12.9507	12.8599	AT2G18090	PHD finger family protein / SWIB complex BAF60b domain-containing protein / GYF domain-containing protein [AT2G18090.1]	816321	GO:0005634|GO:0003677|GO:0006355	NM_179640	At.13556
A_84_P20669	0.048954	1.36024	down	13.7948	14.2498	14.2365	13.5535	13.6587	13.7373	ATBZIP1	ATBZIP1 (ARABIDOPSIS THALIANA BASIC LEUCINE-ZIPPER 1); DNA binding / protein heterodimerization/ transcription factor [AT5G49450.1]	835005	GO:0009901|GO:0005634|GO:0003700|GO:0046982|GO:0003677|GO:0009507|GO:0006355	NM_001125930	At.26573
A_84_P104906	0.0387527	1.13628	up	13.821	13.7542	13.7719	13.8557	13.9964	14.048	ABH1	ABH1 (ABA HYPERSENSITIVE 1) [AT2G13540.1]	815840	GO:0005634|GO:0006412|GO:0000339|GO:0009737	NM_126934	At.25306
A_84_P21970	0.00563598	1.38542	down	11.0236	11.1831	11.1033	10.4895	10.7336	10.6758	AT2G22200	AP2 domain-containing transcription factor [AT2G22200.1]	816754	GO:0005634|GO:0003700|GO:0003677|GO:0006355	NM_127788	At.39467
A_84_P768752	0.0155605	1.20472	down	6.25121	6.16659	6.23933	5.87643	5.90332	6.07128	AT5G63195	other RNA [AT5G63195.1]	5008329		NR_023288	At.68046
A_84_P835765	0.0149409	1.26525	up	5.75189	5.48451	5.68712	5.97626	5.94866	6.01687	AT4G21530	nucleotide binding [AT4G21530.1]	828238	GO:0008150|GO:0000166|GO:0005575	NM_118273	At.32620
A_84_P833535	0.0483313	1.13295	down	10.8868	11.0254	10.824	10.6982	10.778	10.7198	AT1G04555	similar to unknown protein [Arabidopsis thaliana] (TAIR:AT4G33380.1); similar to hypothetical protein [Vitis vinifera] (GB:CAN81443.1) [AT1G04555.1]	5007662		NM_001083988	At.47621
A_84_P11412	0.0460348	1.16143	up	13.3396	13.1064	13.1374	13.4484	13.389	13.3937	ARR4	ARR4 (RESPONSE REGULATOR 4); transcription regulator/ two-component response regulator [AT1G10470.1]	837587	GO:0030528|GO:0005634|GO:0005515|GO:0009736|GO:0009793|GO:0006950|GO:0042752|GO:0009735|GO:0005737|GO:0010017|GO:0000156	NM_100921	At.22981
A_84_P21543	0.0419143	1.21336	down	15.0925	15.2256	15.326	14.8896	14.8516	15.066	ADG2	ADG2 (ADPG PYROPHOSPHORYLASE 2); glucose-1-phosphate adenylyltransferase [AT5G19220.1]	832042	GO:0005978|GO:0008878|GO:0030244|GO:0009058|GO:0009507	NM_121927	At.429
A_84_P122322	0.0439697	1.15025	down	12.7197	12.6464	12.7042	12.4428	12.4037	12.618	PIE1	PIE1 (PHOTOPERIOD-INDEPENDENT EARLY FLOWERING 1); ATP binding / DNA binding / helicase [AT3G12810.1]	820463	GO:0004386|GO:0048441|GO:0005524|GO:0003677|GO:0016514|GO:0048451|GO:0009910|GO:0016585	NM_112117	At.39549
A_84_P866267	0.0222962	2.08394	down	5.88234	6.55079	6.53294	4.87775	5.43965	5.47073	ATEXPA16	ATEXPA16 (ARABIDOPSIS THALIANA EXPANSIN A16) [AT3G55500.1]	824715	GO:0009831|GO:0005576|GO:0003674|GO:0009826|GO:0006949|GO:0009828|GO:0012505	NM_115407	At.35021
A_84_P20290	0.00953302	1.18688	up	10.7163	10.6147	10.7227	10.9355	10.8611	10.9986	AT3G29770	hydrolase, alpha/beta fold family protein [AT3G29770.1]	822677	GO:0016787|GO:0006499|GO:0009507	NM_113902	At.36859
A_84_P764188	0.0057514	1.16951	up	10.7268	10.6153	10.6213	10.9132	10.8408	10.8871	AT4G13120	transposable element gene [AT4G13120.1]	3770169
A_84_P768762	0.0238115	1.36181	down	8.51204	8.71242	8.55572	7.95802	8.33836	8.14722	AT5G43725	other RNA [AT5G43725.1]	5008292		NR_023216
A_84_P11540	0.0430033	1.14321	down	11.6445	11.6299	11.5648	11.3704	11.5419	11.3477	AT1G26100	cytochrome B561 family protein [AT1G26100.1]	839151	GO:0006118|GO:0008805|GO:0016021	NM_102375	At.70413
A_84_P795897	0.0163336	1.5692	down	8.4827	8.28575	8.59087	7.53423	7.89648	7.97853		Arabidopsis thaliana clone 117095 mRNA sequence [DQ108704]				At.68059
A_84_P548629	0.0384539	1.22367	up	10.2551	10.502	10.5453	10.6659	10.7351	10.7749	SDG40	SDG40 (SET DOMAIN GROUP 40) [AT5G17240.1]	831588	GO:0005634|GO:0008150|GO:0003674	NM_121730	At.31578
A_84_P842259	0.0178979	1.15793	down	12.0752	12.1418	12.0355	11.7852	11.934	11.8987	AT1G75370	SEC14 cytosolic factor, putative / phosphatidylinositol transfer-like protein, putative [AT1G75370.1]	843873	GO:0005215|GO:0006810|GO:0005622	NM_106191	At.34785
A_84_P814157	0.0070643	1.21354	up	10.586	10.6574	10.668	10.8541	10.8829	11.0119						At.48954
A_84_P284670	0.0482006	1.2314	up	13.7433	13.7273	13.9102	13.9544	14.067	14.2603	AT2G33850	similar to unknown protein [Arabidopsis thaliana] (TAIR:AT1G28400.1); similar to unknown [Brassica napus] (GB:AAC06020.1) [AT2G33850.1]	817954	GO:0008150|GO:0003674|GO:0012505	NM_128945	At.14697
A_84_P855228	0.0332077	1.19398	up	7.88891	7.77055	7.67064	7.93744	8.10387	8.05612	AT1G35320	similar to unknown protein [Arabidopsis thaliana] (TAIR:AT4G09260.1) [AT1G35320.1]	840421	GO:0008150|GO:0003674|GO:0005575	NM_103229	At.17669
A_84_P19671	0.0115873	1.3315	up	6.48857	6.71622	6.73537	7.03705	7.15517	6.9871	AT5G27920	F-box family protein [AT5G27920.1]	832858	GO:0008150|GO:0004842|GO:0005575	NM_122674	At.30778
A_84_P532146	0.0490516	1.1841	up	5.70436	5.74833	5.86664	5.96729	5.92368	6.15974		O64602_ARATH (O64602) F17O7.12 (At1g70340), complete [TC284723]
A_84_P809682	0.0304762	1.24929	up	7.78164	7.54464	7.75977	8.07316	7.89234	8.08389	AT5G54940	eukaryotic translation initiation factor SUI1, putative [AT5G54940.2]	835585	GO:0003743|GO:0006413|GO:0005575	NM_124876	At.23443
A_84_P816867	0.038579	1.25646	down	10.0038	9.9623	10.2602	9.64704	9.8396	9.75154	AT5G14260	SET domain-containing protein [AT5G14260.2]	831276	GO:0005634|GO:0008150|GO:0003674|GO:0009507	NM_121430	At.28593
A_84_P13209	0.00344461	1.20207	down	12.609	12.6354	12.4999	12.3374	12.3043	12.3061	AT5G58320	kinase interacting protein-related [AT5G58320.1]	835944	GO:0008150	NM_180882	At.71066
A_84_P11943	0.00773269	1.45774	up	7.74952	7.77531	7.94747	8.46172	8.45479	8.18699	AT4G23590	aminotransferase class I and II family protein [AT4G23590.1]	828459	GO:0009058|GO:0008483|GO:0005575	NM_118490	At.28373
A_84_P754686	0.0163357	1.28052	up	9.206	9.24864	9.37279	9.50724	9.6262	9.76418	AT1G71528	other RNA [AT1G71528.1]	6240282		NR_022399
A_84_P19698	0.0112355	1.78646	down	9.39022	9.84325	9.97636	9.01804	8.87401	8.80646	AT5G42830	transferase family protein [AT5G42830.1]	834294	GO:0008150|GO:0016740|GO:0005575	NM_123648	At.30151
A_84_P75894	0.0209912	1.61999	up	6.08366	5.76341	6.39373	6.81348	6.67849	6.83679	HIC	HIC (HIGH CARBON DIOXIDE); acyltransferase [AT2G46720.1]	819284	GO:0030497|GO:0008415|GO:0042335|GO:0012505|GO:0000038	NM_130237	At.36468
A_84_P14672	0.027277	1.44732	up	7.95124	8.12503	7.88036	8.53424	8.7517	8.27084	AT1G23850	similar to unknown protein [Arabidopsis thaliana] (TAIR:AT1G23840.1); similar to hypothetical protein [Vitis vinifera] (GB:CAN74577.1) [AT1G23850.1]	838996	GO:0008150|GO:0003674|GO:0005575	NM_102233	At.41517
A_84_P753690	0.0202683	1.6378	down	7.51162	7.92109	7.39976	6.76958	7.10954	6.81808	AT1G26762	similar to unknown protein [Arabidopsis thaliana] (TAIR:AT5G26270.1) [AT1G26762.1]	5007726	GO:0012505	NM_001084129	At.65932
A_84_P23901	0.0366107	1.14098	up	14.9339	15.0348	14.9819	15.0771	15.2648	15.1795	SDF2	SDF2 (STROMAL CELL-DERIVED FACTOR 2-LIKE PROTEIN PRECURSOR) [AT2G25110.1]	817049	GO:0016020|GO:0008150|GO:0003674|GO:0005783	NM_128068	At.14653
A_84_P804764	0.0318319	1.19739	up	8.68572	8.56424	8.64202	8.94658	8.74754	8.97754	AT4G06634	zinc finger (C2H2 type) family protein [AT4G06634.1]	826093	GO:0003676|GO:0008150|GO:0008270|GO:0005622	NM_178992	At.47264
A_84_P831934	0.0197455	1.68531	down	7.18877	7.70181	7.62581	6.51834	6.82007	6.91894	AT1G06580	pentatricopeptide (PPR) repeat-containing protein [AT1G06580.1]	837169	GO:0008150	NM_100537	At.42334
A_84_P75444	0.0237397	1.11024	up	12.0588	11.9875	12.0189	12.1062	12.2345	12.1771	AT2G24100	similar to unknown protein [Arabidopsis thaliana] (TAIR:AT4G30780.1); similar to unnamed protein product [Vitis vinifera] (GB:CAO66612.1) [AT2G24100.1]	816944	GO:0003674	NM_127972	At.13397
A_84_P166063	0.0269574	1.29489	down	10.2511	10.3078	10.4607	9.82439	10.1321	9.94467	AT4G15620	integral membrane family protein [AT4G15620.1]	827239	GO:0008150|GO:0003674|GO:0005575	NM_117653	At.33162
A_84_P826409	0.0305112	1.40492	down	11.4555	11.7459	11.7644	10.9607	11.3433	11.1903	AT4G34250	fatty acid elongase, putative [AT4G34250.1]	829574	GO:0030497|GO:0008415|GO:0012505|GO:0000038	NM_119589	At.43164
A_84_P13220	0.000221	1.21934	up	12.5835	12.5908	12.5872	12.8732	12.8345	12.9122	AT1G15420	similar to unnamed protein product [Vitis vinifera] (GB:CAO46050.1); contains InterPro domain Protein of unknown function NUC189, C-terminal (InterPro:IPR012979) [AT1G15420.1]	838113	GO:0008150|GO:0003674|GO:0005575	NM_179340	At.11425
A_84_P22513	0.0067664	1.84472	up	4.96372	5.36745	5.44059	6.30494	6.10577	6.01126	AT5G35950	jacalin lectin family protein [AT5G35950.1]	833586	GO:0008150|GO:0003674|GO:0005575	NM_122986	At.55150
A_84_P800349	0.0274788	1.23617	up	5.77441	5.86265	5.7259	5.94823	6.10491	6.22745		AYBDB69TR pooled cDNA populations Arabidopsis thaliana cDNA, mRNA sequence [EG508469]				At.70950
A_84_P758704	0.0244752	1.19704	down	12.3139	12.2111	12.3157	11.8937	12.0591	12.1094	AT2G46100	similar to unknown protein [Arabidopsis thaliana] (TAIR:AT3G04890.2); similar to unknown protein [Arabidopsis thaliana] (TAIR:AT3G04890.1); similar to unnamed protein product [Vitis vinifera] (GB:CAO39659.1) [AT2G46100.2]	819218	GO:0008150|GO:0003674|GO:0009507	NM_130173	At.48599
A_84_P856871	0.017875	1.39013	down	12.5379	12.7064	12.6307	11.9423	12.1783	12.3287						At.28461
A_84_P13182	0.0384225	1.3271	up	10.3031	10.1423	10.3584	10.7816	10.8057	10.4413	IRX3	IRX3 (IRREGULAR XYLEM 3, MURUS 10); cellulose synthase [AT5G17420.1]	831608	GO:0009834|GO:0005886|GO:0009832|GO:0030244|GO:0010400|GO:0016759	NM_121748	At.25558
A_84_P806024	0.0213553	1.24117	up	17.5262	17.6349	17.516	17.7264	17.9021	17.9837	HSC70-1	HSC70-1 (heat shock cognate 70 kDa protein 1); ATP binding [AT5G02500.1]	831020	GO:0009409|GO:0005829|GO:0005524|GO:0006457|GO:0009408|GO:0009615	NM_120328	At.23663
A_84_P845074	0.0465692	1.26443	down	13.1832	13.0564	13.0072	12.8674	12.5313	12.8326	AT4G32330	similar to unknown protein [Arabidopsis thaliana] (TAIR:AT2G25480.1); similar to unknown [Populus trichocarpa] (GB:ABK95344.1); contains InterPro domain Targeting for Xklp2 (InterPro:IPR009675) [AT4G32330.3]	829367	GO:0008150|GO:0003674|GO:0005575	NM_001125622	At.20919
A_84_P21273	0.000274	1.32879	up	9.19303	9.15628	9.24058	9.61642	9.56151	9.64231	OBP1	OBP1 (OBF BINDING PROTEIN 1); DNA binding / transcription factor [AT3G50410.1]	824205	GO:0005515|GO:0003700|GO:0003677|GO:0045941|GO:0009733|GO:0009751	NM_114901	At.20758
A_84_P806949	0.0444023	1.17453	up	18.0751	18.0838	17.913	18.254	18.3573	18.1569	TCTP	TCTP (TRANSLATIONALLY CONTROLLED TUMOR PROTEIN) [AT3G16640.1]	820916	GO:0008150|GO:0005737	NM_112537	At.47256
A_84_P815956	0.0106388	1.2342	down	10.8169	10.6185	10.7904	10.4687	10.4583	10.388
A_84_P559167	0.015301	1.26495	down	9.91124	9.85894	9.65143	9.4165	9.49581	9.49208	AT4G32000	protein kinase family protein [AT4G32000.1]	829331	GO:0016301|GO:0006468|GO:0012505	NM_119352	At.31695
A_84_P829204	0.0266441	1.15903	up	11.6266	11.6667	11.7251	11.7836	11.9003	11.9731	GCN5	GCN5 (HISTONE ACETYLTRANSFERASE OF THE GNAT FAMILY 1); H3 histone acetyltransferase [AT3G54610.1]	824626	GO:0005634|GO:0009908|GO:0009416|GO:0004402|GO:0003677|GO:0045941|GO:0000123|GO:0010484|GO:0016573|GO:0010015	NM_115318	At.10490
A_84_P24009	0.00479717	1.1693	up	11.8158	11.7494	11.8376	11.9761	12.0791	12.0245	AT3G05990	leucine-rich repeat family protein [AT3G05990.1]	819770	GO:0005515|GO:0012505|GO:0007165	NM_111473	At.40583
A_84_P23861	0.031972	1.17401	up	11.1885	11.1944	11.3863	11.4281	11.5096	11.5258	AT2G46610	arginine/serine-rich splicing factor, putative [AT2G46610.1]	819273	GO:0008150|GO:0003723|GO:0005575	NM_201973	At.28553
A_84_P831757	0.0280754	1.17743	up	10.3454	10.4063	10.5575	10.6139	10.6863	10.716	AT3G04130	pentatricopeptide (PPR) repeat-containing protein [AT3G04130.1]	819568	GO:0008150	NM_111284	At.26555
A_84_P770087	0.0244793	1.51818	up	6.12335	6.45604	6.69287	6.93701	7.07886	7.06342		hypothetical protein [ATMG00010.1]
A_84_P820107	0.0265164	1.17671	down	13.6161	13.6166	13.5532	13.2474	13.473	13.3613
A_84_P152188	0.0315608	1.39447	up	13.1006	13.4559	13.1086	13.6707	13.8709	13.5626	ATDI19	ATDI19 (Arabidopsis thaliana drought-induced 19) [AT1G56280.1]	842081	GO:0009414|GO:0009737	NM_104507	At.35
A_84_P859317	0.00281157	1.93426	down	11.5239	11.6335	11.5473	10.4035	10.8842	10.5616	PRP4	PRP4 (PROLINE-RICH PROTEIN 4) [AT4G38770.1]	830032	GO:0005618	NM_120037	At.22021
A_84_P260410	0.00204946	2.29529	down	9.58627	9.66253	9.1811	8.12503	8.37367	8.33517	AT1G78450	SOUL heme-binding family protein [AT1G78450.1]	844181	GO:0008150|GO:0005488|GO:0012505	NM_106492	At.34296
A_84_P845356	0.00507818	1.54731	down	11.7349	12.0241	11.8182	11.0954	11.2443	11.3483	RMA1	RMA1 (Ring finger protein with Membrane Anchor 1); protein binding / ubiquitin-protein ligase/ zinc ion binding [AT4G03510.2]	825654	GO:0005515|GO:0016020|GO:0006511|GO:0004842|GO:0008270	NM_202777	At.239
A_84_P17949	0.00217991	1.20251	down	9.30505	9.38338	9.38338	9.03617	9.12026	9.11725	AT1G17330	metal-dependent phosphohydrolase HD domain-containing protein-related [AT1G17330.1]	838304	GO:0008150|GO:0005575|GO:0003824	NM_101594	At.41841
A_84_P18737	0.0397699	1.38388	up	9.55571	9.10522	9.1535	9.86362	9.69894	9.65801	AT5G38710	proline oxidase, putative / osmotic stress-responsive proline dehydrogenase, putative [AT5G38710.1]	833862	GO:0006562|GO:0006537|GO:0004657	NM_123232	At.50494
A_84_P533936	0.00907752	1.16235	up	10.5008	10.6213	10.61	10.7501	10.7965	10.8366	AT1G73130	similar to unknown protein [Arabidopsis thaliana] (TAIR:AT1G17780.2); similar to hypothetical protein [Vitis vinifera] (GB:CAN66610.1); similar to unnamed protein product [Vitis vinifera] (GB:CAO39378.1) [AT1G73130.1]	843644	GO:0008150|GO:0003674|GO:0005575	NM_105971	At.35027
A_84_P813630	0.00366216	1.1501	up	13.921	13.9371	13.9454	14.0736	14.1541	14.1812	TUB8	TUB8 (tubulin beta-8) [AT5G23860.1]	832451	GO:0009409|GO:0005200|GO:0007017|GO:0045298	NM_122291	At.330
A_84_P792192	0.00963946	1.94021	down	6.8461	7.40301	7.37219	6.10046	6.21772	6.43447	TAF15	TAF15 (TBP-ASSOCIATED FACTOR 15); RNA binding [AT1G50300.1]	841452	GO:0008150|GO:0003723|GO:0005622	NM_103914	At.28724
A_84_P15402	0.0497989	1.28948	down	13.5302	13.4838	13.1788	13.0066	13.1668	12.9191	AHB1	AHB1 (ARABIDOPSIS HEMOGLOBIN 1) [AT2G16060.1]	816103	GO:0005344|GO:0001666|GO:0019825|GO:0005575	NM_127165	At.40321
A_84_P21054	0.0315413	1.18493	up	9.64749	9.59147	9.7432	9.7923	10.0019	9.9224	AT2G05760	xanthine/uracil permease family protein [AT2G05760.1]	815127	GO:0022857|GO:0016020|GO:0006810	NM_126592	At.14537
A_84_P825709	0.0288084	1.51381	up	6.13395	5.7467	5.7847	6.6866	6.53023	6.24307	AT4G13030	similar to unnamed protein product [Vitis vinifera] (GB:CAO18001.1); contains domain P-loop containing nucleoside triphosphate hydrolases (SSF52540) [AT4G13030.2]	826917	GO:0008150|GO:0005575	NM_179040	At.3517
A_84_P862359	0.00252185	1.54506	down	10.5309	10.3094	10.4803	9.78221	9.71892	9.93644	ATPTPKIS1/DSP4/SEX4	ATPTPKIS1/DSP4/SEX4 (STARCH-EXCESS 4); polysaccharide binding / protein tyrosine/serine/threonine phosphatase [AT3G52180.1]	824383	GO:0008138|GO:0030247|GO:0009507|GO:0005982|GO:0006470	NM_115078	At.24067
A_84_P810457	0.032671	1.20975	down	11.3653	11.2226	11.1056	11.0317	10.8899	10.9479	AT1G55450	embryo-abundant protein-related [AT1G55450.1]	841992	GO:0008152|GO:0008168	NM_104421	At.20564
A_84_P21779	0.0428347	1.10307	up	10.9482	11.0882	11.0318	11.1223	11.1584	11.212	AT1G22970	protein binding [AT1G22970.1]	838904	GO:0005515|GO:0016192|GO:0016020	NM_102144	At.44953
A_84_P14611	0.0144196	1.52671	down	15.2061	15.0544	15.2934	14.5393	14.3685	14.8148	AT3G29320	glucan phosphorylase, putative [AT3G29320.1]	822590	GO:0016757|GO:0009414|GO:0009266|GO:0009536|GO:0004645	NM_113857	At.5745
A_84_P544427	0.0291698	1.18545	down	14.0394	13.953	14.1188	13.6886	13.8048	13.8815	AT1G14150	oxygen evolving enhancer 3 (PsbQ) family protein [AT1G14150.2]	837974	GO:0015979|GO:0009535|GO:0030095|GO:0009543|GO:0005509	NM_202091	At.47475
A_84_P13014	0.000747	2.14825	up	13.105	12.9749	13.2569	14.287	14.3159	14.0434	AT5G12110	elongation factor 1B alpha-subunit 1 (eEF1Balpha1) [AT5G12110.1]	831084	GO:0005853|GO:0006414|GO:0003746	NM_121249	At.699
A_84_P827574	0.0483149	1.15174	down	11.46	11.2931	11.2586	11.0637	11.1915	11.1452	AT3G49810	U-box domain-containing protein [AT3G49810.1]	824143	GO:0016567|GO:0004842|GO:0005488|GO:0000151	NM_114841	At.43608
A_84_P21131	0.000522	1.13371	up	13.4272	13.4479	13.4003	13.6182	13.6166	13.5838	AT2G25520	phosphate translocator-related [AT2G25520.1]	817090	GO:0008514|GO:0012505	NM_128109	At.13776
A_84_P853047	0.0482552	1.20393	down	6.05895	6.16944	6.30458	5.8052	6.02436	5.90015	DEG8/DEGP8	DEG8/DEGP8 (DEGP PROTEASE 8); peptidase/ serine-type peptidase/ trypsin [AT5G39830.2]	833979	GO:0006508|GO:0008236|GO:0008233|GO:0009543|GO:0004295|GO:0010206	NM_203134	At.22069
A_84_P850377	0.0362006	1.12891	up	14.4112	14.4097	14.566	14.6559	14.6628	14.5929	EMB2444	EMB2444 (EMBRYO DEFECTIVE 2444); RNA binding [AT2G18510.1]	816366	GO:0009793|GO:0003723|GO:0005575	NM_127407	At.20306
A_84_P17697	0.00314279	1.22122	down	10.9974	11.0176	11.1223	10.7556	10.7174	10.7994	AT4G17360	formyltetrahydrofolate deformylase, putative [AT4G17360.1]	827448	GO:0008864|GO:0016742|GO:0009152|GO:0009058	NM_117840	At.33006
A_84_P19823	0.00177377	1.15945	up	11.7083	11.7295	11.7932	11.9592	11.9792	11.9329	AT2G17670	pentatricopeptide (PPR) repeat-containing protein [AT2G17670.1]	816274	GO:0008150	NM_127321	At.27997
A_84_P818769	0.00108904	1.35018	down	11.4018	11.4317	11.4041	11.0358	10.8786	11.0238	ATAUX2-11	ATAUX2-11 (indoleacetic acid-induced protein 4); transcription factor [AT5G43700.1]	834390	GO:0005634|GO:0003700|GO:0006417|GO:0003677|GO:0009733|GO:0005622	NM_123736	At.47260
A_84_P125071	0.041415	1.15068	up	10.8932	11.0762	11.0317	11.1445	11.1836	11.2805	AT4G01990	pentatricopeptide (PPR) repeat-containing protein [AT4G01990.1]	828172	GO:0008150|GO:0005488	NM_116430	At.3857
A_84_P506755	0.00396318	1.4491	up	4.98525	5.08076	5.28051	5.69041	5.61496	5.64663		GB
A_84_P753846	0.00749529	1.31191	up	9.49685	9.60241	9.64636	9.85521	10.0775	9.98792	AT1G68862	unknown protein [AT1G68862.1]	5007841		NM_001084327	At.47658
A_84_P143369	0.0202673	1.17778	up	9.08774	9.02828	9.0854	9.18512	9.34191	9.38259	AT2G40240	pentatricopeptide (PPR) repeat-containing protein [AT2G40240.1]	818616	GO:0008150|GO:0003674	NM_129582	At.37083
A_84_P10611	0.0172553	1.36765	down	12.6901	12.8251	13.0692	12.3476	12.4371	12.4448	AT2G43530	trypsin inhibitor, putative [AT2G43530.1]	818954	GO:0006952|GO:0005576|GO:0030304|GO:0012505	NM_129914	At.36880
A_84_P799914	0.00321496	1.61768	down	7.20704	7.51591	7.43064	6.73887	6.76147	6.57148	AT3G05640	protein phosphatase 2C, putative / PP2C, putative [AT3G05640.2]	819731	GO:0004722|GO:0008150|GO:0005575	NM_202501	At.26583
A_84_P75404	0.0450942	7.07354	down	5.09474	7.33695	8.41491	4.26419	4.09975	4.01535	AT5G55150	F-box family protein [AT5G55150.1]	835608	GO:0008150|GO:0003674|GO:0005575	NM_124897	At.65680
A_84_P812231	0.00585453	1.18205	up	15.4643	15.381	15.341	15.639	15.6817	15.5895	AT1G03230	extracellular dermal glycoprotein, putative / EDGP, putative [AT1G03230.1]	838532	GO:0006508|GO:0004190|GO:0004194|GO:0012505	NM_100205	At.25334
A_84_P823140	0.00629957	1.11546	down	15.1408	15.0952	15.187	14.9562	15.0039	14.99	AT5G51110	similar to dehydratase family [Arabidopsis thaliana] (TAIR:AT1G29810.1); similar to unnamed protein product [Vitis vinifera] (GB:CAO62291.1); contains InterPro domain Transcriptional coactivator/pterin dehydratase (InterPro:IPR001533) [AT5G51110.1]	835185	GO:0008150|GO:0003674|GO:0009507	NM_124490	At.9685
A_84_P750060	0.00173219	6.40048	down	6.08118	5.68598	6.46894	3.82854	2.87538	3.49764	AT1G36680	transposable element gene [AT1G36680.1]	3767024
A_84_P816546	0.0407472	1.1175	up	14.7816	14.7585	14.8194	14.8878	14.9046	15.0478	AT2G20450	60S ribosomal protein L14 (RPL14A) [AT2G20450.1]	816564	GO:0005840|GO:0003735|GO:0006412|GO:0042254|GO:0005783	NM_127604	At.28514
A_84_P23582	0.00570323	1.34481	up	14.946	15.1174	15.1863	15.5754	15.497	15.4595	AT5G15950	adenosylmethionine decarboxylase family protein [AT5G15950.1]	831452	GO:0008295|GO:0006597|GO:0004014|GO:0005575|GO:0006596	NM_121600	At.27461
A_84_P16045	0.0117847	1.1345	up	11.4153	11.3667	11.444	11.5991	11.5267	11.6464	AT5G58370	GTP binding [AT5G58370.1]	835949	GO:0005525|GO:0005622	NM_125222	At.9577
A_84_P563827	0.0122262	1.12809	down	9.73081	9.79974	9.80404	9.60425	9.5485	9.66022	AT5G67640	unknown protein [AT5G67640.1]	836900	GO:0008150|GO:0003674	NM_126164	At.55726
A_84_P816133	0.0134087	1.40368	down	9.47413	9.50516	9.49733	8.77867	9.16198	9.06833
A_84_P765237	0.04582	1.15978	down	10.9971	11.1428	10.9766	10.7186	10.8708	10.8855	AT4G25225	similar to unknown protein [Arabidopsis thaliana] (TAIR:AT2G35736.1); similar to unnamed protein product [Vitis vinifera] (GB:CAO42692.1) [AT4G25225.1]	5008162	GO:0012505	NM_001084976	At.68653
A_84_P20875	0.0124126	1.13277	down	15.3657	15.3995	15.3612	15.1926	15.1282	15.266	SIGA	SIGA (SIGMA FACTOR A); DNA binding / DNA-directed RNA polymerase/ transcription factor [AT1G64860.1]	842794	GO:0003700|GO:0016987|GO:0003899|GO:0003677|GO:0006352|GO:0009507|GO:0006355	NM_105160	At.25556
A_84_P512474	0.0472666	1.28866	down	11.8683	11.9657	11.8627	11.6774	11.2845	11.6372	NIMIN-3	NIMIN-3 (NIM1-INTERACTING 3) [AT1G09415.1]	837464	GO:0008150|GO:0003674|GO:0005575	NM_100812	At.10197
A_84_P12410	0.0108437	1.10169	up	9.79486	9.82306	9.87499	9.93007	9.98863	9.99337	AT1G75090	methyladenine glycosylase family protein [AT1G75090.1]	843846	GO:0008725|GO:0006281	NM_106165	At.17945
A_84_P19025	0.0374667	1.17831	down	13.4795	13.3616	13.5579	13.2511	13.3071	13.1306	SHM7	SHM7 (serine hydroxymethyltransferase 7); glycine hydroxymethyltransferase [AT1G36370.1]	840543	GO:0004372|GO:0006563|GO:0006544	NM_103323	At.23145
A_84_P21396	0.00571164	1.24101	up	12.2165	12.2538	12.2989	12.546	12.4898	12.668	AT1G29030	apoptosis inhibitory 5 (API5) family protein [AT1G29030.1]	839777	GO:0008150|GO:0005488|GO:0005575	NM_102644	At.40821
A_84_P20701	0.0140087	1.22642	down	13.508	13.6411	13.4509	13.1636	13.3107	13.2424	AT1G01630	SEC14 cytosolic factor, putative / phosphoglyceride transfer protein, putative [AT1G01630.1]	839231	GO:0005215|GO:0005575|GO:0006810	NM_100045	At.27921
A_84_P808589	0.0315951	1.30774	down	15.2346	14.925	15.275	14.681	14.7554	14.837	LHCA2	LHCA2 (Photosystem I light harvesting complex gene 2); chlorophyll binding [AT3G61470.1]	825320	GO:0015979|GO:0009535|GO:0009782|GO:0009768|GO:0016168|GO:0030076	NM_116012	At.46743
A_84_P836387	0.0330888	1.17557	down	6.13888	6.33725	6.18882	5.92497	6.06853	5.97138
A_84_P760632	0.0143302	1.71531	up	8.94814	9.42402	9.21165	9.78293	10.2162	9.92008	AT3G59930	Encodes a defensin-like (DEFL) family protein. [AT3G59930.1]	825163	GO:0008150|GO:0003674|GO:0012505	NM_115856	At.27376
A_84_P756502	0.0207439	1.18162	up	13.6156	13.7111	13.8309	13.9799	13.923	13.9769	AT2G07708	Identical to Uncharacterized mitochondrial protein AtMg00500 [Arabidopsis Thaliana] (GB:P93305); similar to hypothetical protein BrnapMp004 [Brassica napus] (GB:YP_717103.1) [AT2G07708.1]	815383	GO:0008150|GO:0003674	NM_126752	At.70404
A_84_P21641	0.0178944	1.14591	down	12.3531	12.2555	12.2426	12.1132	12.0146	12.1339	ATLIG4	ATLIG4 (ARABIDOPSIS THALIANA DNA LIGASE IV) [AT5G57160.1]	835822	GO:0010165|GO:0006974|GO:0005515|GO:0015074|GO:0003910|GO:0005622	NM_125098	At.69713
A_84_P757890	0.0353045	1.11168	up	8.59671	8.71507	8.64014	8.80451	8.86259	8.74302	AT2G45245	other RNA [AT2G45245.2]	5007963		NR_022658	At.47806
A_84_P89269	0.0200074	2.10776	down	6.79621	6.06531	5.979	4.96078	5.29165	5.36095	CLE3	CLE3 (CLAVATA3/ESR-RELATED 3); receptor binding [AT1G06225.1]	837132	GO:0005515|GO:0048046|GO:0007165|GO:0005102	NM_100504	At.51501
A_84_P17442	0.00914462	1.74287	down	9.60294	9.43911	9.2622	8.36513	8.70922	8.82551	CYP71B36	CYP71B36 (cytochrome P450, family 71, subfamily B, polypeptide 36); oxygen binding [AT3G26320.1]	822236	GO:0006118|GO:0019825	NM_113539	At.53506
A_84_P766087	0.0111382	1.25056	down	13.7962	13.6835	13.6558	13.2859	13.3949	13.4871	SHA1	SHA1 (SHOOT APICAL MERISTEM ARREST 1); protein binding / zinc ion binding [AT5G63780.1]	836498	GO:0010492|GO:0005515|GO:0008270|GO:0048507	NM_125773	At.8706
A_84_P14876	0.013802	1.14673	up	10.6711	10.7427	10.7034	10.8257	10.9127	10.9714	AT5G04070	short-chain dehydrogenase/reductase (SDR) family protein [AT5G04070.1]	830286	GO:0008152|GO:0016491	NM_120489	At.4901
A_84_P591602	0.0465294	1.62735	down	8.11377	8.34148	7.76648	7.04429	7.67118	7.39868	AT1G36640	similar to unknown protein [Arabidopsis thaliana] (TAIR:AT1G36622.1) [AT1G36640.1]	840572	GO:0008150|GO:0003674|GO:0012505	NM_103338	At.39347
A_84_P310733	0.01501	1.17133	up	10.1072	10.1612	10.2836	10.3845	10.4012	10.4507	AT1G78730	F-box family protein [AT1G78730.1]	844209	GO:0008150|GO:0003674|GO:0005575	NM_106520	At.43865
A_84_P841512	0.0131545	1.32236	down	8.937	8.87916	8.84804	8.46481	8.33804	8.652	AT3G28370	similar to unknown protein [Arabidopsis thaliana] (TAIR:AT3G28350.1); similar to hypothetical protein OsI_021564 [Oryza sativa (indica cultivar-group)] (GB:EAZ00332.1) [AT3G28370.1]	822466	GO:0008150|GO:0003674|GO:0005575	NM_113757	At.63581
A_84_P598279	0.0162706	1.68516	down	6.98272	7.40722	7.54843	6.39712	6.62483	6.65776	AT4G06534	similar to unnamed protein product [Vitis vinifera] (GB:CAO61385.1) [AT4G06534.1]	826005	GO:0008150|GO:0003674|GO:0012505	NM_178980	At.54181
A_84_P17925	0.0292296	1.13424	down	13.3061	13.42	13.366	13.1099	13.1764	13.2607	KNAT4	KNAT4 (KNOTTED1-LIKE HOMEOBOX GENE 4); transcription factor [AT5G11060.1]	830973	GO:0005634|GO:0016563|GO:0003700|GO:0009416|GO:0005829|GO:0005737	NM_121144	At.5377
A_84_P806935	0.0320727	1.18429	up	17.4472	17.6139	17.4356	17.7359	17.831	17.6618						At.47256
A_84_P823664	0.000639	1.48137	down	10.2674	10.2302	10.3962	9.68629	9.71852	9.78829	NPQ1	NPQ1 (NON-PHOTOCHEMICAL QUENCHING 1) [AT1G08550.1]	837377	GO:0016122|GO:0030095|GO:0015994|GO:0006631|GO:0009543|GO:0009408|GO:0010028|GO:0046422	NM_100728	At.20930
A_84_P17232	0.0260726	1.12957	down	15.3451	15.2455	15.3972	15.1093	15.156	15.1952	AT2G35490	plastid-lipid associated protein PAP, putative [AT2G35490.1]	818114	GO:0009535|GO:0008150|GO:0010287|GO:0005198	NM_129101	At.13014
A_84_P571701	0.00806255	1.40457	down	12.7388	12.6159	12.528	12.022	12.101	12.2892	AT5G19250	Identical to Uncharacterized GPI-anchored protein At5g19250 precursor [Arabidopsis Thaliana] (GB:P59833;GB:Q67ZQ2;GB:Q6ID89); similar to unknown protein [Arabidopsis thaliana] (TAIR:AT3G06035.1); similar to unknown [Populus trichocarpa] (GB:ABK94712.1) [AT5G19250.1]	832045	GO:0008150|GO:0003674|GO:0031225	NM_121930	At.24816
A_84_P204378	0.0101938	1.13668	up	10.624	10.5742	10.537	10.7188	10.8243	10.7467	AT1G17270	similar to unknown protein [Arabidopsis thaliana] (TAIR:AT5G50420.1); similar to Os07g0572600 [Oryza sativa (japonica cultivar-group)] (GB:NP_001060060.1); similar to hypothetical protein [Vitis vinifera] (GB:CAN80219.1); contains domain PTHR13398 (PTHR13398) [AT1G17270.1]	838298	GO:0003674	NM_101588	At.41844
A_84_P19490	0.0108822	1.34997	down	16.28	16.5164	16.4641	15.8709	16.0933	15.9975	NCED4	NCED4 (NINE-CIS-EPOXYCAROTENOID DIOXYGENASE 4) [AT4G19170.1]	827655	GO:0010287	NM_118036	At.1927
A_84_P10158	0.020451	1.61706	down	9.48851	9.55072	9.85206	8.81357	8.76447	9.23312	AT5G06690	(THIOREDOXIN-LIKE 5); thiol-disulfide exchange intermediate [AT5G06690.1]	830558	GO:0045454|GO:0030508	NM_001036767	At.24443
A_84_P811317	0.00941685	1.21286	down	9.76121	9.678	9.71583	9.53875	9.42973	9.35131						At.3886
A_84_P833347	0.0238243	1.11113	down	9.30302	9.32496	9.43088	9.17621	9.23258	9.19397
A_84_P811226	0.0232391	1.30215	down	16.2779	16.3217	16.4776	15.8664	16.1509	15.9172	APE2	APE2 (ACCLIMATION OF PHOTOSYNTHESIS TO ENVIRONMENT); triose-phosphate transmembrane transporter [AT5G46110.3]	834652	GO:0015297|GO:0015717|GO:0009670|GO:0012505|GO:0016021	NM_001036940	At.25255
A_84_P12511	0.013175	1.18378	down	12.2516	12.3855	12.2898	11.989	12.1301	12.0777	AT2G03980	GDSL-motif lipase/hydrolase family protein [AT2G03980.1]	814924	GO:0006629|GO:0004091|GO:0012505	NM_126435	At.42977
A_84_P18476	0.00975551	1.65215	up	5.45993	5.24061	5.52725	6.08698	5.93532	6.37852	AT3G59830	ankyrin protein kinase, putative [AT3G59830.1]	825152	GO:0016301|GO:0006468|GO:0004712|GO:0009507	NM_115845	At.50294
A_84_P10287	0.00737391	1.10308	up	12.4441	12.4245	12.4258	12.5244	12.5752	12.6194	CNX5	CNX5 (SIRTINOL RESISTANT 1); Mo-molybdopterin cofactor sulfurase [AT5G55130.1]	835604	GO:0008152|GO:0008265|GO:0005575	NM_124895	At.24643
A_84_P810630	0.00967366	1.26354	down	8.36114	8.25176	8.44783	8.04675	8.07464	7.92693	BIM1	BIM1 (BES1-interacting Myc-like protein 1) [AT5G08130.2]	830708	GO:0005634|GO:0005515|GO:0003700|GO:0009742|GO:0003677|GO:0045449	NM_001125718	At.20960
A_84_P14563	0.026277	1.6428	down	6.2647	5.86664	6.25928	5.25864	5.24731	5.73619	MYB26	MYB26 (myb domain protein 26); DNA binding / transcription factor [AT3G13890.1]	820602	GO:0009834|GO:0009901|GO:0005634|GO:0009739|GO:0003700|GO:0003677|GO:0006355	NM_112243	At.5633
A_84_P767429	0.0236694	1.30141	up	5.38657	5.57441	5.44543	5.77791	5.73856	6.03018	AT5G38230	transposable element gene [AT5G38230.1]	3771355
A_84_P801305	0.0495292	1.16213	down	17.1983	17.0675	17.2288	16.9094	16.869	17.0659	PSAD-1	PSAD-1 (photosystem I subunit D-1) [AT4G02770.1]	828183	GO:0015979|GO:0009535|GO:0003674|GO:0010287|GO:0009538	NM_116511	At.22672
A_84_P15967	0.0240552	1.59269	down	7.16572	7.17096	7.46302	6.27112	6.77648	6.73771	AT5G57540	xyloglucan:xyloglucosyl transferase, putative / xyloglucan endotransglycosylase, putative / endo-xyloglucan transferase, putative [AT5G57540.1]	835858	GO:0016798|GO:0005975|GO:0048046|GO:0005618|GO:0012505|GO:0006073	NM_125135	At.55604
A_84_P786382	0.0187588	1.10812	down	13.4466	13.3666	13.4734	13.2544	13.3239	13.264	FAB1	FAB1 (FATTY ACID BIOSYNTHESIS 1); fatty-acid synthase [AT1G74960.1]	843835	GO:0004315|GO:0006633|GO:0004312|GO:0009536|GO:0006636	NM_106154	At.26097
A_84_P838518	9.97e-05	1.22229	down	9.37504	9.37098	9.35955	9.08719	9.04441	9.10522	AT1G50280	phototropic-responsive NPH3 family protein [AT1G50280.1]	841450	GO:0009416|GO:0004871|GO:0005575	NM_103912	At.68562
A_84_P11197	0.0243675	1.14843	down	11.5597	11.6244	11.4904	11.3336	11.4394	11.3026	NPR3	NPR3 (NPR1-LIKE PROTEIN 3); protein binding [AT5G45110.1]	834545	GO:0005515|GO:0009816|GO:0009817|GO:0009507	NM_123879	At.30033
A_84_P812373	0.0222481	1.17353	down	12.5536	12.3433	12.5016	12.2497	12.2316	12.2247	PDX1	PDX1 (PYRIDOXINE BIOSYNTHESIS 1.3); protein heterodimerization/ protein homodimerization [AT5G01410.1]	831738	GO:0009651|GO:0042819|GO:0008615|GO:0046982|GO:0005886|GO:0042538|GO:0006950|GO:0042803|GO:0006979|GO:0006982|GO:0015994|GO:0005829|GO:0006520|GO:0010224|GO:0010335|GO:0012505|GO:0009646	NM_120219	At.23386
A_84_P713709	0.0433923	1.29773	up	5.59757	5.21214	5.59757	5.86265	5.8468	5.82581		Arabidopsis thaliana mRNA for unknown protein, complete cds, clone: RAFL17-11-N14 [AK117489]				At.67384
A_84_P220278	0.023002	1.20419	down	12.8273	13.0235	13.0381	12.6338	12.735	12.7158	AT4G17370	oxidoreductase family protein [AT4G17370.1]	827449	GO:0006118|GO:0008152|GO:0016491|GO:0005575	NM_117841	At.33004
A_84_P805324	0.00688814	1.23459	up	14.9733	15.0075	15.0992	15.3146	15.4171	15.2603	PIP1C	PIP1C (PLASMA MEMBRANE INTRINSIC PROTEIN 1;3); water channel [AT1G01620.1]	839235	GO:0009651|GO:0009414|GO:0016020|GO:0006833|GO:0005886|GO:0015250|GO:0006810	NM_100044	At.24062
A_84_P850685	0.00861487	1.20801	up	13.7473	13.655	13.7994	14.0093	13.9396	14.0707	GUT15	GUT15 (GENE WITH UNSTABLE TRANSCRIPT 15); other RNA [AT2G18440.1]	816358	GO:0003674	NR_022512	At.24053
A_84_P11535	0.00750459	1.26321	up	11	11.0573	11.1658	11.3494	11.5031	11.3819	AT1G58150	unknown protein [AT1G58150.1]	842182	GO:0019253|GO:0019683|GO:0019654|GO:0003674|GO:0019658|GO:0019656|GO:0006096|GO:0006094|GO:0019650|GO:0005575|GO:0019564	NM_104596	At.66052
A_84_P17263	0.0171825	1.26439	up	6.38216	6.25151	6.53023	6.69874	6.78808	6.69239		GB
A_84_P10054	0.0127324	1.20887	down	11.4179	11.3538	11.2333	10.9971	11.1114	11.0754	ATCSLG3	ATCSLG3 (Cellulose synthase-like G3); transferase/ transferase, transferring glycosyl groups [AT4G23990.1]	828499	GO:0016757|GO:0000271|GO:0016020|GO:0016740|GO:0016759	NM_118531	At.27649
A_84_P858886	0.00451144	1.20718	up	10.3684	10.298	10.3448	10.6359	10.5256	10.6647	AT5G38890	Arabidopsis thaliana At5g38885 mRNA for unknown protein, complete cds, clone: RAFL19-18-C08 [AK117975]	833880	GO:0008150|GO:0003723|GO:0005575		At.30376
A_84_P595309	0.0310565	1.3995	down	7.0932	7.21559	7.23355	6.46716	6.66435	6.95609	AT2G18970	unknown protein [AT2G18970.1]	816414	GO:0008150|GO:0003674	NM_127454	At.43804
A_84_P838058	0.0176359	1.38656	up	11.3407	11.1651	10.9378	11.571	11.6058	11.6812	AT1G34315	AYBKB64TR pooled cDNA populations Arabidopsis thaliana cDNA, mRNA sequence [EG518275]	840332	GO:0008150|GO:0003674|GO:0012505		At.45252
A_84_P252515	0.0415877	1.14311	down	14.7486	14.6771	14.8205	14.5556	14.4686	14.6431	AT2G41680	thioredoxin reductase, putative / NADPH-dependent thioredoxin reductase, putative [AT2G41680.1]	818766	GO:0006118|GO:0004791|GO:0042744|GO:0005737|GO:0009507	NM_129731	At.12409
A_84_P18150	0.00724051	1.29371	down	16.123	16.03	16.2348	15.7924	15.6709	15.81	PRK	PRK (PHOSPHORIBULOKINASE); ATP binding / phosphoribulokinase/ protein binding [AT1G32060.1]	840098	GO:0009535|GO:0005515|GO:0008974|GO:0009409|GO:0005524|GO:0010319|GO:0009058	NM_102940	At.22659
A_84_P830942	0.0129646	1.21824	down	9.65206	9.67772	9.7315	9.52661	9.35103	9.32923	AT5G45470	similar to unknown protein [Arabidopsis thaliana] (TAIR:AT5G45530.1); similar to unknown protein [Arabidopsis thaliana] (TAIR:AT5G45540.1); similar to unknown protein [Arabidopsis thaliana] (TAIR:AT5G45460.1); similar to unnamed protein product [Vitis vinifera] (GB:CAO39193.1); contains InterPro domain Protein of unknown function DUF594 (InterPro:IPR007658) [AT5G45470.1]	834583	GO:0008150|GO:0003674|GO:0005886	NM_123915	At.27575
A_84_P761356	0.0372869	1.22858	up	10.1464	10.3654	10.0909	10.431	10.471	10.5917	AT3G61898	unknown protein [AT3G61898.1]	3769766	GO:0005739	NM_001035838	At.63263
A_84_P536338	0.00963812	1.25404	down	11.4219	11.4546	11.4535	11.1594	10.9811	11.2098	WIP2	WIP2 (WPP-DOMAIN INTERACTING PROTEIN 2); protein heterodimerization/ protein homodimerization [AT5G56210.1]	835720	GO:0046982|GO:0008150|GO:0005635|GO:0009504|GO:0042803	NM_125004	At.51097
A_84_P857032	0.00368257	1.59933	down	13.3509	13.247	13.5854	12.7364	12.79	12.6245	PRK	PRK (PHOSPHORIBULOKINASE); ATP binding / phosphoribulokinase/ protein binding [AT1G32060.1]	840098	GO:0009535|GO:0005515|GO:0008974|GO:0009409|GO:0005524|GO:0010319|GO:0009058	NM_102940	At.22659
A_84_P760885	0.0448839	1.14848	up	10.5088	10.5304	10.6811	10.7419	10.7191	10.8585	ATERF-7/ATERF7/ERF7	ATERF-7/ATERF7/ERF7 (ETHYLINE RESPONSE FACTOR7); DNA binding / protein binding / transcription factor/ transcription repressor [AT3G20310.1]	821575	GO:0005634|GO:0005515|GO:0009414|GO:0003700|GO:0003677|GO:0009737|GO:0009873|GO:0006355|GO:0045449|GO:0016564	NM_112922	At.20161
A_84_P810559	0.0136035	2.19643	down	10.1472	10.2832	10.8878	9.04109	9.33136	9.54028	AT2G40000	similar to unknown protein [Arabidopsis thaliana] (TAIR:AT3G55840.1); similar to unnamed protein product [Vitis vinifera] (GB:CAO41329.1); contains InterPro domain Hs1pro-1, C-terminal (InterPro:IPR009743); contains InterPro domain Hs1pro-1, N-terminal (InterPro:IPR009869) [AT2G40000.1]	818588	GO:0003674|GO:0009816|GO:0009751|GO:0005575	NM_129558	At.27681
A_84_P14900	0.0446137	1.1523	up	10.9309	10.9888	10.8544	11.0604	11.0803	11.2469	AT5G11240	transducin family protein / WD-40 repeat family protein [AT5G11240.1]	830994	GO:0012505|GO:0000166	NM_121162	At.32283
A_84_P81839	0.00216934	1.1574	down	14.5351	14.5636	14.4869	14.2776	14.3362	14.3392	ISPF	ISPF (Homolog of E. coli ispF (isoprenoids F)); 2-C-methyl-D-erythritol 2,4-cyclodiphosphate synthase [AT1G63970.2]	842700	GO:0008685|GO:0019288|GO:0009507|GO:0016117|GO:0015995	NM_180640	At.16455
A_84_P751260	0.0221036	1.38253	down	15.8157	15.8141	15.4706	15.2134	15.1434	15.3418	AT1G05135	pseudogene of unknown protein [AT1G05135.1]	3766660			At.68612
A_84_P568618	0.000285	3.69573	down	7.3856	7.61279	7.61623	5.78758	5.79466	5.37482	AT2G38823	similar to unknown protein [Arabidopsis thaliana] (TAIR:AT3G54520.1) [AT2G38823.1]	818465	GO:0008150|GO:0003674|GO:0005575	NM_179969	At.50123
A_84_P146119	0.0134751	1.50095	up	10.4727	10.9127	10.8291	11.2683	11.3226	11.3813	AT1G78930	mitochondrial transcription termination factor-related / mTERF-related [AT1G78930.1]	844232	GO:0008150|GO:0003674|GO:0009507	NM_106542	At.34214
A_84_P275860	0.0123569	1.29172	up	9.41309	9.55345	9.63265	9.79925	9.91528	9.99253	AT1G10330	pentatricopeptide (PPR) repeat-containing protein [AT1G10330.1]	837572	GO:0008150	NM_100907	At.51552
A_84_P173571	0.0293658	1.64513	up	5.71659	5.10411	5.73776	6.12729	6.25175	6.33404	CLE1	CLE1 (CLAVATA3/ESR-RELATED 1); receptor binding [AT1G73165.1]	843648	GO:0005515|GO:0048046|GO:0007165|GO:0005102	NM_148649	At.66133
A_84_P11321	0.0370712	1.27286	up	8.11347	8.35222	8.47467	8.70779	8.58305	8.69376	AT2G07734	ribosomal protein S4 (RPS4) [AT2G07734.1]	815406	GO:0003735|GO:0006412|GO:0015935|GO:0003723	NM_126764	At.72276
A_84_P16569	0.0237459	1.14493	down	14.837	14.9038	14.9687	14.6678	14.6686	14.7873	AT3G56010	similar to hypothetical protein [Vitis vinifera] (GB:CAN79918.1); similar to unnamed protein product [Vitis vinifera] (GB:CAO41393.1) [AT3G56010.1]	824767	GO:0009535|GO:0008150|GO:0003674	NM_115459	At.25441
A_84_P816154	0.000716	1.25451	up	5.30156	5.40182	5.32712	5.63715	5.69664	5.67809	ATPAP26/PAP26	ATPAP26/PAP26 (purple acid phosphatase 26); acid phosphatase/ protein serine/threonine phosphatase [AT5G34850.1]	833406	GO:0004722|GO:0008150|GO:0012505|GO:0003993	NM_122874	At.20088
A_84_P12056	0.00584023	1.40695	down	10.3509	10.241	10.4284	9.86479	9.71151	9.96626	AT5G08030	glycerophosphoryl diester phosphodiesterase family protein [AT5G08030.1]	830697	GO:0006071|GO:0008889|GO:0012505	NM_120885	At.636
A_84_P787372	0.0414608	1.14504	down	11.2825	11.2333	11.4408	11.0837	11.1539	11.1328	AT4G32440	agenet domain-containing protein [AT4G32440.2]	829379	GO:0008150|GO:0003723	NM_202931	At.31662
A_84_P754151	0.00528807	1.28636	down	13.801	13.7635	13.9012	13.4779	13.3613	13.5366	AT1G26761	similar to unnamed protein product [Vitis vinifera] (GB:CAO68448.1); contains domain SSF75005 (SSF75005) [AT1G26761.1]	6241260	GO:0009507	NM_001123885	At.26274
A_84_P750667	0.000758	1.26913	up	12.2489	12.3481	12.2925	12.6475	12.5963	12.6772	AT1G11540	similar to unknown protein [Arabidopsis thaliana] (TAIR:AT1G61740.1); similar to unnamed protein product [Vitis vinifera] (GB:CAO38814.1); contains domain Multidrug efflux transporter AcrB transmembrane domain (SSF82866); contains domain ATP-DEPENDENT PROTEASE (CEREBLON) (PTHR14255) [AT1G11540.1]	837697	GO:0008150|GO:0003674|GO:0012505	NM_101027	At.63949
A_84_P15766	0.00892495	1.13874	down	14.289	14.354	14.363	14.1107	14.1217	14.2111	ATH1	ATH1 (ARABIDOPSIS THALIANA HOMEOBOX GENE 1); transcription factor [AT4G32980.1]	829435	GO:0010228|GO:0009640|GO:0005634|GO:0043565|GO:0003700|GO:0010371|GO:0003677	NM_119452	At.76
A_84_P20311	0.0227566	1.12224	up	11.9416	11.9475	12.0046	12.0551	12.1392	12.1986	AT1G48430	dihydroxyacetone kinase family protein [AT1G48430.1]	841264	GO:0006071|GO:0005575|GO:0004371	NM_103739	At.28765
A_84_P849700	0.00806085	1.33424	down	12.2607	12.0993	12.2104	11.7611	11.9019	11.6594	AT2G41650	Arabidopsis thaliana Full-length cDNA Complete sequence from clone GSLTFB59ZE04 of Flowers and buds of strain col-0 of Arabidopsis thaliana (thale cress) [BX819228]	818763	GO:0008150|GO:0003674|GO:0005575		At.42802
A_84_P819429	0.0354469	1.13996	down	9.80989	9.96394	9.90476	9.77911	9.63967	9.69283	ZCW32	ZCW32 (BIGPETAL, BIGPETALUB); DNA binding / transcription factor [AT1G59640.1]	842254	GO:0005634|GO:0003700|GO:0003677|GO:0048446|GO:0045449	NM_104657	At.455
A_84_P18072	0.0395573	1.18658	down	6.27112	6.45761	6.51064	6.22331	6.1815	6.09413	AT1G72520	lipoxygenase, putative [AT1G72520.1]	843584	GO:0006952|GO:0009611|GO:0005506|GO:0040007|GO:0046872|GO:0009695|GO:0016702|GO:0009507|GO:0016165	NM_105911	At.18241
A_84_P797583	0.000263	1.7201	up	5.51504	5.60196	5.571	6.2527	6.32745	6.45531		hypothetical protein [ATMG01040.1]		GO:0008150|GO:0003674|GO:0005575		At.69033
A_84_P11355	0.0361019	1.1343	up	15.2083	15.1216	15.1553	15.4363	15.341	15.2533	AT1G51200	zinc finger (AN1-like) family protein [AT1G51200.1]	841543	GO:0008150|GO:0003677|GO:0008270|GO:0005575	NM_001084225	At.11229
A_84_P856901	0.0159122	1.73271	down	12.9282	12.6714	12.8604	12.2804	11.6743	12.1262	AT5G16030	similar to unknown protein [Arabidopsis thaliana] (TAIR:AT3G02500.1); similar to hypothetical protein [Cleome spinosa] (GB:ABD96956.1) [AT5G16030.1]	831460	GO:0008150|GO:0003674|GO:0005575	NM_121608	At.19750
A_84_P16587	0.00872744	1.15271	down	13.1704	13.2639	13.1418	12.9498	13.0252	12.986	AT3G60530	zinc finger (GATA type) family protein [AT3G60530.1]	825224	GO:0005634|GO:0003700|GO:0006355	NM_115917	At.20781
A_84_P131975	0.00620269	1.1292	up	12.101	12.0262	12.1271	12.2576	12.2852	12.2375	AT2G18410	similar to unknown [Populus trichocarpa] (GB:ABK94526.1) [AT2G18410.1]	816356	GO:0008150|GO:0003674|GO:0005575	NM_001036294	At.40000
A_84_P19487	0.00772985	1.24238	down	12.6356	12.7726	12.5928	12.2901	12.396	12.3755	AT4G18390	TCP family transcription factor, putative [AT4G18390.1]	827568	GO:0003700|GO:0005575|GO:0045449	NM_001084938	At.1934
A_84_P11598	0.0484007	1.13629	down	14.5252	14.4575	14.4078	14.3626	14.1724	14.3025	AT1G04850	ubiquitin-associated (UBA)/TS-N domain-containing protein [AT1G04850.1]	839399	GO:0008150|GO:0008270|GO:0005622	NM_100363	At.21872
A_84_P812272	0.033781	1.2401	down	9.01185	8.84685	9.16659	8.7203	8.73964	8.634
A_84_P529952	0.0445384	1.17158	up	10.7105	10.7841	10.9118	10.9294	11.1074	11.0549	AT4G39570	kelch repeat-containing F-box family protein [AT4G39570.1]	830111	GO:0008150|GO:0003674|GO:0009507	NM_120117	At.31085
A_84_P811937	0.043371	1.2328	up	10.778	10.985	10.7649	11.2657	11.0073	11.1607
A_84_P93409	0.00194921	1.19768	up	10.2599	10.2361	10.1897	10.4825	10.441	10.5428	AT3G62200	similar to EDA32 (embryo sac development arrest 32) [Arabidopsis thaliana] (TAIR:AT3G62210.1); similar to unnamed protein product [Vitis vinifera] (GB:CAO17351.1); contains InterPro domain Protein of unknown function DUF537 (InterPro:IPR007491) [AT3G62200.1]	825393	GO:0008150|GO:0003674|GO:0005575	NM_116085	At.34162
A_84_P19423	0.0127679	1.10624	up	12.1443	12.2066	12.2489	12.3153	12.3604	12.3611	AT3G60130	glycosyl hydrolase family 1 protein / beta-glucosidase, putative (YLS1) [AT3G60130.1]	825183	GO:0004553|GO:0005975|GO:0012505	NM_115876	At.24631
A_84_P166753	0.0179035	1.19756	down	15.6852	15.6491	15.7638	15.3311	15.4574	15.5293	AT5G38520	hydrolase, alpha/beta fold family protein [AT5G38520.1]	833840	GO:0016787|GO:0009507	NM_001085213	At.20746
A_84_P788970	0.00479861	1.16547	up	12.7443	12.7527	12.6816	12.9031	13.0092	12.9291	ATARFB1B	ATARFB1B; GTP binding [AT5G17060.1]	831569	GO:0006499|GO:0005525|GO:0005622	NM_121712	At.43133
A_84_P604524	0.0188762	1.14706	down	10.9443	10.9882	11.051	10.7191	10.8618	10.8087	AT4G14620	similar to unknown protein [Arabidopsis thaliana] (TAIR:AT3G22970.1); similar to unknown [Populus trichocarpa] (GB:ABK95342.1); contains InterPro domain Protein of unknown function DUF506, plant (InterPro:IPR006502) [AT4G14620.1]	827112	GO:0008150|GO:0003674	NM_001125512	At.33259
A_84_P141949	0.0461611	1.1875	down	14.6206	14.8325	14.7947	14.4109	14.4857	14.6075	AT1G19740	ATP-dependent protease La (LON) domain-containing protein [AT1G19740.1]	838563	GO:0004176|GO:0006510|GO:0009507	NM_101830	At.16207
A_84_P789482	0.0241791	1.13524	down	13.1772	13.1651	13.1917	13.0773	12.901	13.0066	UBC13A/UBC35	UBC13A/UBC35 (UBIQUITIN-CONJUGATING ENZYME35); ubiquitin-protein ligase [AT1G78870.2]	844224	GO:0006301|GO:0005515|GO:0031372|GO:0006511|GO:0004842	NM_106535	At.46456
A_84_P16584	0.0345599	1.11782	down	13.4147	13.5055	13.3961	13.3454	13.2758	13.213	AT3G59810	small nuclear ribonucleoprotein F, putative / U6 snRNA-associated Sm-like protein, putative / Sm protein F, putative [AT3G59810.1]	825150	GO:0005634|GO:0003674|GO:0016071|GO:0005732	NM_115843	At.34551
A_84_P20475	0.0361257	1.12069	up	13.381	13.269	13.4227	13.5731	13.5083	13.4845	AT4G28200	similar to unnamed protein product [Vitis vinifera] (GB:CAO21222.1); contains InterPro domain RNA-processing protein, HAT helix; (InterPro:IPR003107); contains InterPro domain U3 small nucleolar RNA-associated protein 6 (InterPro:IPR013949) [AT4G28200.1]	828935	GO:0006396|GO:0003674|GO:0005622	NM_118960	At.43066
A_84_P791887	0.0128616	1.91856	down	6.71784	6.73771	7.30186	5.7637	6.09368	6.07996	AT5G41030	37-L020914-065-003-E05-SeLB MPIZ-ADIS-065d Arabidopsis thaliana cDNA clone 003-E05, mRNA sequence [DR750814]	834105	GO:0003700|GO:0005575|GO:0045449		At.55287
A_84_P210018	0.00240839	1.284	up	7.55213	7.39086	7.48733	7.85824	7.78876	7.86526	MEE53	MEE53 (maternal effect embryo arrest 53); protein binding / zinc ion binding [AT4G10560.1]	826648	GO:0005515|GO:0009793|GO:0008270|GO:0005575	NM_117124	At.65347
A_84_P850639	0.0385474	1.17094	up	7.34383	7.32908	7.50364	7.67719	7.52025	7.66211	AT1G65950	ABC1 family protein [AT1G65950.1]	842907	GO:0004672|GO:0005524|GO:0006468	NM_105267	At.35820
A_84_P23220	0.00215391	2.13013	down	7.05342	7.18827	6.86319	6.12065	6.00441	5.707	AT3G63380	calcium-transporting ATPase, plasma membrane-type, putative / Ca(2+)-ATPase, putative (ACA12) [AT3G63380.1]	825513	GO:0006816|GO:0016020|GO:0008152|GO:0005516|GO:0006812|GO:0005388|GO:0015992|GO:0006810	NM_116203	At.33936
A_84_P803395	5.75e-06	1.17324	up	11.0113	10.9914	10.9919	11.223	11.2298	11.2333	GRP23	GRP23 (GLUTAMINE-RICH PROTEIN23); binding [AT1G10270.1]	837566	GO:0005634|GO:0005488|GO:0009790|GO:0051301	NM_100901	At.24665
A_84_P16854	0.028515	1.16658	up	10.3387	10.4083	10.1943	10.5568	10.5565	10.4949	AT5G40920	pseudogene, disease resistance protein (TIR-NBS-LRR class), putative, domain signature TIR-NBS-LRR exists, suggestive of a disease resistance protein. [AT5G40920.1]	3771388			At.27102
A_84_P140239	0.00188185	1.21793	up	8.44339	8.38233	8.37492	8.67645	8.74445	8.63302	AT5G02580	similar to unknown protein [Arabidopsis thaliana] (TAIR:AT3G55240.1); similar to hypothetical protein OsI_019565 [Oryza sativa (indica cultivar-group)] (GB:EAY98332.1); similar to Os05g0462000 [Oryza sativa (japonica cultivar-group)] (GB:NP_001055765.1); contains InterPro domain Conserved hypothetical protein CHP01589, plant (InterPro:IPR006476) [AT5G02580.1]	831095	GO:0008150|GO:0003674|GO:0005575	NM_202993	At.33400
A_84_P804411	0.00403382	1.55303	down	9.06737	9.21233	9.41352	8.65505	8.52793	8.60497	AT-GTL1	AT-GTL1 (Arabidopsis thaliana GT2-like 1); transcription factor [AT1G33240.1]	840218	GO:0003700|GO:0003677	NM_103052	At.28206
A_84_P192434	0.0112212	1.37558	up	14.347	14.5683	14.4803	14.9959	14.764	15.0159	AT4G36850	PQ-loop repeat family protein / transmembrane family protein [AT4G36850.1]	829838	GO:0016020|GO:0008150	NM_119849	At.20303
A_84_P21891	0.0132439	1.51724	down	8.0285	8.37367	8.23889	7.44486	7.79099	7.60088	AT1G52800	oxidoreductase, 2OG-Fe(II) oxygenase family protein [AT1G52800.1]	841713	GO:0005575	NM_104158	At.52165
A_84_P797145	0.0166652	1.86444	down	5.60231	5.28417	5.84201	4.66999	4.95702	4.40526		AYARX27TR pooled cDNA populations Arabidopsis thaliana cDNA, mRNA sequence [EG439403]				At.68896
A_84_P292164	0.0286759	1.34018	down	13.2127	13.1089	12.9999	12.6685	12.5024	12.8834	AT2G21380	kinesin motor protein-related [AT2G21380.1]	816676	GO:0005875|GO:0007018|GO:0009507|GO:0003777	NM_127709	At.26151
A_84_P751705	0.0466021	2.41949	down	5.0486	5.57817	5.55643	3.29377	4.50871	4.5566	AT1G33460	transposable element gene [AT1G33460.1]	3766895
A_84_P810632	0.0359786	1.12115	down	12.2686	12.2618	12.4167	12.1687	12.1183	12.1653	AT2G42770	peroxisomal membrane 22 kDa family protein [AT2G42770.1]	818877	GO:0008150|GO:0003674|GO:0005778	NM_129838	At.19943
A_84_P790636	0.0010809	1.5148	up	6.24667	6.18822	6.34151	6.88779	6.93505	6.75094	AT3G03500	Arabidopsis thaliana Full-length cDNA Complete sequence from clone GSLTPGH91ZD03 of Hormone Treated Callus of strain col-0 of Arabidopsis thaliana (thale cress) [BX825048]	821247	GO:0008150|GO:0012505|GO:0004536		At.50151
A_84_P816461	0.0126706	1.17808	down	12.1989	12.3572	12.2969	12.0997	11.9959	12.0482	AT5G47730	SEC14 cytosolic factor, putative / polyphosphoinositide-binding protein, putative [AT5G47730.2]	834824	GO:0005215|GO:0005488|GO:0005575|GO:0006810	NM_001085261	At.49141
A_84_P762484	0.000331	1.77459	down	12.2047	12.3409	12.2215	11.3404	11.5379	11.4063	AT3G05936	similar to unnamed protein product [Vitis vinifera] (GB:CAO17316.1) [AT3G05936.1]	6240608		NM_001125114	At.51351
A_84_P753779	0.0481263	1.14435	down	11.7033	11.6362	11.5595	11.3822	11.549	11.3842	AT1G61795	similar to RIC10 (ROP-INTERACTIVE CRIB MOTIF-CONTAINING PROTEIN 10) [Arabidopsis thaliana] (TAIR:AT4G04900.1); similar to unnamed protein product [Vitis vinifera] (GB:CAO69681.1); contains InterPro domain PAK-box/P21-Rho-binding (InterPro:IPR000095) [AT1G61795.1]	5007827		NM_001084287	At.47375
A_84_P857259	0.0438119	1.25319	down	16.7019	16.982	16.694	16.4893	16.5576	16.3542	AT1G09310	similar to unknown protein [Arabidopsis thaliana] (TAIR:AT1G56580.1); similar to unknown [Populus trichocarpa] (GB:ABK94207.1); contains InterPro domain Protein of unknown function DUF538 (InterPro:IPR007493) [AT1G09310.1]	837452	GO:0008150|GO:0003674|GO:0005575	NM_100801	At.23432
A_84_P802559	0.0318496	1.22832	down	9.77871	9.70312	9.75915	9.28537	9.59024	9.47533	CSR1	CSR1 (CHLORSULFURON/IMIDAZOLINONE RESISTANT 1) [AT3G48560.1]	824015	GO:0003984|GO:0009082|GO:0004737|GO:0009507	NM_114714	At.22295
A_84_P784615	0.0360381	1.18231	down	11.216	11.1622	11.3735	11.0848	11.0134	10.9287	AT3G27110	Arabidopsis thaliana Full-length cDNA Complete sequence from clone GSLTPGH95ZH04 of Hormone Treated Callus of strain col-0 of Arabidopsis thaliana (thale cress) [BX825086]	822330	GO:0006508|GO:0016020|GO:0004222		At.6116
A_84_P310443	0.0253305	1.20237	up	8.14499	8.04122	8.22952	8.33628	8.5101	8.36698	AT1G14260	zinc finger (C3HC4-type RING finger) family protein [AT1G14260.1]	837987	GO:0005515|GO:0004842|GO:0008270	NM_179329	At.41980
A_84_P15798	0.0440124	1.31086	up	5.54653	5.94605	5.82807	6.18354	6.26339	6.04527		O23385_ARATH (O23385) Cytochrome P450 like protein, complete [TC290444]
A_84_P18299	0.00858278	1.13623	down	13.8999	13.7994	13.8577	13.6535	13.6342	13.7165	ATSS2	ATSS2 (STARCH SYNTHASE 2); transferase, transferring glycosyl groups [AT3G01180.1]	820294	GO:0016757|GO:0005978|GO:0030244|GO:0009058|GO:0009507|GO:0009250	NM_110984	At.18317
A_84_P161913	0.0244408	1.22503	up	8.33004	8.18488	8.16033	8.40819	8.51517	8.63035	AT2G24070	similar to unknown protein [Arabidopsis thaliana] (TAIR:AT4G30710.1); similar to unnamed protein product [Vitis vinifera] (GB:CAO66643.1); contains InterPro domain Protein of unknown function DUF566 (InterPro:IPR007573) [AT2G24070.1]	816941	GO:0003674|GO:0009507	NM_127969	At.50093
A_84_P552504	0.0455595	1.17576	up	13.1564	13.3205	13.4192	13.4786	13.548	13.5703	ATHEX1/HEXO3	ATHEX1/HEXO3 (BETA-HEXOSAMINIDASE 3); beta-N-acetylhexosaminidase/ hexosaminidase [AT1G65590.1]	842871	GO:0005886|GO:0004563|GO:0015929|GO:0005975	NM_105233	At.24164
A_84_P803716	0.00629223	1.46701	down	10.5192	10.7928	10.6778	9.97265	10.1919	10.1667	AT4G37470	Arabidopsis thaliana Full-length cDNA Complete sequence from clone GSLTSIL55ZD09 of Silique of strain col-0 of Arabidopsis thaliana (thale cress) [BX828964]	829902	GO:0016787|GO:0005575		At.72976
A_84_P23846	0.00419803	2.06736	up	12.731	12.5823	13.0516	14.0579	13.7573	13.693	ATGOLS1	ATGOLS1 (ARABIDOPSIS THALIANA GALACTINOL SYNTHASE 1); transferase, transferring hexosyl groups [AT2G47180.1]	819331	GO:0016051|GO:0016758|GO:0009644|GO:0009408|GO:0005575|GO:0042542	NM_130286	At.12215
A_84_P22636	0.0495723	1.43213	up	7.68555	7.1989	7.64858	8.13556	8.12422	7.82775	AT5G15940	oxidoreductase [AT5G15940.1]	831451	GO:0008152|GO:0016491	NM_121599	At.31734
A_84_P820788	0.00914549	1.14096	up	8.62025	8.51055	8.63509	8.79071	8.76141	8.78452	AT4G07825	unknown protein [AT4G07825.1]	826264	GO:0008150|GO:0003674|GO:0005575	NM_179010	At.44185
A_84_P607940	0.00331959	1.30356	up	5.93962	5.88107	6.07004	6.39214	6.30743	6.33853	AT3G25060	pentatricopeptide (PPR) repeat-containing protein [AT3G25060.1]	822097	GO:0008150	NM_113410	At.53485
A_84_P799472	0.0179271	1.14831	up	10.8239	10.692	10.8501	10.9797	11.0192	10.9656	AT3G60960	pentatricopeptide (PPR) repeat-containing protein [AT3G60960.1]	825268	GO:0008150|GO:0005739	NM_115960	At.70339
A_84_P242573	0.0090534	1.21083	down	11.8022	11.8296	11.9695	11.5937	11.6359	11.5437	AT5G54470	zinc finger (B-box type) family protein [AT5G54470.1]	835535	GO:0003700|GO:0008270|GO:0045449|GO:0005622	NM_124827	At.43303
A_84_P157005	0.027931	1.17434	down	12.93	12.853	13.0271	12.791	12.6304	12.6932	AT4G25290	deoxyribodipyrimidine photolyase family protein / DNA photolyase family protein [AT4G25290.1]	828632	GO:0006281|GO:0003913	NM_118661	At.44762
A_84_P848652	0.00688548	1.49561	down	14.8928	14.837	15.131	14.4479	14.4353	14.2354	PRK	PRK (PHOSPHORIBULOKINASE); ATP binding / phosphoribulokinase/ protein binding [AT1G32060.1]	840098	GO:0009535|GO:0005515|GO:0008974|GO:0009409|GO:0005524|GO:0010319|GO:0009058	NM_102940	At.22659
A_84_P12793	0.0453435	1.17271	up	12.4096	12.5558	12.6394	12.8502	12.7364	12.7078	AT3G57190	peptide chain release factor, putative [AT3G57190.1]	824886	GO:0003747|GO:0006415	NM_115579	At.34857
A_84_P824673	0.0436421	1.21913	down	8.60589	8.75147	8.75339	8.42349	8.56232	8.26737	AT1G08890	sugar transporter family protein [AT1G08890.1]	837410	GO:0015144|GO:0005351|GO:0016020|GO:0006810|GO:0008643	NM_100761	At.42249
A_84_P16546	0.0350242	1.10797	up	13.5865	13.6928	13.6623	13.7265	13.8171	13.8419	AT3G51050	FG-GAP repeat-containing protein [AT3G51050.1]	824269	GO:0008305|GO:0003674|GO:0016021|GO:0007160	NM_114965	At.852
A_84_P808596	0.0163152	1.29024	down	12.7584	12.5765	12.5286	12.364	12.2392	12.1574	AT4G20860	FAD-binding domain-containing protein [AT4G20860.1]	827834	GO:0009055|GO:0012505	NM_118204	At.3571
A_84_P12566	0.0114658	1.17058	down	13.5035	13.4513	13.5415	13.2016	13.2597	13.3533	FAH1	FAH1 (FATTY ACID HYDROXYLASE 1); catalytic [AT2G34770.1]	818042	GO:0008393|GO:0000038|GO:0005575|GO:0003824	NM_129030	At.10506
A_84_P112722	0.0496618	1.24355	down	10.5351	10.7116	10.9086	10.4153	10.341	10.4556	AT2G41040	methyltransferase-related [AT2G41040.1]	818703	GO:0008152|GO:0010287|GO:0008168	NM_129669	At.12544
A_84_P22595	7.66e-05	1.14322	up	12.0651	12.1006	12.0717	12.2651	12.2726	12.279	AT5G59180	DNA-directed RNA polymerase II [AT5G59180.1]	836036	GO:0006350|GO:0003899	NM_125308	At.29242
A_84_P813526	0.0378508	1.1616	up	13.8505	13.6654	13.7797	14.0584	13.8999	13.9857	AT3G44590	60S acidic ribosomal protein P2 (RPP2D) [AT3G44590.1]	823584	GO:0005840|GO:0003735|GO:0006414	NM_114327	At.21080
A_84_P308593	0.0411009	1.15717	down	14.5258	14.6316	14.7345	14.3928	14.3734	14.4939	PPL2	PPL2 (PSBP-LIKE PROTEIN 2); calcium ion binding [AT2G39470.1]	818532	GO:0015979|GO:0009535|GO:0030095|GO:0009654|GO:0009543|GO:0005509	NM_129505	At.37167
A_84_P819483	0.00333682	1.59894	down	11.2751	11.4498	11.4612	10.5453	10.7616	10.8479	AT1G72920	disease resistance protein (TIR-NBS class), putative [AT1G72920.1]	843623	GO:0006952|GO:0004888|GO:0031224	NM_105950	At.66922
A_84_P199044	0.0478648	1.20814	up	9.30152	9.5235	9.58037	9.76443	9.65237	9.80694	AT1G63150	pentatricopeptide (PPR) repeat-containing protein [AT1G63150.1]	842619		NM_104993	At.26348
A_84_P153188	0.0462181	1.14997	down	10.6831	10.56	10.7741	10.426	10.537	10.4494	AT5G32616	transposable element gene [AT5G32616.1]	3771071
A_84_P14645	0.00440599	1.86071	up	6.27579	6.77503	6.67016	7.43089	7.52429	7.45336	AT3G48830	polynucleotide adenylyltransferase family protein / RNA recognition motif (RRM)-containing protein [AT3G48830.1]	824044	GO:0006396|GO:0004652|GO:0003723|GO:0012505	NM_114742	At.35678
A_84_P21661	0.00460202	1.64477	down	13.6583	13.8306	13.4367	12.8512	12.8958	13.025	AT5G61590	AP2 domain-containing transcription factor family protein [AT5G61590.1]	836280	GO:0005634|GO:0003700|GO:0003677|GO:0006355	NM_125552	At.24138
A_84_P737054	0.0328194	1.10952	up	9.41431	9.39075	9.33136	9.59693	9.45915	9.53012	AT3G07215	other RNA [AT3G07215.1]	5007989		NR_022707	At.47827
A_84_P800012	0.0141627	2.28128	down	7.12585	7.84826	7.79099	6.13096	6.35722	6.70738	AT1G05550	similar to unknown protein [Arabidopsis thaliana] (TAIR:AT1G05540.1); contains InterPro domain Protein of unknown function DUF295 (InterPro:IPR005174) [AT1G05550.1]	837057	GO:0008150|GO:0003674|GO:0005575	NM_100434	At.25079
A_84_P13825	0.00628114	1.10465	up	11.916	11.9349	11.9901	12.0804	12.0695	12.1218	AT4G21540	D-erythro-sphingosine kinase/ diacylglycerol kinase [AT4G21540.1]	828239	GO:0007205|GO:0017050|GO:0004143	NM_001036611	At.32620
A_84_P856283	0.0151256	1.15818	down	12.8647	12.7275	12.8343	12.6118	12.5372	12.642	HY1	HY1 (HEME OXYGENASE 1) [AT2G26670.1]	817208	GO:0006788|GO:0004392|GO:0009585|GO:0010019|GO:0009507|GO:0010024	NM_128224	At.23645
A_84_P98256	0.0359835	1.15743	up	9.42032	9.53875	9.51403	9.76779	9.58735	9.75076	AT5G40400	binding [AT5G40400.1]	834038	GO:0008150|GO:0005575	NM_123404	At.30286
A_84_P761025	0.0309765	1.14158	down	9.02632	8.8995	8.88241	8.78779	8.77589	8.67145	AT3G60180	uridylate kinase, putative / uridine monophosphate kinase, putative / UMP kinase, putative [AT3G60180.1]	825188	GO:0005634|GO:0009041|GO:0009061|GO:0005737|GO:0006139|GO:0009218	NM_180395	At.34484
A_84_P821951	0.00975609	1.19102	down	9.20691	9.15087	9.27989	9.03833	8.93273	8.91001	AT1G73760	zinc finger (C3HC4-type RING finger) family protein [AT1G73760.1]	843711	GO:0005515|GO:0008270|GO:0009507	NM_106035	At.27716
A_84_P12143	0.00411675	1.21571	down	9.01113	9.08098	8.98081	8.69656	8.81658	8.7144	CYP707A3	CYP707A3 (cytochrome P450, family 707, subfamily A, polypeptide 3); oxygen binding [AT5G45340.1]	834570	GO:0009639|GO:0009414|GO:0019825|GO:0046345|GO:0012505|GO:0010295	NM_180805	At.9625
A_84_P15346	0.0349379	1.10656	down	10.2376	10.2476	10.3127	10.1729	10.041	10.1457	AT2G15680	calmodulin-related protein, putative [AT2G15680.1]	816061	GO:0008150|GO:0005509	NM_127129	At.59377
A_84_P21066	0.0379318	1.4775	up	6.74546	7.15713	6.5798	7.33505	7.52527	7.31156	AT2G19150	pectinesterase family protein [AT2G19150.1]	816432	GO:0009505|GO:0042545|GO:0030599	NM_127472	At.52825
A_84_P20190	0.0346464	1.17815	up	14.1132	14.2598	14.2678	14.4904	14.3396	14.5203	AT3G05180	GDSL-motif lipase/hydrolase family protein [AT3G05180.1]	819682	GO:0006629|GO:0004091|GO:0012505	NM_111391	At.63520
A_84_P869501	0.000235	1.18655	up	13.4142	13.4363	13.4665	13.6699	13.6767	13.7107	ASK18	ASK18 (ARABIDOPSIS SKP1-LIKE 18); protein binding / ubiquitin-protein ligase [AT1G10230.1]	837562	GO:0005515|GO:0006511|GO:0004842	NM_100897	At.11278
A_84_P23359	0.0145548	1.22018	up	10.7768	10.8087	10.7603	11.2016	10.9753	11.0302	AT4G39770	trehalose-6-phosphate phosphatase, putative [AT4G39770.1]	830135	GO:0005992|GO:0004805|GO:0005575	NM_120140	At.31063
A_84_P809927	0.049095	1.20588	down	8.02457	7.88566	7.97678	7.57042	7.86232	7.64401	GDH2	GDH2 (GLUTAMATE DEHYDROGENASE 2) [AT5G07440.3]	830635	GO:0008152|GO:0006520|GO:0005739|GO:0016491	NM_001125712	At.21712
A_84_P802688	0.00592182	6.01018	down	6.43768	6.05335	7.56021	3.75795	4.19388	4.33719		AYAIF44TR pooled cDNA populations Arabidopsis thaliana cDNA, mRNA sequence [EG424605]				At.72033
A_84_P268570	0.00112378	1.14759	down	16.427	16.4661	16.4698	16.2196	16.2863	16.2612	2011-09-01	SEP1 (STRESS ENHANCED PROTEIN 1) [AT4G34190.1]	829567	GO:0009535|GO:0016168|GO:0009644	NM_119582	At.24872
A_84_P810515	0.0132204	1.22311	down	15.1601	14.9384	15.0465	14.7751	14.7097	14.7884		RK18_ARATH (Q9SX68) 50S ribosomal protein L18, chloroplast precursor, partial (40%) [TC301178]				At.15427
A_84_P817969	0.0242676	1.50963	up	8.63035	8.23633	8.4057	9.13905	8.77064	9.14525	ATBZIP44	ATBZIP44 (ARABIDOPSIS THALIANA BASIC LEUCINE-ZIPPER 44) [AT1G75390.2]	843875	GO:0005634|GO:0003700|GO:0046982|GO:0003677|GO:0009507|GO:0006355	NM_001084357	At.16252
A_84_P15139	0.0133188	1.22139	up	15.4185	15.3605	15.2307	15.5528	15.6888	15.6337	FLA9	FLA9 [AT1G03870.1]	839384	GO:0003674|GO:0031225	NM_100267	At.23966
A_84_P20389	0.00202481	1.30664	down	12.7656	12.7175	12.8129	12.4614	12.3764	12.3007	AT4G01026	similar to unknown protein [Arabidopsis thaliana] (TAIR:AT1G01360.1); similar to hypothetical protein [Arabidopsis suecica] (GB:BAF63139.1); contains domain SSF55961 (SSF55961) [AT4G01026.1]	827923	GO:0008150|GO:0003674|GO:0005575	NM_116332	At.19744
A_84_P789549	0.0194734	1.26267	up	8.69176	8.60689	8.50437	9.06608	8.92411	8.82227	AT4G31110	kinase [AT4G31110.1]	829238	GO:0016301|GO:0006468|GO:0012505	NM_119261	At.47224
A_84_P20537	0.0160743	1.21492	up	11.3186	11.5269	11.4581	11.6656	11.7	11.7807	AT4G36580	AAA-type ATPase family protein [AT4G36580.1]	829810	GO:0016887|GO:0009507	NM_119821	At.54633
A_84_P283680	0.00959013	1.30588	up	13.5572	13.5242	13.6185	14.0995	13.8352	13.9203	AT3G07090	similar to unknown protein [Arabidopsis thaliana] (TAIR:AT5G25170.1); similar to unnamed protein product [Vitis vinifera] (GB:CAO46108.1); contains InterPro domain Protein of unknown function DUF862, eukaryotic (InterPro:IPR008580) [AT3G07090.1]	819895	GO:0008150|GO:0003674|GO:0005575	NM_111589	At.27767
A_84_P143249	0.0362367	1.48097	down	10.0862	10.2057	10.6532	9.68431	9.69225	9.86889	AT1G63390	flavin-containing monooxygenase-related / FMO-related [AT1G63390.1]	842645	GO:0006118|GO:0004497	NM_105018	At.68549
A_84_P534840	0.0312124	1.1496	up	11.3952	11.6001	11.492	11.707	11.6623	11.7214	AT1G80245	similar to unknown protein [Arabidopsis thaliana] (TAIR:AT4G00695.1); similar to unknown protein [Arabidopsis thaliana] (TAIR:AT4G00695.2); similar to unnamed protein product [Vitis vinifera] (GB:CAO47083.1); contains InterPro domain Spc97/Spc98; (InterPro:IPR007259) [AT1G80245.1]	844365	GO:0003674|GO:0000922|GO:0000226|GO:0005815	NM_001084383	At.33950
A_84_P18481	0.0346999	1.11406	up	12.2307	12.2882	12.3718	12.435	12.4158	12.5074	HDG1	HDG1 (HOMEODOMAIN GLABROUS1); DNA binding / transcription factor [AT3G61150.1]	825287	GO:0005634|GO:0003700|GO:0003677|GO:0006355	NM_115979	At.21209
A_84_P609653	0.0418894	1.1781	down	13.0724	13.2057	13.3067	12.9808	12.8761	13.0185	AT3G09050	similar to unknown [Populus trichocarpa x Populus deltoides] (GB:ABK96465.1) [AT3G09050.1]	820058	GO:0009535|GO:0008150|GO:0003674	NM_111739	At.43210
A_84_P16575	0.000235	1.21871	up	14.0169	14.036	14.061	14.3421	14.2855	14.3424	AT3G57490	40S ribosomal protein S2 (RPS2D) [AT3G57490.1]	824916	GO:0005840|GO:0003735|GO:0006412|GO:0022627|GO:0005622	NM_115609	At.34827
A_84_P787753	0.000468	1.19266	up	8.68302	8.71424	8.70121	8.98788	8.96186	8.91126	AT3G58200	meprin and TRAF homology domain-containing protein / MATH domain-containing protein [AT3G58200.1]	824989	GO:0008150|GO:0003674|GO:0005575	NM_115682	At.34751
A_84_P592876	0.0114874	1.70307	down	6.14288	6.63475	6.45965	5.48629	5.62522	5.82135	AT3G52070	similar to unnamed protein product [Vitis vinifera] (GB:CAO40812.1) [AT3G52070.2]	824370	GO:0008150|GO:0003674|GO:0009507	NM_180351	At.3209
A_84_P18306	0.0310534	1.14526	down	14.1175	14.0655	14.1812	13.986	13.8269	13.9643	ZDS	ZDS (ZETA-CAROTENE DESATURASE); carotene 7,8-desaturase [AT3G04870.1]	819647	GO:0016719|GO:0016120	NM_202493	At.71000
A_84_P830421	0.0239609	1.19934	down	7.0782	6.91366	7.02109	6.73537	6.64834	6.84253	AT1G26150	protein kinase [AT1G26150.1]	839156	GO:0004672|GO:0006468	NM_102380	At.43483
A_84_P16332	0.0145161	1.28726	up	14.4835	14.6507	14.7585	15.066	14.98	14.9396	ATGSTU5	ATGSTU5 (Arabidopsis thaliana Glutathione S-transferase (class tau) 5); glutathione transferase [AT2G29450.1]	817494	GO:0006979|GO:0004364|GO:0005737|GO:0009407	NM_128499	At.19941
A_84_P805026	0.049218	1.21838	down	15.8348	15.732	16.0003	15.6049	15.4439	15.6635	PSAE-1	PSAE-1 (PSA E1 KNOCKOUT); catalytic [AT4G28750.1]	828996	GO:0009535|GO:0006118|GO:0010287|GO:0003824|GO:0009538	NM_119019	At.25566
A_84_P20004	0.0324952	1.73696	up	7.61079	7.59282	8.33077	8.68923	8.54356	8.69128	AT1G72660	developmentally regulated GTP-binding protein, putative [AT1G72660.1]	843598	GO:0005525|GO:0005622	NM_001036193	At.35074
A_84_P194244	0.00966342	1.15159	up	15.4665	15.4854	15.5633	15.7366	15.6444	15.7452	TRIP-1	TRIP-1 (TGF-BETA RECEPTOR INTERACTING PROTEIN 1); nucleotide binding / protein binding [AT2G46280.1]	819236	GO:0005515|GO:0008150|GO:0000166	NM_201968	At.21646
A_84_P833445	0.0185394	2.31604	up	5.50565	5.79592	6.55242	7.24863	7.16411	7.07624	AT1G26790	Dof-type zinc finger domain-containing protein [AT1G26790.1]	839220	GO:0003700|GO:0003677|GO:0012505|GO:0045449	NM_102442	At.51777
A_84_P836333	0.0479584	1.23478	down	7.92498	7.68754	8.03263	7.60781	7.61816	7.50643	AT3G22150	pentatricopeptide (PPR) repeat-containing protein [AT3G22150.1]	821779	GO:0009507	NM_113112	At.37924
A_84_P22048	0.00176033	1.38785	up	7.28307	7.34731	7.15462	7.77901	7.745	7.67955	ATHB21/HB-2	ATHB21/HB-2 (homeobox-2); DNA binding / transcription factor [AT2G18550.1]	816370	GO:0005634|GO:0003700|GO:0003677|GO:0006355	NM_127411	At.52810
A_84_P257840	0.0275636	1.17318	down	8.39587	8.35335	8.35187	8.19729	8.00386	8.20865		GB
A_84_P848646	0.0392061	1.12632	up	8.87513	8.98344	9.05619	9.18357	9.1099	9.13616	AT5G36930	disease resistance protein (TIR-NBS-LRR class), putative [AT5G36930.2]	833662	GO:0006952|GO:0005515|GO:0004888|GO:0031224|GO:0005524	NM_001125847	At.30528
A_84_P13837	0.0265921	1.14481	up	14.3396	14.3667	14.5067	14.6465	14.5714	14.5804	ATR1	ATR1 (ARABIDOPSIS P450 REDUCTASE 1) [AT4G24520.1]	828554	GO:0006979|GO:0005783|GO:0009698|GO:0003958	NM_118585	At.144
A_84_P312493	0.00763869	1.11246	down	12.2538	12.3093	12.3364	12.1102	12.1526	12.1755	AT4G16060	similar to unnamed protein product [Vitis vinifera] (GB:CAO44835.1) [AT4G16060.1]	827291	GO:0008150|GO:0003674|GO:0009507	NM_117699	At.33115
A_84_P836875	0.00329959	1.22037	down	10.1984	10.2275	10.3006	9.96701	9.8903	10.0072	AT3G13690	protein kinase family protein [AT3G13690.1]	820578	GO:0016301|GO:0006468|GO:0005575	NM_112219	At.39365
A_84_P851636	0.0062082	1.23582	down	7.14628	7.23151	7.20966	6.90069	6.97482	6.79554		Q9LN37_ARATH (Q9LN37) F18O14.33, partial (11%) [TC306577]				At.24135
A_84_P790750	0.0452775	1.58671	up	6.38373	6.9025	6.84059	7.56688	7.50968	7.04838	AT3G62990	similar to unknown protein [Arabidopsis thaliana] (TAIR:AT2G47950.1) [AT3G62990.1]	825474	GO:0008150|GO:0003674|GO:0012505	NM_116164	At.50308
A_84_P547283	0.0312986	1.19632	down	7.57509	7.62147	7.82809	7.41306	7.44642	7.38938		GB
A_84_P822643	0.0159966	1.24705	down	11.7724	11.9724	11.7954	11.436	11.5507	11.5981	AT1G01500	similar to unknown protein [Arabidopsis thaliana] (TAIR:AT1G19400.1); similar to unknown protein [Arabidopsis thaliana] (TAIR:AT1G19400.2); similar to unknown [Picea sitchensis] (GB:ABK24253.1); contains domain PTHR10996:SF1 (PTHR10996:SF1); contains domain PTHR10996 (PTHR10996) [AT1G01500.1]	839430	GO:0008150|GO:0003674|GO:0005575	NM_100032	At.27718
A_84_P812100	0.000356	1.27614	up	15.7132	15.7751	15.7072	16.0541	16.1279	16.0689	PGK	PGK (PHOSPHOGLYCERATE KINASE) [AT1G79550.2]	844293	GO:0005829|GO:0004618|GO:0006096	NM_179576	At.23890
A_84_P269520	0.00533169	1.17182	down	13.6451	13.5535	13.5048	13.3265	13.3474	13.3433	AT5G04740	ACT domain-containing protein [AT5G04740.1]	830352	GO:0009535|GO:0016597|GO:0008152	NM_120556	At.22197
A_84_P10825	0.00646096	1.26525	down	7.16482	6.98979	7.1025	6.79695	6.66686	6.77503	CUC1	CUC1 (CUP-SHAPED COTYLEDON1); transcription factor [AT3G15170.1]	820748	GO:0009651|GO:0003700|GO:0010160|GO:0009723|GO:0009733|GO:0010223|GO:0048467|GO:0051782|GO:0010014|GO:0009908|GO:0009790|GO:0010072|GO:0005575|GO:0048527	NM_112380	At.5743
A_84_P846815	0.024619	1.27038	up	6.6582	6.50179	6.60508	7.10089	6.80902	6.89095	AT1G24030	protein kinase family protein [AT1G24030.1]	839015	GO:0016301|GO:0006468	NM_102250	At.66822
A_84_P860068	0.0499908	1.17998	down	9.69132	9.61289	9.76025	9.51076	9.5367	9.30073	STN7	STN7 (STT7 HOMOLOG STN7); kinase/ protein kinase [AT1G68830.1]	843215	GO:0042548|GO:0004672|GO:0016301|GO:0007623|GO:0009507	NM_105557	At.27657
A_84_P266650	0.0121923	1.35105	up	9.6954	9.47806	9.77039	10.0523	10.0181	10.1757	AT3G54510	early-responsive to dehydration protein-related / ERD protein-related [AT3G54510.1]	824616	GO:0016020|GO:0012505	NM_115308	At.35105
A_84_P15734	0.00744918	1.66778	up	9.52866	9.71019	9.98696	10.5573	10.5271	10.3552	XTR6	XTR6 (XYLOGLUCAN ENDOTRANSGLYCOSYLASE 6); hydrolase, acting on glycosyl bonds [AT4G25810.1]	828686	GO:0016798|GO:0005975|GO:0048046|GO:0005618|GO:0012505|GO:0006073	NM_118713	At.2901
A_84_P790180	0.0466534	1.11074	up	11.0566	11.089	11.1239	11.1551	11.3269	11.2421	AT5G49610	F-box family protein [AT5G49610.1]	835023	GO:0008150|GO:0003674|GO:0005575	NM_124339	At.49149
A_84_P700528	0.0206076	1.16213	up	7.09191	7.18133	7.07	7.27655	7.42567	7.29134	AT1G15190	AYAJF20TF pooled cDNA populations Arabidopsis thaliana cDNA, mRNA sequence [EG420293]	838085	GO:0003674|GO:0012505		At.68762
A_84_P23487	0.0124309	1.84067	down	9.51354	9.44969	8.94845	8.55801	8.47956	8.23343	ATGSTF14	ATGSTF14 (Arabidopsis thaliana Glutathione S-transferase (class phi) 14); glutathione transferase [AT1G49860.1]	841409	GO:0004364|GO:0005737|GO:0009407	NM_103873	At.38148
A_84_P556217	0.00212734	1.45906	up	8.65051	8.77002	8.62325	9.27922	9.10133	9.29836	AT2G38995	similar to unknown protein [Arabidopsis thaliana] (TAIR:AT5G37300.1); similar to unnamed protein product [Vitis vinifera] (GB:CAO48523.1); contains InterPro domain Protein of unknown function UPF0089 (InterPro:IPR004255); contains InterPro domain Protein of unknown function DUF1298 (InterPro:IPR009721) [AT2G38995.1]	818485	GO:0008150|GO:0005575	NM_179976	At.46968
A_84_P11806	0.0312252	1.17797	down	12.8917	13.0518	12.8345	12.7526	12.6455	12.6711	AT3G47590	esterase/lipase/thioesterase family protein [AT3G47590.1]	823913	GO:0003824	NM_114627	At.35792
A_84_P144289	0.0268214	1.60104	up	7.11071	7.28826	7.76793	8.02023	8.12464	8.05908	AT4G29770	similar to unknown protein [Arabidopsis thaliana] (TAIR:AT4G29760.1) [AT4G29770.1]	829099	GO:0008150|GO:0003674|GO:0005575	NM_119123	At.31889
A_84_P809054	0.0202922	1.11711	down	12.1161	12.0214	12.1213	11.9518	11.8707	11.957	LP1	LP1 (nonspecific lipid transfer protein 1) [AT2G38540.1]	818436	GO:0009505|GO:0006869|GO:0005516	NM_129411	At.25225
A_84_P10927	0.00732325	1.12689	up	13.3233	13.2418	13.2295	13.4099	13.4698	13.4319	AT3G63390	similar to unnamed protein product [Vitis vinifera] (GB:CAO22605.1) [AT3G63390.1]	825514	GO:0008150|GO:0005575	NM_116204	At.33935
A_84_P798995	0.0407672	1.20048	up	7.91871	8.06465	8.15696	8.38645	8.34104	8.20368		AYBJO96TR pooled cDNA populations Arabidopsis thaliana cDNA, mRNA sequence [EG517555]				At.69540
A_84_P159635	0.0117797	1.25532	up	7.70458	7.47065	7.58356	7.91894	7.85679	7.96722	AT1G31840	pentatricopeptide (PPR) repeat-containing protein [AT1G31840.1]	840074	GO:0012505	NM_102921	At.51864
A_84_P193504	0.0364933	1.16036	up	12.3364	12.2834	12.4149	12.6617	12.4612	12.5555	AT1G32090	early-responsive to dehydration protein-related / ERD protein-related [AT1G32090.1]	840101	GO:0008150|GO:0003674|GO:0005886	NM_102943	At.16841
A_84_P751574	0.0205441	1.68094	up	6.11538	6.21589	6.63876	7.21341	7.17528	6.82915	AT1G78740	similar to F-box family protein [Arabidopsis thaliana] (TAIR:AT1G78750.1); similar to unnamed protein product [Vitis vinifera] (GB:CAO63564.1); contains InterPro domain Leucine-rich repeat 2 (InterPro:IPR013101) [AT1G78740.1]	844210	GO:0008150|GO:0003674	NM_106521	At.49523
A_84_P13885	0.0192226	1.50962	up	10.2822	10.076	9.79431	10.7375	10.5138	10.6838	AT4G35190	similar to unknown protein [Arabidopsis thaliana] (TAIR:AT2G37210.1); similar to unnamed protein product [Vitis vinifera] (GB:CAO47480.1); contains InterPro domain Conserved hypothetical protein CHP00730 (InterPro:IPR005269) [AT4G35190.1]	829672	GO:0008150|GO:0003674|GO:0005575	NM_119685	At.31435
A_84_P16161	0.0473222	1.45644	up	6.42176	6.07674	6.70244	6.8521	6.91194	7.06423	AT1G73066	protein binding [AT1G73066.1]	6240885	GO:0005515|GO:0012505	NM_001124119	At.11684
A_84_P127571	0.0249163	1.1359	up	12.5226	12.6237	12.6292	12.7203	12.8522	12.7546	AT1G53880	GTP binding / translation initiation factor [AT1G53880.1]	841825	GO:0003743|GO:0005525|GO:0006413|GO:0005851	NM_104265	At.27783
A_84_P789461	0.0177168	1.17979	down	11.5939	11.6342	11.6173	11.2576	11.4205	11.4518	AT1G52825	similar to unknown protein [Arabidopsis thaliana] (TAIR:AT4G14615.1); similar to unnamed protein product [Vitis vinifera] (GB:CAO71274.1) [AT1G52825.1]	841716	GO:0008150|GO:0003674|GO:0012505	NM_179470	At.67595
A_84_P16378	0.00197379	1.14951	up	11.7571	11.8417	11.7883	12.0219	11.9782	11.99	AT2G41210	phosphatidylinositol-4-phosphate 5-kinase family protein [AT2G41210.1]	818720	GO:0046488|GO:0016308	NM_129686	At.13170
A_84_P14955	0.0264448	1.25156	down	7.20966	7.07593	6.93781	6.81808	6.64787	6.78626	AT5G39220	hydrolase, alpha/beta fold family protein [AT5G39220.1]	833918	GO:0016787	NM_123284	At.6609
A_84_P19898	0.0491618	1.19329	down	11.1434	11.4079	11.3669	10.9923	11.1267	11.0344	AT1G80960	F-box protein-related [AT1G80960.1]	844436	GO:0008150|GO:0003674|GO:0005575	NM_106744	At.33867
A_84_P17585	0.0322626	1.10547	up	13.9416	14.0397	14.067	14.1981	14.1678	14.1164	AT4G12040	zinc finger (AN1-like) family protein [AT4G12040.1]	826812	GO:0008150|GO:0003677|GO:0008270|GO:0005575	NM_179033	At.19630
A_84_P757046	0.0214186	1.18985	up	10.999	11.1521	11.1642	11.382	11.2719	11.4136	AT2G20710	pentatricopeptide (PPR) repeat-containing protein [AT2G20710.2]	816599	GO:0008150|GO:0005739	NM_201763	At.39655
A_84_P527692	0.0209583	1.16705	up	10.4494	10.4479	10.3412	10.7326	10.5818	10.5926	AT1G62110	mitochondrial transcription termination factor family protein / mTERF family protein [AT1G62110.1]	842507	GO:0008150|GO:0003674|GO:0005739	NM_104892	At.36313
A_84_P856604	0.0021211	1.36178	up	5.96775	6.17855	6.09775	6.50462	6.55401	6.52191
A_84_P530479	0.0280471	1.14209	up	11.9921	12.187	12.1025	12.2991	12.2753	12.2822	AT2G27775	similar to unknown protein [Arabidopsis thaliana] (TAIR:AT2G27800.1); similar to unknown [Populus trichocarpa] (GB:ABK95440.1) [AT2G27775.1]	817324	GO:0008150|GO:0003674|GO:0009507	NM_128337	At.38720
A_84_P11431	0.00174947	1.49881	down	15.144	15.1025	15.2991	14.6844	14.6014	14.5082	ATGSTU24	ATGSTU24 (ARABIDOPSIS THALIANA GLUTATHIONE S-TRANSFERASE (CLASS TAU) 24); glutathione transferase [AT1G17170.1]	838288	GO:0004364|GO:0005737|GO:0009407	NM_101578	At.41850
A_84_P837959	0.0214101	1.39378	down	7.24949	7.37153	6.96016	6.804	6.69287	6.6473	AT5G11600	similar to unknown protein [Arabidopsis thaliana] (TAIR:AT1G19990.1); similar to unnamed protein product [Vitis vinifera] (GB:CAO44023.1) [AT5G11600.1]	831032	GO:0008150|GO:0003674|GO:0009507	NM_121198	At.32238
A_84_P803885	0.0258359	1.32675	down	10.5884	10.9755	10.8894	10.3905	10.4303	10.4087	ERD15	BP607009 RAFL16 Arabidopsis thaliana cDNA clone RAFL16-73-D09 3', mRNA sequence [BP607009]	818741	GO:0005515|GO:0009414|GO:0005737|GO:0009644|GO:0009617		At.73065
A_84_P105276	0.0111448	1.1348	down	13.9266	14.0668	13.9842	13.8041	13.8177	13.8084	AT2G03350	similar to unknown protein [Arabidopsis thaliana] (TAIR:AT3G08890.1); similar to unknown protein [Arabidopsis thaliana] (TAIR:AT3G08890.2); similar to unnamed protein product [Vitis vinifera] (GB:CAO15324.1); contains InterPro domain Protein of unknown function DUF538 (InterPro:IPR007493) [AT2G03350.1]	814864	GO:0008150|GO:0003674|GO:0005575	NM_126386	At.23532
A_84_P14263	0.0291645	1.18248	up	10.9938	10.881	10.8475	11.1485	11.2495	11.0498	EIF-5A	EIF-5A (eukaryotic translation initiation factor 5A-1); translation initiation factor [AT1G13950.1]	837955	GO:0003743|GO:0006413|GO:0005575	NM_101261	At.24908
A_84_P819038	0.0330664	1.29497	down	12.2368	12.141	12.2172	12.01	11.6201	11.8461	AT-GTL1	AT-GTL1 (Arabidopsis thaliana GT2-like 1); transcription factor [AT1G33240.1]	840218	GO:0003700|GO:0003677	NM_103052	At.28206
A_84_P531982	0.00445962	1.20537	up	6.04777	6.07575	5.97856	6.37563	6.27853	6.25634	AT1G08270	similar to SKD1/VPS4, ATP binding [Arabidopsis thaliana] (TAIR:AT2G27600.1); similar to unnamed protein product [Vitis vinifera] (GB:CAO22301.1); similar to suppressor of K+ transport growth defect-like protein [Gossypium hirsutum] (GB:ABD97880.1); contains InterPro domain MIT (InterPro:IPR007330) [AT1G08270.2]	837347	GO:0008150|GO:0003674|GO:0005575	NM_202063	At.42268
A_84_P825063	0.000751	1.15953	down	12.0441	11.9947	12.0019	11.827	11.7684	11.8047	EMB3006	EMB3006 (EMBRYO DEFECTIVE 3006) [AT4G19350.1]	827676	GO:0003674|GO:0009793|GO:0005575	NM_118055	At.32822
A_84_P20738	0.0302178	1.33865	down	12.058	12.2071	12.4717	11.788	11.9079	11.7787	AT5G67190	AP2 domain-containing transcription factor, putative [AT5G67190.1]	836854	GO:0005634|GO:0003700|GO:0003677|GO:0006355	NM_126119	At.50633
A_84_P17818	0.00690862	1.43887	up	6.40232	6.08399	6.35722	6.78438	6.77738	6.85658	AT5G45990	crooked neck protein, putative / cell cycle protein, putative [AT5G45990.1]	834639	GO:0006396|GO:0005488|GO:0005622	NM_123967	At.55396
A_84_P510878	0.0274303	1.11251	up	9.71705	9.57016	9.66771	9.80207	9.83096	9.78336	AT1G75000	GNS1/SUR4 membrane family protein [AT1G75000.1]	843838	GO:0008150|GO:0003674|GO:0016021	NM_106157	At.50036
A_84_P868534	0.00610178	1.13385	down	14.8728	14.7739	14.7892	14.6608	14.6167	14.6148	AT3G01060	similar to unnamed protein product [Vitis vinifera] (GB:CAO15045.1); similar to unknown [Brassica rapa] (GB:ABC41272.1) [AT3G01060.1]	821278	GO:0008150|GO:0003674	NM_110971	At.18324
A_84_P22840	0.00140875	1.95576	down	15.04	15.0979	15.0952	13.8946	14.3151	14.1203	RAV2	RAV2 (REGULATOR OF THE ATPASE OF THE VACUOLAR MEMBRANE); DNA binding / transcription factor [AT1G68840.1]	843216	GO:0005634|GO:0003700|GO:0003677|GO:0009507|GO:0006355	NM_105558	At.25344
A_84_P750145	0.0115618	1.15	up	14.4992	14.601	14.5458	14.784	14.6805	14.7864	AT1G09620	ATP binding / aminoacyl-tRNA ligase [AT1G09620.1]	837489	GO:0005524|GO:0005737|GO:0004812|GO:0006418	NM_100834	At.10219
A_84_P516051	0.0110227	1.15805	down	11.1341	11.0097	11.0722	10.8889	10.8932	10.7988	AT1G12550	oxidoreductase family protein [AT1G12550.1]	837811	GO:0008152|GO:0016491|GO:0005575	NM_101126	At.43667
A_84_P770183	0.0373042	1.45572	up	7.39456	7.87198	7.85897	8.31605	8.34471	8.08997		hypothetical protein [ATMG00450.1]		GO:0008150|GO:0003674|GO:0005575
A_84_P826417	0.0419252	1.79665	down	5.11206	5.74424	5.99008	4.59412	4.72497	4.99136	WRKY30	WRKY30 (WRKY DNA-binding protein 30); transcription factor [AT5G24110.1]	832476	GO:0005634|GO:0003700|GO:0006355	NM_122316	At.9177
A_84_P23488	0.0326788	1.15589	down	11.9193	11.9042	11.7757	11.5686	11.6772	11.7263	CYP706A3	CYP706A3 (cytochrome P450, family 706, subfamily A, polypeptide 3); oxygen binding [AT5G44620.1]	834490	GO:0006118|GO:0019825|GO:0005575	NM_123829	At.26258
A_84_P15158	0.0177174	1.12979	down	12.2081	12.2292	12.3274	12.1168	12.0918	12.028	AT1G62250	similar to unnamed protein product [Vitis vinifera] (GB:CAO21221.1) [AT1G62250.1]	842522	GO:0009507	NM_104905	At.28536
A_84_P14988	0.041271	1.827	up	7.66939	8.15131	7.77278	8.77257	9.15302	8.2763	AT5G47950	transferase family protein [AT5G47950.1]	834846	GO:0008150|GO:0016740|GO:0005575	NM_124169	At.7908
A_84_P814689	0.00360366	1.57549	down	14.7345	15.0358	14.9046	14.1556	14.3583	14.1937	AT1G21130	O-methyltransferase, putative [AT1G21130.2]	838709	GO:0008171|GO:0005829|GO:0008168|GO:0046983	NM_179362	At.43828
A_84_P10978	0.0128814	1.62598	up	8.34104	8.3318	7.98105	9.00208	9.06066	8.69508	AT4G18550	lipase class 3 family protein [AT4G18550.1]	827587	GO:0004806|GO:0006629|GO:0005575	NM_117969	At.32892
A_84_P276310	0.0213015	1.18505	down	14.4408	14.6167	14.634	14.3246	14.2727	14.3594	AT3G27050	similar to unnamed protein product [Vitis vinifera] (GB:CAO49017.1) [AT3G27050.1]	822323	GO:0008150|GO:0003674|GO:0005575	NM_113619	At.19126
A_84_P20639	0.0390853	1.1093	down	12.1619	12.0774	12.0683	11.9866	11.8741	11.998	UBC4	UBC4 (UBIQUITIN CONJUGATING ENZYME 4); ubiquitin-protein ligase [AT5G41340.1]	834136	GO:0006511|GO:0004842|GO:0009408|GO:0005575	NM_123499	At.28656
A_84_P800139	0.00923558	1.39856	up	6.37776	6.36592	6.63049	7.01513	6.83251	6.97835	AT2G07706	AYAGT39TR pooled cDNA populations Arabidopsis thaliana cDNA, mRNA sequence [EG432238]	815381	GO:0008150|GO:0003674|GO:0005575		At.70846
A_84_P805333	0.0159928	1.15266	down	12.9983	12.93	13.0453	12.7334	12.8614	12.7639	AT2G37220	29 kDa ribonucleoprotein, chloroplast, putative / RNA-binding protein cp29, putative [AT2G37220.1]	818299	GO:0008266|GO:0009409|GO:0010319|GO:0003723	NM_129278	At.25300
A_84_P703493	0.00681246	1.84011	up	7.09878	7.44875	7.40835	8.32173	8.33673	7.9368	AT1G65347	transposable element gene [AT1G65347.1]	3767637
A_84_P757737	0.0293694	1.14927	up	7.87478	7.99244	7.86526	8.17883	8.12839	8.02741	AT2G21187	other RNA [AT2G21187.2]	5007893		NR_022521	At.72745
A_84_P822458	0.0249736	1.19116	down	11.7244	11.6908	11.8282	11.5067	11.3878	11.5918	AT1G70810	C2 domain-containing protein [AT1G70810.1]	843418	GO:0008150|GO:0003674	NM_105749	At.22408
A_84_P848467	0.028349	1.23908	up	8.736	8.79446	8.89647	9.27672	9.03617	9.04183	AT1G36070	WD-40 repeat family protein [AT1G36070.1]	840511	GO:0008150|GO:0003674|GO:0005834	NM_103303	At.16973
A_84_P586962	0.0158985	1.80265	down	7.95627	8.5155	8.42931	7.20966	7.58686	7.55422	AT5G56880	unknown protein [AT5G56880.1]	835790	GO:0008150|GO:0003674|GO:0005575	NM_125071	At.49801
A_84_P831744	0.0152579	1.13372	down	10.0535	10.1333	10.1794	9.98217	9.94538	9.8955	ATBRXL2/BRX-LIKE2	ATBRXL2/BRX-LIKE2 [AT3G14000.2]	820614	GO:0008150|GO:0003674|GO:0005575	NM_202580	At.39306
A_84_P14239	0.0138543	1.1089	down	12.1467	12.2359	12.1861	11.9916	12.0602	12.0695	AT1G54850	similar to unknown protein [Arabidopsis thaliana] (TAIR:AT1G54840.1); similar to heat shock protein-like protein [Cucumis melo] (GB:AAO45756.1); contains InterPro domain HSP20-like chaperone (InterPro:IPR008978); contains InterPro domain Heat shock protein Hsp20 (InterPro:IPR002068) [AT1G54850.1]	841924	GO:0008150|GO:0003674	NM_104358	At.37161
A_84_P802603	0.0308777	1.12888	down	8.98882	8.90144	8.98677	8.72671	8.75247	8.87314	EMB3003	144791 CERES-148 Arabidopsis thaliana cDNA clone 113033 5', mRNA sequence [DR296753]	840346	GO:0004742|GO:0009793		At.72010
A_84_P824543	0.00490216	2.82737	down	7.04429	7.68583	7.73131	5.74082	5.97103	6.25121
A_84_P784713	0.0361281	1.2335	up	10.1971	10.3445	10.1213	10.5639	10.624	10.3833	MYB43	MYB43 (myb domain protein 43); DNA binding / transcription factor [AT5G16600.1]	831522	GO:0003700|GO:0003677|GO:0009737|GO:0006355	NM_121666	At.8851
A_84_P21961	0.000555	1.13461	down	15.1104	15.158	15.1132	14.926	14.9521	14.9568	AT2G29650	inorganic phosphate transporter, putative [AT2G29650.1]	817515	GO:0015144|GO:0008514|GO:0005351|GO:0016020|GO:0005315|GO:0009579|GO:0030504|GO:0009624	NM_179805	At.46915
A_84_P793138	0.0412293	1.14399	up	9.28932	9.32554	9.4789	9.51814	9.61724	9.54061		AV539848 Arabidopsis thaliana roots Columbia Arabidopsis thaliana cDNA clone RZ140b04F 3', mRNA sequence [AV539848]				At.67069
A_84_P20362	0.00933105	1.11192	up	13.8491	13.8729	13.8977	14.0128	14.0826	13.9835	AT3G58490	phosphatidic acid phosphatase family protein / PAP2 family protein [AT3G58490.1]	825018	GO:0042578|GO:0016020|GO:0008150|GO:0012505	NM_115711	At.34717
A_84_P10518	0.0230623	1.25764	up	7.64352	7.70222	7.85126	7.94222	8.06772	8.17923	AT1G50040	similar to unknown protein [Arabidopsis thaliana] (TAIR:AT3G19680.1); similar to unnamed protein product [Vitis vinifera] (GB:CAO61535.1); contains InterPro domain Protein of unknown function DUF1005 (InterPro:IPR010410) [AT1G50040.1]	841428	GO:0008150|GO:0003674|GO:0009507	NM_103892	At.43578
A_84_P140539	0.0433702	1.10383	down	11.7479	11.8543	11.7226	11.5801	11.6433	11.6737	AT5G06770	KH domain-containing protein / zinc finger (CCCH type) family protein [AT5G06770.1]	830566	GO:0003676|GO:0003700|GO:0045449	NM_120760	At.43568
A_84_P300030	0.0295847	1.27202	down	14.4178	14.5199	14.7114	14.1098	14.3142	14.1837	ATAF2	ATAF2 (Arabidopsis NAC domain containing protein 81) [AT5G08790.1]	830779	GO:0009611|GO:0009620|GO:0008361|GO:0005634|GO:0016563|GO:0009416|GO:0009753|GO:0007275|GO:0009751|GO:0009744	NM_147856	At.27826
A_84_P826736	0.00729109	1.10759	down	12.663	12.6843	12.612	12.4937	12.5445	12.4788	AT3G19340	sodium:dicarboxylate symporter [AT3G19340.1]	821468	GO:0006835|GO:0016020|GO:0017153	NM_112821	At.43813
A_84_P804973	0.0329321	1.1042	up	15.162	15.2864	15.2167	15.3205	15.4121	15.3616	AT1G09640	elongation factor 1B-gamma, putative / eEF-1B gamma, putative [AT1G09640.1]	837491	GO:0005853|GO:0006414|GO:0003746	NM_100836	At.43279
A_84_P12780	0.0020433	1.17772	up	12.0389	11.9603	12.0554	12.2603	12.2252	12.2771	AT1G42440	similar to unknown protein [Arabidopsis thaliana] (TAIR:AT1G06720.1); similar to hypothetical protein OsJ_032357 [Oryza sativa (japonica cultivar-group)] (GB:EAZ18148.1); similar to unnamed protein product [Vitis vinifera] (GB:CAO66232.1); similar to hypothetical protein OsI_034649 [Oryza sativa (indica cultivar-group)] (GB:EAY80690.1); contains InterPro domain AARP2CN; (InterPro:IPR012948); cont…	840848	GO:0005634|GO:0003674|GO:0042254	NM_103432	At.19120
A_84_P756955	0.0437037	1.66609	up	11.666	12.2252	12.4577	12.9391	12.9547	12.6646	AT2G07773	Identical to Uncharacterized mitochondrial protein AtMg00910 [Arabidopsis Thaliana] (GB:P92528;GB:Q1ZXY4;GB:Q8S882); similar to hypothetical protein BrnapMp067 [Brassica napus] (GB:YP_717164.1) [AT2G07773.1]	819509	GO:0008150|GO:0003674|GO:0005575	NM_201707	At.49534
A_84_P754913	0.0205463	1.63795	up	5.8507	5.59811	5.4595	6.64977	6.14753	6.24667	AT2G12660	pseudogene, xyloglucan endotransglycosylase, blastp match of 82% identity and 5.9e-44 P-value to GP [AT2G12660.1]	3768405		NM_127436	At.39941
A_84_P13995	0.0280146	1.12022	up	12.2933	12.2794	12.3393	12.5533	12.4003	12.4497	LACS7	LACS7 (LONG-CHAIN ACYL-COA SYNTHETASE 7) [AT5G27600.1]	832820	GO:0001676|GO:0009651|GO:0005777|GO:0005515|GO:0004467|GO:0010193	NM_122642	At.20193
A_84_P15759	0.0226796	1.24977	up	11.1739	11.4024	11.4557	11.6528	11.6351	11.7091	AT4G31210	DNA topoisomerase family protein [AT4G31210.1]	829248	GO:0003917|GO:0006265|GO:0003677|GO:0005694|GO:0006268	NM_119270	At.31765
A_84_P768857	0.00527976	1.54997	down	13.275	13.0859	12.9001	12.5155	12.4638	12.385	AT5G44572	unknown protein [AT5G44572.1]	5008298	GO:0012505	NM_001085242	At.51424
A_84_P23329	0.0450145	1.14813	up	13.7732	13.6045	13.7988	13.9503	13.9643	13.8598	AT4G31840	plastocyanin-like domain-containing protein [AT4G31840.1]	829313	GO:0006118|GO:0031225|GO:0005507	NM_119334	At.3049
A_84_P800906	0.0308324	1.24262	down	16.6736	16.4232	16.7337	16.2836	16.3217	16.285	AT5G01530	chlorophyll A-B binding protein CP29 (LHCB4) [AT5G01530.1]	830325	GO:0015979|GO:0009535|GO:0010287|GO:0016168|GO:0030076	NM_120231	At.24017
A_84_P22678	0.0383404	1.20196	up	10.5188	10.4944	10.7057	10.929	10.7355	10.8506	SOL1	SOL1 (suppressor of LLP1 1); carboxypeptidase A [AT1G71696.1]	843499	GO:0006508|GO:0008150|GO:0004182|GO:0012505|GO:0005575	NM_105827	At.35173
A_84_P577310	0.000754	1.35426	up	6.61492	6.74462	6.63079	7.06521	7.14573	7.09191	AT1G31720	similar to unknown protein [Arabidopsis thaliana] (TAIR:AT4G19370.1); similar to unknown [Picea sitchensis] (GB:ABK21519.1); similar to Os02g0703300 [Oryza sativa (japonica cultivar-group)] (GB:NP_001047854.1); contains InterPro domain Protein of unknown function DUF1218 (InterPro:IPR009606) [AT1G31720.1]	840059	GO:0008150|GO:0003674|GO:0005575	NM_102907	At.40284
A_84_P827553	0.0300187	1.28733	down	10.685	10.9797	11	10.4404	10.5838	10.5474	SNZ	SNZ (SCHNARCHZAPFEN); DNA binding / transcription factor [AT2G39250.1]	818510	GO:0005634|GO:0003700|GO:0007275|GO:0003677|GO:0006355|GO:0005730	NM_179982	At.27296
A_84_P15058	0.0165838	1.13455	up	12.8702	12.859	12.7606	12.9682	13.0692	12.9986	JR700	JR700 (Arabidopsis thaliana receptor homology region transmembrane domain ring H2 motif protein 1); peptidase/ protein binding / zinc ion binding [AT5G66160.1]	836748	GO:0006886|GO:0005515|GO:0000306|GO:0008270|GO:0008233	NM_203272	At.9220
A_84_P19268	0.000658	1.17767	up	13.8124	13.749	13.7599	14.034	13.9828	14.0123	ASD1	ASD1 (ALPHA-L-ARABINOFURANOSIDASE); hydrolase, acting on glycosyl bonds [AT3G10740.1]	820243	GO:0046556|GO:0009044|GO:0016798|GO:0045493|GO:0012505	NM_111911	At.20271
A_84_P792961	0.0454407	1.17179	up	15.9294	15.9237	16.0589	16.3171	16.1935	16.0875	APX1	APX1 (ASCORBATE PEROXIDASE 1) [AT1G07890.8]	837304	GO:0016688|GO:0005829|GO:0009793|GO:0009408|GO:0000302	NM_001123772	At.47584
A_84_P224509	0.0468484	1.17058	down	13.518	13.6053	13.7078	13.2898	13.3697	13.4901	AT5G55710	similar to tic20 protein-related [Arabidopsis thaliana] (TAIR:AT2G47840.1); similar to unnamed protein product [Vitis vinifera] (GB:CAO45127.1) [AT5G55710.1]	835665	GO:0008150|GO:0003674	NM_124953	At.49179
A_84_P845518	0.0283459	1.15235	down	13.0001	12.8017	12.8659	12.6711	12.6643	12.7186	AT4G11100	similar to unknown protein [Arabidopsis thaliana] (TAIR:AT5G03060.1) [AT4G11100.2]	826711	GO:0008150|GO:0003674|GO:0005575	NM_001084904	At.28519
A_84_P22783	0.0250399	1.11595	down	10.3238	10.3805	10.25	10.1386	10.2097	10.1312	AT1G72890	disease resistance protein (TIR-NBS class), putative [AT1G72890.1]	843620	GO:0006952|GO:0004888|GO:0031224|GO:0005524	NM_105947	At.48364
A_84_P806961	0.0288013	1.21892	up	16.7	16.7621	16.5952	17.0447	17.0385	16.8309	TCTP	TCTP (TRANSLATIONALLY CONTROLLED TUMOR PROTEIN) [AT3G16640.1]	820916	GO:0008150|GO:0005737	NM_112537	At.47256
A_84_P11730	0.0201961	1.1486	down	13.5552	13.4542	13.5502	13.3228	13.3916	13.2455	UGT84A2	UGT84A2; UDP-glycosyltransferase/ sinapate 1-glucosyltransferase [AT3G21560.1]	821710	GO:0050284|GO:0008152|GO:0005737|GO:0008194	NM_113051	At.38036
A_84_P99106	0.0420885	1.36662	down	6.82915	6.5752	6.3167	6.1708	6.04654	6.15187	CLE4	CLE4 (CLAVATA3/ESR-RELATED 4); receptor binding [AT2G31081.1]	817661	GO:0005515|GO:0048046|GO:0007165|GO:0005102	NM_179826	At.45710
A_84_P13145	0.0133631	1.20752	up	15.4679	15.6475	15.6152	15.8435	15.7949	15.9083	AT5G60670	60S ribosomal protein L12 (RPL12C) [AT5G60670.1]	836188	GO:0005840|GO:0003735|GO:0022625|GO:0042254	NM_125460	At.22910
A_84_P182564	0.00021	1.95742	up	7.64963	7.70357	7.85867	8.62325	8.75405	8.74141	AT4G21323	subtilase family protein [AT4G21323.1]	827881	GO:0006508|GO:0004289|GO:0012505	NM_118251	At.54455
A_84_P784811	0.0095481	1.11943	up	12.2773	12.2764	12.2674	12.3674	12.4644	12.4776	ADL1C/ADL5	ADL1C/ADL5 (DYNAMIN-LIKE PROTEIN 5); GTP binding / GTPase [AT1G14830.1]	838048	GO:0010152|GO:0000266|GO:0007005|GO:0005886|GO:0005525|GO:0009504|GO:0003924	NM_101352	At.10194
A_84_P233069	0.0267558	1.13379	down	15.4316	15.534	15.5042	15.335	15.2241	15.3672	AT2G21530	forkhead-associated domain-containing protein / FHA domain-containing protein [AT2G21530.1]	816692	GO:0009535|GO:0008150	NM_127725	At.46763
A_84_P20814	0.0244001	1.28797	down	11.8038	11.6588	11.5014	11.3974	11.2104	11.2609	VPS2.3	VPS2.3 [AT1G03950.1]	839362	GO:0003674|GO:0015031|GO:0000815	NM_100276	At.26425
A_84_P204138	0.00245558	1.45724	up	10.9852	11.0981	11.2459	11.6062	11.698	11.6546	AT1G66080	similar to hypothetical protein [Vitis vinifera] (GB:CAN77663.1); contains InterPro domain Protein of unknown function DUF775 (InterPro:IPR008493) [AT1G66080.1]	842922	GO:0008150|GO:0003674|GO:0005575	NM_105279	At.35804
A_84_P12335	0.00454414	1.19099	up	11.7626	11.7865	11.7706	12.0823	12.0535	11.9404	AT1G75760	ER lumen protein retaining receptor family protein [AT1G75760.1]	843909	GO:0004872|GO:0015031|GO:0016021	NM_106226	At.34735
A_84_P23976	0.0131811	1.12991	up	15.3182	15.3573	15.3964	15.5578	15.4648	15.5779	EIF3G1	EIF3G1 (eukaryotic translation initiation factor 3G1); RNA binding / translation initiation factor [AT3G11400.1]	820313	GO:0003743|GO:0006413|GO:0003723|GO:0005852	NM_111973	At.25153
A_84_P764482	0.0209632	1.25084	up	7.52992	7.55708	7.72279	7.95544	7.80479	8.01826	AT4G34090	similar to unknown protein [Arabidopsis thaliana] (TAIR:AT2G23370.1); similar to unnamed protein product [Vitis vinifera] (GB:CAO47838.1) [AT4G34090.1]	829555	GO:0008150|GO:0003674	NM_202949	At.19075
A_84_P23000	0.0304715	1.15844	up	13.7502	13.6692	13.7984	14.0554	13.9131	13.8859	CRK1	CRK1 (CDPK-RELATED KINASE 1); calcium ion binding / calcium-dependent protein serine/threonine phosphatase/ kinase [AT2G41140.1]	818713	GO:0006499|GO:0016301|GO:0006468|GO:0004723|GO:0005509	NM_129679	At.11329
A_84_P785399	0.0487766	1.18177	down	12.1615	12.0715	11.9777	11.7824	11.7427	11.9628	AT3G61010	Arabidopsis thaliana Full-length cDNA Complete sequence from clone GSLTLS39ZE08 of Adult vegetative tissue of strain col-0 of Arabidopsis thaliana (thale cress) [BX842416]	825272	GO:0016798|GO:0006879|GO:0006826		At.19990
A_84_P136475	0.00144345	1.19214	up	12.2234	12.1765	12.1536	12.4157	12.4104	12.4881	AT4G38440	similar to hypothetical protein [Vitis vinifera] (GB:CAN83259.1); similar to hypothetical protein [Oryza sativa (japonica cultivar-group)] (GB:BAD61853.1); similar to hypothetical protein OsI_022655 [Oryza sativa (indica cultivar-group)] (GB:EAZ01423.1); contains InterPro domain RNA polymerase II-associated protein 1, N-terminal (InterPro:IPR013930); contains InterPro domain RNA polymerase II-ass…	830001	GO:0009507	NM_120006	At.2770
A_84_P780152	0.0179791	1.10788	down	15.0358	14.9621	15.0868	14.8702	14.8664	14.9046	AT4G39040	similar to unknown protein [Arabidopsis thaliana] (TAIR:AT2G21350.1); similar to unnamed protein product [Vitis vinifera] (GB:CAO47229.1); contains InterPro domain CRS1/YhbY (InterPro:IPR001890) [AT4G39040.1]	830059	GO:0008150|GO:0009507	NM_120064	At.2846
A_84_P12305	0.0212977	1.77671	up	8.34176	8.32229	7.77152	9.21271	8.92821	8.78228	AT1G52050	jacalin lectin family protein [AT1G52050.1]	841634	GO:0008150|GO:0003674|GO:0012505	NM_104086	At.24748
A_84_P845932	0.0460231	1.34325	down	16.5303	16.5776	16.9603	16.2526	16.3735	16.1649	AT1G74470	geranylgeranyl reductase [AT1G74470.1]	843788	GO:0009535|GO:0045550|GO:0015995	NM_106107	At.25263
A_84_P759880	0.0448808	1.43971	up	6.6286	6.31979	6.77108	7.11104	7.30842	6.87735	AT3G07920	translation initiation factor [AT3G07920.1]	819983	GO:0003743|GO:0006413|GO:0005575	NM_111671	At.53218
A_84_P20456	0.0276879	1.19757	up	8.97754	8.75437	8.81917	9.1358	9.16157	9.03406	AT4G24180	similar to thaumatin, putative [Arabidopsis thaliana] (TAIR:AT4G38660.2); similar to unnamed protein product [Vitis vinifera] (GB:CAO48203.1); contains InterPro domain Thaumatin, pathogenesis-related (InterPro:IPR001938) [AT4G24180.1]	828519	GO:0051707|GO:0003674|GO:0012505	NM_118551	At.32368
A_84_P307380	0.046695	1.13785	down	8.95651	8.8839	8.92638	8.61947	8.75718	8.83122	AT3G19540	similar to unknown protein [Arabidopsis thaliana] (TAIR:AT1G49840.1); similar to unnamed protein product [Vitis vinifera] (GB:CAO70870.1); similar to hypothetical protein [Vitis vinifera] (GB:CAN68554.1); contains InterPro domain Protein of unknown function DUF620 (InterPro:IPR006873) [AT3G19540.1]	821490	GO:0008150|GO:0003674|GO:0009507	NM_112843	At.21232
A_84_P521048	0.000369	1.20813	up	13.0047	13.0139	13.0106	13.3081	13.3055	13.2338	AT4G27640	importin beta-2 subunit family protein [AT4G27640.1]	828875	GO:0008565|GO:0005643|GO:0005634|GO:0000059|GO:0005737	NM_118900	At.2801
A_84_P845669	0.0180036	1.29	down	7.91391	8.06305	7.8644	7.67571	7.43459	7.62895		Q2V4B1_ARATH (Q2V4B1) Protein At2g01940, partial (48%) [TC292518]
A_84_P18059	0.0269582	1.70667	up	5.58657	5.45034	6.13589	6.46594	6.65448	6.36592	AT1G22480	plastocyanin-like domain-containing protein [AT1G22480.1]	838854	GO:0006118|GO:0031225|GO:0005507	NM_102097	At.41598
A_84_P12821	0.00191282	1.19081	up	11.661	11.5522	11.6013	11.8533	11.8332	11.8838	ATG1	ATG1 (G1p-related protein) [AT3G51790.1]	824342	GO:0003674|GO:0017004	NM_115038	At.19973
A_84_P20924	0.0221457	1.14211	up	12.63	12.7302	12.8042	12.8962	12.899	12.9442	AT1G18460	lipase family protein [AT1G18460.1]	838426	GO:0006629|GO:0006114|GO:0016298	NM_101703	At.27535
A_84_P863203	0.0427782	1.10047	up	11.6632	11.6538	11.6975	11.7286	11.8154	11.8849		Q9C5S0_ARATH (Q9C5S0) At2g14890, partial (36%) [TC314203]
A_84_P802633	0.0434836	1.1404	down	10.0778	9.95365	10.0482	9.79395	9.94276	9.77431		157621 CERES-148 Arabidopsis thaliana cDNA clone 124813 5', mRNA sequence [DR339811]				At.72018
A_84_P12696	0.0140552	2.0685	up	8.36847	8.40715	9.07248	9.85642	9.64397	9.49345	AT1G26790	Dof-type zinc finger domain-containing protein [AT1G26790.1]	839220	GO:0003700|GO:0003677|GO:0012505|GO:0045449	NM_102442	At.51777
A_84_P21883	0.00979676	1.67602	down	9.75044	10.0186	9.60165	8.90312	9.24984	8.98255	MYB62	MYB62 (myb domain protein 62); DNA binding / transcription factor [AT1G68320.1]	843161	GO:0003700|GO:0003677|GO:0009751|GO:0006355	NM_105503	At.10914
A_84_P834809	0.0105275	1.30004	up	7.34666	7.21765	7.23301	7.67484	7.75247	7.50567	SCPL16	SCPL16 (serine carboxypeptidase-like 16); serine carboxypeptidase [AT3G12220.1]	820402	GO:0006508|GO:0004185|GO:0012505	NM_112058	At.39625
A_84_P820397	0.0175698	1.21735	down	10.076	10.0956	10.2451	9.7979	9.81383	9.95365	AT2G46550	similar to unknown protein [Arabidopsis thaliana] (TAIR:AT1G01240.3); similar to unknown protein [Arabidopsis thaliana] (TAIR:AT1G01240.1); similar to unknown protein [Arabidopsis thaliana] (TAIR:AT1G01240.2); similar to unnamed protein product [Vitis vinifera] (GB:CAO14395.1) [AT2G46550.1]	819267	GO:0008150|GO:0003674	NM_130220	At.27980
A_84_P808457	0.0135728	1.31172	down	13.9994	13.87	13.7075	13.3916	13.4908	13.5201	HMGB2	HMGB2 (HIGH MOBILITY GROUP B 2) [AT1G20693.2]	838658	GO:0003700|GO:0003677|GO:0006333|GO:0000785|GO:0003682|GO:0030527	NM_001035997	At.21298
A_84_P832658	0.0174977	1.25694	down	10.6725	10.6068	10.8553	10.3566	10.4604	10.3279	CYP709B3	CYP709B3 (cytochrome P450, family 709, subfamily B, polypeptide 3); oxygen binding [AT4G27710.1]	828885	GO:0006118|GO:0019825|GO:0012505	NM_118910	At.21029
A_84_P16451	0.00105393	1.2207	up	14.2049	14.279	14.2766	14.5282	14.5871	14.5085	AT1G26470	similar to Os05g0512500 [Oryza sativa (japonica cultivar-group)] (GB:NP_001056022.1); similar to unnamed protein product [Vitis vinifera] (GB:CAO41875.1); contains InterPro domain CT20; (InterPro:IPR012423) [AT1G26470.1]	839188	GO:0043189|GO:0005634|GO:0003674|GO:0045449	NM_102410	At.15966
A_84_P10392	0.0206607	1.6065	up	5.71207	5.71603	6.2103	6.41089	6.59025	6.68901	RIC7	RIC7 (ROP-INTERACTIVE CRIB MOTIF-CONTAINING PROTEIN 7); protein binding [AT4G28560.1]	828974	GO:0005515|GO:0009860|GO:0016324|GO:0007165|GO:0031225	NM_118998	At.23299
A_84_P852882	0.0144915	1.24814	up	12.7168	12.9464	12.9302	13.2069	13.2073	13.1384		NM_180209 nucleic acid binding {Arabidopsis thaliana} (exp=-1; wgp=0; cg=0), partial (9%) [TC307950]
A_84_P823127	0.0335016	1.1314	up	8.37842	8.21551	8.32962	8.47579	8.5394	8.4427	AT4G27050	F-box family protein [AT4G27050.2]	828813	GO:0008150|GO:0003674|GO:0005575	NM_202895	At.27335
A_84_P11767	0.0192573	1.37862	up	5.86163	5.94186	6.24688	6.41463	6.49607	6.52935	AT3G21050	transposable element gene [AT3G21050.1]	3768799
A_84_P833279	0.0181036	1.52082	up	6.60279	6.83176	6.6407	7.12317	7.57289	7.19376	CYP705A1	CYP705A1 (cytochrome P450, family 705, subfamily A, polypeptide 1); oxygen binding [AT4G15330.1]	827199	GO:0006118|GO:0019825|GO:0012505	NM_117621	At.43755
A_84_P810551	0.00634961	1.44872	up	14.5986	14.5241	14.6874	15.1601	15.2829	14.9715	MERI5B	MERI5B (MERISTEM-5); hydrolase, acting on glycosyl bonds / xyloglucan:xyloglucosyl transferase [AT4G30270.1]	829150	GO:0007568|GO:0009505|GO:0016798|GO:0009740|GO:0016762|GO:0005737|GO:0005618	NM_119173	At.20967
A_84_P793168	0.0495081	1.1552	down	7.14026	7.23098	7.12771	7.08349	6.93781	6.85321		AV542368 Arabidopsis thaliana roots Columbia Arabidopsis thaliana cDNA clone RZ183a04F 3', mRNA sequence [AV542368]				At.67076
A_84_P11666	0.0231473	1.14555	up	12.6186	12.5824	12.6789	12.8509	12.8862	12.731	AT2G44660	transferase, transferring glycosyl groups [AT2G44660.1]	819074	GO:0016757|GO:0008150|GO:0012505	NM_130030	At.53123
A_84_P130216	0.00451655	1.6238	up	12.4179	12.5774	12.312	13.052	13.3225	13.031	AT2G37750	unknown protein [AT2G37750.1]	818352	GO:0008150|GO:0003674	NM_129331	At.28646
A_84_P752264	0.00934964	1.27717	up	6.84752	6.67107	6.91493	7.1514	7.13915	7.20183	AT1G67035	similar to unknown protein [Arabidopsis thaliana] (TAIR:AT5G38300.1); similar to hypothetical protein [Vitis vinifera] (GB:CAN61843.1) [AT1G67035.1]	843023	GO:0008150|GO:0003674|GO:0005575	NM_105373	At.52415
A_84_P12135	0.00914456	1.27455	up	13.6667	13.706	13.6503	14.0974	14.0957	13.8799	AT5G43330	malate dehydrogenase, cytosolic, putative [AT5G43330.1]	834351	GO:0016615|GO:0008152|GO:0006108|GO:0006096|GO:0005975|GO:0005575|GO:0044262	NM_123699	At.27775
A_84_P847558	0.0327893	1.2498	down	8.99578	9.24609	9.11664	8.83665	8.66242	8.89437	AT1G55450	embryo-abundant protein-related [AT1G55450.1]	841992	GO:0008152|GO:0008168	NM_104421	At.20564
A_84_P847330	0.00467676	1.85187	down	8.08997	8.14198	8.08468	7.52265	7.02281	7.10422	ATPHS2/PHS2	ATPHS2/PHS2 (ALPHA-GLUCAN PHOSPHORYLASE 2); phosphorylase/ transferase, transferring glycosyl groups [AT3G46970.1]	823850	GO:0016757|GO:0009414|GO:0005829|GO:0004645	NM_114564	At.879
A_84_P852914	0.0429081	1.12163	up	11.2798	11.218	11.3653	11.5151	11.3869	11.4579	ATRZ-1A	ATRZ-1A; RNA binding / nucleotide binding [AT3G26420.1]	822246	GO:0009409|GO:0003723|GO:0000166|GO:0009631|GO:0005575	NM_113549	At.48707
A_84_P763512	0.0151	1.18096	down	12.3606	12.357	12.4609	12.0626	12.17	12.2261	J20	J20 (DNAJ-LIKE 20); heat shock protein binding [AT4G13830.1]	827017	GO:0006457|GO:0031072	NM_179045	At.21661
A_84_P12129	0.0495362	1.1395	up	15.3692	15.1817	15.3053	15.5166	15.3953	15.5095	AT5G41520	40S ribosomal protein S10 (RPS10B) [AT5G41520.1]	834154	GO:0022626|GO:0003735|GO:0006412|GO:0022627	NM_123516	At.8336
A_84_P18977	0.0019384	1.24531	up	7.434	7.52825	7.5494	7.77986	7.81349	7.86782	AT1G05670	UDP-glucoronosyl/UDP-glucosyl transferase family protein [AT1G05670.1]	837074	GO:0016757|GO:0008152|GO:0005575	NM_100447	At.43674
A_84_P18317	0.0261344	1.12343	up	11.6324	11.7086	11.7671	11.8431	11.9289	11.8398	AT3G06480	DEAD box RNA helicase, putative [AT3G06480.1]	819825	GO:0008026|GO:0005524	NM_111523	At.27592
A_84_P286540	0.00217758	1.24384	down	12.1846	12.1177	12.2375	11.8112	11.9083	11.8758		tc
A_84_P827290	0.0149255	1.13208	up	7.44224	7.47207	7.57464	7.67649	7.64454	7.70484	AT4G13110	BSD domain-containing protein [AT4G13110.1]	826925	GO:0008150|GO:0003674|GO:0009507	NM_117380	At.33414
A_84_P14125	0.00713789	1.12024	up	12.4942	12.4561	12.5004	12.6237	12.613	12.7054	AT5G16280	binding [AT5G16280.1]	831488	GO:0008150|GO:0012505	NM_121633	At.31694
A_84_P602009	0.0204849	1.12052	up	11.6497	11.6351	11.5978	11.732	11.8711	11.772	AT5G23850	similar to unknown protein [Arabidopsis thaliana] (TAIR:AT3G48980.1); similar to unnamed protein product [Vitis vinifera] (GB:CAO17250.1); contains InterPro domain Protein of unknown function DUF821, CAP10-like (InterPro:IPR008539); contains InterPro domain Lipopolysaccharide-modifying protein (InterPro:IPR006598) [AT5G23850.1]	832450	GO:0008150|GO:0003674|GO:0005575	NM_122290	At.30989
A_84_P16468	0.00443407	1.72592	down	14.8401	15.0806	14.8558	13.9464	14.1346	14.3334	CCL	CCL (CCR-LIKE) [AT3G26740.1]	822286	GO:0008150|GO:0003674|GO:0009507	NM_113585	At.20029
A_84_P16782	0.0422923	1.17321	up	5.22393	5.39309	5.49066	5.60855	5.60678	5.58373	SNAP29	SNAP29 (Synaptosomal-associated protein SNAP25-like 29) [AT5G07880.1]	830681	GO:0016192|GO:0006944|GO:0005484|GO:0005575	NM_120870	At.54772
A_84_P23313	0.012259	1.11323	up	12.8418	12.8811	12.8821	13.0882	12.9803	13.0007	AT1G07980	histone-like transcription factor (CBF/NF-Y) family protein [AT1G07980.1]	837313	GO:0003700|GO:0009507|GO:0045449|GO:0005622	NM_100672	At.15420
A_84_P857618	0.00170488	1.27469	up	12.8491	13.0018	12.9193	13.2937	13.2841	13.2429		Q3QDN1_9GAMM (Q3QDN1) ABC transporter, partial (6%) [TC311142]
A_84_P120252	0.0281041	1.14677	up	7.65799	7.74952	7.75103	8.0043	7.83128	7.91568	AT1G27110	binding [AT1G27110.1]	839600	GO:0008150|GO:0005488|GO:0005575	NM_102473	At.51781
A_84_P809100	0.00819509	1.11138	down	15.3784	15.4316	15.3826	15.2689	15.1929	15.2737	AT2G04410	similar to NOI [Arabidopsis thaliana] (TAIR:AT5G55850.1); similar to unnamed protein product [Vitis vinifera] (GB:CAO45143.1); contains InterPro domain Nitrate-induced NOI (InterPro:IPR008700) [AT2G04410.1]	814981	GO:0008150|GO:0003674|GO:0005575	NM_126474	At.48418
A_84_P11731	0.0203841	2.0461	up	13.5883	13.8544	14.4661	15.0544	15.1379	14.8152	ATMBF1C/MBF1C	ATMBF1C/MBF1C (MULTIPROTEIN BRIDGING FACTOR 1C); DNA binding / transcription coactivator/ transcription factor [AT3G24500.1]	822041	GO:0003713|GO:0009414|GO:0003700|GO:0006350|GO:0003677|GO:0045941|GO:0009737|GO:0009723|GO:0009408|GO:0009873|GO:0005730	NM_113358	At.37513
A_84_P14877	0.0497236	1.20185	up	7.55322	7.65664	7.82048	7.8323	7.98783	8.006	AT5G04610	spermidine synthase-related / putrescine aminopropyltransferase-related [AT5G04610.1]	830338	GO:0003824	NM_120543	At.65019
A_84_P294274	0.0127043	1.15563	up	12.3143	12.2349	12.2592	12.4434	12.5628	12.4282	AT2G19160	similar to unknown protein [Arabidopsis thaliana] (TAIR:AT4G30060.1); similar to unnamed protein product [Vitis vinifera] (GB:CAO64039.1); contains InterPro domain Protein of unknown function DUF266, plant (InterPro:IPR004949) [AT2G19160.1]	816433	GO:0008150|GO:0003674	NM_179654	At.70264
A_84_P516094	0.000766	1.16882	up	11.8105	11.7484	11.7526	11.9728	12.0209	11.993	AT1G26665	similar to RNA polymerase II mediator complex protein-related [Arabidopsis thaliana] (TAIR:AT5G41910.1); similar to unnamed protein product [Vitis vinifera] (GB:CAO62915.1); contains domain PTHR13345:SF2 (PTHR13345:SF2); contains domain PD331788 (PD331788); contains domain PTHR13345 (PTHR13345) [AT1G26665.2]	839207	GO:0008150|GO:0003674|GO:0005575	NM_102429	At.19138
A_84_P10742	0.0371959	1.10015	down	11.3824	11.3222	11.3289	11.2042	11.2783	11.1379	AT3G02290	zinc finger (C3HC4-type RING finger) family protein [AT3G02290.1]	821179	GO:0005515|GO:0006499|GO:0008270	NM_202481	At.41159
A_84_P21739	0.0343376	1.11824	up	16.3461	16.336	16.4526	16.5709	16.4698	16.5776	AVP1	AVP1 (vacuolar-type H+-pumping pyrophosphatase 1); ATPase [AT1G15690.1]	838138	GO:0009651|GO:0009414|GO:0009926|GO:0005886|GO:0009705|GO:0016887|GO:0005739|GO:0010008|GO:0005774|GO:0010248|GO:0009678	NM_101437	At.21942
A_84_P11894	0.00460823	1.34629	up	6.47069	6.21486	6.30852	6.74995	6.76874	6.76236	ENT3/FUR1	ENT3/FUR1 (FUDR RESISTANT 1); nucleoside transmembrane transporter [AT4G05120.1]	825857	GO:0005337|GO:0015858|GO:0016020|GO:0015864	NM_116751	At.26669
A_84_P845722	0.00284813	1.1377	down	16.7518	16.6983	16.6658	16.5351	16.5303	16.4921	AT4G40040	histone H3.2 [AT4G40040.2]	830165	GO:0005634|GO:0003677|GO:0000786|GO:0006334	NM_001036739	At.25092
A_84_P835598	0.0173003	1.1898	up	10.0203	9.98566	10.0956	10.3078	10.1795	10.3664	AT5G22700	F-box family protein [AT5G22700.1]	832333	GO:0008150|GO:0003674|GO:0005575	NM_122176	At.27754
A_84_P18001	0.000698	1.38515	up	9.7629	9.62081	9.75845	10.2105	10.1901	10.1517	AT1G65500	similar to unknown protein [Arabidopsis thaliana] (TAIR:AT1G65486.1) [AT1G65500.1]	842862	GO:0008150|GO:0003674|GO:0012505	NM_105224	At.35878
A_84_P587616	0.03858	1.21413	up	7.12317	7.21848	7.3789	7.57537	7.41171	7.57322	AT4G19650	similar to mitochondrial transcription termination factor-related / mTERF-related [Arabidopsis thaliana] (TAIR:AT5G45113.1); similar to unnamed protein product [Vitis vinifera] (GB:CAO44451.1); contains InterPro domain Mitochodrial transcription termination factor-related (InterPro:IPR003690) [AT4G19650.1]	827709	GO:0008150|GO:0003674|GO:0005575	NM_118085	At.54414
A_84_P806784	0.0138786	1.1961	down	12.006	12.1412	12.0482	11.7917	11.7337	11.8948	WNK1	WNK1 (WITH NO LYSINE (K) 1) [AT3G04910.3]	819651	GO:0004672|GO:0004674|GO:0016301|GO:0006468|GO:0007623|GO:0005575	NM_001125104	At.27912
A_84_P869470	0.00974714	1.94115	down	13.216	13.3722	13.5761	12.1451	12.7578	12.3906	RAV2	RAV2 (REGULATOR OF THE ATPASE OF THE VACUOLAR MEMBRANE); DNA binding / transcription factor [AT1G68840.1]	843216	GO:0005634|GO:0003700|GO:0003677|GO:0009507|GO:0006355	NM_105558	At.25344
A_84_P188714	0.0408563	1.52354	up	11.4113	10.9327	10.7631	11.7236	11.6868	11.519	AT3G06390	integral membrane family protein [AT3G06390.1]	819813	GO:0008150|GO:0003674|GO:0005575	NM_111514	At.27805
A_84_P19640	0.00201633	1.23116	up	14.3561	14.3326	14.4109	14.6667	14.606	14.727	AT5G14520	pescadillo-related [AT5G14520.1]	831303	GO:0003713|GO:0008283|GO:0005622	NM_121456	At.50457
A_84_P18100	0.00299952	1.55356	down	8.31028	8.0396	8.17444	7.49885	7.65799	7.46075	ATGSTU11	ATGSTU11 (Arabidopsis thaliana Glutathione S-transferase (class tau) 11); glutathione transferase [AT1G69930.1]	843329	GO:0004364|GO:0005737|GO:0009407	NM_105661	At.20559
A_84_P849171	0.0469492	1.17444	up	11.559	11.397	11.5769	11.8023	11.8004	11.6262	GFA2	GFA2 (GAMETOPHYTIC FACTOR 2); heat shock protein binding / unfolded protein binding [AT5G48030.1]	834854	GO:0010198|GO:0009553|GO:0051082|GO:0010197|GO:0006457|GO:0005739|GO:0009558|GO:0051085|GO:0031072|GO:0000740	NM_124177	At.28769
A_84_P548168	0.0393493	1.13589	up	9.97396	9.84133	9.98347	10.0862	10.1964	10.0677	AT2G18780	F-box family protein [AT2G18780.1]	816393	GO:0008150|GO:0003674|GO:0005575	NM_127434	At.39945
A_84_P87189	0.0440064	1.10429	up	14.2372	14.3659	14.3074	14.3864	14.4562	14.4973	AT1G69295	beta-1,3-glucanase-related [AT1G69295.1]	843261	GO:0008150|GO:0031225	NM_105597	At.21446
A_84_P137619	0.0443382	1.49656	down	9.94619	10.3216	10.3684	9.33664	9.83031	9.72428	PBP1	PBP1 (PINOID-BINDING PROTEIN 1); calcium ion binding [AT5G54490.1]	835537	GO:0005515|GO:0005829|GO:0009733|GO:0006457|GO:0005575|GO:0005509	NM_124829	At.29493
A_84_P813773	0.0276309	1.34916	down	12.2009	11.7753	11.9329	11.5328	11.5903	11.4899	AT1G75380	wound-responsive protein-related [AT1G75380.2]	843874		NM_179559	At.23222
A_84_P588958	0.0449577	1.27244	up	6.33115	6.23276	6.41434	6.49511	6.65579	6.87013	AT1G63630	pentatricopeptide (PPR) repeat-containing protein [AT1G63630.1]	842667	GO:0008150|GO:0005575	NM_105040	At.50801
A_84_P23285	0.0169252	1.13968	down	17.6705	17.6705	17.6184	17.5018	17.516	17.3757	PRXR1	PRXR1 (peroxidase 42); peroxidase [AT4G21960.1]	828285	GO:0006979|GO:0004601|GO:0006118|GO:0012505	NM_118317	At.23508
A_84_P15623	0.0322086	1.14843	up	10.0444	10.1811	10.0172	10.238	10.3514	10.2523	AT1G23980	zinc finger (C3HC4-type RING finger) family protein [AT1G23980.1]	839010	GO:0005515|GO:0008150|GO:0008270	NM_102245	At.41503
A_84_P53150	0.0241817	1.17895	up	13.3185	13.472	13.3827	13.5297	13.6609	13.6951	AT3G43980	40S ribosomal protein S29 (RPS29A) [AT3G43980.1]	823515	GO:0005840|GO:0003735|GO:0006412	NM_114266	At.20445
A_84_P10714	0.0403351	1.11408	up	12.6438	12.5512	12.5249	12.7357	12.7908	12.6609	AT2G18030	peptide methionine sulfoxide reductase family protein [AT2G18030.1]	816315	GO:0006464|GO:0008113|GO:0012505	NM_201754	At.27637
A_84_P19323	0.00761218	1.6012	down	6.45569	6.43097	6.68888	5.6313	5.92133	5.98543	AT1G12890	AP2 domain-containing transcription factor, putative [AT1G12890.1]	837847	GO:0005634|GO:0003700|GO:0003677|GO:0006355	NM_101160	At.51591
A_84_P843739	0.0410229	1.32848	up	5.979	6.05895	6.33725	6.5326	6.38891	6.68301	AT2G47300	ribonuclease P [AT2G47300.3]	819343	GO:0006396|GO:0004526|GO:0008150|GO:0003674|GO:0001682|GO:0005575	NM_001084604	At.36381
A_84_P22485	0.0143982	1.13592	up	14.0655	14.0409	13.9713	14.2298	14.1428	14.2566	ATRBP47A	ATRBP47A (ARABIDOPSIS THALIANA RNA-BINDING PROTEIN 47A); RNA binding [AT1G49600.1]	841384	GO:0003723	NM_103848	At.23595
A_84_P16877	0.0128426	1.76683	down	10.6622	10.9439	10.5123	9.60067	9.98492	10.0693	ATNUDT8	ATNUDT8 (Arabidopsis thaliana Nudix hydrolase homolog 8); hydrolase [AT5G47240.1]	834771	GO:0016787|GO:0005829	NM_124095	At.29907
A_84_P13611	0.0358321	1.21056	down	16.4819	16.6464	16.7598	16.2953	16.3444	16.4213	ATHM4	ATHM4 (Arabidopsis thioredoxin M-type 4); thiol-disulfide exchange intermediate [AT3G15360.1]	820775	GO:0006118|GO:0045454|GO:0030508|GO:0009507|GO:0006662	NM_112404	At.22877
A_84_P15178	0.012511	1.1086	down	13.8693	13.8734	13.8503	13.6482	13.7526	13.7459	ATISA2/BE2/DBE1/ISA2	ATISA2/BE2/DBE1/ISA2 (DEBRANCHING ENZYME 1); alpha-amylase/ isoamylase [AT1G03310.1]	839531	GO:0004556|GO:0005975|GO:0019156|GO:0009507	NM_202022	At.24041
A_84_P20550	0.0121574	1.12193	up	12.3132	12.3004	12.3189	12.4032	12.5283	12.4989	AT5G03690	fructose-bisphosphate aldolase, putative [AT5G03690.1]	831759	GO:0006098|GO:0004332|GO:0003824	NM_120450	At.27301
A_84_P19359	0.0332723	1.3011	up	7.08199	6.98384	6.83573	7.20596	7.52825	7.30655	AT3G45440	lectin protein kinase family protein [AT3G45440.1]	823682	GO:0030246|GO:0016301|GO:0006468|GO:0012505	NM_114413	At.65248
A_84_P558991	0.0141793	1.15151	down	12.7804	12.7357	12.7195	12.5306	12.4691	12.6254	AT3G29280	similar to unknown [Populus trichocarpa] (GB:ABK93016.1) [AT3G29280.1]	822585	GO:0008150|GO:0003674|GO:0005575	NM_113853	At.53565
A_84_P808727	0.00118895	1.35707	up	9.10522	9.08313	9.23439	9.56403	9.54895	9.63126	AT1G15760	similar to unknown protein [Arabidopsis thaliana] (TAIR:AT1G80520.1); similar to unnamed protein product [Vitis vinifera] (GB:CAO45007.1); contains InterPro domain Sterile alpha motif homology (InterPro:IPR010993) [AT1G15760.1]	838145	GO:0008150|GO:0003674|GO:0005575	NM_101444	At.51624
A_84_P23730	0.00656393	1.16008	up	14.8484	14.8333	14.8433	15.1259	15.0579	14.9838	RAP2.12	RAP2.12; DNA binding / transcription factor [AT1G53910.1]	841829	GO:0005634|GO:0003700|GO:0003677|GO:0006355	NM_001036108	At.21295
A_84_P870733	0.0109843	1.19834	up	12.3819	12.4862	12.3183	12.5961	12.7028	12.6705	AT2G44670	senescence-associated protein-related [AT2G44670.1]	819075	GO:0008150|GO:0003674|GO:0005575	NM_130031	At.12538
A_84_P17193	0.0498025	1.16978	up	13.8827	13.7941	13.6319	13.9652	14.0658	13.9564	CCS1	CCS1 (copper chaperone for superoxide dismutase 1); superoxide dismutase copper chaperone [AT1G12520.1]	837808	GO:0016532|GO:0004784|GO:0006878|GO:0009507	NM_001035953	At.10574
A_84_P189254	0.00929643	1.20844	down	14.44	14.5079	14.502	14.1944	14.1257	14.3104	AT4G33540	metallo-beta-lactamase family protein [AT4G33540.1]	829493	GO:0046685|GO:0008152|GO:0009507|GO:0003824	NM_119509	At.44785
A_84_P23427	0.0185252	1.25906	up	8.67145	8.93947	8.7495	9.13081	9.17178	9.05487	MYB43	MYB43 (myb domain protein 43); DNA binding / transcription factor [AT5G16600.1]	831522	GO:0003700|GO:0003677|GO:0009737|GO:0006355	NM_121666	At.8851
A_84_P511908	0.00472874	1.17496	up	12.852	12.8848	12.9447	13.1002	13.0916	13.1875	EMB2766	EMB2766 (EMBRYO DEFECTIVE 2766); structural constituent of nuclear pore [AT2G45000.1]	819108	GO:0005643|GO:0008150|GO:0017056|GO:0009507	NM_180098	At.37018
A_84_P12552	0.0128021	1.2051	down	11.8057	11.8237	11.817	11.5021	11.467	11.6699	AT2G29360	tropinone reductase, putative / tropine dehydrogenase, putative [AT2G29360.1]	817485	GO:0008152|GO:0016491	NM_128490	At.12681
A_84_P218278	0.0320061	1.12773	up	15.3431	15.3626	15.2608	15.4648	15.5819	15.4401	AT5G23920	similar to unknown protein [Arabidopsis thaliana] (TAIR:AT5G52420.1); similar to unnamed protein product [Vitis vinifera] (GB:CAO49441.1) [AT5G23920.1]	832457	GO:0008150|GO:0003674|GO:0005575	NM_122297	At.25273
A_84_P812494	0.0423102	1.342	up	15.5563	15.263	15.0771	15.7411	15.7759	15.6525	CSD1	CSD1 (COPPER/ZINC SUPEROXIDE DISMUTASE 1); copper, zinc superoxide dismutase [AT1G08830.1]	837405	GO:0006979|GO:0046688|GO:0004784|GO:0005829|GO:0005737|GO:0019430|GO:0010039	NM_100757	At.25177
A_84_P552230	0.00945363	1.86585	up	5.18619	5.57973	5.10238	6.25121	6.36592	5.95067	AT5G46090	similar to unknown protein [Arabidopsis thaliana] (TAIR:AT4G18425.1); similar to Protein of unknown function DUF679 [Medicago truncatula] (GB:ABN08714.1); contains InterPro domain Protein of unknown function DUF679 (InterPro:IPR007770) [AT5G46090.1]	834650	GO:0008150|GO:0003674|GO:0005575	NM_123977	At.55400
A_84_P806842	0.00446673	1.71544	down	12.312	12.4943	12.3629	11.3907	11.6252	11.8176	CCL	CCL (CCR-LIKE) [AT3G26740.1]	822286	GO:0008150|GO:0003674|GO:0009507	NM_113585	At.20029
A_84_P18287	0.0279862	1.11655	down	12.6976	12.5523	12.6512	12.4724	12.4417	12.5099	AT2G26870	phosphoesterase family protein [AT2G26870.1]	817228	GO:0019432|GO:0012505|GO:0016788|GO:0008654	NM_128244	At.12878
A_84_P827986	0.00938096	1.11249	up	13.9875	13.9308	13.877	14.0919	14.0704	14.0944	CYP71	CYP71 (CYCLOPHILIN71); chromatin binding / histone binding / peptidyl-prolyl cis-trans isomerase [AT3G44600.1]	823585	GO:0009933|GO:0009909|GO:0003755|GO:0048440|GO:0048443|GO:0005634|GO:0010305|GO:0031060|GO:0010082|GO:0003682|GO:0006457|GO:0010338|GO:0042393|GO:0048453|GO:0010358	NM_114328	At.27435
A_84_P127071	0.000209	1.88716	down	6.705	6.73191	6.54374	5.67189	5.75028	5.80983	AT5G05220	similar to hypothetical protein [Vitis vinifera] (GB:CAN82940.1) [AT5G05220.1]	830404	GO:0008150|GO:0003674	NM_120604	At.26487
A_84_P14766	0.045033	1.17302	up	9.15462	9.13349	9.29488	9.39733	9.33364	9.5427	AT4G20740	pentatricopeptide (PPR) repeat-containing protein [AT4G20740.1]	827823	GO:0008150	NM_118192	At.54441
A_84_P562334	0.00873722	1.20856	down	13.5281	13.6667	13.7038	13.3208	13.3702	13.3877	AT2G17695	similar to unnamed protein product [Vitis vinifera] (GB:CAO40657.1) [AT2G17695.1]	816277	GO:0008150|GO:0003674	NM_001124869	At.47048
A_84_P17840	0.0329436	1.46896	up	5.39309	4.89894	5.41042	5.82319	5.70095	5.84271	AT5G51930	glucose-methanol-choline (GMC) oxidoreductase family protein [AT5G51930.1]	835268	GO:0016832|GO:0012505|GO:0006066	NM_124572	At.55494
A_84_P13064	0.0145458	1.39345	up	7.08606	7.11339	7.2039	7.69181	7.39506	7.75247	AT5G38850	disease resistance protein (TIR-NBS-LRR class), putative [AT5G38850.1]	833876	GO:0006952|GO:0005515|GO:0004888|GO:0031224|GO:0005524|GO:0017111|GO:0000166	NM_123246	At.43698
A_84_P16329	0.0429691	1.10991	up	16.9642	17.0205	17.1011	17.2288	17.1908	17.1175	APX1	APX1 (ASCORBATE PEROXIDASE 1); L-ascorbate peroxidase [AT1G07890.1]	837304	GO:0016688|GO:0005829|GO:0009793|GO:0009408|GO:0000302	NM_001123772	At.47584
A_84_P810593	0.0325805	1.14576	up	15.381	15.2514	15.1986	15.4336	15.5281	15.4582	MLP423	MLP423 (MLP-LIKE PROTEIN 423) [AT1G24020.1]	839014	GO:0006952|GO:0009607|GO:0005575	NM_102249	At.25399
A_84_P521218	0.0110031	1.17816	up	15.0544	15.0718	14.9794	15.2533	15.3565	15.2054	AT5G46250	RNA recognition motif (RRM)-containing protein [AT5G46250.2]	834667	GO:0006396|GO:0005634|GO:0003723|GO:0030529	NM_001085252	At.9180
A_84_P10129	0.00427364	1.21627	down	11.3475	11.4632	11.3095	11.0702	11.0848	11.1178	AT1G19330	similar to unknown protein [Arabidopsis thaliana] (TAIR:AT1G75060.1); similar to unnamed protein product [Vitis vinifera] (GB:CAO61216.1) [AT1G19330.1]	838515	GO:0008150|GO:0003674|GO:0005575	NM_101790	At.16707
A_84_P847638	0.0177913	1.30241	down	7.72245	7.71982	7.99042	7.37219	7.50591	7.41104	GLT1/PGLCT	GLT1/PGLCT (GLUCOSE TRANSPORTER 1); carbohydrate transmembrane transporter/ sugar:hydrogen ion symporter [AT5G16150.3]	831472	GO:0015144|GO:0005351|GO:0016020|GO:0010353	NM_203058	At.9990
A_84_P838126	0.0488018	1.19807	up	9.76443	9.83913	10.0312	10.2265	10.1315	10.0589	AT1G03520	glycosyltransferase family 14 protein / core-2/I-branching enzyme family protein [AT1G03520.1]	839471	GO:0016757|GO:0016020|GO:0016051|GO:0008375	NM_100234	At.15601
A_84_P796139	0.0479418	1.16179	down	7.13199	7.09191	7.25833	6.94064	6.8456	7.04693	AT1G61970	1048822 CERES-148 Arabidopsis thaliana cDNA clone 152296 3', mRNA sequence [DR381041]	842492	GO:0008150|GO:0003674		At.68140
A_84_P809132	0.001375	1.13631	down	7.53047	7.50093	7.50539	7.37064	7.30526	7.30779	AT3G07080	membrane protein [AT3G07080.1]	819894	GO:0016020	NM_111588	At.40406
A_84_P858497	0.0141748	1.1814	up	9.68475	9.55222	9.60037	9.78318	9.93129	9.84437		NM_100267 FLA9 (fasciclin-like arabinogalactan-protein 9) {Arabidopsis thaliana} (exp=-1; wgp=0; cg=0), partial (31%) [TC311632]
A_84_P18030	0.00807097	1.41127	up	9.91493	9.62865	9.67685	10.2717	10.139	10.3007	AT1G30720	FAD-binding domain-containing protein [AT1G30720.1]	839952	GO:0009055|GO:0012505	NM_102808	At.17080
A_84_P13935	0.00566558	1.14216	up	11.1629	11.0729	11.1816	11.3081	11.3405	11.3441	APC1	APC1 (EMBRYO DEFECTIVE 2771); ubiquitin-protein ligase [AT5G05560.1]	830439	GO:0006511|GO:0004842|GO:0005737|GO:0000151	NM_120638	At.32985
A_84_P509139	0.0431574	1.14144	up	8.91687	9.03341	8.93273	9.22007	9.04485	9.19067	AT2G13600	pentatricopeptide (PPR) repeat-containing protein [AT2G13600.1]	815845	GO:0008150|GO:0005575	NM_126939	At.52726
A_84_P18806	0.00446354	1.15497	up	14.1678	14.0925	14.2066	14.3893	14.3459	14.3553	AT5G57870	eukaryotic translation initiation factor 4F, putative / eIF-4F, putative [AT5G57870.1]	835897	GO:0005634|GO:0003743|GO:0006412|GO:0006413|GO:0005737|GO:0003723	NM_180876	At.7654
A_84_P165643	0.00591687	1.16907	up	13.1673	13.1485	13.2757	13.4327	13.4409	13.394	AT1G16870	mitochondrial 28S ribosomal protein S29-related [AT1G16870.1]	838258	GO:0008150|GO:0003674	NM_101548	At.16053
A_84_P869189	0.0200403	1.1772	up	13.4376	13.3825	13.4894	13.6656	13.5803	13.7697	AT2G47240	long-chain-fatty-acid--CoA ligase family protein / long-chain acyl-CoA synthetase family protein [AT2G47240.1]	819337	GO:0004467|GO:0006633|GO:0005575	NM_130292	At.21432
A_84_P17201	0.0227893	1.14663	up	11.9237	12.0535	12.0928	12.1923	12.2592	12.2108	RHL1	RHL1 (ROOT HAIRLESS 1) [AT1G48380.1]	841258	GO:0005515|GO:0042023|GO:0003677|GO:0005730|GO:0048766	NM_001123977	At.10666
A_84_P12290	0.0450171	1.17608	down	12.633	12.8038	12.6713	12.3437	12.5237	12.5386	GATL3	GATL3 (Galacturonosyltransferase-like 3); polygalacturonate 4-alpha-galacturonosyltransferase/ transferase, transferring glycosyl groups / transferase, transferring hexosyl groups [AT1G13250.1]	837885	GO:0016757|GO:0047262|GO:0016051|GO:0016758|GO:0012505	NM_101196	At.22620
A_84_P599466	0.0238519	1.19023	down	8.51359	8.49239	8.66457	8.25222	8.26833	8.39629	XRCC2	XRCC2 (Arabidopsis thaliana homolog of XRCC2) [AT5G64520.1]	836573	GO:0007131|GO:0000724|GO:0003674|GO:0005575	NM_180937	At.28955
A_84_P817164	0.0156574	1.22094	down	14.4394	14.3402	14.1985	14.0318	14.0655	14.0169	AT3G05910	pectinacetylesterase, putative [AT3G05910.1]	819760	GO:0008150|GO:0004091|GO:0012505	NM_111465	At.10321
A_84_P11089	0.0118377	1.21577	up	8.82198	8.63373	8.69128	8.99392	9.05487	8.94379	AT5G01940	eukaryotic translation initiation factor 2B family protein / eIF-2B family protein [AT5G01940.1]	831786	GO:0003743|GO:0006413|GO:0005575	NM_120272	At.33482
A_84_P12104	0.0411006	1.17433	down	14.7292	14.5582	14.5024	14.4404	14.3273	14.3266	GSH2/GSHB	GSH2/GSHB (GLUTATHIONE SYNTHETASE 2); glutathione synthase [AT5G27380.1]	832797	GO:0006750|GO:0005829|GO:0009753|GO:0006499|GO:0009507|GO:0004363	NM_122620	At.21515
A_84_P760167	0.0392221	1.12288	up	9.16562	9.22997	9.26138	9.35278	9.32554	9.48026	AT3G30867	pseudogene, putative SNF8 protein homolog, similar to SNF8 protein homolog GB:T04827 GI:7488343 from (Arabidopsis thaliana); blastp match of 70% identity and 4.2e-25 P-value to GP [AT3G30867.1]	3769167
A_84_P572473	0.0297085	1.81664	down	6.58874	6.69874	7.24217	5.87044	6.30533	5.77006	AT4G21920	unknown protein [AT4G21920.1]	828281	GO:0003674|GO:0006499|GO:0005575	NM_118313	At.49406
A_84_P17752	0.0474099	1.18614	up	13.8053	13.5928	13.8084	14.0765	13.9072	13.9616	AT5G17310	UTP--glucose-1-phosphate uridylyltransferase, putative / UDP-glucose pyrophosphorylase, putative / UGPase, putative [AT5G17310.1]	831596	GO:0008152|GO:0003983|GO:0012505	NM_180506	At.20807
A_84_P258200	0.00303518	1.38125	up	9.80012	9.87192	10.0279	10.3182	10.3662	10.4134	AT2G05300	pseudogene of the F-box protein family [AT2G05300.1]	815078			At.41203
A_84_P16754	0.00559818	1.338	up	8.63645	8.40208	8.51859	8.99467	8.95539	8.86728	ATHB40/HB-5	ATHB40/HB-5 (ARABIDOPSIS THALIANA HOMEOBOX PROTEIN 40); DNA binding / transcription factor [AT4G36740.1]	829827	GO:0005634|GO:0003700|GO:0003677|GO:0009733|GO:0006355	NM_119838	At.50404
A_84_P758681	0.00866691	1.47381	up	8.67329	8.94037	9.0508	9.41859	9.51236	9.41217	NFD6	NFD6 (NUCLEAR FUSION DEFECTIVE 6) [AT2G20585.3]	816581	GO:0008150|GO:0003674|GO:0009507	NM_001124880	At.26972
A_84_P12518	0.00885114	1.17549	up	10.8944	10.801	10.8635	11.0432	11.1671	11.0483	SUVH2	SUVH2 (SU(VAR)3-9 HOMOLOG 2) [AT2G33290.1]	817892	GO:0040029|GO:0005634|GO:0016571|GO:0005720|GO:0042054	NM_128889	At.12115
A_84_P66084	0.0426083	1.1381	up	9.02398	8.90487	9.12092	9.19303	9.18977	9.22685	AT5G01420	glutaredoxin family protein [AT5G01420.1]	831671	GO:0006118|GO:0030508	NM_120220	At.33555
A_84_P212258	0.0220623	1.1967	up	11.2495	11.156	11.312	11.5011	11.4016	11.592	AT4G02460	DNA mismatch repair protein, putative [AT4G02460.1]	827997	GO:0005524|GO:0006298	NM_116479	At.26416
A_84_P840068	0.0238986	1.56068	up	6.32805	6.32093	6.5326	6.76147	7.00765	7.33896		GB
A_84_P838625	0.0134818	1.15535	down	9.00725	9.06454	8.95693	8.85146	8.82635	8.7259	AT1G10410	similar to CW14 [Arabidopsis thaliana] (TAIR:AT1G59650.1); similar to expressed protein [Oryza sativa (japonica cultivar-group)] (GB:ABF98316.1); contains InterPro domain Protein of unknown function DUF1336 (InterPro:IPR009769) [AT1G10410.1]	837581	GO:0006499|GO:0009507	NM_100916	At.42181
A_84_P553302	0.0123196	1.12398	up	9.99207	9.89135	9.95716	10.1549	10.0682	10.1234	AT1G25500	choline transporter-related [AT1G25500.1]	839136	GO:0008150|GO:0003674|GO:0009507	NM_102361	At.43318
A_84_P14102	0.0280569	1.10149	up	15.4887	15.3489	15.4	15.5429	15.5483	15.5647	ADK1	ADK1 (ADENYLATE KINASE 1); adenylate kinase [AT5G63400.1]	836459	GO:0009117|GO:0009061|GO:0004017|GO:0005739|GO:0009536|GO:0006139	NM_125735	At.23458
A_84_P18896	0.0421223	1.10426	down	14.2549	14.2441	14.2342	14.1334	14.164	14.0066	AT1G71480	nuclear transport factor 2 (NTF2) family protein [AT1G71480.1]	843489	GO:0009535|GO:0008565|GO:0005634|GO:0006606|GO:0005622	NM_105817	At.72846
A_84_P861922	0.0129007	1.23731	up	9.55992	9.54816	9.76121	9.95716	9.9416	9.89215	SPL2	SPL2 (SQUAMOSA PROMOTER BINDING PROTEIN-LIKE 2); DNA binding / transcription factor [AT5G43270.2]	834345	GO:0005634|GO:0003700|GO:0003677|GO:0045449	NM_123693	At.47249
A_84_P16666	0.0425969	1.18027	up	15.7814	15.6542	15.9099	16.0861	16.0082	15.9686	ATHIP1	ATHIP1 (ARABIDOPSIS THALIANA HSP70-INTERACTING PROTEIN 1); binding [AT4G22670.1]	828363	GO:0005488	NM_118393	At.19890
A_84_P103476	0.0378948	1.30243	down	11.8932	11.8333	11.7482	11.2518	11.4221	11.6572	AT4G14230	CBS domain-containing protein-related [AT4G14230.1]	827064	GO:0008150|GO:0003674|GO:0012505	NM_117500	At.33302
A_84_P119212	0.00912287	1.18748	up	12.0569	12.2266	12.1305	12.3539	12.3862	12.4175	AT1G14060	similar to unknown protein [Arabidopsis thaliana] (TAIR:AT5G02210.1); similar to unnamed protein product [Vitis vinifera] (GB:CAO61574.1); similar to hypothetical protein [Vitis vinifera] (GB:CAN80057.1); contains InterPro domain GCK (InterPro:IPR012891) [AT1G14060.1]	837966	GO:0003674|GO:0006499|GO:0005575	NM_179328	At.41994
A_84_P11411	0.0326619	1.15415	up	11.6891	11.7777	11.755	11.928	11.8568	12.0575	AT1G10490	similar to unknown protein [Arabidopsis thaliana] (TAIR:AT3G57940.1); similar to predicted protein [Physcomitrella patens subsp. patens] (GB:EDQ67800.1); similar to predicted protein [Nematostella vectensis] (GB:XP_001641322.1); similar to unnamed protein product [Vitis vinifera] (GB:CAO71748.1); contains InterPro domain Protein of unknown function DUF699, ATPase putative (InterPro:IPR007807); co…	837589	GO:0005575	NM_100923	At.66809
A_84_P839463	0.0087318	1.92786	up	7.20438	6.686	6.85163	8.08443	7.84868	7.6499	AT5G37478	Expressed protein [AT5G37478.1]	2746163	GO:0008150|GO:0003674|GO:0005575	NM_203128	At.49813
A_84_P815377	0.0478691	1.20545	up	11.9267	11.6913	11.8646	12.1944	12.1224	11.9746	AT2G14910	similar to amine oxidase/ copper ion binding / quinone binding [Arabidopsis thaliana] (TAIR:AT5G14970.1); similar to unnamed protein product [Vitis vinifera] (GB:CAO70864.1) [AT2G14910.1]	815980	GO:0009507	NM_127055	At.25001
A_84_P758386	0.0410574	1.61604	up	5.75951	5.18272	5.3062	6.17895	5.81479	6.33209	MIR779a	MIR779a; miRNA [AT2G22496.1]	6241256		NR_022533
A_84_P12469	0.0425082	1.12692	up	12.4833	12.447	12.5987	12.7192	12.7185	12.6085	AT1G02816	similar to unknown protein [Arabidopsis thaliana] (TAIR:AT4G02370.1); similar to unnamed protein product [Vitis vinifera] (GB:CAO40037.1); contains InterPro domain Protein of unknown function DUF538 (InterPro:IPR007493) [AT1G02816.1]	839308	GO:0008150|GO:0003674|GO:0012505	NM_100162	At.11715
A_84_P756855	0.0133572	1.45351	up	6.52361	6.54399	6.89705	7.19098	7.26458	7.12771	AT2G07697	transposable element gene [AT2G07697.1]	3768071
A_84_P867815	0.0312839	1.14256	down	11.7758	11.7016	11.8112	11.5559	11.4931	11.6627	AT1G31190	inositol monophosphatase family protein [AT1G31190.1]	840007	GO:0006790|GO:0008441|GO:0004437|GO:0009507	NM_102857	At.19295
A_84_P868105	0.03162	1.28084	up	9.76832	9.52773	9.79486	10.0868	9.91965	10.1558	AT3G61490	glycoside hydrolase family 28 protein / polygalacturonase (pectinase) family protein [AT3G61490.1]	825322	GO:0004650|GO:0005975|GO:0012505	NM_116014	At.43625
A_84_P66984	0.0107168	1.53541	down	10.9252	10.9917	10.6766	10.4137	10.2497	10.0743	AT1G64360	unknown protein [AT1G64360.1]	842743	GO:0008150|GO:0003674|GO:0005575	NM_105111	At.43114
A_84_P784563	0.0133093	1.14604	down	11.2868	11.2471	11.262	11.0186	11.0291	11.1584	KNAT4	KNAT4 (KNOTTED1-LIKE HOMEOBOX GENE 4); transcription factor [AT5G11060.1]	830973	GO:0005634|GO:0016563|GO:0003700|GO:0009416|GO:0005829|GO:0005737	NM_121144	At.5377
A_84_P811206	0.00943347	1.30991	down	16.2286	16.2234	16.3881	15.8015	16.0128	15.8575	APE2	APE2 (ACCLIMATION OF PHOTOSYNTHESIS TO ENVIRONMENT); triose-phosphate transmembrane transporter [AT5G46110.3]	834652	GO:0015297|GO:0015717|GO:0009670|GO:0012505|GO:0016021	NM_001036940	At.25255
A_84_P857022	0.0305083	1.45521	down	9.57375	9.99965	10.0505	9.28112	9.46491	9.25419	AT1G80440	kelch repeat-containing F-box family protein [AT1G80440.1]	844383	GO:0008150|GO:0003674|GO:0005575	NM_106692	At.21261
A_84_P793823	0.020401	1.37165	up	5.46217	5.42864	5.76526	5.95724	5.94028	6.12629		AV795423 RAFL8 Arabidopsis thaliana cDNA clone RAFL08-17-I17 3', mRNA sequence [AV795423]				At.67297
A_84_P278280	0.0274205	1.35061	up	14.0629	14.1385	14.46	14.6157	14.6151	14.7314	AT2G39570	ACT domain-containing protein [AT2G39570.1]	818542	GO:0016597|GO:0008152	NM_129515	At.19583
A_84_P142789	0.00873114	1.18438	up	11.2884	11.3676	11.3927	11.5249	11.5922	11.664	AT4G02820	pentatricopeptide (PPR) repeat-containing protein [AT4G02820.1]	828169	GO:0008150	NM_116516	At.27339
A_84_P590597	0.0124219	2.01215	down	5.86386	5.3803	5.89504	4.65604	5.00835	4.44858	AT5G24050	DNA binding [AT5G24050.1]	832470	GO:0003677|GO:0006355|GO:0005575	NM_122310	At.65545
A_84_P581876	0.00446725	2.21929	down	5.68181	6.14887	6.12773	4.91073	5.01145	4.58592	AT1G76955	Expressed protein [AT1G76955.1]	2745854	GO:0016020|GO:0008150|GO:0003674	NM_202430	At.49504
A_84_P13228	0.0338222	1.23893	down	15.3044	15.1952	15.0806	14.8611	15.0207	14.7711	UGT73B3	UGT73B3 (UDP-GLUCOSYL TRANSFERASE 73B3); UDP-glycosyltransferase/ abscisic acid glucosyltransferase/ transferase, transferring hexosyl groups [AT4G34131.1]	829559	GO:0051707|GO:0010294|GO:0016758|GO:0012505|GO:0008194	NM_119574	At.68482
A_84_P589912	5.33e-05	1.16711	up	11.1632	11.1584	11.1423	11.3964	11.3761	11.3602	EMB2217	EMB2217 (EMBRYO DEFECTIVE 2217) [AT1G79490.1]	844287	GO:0009793	NM_106597	At.50050
A_84_P754822	0.0286279	1.37747	down	10.5249	10.3829	10.7307	10.0821	9.9222	10.2481	AT1G10657	similar to unknown protein [Arabidopsis thaliana] (TAIR:AT3G55240.1); similar to hypothetical protein OsI_019565 [Oryza sativa (indica cultivar-group)] (GB:EAY98332.1); similar to Os05g0462000 [Oryza sativa (japonica cultivar-group)] (GB:NP_001055765.1); contains InterPro domain Conserved hypothetical protein CHP01589, plant (InterPro:IPR006476) [AT1G10657.3]	5007676		NM_001123791	At.46562
A_84_P19315	0.0245619	1.25311	up	8.12079	8.16734	8.37782	8.57545	8.45359	8.61343	AT3G26540	pentatricopeptide (PPR) repeat-containing protein [AT3G26540.1]	822262	GO:0008150|GO:0005575	NM_113562	At.65162
A_84_P526258	0.0179014	1.22077	up	10.6662	10.4972	10.628	10.9769	10.7906	10.8873	AT3G60050	pentatricopeptide (PPR) repeat-containing protein [AT3G60050.1]	825175	GO:0008150	NM_115868	At.65298
A_84_P15965	0.0467415	1.16983	up	13.604	13.5664	13.4496	13.75	13.8855	13.6634	AT5G56980	similar to unknown protein [Arabidopsis thaliana] (TAIR:AT4G26130.1); similar to unknown [Populus trichocarpa] (GB:ABK95362.1) [AT5G56980.1]	835800	GO:0008150|GO:0003674|GO:0012505	NM_125080	At.7095
A_84_P855199	0.0436378	1.3497	down	12.1945	11.791	12.1706	11.6558	11.7196	11.4827	AT5G13650	elongation factor family protein [AT5G13650.2]	831209	GO:0005525|GO:0003746|GO:0009507|GO:0005622	NM_121368	At.21627
A_84_P546692	0.00589327	1.16258	down	11.409	11.4629	11.4766	11.1888	11.2063	11.3015	AT4G03410	peroxisomal membrane protein-related [AT4G03410.1]	827932	GO:0008150|GO:0003674|GO:0009507|GO:0016021	NM_202776	At.34182
A_84_P22725	0.0066599	1.19728	up	10.2584	10.1234	10.2591	10.5106	10.4339	10.4756	AT1G22960	pentatricopeptide (PPR) repeat-containing protein [AT1G22960.1]	838903		NM_102143	At.65923
A_84_P855005	0.022586	1.43228	down	6.44762	6.71194	6.75935	5.92223	6.15804	6.28372		Q9SD18_ARATH (Q9SD18) Vacuolar sorting protein 35 homolog, partial (7%) [TC309611]
A_84_P758488	0.0441696	1.43363	down	9.3957	9.28383	9.32056	8.74391	8.54939	9.14776	AT2G18969	transcription regulator [AT2G18969.1]	6240648	GO:0030528|GO:0005634|GO:0045449	NM_001124873	At.43804
A_84_P14216	0.000984	1.19664	up	10.4604	10.5518	10.5222	10.7601	10.7548	10.7965	AT1G09800	tRNA pseudouridine synthase family protein [AT1G09800.1]	837510	GO:0008033|GO:0000049|GO:0001522|GO:0005575	NM_100853	At.49869
A_84_P10128	0.0108058	1.17301	up	10.9677	10.8829	11.0517	11.2243	11.1706	11.198	ATRH1	ATRH1 (Arabidopsis thaliana RNA helicase 1); ATP-dependent helicase [AT4G15850.1]	827266	GO:0008026|GO:0017151	NM_117677	At.33
A_84_P827304	0.00269484	1.30713	down	11.8726	11.837	11.9862	11.4473	11.5134	11.5759	AT4G30690	translation initiation factor 3 (IF-3) family protein [AT4G30690.1]	829192	GO:0003743|GO:0006413|GO:0009507	NM_119215	At.3675
A_84_P854898	0.0316553	1.26172	up	7.21095	7.41661	7.5231	7.64475	7.80919	7.70288	AT2G46610	arginine/serine-rich splicing factor, putative [AT2G46610.1]	819273	GO:0008150|GO:0003723|GO:0005575	NM_130226	At.28553
A_84_P18473	0.0421579	1.14763	down	12.8971	12.878	13.0339	12.8285	12.6772	12.7074	ATMRP14	ATMRP14 (Arabidopsis thaliana multidrug resistance-associated protein 14) [AT3G59140.1]	825083	GO:0042626|GO:0016021|GO:0006810	NM_115776	At.34659
A_84_P12854	0.00081	1.21885	up	14.6822	14.7615	14.6686	14.9764	15.0136	14.9788	BTI2	BTI2 (VIRB2-INTERACTING PROTEIN 2) [AT4G11220.1]	826724	GO:0008150|GO:0005783	NM_117193	At.3649
A_84_P764623	0.0333087	1.57758	up	11.4982	11.7385	11.7234	12.3661	12.6112	11.9558	AT4G15248	DNA binding / zinc ion binding [AT4G15248.1]	3769879	GO:0003677|GO:0008270|GO:0005622	NM_001036568	At.63271
A_84_P17024	0.0447641	1.18526	up	9.94764	9.7571	9.83749	10.1731	10.1399	9.96487	AT1G23460	polygalacturonase [AT1G23460.1]	838954	GO:0004650|GO:0005975|GO:0012505	NM_102195	At.49907
A_84_P758477	0.0086076	1.61352	down	12.3506	12.6792	12.3097	11.6054	11.7703	11.8932	AT2G30424	DNA binding [AT2G30424.1]	6240858	GO:0003677|GO:0045449	NM_001124945	At.38362
A_84_P845695	0.0475294	1.18664	up	7.56981	7.44284	7.6927	7.90251	7.81154	7.73195	AT1G48430	dihydroxyacetone kinase family protein [AT1G48430.1]	841264	GO:0006071|GO:0005575|GO:0004371	NM_103739	At.28765
A_84_P176954	0.019062	1.13094	down	13.4211	13.5203	13.5565	13.3267	13.2792	13.3594	AT3G07700	ABC1 family protein [AT3G07700.1]	819961	GO:0005575	NM_111649	At.18340
A_84_P828523	0.0405574	1.24781	down	6.45468	6.1766	6.13358	5.92165	5.88062	6.00441	AT3G46110	signal transducer [AT3G46110.1]	823754		NM_114480	At.35960
A_84_P550027	0.00779544	1.26474	up	14.9524	15.0938	15.0291	15.255	15.4053	15.4316	AT2G41650	unknown protein [AT2G41650.1]	818763	GO:0008150|GO:0003674|GO:0005575	NM_129728	At.42802
A_84_P122622	0.016388	1.18787	up	13.6043	13.6132	13.7492	13.8238	13.9278	13.9603	AT4G33660	unknown protein [AT4G33660.1]	829507		NM_119522	At.43277
A_84_P11462	0.0411336	1.33435	up	8.67802	8.26073	8.5202	9.03289	8.79562	8.87886	AT;CDKD;1/CAK3AT/CDKD1;1	AT;CDKD;1/CAK3AT/CDKD1;1 (CYCLIN-DEPENDENT KINASE D1;1); kinase [AT1G73690.1]	843704	GO:0005634|GO:0051726|GO:0030154|GO:0016301	NM_106028	At.17996
A_84_P81259	0.0352324	1.44694	down	9.57811	10.041	9.91425	9.12943	9.47313	9.33182	AT4G21510	F-box family protein [AT4G21510.1]	828236	GO:0008150|GO:0003674|GO:0005575	NM_118271	At.32624
A_84_P609853	0.00608826	1.21902	down	11.2045	11.3176	11.2215	10.9714	10.8873	11.0277	KAN3	KAN3 (KANADI 3); DNA binding / transcription factor [AT4G17695.1]	827490	GO:0003700|GO:0003677|GO:0045449	NM_117878	At.26411
A_84_P89459	0.0195611	1.10257	up	11.4005	11.3999	11.4952	11.5349	11.5817	11.6016	AT5G48980	kelch repeat-containing F-box family protein [AT5G48980.1]	834957	GO:0008150|GO:0003674|GO:0005575	NM_124275	At.29814
A_84_P14401	0.0133485	1.27165	up	9.41986	9.4289	9.54352	9.92824	9.68109	9.82306	AT2G15630	pentatricopeptide (PPR) repeat-containing protein [AT2G15630.1]	816056	GO:0008150	NM_127124	At.52753
A_84_P763853	0.0320121	1.11765	up	11.2073	11.3681	11.2958	11.4166	11.4744	11.4616	RHB1A	RHB1A (RING-H2 finger B1A); protein binding / zinc ion binding [AT4G00335.1]	828093	GO:0005515|GO:0006499|GO:0008270	NM_001036487	At.10854
A_84_P829417	0.022344	1.44205	up	5.37749	5.64857	5.69448	6.29363	5.92297	6.08829
A_84_P21330	0.0185886	1.69471	up	5.82807	5.82082	6.36277	6.7698	6.61516	6.90981	ATCHX4	ATCHX4 (CATION/H+ EXCHANGER 4); monovalent cation:proton antiporter [AT3G44900.1]	823624	GO:0015385|GO:0005451|GO:0006812|GO:0016021	NM_114359	At.53738
A_84_P811766	0.0228236	1.10207	down	11.8898	11.7574	11.8193	11.697	11.6727	11.6762	UBC27	UBC27 (UBIQUITIN-CONJUGATING ENZYME 27); ubiquitin-protein ligase [AT5G50870.1]	835159	GO:0006511|GO:0004842|GO:0005575	NM_124465	At.6957
A_84_P825578	0.00938254	1.23619	down	9.3061	9.23336	9.42227	8.99701	8.96473	9.08228	AT2G41040	methyltransferase-related [AT2G41040.1]	818703	GO:0008152|GO:0010287|GO:0008168	NM_129669	At.12544
A_84_P268580	0.0206166	1.57616	down	6.08296	6.52935	6.50737	5.53702	5.88577	5.72767	ATOFP13/OFP13	ATOFP13/OFP13 (Arabidopsis thaliana ovate family protein 13) [AT5G04820.1]	830361	GO:0008150|GO:0003674|GO:0012505	NM_120564	At.28479
A_84_P10868	0.0322815	1.16892	down	10.6016	10.7158	10.6928	10.4467	10.339	10.5489	AT3G49650	kinesin motor protein-related [AT3G49650.1]	824127	GO:0005875|GO:0007018|GO:0003777	NM_114825	At.35579
A_84_P718723	0.00737304	1.36062	up	8.34498	8.27523	8.45335	8.88514	8.65937	8.86182	AT3G57700	Arabidopsis thaliana mRNA for protein kinase - like protein, complete cds, clone: RAFL25-34-O20 [AK221369]	824939	GO:0016301|GO:0006468|GO:0005575		At.34809
A_84_P840714	0.0054994	1.11316	up	11.8487	11.812	11.8564	11.9868	12.0398	11.9545	AT1G07380	ceramidase family protein [AT1G07380.1]	837250	GO:0017040|GO:0008150|GO:0012505	NM_100612	At.49300
A_84_P22144	0.046364	1.18394	up	15.2417	15.1136	15.2077	15.3979	15.3188	15.577	TSO2	TSO2 (TSO MEANING 'UGLY' IN CHINESE); ribonucleoside-diphosphate reductase [AT3G27060.1]	822324	GO:0009186|GO:0012501|GO:0051726|GO:0004748|GO:0007275|GO:0006260|GO:0005575|GO:0006281	NM_113620	At.24911
A_84_P68684	0.0444359	1.17796	up	11.0949	10.8679	10.8525	11.1404	11.1651	11.2186	AT2G03050	mitochondrial transcription termination factor-related / mTERF-related [AT2G03050.1]	814834	GO:0008150|GO:0003674	NM_126357	At.41435
A_84_P821124	0.0153664	1.11182	down	5.94605	5.90572	5.83327	5.7404	5.71146	5.77441	AT1G20650	protein kinase [AT1G20650.1]	838654	GO:0004672|GO:0006468|GO:0005575	NM_101916	At.47635
A_84_P23911	0.0164689	1.2241	up	10.2722	10.3412	10.4628	10.6095	10.5961	10.7457	CDC48B	CDC48B; ATPase [AT2G03670.1]	814895	GO:0006508|GO:0016887	NM_126415	At.27340
A_84_P17609	0.0175817	1.35231	up	12.8109	12.6073	12.633	13.1995	12.9365	13.2215	AT4G21870	26.5 kDa class P-related heat shock protein (HSP26.5-P) [AT4G21870.1]	828276	GO:0009408|GO:0005575	NM_118308	At.32592
A_84_P13374	0.0185058	1.18779	up	12.4887	12.5279	12.5069	12.7546	12.6465	12.8672	AT1G63810	similar to unnamed protein product [Vitis vinifera] (GB:CAO22840.1); similar to Nrap protein, expressed [Oryza sativa (japonica cultivar-group)] (GB:ABA95898.2); similar to hypothetical protein [Vitis vinifera] (GB:CAN72980.1); contains InterPro domain Nrap protein (InterPro:IPR005554) [AT1G63810.1]	842684	GO:0008150|GO:0003674|GO:0005575	NM_105056	At.27831
A_84_P21996	0.0430665	1.36383	up	5.8093	5.85476	5.4337	6.29556	6.09101	6.05419	AT2G26390	serpin, putative / serine protease inhibitor, putative [AT2G26390.1]	817179	GO:0008150|GO:0004867|GO:0005575	NM_128196	At.52923
A_84_P157175	0.0161445	1.20869	up	15.4744	15.5837	15.5568	15.692	15.8662	15.8771	AT5G64400	similar to unknown protein [Arabidopsis thaliana] (TAIR:AT5G09570.1); similar to unknown [Populus trichocarpa] (GB:ABK94558.1); contains InterPro domain CHCH (InterPro:IPR010625) [AT5G64400.1]	836561	GO:0008150|GO:0003674	NM_001037060	At.22499
A_84_P561511	0.0087431	1.30634	up	6.75854	6.66325	6.48987	6.99302	7.02159	7.05365	AT2G36540	NLI interacting factor (NIF) family protein [AT2G36540.1]	818227	GO:0008150|GO:0003674|GO:0005575	NM_129210	At.37542
A_84_P839973	0.0142299	1.17287	down	12.0755	12.0431	11.9929	11.7777	11.7392	11.9044	SYP61	SYP61 (SYNTAXIN OF PLANTS 61) [AT1G28490.2]	839749	GO:0006886|GO:0030140|GO:0006944|GO:0005484	NM_001036025	At.11842
A_84_P526191	0.020258	1.99641	down	6.20274	6.33941	6.60117	5.28694	5.02435	5.83981	AT3G28060	nodulin MtN21 family protein [AT3G28060.1]	822430	GO:0016020|GO:0008150|GO:0003674	NM_113724	At.53527
A_84_P503493	0.0427038	1.5431	down	9.37819	9.65681	9.16285	8.48946	8.79374	9.03714	AT5G49015	Expressed protein [AT5G49015.1]	2746203	GO:0008150|GO:0003674	NM_203183	At.49823
A_84_P71044	0.0439859	1.13213	up	10.8848	10.7156	10.8551	10.9877	11.0588	10.9461	ICK3	ICK3 (kip-related protein 5); cyclin-dependent protein kinase inhibitor [AT3G24810.1]	822079	GO:0004861|GO:0005634|GO:0045736|GO:0007050	NM_113393	At.24756
A_84_P193944	0.00745264	1.40862	up	10.1435	9.91338	10.2391	10.5529	10.6158	10.61	AT5G66650	similar to unknown protein [Arabidopsis thaliana] (TAIR:AT2G23790.1); similar to unnamed protein product [Vitis vinifera] (GB:CAO22909.1); contains InterPro domain Protein of unknown function DUF607 (InterPro:IPR006769) [AT5G66650.1]	836797	GO:0008150|GO:0003674	NM_126063	At.8661
A_84_P191944	0.0120426	1.13055	up	11.2459	11.3694	11.3586	11.5175	11.5021	11.4853	ATRPABC16.5	ATRPABC16.5 (ARABIDOPSIS THALIANA RNA POLYMERASE I, II AND III 16.5 KDA SUBUNIT); DNA-directed RNA polymerase [AT1G54250.1]	841866	GO:0006350|GO:0003899|GO:0005575	NM_104303	At.21061
A_84_P819021	0.0270398	1.14017	down	13.8585	13.952	13.9641	13.6798	13.8233	13.7038
A_84_P758943	0.0153438	1.22649	down	13.4628	13.5253	13.6978	13.2364	13.2988	13.2671	AT3G62750	hydrolase, hydrolyzing O-glycosyl compounds [AT3G62750.1]	825450	GO:0004553|GO:0005975|GO:0012505	NM_116140	At.43830
A_84_P20259	0.000396	1.44408	up	8.6845	8.76752	8.84391	9.32376	9.2723	9.29031	CYP71B19	CYP71B19 (cytochrome P450, family 71, subfamily B, polypeptide 19); oxygen binding [AT3G26170.1]	822218	GO:0006118|GO:0019825|GO:0012505	NM_113524	At.25393
A_84_P713101	0.00707584	1.19991	up	7.8917	7.8899	7.89097	8.0503	8.20429	8.20675	AT4G28850	Arabidopsis thaliana mRNA for xyloglucan endotransglycosylase - like protein, complete cds, clone: RAFL23-12-F19 [AK230242]	829006	GO:0016798|GO:0005975|GO:0048046|GO:0005618|GO:0012505|GO:0006073		At.50378
A_84_P840699	0.0396564	1.16359	down	8.95403	8.79287	8.89742	8.6031	8.77327	8.61219		tc
A_84_P824517	0.0202762	2.48609	down	6.24999	5.62829	6.39431	4.26368	4.94035	5.12692		NM_116732 nucleotide binding {Arabidopsis thaliana} (exp=-1; wgp=0; cg=0), complete [TC280844]
A_84_P17723	0.0443741	1.2276	up	14.2389	13.8987	14.0421	14.3659	14.3965	14.3048	AT5G07030	pepsin A [AT5G07030.1]	830594	GO:0006508|GO:0004194	NM_120785	At.22613
A_84_P828818	0.00203779	1.23964	down	12.2403	12.1436	12.1665	11.8895	11.8116	11.9195	AGL16	AGL16 (AGAMOUS-LIKE 16) [AT3G57230.2]	824890	GO:0005634|GO:0003700|GO:0006355	NM_001084836	At.21102
A_84_P764196	0.0123257	1.14537	up	11.9201	12.0372	12.006	12.2205	12.2029	12.1273	ATIMPALPHA3/MOS6	ATIMPALPHA3/MOS6 (IMPORTIN ALPHA 3); protein transporter [AT4G02150.1]	827472	GO:0006952|GO:0008565|GO:0006886|GO:0005634	NM_116447	At.5372
A_84_P303380	0.010643	1.25791	down	13.2878	13.3768	13.4591	13.0267	12.9596	13.1443	AT5G19540	similar to unknown [Brassica napus] (GB:AAY21212.1); similar to unknown [Brassica napus] (GB:ABP73257.1); similar to unknown protein [Brassica napus] (GB:ABN48558.1) [AT5G19540.1]	832074	GO:0008150|GO:0003674|GO:0009507	NM_121959	At.26677
A_84_P569216	0.0451997	1.25734	up	10.0734	10.2764	10.2848	10.7152	10.4029	10.5076	AT1G08845	structural constituent of ribosome [AT1G08845.1]	837407	GO:0005840|GO:0003735|GO:0006412|GO:0005622	NM_179286	At.47036
A_84_P738964	0.00743218	1.24075	up	7.7091	7.76992	7.86154	8.01659	8.09028	8.16734	AT3G63445	other RNA [AT3G63445.1]	5008107		NR_022893
A_84_P13908	0.00517831	1.27288	up	7.32822	7.41696	7.44911	7.66594	7.8418	7.73085	AT4G15460	glycine-rich protein [AT4G15460.1]	827217	GO:0008150|GO:0003674|GO:0031225	NM_117635	At.65384
A_84_P120842	0.021271	1.31826	down	7.55761	7.82102	7.77493	7.37473	7.17671	7.40623		GB
A_84_P17962	0.0290593	1.10058	up	11.9856	12.0818	12.1105	12.1787	12.232	12.1821	AT1G17680	transcription factor-related [AT1G17680.1]	838344	GO:0008150|GO:0005488|GO:0005575	NM_180614	At.16020
A_84_P14305	0.0107732	2.25027	down	5.39339	5.19735	5.68861	4.12738	3.96213	4.67954	AT1G66780	MATE efflux family protein [AT1G66780.1]	842996	GO:0015297|GO:0006855|GO:0005215|GO:0016020	NM_105349	At.52409
A_84_P14059	0.00935948	1.52589	up	8.06565	8.03293	8.35945	8.75507	8.9011	8.63082	AT1G50400	porin family protein [AT1G50400.1]	841462	GO:0005741|GO:0008308|GO:0006820	NM_103923	At.50793
A_84_P764648	0.00763987	1.10488	up	13.1238	13.2069	13.2045	13.3225	13.3057	13.3387	AT4G00026	similar to unnamed protein product [Vitis vinifera] (GB:CAO66702.1); contains InterPro domain Mitochondrial import inner membrane translocase, subunit Tim21 (InterPro:IPR013261) [AT4G00026.1]	3770411	GO:0009507	NM_001036485	At.50764
A_84_P796041	0.0391052	1.27189	down	12.5817	12.8535	12.5618	12.2033	12.3213	12.4313		5790526 CERES-AL45 Arabidopsis thaliana cDNA clone 1161705 5', mRNA sequence [DR359476]				At.68094
A_84_P14424	0.00250451	1.87871	up	7.21389	6.99529	6.86409	8.08291	7.94101	7.77859	AGL17	AGL17 (AGAMOUS-LIKE 17); transcription factor [AT2G22630.1]	816794	GO:0048578|GO:0005634|GO:0003700|GO:0006355	NM_127828	At.39413
A_84_P822423	0.0453733	1.2261	down	11.2286	11.2672	11.4431	11.1402	10.8725	11.0439	AT1G27210	binding [AT1G27210.1]	839610	GO:0005488|GO:0009507	NM_102483	At.26316
A_84_P21632	0.017017	1.20861	up	12.1631	12.1117	12.3144	12.4762	12.4088	12.5242	THE1	THE1 (THESEUS1); kinase/ protein kinase [AT5G54380.1]	835526	GO:0004672|GO:0046777|GO:0005886|GO:0016301	NM_124818	At.28202
A_84_P13467	0.0108113	1.72166	down	10.8147	10.7552	10.5771	10.0643	9.61558	10.1157	AT2G28720	histone H2B, putative [AT2G28720.1]	817421	GO:0005634|GO:0003677|GO:0000786|GO:0006334	NM_128433	At.22918
A_84_P233969	0.0264046	1.1227	up	14.8888	14.8428	14.8655	15.124	15.0043	14.9697	AT3G12760	similar to unknown protein [Arabidopsis thaliana] (TAIR:AT1G15860.1); similar to SM10 [Nicotiana tabacum] (GB:ABI49160.1); contains InterPro domain Protein of unknown function DUF298 (InterPro:IPR005176); contains InterPro domain UBA-like (InterPro:IPR009060); contains InterPro domain Defective in cullin neddylation (InterPro:IPR014764); contains InterPro domain Ubiquitin-associated/translation e…	820458	GO:0008150|GO:0003674|GO:0005575	NM_112112	At.5676
A_84_P171543	0.0224001	1.32788	up	8.01462	8.18011	7.97065	8.45842	8.62884	8.30548	AT2G28460	protein binding / zinc ion binding [AT2G28460.1]	817394	GO:0005515|GO:0008270	NM_128406	At.66398
A_84_P11187	0.0153217	1.21815	down	13.8059	13.6337	13.7424	13.4737	13.347	13.5073	AT5G42310	pentatricopeptide (PPR) repeat-containing protein [AT5G42310.1]	834236		NM_123596	At.71047
A_84_P757942	0.037768	1.13799	up	6.04418	6.05618	6.17478	6.22429	6.24372	6.36658	ATRPC14	ATRPC14 (Arabidopsis thaliana RNA polymerase I(A) and III(C) 14 kDa subunit) [AT2G29540.3]	817503	GO:0009304|GO:0003899|GO:0003677|GO:0005666	NM_001084508	At.10807
A_84_P820256	0.0468322	1.15888	down	15.0128	15.0818	15.2492	14.8497	14.9272	14.9287	TIC55	TIC55 (TRANSLOCON AT THE INNER ENVELOPE MEMBRANE OF CHLOROPLASTS 55); oxidoreductase [AT2G24820.1]	817019	GO:0006118|GO:0016491|GO:0009507	NM_128041	At.22189
A_84_P190234	0.0132905	1.13699	up	11.645	11.7337	11.6859	11.8904	11.8054	11.9245	AT4G30840	WD-40 repeat protein family [AT4G30840.1]	829208	GO:0008150|GO:0003674|GO:0005575	NM_119231	At.31798
A_84_P14820	0.0192508	1.49624	down	9.70737	9.68694	10.1133	9.37665	9.15434	9.23258	AT4G32950	protein phosphatase 2C, putative / PP2C, putative [AT4G32950.1]	829432	GO:0004722|GO:0008150|GO:0005575	NM_119449	At.54583
A_84_P17510	0.0132989	1.19104	up	13.239	13.0426	13.0921	13.3673	13.3703	13.3927	ATTPS9	ATTPS9 (Arabidopsis thaliana trehalose-phosphatase/synthase 9); transferase, transferring glycosyl groups / trehalose-phosphatase [AT1G23870.1]	838998	GO:0016757|GO:0005992|GO:0004805	NM_102235	At.41515
A_84_P19784	0.0237235	1.15166	down	16.03	15.9622	16.0164	15.7294	15.7638	15.9042	AT5G65220	ribosomal protein L29 family protein [AT5G65220.1]	836647	GO:0005840|GO:0003735|GO:0006412|GO:0042254	NM_125920	At.24943
A_84_P305520	0.0116886	1.23214	up	10.9225	11.1269	11.0733	11.299	11.4014	11.3257	AT1G63250	DEAD box RNA helicase, putative [AT1G63250.1]	842631	GO:0008026	NM_105004	At.36158
A_84_P867371	0.0370787	1.2371	up	10.2047	10.035	10.3297	10.595	10.4201	10.4753	AT5G25090	plastocyanin-like domain-containing protein [AT5G25090.1]	832580	GO:0006118|GO:0031225|GO:0005507	NM_122418	At.30929
A_84_P149248	0.0437089	1.3047	down	10.3503	10.2638	9.98842	9.9599	9.71126	9.78023	AT1G21120	O-methyltransferase, putative [AT1G21120.1]	838708	GO:0008171|GO:0005829|GO:0008168|GO:0046983	NM_101966	At.48214
A_84_P14275	0.00278369	1.32435	up	10.4007	10.4915	10.5905	10.9402	10.8449	10.9135	AT1G80150	pentatricopeptide (PPR) repeat-containing protein [AT1G80150.1]	844355	GO:0008150|GO:0003674	NM_106664	At.33967
A_84_P13118	0.0374393	1.16926	down	11.7534	11.6309	11.5817	11.4779	11.4875	11.3239	MLO11	MLO11 (MILDEW RESISTANCE LOCUS O 11); calmodulin binding [AT5G53760.1]	835457	GO:0006952|GO:0005886|GO:0008219|GO:0005516	NM_124755	At.6980
A_84_P822182	0.000412	1.27903	up	11.5457	11.5535	11.5522	11.9294	11.8409	11.9463	AT2G44510	p21Cip1-binding protein-related [AT2G44510.1]	819058	GO:0008150|GO:0003674|GO:0005739	NM_130014	At.12665
A_84_P128806	0.0073289	1.1948	up	11.3498	11.5026	11.4321	11.6807	11.6428	11.7312	AT1G52160	metallo-beta-lactamase family protein [AT1G52160.1]	841647	GO:0008152|GO:0003824	NM_104097	At.28414
A_84_P595350	0.0106012	1.71923	down	13.2415	13.634	13.7568	12.6176	12.871	12.7984	ATOFP16/OFP16	ATOFP16/OFP16 (Arabidopsis thaliana ovate family protein 16) [AT2G32100.1]	817770	GO:0008150|GO:0003674|GO:0005575	NM_128770	At.13603
A_84_P73664	0.0342077	1.18882	up	7.83976	7.63016	7.67178	7.96015	8.04504	7.88511	AT1G77855	similar to unknown protein [Arabidopsis thaliana] (TAIR:AT1G22030.1); similar to unnamed protein product [Vitis vinifera] (GB:CAO61782.1) [AT1G77855.1]	844121	GO:0008150|GO:0003674|GO:0005575	NM_148664	At.50663
A_84_P122452	0.00279221	1.21913	up	9.97056	9.97947	10.0693	10.2747	10.2514	10.3509	AT4G17410	similar to unknown protein [Arabidopsis thaliana] (TAIR:AT5G47430.2); similar to unknown protein [Arabidopsis thaliana] (TAIR:AT5G47430.1); similar to hypothetical protein 31.t00039 [Brassica oleracea] (GB:ABD65123.1); similar to hypothetical protein 24.t00020 [Brassica oleracea] (GB:ABD64942.1); contains InterPro domain DWNN domain (InterPro:IPR014891); contains InterPro domain Zinc finger, RING…	827452	GO:0008150|GO:0003674|GO:0005575	NM_117844	At.4477
A_84_P230529	0.00748503	1.46616	down	16.0332	16.0953	16.2578	15.4166	15.5947	15.719	AT4G26530	fructose-bisphosphate aldolase, putative [AT4G26530.1]	828759	GO:0006096|GO:0004332|GO:0005575	NM_001036644	At.57980
A_84_P790672	0.0364172	1.17094	up	7.22592	7.10422	7.24651	7.34516	7.3789	7.53558	AT3G19330	polyadenylate-binding protein-related / PABP-related [AT3G19330.3]	821467	GO:0008150|GO:0003674|GO:0009507	NM_202611	At.50201
A_84_P10736	0.0425381	1.14126	up	8.33028	8.38839	8.32405	8.5718	8.62406	8.41876	AT3G01070	plastocyanin-like domain-containing protein [AT3G01070.1]	821257	GO:0006118|GO:0031225|GO:0005507	NM_110972	At.41330
A_84_P560548	0.00664671	1.22501	up	6.25729	6.15683	6.22269	6.42956	6.49048	6.59513	AT2G01310	contains domain PTHR10177 (PTHR10177); contains domain PTHR10177:SF6 (PTHR10177:SF6) [AT2G01310.1]	814659	GO:0008150|GO:0003674|GO:0005575	NM_126192	At.64907
A_84_P17745	0.016207	1.23698	down	13.4659	13.4141	13.5672	13.2012	13.0572	13.2683	SIG4	SIG4 (SIGMA FACTOR 4); DNA binding / DNA-directed RNA polymerase/ transcription factor [AT5G13730.1]	831218	GO:0003700|GO:0016987|GO:0003899|GO:0003677|GO:0006352|GO:0009507|GO:0006355	NM_121376	At.49018
A_84_P835829	0.00147924	1.22848	up	7.91088	7.9981	8.02956	8.2512	8.27787	8.3001		AYAES50TF pooled cDNA populations Arabidopsis thaliana cDNA, mRNA sequence [EG445978]				At.48464
A_84_P571542	0.00285319	1.43177	down	10.4836	10.5838	10.5197	9.86747	10.0543	10.1119	AT4G12900	gamma interferon responsive lysosomal thiol reductase family protein / GILT family protein [AT4G12900.1]	826902	GO:0012505|GO:0003824	NM_117359	At.33437
A_84_P287620	0.0465812	1.13812	up	11.5171	11.6584	11.581	11.7127	11.8743	11.7295	AT4G01090	extra-large G-protein-related [AT4G01090.1]	827898	GO:0003743|GO:0006413	NM_116339	At.28429
A_84_P11583	0.0366935	1.25544	up	13.3444	13.2957	13.2251	13.6596	13.7652	13.425	AT2G40900	nodulin MtN21 family protein [AT2G40900.1]	818687	GO:0016020	NM_129653	At.42898
A_84_P22042	0.01765	1.9442	up	6.26723	5.59456	5.93631	7.08713	6.59321	6.99529	AT2G37700	catalytic [AT2G37700.1]	818347	GO:0008152|GO:0005575|GO:0003824	NM_129326	At.50122
A_84_P758312	0.0467484	1.14454	up	9.59195	9.58583	9.75754	9.8439	9.77017	9.90556	AT2G07835	unknown protein [AT2G07835.1]	6240645		NM_001124818	At.70963
A_84_P787728	0.0236387	1.63773	up	6.3977	6.26641	5.96337	7.02924	7.11494	6.6184	AT4G01350	DC1 domain-containing protein [AT4G01350.1]	828015	GO:0005515|GO:0008270|GO:0007242	NM_116365	At.34445
A_84_P13866	0.000293	1.54736	down	12.9109	12.9506	12.8794	12.1875	12.3155	12.3486	AT4G30660	hydrophobic protein, putative / low temperature and salt responsive protein, putative [AT4G30660.1]	829189	GO:0009409|GO:0042538|GO:0012505|GO:0016021	NM_119212	At.31814
A_84_P213368	0.0372828	1.12025	up	14.4242	14.4824	14.4334	14.5107	14.6503	14.6705	AT4G15770	60S ribosome subunit biogenesis protein, putative [AT4G15770.1]	827257	GO:0003723|GO:0005575|GO:0042254	NM_117668	At.33143
A_84_P767394	0.0116929	1.17019	down	11.3249	11.3407	11.4025	11.1586	11.0395	11.1897	NOI	NOI [AT5G55850.1]	835679	GO:0003674|GO:0005575|GO:0010167	NM_124967	At.9528
A_84_P807342	0.0389322	1.21698	down	17.121	17.2088	17.421	17.0241	16.9459	16.9308	PSBP-1	PSBP-1 (OXYGEN-EVOLVING ENHANCER PROTEIN 2) [AT1G06680.2]	837178	GO:0008266|GO:0009535|GO:0030095|GO:0009654|GO:0019898|GO:0019684|GO:0009534|GO:0009543	NM_001123767	At.47605
A_84_P306780	0.0279227	1.13397	down	12.2392	12.2318	12.2837	12.1469	11.973	12.0907	AT4G33690	similar to hypothetical protein [Vitis vinifera] (GB:CAN61243.1) [AT4G33690.1]	829511	GO:0008150|GO:0003674|GO:0005575	NM_119527	At.31564
A_84_P21160	0.0306847	1.11595	up	13.9454	14.0036	13.9183	14.0389	14.1813	14.1217	AT3G10720	pectinesterase, putative [AT3G10720.1]	820241	GO:0009505|GO:0042545|GO:0030599	NM_111908	At.19163
A_84_P756116	0.0311195	1.19571	down	11.6894	11.8722	11.6526	11.482	11.5497	11.4089	AT2G01340	similar to unknown protein [Arabidopsis thaliana] (TAIR:AT1G71015.1); similar to unknown [Glycine max] (GB:AAG38147.1); contains InterPro domain Trigger factor, C-terminal, bacterial; (InterPro:IPR008880) [AT2G01340.1]	814662	GO:0003674|GO:0015031|GO:0006499|GO:0006457|GO:0005575	NM_126195	At.13541
A_84_P755828	0.0212047	1.17181	up	13.8954	14.0146	13.966	14.2073	14.2652	14.0897	IAA13	IAA13 (indoleacetic acid-induced protein 13); transcription factor [AT2G33310.1]	817894	GO:0005634|GO:0003700|GO:0009733	NM_128891	At.10797
A_84_P21088	0.0364294	1.30956	up	9.88984	10.2376	9.92874	10.2866	10.4792	10.4576	ARR16	ARR16 (response regulator 16); transcription regulator/ two-component response regulator [AT2G40670.1]	818662	GO:0030528|GO:0009736|GO:0009735|GO:0005737|GO:0000156	NM_129629	At.10147
A_84_P11030	0.00337451	1.53217	up	9.60317	9.6509	9.61911	10.3029	10.3688	10.0482	AT4G30450	glycine-rich protein [AT4G30450.1]	829168	GO:0008150|GO:0003674	NM_119191	At.43691
A_84_P189604	7.3e-05	1.17296	up	13.3733	13.3984	13.408	13.6403	13.62	13.6099	AT2G42710	ribosomal protein L1 family protein [AT2G42710.1]	818871	GO:0005840|GO:0003735|GO:0015934|GO:0006412	NM_180044	At.36979
A_84_P283910	0.0101466	1.18853	up	12.8119	12.6416	12.6955	12.9871	12.9853	12.924	AT5G46170	F-box family protein [AT5G46170.1]	834659	GO:0003674|GO:0005575|GO:0010286	NM_123986	At.7273
A_84_P224719	0.00346876	1.26939	down	10.402	10.4774	10.3162	10.0738	10.0947	9.99471	AT1G22250	similar to unknown protein [Arabidopsis thaliana] (TAIR:AT1G78170.1); similar to unnamed protein product [Vitis vinifera] (GB:CAO61724.1) [AT1G22250.1]	838830	GO:0008150|GO:0003674|GO:0005575	NM_102075	At.28031
A_84_P830344	0.0279972	1.18	down	7.42321	7.26142	7.48542	7.1416	7.11598	7.19611	AT2G30820	similar to unknown protein [Arabidopsis thaliana] (TAIR:AT1G06660.1); similar to hypothetical protein [Oryza sativa (japonica cultivar-group)] (GB:AAM19018.1) [AT2G30820.2]	817633	GO:0008150|GO:0003674|GO:0005575	NM_001036372	At.38310
A_84_P108832	0.0394044	1.56823	down	10.8076	11.2759	11.2535	10.1979	10.4669	10.7247	AT3G06070	similar to unknown protein [Arabidopsis thaliana] (TAIR:AT5G19190.1); similar to unnamed protein product [Vitis vinifera] (GB:CAO71112.1) [AT3G06070.1]	819780	GO:0008150|GO:0003674|GO:0005575	NM_111482	At.40573
A_84_P105486	0.0247882	1.3277	down	10.8919	10.8683	10.6662	10.3652	10.2606	10.5739	AT3G28370	similar to unknown protein [Arabidopsis thaliana] (TAIR:AT3G28350.1); similar to hypothetical protein OsI_021564 [Oryza sativa (indica cultivar-group)] (GB:EAZ00332.1) [AT3G28370.1]	822466	GO:0008150|GO:0003674|GO:0005575	NM_113757	At.63581
A_84_P838396	0.0268294	1.15286	up	8.05762	8.08182	8.01854	8.16173	8.25247	8.35945	AT3G50040	similar to unknown protein [Arabidopsis thaliana] (TAIR:AT4G37440.2); similar to unknown protein [Arabidopsis thaliana] (TAIR:AT4G37440.1); similar to unnamed protein product [Vitis vinifera] (GB:CAO46283.1) [AT3G50040.1]	824166	GO:0008150|GO:0003674|GO:0005575	NM_114864	At.50261
A_84_P14937	0.00294209	1.12361	up	14.1224	14.0642	14.13	14.2729	14.247	14.3011	AT5G26880	tRNA/rRNA methyltransferase (SpoU) family protein [AT5G26880.1]	832746	GO:0006396|GO:0008173|GO:0003723	NM_122570	At.19311
A_84_P24128	0.0201741	1.22432	down	8.29106	8.53077	8.32446	8.12371	8.09806	8.04858	AT3G54150	embryo-abundant protein-related [AT3G54150.1]	824582	GO:0008152|GO:0008168|GO:0005575	NM_115275	At.27081
A_84_P120852	0.0311117	1.23315	up	11.1762	11.0402	11.2853	11.5549	11.3543	11.4996	MEE55	MEE55 (maternal effect embryo arrest 55) [AT4G13345.1]	826965	GO:0016020|GO:0009793	NM_179042	At.26630
A_84_P309643	0.0313556	1.27307	down	6.90145	6.67632	6.58414	6.40007	6.44344	6.27348		GB
A_84_P19641	0.0475224	1.80987	down	6.62604	6.59117	5.8164	5.37667	5.30756	5.78173	AT5G15140	aldose 1-epimerase family protein [AT5G15140.1]	831366	GO:0006012|GO:0012505|GO:0004034	NM_121518	At.31838
A_84_P23152	0.0314391	1.50198	down	10.5311	11.0512	10.5632	9.99694	10.1869	10.2011	AT3G47380	invertase/pectin methylesterase inhibitor family protein [AT3G47380.1]	823892	GO:0008150|GO:0012505|GO:0046910	NM_114606	At.35814
A_84_P839865	0.0272872	1.76402	up	7.97417	8.71277	8.28701	8.98965	9.35775	9.08313	AT5G33355	Encodes a defensin-like (DEFL) family protein. [AT5G33355.1]	833312	GO:0012505	NM_147989	At.49082
A_84_P786918	0.0231551	1.15489	down	11.4878	11.4048	11.4706	11.1817	11.2082	11.3499	AT1G66900	similar to unknown protein [Arabidopsis thaliana] (TAIR:AT5G38220.1); similar to unknown protein [Arabidopsis thaliana] (TAIR:AT5G38220.3); similar to hypothetical protein [Vitis vinifera] (GB:CAN82502.1); contains domain PTHR12277:SF8 (PTHR12277:SF8); contains domain PTHR12277 (PTHR12277); contains domain SSF53474 (SSF53474); contains domain G3DSA:3.40.50.1820 (G3DSA:3.40.50.1820) [AT1G66900.1]	843008	GO:0008150|GO:0005575	NM_105361	At.28422
A_84_P729888	0.0216555	1.12772	up	12.4193	12.5024	12.3791	12.5463	12.6319	12.6428	AT5G19485	acyltransferase/ nucleotidyltransferase/ transferase [AT5G19485.1]	3770677	GO:0008415|GO:0016779|GO:0016740|GO:0009058|GO:0012505	NM_001036831	At.48036
A_84_P207698	0.00920173	1.47715	down	9.78121	9.95208	9.64795	9.0772	9.34984	9.26576	AT3G52070	similar to unnamed protein product [Vitis vinifera] (GB:CAO40812.1) [AT3G52070.1]	824370	GO:0008150|GO:0003674|GO:0009507	NM_115066	At.3209
A_84_P785587	0.0367449	1.12427	down	13.5475	13.4472	13.3914	13.2942	13.2401	13.3448	PAE2	PAE2 (20S proteasome alpha subunit E2); peptidase [AT3G14290.1]	820649	GO:0006511|GO:0008233|GO:0005839	NM_112287	At.21306
A_84_P239295	0.0223991	1.13584	down	15.2973	15.2912	15.4155	15.1351	15.1074	15.2102	EDA3	EDA3 (embryo sac development arrest 3); heat shock protein binding / unfolded protein binding [AT2G34860.1]	818051	GO:0051082|GO:0009561|GO:0009507|GO:0031072	NM_001084535	At.27661
A_84_P81609	0.0275701	1.10797	down	13.9868	14.1168	14.0854	13.9533	13.9003	13.8917	AT4G18060	SH3 domain-containing protein 3 (SH3P3) [AT4G18060.1]	827531	GO:0030276	NM_117916	At.27424
A_84_P267810	0.00186783	1.21256	up	8.0998	8.05953	8.12464	8.31274	8.42657	8.37883	URED	URED (urease accessory protein D); nickel ion binding [AT2G35035.1]	818068	GO:0048554|GO:0006807|GO:0016151|GO:0005575	NM_179908	At.66385
A_84_P561498	0.0367983	1.41164	up	5.00059	5.40262	5.16912	5.79295	5.80617	5.46531	AT2G33000	ubiquitin-associated (UBA)/TS-N domain-containing protein-related [AT2G33000.1]	817862	GO:0008150|GO:0003674|GO:0005575	NM_128860	At.37998
A_84_P17941	0.0205416	1.65164	up	14.3922	14.7693	14.9051	15.5202	15.5449	15.1732	AT2G07718	cytochrome b, putative [AT2G07718.1]	815392	GO:0006118|GO:0016020|GO:0016491	NM_126756	At.70117
A_84_P822597	0.0380242	1.10926	down	11.6433	11.6696	11.5733	11.3998	11.5162	11.5215	YAB2	YAB2 (YABBY 2); transcription factor [AT1G08465.1]	3766682	GO:0003700|GO:0005575|GO:0010158	NM_001084021	At.11866
A_84_P843261	0.0478632	1.20268	down	11.7191	11.7775	12.0171	11.5496	11.5445	11.6209	AT1G69523	UbiE/COQ5 methyltransferase family protein [AT1G69523.1]	843286	GO:0008152|GO:0008168|GO:0009507	NM_105620	At.18891
A_84_P754312	0.0493425	1.14856	up	10.8477	10.8848	10.9641	11.0445	11.0275	11.2241	AT1G61475	pseudogene of S-locus lectin protein kinase family [AT1G61475.1]	6241369
A_84_P603116	0.0108737	1.37601	down	10.1947	10.4045	10.1776	9.6558	9.88641	9.8532	AT1G13670	unknown protein [AT1G13670.1]	837928	GO:0008150|GO:0003674|GO:0005575	NM_101236	At.15552
A_84_P816095	0.0006	1.24238	down	10.9841	10.9657	10.9736	10.5997	10.7025	10.6819	AT4G01026	similar to unknown protein [Arabidopsis thaliana] (TAIR:AT1G01360.1); similar to hypothetical protein [Arabidopsis suecica] (GB:BAF63139.1); contains domain SSF55961 (SSF55961) [AT4G01026.1]	827923	GO:0008150|GO:0003674|GO:0005575	NM_116332	At.19744
A_84_P799649	0.0228674	1.44781	up	5.49847	5.40298	5.83929	5.98243	6.20364	6.15628	AT2G07787	unknown protein [AT2G07787.1]	2745469	GO:0008150|GO:0003674|GO:0005575	NM_201712	At.70529
A_84_P11382	0.0134807	1.16386	up	12.834	12.7596	12.8624	13.0119	12.9815	13.1195	AT1G09900	pentatricopeptide (PPR) repeat-containing protein [AT1G09900.1]	837522	GO:0008150|GO:0005575	NM_100864	At.51542
A_84_P846880	0.00524461	1.16077	down	11.4166	11.3755	11.4288	11.1563	11.1566	11.2628	UNE16	UNE16 (unfertilized embryo sac 16) [AT4G13640.2]	826998	GO:0003700|GO:0009567	NM_001036549	At.22199
A_84_P12485	0.0135494	1.12767	down	12.0364	12.0479	11.9478	11.7906	11.8398	11.8817	AT1G57870	shaggy-related protein kinase kappa, putative / ASK-kappa, putative [AT1G57870.1]	842162	GO:0004672|GO:0006468|GO:0005575	NM_104580	At.36954
A_84_P17821	0.0212002	1.14985	down	15.8978	15.778	15.8559	15.5668	15.6486	15.7119	BOU	BOU (A BOUT DE SOUFFLE); binding [AT5G46800.1]	834724	GO:0015822|GO:0006839|GO:0005739|GO:0005488|GO:0009536|GO:0006810|GO:0005743	NM_124051	At.72957
A_84_P765489	0.0263711	1.26334	up	6.19777	6.24086	6.46953	6.74006	6.59618	6.58365	AT4G05091	unknown protein [AT4G05091.1]	6241318		NM_001125466	At.73524
A_84_P17964	0.0183616	1.78268	down	8.39091	9.03239	8.77867	8.02881	7.67981	7.99121	CYP76C6	CYP76C6 (cytochrome P450, family 76, subfamily C, polypeptide 6); oxygen binding [AT1G33720.1]	840263	GO:0006118|GO:0019825|GO:0012505	NM_103092	At.49936
A_84_P103276	0.0243994	1.32672	down	15.7907	15.9099	16.0141	15.3784	15.4253	15.6874	AT5G02160	unknown protein [AT5G02160.1]	831910	GO:0009535|GO:0008150|GO:0003674	NM_120294	At.25262
A_84_P58590	0.0191779	1.31814	down	13.7394	13.9672	13.819	13.3346	13.6018	13.3936	AT3G52740	similar to unknown protein [Arabidopsis thaliana] (TAIR:AT3G44450.1); similar to unnamed protein product [Vitis vinifera] (GB:CAO70571.1) [AT3G52740.1]	824440	GO:0008150|GO:0003674|GO:0005575	NM_115134	At.26486
A_84_P10100	0.0341486	1.88818	up	8.24257	7.47658	7.73085	8.91247	8.36809	8.92044	AT4G34400	DNA binding / transcription factor [AT4G34400.1]	829590	GO:0003700|GO:0003677|GO:0012505|GO:0006355	NM_119605	At.54601
A_84_P20280	0.0139128	1.10477	up	12.8289	12.7663	12.8482	12.926	12.9437	13.005	AT3G26370	similar to unknown protein [Arabidopsis thaliana] (TAIR:AT5G65470.1); similar to hypothetical protein OsJ_005296 [Oryza sativa (japonica cultivar-group)] (GB:EAZ21813.1); similar to hypothetical protein OsI_023381 [Oryza sativa (indica cultivar-group)] (GB:EAZ02149.1); similar to unnamed protein product [Vitis vinifera] (GB:CAO42502.1); contains InterPro domain Protein of unknown function DUF246,…	822241	GO:0005794	NM_113544	At.37219
A_84_P20655	0.0234405	1.85831	down	8.88133	8.99156	8.86879	7.64128	7.93286	8.48557	DOG1	DOG1 (DELAY OF GERMINATION 1) [AT5G45830.1]	834623	GO:0010162|GO:0003674|GO:0005575	NM_123951	At.29992
A_84_P20569	0.0355368	1.15912	up	9.28503	9.36943	9.45915	9.52065	9.67412	9.55794	AGO2	AGO2 (ARGONAUTE 2); nucleic acid binding [AT1G31280.1]	840016	GO:0003676|GO:0008150|GO:0005575	NM_102866	At.40380
A_84_P277560	0.0118323	1.11623	up	12.6943	12.7892	12.6918	12.8502	12.8995	12.9015	AT4G36440	similar to unnamed protein product [Vitis vinifera] (GB:CAO48295.1) [AT4G36440.1]	829796	GO:0008150|GO:0003674|GO:0012505	NM_119807	At.31329
A_84_P13481	0.0150898	1.23686	down	12.8698	12.827	13.0046	12.6972	12.5606	12.5236	WRKY15	WRKY15 (WRKY DNA-binding protein 15); transcription factor [AT2G23320.1]	816864	GO:0005634|GO:0003700|GO:0005516|GO:0006355	NM_127896	At.24883
A_84_P807778	0.0241925	1.18584	down	15.8262	15.7896	15.9347	15.7109	15.5687	15.5332
A_84_P804902	0.0497159	1.23233	down	11.1245	11.1958	10.9059	10.7811	10.8816	10.6593
A_84_P22202	0.00135949	1.39558	up	6.48758	6.37954	6.39315	6.84804	7.0011	6.85374	AT3G46500	oxidoreductase, 2OG-Fe(II) oxygenase family protein [AT3G46500.1]	823803	GO:0005506|GO:0016491	NM_114517	At.50250
A_84_P811890	0.00974941	1.63531	up	9.60425	9.15399	9.59465	10.1205	10.2339	10.1272	AT4G08950	phosphate-responsive protein, putative (EXO) [AT4G08950.1]	826473	GO:0009505|GO:0008150|GO:0003674	NM_116964	At.22399
A_84_P149898	0.0296215	1.14544	down	13.0155	12.8844	12.8199	12.6843	12.7307	12.7171	AT2G24860	chaperone protein dnaJ-related [AT2G24860.1]	817023	GO:0051082|GO:0006457|GO:0031072	NM_128045	At.13979
A_84_P13205	0.00763089	3.1683	up	6.75964	7.37523	6.97888	9.13349	8.79941	8.17196	AT5G04120	phosphoglycerate/bisphosphoglycerate mutase family protein [AT5G04120.1]	830290	GO:0008152|GO:0005575|GO:0003824	NM_120494	At.33173
A_84_P204178	0.02272	1.15026	down	11.7466	11.8869	11.932	11.6454	11.6632	11.6511	ASHH3	ASHH3 (HISTONE-LYSINE N-METHYLTRANSFERASE ASHH3) [AT2G44150.1]	819021	GO:0005634|GO:0008150|GO:0003674	NM_129978	At.25522
A_84_P815961	0.0107541	1.14679	down	12.8074	12.7233	12.775	12.5514	12.6414	12.5201	WLIM1	WLIM1; transcription factor [AT1G10200.1]	837558	GO:0003700|GO:0008150|GO:0005575	NM_100894	At.11276
A_84_P755250	0.0324976	1.1483	down	12.4525	12.4921	12.5611	12.1984	12.3753	12.3335	AT2G02060	transcription factor [AT2G02060.1]	814737	GO:0003700|GO:0045449	NM_126267	At.41520
A_84_P799540	0.0246565	1.30936	down	7.03384	7.06687	7.1473	6.54984	6.89942	6.63215	AT4G10265	AU229898 RAFL18 Arabidopsis thaliana cDNA clone RAFL18-03-N23 3', mRNA sequence [AU229898]	826618	GO:0009611|GO:0003674		At.70459
A_84_P16850	0.0375047	1.53514	up	9.31142	9.04904	9.04137	9.9623	9.90319	9.39146	AT5G40020	pathogenesis-related thaumatin family protein [AT5G40020.1]	833999	GO:0051707|GO:0003674|GO:0012505	NM_123365	At.30311
A_84_P20549	0.0114512	1.3684	up	11.8406	11.9518	12.1252	12.5207	12.4397	12.3147	FLA11	FLA11 (fasciclin-like arabinogalactan-protein 11) [AT5G03170.1]	831914	GO:0003674|GO:0031225	NM_120395	At.69706
A_84_P826913	0.00696079	1.14022	down	8.72351	8.79492	8.7138	8.53723	8.51957	8.60751	AT3G50950	disease resistance protein (CC-NBS-LRR class), putative [AT3G50950.2]	824259	GO:0006952|GO:0005515|GO:0005524|GO:0005575	NM_180346	At.3283
A_84_P576971	0.032293	1.29608	down	9.44686	9.46603	9.77361	9.27809	9.17137	9.1146	AT4G35810	oxidoreductase, 2OG-Fe(II) oxygenase family protein [AT4G35810.1]	829735	GO:0016706|GO:0018401	NM_119747	At.54620
A_84_P15440	0.0360837	2.71875	up	11.5626	11.9397	12.896	13.9916	13.1529	13.5827	AT1G07400	17.8 kDa class I heat shock protein (HSP17.8-CI) [AT1G07400.1]	837252	GO:0006979|GO:0009408	NM_100614	At.42302
A_84_P810579	0.0406812	1.51152	up	11.9286	11.5626	11.8827	12.4887	12.6057	12.0675	MERI5B	MERI5B (MERISTEM-5); hydrolase, acting on glycosyl bonds / xyloglucan:xyloglucosyl transferase [AT4G30270.1]	829150	GO:0007568|GO:0009505|GO:0016798|GO:0009740|GO:0016762|GO:0005737|GO:0005618	NM_119173	At.20967
A_84_P517340	0.0278346	1.34904	up	11.9142	12.1014	12.3546	12.5531	12.5431	12.5699	FMA	FMA (FAMA); DNA binding / transcription activator/ transcription factor [AT3G24140.1]	822000	GO:0051782|GO:0010052|GO:0005634|GO:0016563|GO:0003700|GO:0003677|GO:0045941|GO:0045597	NM_113319	At.37586
A_84_P280950	0.0215921	1.30957	up	10.5134	10.4823	10.7798	11.0753	10.9564	10.9112	AT1G35660	binding [AT1G35660.1]	840468	GO:0008150|GO:0005575	NM_103268	At.39510
A_84_P259470	0.0411392	1.29726	up	12.4189	12.2191	12.3103	12.7486	12.8514	12.4746	AT1G61890	MATE efflux family protein [AT1G61890.1]	842485	GO:0015297|GO:0006855|GO:0005215|GO:0016020	NM_104870	At.10738
A_84_P22397	0.000205	1.14455	up	17.14	17.1821	17.14	17.3529	17.3381	17.3555	PIP3	PIP3 (PLASMA MEMBRANE INTRINSIC PROTEIN 3); water channel [AT4G35100.1]	829662	GO:0009651|GO:0016020|GO:0005886|GO:0015250|GO:0006810	NM_119676	At.24183
A_84_P823329	0.021622	1.1727	up	8.15794	8.10253	8.17344	8.36401	8.48156	8.27787	AT2G20400	myb family transcription factor [AT2G20400.1]	816559	GO:0003700|GO:0003677|GO:0045449	NM_127599	At.43867
A_84_P14928	0.0100334	1.33204	up	7.64599	7.57509	7.44376	8.10328	7.91242	7.89006	SQP2	SQP2 (Squalene monooxygenase 2); oxidoreductase [AT5G24140.1]	832479	GO:0016126|GO:0016491|GO:0012505	NM_122319	At.410
A_84_P20417	0.0312656	1.19388	up	11.82	11.628	11.5945	11.9384	11.8745	11.9965	AT4G10620	similar to GTP binding [Arabidopsis thaliana] (TAIR:AT3G57180.1); similar to unnamed protein product [Vitis vinifera] (GB:CAO22017.1); contains domain SSF52540 (SSF52540); contains domain PTHR11089 (PTHR11089); contains domain PTHR11089:SF3 (PTHR11089:SF3); contains domain G3DSA:3.40.50.300 (G3DSA:3.40.50.300) [AT4G10620.1]	826654	GO:0008150|GO:0009507	NM_117130	At.3014
A_84_P12000	0.01196	1.28919	down	14.986	15.0755	14.798	14.5731	14.6235	14.5636	ALDH3F1	ALDH3F1 (ALDEHYDE DEHYDROGENASE 3F1); 3-chloroallyl aldehyde dehydrogenase/ aldehyde dehydrogenase (NAD) [AT4G36250.1]	829782	GO:0004029|GO:0008152|GO:0004028|GO:0006081|GO:0005783	NM_119793	At.27542
A_84_P299740	0.00249192	1.13734	up	13.1293	13.147	13.1642	13.2814	13.3577	13.3584	AT1G16170	similar to unknown protein [Arabidopsis thaliana] (TAIR:AT1G79660.1); similar to Os08g0266200 [Oryza sativa (japonica cultivar-group)] (GB:NP_001061402.1); similar to unnamed protein product [Vitis vinifera] (GB:CAO23158.1) [AT1G16170.1]	838186	GO:0008150|GO:0003674|GO:0005575	NM_101484	At.11864
A_84_P852269	0.0471334	1.54867	down	6.64011	6.43921	6.96944	5.7368	6.26017	6.15869		Q9FM68_ARATH (Q9FM68) Beta-amylase, complete [TC307337]		GO:0016161
A_84_P207868	0.00279216	1.15817	up	8.74669	8.70724	8.67421	8.94845	8.94306	8.87218	AT4G00940	Dof-type zinc finger domain-containing protein [AT4G00940.1]	827952	GO:0005634|GO:0003700|GO:0003677|GO:0045449	NM_116321	At.34496
A_84_P23151	0.000482	1.83244	up	6.04831	6.08261	6.20421	7.01358	6.85374	7.08911	AT3G47110	leucine-rich repeat transmembrane protein kinase, putative [AT3G47110.1]	823864	GO:0004674|GO:0005524|GO:0016301|GO:0006468|GO:0012505|GO:0007169	NM_114578	At.53812
A_84_P830366	0.00696497	1.15034	up	10.7494	10.8215	10.6982	10.9357	10.9479	10.9917	AT5G37530	thiF family protein [AT5G37530.2]	833731	GO:0008152|GO:0012505|GO:0003824	NM_001085205	At.30482
A_84_P103886	0.022958	1.14199	down	12.935	13.0854	12.9987	12.7552	12.8578	12.8315	AT2G30010	similar to PMR5 (POWDERY MILDEW RESISTANT 5) [Arabidopsis thaliana] (TAIR:AT5G58600.1); similar to unnamed protein product [Vitis vinifera] (GB:CAO21434.1); contains InterPro domain Protein of unknown function DUF231, plant (InterPro:IPR004253) [AT2G30010.1]	817552	GO:0008150	NM_128556	At.12754
A_84_P14971	0.00814854	1.37443	down	13.4614	13.6956	13.6015	13.2501	13.0299	13.102	ATAUX2-11	ATAUX2-11 (indoleacetic acid-induced protein 4); transcription factor [AT5G43700.1]	834390	GO:0005634|GO:0003700|GO:0006417|GO:0003677|GO:0009733|GO:0005622	NM_123736	At.47260
A_84_P20275	0.00533035	1.14007	down	12.1461	12.2026	12.2507	12.0046	12.0416	11.9858	FUS9	FUS9 (FUSCA 9); ubiquitin-protein ligase [AT3G13550.1]	820557	GO:0009640|GO:0005634|GO:0005515|GO:0004842	NM_112201	At.39400
A_84_P10266	0.0230028	1.29309	down	13.9871	14.0749	13.748	13.4987	13.6047	13.5941	AT5G48900	pectate lyase family protein [AT5G48900.1]	834948	GO:0016829|GO:0030570|GO:0012505	NM_124267	At.26564
A_84_P17923	0.0088825	1.21576	up	12.937	13.006	13.1022	13.2957	13.2374	13.3577	BZO2H3	BZO2H3 (ARABIDOPSIS THALIANA BASIC LEUCINE ZIPPER 63); DNA binding / protein heterodimerization/ transcription factor [AT5G28770.1]	832990	GO:0005634|GO:0003700|GO:0046982|GO:0003677|GO:0006355	NM_001036885	At.15754
A_84_P795941	0.0224017	1.28324	down	11.7203	11.5294	11.6955	11.4285	11.2836	11.1537		6622827 CERES-AL45 Arabidopsis thaliana cDNA clone 1187002 5', mRNA sequence [DR228186]				At.68072
A_84_P16013	0.0178294	1.13618	up	14.0691	13.9468	13.9327	14.2045	14.1395	14.1571	RGP2	RGP2 (REVERSIBLY GLYCOSYLATED POLYPEPTIDE 2); alpha-1,4-glucan-protein synthase (UDP-forming) [AT5G15650.1]	831419	GO:0016020|GO:0030244|GO:0047210	NM_121569	At.24638
A_84_P122822	0.00188437	1.30856	up	10.9435	10.9394	11.0477	11.3572	11.3001	11.4371	AT1G60080	3' exoribonuclease family domain 1-containing protein [AT1G60080.1]	842303	GO:0006396|GO:0003723|GO:0005575|GO:0000175	NM_104700	At.36723
A_84_P785029	0.0187669	1.30887	up	11.1043	10.8398	11.0302	11.5026	11.3507	11.2859	AT2G47420	dimethyladenosine transferase, putative [AT2G47420.1]	819355	GO:0000154|GO:0008649|GO:0000179|GO:0005575	NM_130310	At.12423
A_84_P849401	0.0393806	1.66608	down	8.71131	8.981	8.4012	7.66211	8.27751	7.94452	AT1G26250	proline-rich extensin, putative [AT1G26250.1]	839166	GO:0005199|GO:0012505|GO:0009664	NM_102389	At.17257
A_84_P225359	0.0490982	1.18707	up	10.1327	10.2222	10.3406	10.6086	10.4238	10.4053	AT2G24250	F-box family protein [AT2G24250.1]	816959	GO:0008150|GO:0003674|GO:0005575	NM_001036330	At.13407
A_84_P825842	0.0131142	1.15349	up	6.45761	6.38338	6.3081	6.56422	6.63281	6.57007	AT2G13290	glycosyl transferase family 17 protein [AT2G13290.1]	815815	GO:0016757|GO:0016020|GO:0008375|GO:0012505|GO:0009252|GO:0006487	NM_126919	At.13898
A_84_P797983	0.0106277	1.55299	up	10.735	11.0617	11.0766	11.563	11.7532	11.4622		AYAUE79TF pooled cDNA populations Arabidopsis thaliana cDNA, mRNA sequence [EG478735]				At.69182
A_84_P810304	0.0202217	1.13484	up	14.9489	14.8787	15.0121	15.0868	15.1872	15.1132
A_84_P827497	0.0209253	1.38378	up	6.28341	6.18544	6.43097	6.97607	6.69084	6.63876	AT5G22730	F-box family protein [AT5G22730.1]	832336	GO:0008150|GO:0003674|GO:0005575	NM_122179	At.8430
A_84_P20611	0.00409751	1.13282	up	11.8471	11.8449	11.8849	12.0743	11.9847	12.0577	AT5G26110	ATP binding / protein kinase/ protein serine/threonine kinase [AT5G26110.1]	832680	GO:0004672|GO:0004674|GO:0005524|GO:0006468|GO:0012505	NM_122512	At.11452
A_84_P844156	0.0011786	3.15538	down	5.73898	5.36392	5.60753	3.73535	4.2488	3.75283		GB
A_84_P180444	0.0188594	1.15004	down	15.0609	14.9871	14.9894	14.7266	14.8891	14.8167	AT3G23400	plastid-lipid associated protein PAP / fibrillin family protein [AT3G23400.1]	821921	GO:0009535|GO:0005886|GO:0010287|GO:0005198|GO:0006810	NM_113243	At.5610
A_84_P217338	0.00936242	1.11011	down	14.82	14.8699	14.8318	14.7062	14.7287	14.6346	ATBAG1	ATBAG1 (ARABIDOPSIS THALIANA BCL-2-ASSOCIATED ATHANOGENE 1); protein binding [AT5G52060.1]	835281	GO:0005515|GO:0005739|GO:0042981|GO:0006915	NM_124585	At.29642
A_84_P827334	0.00583672	1.11508	up	10.8742	10.845	10.8434	10.9866	11.0664	10.9811	EMB2765	EMB2765 (EMBRYO DEFECTIVE 2765) [AT2G38770.1]	818459	GO:0005575	NM_179966	At.23967
A_84_P824779	0.0470653	1.18553	down	11.8044	11.6837	11.7973	11.4977	11.3927	11.6584	AT4G01883	similar to unknown protein [Arabidopsis thaliana] (TAIR:AT1G02475.1); similar to unnamed protein product [Vitis vinifera] (GB:CAO40177.1); contains InterPro domain Streptomyces cyclase/dehydrase (InterPro:IPR005031) [AT4G01883.1]	3770374	GO:0009507	NM_001036495	At.49706
A_84_P115042	0.0127725	1.20955	up	10.744	10.5282	10.6657	10.8987	10.9348	10.9278	AT4G13330	similar to unnamed protein product [Vitis vinifera] (GB:CAO71472.1); contains domain SSF53335 (SSF53335); contains domain PTHR12176 (PTHR12176); contains domain G3DSA:3.40.50.150 (G3DSA:3.40.50.150) [AT4G13330.1]	826963	GO:0008150|GO:0003674	NM_117406	At.33386
A_84_P794967	0.0222173	1.16448	up	6.67632	6.70328	6.82915	6.9515	6.8923	7.02399		BP603185 RAFL16 Arabidopsis thaliana cDNA clone RAFL16-57-M01 3', mRNA sequence [BP603185]				At.67755
A_84_P216988	0.0448224	1.4199	down	14.4758	14.8948	14.8586	14.1054	14.1442	14.4623	AT2G15960	unknown protein [AT2G15960.1]	816091	GO:0008150|GO:0003674|GO:0005575	NM_127155	At.13871
A_84_P138159	5.82e-05	1.17906	up	11.7297	11.7424	11.7514	11.9624	11.9724	12.0016	AT1G04900	similar to hypothetical protein OsJ_004408 [Oryza sativa (japonica cultivar-group)] (GB:EAZ14583.1); contains InterPro domain Protein of unknown function DUF185 (InterPro:IPR003788) [AT1G04900.1]	839386	GO:0008150|GO:0003674	NM_100368	At.70083
A_84_P830498	1.81e-05	1.27466	up	5.24769	5.25233	5.21515	5.60601	5.57817	5.58131	AT4G22233	other RNA [AT4G22233.1]	5008154		NR_022989	At.49738
A_84_P811729	0.00686854	1.40155	up	5.89653	5.88234	6.12903	6.43633	6.37903	6.55361	AT2G33830	dormancy/auxin associated family protein [AT2G33830.1]	817950	GO:0008150|GO:0005575	NM_128942	At.25108
A_84_P10108	0.0128599	1.14244	up	14.1995	14.1052	14.2337	14.338	14.3606	14.4162	CSDP1	CSDP1 (COLD SHOCK DOMAIN PROTEIN 1); RNA binding / double-stranded DNA binding / nucleic acid binding / single-stranded DNA binding [AT4G36020.1]	829758	GO:0003676|GO:0032508|GO:0009409|GO:0003723|GO:0003697|GO:0010501|GO:0005575|GO:0003690	NM_119769	At.23073
A_84_P91969	0.00392937	1.3548	up	5.58289	5.52878	5.70251	6.00165	5.98017	6.1466	AT1G61400	S-locus protein kinase, putative [AT1G61400.1]	842434	GO:0030246|GO:0048544|GO:0016301|GO:0006468	NM_104821	At.36461
A_84_P21605	0.0242342	1.21964	down	12.0495	12.2439	12.1462	11.9748	11.7819	11.8235	AT5G46830	basic helix-loop-helix (bHLH) family protein [AT5G46830.1]	834727	GO:0005634|GO:0003700|GO:0003677|GO:0045449	NM_124054	At.28311
A_84_P251855	0.0270797	1.11785	down	17.3609	17.2751	17.4263	17.161	17.2209	17.1983	AT5G19940	plastid-lipid associated protein PAP-related / fibrillin-related [AT5G19940.1]	832116	GO:0008150|GO:0009941|GO:0005198	NM_122001	At.66761
A_84_P20609	0.0317309	1.1354	up	10.8115	10.8466	10.9211	11.0656	10.9536	11.1096	AT5G25520	transcription elongation factor-related [AT5G25520.1]	832627	GO:0006350	NM_122463	At.43475
A_84_P304250	0.0173674	1.25594	up	9.35832	9.13458	9.34191	9.558	9.56963	9.69347	EMB2758	EMB2758 (EMBRYO DEFECTIVE 2758) [AT4G33990.1]	829546	GO:0009793|GO:0005739	NM_119561	At.65452
A_84_P19812	0.0378904	2.24917	up	8.42688	7.4359	7.3732	9.25991	8.70754	8.7767	BGAL7	BGAL7 (beta-galactosidase 7); beta-galactosidase [AT5G20710.1]	832194	GO:0004565|GO:0005990|GO:0009341|GO:0005975|GO:0012505|GO:0019513|GO:0019515	NM_122078	At.22291
A_84_P845705	0.0490841	1.42308	down	8.13331	8.01285	8.0807	7.81326	7.66745	7.21909	CYP722A1	CYP722A1 (cytochrome P450, family 722, subfamily A, polypeptide 1); oxygen binding [AT1G19630.1]	838550	GO:0006118|GO:0019825|GO:0012505	NM_101819	At.51682
A_84_P286000	0.0480851	1.29231	down	8.49239	8.46314	8.19859	7.90595	7.93972	8.19859	AT5G20030	agenet domain-containing protein [AT5G20030.1]	832125	GO:0008150|GO:0003674|GO:0005575	NM_122010	At.31229
A_84_P834816	0.00896291	1.12077	down	15.3719	15.4035	15.4744	15.2696	15.2679	15.2187	AT4G27820	glycosyl hydrolase family 1 protein [AT4G27820.1]	828895	GO:0004553|GO:0005975|GO:0012505	NM_118920	At.32068
A_84_P850779	0.0103621	1.10744	up	12.3668	12.3445	12.4365	12.5606	12.5252	12.5036	AT4G19490	protein binding [AT4G19490.1]	827690	GO:0005515|GO:0042147|GO:0009507	NM_118069	At.2016
A_84_P830570	0.0245689	2.32408	up	3.713	4.59466	4.49576	5.80077	5.55253	5.10012	AT5G56370	F-box family protein [AT5G56370.2]	835738	GO:0008150|GO:0003674|GO:0005575	NM_203213	At.29392
A_84_P11458	0.0433426	1.1749	up	13.6746	13.6553	13.7277	13.9454	13.7741	14.0357	AT1G80270	DNA-binding protein, putative [AT1G80270.1]	844367	GO:0008150|GO:0003677|GO:0005739	NM_001084384	At.72982
A_84_P74664	0.00141208	2.12175	up	7.06687	7.43351	7.10189	8.41171	8.15738	8.28895	AT5G15290	integral membrane family protein [AT5G15290.1]	831381	GO:0008150|GO:0003674|GO:0005575	NM_121533	At.31822
A_84_P811928	0.0367089	1.21395	up	13.4861	13.5652	13.3149	13.8393	13.6943	13.6718	ATDI19	ATDI19 (Arabidopsis thaliana drought-induced 19) [AT1G56280.1]	842081	GO:0009414|GO:0009737	NM_104507	At.35
A_84_P750559	0.0197413	1.39682	down	11.1711	11.4987	11.4785	10.8587	10.8022	11.041	AT1G53870	similar to unknown protein [Arabidopsis thaliana] (TAIR:AT1G53890.2); similar to unnamed protein product [Vitis vinifera] (GB:CAO62790.1); contains InterPro domain Protein of unknown function DUF567 (InterPro:IPR007612) [AT1G53870.2]	841824	GO:0008150|GO:0003674|GO:0005575	NM_104264	At.37318
A_84_P834298	0.0449568	2.19918	up	6.00851	5.28051	5.53038	6.86461	6.11778	7.24791	PORA	PORA (Protochlorophyllide reductase A); oxidoreductase/ protochlorophyllide reductase [AT5G54190.1]	835507	GO:0016491|GO:0009507|GO:0016630|GO:0015995	NM_124799	At.23877
A_84_P573423	0.0334595	1.57014	up	4.94239	4.64686	4.62057	5.73818	5.17566	5.24865	AT4G36600	late embryogenesis abundant domain-containing protein / LEA domain-containing protein [AT4G36600.1]	829812	GO:0003674|GO:0009793	NM_119823	At.31314
A_84_P23637	0.0311114	1.13852	down	12.5212	12.6139	12.5812	12.3902	12.2947	12.4698	AT1G02410	cytochrome c oxidase assembly protein CtaG / Cox11 family [AT1G02410.1]	839364	GO:0008150|GO:0005507	NM_100122	At.42604
A_84_P290044	0.0120497	1.11267	up	12.805	12.8003	12.8871	12.9948	12.944	13.0157	NFD3	NFD3 (NUCLEAR FUSION DEFECTIVE 3); structural constituent of ribosome [AT1G31817.1]	840071	GO:0003735|GO:0006412|GO:0022627	NM_102918	At.24108
A_84_P521135	0.0422894	1.27526	up	8.62675	8.71709	8.69001	9.13705	8.79656	9.15262	AT5G14770	pentatricopeptide (PPR) repeat-containing protein [AT5G14770.1]	831329	GO:0008150	NM_121481	At.65512
A_84_P770127	0.0134489	1.65745	up	7.51591	7.31909	7.64659	8.29145	8.4308	7.94625		hypothetical protein [ATMG01130.1]		GO:0012505
A_84_P760053	0.025903	1.63899	down	5.81855	5.7544	5.85743	5.02797	5.48025	4.78375	AT3G29572	transposable element gene [AT3G29572.1]	3769008
A_84_P11716	0.00375568	1.22003	down	14.8611	14.9002	14.7771	14.5038	14.6088	14.565	AT3G05910	pectinacetylesterase, putative [AT3G05910.1]	819760	GO:0008150|GO:0004091|GO:0012505	NM_111465	At.10321
A_84_P832842	0.0217462	1.6634	down	8.35067	8.57577	8.76876	7.67514	8.15232	7.66535	AT4G13800	permease-related [AT4G13800.1]	827014	GO:0008150	NM_117454	At.33337
A_84_P788281	0.00150157	1.21468	up	11.2412	11.2042	11.1653	11.4264	11.5111	11.5149	AT3G19440	pseudouridine synthase family protein [AT3G19440.1]	821478	GO:0004730|GO:0001522	NM_112831	At.38404
A_84_P567083	0.0264518	1.25491	up	9.59579	9.91528	9.74352	10.0309	10.1044	10.102	AT4G13070	group II intron splicing factor CRS1-related [AT4G13070.1]	826921	GO:0008150	NM_117376	At.43316
A_84_P10560	0.000137	1.47598	up	6.78062	6.72544	6.78302	7.28781	7.39335	7.29295	SCPL18	SCPL18 (serine carboxypeptidase-like 18); serine carboxypeptidase [AT1G33540.1]	840248	GO:0006508|GO:0004185|GO:0012505	NM_103078	At.51906
A_84_P14282	0.0199916	1.16165	up	12.7249	12.6752	12.6996	12.9292	12.8134	13.0056	AT1G28350	ATP binding / aminoacyl-tRNA ligase [AT1G28350.1]	839731	GO:0005524|GO:0005737|GO:0004812|GO:0006418	NM_102601	At.43753
A_84_P564142	0.0348453	1.12992	up	11.6157	11.7438	11.7801	11.882	11.849	11.9373	AT2G27980	protein binding / zinc ion binding [AT2G27980.1]	817342	GO:0005515|GO:0008270	NM_128357	At.27733
A_84_P863621	0.0398456	1.82008	up	7.94421	7.45018	7.02079	8.51726	8.34589	8.14403	AGL17	AGL17 (AGAMOUS-LIKE 17); transcription factor [AT2G22630.1]	816794	GO:0048578|GO:0005634|GO:0003700|GO:0006355	NM_127828	At.39413
A_84_P67674	0.00594078	1.39878	up	10.7922	10.9494	11.001	11.2675	11.4586	11.469	AT2G17230	phosphate-responsive 1 family protein [AT2G17230.1]	816228	GO:0008150|GO:0003674|GO:0012505	NM_127277	At.14401
A_84_P270690	0.0358411	1.12016	up	14.7963	14.9715	14.8714	15.0631	15.0166	15.0507	AT1G27330	similar to unknown protein [Arabidopsis thaliana] (TAIR:AT1G27350.1); similar to membrane protein [Brassica juncea] (GB:AAT38818.1); contains InterPro domain Ribosome associated membrane RAMP4 (InterPro:IPR010580) [AT1G27330.1]	839622	GO:0008150|GO:0003674|GO:0005575	NM_102495	At.41089
A_84_P24076	0.0355392	1.10121	up	9.84669	9.95022	9.95022	10.097	10.0662	10.0012	AT3G12070	geranylgeranyl transferase type II beta subunit, putative / RAB geranylgeranyltransferase beta subunit, putative [AT3G12070.1]	820381	GO:0003824	NM_112041	At.39649
A_84_P13877	0.0318522	1.15515	up	10.9142	10.7862	10.9938	11.1107	11.1418	11.0659	AT4G33440	glycoside hydrolase family 28 protein / polygalacturonase (pectinase) family protein [AT4G33440.1]	829481	GO:0004650|GO:0005975|GO:0012505	NM_119498	At.43591
A_84_P20821	0.00626291	1.1255	up	11.7271	11.7396	11.7228	11.9229	11.9412	11.8372	ATRPAC43	ATRPAC43 (Arabidopsis thaliana RNA polymerase I subunit 43); DNA binding / DNA-directed RNA polymerase [AT1G60620.1]	842356	GO:0005634|GO:0006350|GO:0003899|GO:0003677	NM_104745	At.8271
A_84_P13335	0.0196351	1.26752	up	11.9393	11.6901	11.6806	12.0515	12.1634	12.1211	AT1G08280	glycosyl transferase family 29 protein / sialyltransferase family protein [AT1G08280.1]	837348	GO:0016020|GO:0006486|GO:0008373	NM_100701	At.16606
A_84_P793866	0.0286068	2.26056	down	6.06891	5.83816	6.54446	4.41209	5.19096	5.31846	AT4G18970	AV799583 RAFL9 Arabidopsis thaliana cDNA clone RAFL09-20-J17 3', mRNA sequence [AV799583]	827632	GO:0006629|GO:0004091|GO:0012505		At.67308
A_84_P241325	0.0127727	1.31974	down	14.5764	14.7581	14.8972	14.3263	14.359	14.3456	AT1G52870	peroxisomal membrane protein-related [AT1G52870.1]	841720	GO:0008150|GO:0003674|GO:0009507|GO:0016021	NM_104165	At.23745
A_84_P18878	0.00302086	1.19586	up	14.4342	14.427	14.4595	14.7218	14.6222	14.7508	AT2G17870	cold-shock DNA-binding family protein [AT2G17870.1]	816297	GO:0003676|GO:0006355|GO:0005575	NM_127341	At.19464
A_84_P825582	0.00869824	1.15047	down	13.3302	13.3703	13.4244	13.1364	13.1449	13.2369	AT2G41040	methyltransferase-related [AT2G41040.1]	818703	GO:0008152|GO:0010287|GO:0008168	NM_129669	At.12544
A_84_P12874	0.00474354	1.14082	up	9.17137	9.2113	9.23469	9.37614	9.45091	9.36051	EMB1025	EMB1025 (EMBRYO DEFECTIVE 1025) [AT4G20090.1]	827754	GO:0009793	NM_118128	At.65409
A_84_P21909	0.0022967	1.15237	down	13.1687	13.1005	13.0992	12.9468	12.9246	12.8831	AOC4	AOC4 (ALLENE OXIDE CYCLASE 4) [AT1G13280.1]	837888	GO:0046423|GO:0005886|GO:0009695	NM_101199	At.16133
A_84_P843029	0.00285426	1.25196	down	11.5614	11.4025	11.488	11.1965	11.1328	11.15		GB
A_84_P16117	0.00831894	1.21141	up	13.6996	13.6763	13.6358	13.9806	13.8419	14.0193	AT1G30820	CTP synthase, putative / UTP--ammonia ligase, putative [AT1G30820.1]	839964	GO:0003883|GO:0006221|GO:0009218	NM_102819	At.23640
A_84_P310813	0.0237009	1.20998	down	13.9703	14.0326	14.135	13.6924	13.7302	13.8903	AT1G78140	methyltransferase-related [AT1G78140.1]	844150	GO:0008152|GO:0010287|GO:0008168	NM_106464	At.18013
A_84_P18063	0.00898614	1.13807	up	11.9476	11.9448	12.0299	12.1433	12.1239	12.2149	AT1G08210	aspartyl protease family protein [AT1G08210.1]	837342	GO:0009505|GO:0006508|GO:0004194|GO:0031225	NM_100695	At.18932
A_84_P580100	0.0038733	2.54578	down	7.03427	6.98827	7.23195	6.15531	5.47196	5.58289	AT1G77960	similar to unknown protein [Arabidopsis thaliana] (TAIR:AT1G28630.4) [AT1G77960.1]	844131	GO:0008150|GO:0003674|GO:0005575	NM_106445	At.52553
A_84_P82569	0.00607967	1.16984	up	12.053	12.0293	12.1626	12.3132	12.3249	12.2857	AT4G10925	F-box family protein [AT4G10925.1]	826691	GO:0008150|GO:0003674|GO:0005575	NM_179026	At.26640
A_84_P852921	0.00424295	1.67681	down	12.6614	12.6805	12.5734	11.6572	11.9491	12.0719	CCL	CCL (CCR-LIKE) [AT3G26740.1]	822286	GO:0008150|GO:0003674|GO:0009507	NM_113585	At.20029
A_84_P15884	0.0161364	1.2344	up	14.2334	14.4721	14.3925	14.6126	14.6888	14.708	NHX1	NHX1 (NA+/H+ EXCHANGER); sodium ion transmembrane transporter/ sodium:hydrogen antiporter [AT5G27150.1]	832773	GO:0009651|GO:0005515|GO:0010351|GO:0015385|GO:0006814|GO:0015081|GO:0005773|GO:0005774|GO:0000325|GO:0048366	NM_122597	At.25435
A_84_P869042	0.01474	1.34696	up	16.4613	16.5551	16.6895	17.0505	16.8395	17.105	HSP81-3	HSP81-3 (Heat shock protein 81-3); ATP binding [AT5G56010.1]	835699	GO:0005524|GO:0006457|GO:0012505|GO:0009408	NM_124983	At.45945
A_84_P826584	0.0269508	1.15637	up	12.0066	12.0425	12.2017	12.3092	12.267	12.3034		NM_119475 ubiquitin-protein ligase {Arabidopsis thaliana} (exp=-1; wgp=0; cg=0), partial (94%) [TC280807]				At.21913
A_84_P819800	0.0164316	1.19592	down	9.58014	9.65837	9.61445	9.42783	9.23823	9.41255	AT2G25625	similar to unnamed protein product [Vitis vinifera] (GB:CAO44157.1) [AT2G25625.1]	817103	GO:0008150|GO:0003674|GO:0009507	NM_179732	At.19162
A_84_P500567	0.0263304	1.19395	down	10.3416	10.3556	10.2919	10.2016	9.95311	10.0671	AT4G10890	similar to unknown protein [Arabidopsis thaliana] (TAIR:AT1G43722.1); similar to unnamed protein product [Vitis vinifera] (GB:CAO69488.1) [AT4G10890.1]	826688	GO:0008150|GO:0003674|GO:0005575	NM_117158	At.33600
A_84_P539913	0.0360265	1.31212	up	6.87546	6.50318	6.84021	7.04603	7.18176	7.16675	AT5G67020	similar to unknown protein [Arabidopsis thaliana] (TAIR:AT3G50340.1); similar to unknown protein [Oryza sativa (japonica cultivar-group)] (GB:BAD09363.1); contains domain DHS-like NAD/FAD-binding domain (SSF52467) [AT5G67020.1]	836837	GO:0008150|GO:0003674	NM_126102	At.50563
A_84_P19479	0.0211648	1.27691	up	9.6551	9.74996	9.93074	10.0754	10.0846	10.2338	TRFL3	TRFL3 (TRF-LIKE 3); DNA binding / transcription factor [AT1G17460.1]	838319	GO:0003700|GO:0003677|GO:0045449	NM_101608	At.41833
A_84_P148568	0.0130917	1.21246	down	11.8374	11.8195	11.7457	11.4399	11.4919	11.6369	AT5G02180	amino acid transporter family protein [AT5G02180.1]	831862	GO:0016020|GO:0015171|GO:0006865	NM_120296	At.33449
A_84_P543948	0.031997	4.11467	down	5.37784	5.40894	6.56125	2.75495	4.12272	4.34802	AT3G44070	beta-galactosidase [AT3G44070.1]	823525	GO:0004565|GO:0009341|GO:0005975	NM_114275	At.53717
A_84_P311113	0.00746582	2.19241	down	9.44284	9.88204	9.66282	8.38043	8.90254	8.30719	AT-HSFA6A	AT-HSFA6A (Arabidopsis thaliana heat shock transcription factor A6A); DNA binding / transcription factor [AT5G43840.1]	834406	GO:0005634|GO:0003700|GO:0003677|GO:0006355	NM_123751	At.55345
A_84_P17134	0.00272531	1.35806	down	13.3104	13.2838	13.105	12.7829	12.7662	12.8255	AT1G73750	similar to unknown protein [Arabidopsis thaliana] (TAIR:AT1G15060.1); similar to unnamed protein product [Vitis vinifera] (GB:CAO42199.1); contains InterPro domain Uncharacterised conserved protein UCP031088, alpha/beta hydrolase, At1g15070 (InterPro:IPR016969) [AT1G73750.1]	843710		NM_106034	At.27382
A_84_P753243	0.0105309	3.63772	down	6.57055	7.20078	7.12686	4.66706	4.82615	5.81587	AT1G10705	Encodes a Maternally expressed gene (MEG) family protein [pseudogene] [AT1G10705.1]	5007677
A_84_P754828	0.0220372	1.10575	up	12.2063	12.2237	12.2662	12.3233	12.3633	12.4447	AT1G28395	similar to unknown protein [Arabidopsis thaliana] (TAIR:AT2G33847.1); similar to unnamed protein product [Vitis vinifera] (GB:CAO39903.1) [AT1G28395.4]	839737	GO:0008150|GO:0003674|GO:0009507	NM_179391	At.40897
A_84_P825970	0.0137098	1.12283	up	11.2438	11.2366	11.3477	11.4771	11.4209	11.4315	AT4G30840	WD-40 repeat protein family [AT4G30840.1]	829208	GO:0008150|GO:0003674|GO:0005575	NM_119231	At.31798
A_84_P296254	0.00172947	1.98761	up	5.34662	5.43523	5.75588	6.41277	6.57055	6.52752	AT3G10280	fatty acid elongase 3-ketoacyl-CoA synthase, putative [AT3G10280.1]	820190	GO:0030497|GO:0008415|GO:0042335|GO:0012505|GO:0000038	NM_111863	At.50165
A_84_P279940	0.00694685	1.35251	down	6.81808	6.89418	7.10001	6.51167	6.51877	6.4749	AT4G30830	similar to unknown protein [Arabidopsis thaliana] (TAIR:AT2G24140.1); similar to unnamed protein product [Vitis vinifera] (GB:CAO66637.1); contains InterPro domain Protein of unknown function DUF593 (InterPro:IPR007656) [AT4G30830.1]	829207	GO:0008150|GO:0003674	NM_119230	At.31800
A_84_P805838	0.0322013	1.15223	up	15.5754	15.7589	15.6434	15.7974	15.8838	15.9099	AT4G25890	60S acidic ribosomal protein P3 (RPP3A) [AT4G25890.1]	828695	GO:0005840|GO:0003735|GO:0006414	NM_118722	At.28428
A_84_P18758	0.0170836	1.15614	down	12.9249	12.8291	12.8573	12.5898	12.6492	12.7443	AT5G44520	ribose 5-phosphate isomerase-related [AT5G44520.1]	834479	GO:0019253|GO:0006015|GO:0009052|GO:0004751|GO:0019658|GO:0019303|GO:0009507	NM_123819	At.28529
A_84_P295534	0.00942238	1.29793	down	13.4345	13.6807	13.6687	13.2185	13.2275	13.2091	AT5G54630	zinc finger protein-related [AT5G54630.1]	835552	GO:0003700|GO:0045449|GO:0005622	NM_124844	At.6919
A_84_P17402	0.0146869	1.18041	down	12.477	12.5078	12.5272	12.3737	12.1858	12.2345	TWD1	TWD1 (TWISTED DWARF 1); FK506 binding / peptidyl-prolyl cis-trans isomerase [AT3G21640.1]	821718	GO:0005886|GO:0005516|GO:0005528|GO:0003755|GO:0048366	NM_113059	At.5664
A_84_P17350	0.0453904	1.17027	down	8.89986	8.83803	8.99701	8.64424	8.81025	8.59988	AT2G33710	AP2 domain-containing transcription factor family protein [AT2G33710.1]	817936	GO:0005634|GO:0003700|GO:0003677|GO:0006355|GO:0005730	NM_128929	At.37896
A_84_P561605	0.0285052	1.25757	down	10.4911	10.7224	10.5669	10.1945	10.1885	10.4055	AT3G15115	similar to unknown protein [Arabidopsis thaliana] (TAIR:AT1G53180.1) [AT3G15115.1]	820742	GO:0008150|GO:0003674|GO:0005575	NM_112374	At.39106
A_84_P16968	0.0324895	1.11345	down	17.4554	17.4756	17.5187	17.4161	17.2721	17.2964	AT5G20290	40S ribosomal protein S8 (RPS8A) [AT5G20290.1]	832151	GO:0022626|GO:0005840|GO:0003735|GO:0006412|GO:0022627|GO:0042254	NM_122036	At.24724
A_84_P258550	0.00193391	1.23848	down	14.1624	14.0458	14.1819	13.815	13.8221	13.8273	AT3G03890	FMN binding [AT3G03890.1]	821082	GO:0010181	NM_111260	At.24380
A_84_P583737	0.0375699	1.1624	up	9.60889	9.69225	9.7638	9.93634	9.79858	9.98135	AT2G20500	unknown protein [AT2G20500.1]	816571	GO:0008150|GO:0003674|GO:0005739	NM_127609	At.39683
A_84_P537274	0.0483686	1.45498	down	6.06778	6.52752	6.49903	5.72329	6.06729	5.68076	WRKY63	WRKY63 (WRKY DNA-binding protein 63); transcription factor [AT1G66600.1]	842978	GO:0005634|GO:0003700|GO:0045449	NM_105331	At.28325
A_84_P16031	0.0340847	1.1354	up	13.9049	13.9121	13.9911	14.0864	14.0521	14.2191	AT5G28740	transcription-coupled DNA repair protein-related [AT5G28740.1]	832986	GO:0006396|GO:0005488|GO:0005622	NM_122757	At.47571
A_84_P790628	0.0343645	1.1149	down	8.88565	8.84052	8.99228	8.74529	8.78779	8.71464	AT2G43830	pseudogene, NPK1-related protein kinase 3, identical to NPK1-related protein kinase 3 (GI:2342427) (Arabidopsis thaliana);; blastp match of 91% identity and 2.1e-09 P-value to GP [AT2G43830.1]	3768736			At.50135
A_84_P53570	0.022461	1.3183	down	7.12858	7.12735	7.31413	6.94204	6.8049	6.62707	AT2G41810	similar to unknown protein [Arabidopsis thaliana] (TAIR:AT2G41800.1); similar to unnamed protein product [Vitis vinifera] (GB:CAO23583.1); contains InterPro domain Protein of unknown function DUF642 (InterPro:IPR006946); contains InterPro domain Galactose-binding like (InterPro:IPR008979) [AT2G41810.1]	818780	GO:0008150|GO:0003674|GO:0012505	NM_129745	At.42786
A_84_P20229	0.0464777	1.13582	up	11.4833	11.5989	11.7019	11.8015	11.7555	11.7783	AT3G17310	methyltransferase family protein [AT3G17310.1]	820994	GO:0006306|GO:0008168|GO:0005575	NM_112609	At.5773
A_84_P68214	0.0284793	1.15166	up	13.0377	13.0278	13.1544	13.1987	13.3551	13.2773	AT4G15410	UBX domain-containing protein [AT4G15410.1]	827210	GO:0005515|GO:0008150|GO:0005575	NM_117629	At.26568
A_84_P839669	0.00944675	1.40714	up	9.66076	9.70846	9.78629	10.2256	10.0336	10.3747		GB
A_84_P20540	0.0348411	1.39169	up	7.3789	7.16759	7.13265	7.64858	7.95231	7.50876	CYP81D3	CYP81D3 (cytochrome P450, family 81, subfamily D, polypeptide 3); oxygen binding [AT4G37340.1]	829889	GO:0006118|GO:0019825	NM_119898	At.50405
A_84_P12826	0.00171031	2.28492	up	7.60088	7.7273	7.762	8.93273	8.60689	9.12698	CBL5	CBL5 (CALCINEURIN B-LIKE PROTEIN 5) [AT4G01420.1]	826671	GO:0006499|GO:0005575|GO:0019722|GO:0005509	NM_116372	At.3815
A_84_P552987	0.0335263	1.84771	down	5.04918	5.8657	5.35121	4.53952	4.78419	4.28515	AT4G38820	unknown protein [AT4G38820.1]	830037	GO:0008150|GO:0003674|GO:0005575	NM_120042	At.43621
A_84_P175411	0.00724717	1.10235	down	10.3913	10.4382	10.4566	10.3188	10.2507	10.295	AT3G20490	similar to hypothetical protein [Vitis vinifera] (GB:CAN63914.1) [AT3G20490.1]	821595	GO:0008150|GO:0003674|GO:0005575	NM_112941	At.38226
A_84_P22363	0.0438269	1.26683	up	8.16581	8.0945	8.42477	8.60672	8.65155	8.45048	AT4G27360	dynein light chain, putative [AT4G27360.1]	828844	GO:0005875|GO:0007017|GO:0003777	NM_118870	At.27165
A_84_P10448	0.0496248	1.18161	up	11.6868	11.6223	11.8173	12.0052	11.8205	12.023	ASK18	ASK18 (ARABIDOPSIS SKP1-LIKE 18); protein binding / ubiquitin-protein ligase [AT1G10230.1]	837562	GO:0005515|GO:0006511|GO:0004842	NM_100897	At.11278
A_84_P16819	0.00641085	1.35343	up	14.1112	14.3173	14.3754	14.7414	14.7119	14.6604	EMB3009	EMB3009 (EMBRYO DEFECTIVE 3009); transferase [AT5G23940.1]	832459	GO:0016740|GO:0009793|GO:0005575	NM_122299	At.21523
A_84_P853697	0.0196358	1.26264	down	6.73386	6.91266	6.84752	6.60559	6.35869	6.52042		Q7X911_ARATH (Q7X911) SAC1-like protein AtSAC1b (SAC domain protein 6), partial (4%) [TC308618]
A_84_P823010	0.0362659	1.57955	up	6.16714	6.10101	5.9945	6.87951	7.02019	6.34151	EDA4	EDA4 (embryo sac development arrest 4); lipid binding [AT2G48140.1]	819426	GO:0008289|GO:0009561|GO:0006869|GO:0031225	NM_130381	At.20078
A_84_P21962	0.0156012	1.19772	up	8.10937	8.21013	8.23309	8.43443	8.35982	8.5392	AT2G31830	endonuclease/exonuclease/phosphatase family protein [AT2G31830.1]	817740	GO:0004437	NM_128741	At.51207
A_84_P508552	0.00776301	1.64204	up	5.95763	6.29595	6.34779	6.99606	6.98979	6.76197	AT4G05497	F-box family protein [AT4G05497.1]	830176	GO:0008150|GO:0003674	NM_179199	At.54168
A_84_P11892	0.00536004	1.14389	up	10.1125	10.0766	10.0899	10.2549	10.2516	10.3544	ATG8B	ATG8B (AUTOPHAGY 8B); microtubule binding [AT4G04620.1]	825794	GO:0008017|GO:0006914	NM_116700	At.33988
A_84_P23020	0.0405669	1.23091	up	10.1174	10.4467	10.2038	10.5352	10.5942	10.5376	ATBZIP6	ATBZIP6 (ARABIDOPSIS THALIANA BASIC LEUCINE-ZIPPER 6); DNA binding / transcription factor [AT2G22850.1]	816816	GO:0005634|GO:0003700|GO:0003677|GO:0006355	NM_127850	At.39378
A_84_P547736	0.0117471	1.11307	down	9.46157	9.47866	9.38983	9.24885	9.29172	9.32587	AT5G13590	similar to unnamed protein product [Vitis vinifera] (GB:CAO41555.1) [AT5G13590.1]	831203	GO:0008150|GO:0003674|GO:0005575	NM_121362	At.72466
A_84_P836767	0.0323314	1.28027	down	12.9412	12.5726	12.8307	12.423	12.3941	12.4581	PPL2	PPL2 (PSBP-LIKE PROTEIN 2); calcium ion binding [AT2G39470.3]	818532	GO:0015979|GO:0009535|GO:0030095|GO:0009654|GO:0009543|GO:0005509	NM_001084553	At.37167
A_84_P830071	0.0391486	1.20942	down	10.2423	10.0677	10.1464	9.90122	9.73691	9.99533	AT5G35400	tRNA pseudouridine synthase family protein [AT5G35400.1]	833501	GO:0008033|GO:0001522	NM_122931	At.30599
A_84_P17244	0.0230688	1.15017	up	13.263	13.222	13.3555	13.5622	13.4385	13.4453	AT2G33620	DNA-binding family protein / AT-hook protein 1 (AHP1) [AT2G33620.1]	817928	GO:0003677	NM_001124965	At.48546
A_84_P16207	0.0130511	1.4672	up	9.97502	9.66965	9.63944	10.1877	10.4415	10.3141	AT1G68360	zinc finger protein-related [AT1G68360.1]	843165	GO:0003700|GO:0045449|GO:0005622	NM_105507	At.66118
A_84_P855471	0.0136303	1.1578	down	10.4743	10.468	10.4241	10.2352	10.1662	10.3308	AT1G53400	similar to unknown protein [Arabidopsis thaliana] (TAIR:AT5G45740.1); similar to unknown [Brassica rapa] (GB:ABL97984.1); contains domain PTHR13609 (PTHR13609) [AT1G53400.1]	841776	GO:0006499|GO:0005575	NM_104219	At.25284
A_84_P11640	0.0239502	1.15274	up	11.3612	11.436	11.3921	11.5973	11.6965	11.5107	AT2G37650	scarecrow-like transcription factor 9 (SCL9) [AT2G37650.1]	818342	GO:0003700|GO:0005575|GO:0045449	NM_129321	At.66411
A_84_P580504	0.0493287	1.52918	down	6.1293	5.94329	6.61419	5.46928	5.78227	5.59697	AT4G30050	unknown protein [AT4G30050.1]	829128	GO:0008150|GO:0003674|GO:0012505	NM_119151	At.54555
A_84_P11882	0.00123395	1.12049	up	12.8656	12.9137	12.8719	13.0266	13.0723	13.0446	AT1G12140	flavin-containing monooxygenase family protein / FMO family protein [AT1G12140.1]	837766	GO:0006118|GO:0004497	NM_001084053	At.42091
A_84_P20203	0.0429314	1.16853	up	13.123	13.0096	13.0944	13.3643	13.1629	13.374	ATBET10	ATBET10 (ARABIDOPSIS THALIANA BROMODOMAIN AND EXTRATERMINAL DOMAIN PROTEIN 10); DNA binding [AT3G01770.1]	821083	GO:0008150|GO:0003677|GO:0005575	NM_111043	At.18478
A_84_P230309	0.024154	1.27894	up	10.0228	10.2294	10.3381	10.6299	10.5067	10.5184	AT1G66510	AAR2 protein family [AT1G66510.1]	842969	GO:0008150|GO:0003674|GO:0005575	NM_105322	At.26432
A_84_P18391	0.0314566	3.78348	up	4.23939	4.82939	3.96541	5.4326	7.25877	6.10196	CYP705A32	CYP705A32 (cytochrome P450, family 705, subfamily A, polypeptide 32); oxygen binding [AT3G20950.1]	821645	GO:0006118|GO:0019825|GO:0012505	NM_112987	At.53411
A_84_P852460	0.0173416	1.12433	up	10.0256	10.1076	10.0696	10.2881	10.2549	10.167	AT3G03020	unknown protein [AT3G03020.1]	821156	GO:0008150|GO:0003674|GO:0009507	NM_111172	At.48614
A_84_P856041	0.0230083	1.10041	up	13.3699	13.3247	13.3718	13.5472	13.427	13.5063	AT1G80620	ribosomal protein S15 family protein [AT1G80620.1]	844401	GO:0003735|GO:0006412|GO:0015935	NM_179583	At.44637
A_84_P835313	0.0101829	1.34146	down	7.89128	7.8816	8.02057	7.34756	7.60998	7.56451
A_84_P820183	0.0241053	1.34164	down	9.02781	9.359	9.34065	8.89044	8.71464	8.8504
A_84_P291394	0.0414765	1.10711	down	10.1192	10.1556	10.0659	10.0012	10.0162	9.88286	BOP2	BOP2 (BLADE ON PETIOLE2); protein binding [AT2G41370.1]	818735	GO:0048439|GO:0005634|GO:0005515|GO:0010254|GO:0009944|GO:0010227|GO:0009954|GO:0005737	NM_129700	At.43967
A_84_P23759	0.0142185	1.12736	up	11.6351	11.5033	11.6061	11.7494	11.7372	11.7767	AT1G50000	similar to unnamed protein product [Vitis vinifera] (GB:CAO49872.1); contains InterPro domain Protein of unknown function DUF558, methyltransferase predicted (InterPro:IPR006700); contains InterPro domain PUA-like (InterPro:IPR015947) [AT1G50000.1]	841424	GO:0008150|GO:0009507	NM_001036088	At.49963
A_84_P13991	0.0449147	1.12629	up	11.4337	11.3895	11.5318	11.7072	11.5883	11.5744	AT5G26210	PHD finger family protein [AT5G26210.1]	832690	GO:0003677|GO:0006355|GO:0005575	NM_122522	At.49064
A_84_P820417	0.0211651	1.27274	down	9.83096	9.76257	10.0487	9.50391	9.60919	9.4853	ATERF6	ATERF6 (ETHYLENE RESPONSIVE ELEMENT BINDING FACTOR 6); DNA binding / transcription factor [AT4G17490.1]	827463	GO:0005634|GO:0003700|GO:0003677|GO:0009873|GO:0006355	NM_117854	At.24407
A_84_P852438	0.0157385	1.15555	up	11.2694	11.1868	11.3132	11.5239	11.3993	11.4718		Q9LKG8_ARATH (Q9LKG8) TIP (At5g24590) (NAC2-like protein), complete [TC307534]				At.65025
A_84_P21177	0.00404483	1.33737	up	11.2819	11.1864	11.2823	11.6913	11.7663	11.5511	AT3G17611	rhomboid family protein / zinc finger protein-related [AT3G17611.1]	821028	GO:0008150|GO:0008270|GO:0016021|GO:0005622	NM_001084701	At.6283
A_84_P16081	0.0415065	1.16768	up	10.8775	10.8892	10.8903	11.1674	10.9597	11.2008	AT1G30960	GTP-binding protein (ERG) [AT1G30960.1]	839983	GO:0005525|GO:0005739|GO:0005622	NM_102835	At.49929
A_84_P153638	0.00199483	1.61502	down	15.2312	15.4871	15.4421	14.5849	14.7575	14.7434	AT3G59940	kelch repeat-containing F-box family protein [AT3G59940.1]	825164	GO:0008150|GO:0003674|GO:0005575	NM_115857	At.1165
A_84_P21751	0.00253407	1.36229	up	7.72306	7.54638	7.61029	8.1537	8.04718	8.01695	AT1G64260	zinc finger protein-related [AT1G64260.1]	842731	GO:0008150|GO:0008270|GO:0005575	NM_105100	At.66093
A_84_P243255	0.0473428	1.31808	down	10.7167	10.9427	11.1462	10.4076	10.6291	10.5736	AT5G44260	zinc finger (CCCH-type) family protein [AT5G44260.1]	834449	GO:0003676|GO:0003700	NM_123793	At.20940
A_84_P289854	0.006107	1.12832	up	14.1993	14.1902	14.2525	14.354	14.3701	14.4404	AT3G10650	similar to nucleoporin-related [Arabidopsis thaliana] (TAIR:AT5G20200.1); similar to unnamed protein product [Vitis vinifera] (GB:CAO66025.1) [AT3G10650.1]	820234	GO:0008150|GO:0003674|GO:0005575	NM_111901	At.17619
A_84_P844562	0.000644	1.12035	up	13.8974	13.8898	13.8929	14.0677	14.0799	14.0244		Q93Z16_ARATH (Q93Z16) AT4g21150/F7J7_90, partial (82%) [TC282902]		GO:0009505|GO:0006496|GO:0005789
A_84_P23742	0.033826	1.12337	down	14.2703	14.1693	14.2328	14.0263	13.9997	14.1428	AT1G79600	ABC1 family protein [AT1G79600.1]	844298	GO:0004672|GO:0005524|GO:0010287|GO:0006468	NM_106608	At.14753
A_84_P79415	0.0214988	1.22803	down	13.0992	13.3431	13.1054	12.8796	12.9053	12.8738	AT2G18300	basic helix-loop-helix (bHLH) family protein [AT2G18300.1]	816346	GO:0005634|GO:0003700|GO:0009735|GO:0045449	NM_179645	At.21771
A_84_P735802	0.00904583	1.32614	down	10.0431	10.009	9.88477	9.44306	9.58315	9.68895	AT1G78172	unknown protein [AT1G78172.1]	6241302		NM_001124145	At.70749
A_84_P548427	0.0145772	1.64132	down	5.94643	5.92612	6.41187	5.51924	5.29871	5.3219	AT3G59270	syntaxin-related family protein [AT3G59270.1]	825096	GO:0008150|GO:0003674|GO:0005575	NM_115789	At.54004
A_84_P814296	0.00666124	1.63313	down	12.3412	12.4162	12.7496	11.7466	11.9038	11.7336	ATCTH	ATCTH (Arabidopsis thaliana Cys3His zinc finger protein); transcription factor [AT2G25900.1]	817131	GO:0003700|GO:0045449	NM_128150	At.23916
A_84_P185584	0.0143512	2.09714	up	5.72105	5.30208	5.8468	6.5519	7.08349	6.4398	AT4G39590	kelch repeat-containing F-box family protein [AT4G39590.1]	830113	GO:0008150|GO:0003674|GO:0009507	NM_120119	At.31083
A_84_P15450	0.0255306	1.44062	up	10.86	11.0904	11.3395	11.7368	11.6097	11.5235	HSP70T-2	HSP70T-2; ATP binding [AT2G32120.1]	817771	GO:0005524|GO:0006457|GO:0009644|GO:0009408|GO:0005575|GO:0042542	NM_128771	At.13604
A_84_P788789	0.00148929	1.22601	down	10.0992	9.98952	10.0797	9.7543	9.73715	9.79508	DVL9/RTFL3	DVL9/RTFL3 (ROTUNDIFOLIA LIKE 3) [AT1G07490.1]	837263	GO:0048367|GO:0003674|GO:0009507	NM_100623	At.42298
A_84_P829626	0.022129	1.14298	down	11.7867	11.8782	11.8529	11.6584	11.5623	11.7187	AT4G22990	SPX (SYG1/Pho81/XPR1) domain-containing protein [AT4G22990.1]	828398	GO:0008150|GO:0003674|GO:0005575	NM_118428	At.26333
A_84_P22711	0.00557352	1.43809	up	5.47102	5.24591	5.48852	6.03892	5.86163	5.87737	ASY1	ASY1 (ASYNAPTIC 1); DNA binding [AT1G67370.1]	843058	GO:0003677|GO:0007130|GO:0000794|GO:0051026|GO:0007129	NM_105405	At.14755
A_84_P12484	0.000597	1.43043	up	10.929	11.0439	10.9036	11.5297	11.4692	11.4269	AT1G58170	disease resistance-responsive protein-related / dirigent protein-related [AT1G58170.1]	842184	GO:0006952|GO:0009807|GO:0003674|GO:0006499|GO:0012505	NM_104598	At.36913
A_84_P14986	0.00386952	1.20355	up	11.8188	11.8366	11.9502	12.1563	12.149	12.1023	AT5G47430	similar to unknown protein [Arabidopsis thaliana] (TAIR:AT4G17410.1); similar to hypothetical protein 31.t00039 [Brassica oleracea] (GB:ABD65123.1); similar to hypothetical protein [Vitis vinifera] (GB:CAN68806.1); similar to hypothetical protein 24.t00020 [Brassica oleracea] (GB:ABD64942.1); contains InterPro domain DWNN domain (InterPro:IPR014891); contains InterPro domain Zinc finger, RING/FYV…	834790	GO:0008150|GO:0003674|GO:0005575	NM_124114	At.29893
A_84_P505236	0.022218	1.1221	up	13.3507	13.2409	13.3143	13.4851	13.4053	13.514	AT5G41190	similar to hypothetical protein [Vitis vinifera] (GB:CAN66411.1); similar to unnamed protein product [Vitis vinifera] (GB:CAO62795.1); contains InterPro domain D-site 20S pre-rRNA nuclease (InterPro:IPR017117); contains InterPro domain Nin one binding (NOB1) Zn-ribbon like (InterPro:IPR014881) [AT5G41190.1]	834121	GO:0008150|GO:0003674|GO:0005575	NM_123484	At.51074
A_84_P19712	0.00313133	1.14522	down	12.9272	12.8375	12.8542	12.6919	12.65	12.6901	AT5G46570	protein kinase family protein [AT5G46570.1]	834700	GO:0006499|GO:0016301|GO:0006468|GO:0005575	NM_124027	At.29946
A_84_P14392	0.00169385	1.32653	down	11.9307	11.9763	12.0823	11.6497	11.5524	11.5642	AT2G43550	trypsin inhibitor, putative [AT2G43550.1]	818957	GO:0006952|GO:0005576|GO:0030304|GO:0012505	NM_129917	At.48587
A_84_P19660	0.0448261	1.13675	up	12.6334	12.6212	12.7652	12.9302	12.8676	12.7767	AT5G24870	zinc finger (C3HC4-type RING finger) family protein [AT5G24870.1]	832556	GO:0005515|GO:0008270	NM_203103	At.23213
A_84_P842855	0.0101548	1.10652	up	10.0976	10.0076	10.0269	10.1879	10.1629	10.2194	AT3G27520	similar to unnamed protein product [Vitis vinifera] (GB:CAO14682.1) [AT3G27520.1]	822374	GO:0008150|GO:0003674|GO:0005575	NM_113668	At.37039
A_84_P10842	0.0297188	1.20576	down	11.1951	10.9433	10.9746	10.7918	10.7289	10.7824	AT3G42790	PHD finger family protein [AT3G42790.1]	823316	GO:0003677|GO:0006355|GO:0005575	NM_114147	At.27212
A_84_P548619	0.0438684	1.15496	down	10.5081	10.6662	10.4768	10.2808	10.3267	10.4201	SAG101	SAG101 (SENESCENCE-ASSOCIATED GENE 101); triacylglycerol lipase [AT5G14930.2]	831345	GO:0007568|GO:0004806|GO:0006629|GO:0004091|GO:0005575	NM_001085116	At.23431
A_84_P737380	0.0328094	1.27012	up	5.66232	5.86014	5.74207	6.14627	6.22915	5.92402
A_84_P23054	0.00139178	1.36104	down	10.7999	10.8639	10.7674	10.3675	10.449	10.2804	AT3G09540	pectate lyase family protein [AT3G09540.1]	820111	GO:0016829|GO:0030570|GO:0006499	NM_111788	At.40087
A_84_P13214	0.0304526	1.3577	up	7.76499	8.14855	8.0778	8.48596	8.51859	8.31028	AT2G07693	transposable element gene [AT2G07693.1]	3768137
A_84_P16337	0.00371629	1.19031	up	13.3919	13.4523	13.5035	13.6956	13.7478	13.6583	AT2G27580	zinc finger (AN1-like) family protein [AT2G27580.1]	817304	GO:0008150|GO:0003677|GO:0008270|GO:0005575	NM_128317	At.43983
A_84_P822239	0.0321239	1.22212	up	12.276	12.2959	12.519	12.7025	12.5642	12.6925	AT1G71340	glycerophosphoryl diester phosphodiesterase family protein [AT1G71340.1]	843475	GO:0006071|GO:0008889	NM_105803	At.22241
A_84_P796611	0.0413558	1.12587	up	12.0398	12.0786	12.1918	12.262	12.2204	12.3409		Arabidopsis thaliana mRNA for hypothetical protein, partial cds, clone: RAFL14-57-K16 [AK228094]				At.68743
A_84_P11724	0.0108895	1.34168	up	13.6103	13.9059	13.7426	14.0986	14.2016	14.2306	AT3G16150	L-asparaginase, putative / L-asparagine amidohydrolase, putative [AT3G16150.1]	820860	GO:0006516|GO:0004067|GO:0005575	NM_112485	At.38938
A_84_P22290	0.0387971	1.14898	up	14.2539	14.1191	14.3415	14.4112	14.4542	14.4501	XTH9	XTH9 (XYLOGLUCAN ENDOTRANSGLUCOSYLASE/HYDROLASE 9); hydrolase, acting on glycosyl bonds [AT4G03210.1]	828024	GO:0016798|GO:0016762|GO:0005975|GO:0048046|GO:0005618|GO:0012505|GO:0006073	NM_116559	At.3932
A_84_P551568	0.0301285	1.12151	up	10.2429	10.365	10.3195	10.4696	10.4159	10.5382	AT1G47570	zinc finger (C3HC4-type RING finger) family protein [AT1G47570.1]	841166	GO:0005515|GO:0008270	NM_001084218	At.38596
A_84_P792775	0.00740862	1.19642	up	6.86245	6.79655	6.72544	7.09159	7.08144	6.98759	AT2G44700	kelch repeat-containing F-box family protein [AT2G44700.1]	819078	GO:0003674|GO:0009507	NM_130034	At.66370
A_84_P203838	0.0337832	1.47019	up	8.2561	8.59003	8.8446	9.11803	9.19138	9.04931	AT2G07767	transposable element gene [AT2G07767.1]	3767771			At.48438
A_84_P14788	0.0101186	1.18405	up	9.30359	9.39849	9.44367	9.66253	9.5589	9.65551	AT4G25800	calmodulin-binding protein [AT4G25800.1]	828685	GO:0008150|GO:0005516|GO:0005575	NM_118712	At.28145
A_84_P24000	0.0150947	1.16254	down	7.63343	7.74014	7.62533	7.39146	7.52158	7.434	AT3G09550	ankyrin repeat family protein [AT3G09550.1]	820112	GO:0005515|GO:0008150|GO:0005575	NM_111789	At.40085
A_84_P735320	0.0110321	1.23375	up	9.35788	9.14416	9.25712	9.5427	9.60961	9.516
A_84_P800706	0.0423666	1.26339	down	7.0597	7.08571	6.77828	6.58978	6.56764	6.75438		AYBKU16TR pooled cDNA populations Arabidopsis thaliana cDNA, mRNA sequence [EG520864]				At.71415
A_84_P869509	0.00937254	1.18509	down	9.4416	9.47102	9.30413	9.1436	9.16352	9.17464	AT1G64890	integral membrane transporter family protein [AT1G64890.1]	842797	GO:0005215|GO:0016020|GO:0006810	NM_105163	At.14815
A_84_P770103	0.00596019	1.74319	up	7.04939	7.33864	7.4058	8.01385	8.26553	7.91964		Identical to Uncharacterized mitochondrial protein AtMg01410 [Arabidopsis Thaliana] (GB:P92567;GB:Q1ZXV1); similar to hypothetical protein BrnapMp025 [Brassica napus] (GB:YP_717123.1); contains InterPro domain RNA-dependent RNA polymerase, mitoviral (InterPro:IPR008686) [ATMG01410.1]		GO:0005739
A_84_P764462	0.000391	1.53876	down	12.3694	12.465	12.3269	11.6876	11.7948	11.8136	RMA1	RMA1 (Ring finger protein with Membrane Anchor 1); protein binding / ubiquitin-protein ligase/ zinc ion binding [AT4G03510.2]	825654	GO:0005515|GO:0016020|GO:0006511|GO:0004842|GO:0008270	NM_202777	At.239
A_84_P23589	0.0237743	1.14856	up	13.1574	13.2236	13.1811	13.4879	13.3091	13.3646	AT5G20160	ribosomal protein L7Ae/L30e/S12e/Gadd45 family protein [AT5G20160.1]	832138	GO:0003723|GO:0030529|GO:0042254	NM_180525	At.23318
A_84_P855492	0.00829748	5.50928	up	3.29423	3.87802	4.52239	6.90573	6.49963	5.67488	AT5G04120	phosphoglycerate/bisphosphoglycerate mutase family protein [AT5G04120.1]	830290	GO:0008152|GO:0005575|GO:0003824	NM_120494	At.33173
A_84_P22095	0.048475	1.16764	down	13.9213	14.1003	14.0337	13.6749	13.8626	13.847	AT1G01240	similar to unknown protein [Arabidopsis thaliana] (TAIR:AT2G46550.1); similar to unnamed protein product [Vitis vinifera] (GB:CAO48635.1) [AT1G01240.1]	839274	GO:0006499	NM_202007	At.26834
A_84_P826969	0.0318673	1.21724	up	12.3612	12.2875	12.4532	12.6875	12.5094	12.7559	AT1G65030	transducin family protein / WD-40 repeat family protein [AT1G65030.1]	842811	GO:0005515|GO:0005834|GO:0000166	NM_105177	At.43680
A_84_P11157	0.0393696	1.21597	up	11.5679	11.4399	11.7282	11.8889	11.7774	11.9161	AT1G55810	uracil phosphoribosyltransferase, putative / UMP pyrophosphorylase, putative / UPRTase, putative [AT1G55810.1]	842031	GO:0005524|GO:0016301|GO:0009058|GO:0005575|GO:0004845	NM_202307	At.27532
A_84_P553165	0.00585325	1.31779	down	12.9006	12.9358	13.0294	12.6147	12.4302	12.6266	PIF7	PIF7 (PHYTOCHROME-INTERACTING FACTOR7); DNA binding / transcription factor [AT5G61270.1]	836248	GO:0005634|GO:0003700|GO:0003677|GO:0045449	NM_125520	At.29114
A_84_P505053	0.0214017	1.26582	up	9.55393	9.44724	9.66253	9.9215	9.76443	9.99799	AT4G19090	similar to unknown protein [Arabidopsis thaliana] (TAIR:AT5G45470.1); similar to unnamed protein product [Vitis vinifera] (GB:CAO39193.1); similar to Os07g0105800 [Oryza sativa (japonica cultivar-group)] (GB:NP_001058700.1); contains InterPro domain Protein of unknown function DUF594 (InterPro:IPR007658) [AT4G19090.1]	827647	GO:0008150|GO:0003674|GO:0005575	NM_118027	At.54404
A_84_P858457	0.00474084	1.29218	up	11.3999	11.489	11.5168	11.8164	11.7565	11.9422	AT4G28450	transducin family protein / WD-40 repeat family protein [AT4G28450.1]	828962	GO:0005515|GO:0008150|GO:0005834|GO:0000166	NM_118987	At.2008
A_84_P20428	0.000118	4.86695	up	4.04517	4.06371	3.80467	6.41789	6.34369	6.00102	CYP71A20	CYP71A20 (cytochrome P450, family 71, subfamily A, polypeptide 20); oxygen binding [AT4G13310.1]	826961	GO:0006118|GO:0019825	NM_202812	At.33390
A_84_P121092	0.00991357	1.1352	down	11.0923	10.978	11.0179	10.8276	10.8888	10.823		GB
A_84_P297854	0.0139989	1.12195	up	13.2073	13.1164	13.0723	13.3013	13.2953	13.2975	AT1G73180	eukaryotic translation initiation factor-related [AT1G73180.1]	843652	GO:0008150|GO:0003674|GO:0005575	NM_105977	At.19318
A_84_P199154	0.00189578	1.13426	up	14.9354	14.8586	14.8917	15.0938	15.0553	15.0818	AT2G25210	60S ribosomal protein L39 (RPL39A) [AT2G25210.1]	817059	GO:0005840|GO:0003735|GO:0006412	NM_128078	At.44753
A_84_P526357	0.0345767	1.2765	up	10.4706	10.3403	10.5498	10.9469	10.8421	10.6283	AT4G27435	similar to unknown protein [Arabidopsis thaliana] (TAIR:AT3G15480.1); similar to fiber protein Fb34 [Gossypium barbadense] (GB:AAR07596.1); contains InterPro domain Protein of unknown function DUF1218 (InterPro:IPR009606) [AT4G27435.1]	828852	GO:0008150|GO:0003674|GO:0012505	NM_118878	At.26388
A_84_P111022	0.0145263	1.29796	down	13.3361	13.5655	13.3976	12.9493	13.157	13.0642	AT1G33970	avirulence-responsive protein, putative / avirulence induced gene protein, putative / AIG protein, putative [AT1G33970.1]	840294	GO:0005525|GO:0009617	NM_001036059	At.66870
A_84_P15416	0.00204122	1.21635	down	10.43	10.4729	10.3561	10.1309	10.1746	10.1058	AT2G36970	UDP-glucoronosyl/UDP-glucosyl transferase family protein [AT2G36970.1]	818271	GO:0016757|GO:0008152|GO:0012505|GO:0008194	NM_129253	At.26386
A_84_P92089	0.0163936	1.21942	down	12.2021	12.3204	12.2234	11.8772	12.083	11.9271	AT1G19310	zinc finger (C3HC4-type RING finger) family protein [AT1G19310.1]	838513	GO:0005515|GO:0008270	NM_101788	At.16708
A_84_P239815	0.0112322	1.17098	up	11.5352	11.5364	11.6673	11.8372	11.7548	11.8302	AT1G12020	similar to unknown protein [Arabidopsis thaliana] (TAIR:AT1G62422.1); similar to unknown [Brassica rapa] (GB:ABL97977.1) [AT1G12020.1]	837754	GO:0008150|GO:0003674	NM_101074	At.42097
A_84_P11721	0.0409944	1.42266	down	8.65348	8.736	9.19624	8.30131	8.39315	8.36546	ATNAC3	ATNAC3 (ARABIDOPSIS NAC DOMAIN CONTAINING PROTEIN 55); transcription factor [AT3G15500.1]	820789	GO:0009414|GO:0003700|GO:0007275|GO:0009867|GO:0005575	NM_112418	At.20460
A_84_P801407	0.000222	1.20783	up	8.38163	8.41519	8.44638	8.67192	8.70724	8.68129	ATSDAT/ATTDT	ATSDAT/ATTDT (TONOPLAST DICARBOXYLATE TRANSPORTER); malate transmembrane transporter/ sodium:dicarboxylate symporter [AT5G47560.1]	834806	GO:0051453|GO:0006835|GO:0006814|GO:0015743|GO:0005773|GO:0017153|GO:0015140	NM_124129	At.68515
A_84_P16609	0.0160421	1.40378	down	15.0534	14.954	15.3269	14.6148	14.5397	14.7119	AT4G01870	tolB protein-related [AT4G01870.1]	828228	GO:0003674|GO:0005575	NM_116417	At.19803
A_84_P842669	0.0199566	1.57861	down	10.668	10.1861	10.4865	9.75562	9.62407	9.98492	AT1G29720	protein kinase family protein [AT1G29720.1]	839850	GO:0016301|GO:0006468|GO:0005575	NM_102712	At.28730
A_84_P197514	0.0417505	1.20946	up	11.0471	11.3395	11.2465	11.4458	11.5538	11.4566	AT5G55580	mitochondrial transcription termination factor family protein / mTERF family protein [AT5G55580.1]	835652	GO:0008150|GO:0003674	NM_124940	At.27411
A_84_P71644	0.0131798	1.17364	up	11.4594	11.5297	11.6404	11.8009	11.7597	11.7618	FRS11	FRS11 (FAR1-RELATED SEQUENCE 11); zinc ion binding [AT1G10240.1]	837563	GO:0009639|GO:0008270|GO:0005575	NM_100898	At.26302
A_84_P850914	0.0300609	1.34878	down	6.59175	6.43392	6.22151	5.91143	6.13439	5.90639		AY049274 At1g02850/F22D16_15 {Arabidopsis thaliana} (exp=-1; wgp=0; cg=0), partial (11%) [TC305660]
A_84_P755370	0.00571024	1.20637	down	14.1724	14.2727	14.2817	13.9195	13.9547	14.0405	AT2G15120	pseudogene, disease-resistance family protein / fatty acid elongase-related, similar to fatty acid elongase 1 (FAE1) (Arabidopsis thaliana) GI:881615; similar to NtPRp27 (GI:5360263) (Nicotiana tabacum)similar to R 14 protein (GI:27764542) (Glycine max); contains Pfam profile PF04450: Plant Basic Secretory Protein; blastp match of 71% identity and 6.0e-20 P-value to GP [AT2G15120.1]	3768033
A_84_P18897	0.0319811	1.12333	up	12.5459	12.4294	12.5842	12.6512	12.7304	12.6813	AT1G71410	protein kinase family protein [AT1G71410.1]	843482	GO:0016301|GO:0006468|GO:0005575	NM_105810	At.27861
A_84_P533782	0.0160484	1.60851	up	5.09328	4.61167	4.84986	5.56773	5.69304	5.35121	AT1G10710	similar to unknown protein [Arabidopsis thaliana] (TAIR:AT1G10717.1); similar to unnamed protein product [Vitis vinifera] (GB:CAO16118.1); contains domain PH domain-like (SSF50729) [AT1G10710.1]	837614	GO:0008150|GO:0003674|GO:0005575	NM_001084039	At.51558
A_84_P73114	0.0169454	1.12869	up	14.7189	14.6707	14.6185	14.8167	14.9107	14.8047	AT1G47530	ripening-responsive protein, putative [AT1G47530.1]	841162	GO:0015297|GO:0005215|GO:0016020|GO:0009835	NM_103646	At.11506
A_84_P193974	0.0393544	2.07458	down	6.58556	6.15187	7.26983	5.5141	5.46668	5.86804	HMGB2	HMGB2 (HIGH MOBILITY GROUP B 2); transcription factor [AT1G20693.1]	838658	GO:0003700|GO:0003677|GO:0006333|GO:0000785|GO:0003682|GO:0030527	NM_001035997	At.21298
A_84_P18168	0.0181952	1.28698	up	6.24873	6.36007	6.48143	6.85547	6.63385	6.69287		GB
A_84_P13038	0.0487877	1.42264	up	8.98823	8.77025	8.62046	9.55505	9.30341	9.04619	AT5G24100	leucine-rich repeat transmembrane protein kinase, putative [AT5G24100.1]	832475	GO:0004674|GO:0005524|GO:0006468|GO:0012505|GO:0007169	NM_122315	At.30977
A_84_P109712	0.0444642	1.10894	up	16.3858	16.4189	16.4661	16.6429	16.5894	16.4861	TPX1	TPX1 (THIOREDOXIN-DEPENDENT PEROXIDASE 1); antioxidant [AT1G65980.1]	842910	GO:0008150|GO:0016209|GO:0005575	NM_105270	At.20543
A_84_P12974	0.049276	1.28448	down	8.12464	8.16033	8.47504	7.76259	7.93498	7.97887	AT4G37230	oxygen-evolving enhancer protein, chloroplast, putative / 33 kDa subunit of oxygen evolving system of photosystem II, putative [AT4G37230.1]	829877	GO:0015979|GO:0042549|GO:0009654|GO:0005509	NM_119886	At.54639
A_84_P850472	0.0278319	1.14397	up	8.68703	8.69601	8.75049	8.93318	8.80106	8.98144		1048543 CERES-149 Arabidopsis thaliana cDNA clone 31433 3', mRNA sequence [DR374786]				At.67762
A_84_P13522	0.0422943	1.23817	up	5.37141	5.29648	5.58131	5.84162	5.63691	5.69532		GB
A_84_P715622	0.00890264	1.55609	up	5.4486	5.5168	5.69849	6.29868	6.30902	5.96996				GO:0005840|GO:0003743|GO:0006413|GO:0005516|GO:0016282|GO:0005739
A_84_P13175	0.0454951	1.28324	up	7.52872	7.2547	7.24863	7.66132	7.58287	7.86723	ATCNGC18/CNGC18	ATCNGC18/CNGC18 (CYCLIC NUCLEOTIDE-GATED CHANNEL 18); calmodulin binding / cyclic nucleotide binding / ion channel [AT5G14870.1]	831339	GO:0009860|GO:0016324|GO:0005516|GO:0005216|GO:0006874|GO:0030551	NM_121491	At.31874
A_84_P15745	0.0462767	1.49198	up	7.7647	7.99875	7.97096	8.54649	8.78228	8.13733	AtMYB41	AtMYB41 (myb domain protein 41); DNA binding / transcription factor [AT4G28110.1]	828927	GO:0003700|GO:0003677|GO:0042335|GO:0009737|GO:0006355|GO:0016049	NM_118951	At.2669
A_84_P799739	0.012522	1.36974	up	8.66919	8.70266	8.67619	9.31012	8.94814	9.15149		Arabidopsis thaliana mRNA for hypothetical protein, complete cds, clone: RAFL21-96-A04 [AK221827]				At.70590
A_84_P808837	0.0123867	1.24347	down	10.7328	10.6113	10.8383	10.44	10.4487	10.3506	WRKY15	WRKY15 (WRKY DNA-binding protein 15); transcription factor [AT2G23320.2]	816864	GO:0005634|GO:0003700|GO:0005516|GO:0006355	NM_201792	At.24883
A_84_P581880	0.020207	1.21801	up	8.92588	8.74391	8.82795	9.0069	9.17421	9.17021	AT1G78120	tetratricopeptide repeat (TPR)-containing protein [AT1G78120.1]	844148	GO:0005739|GO:0005488	NM_106462	At.34337
A_84_P11586	0.0225159	1.12186	up	14.452	14.5284	14.5175	14.684	14.7218	14.5898	AtTLP2	AtTLP2 (TUBBY LIKE PROTEIN 2); phosphoric diester hydrolase/ transcription factor [AT2G18280.1]	816344	GO:0003700|GO:0008081|GO:0005575|GO:0045449	NM_179644	At.21504
A_84_P611414	0.0255506	1.5242	up	6.04112	5.95445	6.04015	6.67515	6.88779	6.29693	AT2G46050	pentatricopeptide (PPR) repeat-containing protein [AT2G46050.1]	819213	GO:0008150	NM_130168	At.65051
A_84_P17391	0.00422321	1.14649	up	13.5521	13.5592	13.5735	13.8206	13.7077	13.7482	PMH2	PMH2 (PUTATIVE MITOCHONDRIAL RNA HELICASE 2); ATP-dependent helicase [AT3G22330.1]	821802	GO:0008026|GO:0005739	NM_113131	At.27322
A_84_P850182	0.0113496	2.05023	down	12.8299	13.096	13.4008	12.2495	12.2268	11.7431
A_84_P19824	0.0100274	1.44205	down	11.6295	11.7705	11.973	11.1802	11.372	11.2363	AT2G17880	DNAJ heat shock protein, putative [AT2G17880.1]	816298	GO:0006457|GO:0009507|GO:0031072	NM_127342	At.24450
A_84_P850593	0.000946	1.52395	down	16.0806	16.2363	16.2612	15.5102	15.6498	15.5947	AT4G36040	DNAJ heat shock N-terminal domain-containing protein (J11) [AT4G36040.1]	829760	GO:0006457|GO:0009507|GO:0031072	NM_119771	At.20876
A_84_P197114	0.0464507	1.21443	down	14.4866	14.5812	14.3368	14.0957	14.1476	14.3205	ATCSLC04	ATCSLC04 (CELLULOSE-SYNTHASE LIKE C 4); transferase, transferring glycosyl groups [AT3G28180.1]	822444	GO:0016757|GO:0008150|GO:0016759|GO:0005575	NM_113737	At.23682
A_84_P859091	0.0148871	11.2237	up	4.36562	4.04589	2.79184	8.59375	6.26641	6.80863	FLA6	FLA6 [AT2G20520.1]	816574	GO:0003674|GO:0031225	NM_127612	At.24766
A_84_P807528	0.0475645	1.4579	up	5.77698	5.69815	6.15752	6.61575	6.47432	6.17426	GAMMA-TIP	GAMMA-TIP (Tonoplast intrinsic protein (TIP) gamma); water channel [AT2G36830.1]	818255	GO:0009651|GO:0016020|GO:0009740|GO:0009705|GO:0015250|GO:0006810	NM_129238	At.25221
A_84_P18999	0.00921555	1.24106	up	10.409	10.2749	10.4396	10.7712	10.6461	10.6411	AT1G72840	ATP binding / protein binding / transmembrane receptor [AT1G72840.1]	843615	GO:0006952|GO:0005515|GO:0004888|GO:0031224|GO:0005524	NM_105942	At.35057
A_84_P11160	0.00216684	1.25673	up	6.31239	6.46008	6.40066	6.68394	6.73037	6.74784	AT5G27550	pseudogene of kinesin motor protein-related [AT5G27550.1]	832815	GO:0003777
A_84_P208778	0.0154371	1.32622	up	14.1847	14.3566	14.4926	14.7693	14.8226	14.6641	AT5G13100	oxidoreductase [AT5G13100.1]	831149	GO:0006118|GO:0016491|GO:0005575	NM_121313	At.25168
A_84_P552105	0.0146065	1.27986	up	12.3025	12.1478	12.36	12.7107	12.5132	12.6544	STN8	STN8 (state transition 8); kinase [AT5G01920.1]	831741	GO:0004672|GO:0042549|GO:0009579|GO:0016301	NM_120270	At.23739
A_84_P786842	0.0399048	1.29904	up	6.87803	7.18967	7.22389	7.45381	7.38106	7.58904	AT2G23985	AV785236 RAFL6 Arabidopsis thaliana cDNA clone RAFL06-13-G22 3', mRNA sequence [AV785236]	816932	GO:0008150|GO:0003674|GO:0005575		At.28334
A_84_P23235	0.0371387	1.12124	up	11.9195	11.9055	11.8484	12.0703	12.1334	11.965	ABP1	ABP1 (ENDOPLASMIC RETICULUM AUXIN BINDING PROTEIN 1) [AT4G02980.1]	828120	GO:0000910|GO:0005788|GO:0010011|GO:0009826|GO:0012505|GO:0005783	NM_116532	At.148
A_84_P15415	0.00320625	1.39104	up	9.79459	9.59894	9.63559	10.2435	10.1105	10.1036	AT2G18800	xyloglucan:xyloglucosyl transferase, putative / xyloglucan endotransglycosylase, putative / endo-xyloglucan transferase, putative [AT2G18800.1]	816395	GO:0016798|GO:0005975|GO:0048046|GO:0005618|GO:0012505|GO:0006073	NM_127436	At.39941
A_84_P16038	0.00673858	1.16355	down	13.3005	13.386	13.4239	13.1943	13.1364	13.1241	AT1G28140	similar to unnamed protein product [Vitis vinifera] (GB:CAO68697.1) [AT1G28140.1]	839708	GO:0008150|GO:0003674	NM_102580	At.22956
A_84_P12639	0.0190418	1.1348	up	10.5397	10.5095	10.6544	10.7237	10.7406	10.7866	AT3G01890	SWIB complex BAF60b domain-containing protein [AT3G01890.1]	820093	GO:0005634|GO:0008150|GO:0003674	NM_111055	At.45849
A_84_P295304	0.00369856	1.15965	down	12.9442	12.9903	12.9147	12.7851	12.6903	12.7327	AT1G60790	similar to unknown protein [Arabidopsis thaliana] (TAIR:AT5G06700.1); similar to unnamed protein product [Vitis vinifera] (GB:CAO66110.1); contains InterPro domain Protein of unknown function DUF231, plant (InterPro:IPR004253) [AT1G60790.1]	842373	GO:0008150	NM_104762	At.28409
A_84_P564918	0.0305116	1.36253	up	7.52714	7.98628	7.69792	8.13992	8.18843	8.22185	AT1G69280	similar to unknown protein [Arabidopsis thaliana] (TAIR:AT2G03630.1) [AT1G69280.1]	843259	GO:0003674	NM_105595	At.35433
A_84_P119662	0.0184021	1.1058	up	13.416	13.4202	13.4031	13.5378	13.6307	13.506	AT4G07390	PQ-loop repeat family protein / transmembrane family protein [AT4G07390.1]	826170	GO:0016020	NM_116811	At.25518
A_84_P845960	0.0333233	1.21343	up	10.8641	10.7593	11.0399	11.1784	11.214	11.1082	AT3G03680	C2 domain-containing protein [AT3G03680.1]	821190	GO:0008150|GO:0003674|GO:0005575	NM_111239	At.27726
A_84_P570783	0.0348011	1.30137	down	10.6061	10.9902	10.8801	10.3722	10.5095	10.4545	AT5G10100	trehalose-6-phosphate phosphatase, putative [AT5G10100.1]	830874	GO:0005992|GO:0004805|GO:0009507	NM_121048	At.32415
A_84_P822012	0.0348869	1.37915	up	6.21836	6.61237	6.47271	6.93022	7.03981	6.72473	ATCSLG2	ATCSLG2 (Cellulose synthase-like G2); transferase/ transferase, transferring glycosyl groups [AT4G24000.1]	828500	GO:0016757|GO:0000271|GO:0016020|GO:0016740|GO:0016759	NM_118532	At.27174
A_84_P824953	0.00671943	1.24368	down	12.9874	13.1524	13.0372	12.6894	12.8137	12.7301	GATL3	GATL3 (Galacturonosyltransferase-like 3); polygalacturonate 4-alpha-galacturonosyltransferase/ transferase, transferring glycosyl groups / transferase, transferring hexosyl groups [AT1G13250.1]	837885	GO:0016757|GO:0047262|GO:0016051|GO:0016758|GO:0012505	NM_101196	At.22620
A_84_P832702	0.0336166	1.22748	up	10.3482	10.3867	10.5972	10.7928	10.6363	10.7901		AY344843 ankyrin repeat and transmembrane-domain containing protein {Arabidopsis thaliana} (exp=-1; wgp=0; cg=0), partial (11%) [TC305204]				At.4061
A_84_P787027	0.017931	1.16272	down	9.34984	9.32713	9.31228	9.13242	9.00839	9.19594	AT1G08530	similar to unknown protein [Arabidopsis thaliana] (TAIR:AT5G09995.3); similar to unknown protein [Arabidopsis thaliana] (TAIR:AT5G09995.2); similar to unnamed protein product [Vitis vinifera] (GB:CAO70794.1) [AT1G08530.1]	837375	GO:0008150|GO:0003674|GO:0009507	NM_100726	At.28799
A_84_P756970	0.00110955	1.54113	up	6.33445	6.30184	6.44786	6.98472	7.08943	6.88196	AT2G03110	nucleic acid binding [AT2G03110.1]	814840	GO:0003676|GO:0008150|GO:0005575	NM_126362	At.23438
A_84_P16786	0.0265618	1.19995	up	10.2941	10.2102	10.4217	10.628	10.4808	10.6061	ATXR5	ATXR5 (SETDOMAIN GROUP 15); DNA binding [AT5G09790.1]	830839	GO:0005634|GO:0005515|GO:0051726|GO:0003677|GO:0009507|GO:0009555|GO:0009294|GO:0006355	NM_001085090	At.27076
A_84_P20154	0.0426259	1.23453	up	12.4197	12.3894	12.7107	12.7847	12.8083	12.8387	ATFER4	ATFER4 (FERRITIN 4); ferric iron binding [AT2G40300.1]	818622	GO:0006879|GO:0009507|GO:0008199|GO:0010039|GO:0006826	NM_129588	At.27228
A_84_P13721	0.0222556	1.12421	down	14.5107	14.4444	14.565	14.3633	14.2763	14.3738	AT3G53470	similar to unnamed protein product [Vitis vinifera] (GB:CAO18045.1) [AT3G53470.1]	824515	GO:0009535|GO:0008150|GO:0003674	NM_180362	At.66550
A_84_P18991	0.00810069	1.18571	down	14.8055	14.6885	14.8141	14.4667	14.5374	14.5668	AT1G14150	oxygen evolving enhancer 3 (PsbQ) family protein [AT1G14150.1]	837974	GO:0015979|GO:0009535|GO:0030095|GO:0009543|GO:0005509	NM_101280	At.47475
A_84_P502091	0.0167987	1.1493	up	7.31413	7.23195	7.40543	7.52238	7.52978	7.5016	AT2G32235	unknown protein [AT2G32235.1]	817783	GO:0008150|GO:0003674|GO:0005575	NM_179856	At.73096
A_84_P22792	0.00952462	1.17968	up	15.4166	15.4276	15.4498	15.6128	15.7697	15.6268	AT1G14890	pectinesterase inhibitor [AT1G14890.1]	838054	GO:0008150|GO:0046910	NM_101358	At.28525
A_84_P825260	0.0165647	1.25596	down	10.3803	10.4159	10.6366	10.1899	10.1356	10.1209	AT4G19390	similar to unknown protein [Arabidopsis thaliana] (TAIR:AT5G13720.1); similar to unnamed protein product [Vitis vinifera] (GB:CAO63752.1); contains InterPro domain Uncharacterised conserved protein UCP022348 (InterPro:IPR016804); contains InterPro domain Protein of unknown function UPF0114 (InterPro:IPR005134) [AT4G19390.1]	827680	GO:0008150|GO:0003674|GO:0009507	NM_118059	At.19094
A_84_P14562	0.01297	1.46071	up	5.46452	5.25904	5.18107	5.74011	6.04015	5.7644	AT3G27710	zinc finger protein-related [AT3G27710.1]	822393	GO:0005515|GO:0008270	NM_113687	At.42915
A_84_P842783	0.0216757	3.09729	up	3.84391	5.09716	4.00389	6.14689	6.16472	5.52636	AT3G29634	transposable element gene [AT3G29634.1]	3769016
A_84_P822291	0.00179656	1.24062	down	13.4401	13.4072	13.54	13.1613	13.1682	13.1246	APE1	APE1 (ACCLIMATION OF PHOTOSYNTHESIS TO ENVIRONMENT) [AT5G38660.1]	833856	GO:0009535|GO:0008150|GO:0003674	NM_123227	At.30396
A_84_P519106	0.00547643	1.11967	up	10.4731	10.5272	10.5306	10.6356	10.6683	10.7161	AT3G26750	similar to unnamed protein product [Vitis vinifera] (GB:CAO48317.1) [AT3G26750.1]	822288	GO:0008150|GO:0003674	NM_113587	At.37162
A_84_P20166	0.0272751	1.37581	up	9.15201	8.76579	9.14087	9.5597	9.48308	9.39673	MLO12	MLO12 (MILDEW RESISTANCE LOCUS O 12); calmodulin binding [AT2G39200.1]	818505	GO:0006952|GO:0005886|GO:0008219|GO:0005516|GO:0009817	NM_129478	At.12809
A_84_P17083	0.0174715	1.3489	up	8.5711	8.21671	8.48079	8.90381	8.86099	8.79914	AT1G10540	xanthine/uracil permease family protein [AT1G10540.1]	837595	GO:0022857|GO:0016020|GO:0006810	NM_100929	At.27137
A_84_P22895	0.0238714	1.33251	down	12.1483	12.3472	12.4422	12.0034	11.9467	11.7452	AT2G41870	remorin family protein [AT2G41870.1]	818787	GO:0008150|GO:0003677|GO:0005575	NM_129751	At.14701
A_84_P255630	0.00213914	1.22097	down	12.4908	12.4583	12.5194	12.2726	12.1829	12.149	AT2G25625	similar to unnamed protein product [Vitis vinifera] (GB:CAO44157.1) [AT2G25625.1]	817103	GO:0008150|GO:0003674|GO:0009507	NM_179733	At.19162
A_84_P11024	0.000125	1.48497	down	12.5742	12.6136	12.5683	11.9982	12.0843	11.9624	AT4G29190	zinc finger (CCCH-type) family protein [AT4G29190.1]	829040	GO:0003700|GO:0005575|GO:0045449	NM_119063	At.4530
A_84_P859072	0.0176222	1.60732	down	6.02902	6.42851	5.95801	5.64496	5.32686	5.38974		NHX1_ARATH (Q68KI4) Sodium/hydrogen exchanger 1 (Na(+)/H(+) exchanger 1) (NHE-1), partial (80%) [TC311967]				At.25435
A_84_P526062	0.0167451	1.18411	up	8.91001	8.75718	8.8636	9.06413	9.02937	9.1687	AT2G37310	pentatricopeptide (PPR) repeat-containing protein [AT2G37310.1]	818308	GO:0008150|GO:0005575	NM_129287	At.51341
A_84_P260750	0.00136981	1.15365	up	13.9159	13.9152	13.8743	14.064	14.1271	14.1329	AT3G44010	40S ribosomal protein S29 (RPS29B) [AT3G44010.1]	823518	GO:0005840|GO:0003735|GO:0006412	NM_114269	At.43007
A_84_P11512	0.0325802	1.391	up	5.35816	5.48799	5.80382	5.89225	6.08936	6.09674	JGL/NUB	JGL/NUB (NUBBIN); nucleic acid binding / zinc ion binding [AT1G13400.1]	837900	GO:0048443|GO:0003676|GO:0048653|GO:0008270|GO:0048440|GO:0005622	NM_101210	At.42033
A_84_P13213	0.0470107	1.57849	up	13.5944	13.9516	14.2368	14.7809	14.6608	14.3167	AT2G07707	Identical to ATP synthase protein YMF19 (YMF19) [Arabidopsis Thaliana] (GB:P93303;GB:Q4PL89); similar to Putative ATP synthase protein YMF19 (Mitochondrial protein YMF19) (GB:Q03152); contains InterPro domain Protein of unknown function DUF1082, plant mitochondria (InterPro:IPR009455); contains InterPro domain ATPase, F0 complex, subunit 8, mitochondrial, plant; (InterPro:IPR003319) [AT2G07707.1]	815382	GO:0008150|GO:0003674|GO:0005739|GO:0012505	NM_126751	At.73041
A_84_P583696	0.00507572	1.19278	up	8.96618	9.03714	9.00654	9.30489	9.17651	9.29143	AT2G01740	pentatricopeptide (PPR) repeat-containing protein [AT2G01740.1]	814704	GO:0008150|GO:0005575	NM_126235	At.66449
A_84_P508347	0.00245212	1.62464	up	5.14984	5.34599	5.37749	6.13491	5.88528	5.95349	AT2G42395	unknown protein [AT2G42395.1]	2745592	GO:0008150|GO:0003674|GO:0005575	NM_201942	At.47790
A_84_P170983	0.0458786	1.2059	up	11.8376	11.9179	11.856	12.129	12.3041	11.9887	AT1G31820	amino acid permease family protein [AT1G31820.1]	840072	GO:0016020|GO:0015326|GO:0006865|GO:0006810	NM_102919	At.40262
A_84_P306330	0.0323036	1.12075	down	12.3175	12.2535	12.2541	12.1729	12.0197	12.1392	MEE13	MEE13 (maternal effect embryo arrest 13) [AT2G14680.1]	815956	GO:0003674|GO:0009793|GO:0005575	NM_127032	At.40512
A_84_P804390	0.031181	1.18521	up	10.6553	10.7886	10.8863	11.0697	11.0408	10.9551		AYAMJ09TF pooled cDNA populations Arabidopsis thaliana cDNA, mRNA sequence [EG451759]				At.73246
A_84_P13987	0.0242097	1.39346	down	15.1259	15.2312	14.9244	14.5082	14.5195	14.8178	AT5G25190	ethylene-responsive element-binding protein, putative [AT5G25190.1]	832590	GO:0005634|GO:0003700|GO:0003677|GO:0009873|GO:0006355	NM_122428	At.26169
A_84_P102716	0.0381187	1.27849	up	8.60361	8.46144	8.28934	8.93623	8.7962	8.68529	AT4G18630	similar to unknown protein [Arabidopsis thaliana] (TAIR:AT5G45850.1); similar to unnamed protein product [Vitis vinifera] (GB:CAO48048.1); contains InterPro domain Protein of unknown function DUF688 (InterPro:IPR007789) [AT4G18630.1]	827597	GO:0008150|GO:0003674	NM_117979	At.32882
A_84_P22619	0.0163911	1.16921	down	14.4361	14.4491	14.5731	14.3326	14.2285	14.2206	AT5G64460	similar to unknown protein [Arabidopsis thaliana] (TAIR:AT1G58280.1); similar to unnamed protein product [Vitis vinifera] (GB:CAO67833.1); contains InterPro domain Phosphoglycerate mutase (InterPro:IPR013078) [AT5G64460.1]	836567	GO:0008150|GO:0003674|GO:0005575	NM_001037063	At.22028
A_84_P12057	0.0302641	2.48219	up	6.40941	5.99008	5.25152	7.24728	7.53205	6.80651	AT5G08250	cytochrome P450 family protein [AT5G08250.1]	830721	GO:0006118|GO:0019825|GO:0005575	NM_120908	At.32603
A_84_P813646	0.00216538	1.7582	down	10.9357	11.0608	11.2396	10.123	10.3795	10.2914	AR781	AR781 [AT2G26530.1]	817194	GO:0008150|GO:0003674	NM_128210	At.343
A_84_P833604	0.0187601	1.19145	up	11.277	11.3913	11.4117	11.6842	11.6403	11.5136	ATGSL08	ATGSL08 (GLUCAN SYNTHASE-LIKE 8); 1,3-beta-glucan synthase/ transferase, transferring glycosyl groups [AT2G36850.1]	818258	GO:0016757|GO:0003843|GO:0000148|GO:0006075	NM_179940	At.37496
A_84_P549929	0.021796	1.11856	up	12.0512	12.1967	12.105	12.2962	12.287	12.2547	AT2G04740	ankyrin repeat family protein [AT2G04740.1]	815017	GO:0005515|GO:0005575	NM_126504	At.50071
A_84_P834383	0.000966	1.23517	up	10.603	10.5058	10.577	10.8997	10.8318	10.8683	SDG37	SDG37 (SET DOMAIN GROUP 37); zinc ion binding [AT2G17900.1]	816300	GO:0005634|GO:0008150|GO:0008270	NM_179638	At.52792
A_84_P550623	0.0243545	1.67386	up	4.90294	5.35006	5.32547	5.64795	5.99061	6.16944	AT1G15190	Identical to Fasciclin-like arabinogalactan protein 19 precursor (FLA19) [Arabidopsis Thaliana] (GB:Q5Q0H2;GB:Q9XI50); contains InterPro domain Beta-Ig-H3/fasciclin (InterPro:IPR000782) [AT1G15190.1]	838085	GO:0003674|GO:0012505	NM_101387	At.51172
A_84_P793370	0.0398416	1.42032	up	6.55899	7.01202	7.03083	7.50422	7.34113	7.27515	AT4G19420	AV560865 Arabidopsis thaliana green siliques Columbia Arabidopsis thaliana cDNA clone SQ141h02F 3', mRNA sequence [AV560865]	827683	GO:0008150|GO:0004091|GO:0012505		At.67133
A_84_P69994	0.0486522	1.12907	up	14.8954	14.8702	15.017	15.1808	15.0325	15.0946	ECT2	ECT2; protein binding [AT3G13460.1]	820548	GO:0005634|GO:0005515|GO:0005737	NM_112192	At.23650
A_84_P726784	0.019138	1.16461	up	13.6337	13.7208	13.7439	14.009	13.8491	13.8999	AT4G36648	other RNA [AT4G36648.1]	5008185		NR_023054	At.46347
A_84_P836184	0.0082306	1.70771	up	5.15846	5.11073	5.25014	6.08239	6.11386	5.63925
A_84_P11717	0.0279222	1.16344	up	12.7529	12.9138	12.8803	13.0764	13.1357	12.9901	AT-IMP	AT-IMP (Arabidopsis thaliana importin alpha); protein transporter [AT3G06720.2]	819857	GO:0008565|GO:0006886|GO:0005635	NM_180193	At.24233
A_84_P806550	0.0152808	1.13265	down	18.2005	18.1653	18.254	18.095	18.0124	17.9732	CAB3	CAB3 (CHLOROPHYLL A/B BINDING PROTEIN 3); chlorophyll binding [AT1G29910.1]	839869	GO:0015979|GO:0009535|GO:0010287|GO:0016168|GO:0030076	NM_102731	At.48248
A_84_P862329	0.0122052	1.26941	up	6.16125	6.42454	6.28649	6.59269	6.66789	6.64417	APO3	APO3 (ACCUMULATION OF PHOTOSYSTEM ONE 3) [AT5G61930.1]	836314	GO:0008150|GO:0012505	NM_125586	At.7885
A_84_P189814	0.00221397	1.44257	up	9.23839	9.39997	9.47585	9.95668	9.86245	9.88101	AT3G52670	F-box family protein [AT3G52670.1]	824433	GO:0008150|GO:0003674|GO:0005575	NM_115127	At.50271
A_84_P594970	0.0362393	1.23629	up	10.3948	10.6202	10.6829	10.7813	10.9287	10.9059	AT5G55790	unknown protein [AT5G55790.1]	835673	GO:0008150|GO:0003674	NM_124961	At.50912
A_84_P278110	0.0147681	1.48003	down	6.88363	6.87615	6.76441	6.01656	6.36007	6.45067	AT2G24870	self-incompatibility protein-related [AT2G24870.1]	817024	GO:0008150|GO:0003674|GO:0005575	NM_128046	At.66243
A_84_P124741	0.0135964	1.17131	down	11.3523	11.3612	11.2717	11.0123	11.1682	11.1203	AT2G04865	similar to unknown protein [Arabidopsis thaliana] (TAIR:AT2G25010.1); similar to unnamed protein product [Vitis vinifera] (GB:CAO41085.1); contains InterPro domain Protein of unknown function DUF1723 (InterPro:IPR013541) [AT2G04865.1]	815033	GO:0008150|GO:0003674|GO:0005575	NM_147246	At.52640
A_84_P23503	0.0306966	1.22366	down	11.416	11.6209	11.5046	11.0976	11.2469	11.3234	AT5G48370	thioesterase family protein [AT5G48370.1]	834890	GO:0016291|GO:0009507|GO:0016788	NM_001085267	At.27602
A_84_P735102	0.00258258	1.28487	down	8.26371	8.26553	8.19404	7.83602	7.97644	7.82593	AT5G15581	unknown protein [AT5G15581.1]	6241099		NM_001125757	At.67238
A_84_P568579	0.0490568	1.22328	down	13.7584	13.8486	13.6858	13.6015	13.2932	13.5258	AT2G27285	similar to unknown protein [Arabidopsis thaliana] (TAIR:AT2G27280.1); similar to hypothetical protein [Vitis vinifera] (GB:CAN79937.1) [AT2G27285.1]	817271		NM_128287	At.13630
A_84_P796216	0.0181715	1.14142	up	11.3307	11.4464	11.4963	11.627	11.6138	11.605	AT1G25470	AP2 domain-containing transcription factor, putative [AT1G25470.1]	839133	GO:0005634|GO:0003700|GO:0003677|GO:0006355	NM_001123882	At.41335
A_84_P22530	0.0497071	1.19406	up	11.4871	11.3155	11.3644	11.7329	11.4925	11.7092	AT5G41010	DNA-directed RNA polymerases I, II, and III 7 kDa subunit, putative [AT5G41010.1]	834103	GO:0005634|GO:0006350|GO:0003899|GO:0003677	NM_123466	At.6587
A_84_P848740	0.0472579	1.26597	down	15.7434	15.6337	16.0111	15.519	15.4754	15.3731	SHM1	SHM1 (SERINE HYDROXYMETHYLTRANSFERASE 1); glycine hydroxymethyltransferase/ poly(U) binding [AT4G37930.1]	829949	GO:0008266|GO:0009853|GO:0009626|GO:0009409|GO:0006800|GO:0004372|GO:0019464|GO:0010319|GO:0006563|GO:0005759|GO:0005739|GO:0006544	NM_119954	At.21766
A_84_P555074	0.0388573	1.70394	down	8.79203	9.56614	9.50563	8.6219	8.45572	8.47956	AT1G24145	unknown protein [AT1G24145.1]	839027	GO:0008150|GO:0003674|GO:0012505	NM_179373	At.47055
A_84_P797282	0.0183359	1.27882	up	5.06386	5.14384	5.35242	5.49909	5.60704	5.51843	AT2G37610	unknown protein [AT2G37610.1]	818338	GO:0008150|GO:0003674|GO:0005575	NM_129317	At.53058
A_84_P770402	0.0213448	1.23148	up	8.40968	8.67961	8.61874	8.86404	8.87149	8.87365		hypothetical protein [ATMG01220.1]		GO:0008150|GO:0003674|GO:0005575
A_84_P826608	0.0190856	1.4615	up	8.58323	8.18048	8.44815	9.05601	9.00867	8.78954	AT5G66650	similar to unknown protein [Arabidopsis thaliana] (TAIR:AT2G23790.1); similar to unnamed protein product [Vitis vinifera] (GB:CAO22909.1); contains InterPro domain Protein of unknown function DUF607 (InterPro:IPR006769) [AT5G66650.1]	836797	GO:0008150|GO:0003674	NM_126063	At.8661
A_84_P281030	0.0334728	1.1639	up	14.14	13.9698	14.007	14.3459	14.2337	14.1941	FAC1	FAC1 (EMBRYONIC FACTOR1); AMP deaminase [AT2G38280.1]	818408	GO:0005792|GO:0009793|GO:0009168|GO:0003876	NM_179963	At.12466
A_84_P242113	0.0104184	1.66998	down	7.5199	8.01854	7.94101	7.17096	7.08911	6.99987	AT4G19520	disease resistance protein (TIR-NBS-LRR class), putative [AT4G19520.1]	827694	GO:0006952|GO:0005515|GO:0004888|GO:0031224|GO:0005524	NM_118072	At.2018
A_84_P14488	0.0110027	1.11113	up	11.9389	11.8587	11.885	12.0575	11.9995	12.0818	AT2G25620	protein phosphatase 2C, putative / PP2C, putative [AT2G25620.1]	817102	GO:0004722|GO:0008287|GO:0006470	NM_128120	At.24605
A_84_P123182	0.0274429	1.67518	up	6.47271	6.7475	6.58148	7.2149	7.74529	7.07445	AT4G09920	F-box family protein [AT4G09920.1]	826581	GO:0008150|GO:0003674|GO:0005575	NM_117060	At.54246
A_84_P72544	0.00333911	1.22785	up	13.1654	13.2423	13.3005	13.4802	13.5687	13.5478	TAF15b	TAF15b (TBP-ASSOCIATED FACTOR 15b); binding [AT5G58470.1]	835960	GO:0008150|GO:0005488|GO:0005622	NM_125233	At.9752
A_84_P231019	0.00377157	1.19646	up	16.5204	16.5697	16.6152	16.8822	16.8309	16.7685	ATJ3	ATJ3 (Arabidopsis thaliana DnaJ homologue 3) [AT3G44110.1]	823531	GO:0005515|GO:0006457|GO:0005575	NM_114279	At.24417
A_84_P832713	0.00962341	1.70004	down	8.93253	9.1498	8.70754	7.95715	8.26371	8.27231
A_84_P557587	0.0478801	1.35425	up	7.58505	8.11064	7.87715	8.25458	8.27439	8.35635	AT5G54095	similar to unknown protein [Arabidopsis thaliana] (TAIR:AT4G27580.1) [AT5G54095.1]	835496	GO:0003674|GO:0006499|GO:0005575	NM_124789	At.66771
A_84_P831659	0.0191022	1.22988	up	9.8365	9.80159	10.0369	10.2426	10.1821	10.1459	AT4G28680	tyrosine decarboxylase, putative [AT4G28680.2]	828986	GO:0004837|GO:0006520	NM_001084992	At.24829
A_84_P565021	0.0106137	1.22651	up	14.4378	14.4969	14.5616	14.901	14.7257	14.7533	CIPK3	CIPK3 (CBL-INTERACTING PROTEIN KINASE 3); kinase [AT2G26980.4]	817240	GO:0009845|GO:0004672|GO:0005634|GO:0004674|GO:0016301|GO:0009737|GO:0009735|GO:0005737|GO:0009628|GO:0009738	NM_179761	At.13161
A_84_P725341	0.036809	2.69924	up	5.54922	7.1473	6.39727	7.79209	7.70872	7.89064	AT1G53490	DNA binding [AT1G53490.1]	841784	GO:0003677	NM_104227	At.72477
A_84_P18193	0.0293137	1.52994	up	5.65352	5.34126	5.67894	6.46762	5.99008	6.05644	AT2G35300	late embryogenesis abundant group 1 domain-containing protein / LEA group 1 domain-containing protein [AT2G35300.1]	818097	GO:0003674|GO:0009793|GO:0005575	NM_129082	At.5384
A_84_P20592	0.0139659	1.11744	up	12.1535	12.2524	12.135	12.3459	12.3581	12.3175	ATAPRL7	ATAPRL7 (APR-LIKE 7) [AT5G18120.1]	831930	GO:0012505	NM_121817	At.46795
A_84_P54170	0.0384397	1.21267	up	12.4854	12.4831	12.6145	12.7244	12.967	12.7261	AT3G57450	similar to unnamed protein product [Vitis vinifera] (GB:CAO40798.1) [AT3G57450.1]	824912	GO:0008150|GO:0003674	NM_115605	At.34830
A_84_P59330	0.012494	1.29245	up	11.6286	11.3532	11.5134	11.8755	11.9189	11.8112	AT4G19400	actin binding [AT4G19400.1]	827681	GO:0007010|GO:0003779|GO:0015629	NM_118060	At.32816
A_84_P843260	0.025529	1.23986	up	7.61887	7.78373	7.85027	8.10056	8.13406	7.94879	AT1G31540	disease resistance protein (TIR-NBS-LRR class), putative [AT1G31540.2]	840044	GO:0006952|GO:0005515|GO:0004888|GO:0031224|GO:0005524|GO:0017111|GO:0000166	NM_001123924	At.42945
A_84_P17157	0.00763384	1.11161	up	14.3946	14.3415	14.4444	14.5307	14.5553	14.5524	AT1G74260	catalytic [AT1G74260.1]	843766	GO:0006189|GO:0009113|GO:0009507|GO:0003824	NM_106086	At.72970
A_84_P767860	0.0107942	1.21429	down	12.4689	12.509	12.5656	12.1375	12.2359	12.3298	DPE1	DPE1 (DISPROPORTIONATING ENZYME); 4-alpha-glucanotransferase [AT5G64860.1]	836609	GO:0005983|GO:0004134	NM_125884	At.7845
A_84_P236813	0.0384716	1.10223	up	11.8082	11.7487	11.8404	11.9152	12.0134	11.8901	MBD6	MBD6 (methyl-CpG-binding domain 6); DNA binding [AT5G59380.1]	836057	GO:0008150|GO:0008327|GO:0003677|GO:0051747|GO:0010370	NM_125329	At.29228
A_84_P853457	0.019856	1.23579	down	12.2394	12.0345	12.2457	11.8792	11.9349	11.7892	PPL2	PPL2 (PSBP-LIKE PROTEIN 2); calcium ion binding [AT2G39470.3]	818532	GO:0015979|GO:0009535|GO:0030095|GO:0009654|GO:0009543|GO:0005509	NM_001084553	At.37167
A_84_P18581	0.00548264	1.15744	up	10.7223	10.7176	10.7158	10.8851	11.0064	10.8971	ATOPT6	ATOPT6 (oligopeptide transporter 6); oligopeptide transporter [AT4G27730.1]	828887	GO:0016020|GO:0006857|GO:0015198	NM_118912	At.32073
A_84_P143109	0.00588583	1.28771	up	15.9151	16.1302	16.0806	16.4469	16.3942	16.3792	AT1G79920	heat shock protein 70, putative / HSP70, putative [AT1G79920.1]	844332	GO:0005524|GO:0005575	NM_180653	At.48400
A_84_P841314	0.0366945	1.77181	up	5.27642	4.87334	5.07512	6.35487	5.80983	5.53586	AT3G20935	a pseudogene, contains cytochrome P450 domain [AT3G20935.1]	3768880
A_84_P152018	0.0216273	1.13772	up	15.719	15.6796	15.6032	15.9099	15.8689	15.7814	AT2G14910	similar to amine oxidase/ copper ion binding / quinone binding [Arabidopsis thaliana] (TAIR:AT5G14970.1); similar to unnamed protein product [Vitis vinifera] (GB:CAO70864.1) [AT2G14910.1]	815980	GO:0009507	NM_201735	At.25001
A_84_P700999	0.0186707	1.29039	up	9.784	9.81158	9.84292	10.3584	10.1479	10.0356		Arabidopsis thaliana mRNA for NADH dehydrogenase subunit 4, complete cds, clone: RAFL22-73-K18 [AK230092]				At.72305
A_84_P611895	0.0423285	1.13047	up	12.6803	12.5494	12.7185	12.8751	12.7672	12.8367	AT5G58410	binding / protein binding / zinc ion binding [AT5G58410.1]	835954	GO:0005515|GO:0008270|GO:0005488	NM_125227	At.21889
A_84_P831472	0.0226406	1.22537	up	11.1758	11.1036	11.2506	11.5674	11.3357	11.5064	AT5G22700	F-box family protein [AT5G22700.1]	832333	GO:0008150|GO:0003674|GO:0005575	NM_122176	At.27754
A_84_P756412	0.00447684	1.72438	up	9.09055	8.96864	9.03995	9.95113	9.95022	9.55602	AT2G15030	pseudogene, similar to LD40380p, blastp match of 31% identity and 2.1e-06 P-value to GP [AT2G15030.1]	3768474			At.40470
A_84_P22604	0.00806379	1.15142	up	12.1438	12.1175	12.1576	12.3177	12.2903	12.4211	AT5G60990	DEAD/DEAH box helicase, putative (RH10) [AT5G60990.1]	836220	GO:0008026|GO:0005575	NM_125492	At.20430
A_84_P12192	0.0119519	1.18228	down	14.0505	14.2231	14.0916	13.8507	13.8754	13.9143	GIL1	GIL1 (GRAVITROPIC IN THE LIGHT) [AT5G58960.1]	836013	GO:0009959|GO:0009639|GO:0003674	NM_125286	At.29251
A_84_P22176	0.00418902	1.23445	up	8.257	8.28534	8.42086	8.61007	8.61874	8.64597	LDL2	LDL2 (LSD1-LIKE2); amine oxidase [AT3G13682.1]	820577	GO:0006118|GO:0008131	NM_112218	At.53297
A_84_P506017	0.0307701	1.60857	up	5.24651	5.62583	5.94643	6.35986	6.3335	6.18274	AT5G05430	nucleotide binding [AT5G05430.1]	830426	GO:0008150|GO:0005575	NM_120625	At.54731
A_84_P19376	0.0296541	1.13602	up	11.7022	11.617	11.7088	11.9267	11.8842	11.7691	AT3G49310	similar to unknown protein [Arabidopsis thaliana] (TAIR:AT1G64650.2); similar to unknown protein [Arabidopsis thaliana] (TAIR:AT1G64650.1); similar to unknown protein [Arabidopsis thaliana] (TAIR:AT4G27720.1); similar to unknown [Populus trichocarpa] (GB:ABK93582.1); similar to unnamed protein product [Vitis vinifera] (GB:CAO48607.1); similar to unnamed protein product [Vitis vinifera] (GB:CAO629…	824093	GO:0012505	NM_114791	At.43599
A_84_P271180	0.00794392	1.73133	up	9.25971	9.59085	9.12729	10.254	9.9668	10.1327	AT1G53490	DNA binding [AT1G53490.1]	841784	GO:0003677	NM_104227	At.72477
A_84_P815412	0.0125302	1.11663	up	15.2954	15.3082	15.3182	15.4909	15.395	15.5134	CR88	CR88 (EMBRYO DEFECTIVE 1956); ATP binding [AT2G04030.1]	814930	GO:0009570|GO:0010157|GO:0005524|GO:0009793|GO:0006457|GO:0005739|GO:0009408|GO:0009704	NM_126439	At.1835
A_84_P736168	0.0045694	1.23413	up	11.7438	11.7686	11.8616	12.1721	12.0637	12.0486		Arabidopsis thaliana clone B1 mRNA sequence [AY299246]				At.70533
A_84_P835712	0.0104136	1.25456	down	8.8509	8.76375	8.64105	8.49285	8.42086	8.36045	AT5G42250	alcohol dehydrogenase, putative [AT5G42250.1]	834230	GO:0008152|GO:0008270|GO:0005488|GO:0016491|GO:0003824	NM_123590	At.43887
A_84_P16669	0.0286129	1.1404	down	12.6028	12.4458	12.6051	12.3948	12.3663	12.3239	AT4G23430	short-chain dehydrogenase/reductase (SDR) family protein [AT4G23430.1]	828442	GO:0009706|GO:0008152|GO:0016491	NM_179097	At.43783
A_84_P558862	0.0147488	1.43862	down	10.5994	11.0209	10.7965	10.2059	10.3035	10.3333	DVL11/RTFL8	DVL11/RTFL8 (ROTUNDIFOLIA LIKE 8) [AT2G39705.1]	818554	GO:0048367|GO:0003674|GO:0009507	NM_129527	At.37140
A_84_P12911	0.00328806	1.40557	up	8.20655	8.09547	8.14722	8.70003	8.72382	8.49884	ANAC074	ANAC074 (Arabidopsis NAC domain containing protein 74); transcription factor [AT4G28530.1]	828971	GO:0003700|GO:0007275|GO:0005575	NM_118995	At.32009
A_84_P15867	0.00172378	1.23344	up	12.6268	12.7208	12.7386	12.986	13.0391	12.9692	AT1G49540	nucleotide binding [AT1G49540.1]	841378	GO:0008150|GO:0000166|GO:0005575	NM_103842	At.49962
A_84_P848321	0.013958	1.49427	up	4.72975	5.01307	4.70585	5.56084	5.22319	5.40298	AT3G56130	Arabidopsis thaliana Full-length cDNA Complete sequence from clone GSLTFB34ZC08 of Flowers and buds of strain col-0 of Arabidopsis thaliana (thale cress) [BX822401]	824779	GO:0005488|GO:0012505|GO:0009507		At.25224
A_84_P22918	0.00149658	1.16628	up	12.2913	12.2447	12.3388	12.4967	12.5158	12.528	AT2G28600	ATP binding / ATP-dependent helicase/ nucleic acid binding [AT2G28600.1]	817408	GO:0003676|GO:0008026|GO:0008150|GO:0005524|GO:0005575	NM_128420	At.38601
A_84_P854309	0.0381917	1.10454	down	11.2424	11.2209	11.316	11.1876	11.0617	11.0998	ADT1	ADT1 (AROGENATE DEHYDRATASE 1); prephenate dehydratase [AT1G11790.2]	837725	GO:0047769|GO:0009094|GO:0004664	NM_001035947	At.11172
A_84_P10253	0.0307074	1.17079	up	11.2398	11.3564	11.3763	11.6485	11.5481	11.4583	ERD2	ERD2 (ER lumen protein retaining receptor 2); receptor [AT1G29330.1]	839807	GO:0004872|GO:0015031|GO:0005801|GO:0006621|GO:0016021|GO:0005046|GO:0005783|GO:0005794	NM_102673	At.15796
A_84_P758300	0.0132721	1.32671	up	9.39603	9.44864	9.5975	10.0232	9.76418	9.87838	AT2G07825	contains InterPro domain Carbohydrate/puine kinase, PfkB, conserved site (InterPro:IPR002173) [AT2G07825.1]	6240956		NM_001124816	At.72276
A_84_P854662	0.0450195	1.20705	down	16.0875	16.0689	16.3171	15.8662	15.9816	15.8113		NM_180214 LHCB4.2; chlorophyll binding {Arabidopsis thaliana} (exp=-1; wgp=0; cg=0), partial (58%) [TC309359]				At.71431
A_84_P265800	0.00902073	1.15189	up	11.5734	11.5096	11.5717	11.7984	11.7877	11.6807	VFB2	VFB2 (VIER F-BOX PROTEINE 2); ubiquitin-protein ligase [AT3G50080.1]	824170	GO:0006511|GO:0004842|GO:0006499|GO:0005575	NM_114868	At.35535
A_84_P260800	0.000574	6.25516	up	4.10389	3.54436	3.80605	6.8248	6.47142	6.09322	AT4G19430	unknown protein [AT4G19430.1]	827684	GO:0008150|GO:0003674|GO:0009507	NM_118063	At.22845
A_84_P598290	0.0134571	1.38334	up	14.1405	14.2709	13.9793	14.6287	14.705	14.4613	AT4G11211	unknown protein [AT4G11211.1]	2745699	GO:0008150|GO:0003674|GO:0005575	NM_202805	At.23679
A_84_P524641	0.0341471	1.26725	up	10.6172	10.6877	10.3397	10.8702	10.93	10.8695	AT4G39675	unknown protein [AT4G39675.1]	830122	GO:0008150|GO:0003674|GO:0005575	NM_120128	At.31074
A_84_P57860	0.0296389	1.50849	up	14.178	14.602	14.5073	14.9706	15.2596	14.8364	AT1G65490	similar to unknown protein [Arabidopsis thaliana] (TAIR:AT1G65486.1) [AT1G65490.1]	842861	GO:0008150|GO:0003674|GO:0012505	NM_105223	At.35879
A_84_P757759	0.00725553	1.12646	up	9.27702	9.34901	9.36912	9.4853	9.48287	9.54236	AT2G33847	similar to unknown protein [Arabidopsis thaliana] (TAIR:AT1G28395.3); similar to unknown protein [Arabidopsis thaliana] (TAIR:AT1G28395.2); similar to unknown protein [Arabidopsis thaliana] (TAIR:AT1G28395.1); similar to unnamed protein product [Vitis vinifera] (GB:CAO39903.1) [AT2G33847.2]	5007926	GO:0009507	NM_001084533	At.72891
A_84_P808368	0.000699	1.23372	down	17.1555	17.1659	17.2483	16.9119	16.8798	16.869	PSAO	PSAO (photosystem I subunit O) [AT1G08380.1]	837358	GO:0009522|GO:0003674|GO:0009768|GO:0009579	NM_100711	At.23691
A_84_P786086	0.0298824	1.13909	down	13.8527	13.9216	14.0397	13.727	13.7809	13.7426	AT4G28030	GCN5-related N-acetyltransferase (GNAT) family protein [AT4G28030.2]	828918	GO:0008152|GO:0009507|GO:0008080	NM_001036657	At.24081
A_84_P19414	0.038946	1.28058	down	9.53512	9.83067	9.64176	9.15302	9.37563	9.4085	AT3G57680	peptidase S41 family protein [AT3G57680.1]	824937	GO:0005515|GO:0008236|GO:0009543|GO:0007242	NM_115628	At.43387
A_84_P11726	0.0177655	1.12985	down	11.9997	11.9552	11.87	11.8038	11.7195	11.7732	AT3G15710	signal peptidase, putative [AT3G15710.1]	820814	GO:0006508|GO:0016020|GO:0008233|GO:0005783	NM_112441	At.39004
A_84_P14842	0.00826242	1.87353	up	4.19208	4.73782	4.32537	5.37141	5.1541	5.44705	AT4G38830	protein kinase family protein [AT4G38830.1]	830038	GO:0016301|GO:0006468|GO:0012505	NM_120043	At.66584
A_84_P235123	0.00933104	1.33364	up	13.1872	13.3218	13.4813	13.7165	13.7258	13.7941	AT5G48480	Identical to Uncharacterized protein At5g48480 [Arabidopsis Thaliana] (GB:Q9LV66); similar to unknown [Populus trichocarpa] (GB:ABK95611.1); contains domain SSF54593 (SSF54593) [AT5G48480.1]	834903	GO:0008150|GO:0003674|GO:0005575	NM_124223	At.20821
A_84_P839331	0.0343528	1.46093	up	6.47142	6.81755	6.45468	7.18045	7.31672	6.88715	AT2G03360	similar to serine carboxypeptidase [Arabidopsis thaliana] (TAIR:AT2G03370.1); similar to hypothetical protein [Vitis vinifera] (GB:CAN72290.1); contains InterPro domain Protein of unknown function DUF563 (InterPro:IPR007657) [AT2G03360.2]	814865	GO:0012505	NM_001124784	At.50735
A_84_P23002	0.00604586	1.13141	down	11.043	10.9697	10.989	10.8135	10.8702	10.7836	AT1G07480	transcription factor IIA large subunit / TFIIA large subunit (TFIIA-L) [AT1G07480.1]	837262	GO:0003700|GO:0006350|GO:0005672	NM_100622	At.20059
A_84_P56830	0.0140754	1.17967	up	13.329	13.1858	13.1784	13.4359	13.5283	13.4442	AT4G19700	protein binding / zinc ion binding [AT4G19700.1]	827714	GO:0005515|GO:0008150|GO:0008270|GO:0005575	NM_118090	At.27286
A_84_P809590	0.00114171	1.16455	down	11.8612	11.8464	11.8596	11.6776	11.6422	11.5881	AT5G09620	octicosapeptide/Phox/Bem1p (PB1) domain-containing protein [AT5G09620.1]	830821	GO:0008150|GO:0003674|GO:0005575	NM_120999	At.27500
A_84_P15078	0.00214763	1.19369	up	12.013	11.9116	11.9409	12.2447	12.1747	12.2123	AT5G19300	similar to unnamed protein product [Vitis vinifera] (GB:CAO71126.1); contains InterPro domain Protein of unknown function DUF171 (InterPro:IPR003750); contains InterPro domain Nucleic acid-binding, OB-fold-like (InterPro:IPR016027) [AT5G19300.1]	832050	GO:0008150|GO:0003674|GO:0005575	NM_121935	At.50468
A_84_P218738	0.0147854	1.24895	up	11.6679	11.9074	11.8359	12.0597	12.1637	12.15	AT3G49320	similar to unknown protein [Arabidopsis thaliana] (TAIR:AT5G41970.1); similar to unnamed protein product [Vitis vinifera] (GB:CAO62930.1); contains InterPro domain Metal-dependent protein hydrolase (InterPro:IPR003226) [AT3G49320.1]	824094	GO:0008150|GO:0003674	NM_114792	At.43495
A_84_P822716	0.0407768	1.102	up	13.0982	13.1869	13.2518	13.3375	13.3306	13.2891	AT1G23780	F-box family protein [AT1G23780.1]	838989		NM_102226	At.10947
A_84_P17188	0.0214681	1.11624	up	11.8852	11.9695	11.8957	12.0855	12.129	12.0118	AT1G20270	oxidoreductase, 2OG-Fe(II) oxygenase family protein [AT1G20270.1]	838615	GO:0016706|GO:0018401	NM_101878	At.41717
A_84_P827137	0.00349333	1.16605	down	11.3796	11.4168	11.4734	11.1988	11.2434	11.1627	AT2G36080	DNA-binding protein, putative [AT2G36080.2]	818181	GO:0003700|GO:0006355|GO:0005575	NM_129167	At.23308
A_84_P10473	0.0383578	1.18082	down	14.4224	14.5991	14.3309	14.2161	14.2151	14.202	PDR8/PEN3	PDR8/PEN3 (PLEIOTROPIC DRUG RESISTANCE8); ATPase, coupled to transmembrane movement of substances / cadmium ion transmembrane transporter [AT1G59870.1]	842281	GO:0031348|GO:0006855|GO:0042626|GO:0015691|GO:0005886|GO:0009627|GO:0009817|GO:0015086	NM_104680	At.24243
A_84_P803095	0.0247182	1.29216	up	7.82334	8.0711	8.12422	8.42477	8.42755	8.2757	AT2G07676	Identical to Uncharacterized mitochondrial protein AtMg00970 [Arabidopsis Thaliana] (GB:P92531;GB:Q1ZXY1;GB:Q8S879;GB:Q8S8C2); similar to hypothetical protein BrnapMp028 [Brassica napus] (GB:YP_717126.1) [AT2G07676.1]	815350	GO:0008150|GO:0003674	NM_126733	At.48438
A_84_P22617	0.0015952	1.58521	down	9.8491	10.0415	9.94004	9.36318	9.14587	9.32757	SAL2	SAL2; 3'(2'),5'-bisphosphate nucleotidase/ inositol or phosphatidylinositol phosphatase [AT5G64000.1]	836521	GO:0006790|GO:0008441|GO:0004437|GO:0005575	NM_125796	At.181
A_84_P769637	0.0351973	1.33543	up	8.76914	8.32817	8.48841	8.99156	8.87886	8.96721	AT5G15200	40S ribosomal protein S9 (RPS9B) [AT5G15200.2]	831372	GO:0022626|GO:0003735|GO:0006412|GO:0022627	NM_001125755	At.1767
A_84_P848857	0.0114882	1.36579	up	12.4287	12.1971	12.3896	12.917	12.667	12.7806	AT3G07090	similar to unknown protein [Arabidopsis thaliana] (TAIR:AT5G25170.1); similar to unnamed protein product [Vitis vinifera] (GB:CAO46108.1); contains InterPro domain Protein of unknown function DUF862, eukaryotic (InterPro:IPR008580) [AT3G07090.1]	819895	GO:0008150|GO:0003674|GO:0005575	NM_111589	At.27767
A_84_P17730	0.0492519	1.16726	up	11.833	12.0891	11.9768	12.2066	12.2306	12.1311	AT5G08500	transmembrane CLPTM1 family protein [AT5G08500.1]	830749	GO:0008150	NM_120935	At.32570
A_84_P828389	0.0215465	1.10799	up	10.8215	10.8695	10.7977	10.9645	11.0426	10.9254	AT1G77680	ribonuclease II family protein [AT1G77680.1]	844104	GO:0004540|GO:0003723|GO:0009507	NM_106417	At.22476
A_84_P13460	0.00269116	1.11386	up	13.691	13.7211	13.6734	13.8361	13.8279	13.8882	AT2G37050	kinase [AT2G37050.1]	818281	GO:0005886|GO:0016301|GO:0006468	NM_001036421	At.13683
A_84_P863032	0.0245094	1.13495	up	13.2346	13.216	13.1405	13.3319	13.341	13.4659		RS6B_ARATH (P51430) 40S ribosomal protein S6-2, partial (41%) [TC314151]				At.217
A_84_P198494	0.0190022	1.19724	up	11.2417	11.3475	11.4676	11.6347	11.5721	11.629	AT5G61880	signaling molecule-related [AT5G61880.1]	836309	GO:0008150|GO:0003674|GO:0012505	NM_125581	At.8501
A_84_P766341	0.0296065	1.8993	down	6.24604	5.58657	6.24514	4.86647	5.43755	4.99733	AT5G33400	pseudogene, hypothetical protein [AT5G33400.1]	3771144
A_84_P92059	0.0063174	1.75334	down	12.2335	11.8801	12.1163	11.29	11.0579	11.4516	BT4	BT4 (BTB AND TAZ DOMAIN PROTEIN 4); protein binding / transcription regulator [AT5G67480.1]	836884	GO:0030528|GO:0005634|GO:0005515|GO:0006355	NM_203278	At.20666
A_84_P120482	0.0191215	1.31722	down	12.8686	13.129	12.8475	12.4784	12.6529	12.5215	AT2G44230	similar to unknown protein [Arabidopsis thaliana] (TAIR:AT2G44260.1); similar to unknown protein [Arabidopsis thaliana] (TAIR:AT2G44260.2); similar to Protein of unknown function DUF946, plant [Medicago truncatula] (GB:ABN08108.1); contains InterPro domain Protein of unknown function DUF946, plant (InterPro:IPR009291) [AT2G44230.1]	819031	GO:0003674|GO:0006499|GO:0009507	NM_129987	At.12646
A_84_P20217	0.0211788	1.18762	up	9.66359	9.63729	9.61229	9.98369	9.76084	9.91286	AT3G09700	DNAJ heat shock N-terminal domain-containing protein [AT3G09700.1]	820127	GO:0006457|GO:0031072	NM_111804	At.63529
A_84_P13851	0.0432394	1.1467	down	14.6358	14.7092	14.644	14.5464	14.3402	14.5099	CIP7	CIP7 (COP1-INTERACTING PROTEIN 7) [AT4G27430.1]	828851	GO:0005634|GO:0016563|GO:0009416|GO:0009718|GO:0015995	NM_118877	At.23441
A_84_P845088	0.00567418	1.70469	down	5.83103	5.54653	5.41857	4.85404	4.94239	4.69117		NM_127643 carbohydrate transporter/ sugar porter {Arabidopsis thaliana} (exp=-1; wgp=0; cg=0), complete [TC287448]		GO:0015144|GO:0005351|GO:0016020|GO:0003824
A_84_P535279	0.0238693	1.31672	up	4.94035	5.21806	5.27824	5.5284	5.61988	5.47923	AT5G01070	zinc finger (C3HC4-type RING finger) family protein [AT5G01070.1]	831898	GO:0005515|GO:0008270	NM_120184	At.64221
A_84_P282430	0.002102	1.28101	down	14.2384	14.222	14.201	13.9045	13.765	13.9201	AT2G42190	similar to unknown protein [Arabidopsis thaliana] (TAIR:AT3G57930.1); similar to unknown protein [Arabidopsis thaliana] (TAIR:AT3G57930.2); similar to hypothetical protein [Vitis vinifera] (GB:CAN83221.1); similar to hypothetical protein [Vitis vinifera] (GB:CAN73155.1); contains InterPro domain HMG-I and HMG-Y, DNA-binding (InterPro:IPR000637) [AT2G42190.1]	818819	GO:0008150|GO:0003674|GO:0005575	NM_129781	At.42742
[truncated: 2,450 more rows]

## Sheet: GbaVd2 Vs Col-0
ProbeName	p-value	FCAbsolute	Regulation	[Col0-S1](normalized)	[Col0-S2](normalized)	[Col0-S3](normalized)	[GbaVd2-S1](normalized)	[GbaVd2-S2](normalized)	[GbaVd2-S3](normalized)	GeneSymbol	Description	EntrezGeneID	GO_Avadis_	RefSeqAccession	UniGeneID
[truncated: 4,484 more rows]
