# Supplementary material for: The Ectopic Overexpression of the Cotton Ve1 and Ve2-Homolog Sequences Leads to Resistance Response to Verticillium Wilt in Arabidopsis
Source: Front Plant Sci. 2017 May 29;8:844. doi: 10.3389/fpls.2017.00844 (PMC5447073; doi:10.3389/fpls.2017.00844)
Supplement: Supplementary file 7 [file DataSheet2.zip › OE-GbaVd1-T1.txt]

TYPE	text	text	text	text	integer	float	float	text	text	text	integer	integer	integer	integer	float	float	float	float	float	float	text	text	text	text	text	text	text	text	text	text	text	text	integer	integer	text	integer	integer	integer	float	float	float	float	float	float	float	float	integer	integer	float	integer	float	float	float	float	integer	float	integer	float	integer	text	integer	integer	float	float	integer	float	float	float	float	float	float	float	integer	integer	integer	float	float	integer	float	float	integer	float	integer	integer	float	integer	integer	text	integer	float	float	integer	float	float	float	float	integer	integer	float	float	integer	integer	integer	integer	integer	float	integer	integer	float	integer	integer	integer	integer	float	float	integer	integer	integer	integer	integer	integer	integer	float	float	integer	float	integer	integer	float	integer	float	integer	float	float	float	integer	text	integer	integer	float	float	float	float	float	float	integer	integer	float	text	integer	integer	integer	integer	integer
FEPARAMS	Protocol_Name	Protocol_date	Scan_Date	Scan_ScannerName	Scan_NumChannels	Scan_MicronsPerPixelX	Scan_MicronsPerPixelY	Scan_OriginalGUID	Grid_Name	Grid_Date	Grid_NumSubGridRows	Grid_NumSubGridCols	Grid_NumRows	Grid_NumCols	Grid_RowSpacing	Grid_ColSpacing	Grid_OffsetX	Grid_OffsetY	Grid_NomSpotWidth	Grid_NomSpotHeight	Grid_GenomicBuild	FeatureExtractor_Barcode	FeatureExtractor_Sample	FeatureExtractor_ScanFileName	FeatureExtractor_ArrayName	FeatureExtractor_DesignFileName	FeatureExtractor_PrintingFileName	FeatureExtractor_PatternName	FeatureExtractor_ExtractionTime	FeatureExtractor_UserName	FeatureExtractor_ComputerName	FeatureExtractor_ScanFileGUID	FeatureExtractor_IsXDRExtraction	Scan_NumScanPass	GridPlacement_Version	GridPlacement_ArrayFormat	GridPlacement_placementMode	GridPlacement_ptsPerSide	GridPlacement_minPeakSpacing	GridPlacement_blocksizeAllowance	GridPlacement_initialFilterWidth	GridPlacement_coarseFilterWidth	GridPlacement_fineFilterWidth	GridPlacement_areaCutoffFactor	GridPlacement_areaQuestionableFactor	GridPlacement_areaSafetyFactor	GridPlacement_lineHalfWidth	GridPlacement_halfDepth	GridPlacement_maximumSlope	GridPlacement_gridWithChannel	GridPlacement_relativeStartProjectionRow	GridPlacement_relativeSizeProjectionRow	GridPlacement_relativeStartProjectionCol	GridPlacement_relativeSizeProjectionCol	IterativeSpotFind_CornerAdjust	IterativeSpotFind_AdjustThreshold	IterativeSpotFind_MaxIterations	IterativeSpotFind_FoundSpotThreshold	IterativeSpotFind_NumCornerFeatures	SpotAnalysis_Version	SpotAnalysis_weakthresh	SpotAnalysis_MinimumNumPixels	SpotAnalysis_RegionOfInterestMultiplier	SpotAnalysis_convergence_factor	SpotAnalysis_max_em_iter	SpotAnalysis_max_reject_ratio	SpotAnalysis_kmeans_rad_reject_factor	SpotAnalysis_kmeans_cen_reject_factor	SpotAnalysis_kmeans_moi_reject_factor	SpotAnalysis_isspot_factor	SpotAnalysis_isweakspot_factor	SpotAnalysis_BackgroundThreshold	SpotAnalysis_ROIType	SpotAnalysis_UseNominalDiameterFromGT	SpotAnalysis_RejectMethod	SpotAnalysis_StatBoundFeat	SpotAnalysis_StatBoundBG	SpotAnalysis_SpotStatsMethod	SpotAnalysis_CookiePercentage	SpotAnalysis_ExclusionZonePercentage	SpotAnalysis_EstimateLocalRadius	SpotAnalysis_LocalBGRadius	SpotAnalysis_SignalMethod	SpotAnalysis_ComputePixelSkew	SpotAnalysis_PixelSkewCookiePct	SpotAnalysis_CentroidDiff	SpotAnalysis_NozzleAdjust	OutlierFlagger_Version	OutlierFlagger_NonUnifOLOn	OutlierFlagger_FeatATerm	OutlierFlagger_BGATerm	OutlierFlagger_OLAutoComputeABC	OutlierFlagger_FeatBCoeff	OutlierFlagger_BGBCoeff	OutlierFlagger_FeatCCoeff	OutlierFlagger_BGCCoeff	OutlierFlagger_PopnOLOn	OutlierFlagger_MinPopulation	OutlierFlagger_IQRatio	OutlierFlagger_BackgroundIQRatio	OutlierFlagger_UseQtest	BGSubtractor_MultiplicativeDetrendOn	BGSubtractor_MultDetrendWinFilter	BGSubtractor_MultDetrendIncrement	BGSubtractor_MultDetrendWindow	BGSubtractor_MultDetrendNeighborhoodSize	BGSubtractor_MultHighPassFilter	BGSubtractor_PolynomialMultiplicativeDetrend	BGSubtractor_NegCtrlThresholdMultDetrendFactor	BGSubtractor_PolynomialMultiplicativeDetrendDegree	BGSubtractor_TestMultDetrendOnCVs	BGSubtractor_MultDetrendOnReplicates	BGSubtractor_BGSubMethod	BGSubtractor_MaxPVal	BGSubtractor_WellAboveMulti	BGSubtractor_BackgroundCorrectionOn	BGSubtractor_CalculateSurfaceMetricsOn	BGSubtractor_SpatialDetrendOn	BGSubtractor_DetrendLowPassFilter	BGSubtractor_DetrendLowPassPercentage	BGSubtractor_DetrendLowPassWindow	BGSubtractor_DetrendLowPassIncrement	BGSubtractor_NegCtrlSpreadCoeff	BGSubtractor_NegCtrlSpreadRobustOn	BGSubtractor_AdditiveDetrendFeatureSet	BGSubtractor_DetrendNeighborhoodSize	BGSubtractor_ErrModelSignificance	BGSubtractor_RobustNCStats	BGSubtractor_RobustNCOutlierFactor	BGSubtractor_ErrorModel	BGSubtractor_MultErrorGreen	BGSubtractor_AutoEstimateAddErrorGreen	BGSubtractor_MultNcAutoEstimate	BGSubtractor_MultRMSAutoEstimate	BGSubtractor_MultResidualsRMSAutoEstimate	BGSubtractor_UseSurrogates	BGSubtractor_Version	QCMetrics_UseSpikeIns	QCMetrics_minReplicatePopulation	QCMetrics_differentialExpressionPValue	QCMetrics_MaxEdgeDefectThreshold	QCMetrics_MaxEdgeNotFoundThreshold	QCMetrics_MaxLocalBGNonUnifThreshold	QCMetrics_MinNegCtrlSDev	QCMetrics_MinReproducibility	QCMetrics_Formulation	QCMetrics_EnableDyeFlip	QCMetrics_PercentileValueForSignal	FeatureExtractor_Version	FeatureExtractor_SingleTextFileOutput	FeatureExtractor_JPEGDownSampleFactor	FeatureExtractor_ColorMode	FeatureExtractor_QCReportType	FeatureExtractor_OutputQCReportGraphText
DATA	GE1_105_Dec08 (Read Only)	21-Nov-2008 12:35	05-08-2007 09:45:01	Agilent Technologies Scanner G2505C US80803205	1	5	5	9e8fa471-bbbd-43f5-a77b-a754cb9e2f84	021169_D_F_20080807	07-Aug-2008 00:00	1	1	532	85	73.3235	63.5	0	36.6617	65	65	ath1:Jan2004	252116910145_1_3		D:\agilent\gene experession\CB2009111-2\\252116910145_S01.tif	252116910145_S01	021169_D_F_20080807.xml		Agilent-021169	08-May-2009 10:22:07	Administrator	DATASYSTEM01	76a02eb8-bfe9-4dea-bdc0-a8127a0f4cea	0	1	10.5.1.1	0	0	5	7	0.666667	6	5	3	0.005	0.05	0.7	6	3	0.015	0	0.25	0.25	0.25	0.25	1	0.3	5	0.2	20	10.5.1.1	10	15	0.6	0.001	5	0.75	0.45	1.5	2.5	0.5	3	10	1	1	3	1.42	1.42	1	0.7	1.2	0	100	1	0	0.99	0	0	10.5.1.1	1	0.04	0.09	1	20	3	1	1	1	10	1.42	1.42	1	1	1	2	3	0.2	1	1	5	4	1	1	7	0.01	13	0	1	1	1	1	10	10	3	1	2	0.2	1	0	5	0	0.1	1	0	0	1	1	10.5.1.1	1	5	0.01	0.1	0.72	0.02	100	50	2	0	75	10.5.1.1	1	4	0	0	0
*
TYPE	float	float	float	integer	integer	float	float	float	integer	float	float	float	integer	float	float	integer	integer	integer	integer	integer	float	float	float	integer	float	float	float	float	float	integer	integer	float	float	float	float	float	integer	float	float	float	float	integer	float	float	float	float	float	integer	float	float	float	float	float	float	float	integer	float	integer	float	float	float	float	integer	float	float	float	float	text	float	float	float	float	float	float	float	float	float	float	float	float	float	float	float	float	float	float	float	float	float	integer	integer	integer	float	integer	text	integer	boolean	float	float	boolean	float	boolean	float	boolean	float	boolean	float	boolean	float	boolean	float	boolean	float	boolean	float	boolean
STATS	gDarkOffsetAverage	gDarkOffsetMedian	gDarkOffsetStdDev	gDarkOffsetNumPts	gSaturationValue	gAvgSig2BkgeQC	gAvgSig2BkgNegCtrl	gRatioSig2BkgeQC_NegCtrl	gNumSatFeat	gLocalBGInlierNetAve	gLocalBGInlierAve	gLocalBGInlierSDev	gLocalBGInlierNum	gGlobalBGInlierAve	gGlobalBGInlierSDev	gGlobalBGInlierNum	gNumFeatureNonUnifOL	gNumPopnOL	gNumNonUnifBGOL	gNumPopnBGOL	gOffsetUsed	gGlobalFeatInlierAve	gGlobalFeatInlierSDev	gGlobalFeatInlierNum	AnyColorPrcntFeatNonUnifOL	AnyColorPrcntBGNonUnifOL	AnyColorPrcntFeatPopnOL	AnyColorPrcntBGPopnOL	TotalPrcntFeatOL	gNumNegBGSubFeat	gNonCtrlNumNegFeatBGSubSig	gSpatialDetrendRMSFit	gSpatialDetrendRMSFilteredMinusFit	gSpatialDetrendSurfaceArea	gSpatialDetrendVolume	gSpatialDetrendAveFit	gNonCtrlNumSatFeat	gNonCtrl99PrcntNetSig	gNonCtrl50PrcntNetSig	gNonCtrl1PrcntNetSig	gNonCtrlMedPrcntCVBGSubSig	gCtrleQCNumSatFeat	gCtrleQC99PrcntNetSig	gCtrleQC50PrcntNetSig	gCtrleQC1PrcntNetSig	geQCMedPrcntCVBGSubSig	geQCSig2BkgLow2	gNegCtrlNumInliers	gNegCtrlAveNetSig	gNegCtrlSDevNetSig	gNegCtrlAveBGSubSig	gNegCtrlSDevBGSubSig	gAveNumPixOLLo	gAveNumPixOLHi	gPixCVofHighSignalFeat	gNumHighSignalFeat	AddErrorEstimateGreen	TotalNumFeatures	ROIHeight	ROIWidth	CentroidDiffX	CentroidDiffY	NumFoundFeat	MaxNonUnifEdges	MaxSpotNotFoundEdges	gMultDetrendRMSFit	gMultDetrendSurfaceAverage	eQCLowSigName2	eQCOneColorLogLowSignal	eQCOneColorLogLowSignalError	eQCOneColorLogHighSignal	eQCOneColorLinFitLogLowConc	eQCOneColorLinFitLogLowSignal	eQCOneColorLinFitLogHighConc	eQCOneColorLinFitLogHighSignal	eQCOneColorLinFitSlope	eQCOneColorLinFitIntercept	eQCOneColorLinFitRSQ	eQCOneColorSpikeDetectionLimit	gNonCtrl50PrcntBGSubSig	gCtrleQC50PrcntBGSubSig	gMedPrcntCVProcSignal	geQCMedPrcntCVProcSignal	gOutlierFlagger_Auto_FeatB_Term	gOutlierFlagger_Auto_FeatC_Term	gOutlierFlagger_Auto_BgndB_Term	gOutlierFlagger_Auto_BgndC_Term	OutlierFlagger_FeatChiSq	OutlierFlagger_BgndChiSq	GriddingStatus	NumGeneNonUnifOL	TotalNumberOfReplicatedGenes	gPercentileIntensityProcessedSignal	ExtractionStatus	QCMetricResults	gNonCtrlNumWellAboveBG	GridHasBeenOptimized	gNegCtrlSpread	Metric_AnyColorPrcntFeatNonUnifOL	Metric_AnyColorPrcntFeatNonUnifOL_IsInRange	Metric_DetectionLimit	Metric_DetectionLimit_IsInRange	Metric_absGE1E1aSlope	Metric_absGE1E1aSlope_IsInRange	Metric_gE1aMedCVProcSignal	Metric_gE1aMedCVProcSignal_IsInRange	Metric_gNegCtrlAveBGSubSig	Metric_gNegCtrlAveBGSubSig_IsInRange	Metric_gNegCtrlAveNetSig	Metric_gNegCtrlAveNetSig_IsInRange	Metric_gNegCtrlSDevBGSubSig	Metric_gNegCtrlSDevBGSubSig_IsInRange	Metric_gNonCntrlMedCVProcSignal	Metric_gNonCntrlMedCVProcSignal_IsInRange	Metric_gSpatialDetrendRMSFilteredMinusFit	Metric_gSpatialDetrendRMSFilteredMinusFit_IsInRange
DATA	6.74569	6.74569	1.50368	0	779072	1.11788	3.42368	0.326515	0	11.8971	18.6428	1.58567	43832	18.6428	1.58567	43832	90	130	68	1387	6.74569	7982.32	29899.5	45010	0.199027	0.150376	0.287483	3.06723	0.189485	6547	5472	5.28326	8.97762	1.02369	12.8248	53.5186	0	128815	934.287	33.4289	13.4465	0	119.5	45.9264	33.521	-1	0.90471	137	37.1327	5.82086	-8.71797	4.5171	0.250929	1.03306	0.151686	12266	8.97762	45220	4.37558	7.61976	0.808479	1.06256	43437	0.00588235	0.0263158	0.109691	1.00462	(+)E1A_r60_3	0	0	0	0	0	0	0	0	0	0	-1	885.389	0.316325	3.77358	-1	796.308	108.05	52.4	27.3533	1.94533	2.47197	0	79	43603	5363.16	0	ExtractionInRange	32341	0	27.8771	0.19903	1	-1	0	0	0	-1	1	-8.71797	1	37.1327	1	4.5171	1	3.77358	1	8.97762	1
*
TYPE	integer	integer	integer	text	text	integer	text	integer	text	integer	integer	text	text	text	text	float	float	float	boolean	float	float	integer	integer	integer	float	float	float	float	integer	float	float	float	float	integer	boolean	boolean	boolean	boolean	boolean	boolean	float	float	boolean	float	integer	boolean	float	float	integer	boolean	float	float	float	float	float	float	float	boolean	float	boolean	boolean
FEATURES	FeatureNum	Row	Col	accessions	chr_coord	SubTypeMask	SubTypeName	Start	Sequence	ProbeUID	ControlType	ProbeName	GeneName	SystematicName	Description	PositionX	PositionY	gSurrogateUsed	gIsFound	gProcessedSignal	gProcessedSigError	gNumPixOLHi	gNumPixOLLo	gNumPix	gMeanSignal	gMedianSignal	gPixSDev	gPixNormIQR	gBGNumPix	gBGMeanSignal	gBGMedianSignal	gBGPixSDev	gBGPixNormIQR	gNumSatPix	gIsSaturated	gIsFeatNonUnifOL	gIsBGNonUnifOL	gIsFeatPopnOL	gIsBGPopnOL	IsManualFlag	gBGSubSignal	gBGSubSigError	gIsPosAndSignif	gPValFeatEqBG	gNumBGUsed	gIsWellAboveBG	gBGUsed	gBGSDUsed	ErrorModel	gSpatialDetrendIsInFilteredSet	gSpatialDetrendSurfaceValue	SpotExtentX	SpotExtentY	gNetSignal	gMultDetrendSignal	gProcessedBackground	gProcessedBkngError	IsUsedBGAdjust	gInterpolatedNegCtrlSub	gIsInNegCtrlRange	gIsUsedInMD
DATA	1	1	1		 	260	BrightCorner	0		0	1	GE_BrightCorner	GE_BrightCorner	GE_BrightCorner		6697.24	248.607	0	1	4.811785e+002	4.921252e+001	0	0	65	4.593231e+002	469	8.859231e+001	8.450820e+001	704	1.583239e+001	15	5.438682e+000	5.189100e+000	0	0	0	0	0	0	0	418.506	42.8027	1	1.9364e-140	1	1	40.8171	5.43868	1	0	40.8171	52.6241	52.6241	452.577	0.869752	15.8324	5.43868	0	431.017	0	0
DATA	2	1	2		 	66	Structural	0		1	1	DarkCorner	DarkCorner	DarkCorner		6722.62	248.289	10.3402	1	1.034023e+001	1.029077e+001	1	0	64	3.812500e+001	39	9.252198e+000	8.339625e+000	523	1.555832e+001	15	5.035310e+000	5.189100e+000	0	0	0	0	0	0	0	-3.04102	8.97762	0	0.380031	1	0	41.166	5.03531	1	0	41.166	49.5074	49.5074	31.3793	0.872396	15.5583	5.03531	0	9.45698	0	0
DATA	3	1	3		 	66	Structural	0		1	1	DarkCorner	DarkCorner	DarkCorner		6747.74	248.863	10.3102	1	1.031017e+001	1.026085e+001	0	0	66	3.746970e+001	37.5	9.547001e+000	1.149015e+001	512	1.621680e+001	16	5.184830e+000	5.189100e+000	0	0	0	0	0	0	0	-4.05167	8.97762	0	0.242687	1	0	41.5214	5.18483	1	0	41.5214	48.2044	48.2044	30.724	0.874939	16.2168	5.18483	0	8.43141	0	0
DATA	4	1	4		 	66	Structural	0		1	1	DarkCorner	DarkCorner	DarkCorner		6773.58	248.573	10.2804	1	1.028037e+001	1.023120e+001	3	0	61	4.034426e+001	39	1.008610e+001	9.636900e+000	529	1.624008e+001	16	5.335791e+000	5.930400e+000	0	0	0	0	0	0	0	-1.45452	8.97762	0	0.674243	1	0	41.7988	5.33579	1	0	41.7988	57.5363	57.5363	33.5986	0.877475	16.2401	5.33579	0	10.9568	0	0
DATA	5	1	5		 	66	Structural	0		1	1	DarkCorner	DarkCorner	DarkCorner		6799.37	248.596	10.2519	1	1.025186e+001	1.020283e+001	1	0	63	3.925397e+001	38	1.165633e+001	1.149015e+001	510	1.673725e+001	16	5.587453e+000	5.189100e+000	0	0	0	0	0	0	0	-2.75875	8.97762	0	0.425708	1	0	42.0127	5.58745	1	0	42.0127	57.8122	57.8122	32.5083	0.879915	16.7373	5.58745	0	9.52102	0	0
DATA	6	1	6		 	66	Structural	0		1	1	DarkCorner	DarkCorner	DarkCorner		6824.39	248.757	10.2254	1	1.022542e+001	1.017652e+001	2	0	63	3.746032e+001	38	8.635683e+000	9.636900e+000	524	1.681107e+001	16	5.903348e+000	6.671700e+000	0	0	0	0	0	0	0	-4.77629	8.97762	0	0.168853	1	0	42.2366	5.90335	1	0	42.2366	47.2035	47.2035	30.7146	0.88219	16.8111	5.90335	0	7.39876	0	0
DATA	7	1	7		 	66	Structural	0		1	1	DarkCorner	DarkCorner	DarkCorner		6849.91	248.614	10.1998	1	1.019979e+001	1.015100e+001	0	0	64	3.868750e+001	39	9.899295e+000	1.056353e+001	530	1.597736e+001	16	5.767015e+000	6.486375e+000	0	0	0	0	0	0	0	-3.8246	8.97762	0	0.269974	1	0	42.5121	5.76702	1	0	42.5121	57.259	57.259	31.9418	0.884407	15.9774	5.76702	0	8.30826	0	0
DATA	8	1	8		 	66	Structural	0		1	1	DarkCorner	DarkCorner	DarkCorner		6875.5	248.648	10.1755	1	1.017546e+001	1.012679e+001	1	0	65	4.109231e+001	41	1.150506e+001	1.186080e+001	531	1.615443e+001	16	5.349544e+000	5.930400e+000	0	0	0	0	0	0	0	-1.68564	8.97762	0	0.626211	1	0	42.7779	5.34954	1	0	42.7779	57.5363	57.5363	34.3466	0.886522	16.1544	5.34954	0	10.4006	0	0
DATA	9	1	9		 	66	Structural	0		1	1	DarkCorner	DarkCorner	DarkCorner		6900.9	248.763	10.1527	1	1.015272e+001	1.010416e+001	2	0	64	3.921875e+001	38.5	8.628982e+000	8.154300e+000	520	1.630000e+001	16	5.226139e+000	5.189100e+000	0	0	0	0	0	0	0	-3.78191	8.97762	0	0.275332	1	0	43.0007	5.22614	1	0	43.0007	44.0646	44.0646	32.4731	0.888507	16.3	5.22614	0	8.22511	0	0
DATA	10	1	10		 	66	Structural	0		1	1	DarkCorner	DarkCorner	DarkCorner		6926.12	248.467	10.1317	1	1.013168e+001	1.008322e+001	1	0	62	3.959677e+001	39	9.726522e+000	9.451575e+000	525	1.675048e+001	17	5.772122e+000	5.930400e+000	0	0	0	0	0	0	0	-3.61681	8.97762	0	0.296745	1	0	43.2136	5.77212	1	0	43.2136	43.3362	43.3362	32.8511	0.890353	16.7505	5.77212	0	8.3233	0	0
DATA	11	1	11		 	66	Structural	0		1	1	DarkCorner	DarkCorner	DarkCorner		6951.42	249.06	10.1119	1	1.011186e+001	1.006349e+001	1	0	63	3.741270e+001	36	9.559044e+000	8.895600e+000	522	1.655747e+001	16	6.051725e+000	6.671700e+000	0	0	0	0	0	0	0	-6.01117	8.97762	0	0.0839646	1	0	43.4239	6.05172	1	0	43.4239	45.835	45.835	30.667	0.892098	16.5575	6.05172	0	5.84696	0	0
DATA	12	1	12	ug|EG492221	unmapped	0		394	GCAGCATCCTCAATACATTCCTCAGTAGCTGTCATGCGACCATTTAAGCAATCAAAGTTT	3	0	A_84_P800302	AT1G21580	EG492221	ug|AYAXY85TF pooled cDNA populations Arabidopsis thaliana cDNA, mRNA sequence [EG492221]	6976.91	248.935	0	1	2.361671e+001	1.031921e+001	5	0	62	6.472581e+001	67	1.567725e+001	1.501132e+001	517	1.619536e+001	16	5.530968e+000	5.930400e+000	0	0	0	0	0	0	0	21.1065	9.2224	1	9.73224e-009	1	0	43.6193	5.53097	1	0	43.6193	54.4085	54.4085	57.9801	0.893711	16.1954	5.53097	0	32.8933	0	0
DATA	13	1	13	tair|AT1G09650.1|ref|NM_100837|ug|AK229128|ta|TA50806_3702	at|chr1:3127055-3127114	0		1246	ATGATGTTGCTTTCGAGGCTGACTCCATCGGTCATCCTGTCTGTTATTTCCCGAGTTTAA	5	0	A_84_P20838	AT1G09650	AT1G09650.1	tair|F-box family protein [AT1G09650.1]	7002.31	249.014	0	1	3.453025e+002	3.595711e+001	0	0	65	3.529077e+002	345	8.302310e+001	8.673210e+001	509	1.609234e+001	16	5.385651e+000	5.930400e+000	0	0	0	0	0	0	0	309.111	32.1884	1	9.11294e-123	1	1	43.7966	5.38565	1	0	43.7966	47.2035	47.2035	346.162	0.895189	16.0923	5.38565	0	320.815	0	0
DATA	14	1	14	tair|AT4G30510.1|tair|AT4G30510.2|ref|NM_202912|ref|NM_119197	at|chr4:14905745-14905686	0		831	CAGTGTGAGTGATGCACTAGATCCAGCTCATCATCATGTGCTTCAAAACGCAGTTTCTTC	7	0	A_84_P763788	AtATG18b	AT4G30510.1	tair|AtATG18b (Arabidopsis thaliana homolog of yeast autophagy 18 (ATG18) b) [AT4G30510.1]	7027.38	249	0	1	1.345595e+003	1.349316e+002	0	0	65	1.250292e+003	1152	2.676701e+002	3.165351e+002	515	1.549126e+001	15	5.607928e+000	5.930400e+000	0	0	0	0	0	0	0	1206.34	120.967	1	9.91196e-203	1	1	43.9543	5.60793	1	0	43.9543	48.5334	48.5334	1243.55	0.896509	15.4913	5.60793	0	1217.95	0	0
DATA	15	1	15	tair|AT1G18460.1|ref|NM_101703|ta|TA34493_3702|tc|NP184598	at|chr1:6354181-6354240	0		982	TGACGTTTCGGATGATGAGATCATTCAGACTGCCATTCTAGGAGATAACGATTCATCTCT	9	0	A_84_P840007	AT1G18460	AT1G18460.1	tair|lipase family protein [AT1G18460.1]	7052.79	249.194	0	1	8.977364e+002	9.032894e+001	0	0	65	8.500000e+002	803	2.010766e+002	2.194248e+002	517	1.604062e+001	16	5.711091e+000	5.930400e+000	0	0	0	0	0	0	0	805.91	81.0895	1	6.03332e-179	1	1	44.0905	5.71109	1	0	44.0905	47.5395	47.5395	843.254	0.897713	16.0406	5.71109	0	817.419	0	0
DATA	16	1	16	tair|AT2G30670.1|ref|NM_128619|tc|NP457000	at|chr2:13076713-13076548	0		571	TTATCTACACTGCTATGGCTCAACCTTTTTTCAAAGACGCCGATTACGAGAAGAGTTTGG	11	0	A_84_P13493	AT2G30670	AT2G30670.1	tair|tropinone reductase, putative / tropine dehydrogenase, putative [AT2G30670.1]	7078.24	249.029	0	1	5.641941e+002	5.729684e+001	1	0	64	5.512813e+002	548	1.159442e+002	1.197200e+002	525	1.657333e+001	16	5.798201e+000	5.930400e+000	0	0	0	0	0	0	0	507.075	51.4961	1	1.08246e-151	1	1	44.2058	5.7982	1	0	44.2058	46.8651	46.8651	544.536	0.898761	16.5733	5.7982	0	518.475	0	0
DATA	17	1	17	tc|TC314163	at|chr3:10683940-10683999	0		567	GCCCCATAATAATAGGAGGGCACTTCCCCCTTTTCTGAGAGTTTGTGAACATATTACTCA	13	0	A_84_P863067	TC314163	TC314163	tc|NM_113770 structural constituent of ribosome {Arabidopsis thaliana} (exp=-1; wgp=0; cg=0), partial (84%) [TC314163]	7104	249	0	1	7.557689e+004	7.557696e+003	0	2	67	6.803890e+004	79452	7.844431e+003	-8.751788e+003	516	1.635853e+001	16	5.321266e+000	4.633125e+000	0	0	0	0	0	0	0	67994.6	6799.47	1	0	1	1	44.3027	5.32127	1	0	44.3027	54.9904	54.9904	68032.1	0.899674	16.3585	5.32127	0	68005.9	0	0
DATA	18	1	18	tair|AT4G26690.1|ref|NM_118803|ta|TA25810_3702|ta|TA25794_3702	at|chr4:13456621-13456562	0		2627	TATTCTAGTTCTGTCCAAAAAACAACAGGTTATTCTTTGAGTGTGACTTTCCCTCGGATT	15	0	A_84_P76784	MRH5/SHV3	AT4G26690.1	tair|MRH5/SHV3 (morphogenesis of root hair 5); glycerophosphodiester phosphodiesterase/ kinase [AT4G26690.1]	7129.5	249	0	1	1.155674e+004	1.155717e+003	1	0	61	1.045039e+004	9847	2.306968e+003	2.064521e+003	516	1.626550e+001	16	5.836382e+000	5.930400e+000	0	0	0	0	0	0	0	10406	1040.64	1	0	1	1	44.38	5.83638	1	0	44.38	54.1152	54.1152	10443.6	0.900428	16.2655	5.83638	0	10417.2	0	0
DATA	19	1	19	tair|AT3G28550.1|ref|NM_113775|ta|TA33856_3702|ta|N38107	at|chr3:10702171-10702112	0		2995	CATATGTCTACAGTTCTCCACCACCACCATCATACTCACCTTCTCCAAAAACTGAGTACT	17	0	A_84_P856120	AT3G28550	AT3G28550.1	tair|proline-rich extensin-like family protein [AT3G28550.1]	7154.5	249	0	1	1.146739e+004	1.146782e+003	0	1	61	1.037677e+004	10448	1.407921e+003	1.262434e+003	515	1.623107e+001	16	5.515014e+000	5.930400e+000	0	0	0	0	0	0	0	10332.3	1033.27	1	0	1	1	44.4496	5.51501	1	0	44.4496	54.1152	54.1152	10370	0.901018	16.2311	5.51501	0	10343.3	0	0
DATA	20	1	20	tair|AT4G11450.1|ref|NM_117216|ta|TA49999_3702|ta|BX835399	at|chr4:6959173-6959114	0		2288	TTAGTTGAAGCAGTAACAGAGGAAGAAGAAGTCCCTAAGCCTCTGAAAGAAGCTGTGACC	19	0	A_84_P844437	AT4G11450	AT4G11450.1	tair|similar to unknown protein [Arabidopsis thaliana] (TAIR:AT1G63520.1); similar to hypothetical protein [Vitis vinifera] (GB:CAN65660.1) [AT4G11450.1]	7180.03	249.136	0	1	8.577006e+002	8.634629e+001	0	0	66	8.176970e+002	792	1.697385e+002	1.994097e+002	501	1.626347e+001	16	5.229765e+000	5.189100e+000	0	0	0	0	0	0	0	773.194	77.8389	1	1.66699e-176	1	1	44.5028	5.22977	1	0	44.5028	46.5243	46.5243	810.951	0.901473	16.2635	5.22977	0	784.075	0	0
DATA	21	1	21	tair|AT1G49975.1|ref|NM_103885|ta|TA40861_3702|ta|TA40862_3702	at|chr1:18509024-18509083	0		357	TATAAAGGGAAAGACAGAAGCAGAGCTCAGTGAATCTGAAAAACGGATTCTGGAATGGCT	21	0	A_84_P825165	AT1G49975	AT1G49975.1	tair|similar to hypothetical protein [Vitis vinifera] (GB:CAN66219.1) [AT1G49975.1]	7205.5	249	0	1	9.185197e+003	9.185737e+002	0	0	62	8.327387e+003	7937	1.638110e+003	1.623818e+003	518	1.617954e+001	16	5.313445e+000	5.189100e+000	0	0	0	0	0	0	0	8282.85	828.333	1	1.71981e-316	1	1	44.5417	5.31344	1	0	44.5417	54.1152	54.1152	8320.64	0.90176	16.1795	5.31344	0	8293.59	0	0
DATA	22	1	22	ug|EG453064	at|chr4:10034268-10034327	0		745	TCCCATCTAAAGTCCCAAAGTTGTTACCATCTTCTACATTGCACACAGATTCTTCAGCAT	23	0	A_84_P792466	AT4G18080	EG453064	ug|AYAWZ05TR pooled cDNA populations Arabidopsis thaliana cDNA, mRNA sequence [EG453064]	7230.61	249.069	10.002	1	1.000195e+001	9.954112e+000	6	0	58	4.175862e+001	41	1.080823e+001	1.186080e+001	527	1.600949e+001	16	5.553910e+000	5.930400e+000	0	0	0	0	0	0	0	-2.81397	8.97762	0	0.416525	1	0	44.5726	5.55391	1	0	44.5726	53.8203	53.8203	35.0129	0.901901	16.0095	5.55391	0	7.79437	1	0
DATA	23	1	23	tair|AT5G36657.1|tair|AT5G36658.1|tair|AT5G36350.1|tair|AT5G36360.1	at|chr5:14401236-14401177	0		170	GGCTTGTTGCAAAGCATTTTTGGACACCGATAATTGCAAACCGAAAATTCCATTCATTCC	25	0	A_84_P768557	AT5G36657	AT5G36657.1	tair|Encodes a ECA1 gametogenesis related family protein [AT5G36657.1]	7256.36	249.476	10.0019	1	1.000188e+001	9.954040e+000	0	0	65	4.038462e+001	39	1.161181e+001	1.334340e+001	522	1.608621e+001	16	5.648216e+000	5.930400e+000	0	0	0	0	0	0	0	-4.20617	8.97762	0	0.225278	1	0	44.5908	5.64822	1	0	44.5908	44.4243	44.4243	33.6389	0.901908	16.0862	5.64822	0	6.25103	1	0
DATA	24	1	24	tair|AT4G32440.2|ref|NM_202931|ug|AK229215|ta|TA43592_3702	at|chr4:15659516-15659575	0		1493	GCAGGCTTCCTTATTTGCAGTCTGGTTGGATAATTTTGCTGACATCATGTCAAGTTCTGA	27	0	A_84_P851423	AT4G32440	AT4G32440.2	tair|agenet domain-containing protein [AT4G32440.2]	7281.44	249.534	0	1	2.149534e+003	2.151838e+002	3	0	61	1.982934e+003	1816	4.348065e+002	4.818450e+002	518	1.615251e+001	16	5.559412e+000	5.930400e+000	0	0	0	0	0	0	0	1938.33	194.041	1	1.01326e-230	1	1	44.6026	5.55941	1	0	44.6026	49.1849	49.1849	1976.19	0.901745	16.1525	5.55941	0	1948.65	0	0
DATA	25	1	25	tair|AT4G13940.4|tair|AT4G13940.3|tair|AT4G13940.2|tair|AT4G13940.1	at|chr4:8054862-8054921	0		6	ACACACTTCTCTCTCTCTCTCTCTCTGCCTCCTTTCGGATTCAAATCTCAGATCTAGCTC	29	0	A_84_P808310	HOG1	AT4G13940.4	tair|HOG1 (HOMOLOGY-DEPENDENT GENE SILENCING 1) [AT4G13940.4]	7307.09	249.386	0	1	4.387777e+004	4.387788e+003	1	1	62	3.959663e+004	40400.5	5.122270e+003	4.463738e+003	511	1.630724e+001	16	6.010899e+000	5.930400e+000	0	0	0	0	0	0	0	39552	3955.21	1	0	1	1	44.608	6.0109	1	0	44.608	57.259	57.259	39589.9	0.901414	16.3072	6.0109	0	39562.2	0	0
DATA	26	1	26	tair|AT1G50950.1|ref|NM_103975	at|chr1:18887824-18887883	0		1712	AGCCGTTTGAAAGAGAGAATAGAGTAACAATCTTCTTTGCAGCGTCTTGACTTCTTCTTG	31	0	A_84_P501920	AT1G50950	AT1G50950.1	tair|thioredoxin-related [AT1G50950.1]	7331.99	249.391	0	1	5.586363e+002	5.674538e+001	0	0	65	5.479385e+002	523	1.279597e+002	1.237971e+002	520	1.643269e+001	16	5.546379e+000	5.930400e+000	0	0	0	0	0	0	0	503.305	51.1249	1	2.96791e-151	1	1	44.6333	5.54638	1	0	44.6333	46.8651	46.8651	541.193	0.900953	16.4327	5.54638	0	513.399	0	0
DATA	27	1	27	tair|AT3G11950.1|ref|NM_112028|ug|AK226618|ta|TA51721_3702	at|chr3:3783699-3783640	0		1427	AGACAACAACTCTGCAGATGATTTATCAGAGAGAACCGAAACCAAAGCTCCAGAAGTTGT	33	0	A_84_P759826	AT3G11950	AT3G11950.1	tair|homogentisate farnesyltransferase/ homogentisate geranylgeranyltransferase/ homogentisate solanesyltransferase/ prenyltransferase [AT3G11950.1]	7357.59	249.254	0	1	4.540200e+002	4.648412e+001	0	0	65	4.534154e+002	454	1.005211e+002	1.074885e+002	518	1.594015e+001	16	5.312142e+000	5.189100e+000	0	0	0	0	0	0	0	408.764	41.8507	1	4.62549e-139	1	1	44.6513	5.31214	1	0	44.6513	47.5395	47.5395	446.67	0.900322	15.9402	5.31214	0	418.761	0	0
DATA	28	1	28	tair|AT5G52440.1|ref|NM_124623|ta|TA33517_3702|ta|H76320	at|chr5:21305590-21305649	0		745	AAGTTCACTGAAGAGCAGCTAAAAGCTTTGTCTCCCGCTGAAAGCCAAACAGAGGATCAA	35	0	A_84_P13114	HCF106	AT5G52440.1	tair|HCF106 (High chlorophyll fluorescence 106) [AT5G52440.1]	7383.12	249.418	0	1	6.693102e+003	6.693846e+002	3	0	60	6.065533e+003	5693	1.105008e+003	1.048384e+003	504	1.630357e+001	16	5.487842e+000	5.930400e+000	0	0	0	0	0	0	0	6020.87	602.154	1	1.1847e-297	1	1	44.6617	5.48784	1	0	44.6617	46.1809	46.1809	6058.79	0.899564	16.3036	5.48784	0	6030.77	0	0
DATA	29	1	29	tair|AT5G36223.1	at|chr5:014273678-014273619	0		2805	TAATGCGTCGAAGGGGTATGGCCTTCATAACACTTTTTGGGTTAAAGAGTACTATATGGC	37	0	A_84_P766049	AT5G36223	AT5G36223.1	tair|transposable element gene [AT5G36223.1]	7408.58	249.427	10.0381	1	1.003809e+001	9.995914e+000	1	0	63	4.776190e+001	49	1.135315e+001	1.223145e+001	508	1.661024e+001	16	5.764413e+000	5.930400e+000	0	0	0	0	0	0	0	3.06883	8.98287	0	0.375701	1	0	44.6931	5.76441	1	0	44.6931	57.5363	57.5363	41.0162	0.898654	16.6102	5.76441	0	12.8997	1	0
DATA	30	1	30	tair|AT3G59360.1|tair|AT3G59360.2|ref|NM_115798|ref|NM_180390	at|chr3:21947178-21946976	0		1396	GAGCAACAACAGAATGGGAACCTAGAACTAGGCAACACAAAGGATACTCACAGGGCTAAT	39	0	A_84_P14691	ATUTR6/UTR6	AT3G59360.1	tair|ATUTR6/UTR6 (UDP-GALACTOSE TRANSPORTER 6); nucleotide-sugar transmembrane transporter [AT3G59360.1]	7433.67	248.922	0	1	2.856934e+003	2.858684e+002	0	0	65	2.609092e+003	2462	6.811539e+002	6.560505e+002	522	1.599617e+001	16	5.310330e+000	4.447800e+000	0	0	0	0	0	0	0	2564.34	256.591	1	3.02448e-247	1	1	44.7509	5.31033	1	0	44.7509	45.1352	45.1352	2602.35	0.897585	15.9962	5.31033	0	2574.16	0	0
DATA	31	1	31	tair|AT1G70600.1|ref|NM_105728|ta|TA28585_3702|ta|AA041053	at|chr1:26624794-26624735	0		528	TCTTCTATGGAGTTTTATCATCTTTTGTTGTCTTTTGGATTTTGGAAAGAGCGAGATCTC	41	0	A_84_P216048	AT1G70600	AT1G70600.1	tair|60S ribosomal protein L27A (RPL27aC) [AT1G70600.1]	7459.5	249.352	0	1	1.142224e+005	1.142224e+004	0	2	64	1.024352e+005	96499.5	1.506519e+004	1.609529e+004	516	1.664535e+001	16	6.068876e+000	6.671700e+000	0	0	0	0	0	0	0	102390	10239	1	0	1	1	44.8709	6.06888	1	0	44.8709	57.5363	57.5363	102428	0.896412	16.6453	6.06888	0	102400	0	0
DATA	32	1	32	tair|AT2G14110.1|ref|NM_126983|ta|TA47975_3702|tc|NP453050	at|chr2:5960017-5960076	0		623	AGAATAAACAGGTTTGGCGTGACAAGTATTCTGGAAAGCCTACATCATCGGAGACAGACA	43	0	A_84_P51360	AT2G14110	AT2G14110.1	tair|similar to unnamed protein product [Vitis vinifera] (GB:CAO43153.1); contains InterPro domain HAD-superfamily phosphatase, subfamily IIIC (InterPro:IPR010033) [AT2G14110.1]	7484.76	249.366	0	1	2.095802e+003	2.098200e+002	2	0	63	1.920921e+003	1873	4.168179e+002	4.169812e+002	516	1.644961e+001	16	5.804533e+000	5.930400e+000	0	0	0	0	0	0	0	1875.96	187.811	1	8.64198e-229	1	1	44.9584	5.80453	1	0	44.9584	47.5395	47.5395	1914.17	0.895105	16.4496	5.80453	0	1885.83	0	0
DATA	33	1	33	ug|DR227250	at|chr5:9761618-9761990	0		248	TCCTGGTTTTGGCTTTTGGCGTTCTGGGGTTGACATTAATACTCAACATGTCGATTTTTA	45	0	A_84_P792507	DR227250	DR227250	ug|1106779 CERES-147 Arabidopsis thaliana cDNA clone 252145 5', mRNA sequence [DR227250]	7510	249.343	0	1	1.783319e+003	1.786147e+002	0	0	65	1.638646e+003	1532	3.895782e+002	3.639783e+002	513	1.614035e+001	16	5.616294e+000	5.930400e+000	0	0	0	0	0	0	0	1593.7	159.623	1	3.65176e-219	1	1	44.9438	5.61629	1	0	44.9438	45.4864	45.4864	1631.9	0.893672	16.1404	5.61629	0	1603.5	0	0
DATA	34	1	34	tair|AT3G53340.1|ref|NM_115194|ta|TA53194_3702|ta|TA47150_3702	at|chr3:19786017-19785665	0		585	AACAAGGCTCATTCTCACAGGGTCCTTATGGAAACTCTCAAGGTTCGAATATGATGGTTC	47	0	A_84_P837809	AT3G53340	AT3G53340.1	tair|transcription factor [AT3G53340.1]	7535.12	249.418	0	1	5.638714e+003	5.639612e+002	1	0	62	5.075532e+003	4811.5	1.142159e+003	1.216844e+003	517	1.649710e+001	16	6.024055e+000	6.671700e+000	0	0	0	0	0	0	0	5030.49	503.129	1	4.87232e-287	1	1	45.044	6.02405	1	0	45.044	46.1809	46.1809	5068.79	0.892134	16.4971	6.02405	0	5040.34	0	0
DATA	35	1	35	tair|AT2G01340.1|ref|NM_126195|tc|NP454716|ta|AV552747	at|chr2:164358-164417	0		300	AGAAGGGTAAGATCAGGAATTCACGTGAGTGCAAAGGAGAGGCTTGAGAGTCTCATGCTG	49	0	A_84_P843544	AT2G01340	AT2G01340.1	tair|similar to unknown protein [Arabidopsis thaliana] (TAIR:AT1G71015.1); similar to unknown [Glycine max] (GB:AAG38147.1); contains InterPro domain Trigger factor, C-terminal, bacterial; (InterPro:IPR008880) [AT2G01340.1]	7560.62	249.562	0	1	3.140855e+002	3.298701e+001	3	1	60	3.248167e+002	313.5	5.628725e+001	5.281763e+001	512	1.593359e+001	16	5.640180e+000	5.930400e+000	0	0	0	0	0	0	0	279.681	29.3737	1	5.76521e-117	1	1	45.1353	5.64018	1	0	45.1353	48.2044	48.2044	318.071	0.890463	15.9336	5.64018	0	289.586	0	0
DATA	36	1	36	tair|AT1G21330.1|ug|AY800590|tc|NP1339806	at|chr1:7475310-7475369	0		619	GACATGATCATCAAACTCATCACGGATACATCTCTCGGGAAAGGATGTTTGTTCTTGGTG	51	0	A_84_P13371	AT1G21330	AT1G21330.1	tair|transposable element gene [AT1G21330.1]	7586.31	249.922	10.1507	1	1.015071e+001	1.010216e+001	4	0	61	4.149180e+001	40	1.186258e+001	1.186080e+001	512	1.603711e+001	16	5.456875e+000	5.930400e+000	0	0	0	0	0	0	0	-3.74573	8.97762	0	0.279931	1	0	45.2375	5.45688	1	0	45.2375	45.1352	45.1352	34.7461	0.888683	16.0371	5.45688	0	6.22665	1	0
DATA	37	1	37	tair|AT5G02630.1|ref|NM_120341|ug|AK117185|ta|TA47245_3702	at|chr5:593012-593071	0		1243	GGCCAATAGAGAAGAACGAGTATTGTGATGTTGATGATGAAGAAGAAATTGTAGAGCTTT	53	0	A_84_P12037	AT5G02630	AT5G02630.1	tair|similar to unknown protein [Arabidopsis thaliana] (TAIR:AT5G18520.1); similar to unknown protein [Arabidopsis thaliana] (TAIR:AT3G09570.1); similar to unnamed protein product [Vitis vinifera] (GB:CAO18079.1); contains InterPro domain Transmembrane re	7611.5	249.5	0	1	1.398694e+003	1.402353e+002	0	0	68	1.285691e+003	1219	3.136678e+002	3.233921e+002	515	1.552621e+001	15	5.063487e+000	5.189100e+000	0	0	0	0	0	0	0	1240.33	124.358	1	2.27291e-204	1	1	45.3599	5.06349	1	0	45.3599	49.1849	49.1849	1278.95	0.886778	15.5262	5.06349	0	1250.42	0	0
DATA	38	1	38	tair|AT1G49360.1|ref|NM_103826|ta|TA45835_3702|ta|CNS0ACHK	at|chr1:18271042-18270983	0		1434	CTCCGAAGCAGTAAATACAGAGTACGTATTTATCTGAATTTTCAGCTTGATTTAGTCTCA	55	0	A_84_P225689	AT1G49360	AT1G49360.1	tair|F-box family protein [AT1G49360.1]	7637.12	249.418	0	1	2.060493e+003	2.062990e+002	3	0	60	1.868467e+003	1815	3.165858e+002	2.790994e+002	524	1.601527e+001	15	5.416828e+000	5.930400e+000	0	0	0	0	0	0	0	1823.06	182.527	1	4.22015e-227	1	1	45.4056	5.41683	1	0	45.4056	46.1809	46.1809	1861.72	0.884769	16.0153	5.41683	0	1833.19	0	0
DATA	39	1	39	tair|AT5G05080.1|tair|AT5G05080.2|ref|NM_120590|ref|NM_001085061	at|chr5:1498800-1498741	0		982	AGCAGGTTTGGCCAAGGTTCAGGCAGATAAGAAGAAGGTAGACGCTAGAAAGAAAAGCTT	57	0	A_84_P22446	UBC22	AT5G05080.1	tair|UBC22 (UBIQUITIN-CONJUGATING ENZYME 22); ubiquitin-protein ligase [AT5G05080.1]	7662.5	249.5	0	1	1.647883e+004	1.647915e+003	1	0	67	1.459134e+004	13986	3.367741e+003	3.595305e+003	519	1.642967e+001	16	5.076097e+000	5.189100e+000	0	0	0	0	0	0	0	14545.9	1454.62	1	0	1	1	45.4283	5.0761	1	0	45.4283	50.4627	50.4627	14584.6	0.882703	16.4297	5.0761	0	14556.1	0	0
DATA	40	1	40	ug|EG501568	at|chr3:8227017-8227076	0		190	CCCTTGCCGTGAGATTTCAGGTCAGAGTTTCCATTCAGTGTACGTTTTGTGAATCTCATA	59	0	A_84_P798549	EG501568	EG501568	ug|AYBGS51TF pooled cDNA populations Arabidopsis thaliana cDNA, mRNA sequence [EG501568]	7687.81	249.533	0	1	2.316996e+003	2.319238e+002	0	0	66	2.085773e+003	2004	4.143239e+002	4.838836e+002	528	1.637500e+001	16	5.547064e+000	5.930400e+000	0	0	0	0	0	0	0	2040.25	204.222	1	9.5568e-234	1	1	45.5254	5.54706	1	0	45.5254	49.5074	49.5074	2079.03	0.880557	16.375	5.54706	0	2050.52	0	0
DATA	41	1	41	tair|AT5G66190.2|tair|AT5G66190.1|ref|NM_001085336|ref|NM_126017	at|chr5:26469909-26469850	0		409	GTCAACAAATTCAAACCTAAGAACCCTTACACTGGTCGCTGCCTTTTGAACACCAAGATC	61	0	A_84_P861344	ATLFNR1	AT5G66190.2	tair|ATLFNR1 (LEAF FNR 1); poly(U) binding [AT5G66190.2]	7713.11	249.5	0	1	1.057374e+004	1.057423e+003	0	0	64	9.332969e+003	8723.5	2.164287e+003	2.325829e+003	516	1.634302e+001	16	5.334680e+000	5.930400e+000	0	0	0	0	0	0	0	9287.28	928.771	1	2.96439e-323	1	1	45.6887	5.33468	1	0	45.6887	47.8731	47.8731	9326.22	0.878335	16.343	5.33468	0	9297.74	0	0
DATA	42	1	42	tair|AT1G28620.1|ug|BX815895|tc|NP251564|ta|CNS0AAVE	at|chr1:10056850-10056791	0		955	GCCAGGAAAGTTTCCAACTGGATGTTCTGCTGCATATTTAACGAGATTTAGGACAACAGA	63	0	A_84_P842536	AT1G28620	AT1G28620.1	tair|pseudogene, lipase, similar to lipase Arab-1 GB:S68410 GI:2129636 (Arabidopsis thaliana); blastp match of 44% identity and 1.2e-48 P-value to GP [AT1G28620.1]	7738.87	249.358	0	1	1.343777e+002	1.689984e+001	3	0	62	1.635323e+002	164.5	3.260077e+001	2.223900e+001	523	1.619694e+001	16	5.142922e+000	5.189100e+000	0	0	0	0	0	0	0	117.715	14.8042	1	1.70314e-068	1	1	45.8177	5.14292	1	0	45.8177	45.835	45.835	156.787	0.875998	16.1969	5.14292	0	128.341	0	0
DATA	43	1	43	tair|AT5G53900.1|tair|AT5G53900.2|ref|NM_180855|ref|NM_124769	at|chr5:21898558-21898499	0		1615	AAGCTCTCGATGCTAGTTATTAGCTTATGCTTGTTATAAATACATGAAACTCTCTGTTCG	65	0	A_84_P229159	AT5G53900	AT5G53900.1	tair|similar to unknown protein [Arabidopsis thaliana] (TAIR:AT3G15240.2); similar to unnamed protein product [Vitis vinifera] (GB:CAO39314.1); contains domain PTHR13902:SF3 (PTHR13902:SF3); contains domain PTHR13902 (PTHR13902) [AT5G53900.1]	7764	249.418	0	1	8.632080e+003	8.632691e+002	3	0	62	7.587565e+003	7569.5	1.335722e+003	1.298016e+003	519	1.605588e+001	16	5.385412e+000	5.930400e+000	0	0	0	0	0	0	0	7541.64	754.217	1	5.92128e-311	1	1	45.9253	5.38541	1	0	45.9253	45.835	45.835	7580.82	0.873676	16.0559	5.38541	0	7552.42	0	0
DATA	44	1	44	tair|AT4G13030.1|tair|AT4G13030.2|ref|NM_179040|ref|NM_117372	at|chr4:7609536-7609595	0		1417	GCCAATAAGCATTGATTTGCATATAGCTCGACGCTTATGGTTCAACGAAGAGCAAGTGGC	67	0	A_84_P55070	AT4G13030	AT4G13030.1	tair|similar to unnamed protein product [Vitis vinifera] (GB:CAO18001.1); contains domain SSF52540 (SSF52540) [AT4G13030.1]	7789.54	249.618	0	1	1.404856e+003	1.408630e+002	0	0	64	1.270031e+003	1252	2.193271e+002	2.281351e+002	521	1.585797e+001	15	5.477487e+000	5.930400e+000	0	0	0	0	0	0	0	1224.02	122.731	1	1.37263e-203	1	1	46.0094	5.47749	1	0	46.0094	47.2035	47.2035	1263.29	0.871279	15.858	5.47749	0	1234.93	0	0
DATA	45	1	45	tair|AT3G06250.1|ref|NM_111500|ug|AF360270|ta|TA47117_3702	at|chr3:1889924-1889865	0		2458	TTCTCAGGACCTTAAGGCCTTGATGATCTGGAGCCTAAGGGAAGCAGCTTCAAAGTATAT	69	0	A_84_P23129	FRS7	AT3G06250.1	tair|FRS7 (FAR1-RELATED SEQUENCE 7); zinc ion binding [AT3G06250.1]	7815.17	249.738	0	1	2.260233e+003	2.262594e+002	0	0	66	2.009848e+003	1980	3.510138e+002	3.984487e+002	512	1.565430e+001	15	5.007589e+000	5.189100e+000	0	0	0	0	0	0	0	1963.76	196.581	1	1.72315e-231	1	1	46.0911	5.00759	1	0	46.0911	51.4001	51.4001	2003.1	0.86883	15.6543	5.00759	0	1974.82	0	0
DATA	46	1	46	tair|AT3G44590.1|tair|AT3G44590.2|ref|NM_114327|ref|NM_202655	at|chr3:16175656-16175715	0		418	CCCACGGAAAGGAGTCGAGATTTGATTTTTTGTTCTCTTAGTGGTTCTGGTTTTTGCTCC	71	0	A_84_P813529	AT3G44590	AT3G44590.1	tair|60S acidic ribosomal protein P2 (RPP2D) [AT3G44590.1]	7840.5	249.5	0	1	2.287583e+004	2.287606e+003	0	0	68	1.986468e+004	18722	4.744539e+003	4.960224e+003	519	1.619846e+001	16	5.173917e+000	5.189100e+000	0	0	0	0	0	0	0	19818.5	1981.87	1	0	1	1	46.168	5.17392	1	0	46.168	57.5363	57.5363	19857.9	0.866352	16.1985	5.17392	0	19829.7	0	0
DATA	47	1	47	ug|BU917432	at|chr1:023704904-023704962	0		65	AGAGTGTTTCGCTCAGCCTGTTACGACTATTGAGCACTCTCCTTCTTTTATTCATCTGAT	73	0	A_84_P723122	BU917432	BU917432	ug|JKHR01A12 Size-selected small cDNAs of Arabidopsis thaliana Arabidopsis thaliana cDNA clone JKHR01A12, mRNA sequence [BU917432]	7865.74	249.729	0	1	1.266127e+003	1.270385e+002	1	0	63	1.140048e+003	1089	2.263631e+002	2.294323e+002	505	1.612475e+001	16	5.265781e+000	5.930400e+000	0	0	0	0	0	0	0	1093.81	109.748	1	5.92965e-197	1	1	46.2421	5.26578	1	0	46.2421	46.8651	46.8651	1133.3	0.863899	16.1248	5.26578	0	1105.18	0	0
DATA	48	1	48	tair|AT2G07521.1|ref|NM_001124812	at|chr2:3136677-3136736	0		63	TGTAACCTGTCGGAAGCTTTGAGATTCAAGAACCAAAGCGGAATCAAGGAAAGAAGAGAT	75	0	A_84_P758342	AT2G07521	AT2G07521.1	tair|unknown protein [AT2G07521.1]	7891.33	249.5	10.4726	1	1.047260e+001	1.042251e+001	2	0	64	4.018750e+001	38.5	1.048336e+001	9.266250e+000	521	1.617658e+001	16	5.609016e+000	5.930400e+000	0	0	0	0	0	0	0	-6.11954	8.97762	0	0.0785883	1	0	46.307	5.60902	1	0	46.307	57.5363	57.5363	33.4418	0.861368	16.1766	5.60902	0	5.41855	1	0
DATA	49	1	49	tair|AT1G56460.1|ref|NM_104524|ta|TA48100_3702|tc|NP305866	at|chr1:21153062-21153121	0		1617	TACAAATATAGAGATTCAGAGTCAAATCTTCCATTGTGCAGCCTCCGATGCTACAAGGCA	77	0	A_84_P11290	AT1G56460	AT1G56460.1	tair|PAPA-1-like family protein / zinc finger (HIT type) family protein [AT1G56460.1]	7916.29	250.116	0	1	8.095649e+003	8.096323e+002	0	0	66	7.000258e+003	6635.5	1.395197e+003	1.531526e+003	504	1.575397e+001	15	5.595634e+000	6.671700e+000	0	0	0	0	0	0	0	6953.86	695.444	1	3.67189e-306	1	1	46.3985	5.59563	1	0	46.3985	46.1809	46.1809	6993.51	0.858963	15.754	5.59563	0	6965.58	0	0
DATA	50	1	50	tair|AT3G01330.1|ref|NM_110999|ta|TA43559_3702|tc|TC289010	at|chr3:124675-124616	0		1022	AATAACTGGTCTTCTTGGGCATTTCACGGAGGCATGGAAGAAATGGTATGCAGAGGTTGA	79	0	A_84_P69834	DEL3	AT3G01330.1	tair|DEL3 (DP-E2F-like 3); transcription factor [AT3G01330.1]	7941.68	249.746	0	1	2.237836e+003	2.240289e+002	1	0	63	1.963032e+003	1802	4.713934e+002	4.755440e+002	526	1.614449e+001	16	5.745560e+000	5.930400e+000	0	0	0	0	0	0	0	1916.61	191.871	1	4.68991e-230	1	1	46.425	5.74556	1	0	46.425	47.5395	47.5395	1956.29	0.856456	16.1445	5.74556	0	1928.48	0	0
DATA	51	1	51	tair|AT1G60390.1|ref|NM_104726|ug|AK227564|ta|TA53204_3702	at|chr1:22253053-22252994	0		177	TCACGCCATCGGAGAATCCATTCACACCAAAAGCTTCTTTGATTCGTTATTGGAACAATC	81	0	A_84_P837838	AT1G60390	AT1G60390.1	tair|BURP domain-containing protein / polygalacturonase, putative [AT1G60390.1]	7967.42	249.573	0	1	2.331478e+001	1.076846e+001	2	0	62	6.641935e+001	64	1.527834e+001	1.538197e+001	527	1.617647e+001	16	5.699474e+000	5.930400e+000	0	0	0	0	0	0	0	19.9097	9.19574	1	5.21109e-008	1	0	46.5097	5.69947	1	0	46.5097	57.5363	57.5363	59.6737	0.853951	16.1765	5.69947	0	31.9978	0	0
DATA	52	1	52	tc|TC312098	at|chr5:19572599-19572657	0		157	GGTTGTTGGTGAATCAGCGACGATAACTACGATGAAGAGCAACACGACTGCTATATGATC	83	0	A_84_P859330	TC312098	TC312098	tc|AB023039 acetyl-CoA C-acetyltransferase {Arabidopsis thaliana} (exp=0; wgp=1; cg=0), partial (16%) [TC312098]	7992.31	249.662	0	1	3.557698e+002	3.710609e+001	0	0	66	3.495000e+002	320	9.224720e+001	1.136042e+002	521	1.606718e+001	15	5.635848e+000	5.930400e+000	0	0	0	0	0	0	0	302.966	31.5988	1	1.33521e-121	1	1	46.5336	5.63585	1	0	46.5336	48.5334	48.5334	342.754	0.85158	16.0672	5.63585	0	315.21	0	0
DATA	53	1	53	tair|AT2G03550.1|ref|NM_126405|ta|TA45126_3702|tc|TC291026	at|chr2:1077926-1077985	0		893	AATGAAGGTCATGTTTTTCATTTGAAGAATCCTAATAGTGATAATGCTCGTCAAGTCGTG	85	0	A_84_P23015	AT2G03550	AT2G03550.1	tair|hydrolase [AT2G03550.1]	8017.94	250.048	0	1	8.753945e+003	8.754583e+002	1	0	67	7.480507e+003	7252	1.521870e+003	1.523742e+003	521	1.587140e+001	15	5.526228e+000	5.189100e+000	0	0	0	0	0	0	0	7433.87	743.441	1	4.19311e-310	1	1	46.6422	5.52623	1	0	46.6422	45.4864	45.4864	7473.76	0.849202	15.8714	5.52623	0	7446.36	0	0
DATA	54	1	54	tair|AT3G46310.1|ref|NM_114499|tc|NP162734	at|chr3:17028498-17028439	0		312	GTCCGATTCACATGGAAATGTTTGTCTTGTACTTGCCCTAATAAGTTTGATCTTAAACAG	87	0	A_84_P508474	AT3G46310	AT3G46310.1	tair|similar to unknown protein [Arabidopsis thaliana] (TAIR:AT3G46300.1); similar to hypothetical protein [Vitis vinifera] (GB:CAN66779.1) [AT3G46310.1]	8043.57	250.4	0	1	1.641513e+001	1.072720e+001	1	0	63	6.066667e+001	63	1.399770e+001	1.445535e+001	504	1.635516e+001	16	5.701213e+000	5.930400e+000	0	0	0	0	0	0	0	13.9016	9.08462	1	9.37899e-005	1	0	46.7651	5.70121	1	1	46.7651	45.1352	45.1352	53.921	0.846877	16.3552	5.70121	0	26.6661	1	0
DATA	55	1	55	tair|AT2G23580.1|ref|NM_127922|ta|TA43530_3702|tc|TC311185	at|chr2:10040259-10040200	0		989	TGGATAAAACTCTCACGTTGAAGATGAAACCAATAAATCAAGAGCATACGAATGGAAAGT	89	0	A_84_P574806	AT2G23580	AT2G23580.1	tair|hydrolase, alpha/beta fold family protein [AT2G23580.1]	8069	249.545	10.6809	1	1.068093e+001	1.062985e+001	0	0	62	4.161290e+001	40.5	1.087538e+001	1.037820e+001	522	1.542720e+001	15	4.925887e+000	4.447800e+000	0	0	0	0	0	0	0	-5.22437	8.97762	0	0.132594	1	0	46.8373	4.92589	1	0	46.8373	55.8519	55.8519	34.8672	0.844568	15.4272	4.92589	0	7.8001	1	0
DATA	56	1	56	tair|AT1G48500.1|tair|AT1G48500.2|tair|AT1G48500.3|ref|NM_103746	at|chr1:17937240-17937501	0		635	TATGCCGGTTCAGTATTAGTTTACCAAGACATAGCTCCTGAAAAGGCCCAAGCTATCATG	91	0	A_84_P840800	JAZ4/TIFY6A	AT1G48500.1	tair|JAZ4/TIFY6A (JASMONATE-ZIM-DOMAIN PROTEIN 4) [AT1G48500.1]	8094.42	249.573	0	1	3.103864e+001	1.110007e+001	3	1	60	7.308333e+001	74.5	1.563166e+001	1.371405e+001	519	1.564933e+001	16	5.073623e+000	5.189100e+000	0	0	0	0	0	0	0	26.1468	9.35063	1	5.03347e-012	1	0	46.9366	5.07362	1	0	46.9366	57.5363	57.5363	66.3376	0.842394	15.6493	5.07362	0	39.4474	0	0
DATA	57	1	57	tair|AT2G26310.1|ref|NM_128188|ug|EG427545|ug|BX818818	at|chr2:11210641-11210776	0		1029	GGAACAATAATAGACTTTCGGCGAACAGAAGATGGACAGCTAATCACAGAGATTGGTGGT	93	0	A_84_P843637	AT2G26310	AT2G26310.1	tair|similar to unknown protein [Arabidopsis thaliana] (TAIR:AT3G63170.1); similar to unnamed protein product [Vitis vinifera] (GB:CAO43896.1); contains InterPro domain Chalcone isomerase-like (InterPro:IPR016087) [AT2G26310.1]	8119.3	250.015	0	1	4.551887e+002	4.675566e+001	3	1	61	4.296393e+002	415	9.679894e+001	8.228430e+001	518	1.599228e+001	16	5.450315e+000	5.189100e+000	0	0	0	0	0	0	0	382.53	39.2923	1	3.49168e-135	1	1	47.1096	5.45032	1	0	47.1096	45.4864	45.4864	422.894	0.840376	15.9923	5.45032	0	396.177	0	0
DATA	58	1	58	tair|AT1G08430.1|ref|NM_100716|ta|CNS0AEME|tc|TC302593	at|chr1:2660883-2660942	0		1422	AATGTTGATGATTCACGTGGAGGGAGTTCACAGGACTCATGTCATCATGTTGCCATAAAG	95	0	A_84_P16132	ALMT1/ATALMT1	AT1G08430.1	tair|ALMT1/ATALMT1 (AL-ACTIVATED MALATE TRANSPORTER 1); malate transmembrane transporter/ [AT1G08430.1]	8144.85	250.277	0	1	1.494341e+004	1.494379e+003	0	0	66	1.257570e+004	12034.5	2.793260e+003	3.098449e+003	440	1.755455e+001	17	7.079550e+000	5.930400e+000	0	0	0	0	0	0	0	12528.5	1252.89	1	0	1	1	47.1655	7.07955	1	0	47.1655	45.835	45.835	12569	0.838398	17.5545	7.07955	0	12542.4	0	0
DATA	59	1	59	tair|AT1G74300.1|ref|NM_106090|ug|AK227535|ta|TA34520_3702	at|chr1:27940074-27940133	0		1049	ACTTCTTCCCCCTCGCTAAAGGTGTCGTTGATGAGATTGTTAAGACAGCTCTTAACCACT	97	0	A_84_P218478	AT1G74300	AT1G74300.1	tair|esterase/lipase/thioesterase family protein [AT1G74300.1]	8170.15	250.277	0	1	1.689339e+003	1.692744e+002	1	0	65	1.460462e+003	1448	2.856509e+002	2.831766e+002	437	1.781007e+001	17	7.086820e+000	6.671700e+000	0	0	0	0	0	0	0	1413.21	141.605	1	4.53785e-212	1	1	47.2554	7.08682	1	0	47.2554	45.835	45.835	1453.72	0.836544	17.8101	7.08682	0	1427.4	0	0
DATA	60	1	60	tair|AT1G18020.1|tair|AT1G17990.2|tair|AT1G17990.1|ref|NM_179352	at|chr1:6203369-6203428	0		613	GTAGATTTGCTCTTGAAGTAATCGAAGCAGTGGTGAACGAGATCGGTTCAGATCGTGTTG	99	0	A_84_P803569	AT1G18020	AT1G18020.1	tair|12-oxophytodienoate reductase, putative [AT1G18020.1]	8195.43	250.239	0	1	6.636531e+003	6.637402e+002	0	0	65	5.587615e+003	5296	1.218301e+003	1.248349e+003	502	1.593825e+001	16	5.082373e+000	5.189100e+000	0	0	0	0	0	0	0	5540.31	554.104	1	9.6919e-293	1	1	47.3051	5.08237	1	0	47.3051	46.5243	46.5243	5580.87	0.83482	15.9382	5.08237	0	5554.77	0	0
DATA	61	1	61	tair|AT1G01320.1|ref|NM_100014|ta|TA48154_3702|tc|TC284484	at|chr1:123484-123425	0		3491	GCAAAGCAATGTTTCTGAACACTTGGTGGAAATTCCGAGAGAAAAGCAAAAGGAGATGTC	101	0	A_84_P830659	AT1G01320	AT1G01320.1	tair|tetratricopeptide repeat (TPR)-containing protein [AT1G01320.1]	8221.16	249.882	0	1	3.273543e+002	3.446310e+001	1	0	65	3.200308e+002	316	5.698491e+001	5.559750e+001	527	1.589943e+001	15	5.697653e+000	5.930400e+000	0	0	0	0	0	0	0	272.752	28.7148	1	1.6289e-115	1	1	47.2783	5.69765	1	0	47.2783	46.5243	46.5243	313.285	0.833203	15.8994	5.69765	0	287.424	0	0
DATA	62	1	62	tair|AT4G15393.1|tair|AT4G15393.3|tair|AT4G15393.2|ref|NM_148329	at|chr4:8805799-8805858	0		796	CATCTTTGGAGATACGGAAAGTGTAACTATGAGCATAGAGATTGCGACTGAGTACATATT	103	0	A_84_P124941	CYP702A5	AT4G15393.1	tair|CYP702A5 (cytochrome P450, family 702, subfamily A, polypeptide 5); heme binding / iron ion binding / monooxygenase [AT4G15393.1]	8246.3	250.224	0	1	1.407130e+002	1.773385e+001	0	0	64	1.643438e+002	164.5	5.107393e+001	5.281763e+001	504	1.608532e+001	16	5.562465e+000	5.930400e+000	0	0	0	0	0	0	0	117.046	14.7511	1	3.40924e-068	1	1	47.2981	5.56246	1	0	47.2981	45.835	45.835	157.598	0.831804	16.0853	5.56246	0	131.965	0	0
DATA	63	1	63	tair|AT1G05470.1|ref|NM_100426|ug|BX816898|ta|TA52738_3702	at|chr1:1608692-1608633	0		1622	CTACGGCATTTTCTGTGCAGAGGTTGAGTCAGCTCATAATAGGATAAAGCGAACAACGAG	105	0	A_84_P14283	AT1G05470	AT1G05470.1	tair|endonuclease/exonuclease/phosphatase family protein [AT1G05470.1]	8272.09	249.896	0	1	8.237032e+002	8.307657e+001	0	0	67	7.314776e+002	701	1.408177e+002	1.471480e+002	523	1.615488e+001	16	5.223080e+000	5.189100e+000	0	0	0	0	0	0	0	684.106	68.9972	1	2.69404e-169	1	1	47.3716	5.22308	1	0	47.3716	46.8651	46.8651	724.732	0.830525	16.1549	5.22308	0	699.359	0	0
DATA	64	1	64	tair|AT5G40420.1|ref|NM_123406|ta|TA30249_3702|ta|TA30247_3702	at|chr5:16191233-16191174	0		259	TTACTTCTAGCTGGTTCGGTGATCGGCTTAATGGTTGCTTTACCACTATTTCTCCTCTTC	107	0	A_84_P813534	OLEO2	AT5G40420.1	tair|OLEO2 (OLEOSIN 2) [AT5G40420.1]	8297.58	250.299	0	1	1.864025e+001	1.098268e+001	0	0	65	6.272308e+001	64	1.699771e+001	1.927380e+001	514	1.614397e+001	16	5.336502e+000	5.930400e+000	0	0	0	0	0	0	0	15.4615	9.10979	1	1.58236e-005	1	0	47.2616	5.3365	1	0	47.2616	46.5243	46.5243	55.9774	0.829469	16.144	5.3365	0	30.8539	0	0
DATA	65	1	65	tair|AT1G02500.1|tair|AT1G02500.2|ref|NM_100131|ref|NM_179246	at|chr1:520084-520143	0		1176	ATTAACCTTGACCTAAAGAGAGGAGGAAACGGAAGGTTCTTGAAAACTGCGGCTTACGGA	109	0	A_84_P13370	SAM1	AT1G02500.1	tair|SAM1 (S-adenosylmethionine synthetase 1); methionine adenosyltransferase [AT1G02500.1]	8322.91	249.614	0	1	8.765879e+004	8.765885e+003	0	1	63	7.268144e+004	84922	1.148274e+004	-1.158096e+004	524	1.638550e+001	16	5.593312e+000	5.930400e+000	0	0	0	0	0	0	0	72634.3	7263.43	1	0	1	1	47.1552	5.59331	1	0	47.1552	57.259	57.259	72674.7	0.828603	16.3855	5.59331	0	72649.9	0	0
DATA	66	1	66	tair|AT1G10500.1|ref|NM_100924|ug|AK226457|ta|TA31305_3702	at|chr1:3460290-3460231	0		558	GAGCATGCTCTTTCTTTTTGGAATGCAGCTTGATTACAGCGATGCTTTGATTGGTGGAGG	111	0	A_84_P12356	ATCPISCA	AT1G10500.1	tair|ATCPISCA (CHLOROPLAST-LOCALIZED ISCA-LIKE PROTEIN); structural molecule [AT1G10500.1]	8348	250.078	0	1	1.192948e+004	1.192997e+003	0	1	68	9.924382e+003	9635	1.592719e+003	1.548761e+003	514	1.609339e+001	16	5.665380e+000	5.189100e+000	0	0	0	0	0	0	0	9877.32	987.773	1	0	1	1	47.0574	5.66538	1	0	47.0574	46.1809	46.1809	9917.64	0.827976	16.0934	5.66538	0	9893.06	0	0
DATA	67	1	67	tair|AT3G28150.1|ref|NM_113733|ta|TA44664_3702|tc|TC287154	at|chr3:10473262-10473203	0		1198	TGTTTGCCCGGGCCAATCGATGCGTGGAACGACTTTTTAATGGCGATAATTAGACAGTTA	113	0	A_84_P125381	AT3G28150	AT3G28150.1	tair|similar to unknown protein [Arabidopsis thaliana] (TAIR:AT5G15900.1); similar to hypothetical protein [Vitis vinifera] (GB:CAN82134.1); contains InterPro domain Protein of unknown function DUF231, plant (InterPro:IPR004253) [AT3G28150.1]	8373.38	250	0	1	1.258685e+002	1.661662e+001	1	0	64	1.511875e+002	147	3.985246e+001	4.818450e+001	518	1.587838e+001	16	5.525278e+000	5.189100e+000	0	0	0	0	0	0	0	104.165	13.7514	1	4.12281e-062	1	1	47.0227	5.52528	1	0	47.0227	48.5334	48.5334	144.442	0.827568	15.8784	5.52528	0	120.157	0	0
DATA	68	1	68	tair|AT3G57810.2|tair|AT3G57810.3|tair|AT3G57810.1|ref|NM_180385	at|chr3:21428483-21428652	0		998	CTTCACACGTTCTCCAGATGCCAATCACAGTGTATATGAAAGACGATAAAGCTGGAGGAC	115	0	A_84_P787759	AT3G57810	AT3G57810.2	tair|OTU-like cysteine protease family protein [AT3G57810.2]	8398.83	250	0	1	8.645320e+003	8.646001e+002	1	0	64	7.200188e+003	6892.5	1.154756e+003	1.076182e+003	508	1.564961e+001	16	5.286586e+000	5.189100e+000	0	0	0	0	0	0	0	7153.24	715.38	1	7.85786e-308	1	1	46.9499	5.28659	1	0	46.9499	46.8651	46.8651	7193.44	0.827412	15.6496	5.28659	0	7169.46	0	0
DATA	69	1	69	ta|TA28590_3702	unmapped	0		24	ATTTCACCGGAAGAAGCAAGGAGGTTCAATTTCAAAACGTTCGAGACCACTTTGAATCAC	117	0	A_84_P810523	TA28590_3702	TA28590_3702	Unknown	8424.51	250.25	10.9009	1	1.090092e+001	1.084878e+001	3	0	64	4.178125e+001	41	1.025929e+001	1.037820e+001	508	1.569094e+001	16	5.284505e+000	5.189100e+000	0	0	0	0	0	0	0	-5.04434	8.97762	0	0.146353	1	0	46.8256	5.2845	1	0	46.8256	46.5243	46.5243	35.0356	0.827524	15.6909	5.2845	0	11.3572	1	0
DATA	70	1	70	ta|TA52104_3702|tc|TC310040	unmapped	0		635	GCTATTTGGTGTAACTTTGCTGGGTGTGGTAATGAGTTGTAGCCTTCCTTAAACTCATGC	119	0	A_84_P835581	TA52104_3702	TA52104_3702	tc|NM_073958 GRound-Like (grd related) family member (grl-17) {Caenorhabditis elegans} (exp=-1; wgp=0; cg=0), partial (5%) [TC310040]	8449.82	250.028	0	1	2.430388e+001	1.111256e+001	3	0	63	6.673016e+001	67	1.439669e+001	1.482600e+001	526	1.588213e+001	16	5.481865e+000	5.930400e+000	0	0	0	0	0	0	0	20.1218	9.20036	1	3.88579e-008	1	0	46.6084	5.48186	1	0	46.6084	46.8651	46.8651	59.9845	0.827924	15.8821	5.48186	0	36.6294	0	0
DATA	71	1	71	tair|AT3G28270.1|tair|AT3G28270.2|ref|NM_113746|ref|NM_180313	at|chr3:10540185-10540243	0		843	GTGTGGCAGACTTCATTACCGAAATAGAAGACGATGTGTGGGACAACCTAAGCTCTAAAG	121	0	A_84_P822373	AT3G28270	AT3G28270.1	tair|Identical to UPF0496 protein At3g28270 [Arabidopsis Thaliana] (GB:Q9LHD9;GB:Q8H7D0;GB:Q8H7E9;GB:Q944H3); similar to AT14A [Arabidopsis thaliana] (TAIR:AT3G28290.1); similar to AT14A [Arabidopsis thaliana] (TAIR:AT3G28300.1); similar to unnamed protei	8475.22	250	0	1	1.425384e+003	1.429496e+002	2	0	63	1.227587e+003	1203	2.111073e+002	1.923673e+002	518	1.615444e+001	16	5.527432e+000	5.930400e+000	0	0	0	0	0	0	0	1181.11	118.452	1	1.74915e-201	1	1	46.4729	5.52743	1	0	46.4729	46.1809	46.1809	1220.84	0.828629	16.1544	5.52743	0	1197.82	0	0
DATA	72	1	72	tair|AT4G28040.1|tair|AT4G28040.4|tair|AT4G28040.5|tair|AT4G28040.2	at|chr4:13941242-13941301	0		541	CAAAGGGATTGACTTGTCTTCTTCATCCATGGCTTGTGCCATGACTAATCTTATTCCTGC	123	0	A_84_P852955	AT4G28040	AT4G28040.1	tair|nodulin MtN21 family protein [AT4G28040.1]	8500.5	250	0	1	2.626181e+003	2.628410e+002	0	0	62	2.225097e+003	2201	4.144277e+002	4.281007e+002	508	1.538780e+001	15	5.194559e+000	4.633125e+000	0	0	0	0	0	0	0	2178.81	218.066	1	1.26096e-237	1	1	46.285	5.19456	1	0	46.285	48.5334	48.5334	2218.35	0.82965	15.3878	5.19456	0	2195.66	0	0
DATA	73	1	73	ta|TA44112_3702|tc|TC308887	at|chr4:7484833-7484774	0		1464	TATGGGTCATGTGTATATCAGAACCCTTCCTCATGCTTTTTACGCTGTCTCGTCACATTG	125	0	A_84_P854109	TA44112_3702	TA44112_3702	Unknown	8525.96	250.098	0	1	4.431809e+003	4.433125e+002	0	0	68	3.728897e+003	3595.5	6.983637e+002	7.602031e+002	524	1.591031e+001	16	5.276809e+000	5.930400e+000	0	0	0	0	0	0	0	3682.92	368.401	1	1.26761e-268	1	1	45.9801	5.27681	1	0	45.9801	50.7771	50.7771	3722.15	0.831019	15.9103	5.27681	0	3699.81	0	0
DATA	74	1	74	ta|BU917423|tc|TC303313	at|chr3:5211950-5211891	0		210	GATGAGATCGATGTTGAGTGATTTATTATTCTTTTGCATCTTGGTCGTTACAATGATTCC	127	0	A_84_P721670	BU917423	BU917423	tc|Q9LE10_ARATH (Q9LE10) Arabidopsis thaliana genomic DNA, chromosome 3, P1 clone: MJK13 (MJK13.10 protein), complete [TC303313]	8551.62	250.317	10.8324	1	1.083237e+001	1.079316e+001	4	0	61	5.004918e+001	49	1.298002e+001	1.260210e+001	517	1.577563e+001	15	5.286734e+000	5.930400e+000	0	0	0	0	0	0	0	4.34138	8.98811	0	0.210799	1	0	45.7078	5.28673	1	0	45.7078	44.4243	44.4243	43.3035	0.83276	15.7756	5.28673	0	21.3232	1	0
DATA	75	1	75		 	66	Structural	0		1	1	DarkCorner	DarkCorner	DarkCorner		8576.84	250.045	10.8049	1	1.080486e+001	1.075318e+001	1	0	65	3.880000e+001	37	9.279009e+000	8.895600e+000	515	1.616505e+001	16	5.561291e+000	5.930400e+000	0	0	0	0	0	0	0	-6.60417	8.97762	0	0.0578981	1	0	45.4042	5.56129	1	0	45.4042	46.5243	46.5243	32.0543	0.834881	16.165	5.56129	0	10.4478	0	0
DATA	76	1	76		 	66	Structural	0		1	1	DarkCorner	DarkCorner	DarkCorner		8602.56	250.061	10.7718	1	1.077178e+001	1.072026e+001	1	0	62	3.822581e+001	37	9.358820e+000	1.093418e+001	513	1.594542e+001	16	5.320669e+000	5.930400e+000	0	0	0	0	0	0	0	-6.92627	8.97762	0	0.0468496	1	0	45.1521	5.32067	1	0	45.1521	45.4864	45.4864	31.4801	0.837444	15.9454	5.32067	0	10.2583	0	0
DATA	77	1	77		 	66	Structural	0		1	1	DarkCorner	DarkCorner	DarkCorner		8627.68	249.747	10.7339	1	1.073388e+001	1.068254e+001	3	0	61	4.149180e+001	41	8.373814e+000	8.895600e+000	530	1.597925e+001	16	5.545272e+000	5.745075e+000	0	0	0	0	0	0	0	-3.40385	8.97762	0	0.325989	1	0	44.8957	5.54527	1	0	44.8957	48.5334	48.5334	34.7461	0.840402	15.9792	5.54527	0	13.9178	0	0
DATA	78	1	78		 	66	Structural	0		1	1	DarkCorner	DarkCorner	DarkCorner		8652.75	250.072	10.6913	1	1.069126e+001	1.064013e+001	4	2	60	3.900000e+001	39	9.185471e+000	7.413000e+000	513	1.625926e+001	16	5.637922e+000	5.930400e+000	0	0	0	0	0	0	0	-5.64383	8.97762	0	0.104466	1	0	44.6438	5.63792	1	0	44.6438	46.5243	46.5243	32.2543	0.843751	16.2593	5.63792	0	11.8136	0	0
DATA	79	1	79		 	66	Structural	0		1	1	DarkCorner	DarkCorner	DarkCorner		8678.5	250	10.6413	1	1.064126e+001	1.059036e+001	2	0	60	4.005000e+001	39	9.662833e+000	1.130482e+001	504	1.544444e+001	15	4.949535e+000	5.189100e+000	0	0	0	0	0	0	0	-4.33301	8.97762	0	0.211675	1	0	44.383	4.94954	1	0	44.383	54.1152	54.1152	33.3043	0.847716	15.4444	4.94954	0	13.2814	0	0
DATA	80	1	80		 	66	Structural	0		1	1	DarkCorner	DarkCorner	DarkCorner		8703.69	250.108	10.5866	1	1.058665e+001	1.053601e+001	0	0	66	4.124242e+001	42	1.091796e+001	1.223145e+001	523	1.581071e+001	15	5.359537e+000	5.559750e+000	0	0	0	0	0	0	0	-2.89129	8.97762	0	0.403868	1	0	44.1337	5.35954	1	0	44.1337	45.835	45.835	34.4967	0.852089	15.8107	5.35954	0	14.8886	0	0
DATA	81	1	81		 	66	Structural	0		1	1	DarkCorner	DarkCorner	DarkCorner		8729.5	250	10.5242	1	1.052416e+001	1.047383e+001	1	1	60	4.280000e+001	42	9.475750e+000	9.636900e+000	516	1.571512e+001	15	5.088941e+000	5.189100e+000	0	0	0	0	0	0	0	-1.12019	8.97762	0	0.74612	1	0	43.9202	5.08894	1	0	43.9202	54.1152	54.1152	36.0543	0.857148	15.7151	5.08894	0	16.8865	0	0
DATA	82	1	82		 	66	Structural	0		1	1	DarkCorner	DarkCorner	DarkCorner		8754.19	250.176	10.4587	1	1.045874e+001	1.040872e+001	0	0	65	4.049231e+001	39	1.261711e+001	1.334340e+001	516	1.610465e+001	16	5.908419e+000	6.671700e+000	0	0	0	0	0	0	0	-3.22054	8.97762	0	0.352629	1	0	43.7128	5.90842	1	0	43.7128	48.2044	48.2044	33.7466	0.86251	16.1047	5.90842	0	15.0034	0	0
DATA	83	1	83		 	66	Structural	0		1	1	DarkCorner	DarkCorner	DarkCorner		8780.37	250.404	10.3829	1	1.038285e+001	1.033478e+001	2	0	62	4.508065e+001	44	1.223446e+001	1.260210e+001	513	1.562963e+001	15	5.247326e+000	5.189100e+000	0	0	0	0	1	0	0	1.57208	8.979	0	0.649627	1	0	43.5086	5.24733	1	0	43.5086	57.8122	57.8122	38.335	0.868814	15.6296	5.24733	0	20.0513	0	0
DATA	84	1	84		 	260	BrightCorner	0		0	1	GE_BrightCorner	GE_BrightCorner	GE_BrightCorner		8805.36	249.866	0	1	4.725537e+002	4.835493e+001	0	1	64	4.570781e+002	453.5	6.862743e+001	6.671700e+001	531	1.619397e+001	16	5.490132e+000	5.930400e+000	0	0	0	0	0	0	0	413.764	42.3391	1	8.99281e-140	1	1	43.3144	5.49013	1	0	43.3144	45.835	45.835	450.332	0.875591	16.194	5.49013	0	432.515	0	0
DATA	85	1	85		 	260	BrightCorner	0		0	1	GE_BrightCorner	GE_BrightCorner	GE_BrightCorner		8830.55	249.862	0	1	4.660300e+002	4.769914e+001	0	1	62	4.546452e+002	457	7.649646e+001	7.616857e+001	538	1.598141e+001	15.5	5.578259e+000	5.930400e+000	0	0	0	0	0	0	0	411.512	42.1191	1	1.87589e-139	1	1	43.1333	5.57826	1	0	43.1333	44.7812	44.7812	447.899	0.883016	15.9814	5.57826	0	430.55	0	0
DATA	86	2	1		 	260	BrightCorner	0		0	1	GE_BrightCorner	GE_BrightCorner	GE_BrightCorner		6710	256.191	0	1	4.714797e+002	4.826129e+001	0	0	65	4.516769e+002	442	7.804588e+001	8.302560e+001	216	1.611574e+001	15.5	5.636305e+000	5.930400e+000	0	0	0	0	0	0	0	410.694	42.0392	1	2.45272e-139	1	1	40.9833	5.63631	1	0	40.9833	46.8651	46.8651	444.931	0.871074	16.1157	5.63631	0	423	0	0
DATA	87	2	2		 	66	Structural	0		1	1	DarkCorner	DarkCorner	DarkCorner		6735.5	256.352	10.3247	1	1.032465e+001	1.027527e+001	0	0	66	3.783333e+001	36	1.081393e+001	1.111950e+001	201	1.616915e+001	16	5.155700e+000	5.930400e+000	0	0	0	0	0	0	0	-3.51079	8.97762	0	0.311075	1	0	41.3441	5.1557	1	0	41.3441	57.5363	57.5363	31.0876	0.873712	16.1692	5.1557	0	8.78574	0	0
DATA	88	2	3		 	66	Structural	0		1	1	DarkCorner	DarkCorner	DarkCorner		6760.42	256.597	10.2951	1	1.029513e+001	1.024589e+001	1	0	63	3.830159e+001	37	9.902158e+000	9.636900e+000	200	1.603500e+001	15	5.361671e+000	5.930400e+000	0	0	0	0	0	0	0	-3.38419	8.97762	0	0.328781	1	0	41.6858	5.36167	1	0	41.6858	45.835	45.835	31.5559	0.876217	16.035	5.36167	0	8.89971	0	0
DATA	89	2	4		 	66	Structural	0		1	1	DarkCorner	DarkCorner	DarkCorner		6786.39	255.851	10.2656	1	1.026560e+001	1.021650e+001	0	0	65	3.824615e+001	38	8.368525e+000	8.154300e+000	219	1.637900e+001	16	5.757940e+000	6.301050e+000	0	0	0	0	0	0	0	-3.65828	8.97762	0	0.291264	1	0	41.9044	5.75794	1	0	41.9044	48.5334	48.5334	31.5005	0.878737	16.379	5.75794	0	8.50959	0	0
DATA	90	2	5		 	66	Structural	0		1	1	DarkCorner	DarkCorner	DarkCorner		6811.58	256.427	10.2381	1	1.023808e+001	1.018996e+001	7	0	57	4.328070e+001	44	1.210188e+001	1.334340e+001	194	1.687629e+001	16	5.361072e+000	5.189100e+000	0	0	0	0	0	0	0	1.15719	8.97837	0	0.738041	1	0	42.1235	5.36107	1	0	42.1235	57.5363	57.5363	36.535	0.881099	16.8763	5.36107	0	13.1983	0	0
DATA	91	2	6		 	66	Structural	0		1	1	DarkCorner	DarkCorner	DarkCorner		6837.42	256.427	10.2112	1	1.021121e+001	1.016238e+001	3	0	61	3.988525e+001	40	1.033134e+001	1.111950e+001	208	1.652885e+001	15.5	6.156504e+000	6.671700e+000	0	0	0	0	0	0	0	-2.47839	8.97762	0	0.474134	1	0	42.3636	6.1565	1	0	42.3636	57.5363	57.5363	33.1396	0.883418	16.5288	6.1565	0	9.47272	0	0
DATA	92	2	7		 	66	Structural	0		1	1	DarkCorner	DarkCorner	DarkCorner		6862.06	255.706	10.187	1	1.018700e+001	1.013828e+001	4	0	61	3.708197e+001	36	9.764383e+000	7.413000e+000	228	1.605263e+001	16	5.619102e+000	5.930400e+000	0	0	0	0	0	0	0	-5.5725	8.97762	0	0.108879	1	0	42.6545	5.6191	1	0	42.6545	40.2912	40.2912	30.3363	0.885518	16.0526	5.6191	0	6.38182	0	0
DATA	93	2	8		 	66	Structural	0		1	1	DarkCorner	DarkCorner	DarkCorner		6887.84	256.353	10.1628	1	1.016284e+001	1.011423e+001	0	0	65	3.912308e+001	39	9.504124e+000	1.037820e+001	213	1.657277e+001	17	4.983994e+000	5.189100e+000	0	0	0	0	0	0	0	-3.76842	8.97762	0	0.277041	1	0	42.8915	4.98399	1	0	42.8915	46.5243	46.5243	32.3774	0.887623	16.5728	4.98399	0	8.09836	0	0
DATA	94	2	9		 	66	Structural	0		1	1	DarkCorner	DarkCorner	DarkCorner		6913.71	255.855	10.1403	1	1.014030e+001	1.009180e+001	1	0	64	3.709375e+001	36.5	9.434349e+000	1.056353e+001	211	1.636019e+001	17	5.810756e+000	5.930400e+000	0	0	0	0	0	0	0	-6.01632	8.97762	0	0.0837026	1	0	43.1101	5.81076	1	0	43.1101	44.7812	44.7812	30.3481	0.889596	16.3602	5.81076	0	5.78154	0	0
DATA	95	2	10		 	66	Structural	0		1	1	DarkCorner	DarkCorner	DarkCorner		6938.58	256.427	10.1199	1	1.011985e+001	1.007145e+001	3	0	61	4.096721e+001	40	1.130482e+001	1.111950e+001	206	1.657767e+001	16	5.947845e+000	6.671700e+000	0	0	0	0	0	0	0	-2.35383	8.97762	0	0.496595	1	0	43.321	5.94785	1	0	43.321	57.5363	57.5363	34.2215	0.891393	16.5777	5.94785	0	9.36314	0	0
DATA	96	2	11	tair|AT1G53280.1|ref|NM_104206|ug|AY056268|ta|TA32223_3702	at|chr1:19870589-19870430	0		390	TTCGACCTTATTATGCTCCCTGGAGGACTTCCTGGTGGTGAGACTCTTAAGAATTGTAAA	2	0	A_84_P816283	AT1G53280	AT1G53280.1	tair|DJ-1 family protein [AT1G53280.1]	6964.42	256.427	0	1	6.250364e+003	6.251172e+002	0	0	64	5.625844e+003	5525	9.712996e+002	9.149495e+002	209	1.618660e+001	16	5.376106e+000	5.930400e+000	0	0	0	0	0	0	0	5582.32	558.304	1	3.46944e-293	1	1	43.5232	5.37611	1	0	43.5232	57.5363	57.5363	5619.1	0.893119	16.1866	5.37611	0	5593.96	0	0
DATA	97	2	12	tair|AT1G31650.1|ref|NM_102900|ta|TA44218_3702|ta|AV439637	at|chr1:11326522-11326463	0		2014	ATACAACTCCAAGTAGAAGCAGTAGACTGTGGTGTTTGAGTAAAGTGCCTTCTGATACTT	4	0	A_84_P89749	ATROPGEF14/ROPGEF14	AT1G31650.1	tair|ATROPGEF14/ROPGEF14 (KINASE PARTNER PROTEIN-LIKE); Rho guanyl-nucleotide exchange factor/ [AT1G31650.1]	6989.58	256.427	0	1	7.318632e+003	7.319320e+002	1	0	63	6.591460e+003	6350	1.496434e+003	1.512623e+003	210	1.738571e+001	17	5.734875e+000	5.930400e+000	0	0	0	0	0	0	0	6547.75	654.837	1	1.3151e-302	1	1	43.7101	5.73487	1	0	43.7101	57.5363	57.5363	6584.71	0.894669	17.3857	5.73487	0	6559.32	0	0
DATA	98	2	13	ug|DR751271	at|chr2:11513826-11513885	0		708	TCACAAAGACGTTAGTGGGAGGAACATGTCGAAGCATTGACTGGTAGTATGAAGAAGATC	6	0	A_84_P799943	DR751271	DR751271	ug|14-L021131-065-005-F02-SeLB MPIZ-ADIS-065d Arabidopsis thaliana cDNA clone 005-F02, mRNA sequence [DR751271]	7015	256.455	10.0667	1	1.006672e+001	1.001857e+001	0	0	62	4.272581e+001	42	1.141637e+001	1.149015e+001	196	1.596939e+001	16	5.351164e+000	5.930400e+000	0	0	0	0	0	0	0	-1.15232	8.97762	0	0.739103	1	0	43.8781	5.35116	1	0	43.8781	55.8519	55.8519	35.9801	0.896098	15.9694	5.35116	0	10.3276	1	0
DATA	99	2	14	tair|AT1G51270.2|tair|AT1G51270.1|ref|NM_104005|ref|NM_001084226	at|chr1:19013787-19013846	0		1300	ACCGGAGTGAGCCTGAGAGAATACAGAAATGGAAGGAAGCTTTATCATCAGTTTTCAGTA	8	0	A_84_P752993	AT1G51270	AT1G51270.2	tair|similar to transmembrane receptor [Arabidopsis thaliana] (TAIR:AT5G45000.1); similar to unnamed protein product [Vitis vinifera] (GB:CAO24545.1); contains InterPro domain Toll-Interleukin receptor; (InterPro:IPR000157); contains InterPro domain PapD-	7040.25	256.356	0	1	3.054116e+002	3.213796e+001	0	0	64	3.180938e+002	306	7.932647e+001	8.524950e+001	209	1.546890e+001	15	5.646667e+000	5.930400e+000	0	0	0	0	0	0	0	274.069	28.8398	1	8.58155e-116	1	1	44.0251	5.64667	1	0	44.0251	48.5334	48.5334	311.348	0.897375	15.4689	5.64667	0	285.456	0	0
DATA	100	2	15	tair|AT5G45570.1|ref|NM_123925|tc|NP236795	at|chr5:18491475-18491600	0		1680	TTTGATGATGATGTTGTGGATGTCACTGACAAGATGGCTAATAAGGCAACGGCTGATGCA	10	0	A_84_P610057	AT5G45570	AT5G45570.1	tair|Ulp1 protease family protein [AT5G45570.1]	7065.59	256.397	10.0396	1	1.003961e+001	9.996179e+000	2	0	62	4.687097e+001	47	1.099998e+001	1.167547e+001	216	1.664815e+001	16.5	5.721140e+000	6.671700e+000	0	0	0	0	0	0	0	2.72032	8.98174	0	0.432168	1	0	44.1507	5.72114	1	0	44.1507	47.2035	47.2035	40.1253	0.898518	16.6481	5.72114	0	13.9995	1	0
DATA	101	2	16	tair|AT1G11650.1|tair|AT1G11650.2|ref|NM_179310|ref|NM_101037	at|chr1:3918053-3918112	0		1451	GTCTTTGCTTTTCTCTAGGTGTGTGTTGAGTTTTTAACTCTTAATAATGTTTCTGCGATG	12	0	A_84_P505397	ATRBP45B	AT1G11650.1	tair|ATRBP45B; RNA binding [AT1G11650.1]	7091.33	256.5	0	1	5.458962e+004	5.458971e+003	0	0	66	4.914936e+004	43244	1.083703e+004	8.190438e+003	203	1.642365e+001	16	5.051990e+000	4.447800e+000	0	0	0	0	0	0	0	49105.1	4910.52	1	0	1	1	44.2576	5.05199	1	0	44.2576	57.5363	57.5363	49142.6	0.899532	16.4236	5.05199	0	49116.3	0	0
DATA	102	2	17	tair|AT1G07420.2|tair|AT1G07420.1|ref|NM_202048|ref|NM_100616	at|chr1:2278975-2279034	0		501	AATAACACACCTGCAGCCCAAGGAAAATGTATTACTCGCCTGTTGCTTTATCATTTCTCC	14	0	A_84_P822107	SMO2-2	AT1G07420.2	tair|SMO2-2 (sterol 4-alpha-methyl-oxidase 2); C-4 methylsterol oxidase [AT1G07420.2]	7116.24	256.5	0	1	4.990829e+002	5.089460e+001	3	0	63	4.936984e+002	491	1.013085e+002	9.859290e+001	205	1.658537e+001	17	5.571178e+000	5.930400e+000	0	0	0	0	0	0	0	449.356	45.8236	1	1.32374e-144	1	1	44.3425	5.57118	1	0	44.3425	46.5243	46.5243	486.953	0.900363	16.5854	5.57118	0	460.389	0	0
DATA	103	2	18	tair|AT1G49760.1|ref|NM_103863|ta|TA31079_3702|tc|TC307228	at|chr1:18423489-18423548	0		2343	GGAGAATCAGAAACAGAGTTGTTCTTGAAAGTTTTGGATTTTTGAGTTTTTGTTTTGGGC	16	0	A_84_P123752	PAB8	AT1G49760.1	tair|PAB8 (POLY(A) BINDING PROTEIN 8); RNA binding / translation initiation factor [AT1G49760.1]	7142	256.455	0	1	1.678031e+004	1.678060e+003	0	0	62	1.516461e+004	14517.5	3.154039e+003	3.280808e+003	207	1.592754e+001	15	5.855838e+000	5.930400e+000	0	0	0	0	0	0	0	15120.2	1512.05	1	0	1	1	44.416	5.85584	1	0	44.416	55.8519	55.8519	15157.9	0.901068	15.9275	5.85584	0	15131.1	0	0
DATA	104	2	19	tair|AT3G01820.1|ref|NM_111048|ta|TA25780_3702|ta|BU635424	at|chr3:294364-294305	0		600	ACCTCGTTGTCAATCTCAAATGCTCTGAAGACCATCTGGTAAACCGGAATGAAACAGCTC	18	0	A_84_P10748	AT3G01820	AT3G01820.1	tair|adenylate kinase family protein [AT3G01820.1]	7167.5	256.5	0	1	6.734234e+003	6.734970e+002	0	0	68	6.116162e+003	5793.5	1.434188e+003	1.418478e+003	208	1.618269e+001	16	5.191529e+000	5.189100e+000	0	0	0	0	0	0	0	6071.68	607.235	1	3.77795e-298	1	1	44.4775	5.19153	1	0	44.4775	57.5363	57.5363	6109.42	0.901615	16.1827	5.19153	0	6082.45	0	0
DATA	105	2	20	tair|AT1G23550.1|ref|NM_102204|ta|TA40610_3702|ta|TA40609_3702	at|chr1:8352139-8352198	0		1008	GGAAGATGAGAGAAGTGGCTGGAGATAATCTTTTGGCTGAGATAATCAAGAATCACAAAA	20	0	A_84_P23645	SRO2	AT1G23550.1	tair|SRO2 (SIMILAR TO RCD ONE 2); NAD+ ADP-ribosyltransferase [AT1G23550.1]	7192.51	256.589	0	1	5.523532e+002	5.612488e+001	3	0	63	5.427460e+002	519	1.223655e+002	1.219439e+002	210	1.698571e+001	17	5.987610e+000	6.486375e+000	0	0	0	0	0	0	0	498.224	50.6248	1	1.16937e-150	1	1	44.522	5.98761	1	0	44.522	48.5334	48.5334	536	0.902003	16.9857	5.98761	0	508.856	0	0
DATA	106	2	21	ta|TA29683_3702|ta|TA29681_3702|ta|TA29680_3702|ta|BP808144	at|chr5:3555480-3555539	0		149	TATCATAGCAAAACTCACATCTATGAAGAGAACCTGGTGGACGAGGATCTCAGATCAGGG	22	0	A_84_P812638	TA29683_3702	TA29683_3702	Unknown	7217.94	256.768	0	1	8.927902e+002	8.983180e+001	1	0	65	8.500769e+002	811	1.841439e+002	1.756881e+002	207	1.572947e+001	15	5.656361e+000	5.189100e+000	0	0	0	0	0	0	0	805.519	81.0506	1	6.44371e-179	1	1	44.5582	5.65636	1	0	44.5582	46.5243	46.5243	843.331	0.902249	15.7295	5.65636	0	816.01	0	0
DATA	107	2	22	tair|AT2G32410.1|tair|AT2G32410.2|ref|NM_001036388|ref|NM_128800	at|chr2:13767750-13767910	0		1592	TCAAGCTCATCACAAAGCAGTTTGTTCCCAAGCGAGGAACTTTCATCTTCAACGGCATTG	24	0	A_84_P15378	AXL	AT2G32410.1	tair|AXL (AXR1-LIKE); catalytic [AT2G32410.1]	7243.33	256.681	0	1	1.257064e+003	1.260995e+002	0	0	66	1.178864e+003	1142	2.575780e+002	2.702038e+002	214	1.623832e+001	16	5.801427e+000	5.930400e+000	0	0	0	0	0	0	0	1134.28	113.783	1	4.26269e-199	1	1	44.5831	5.80143	1	0	44.5831	48.2044	48.2044	1172.12	0.902325	16.2383	5.80143	0	1144.64	0	0
DATA	108	2	23	tair|AT3G21220.1|ref|NM_113017|ta|TA37444_3702|ta|TA37443_3702	at|chr3:7446861-7446920	0		1098	ATGGTCAGCTCAACAGCTTTTGCAGCATCCTTTCATACTTAAAGCTACCGGTGGTCCTAA	26	0	A_84_P17406	ATMKK5	AT3G21220.1	tair|ATMKK5 (MITOGEN-ACTIVATED PROTEIN KINASE KINASE 5); kinase [AT3G21220.1]	7268.82	256.667	0	1	4.971586e+003	4.972582e+002	0	0	65	4.530215e+003	4154	1.035828e+003	1.099348e+003	211	1.625592e+001	16	5.576387e+000	5.930400e+000	0	0	0	0	0	0	0	4485.62	448.652	1	2.87328e-280	1	1	44.5957	5.57639	1	0	44.5957	47.5395	47.5395	4523.47	0.902251	16.2559	5.57639	0	4495.84	0	0
DATA	109	2	24	tair|AT1G20540.1|ref|NM_101904|tc|NP221333|tc|TC301737	at|chr1:7113235-7113294	0		353	CTGAATTCTCCACAATTGGAGCGTGTTGCTTCTCTTGATGCTCATGTTGGTAAGATTAAT	28	0	A_84_P867803	AT1G20540	AT1G20540.1	tair|transducin family protein / WD-40 repeat family protein [AT1G20540.1]	7294.5	256.5	0	1	9.476434e+002	9.528557e+001	1	0	67	8.993881e+002	890	1.729848e+002	1.812479e+002	219	1.582192e+001	15	5.874082e+000	6.671700e+000	0	0	0	0	0	0	0	854.785	85.9486	1	2.04685e-182	1	1	44.6034	5.87408	1	0	44.6034	57.5363	57.5363	892.642	0.902011	15.8219	5.87408	0	864.869	0	0
DATA	110	2	25	tair|AT2G05790.1|ref|NM_126593|ta|TA35125_3702|ta|TA35126_3702	at|chr2:2200853-2200912	0		1519	CTTCGTTTGCTTTCAATAGTTATTACCAGAAGAAGGGTCGTGCCGGTGGGAGTTGTTACT	30	0	A_84_P18216	AT2G05790	AT2G05790.1	tair|glycosyl hydrolase family 17 protein [AT2G05790.1]	7319.67	256.5	0	1	2.874536e+004	2.874553e+003	0	0	66	2.596241e+004	24563.5	5.819138e+003	5.609232e+003	207	1.714976e+001	17	5.829435e+000	5.930400e+000	0	0	0	0	0	0	0	25917.8	2591.79	1	0	1	1	44.6182	5.82944	1	0	44.6182	57.5363	57.5363	25955.7	0.901634	17.1498	5.82944	0	25927.8	0	0
DATA	111	2	26	tc|NP188002	at|chr4:14445016-14444957	0		340	ATCTCTCGATCAAAATCGAATCGAAGCAAAGTTTCAATAGAGGGGAACGGAACTCACTCG	32	0	A_84_P840018	NP188002	NP188002	tc|GB|AL161574.2|CAB79690.1 hypothetical protein [NP188002]	7344.91	257.031	10.0104	1	1.001038e+001	9.962498e+000	1	0	67	4.214925e+001	42	1.011637e+001	1.037820e+001	201	1.614925e+001	16	5.088970e+000	5.930400e+000	0	0	0	0	0	0	0	-2.50481	8.97762	0	0.469444	1	0	44.6541	5.08897	1	0	44.6541	46.5243	46.5243	35.4036	0.901142	16.1493	5.08897	0	7.36569	1	0
DATA	112	2	27	tair|AT1G67400.1|ref|NM_105407|ug|AK175216|ta|TA50182_3702	at|chr1:25251839-25251780	0		838	GGGCAGCTTGAGAGAGAGCTGATGATGGATGATGTTTTCAGAATTGAGGATATGCCTTCT	34	0	A_84_P14198	AT1G67400	AT1G67400.1	tair|similar to phagocytosis and cell motility protein ELMO1-related [Arabidopsis thaliana] (TAIR:AT3G43400.1); similar to phagocytosis and cell motility protein ELMO1, putative, expressed [Oryza sativa (japonica cultivar-group)] (GB:ABA93689.2); contains	7369.94	256.768	0	1	2.210705e+003	2.212952e+002	1	0	65	2.035308e+003	1887	4.622773e+002	4.129041e+002	203	1.663054e+001	16	5.726995e+000	5.189100e+000	0	0	0	0	0	0	0	1990.65	199.267	1	2.71216e-232	1	1	44.6585	5.72699	1	0	44.6585	46.5243	46.5243	2028.56	0.900459	16.6305	5.72699	0	2000.42	0	0
DATA	113	2	28	tair|AT1G31420.1|ref|NM_102881|ta|TA37070_3702|ta|TA37069_3702	at|chr1:11253308-11253367	0		1916	AAGGGATATTGTTGATCCAAACTGTGAAGGAATGCAGATGGAGAGCCTTGACGCTCTACT	36	0	A_84_P21905	AT1G31420	AT1G31420.1	tair|leucine-rich repeat transmembrane protein kinase, putative [AT1G31420.1]	7395.89	256.5	0	1	1.332776e+004	1.332813e+003	2	0	62	1.203435e+004	11560.5	2.653286e+003	2.238355e+003	208	1.717308e+001	17	5.711997e+000	5.930400e+000	0	0	0	0	0	0	0	11989.7	1199	1	0	1	1	44.6899	5.712	1	0	44.6899	56.9804	56.9804	12027.6	0.899601	17.1731	5.712	0	11999.4	0	0
DATA	114	2	29	tair|AT4G27030.1|ref|NM_118837	at|chr4:13572859-13572918	0		932	ACCTAGGTCATGGAGTGAGCCAAACTCTGACTGGATAGAAGAAACCGAAATCTCCAACAA	38	0	A_84_P15740	AT4G27030	AT4G27030.1	tair|small conjugating protein ligase [AT4G27030.1]	7421.42	256.573	0	1	1.248676e+004	1.248716e+003	0	0	64	1.126572e+004	10677.5	2.327305e+003	2.449996e+003	204	1.592647e+001	16	5.441990e+000	4.447800e+000	0	0	0	0	0	0	0	11221	1122.14	1	0	1	1	44.6804	5.44199	1	0	44.6804	57.5363	57.5363	11259	0.898635	15.9265	5.44199	0	11230.6	0	0
DATA	115	2	30	tair|AT5G65580.1|ref|NM_125956|ta|TA49692_3702|ta|CNS0A6EN	at|chr5:26225026-26225085	0		146	TTTCATGAGCGTGATGGAAGTTGATGCTGATTCTTCTTCGACCAAGATGATGCCTCAGAC	40	0	A_84_P505320	AT5G65580	AT5G65580.1	tair|unknown protein [AT5G65580.1]	7446.69	256.388	0	1	6.274047e+001	1.180750e+001	2	0	63	1.011587e+002	102	2.213609e+001	1.816185e+001	207	1.698551e+001	16	5.372058e+000	4.447800e+000	0	0	0	0	0	0	0	56.311	10.5975	1	8.29728e-034	1	1	44.8477	5.37206	1	0	44.8477	46.1809	46.1809	94.413	0.897523	16.9855	5.37206	0	66.0042	0	0
DATA	116	2	31	tair|AT3G61060.2|tair|AT3G61060.1|ref|NM_202741|ref|NM_115970	at|chr3:22615196-22615255	0		1016	GAATCAAATTCTCCATGACTCAAATCGATTGCACTCACACGAAAGGTGGGCTATGCATAG	42	0	A_84_P789365	ATPP2-A13	AT3G61060.2	tair|ATPP2-A13 [AT3G61060.2]	7471.95	256.534	0	1	2.786358e+003	2.788158e+002	2	0	61	2.542344e+003	2469	4.738243e+002	4.662777e+002	208	1.697596e+001	17	5.746194e+000	5.930400e+000	0	0	0	0	0	0	0	2497.42	249.903	1	1.10194e-245	1	1	44.9259	5.74619	1	0	44.9259	48.5334	48.5334	2535.6	0.896302	16.976	5.74619	0	2507.12	0	0
DATA	117	2	32		 	1028	E1A	0		44	1	(+)E1A_r60_3	E1A_r60_3	E1A_r60_3		7497.58	256.573	10.0799	1	1.007993e+001	1.003172e+001	6	0	58	4.127586e+001	39.5	1.032081e+001	9.266250e+000	212	1.587736e+001	16	5.317775e+000	5.930400e+000	0	0	0	0	0	0	0	-3.68324	8.97762	0	0.287997	1	0	44.9591	5.31777	1	0	44.9591	57.5363	57.5363	34.5302	0.894924	15.8774	5.31777	0	5.98485	1	0
DATA	118	2	33	tair|AT2G22960.1|ref|NM_127861|tc|NP455784|tc|NP456258	at|chr2:9777994-9778053	0		20	GTTGCTGCTTCTTCTTTTACTTGTTTTAAGACATCATGCTGAATCTGGCTCTATCGTCAA	46	0	A_84_P63574	AT2G22960	AT2G22960.1	tair|serine carboxypeptidase S10 family protein [AT2G22960.1]	7523	256.545	0	0	3.526122e+001	1.064924e+001	0	0	62	7.654839e+001	77.5	1.484971e+001	1.519665e+001	209	1.707656e+001	17	5.918832e+000	6.671700e+000	0	0	0	0	0	0	0	31.5033	9.51432	1	8.66255e-016	1	0	45.0451	5.91883	1	0	45.0451	65	65	69.8027	0.893427	17.0766	5.91883	0	41.2073	0	0
DATA	119	2	34	tair|AT5G40430.1|ref|NM_123407|ug|AF175986|ta|TA52846_3702	at|chr5:16193750-16193691	0		675	ATATCACCTTATATTCCGATGCCAAAAGAAAACTATACTCTGGAGGTTTGTGAATCACTG	48	0	A_84_P18744	MYB22	AT5G40430.1	tair|MYB22 (myb domain protein 22); DNA binding / transcription factor [AT5G40430.1]	7548.47	256.671	10.115	1	1.011502e+001	1.006664e+001	0	0	65	3.906154e+001	37	1.081070e+001	1.186080e+001	215	1.614419e+001	16	6.496775e+000	7.042350e+000	0	0	0	0	0	0	0	-6.05373	8.97762	0	0.0818184	1	0	45.1153	6.49677	1	0	45.1153	47.8731	47.8731	32.3158	0.891819	16.1442	6.49677	0	3.6768	1	0
DATA	120	2	35	tair|AT3G62000.1|ref|NM_116065|ug|AY070483|ta|TA47008_3702	at|chr3:22970751-22970605	0		721	GCATGGACGAGTTTCGGATCCTATGGTGAATGATGCGAAGACCATCAGCATTAGGAATTT	50	0	A_84_P22268	AT3G62000	AT3G62000.1	tair|O-methyltransferase family 3 protein [AT3G62000.1]	7573.32	256.747	0	1	2.621351e+003	2.623291e+002	0	0	64	2.378563e+003	2216.5	5.253233e+002	5.782140e+002	213	1.630516e+001	16	5.566563e+000	5.930400e+000	0	0	0	0	0	0	0	2333.36	233.509	1	1.13322e-241	1	1	45.2013	5.56656	1	0	45.2013	49.1849	49.1849	2371.82	0.890137	16.3052	5.56656	0	2343.15	0	0
DATA	121	2	36	tair|AT4G04730.1|ref|NM_116711|tc|TC304004	at|chr4:2402135-2402076	0		212	GATTACTTATGGAGTAAGGCAAGTTTTTGAGGTGGGAAAATCATCAAGAGGTGCTCAAGA	52	0	A_84_P17565	AT4G04730	AT4G04730.1	tair|similar to unknown protein [Arabidopsis thaliana] (TAIR:AT2G13500.1); similar to unknown protein [Arabidopsis thaliana] (TAIR:AT2G31590.1) [AT4G04730.1]	7599.42	256.573	10.1558	1	1.015579e+001	1.010721e+001	3	1	60	4.271667e+001	43	1.001032e+001	9.080925e+000	220	1.621818e+001	16	5.381147e+000	5.930400e+000	0	0	0	0	0	0	0	-2.59183	8.97762	0	0.454179	1	0	45.3085	5.38115	1	0	45.3085	57.5363	57.5363	35.971	0.888239	16.2182	5.38115	0	7.28358	1	0
DATA	122	2	37	tair|AT3G02555.1|ref|NM_111123|ta|TA44886_3702|ta|AV441237	at|chr3:539844-539785	0		770	TCTACCGTAATTAAGAGGTAAGGTCGAGACTTTATGTGTTAACTTCTTATTTCTGAAGTC	54	0	A_84_P553584	AT3G02555	AT3G02555.1	tair|similar to unknown protein [Arabidopsis thaliana] (TAIR:AT5G16110.1); similar to hypothetical protein [Cleome spinosa] (GB:ABD96883.1) [AT3G02555.1]	7624.34	256.878	0	1	2.417580e+003	2.419700e+002	0	0	65	2.188277e+003	2054	4.227013e+002	4.744320e+002	204	1.556373e+001	15	5.187220e+000	5.189100e+000	0	0	0	0	0	0	0	2142.86	214.474	1	1.21083e-236	1	1	45.4169	5.18722	1	0	45.4169	48.8603	48.8603	2181.53	0.886366	15.5637	5.18722	0	2152.83	0	0
DATA	123	2	38	ta|TA42621_3702	at|chr3:001047416-001047466	0		729	TTTGGTCTTCTTCTGTACCGAATATTTGCCCACTTGGGCTTTATAAAACATATTGGGCAT	56	0	A_84_P826646	TA42621_3702	TA42621_3702	Unknown	7650	256.545	0	0	1.893480e+002	2.148481e+001	0	0	62	2.128387e+002	208	4.762118e+001	4.540462e+001	217	1.630876e+001	16	5.273235e+000	5.189100e+000	0	0	0	0	0	0	0	167.439	18.9988	1	1.03699e-087	1	1	45.4001	5.27323	1	0	45.4001	65	65	206.093	0.88429	16.3088	5.27323	0	177.396	0	0
DATA	124	2	39	tair|AT5G28830.1|ref|NM_122766|ta|TA45486_3702|tc|TC298348	at|chr5:10858273-10858332	0		859	TCTCAGTTGAATAACAAAGAGAATGCTTCTACAAAAGAGGAGTTTATGGATGCTCTAAAG	58	0	A_84_P607354	AT5G28830	AT5G28830.1	tair|calcium-binding EF hand family protein [AT5G28830.1]	7675.09	257.328	0	1	7.355866e+002	7.425914e+001	0	0	66	6.944242e+002	671	1.494721e+002	1.545610e+002	201	1.727861e+001	17	5.814808e+000	5.930400e+000	0	0	0	0	0	0	0	648.982	65.5162	1	3.40624e-166	1	1	45.442	5.81481	1	0	45.442	45.1352	45.1352	687.679	0.882265	17.2786	5.81481	0	658.973	0	0
DATA	125	2	40	tair|AT5G06580.1|ref|NM_120741|ta|TA45806_3702|tc|TC287648	at|chr5:2011564-2011505	0		1692	AAGAGAATCAAGAAAACGTTGGACCCAAACGATATCATGAACCCGGGAAAGTTAATTCCT	60	0	A_84_P18667	AT5G06580	AT5G06580.1	tair|FAD linked oxidase family protein [AT5G06580.1]	7700.58	257.159	0	1	4.116659e+003	4.117923e+002	0	0	64	3.668469e+003	3461.5	8.169769e+002	8.934518e+002	192	1.595833e+001	16	5.675181e+000	6.671700e+000	0	0	0	0	0	0	0	3622.87	362.398	1	1.18513e-267	1	1	45.5969	5.67518	1	0	45.5969	47.2035	47.2035	3661.72	0.880051	15.9583	5.67518	0	3633.04	0	0
DATA	126	2	41	tair|AT5G65410.1|ref|NM_125939|ta|TA43005_3702|ta|DR355532	at|chr5:26154120-26154179	0		800	TTAAGGTTTGGTTACATAACAACAAACACACTCTTGGTAAGTCGCCTTCACCACTTCATC	62	0	A_84_P290774	ATHB25/ZFHD2	AT5G65410.1	tair|ATHB25/ZFHD2 (ZINC FINGER HOMEODOMAIN 2); transcription factor [AT5G65410.1]	7725.79	257.015	0	1	6.445826e+003	6.446638e+002	2	0	63	5.703841e+003	5477	1.231677e+003	1.134189e+003	200	1.625500e+001	16	4.867075e+000	4.633125e+000	0	0	0	0	0	0	0	5658.1	565.882	1	5.54448e-294	1	1	45.7371	4.86707	1	0	45.7371	46.1809	46.1809	5697.1	0.877793	16.255	4.86707	0	5668.45	0	0
DATA	127	2	42	tair|AT3G12340.1|ref|NM_112068|ug|EF183406|tc|NP396415	at|chr3:3926289-3926230	0		957	GAAGTTGAAAGACACCGGGAACTTGTTTGATTCAAACTTGGGAGAAGATCCACTAAGATT	64	0	A_84_P508409	AT3G12340	AT3G12340.1	tair|FK506 binding / peptidyl-prolyl cis-trans isomerase [AT3G12340.1]	7751.32	257	0	1	1.958443e+003	1.961126e+002	0	0	65	1.760415e+003	1707	3.760892e+002	4.232823e+002	194	1.632990e+001	16.5	5.141967e+000	5.189100e+000	0	0	0	0	0	0	0	1714.53	171.688	1	1.77309e-223	1	1	45.8865	5.14197	1	0	45.8865	46.5243	46.5243	1753.67	0.875455	16.3299	5.14197	0	1725.06	0	0
DATA	128	2	43	tair|AT1G62500.1|ref|NM_104929|ta|TA26357_3702|ta|DR252567	at|chr1:23135854-23135913	0		144	GAGAGTTTTGGCTTCCTTCTTTGTTTTCTTAATCTTCACGGTCATCACATTGCCTCCCAC	66	0	A_84_P850575	AT1G62500	AT1G62500.1	tair|protease inhibitor/seed storage/lipid transfer protein (LTP) family protein [AT1G62500.1]	7776.91	256.614	0	1	6.905247e+001	1.238666e+001	1	0	63	1.062540e+002	104	1.904745e+001	1.853250e+001	217	1.563134e+001	15	5.680745e+000	6.671700e+000	0	0	0	0	0	0	0	60.2847	10.8139	1	1.5284e-036	1	1	45.9693	5.68075	1	0	45.9693	57.259	57.259	99.5083	0.873027	15.6313	5.68075	0	70.962	0	0
DATA	129	2	44	tair|AT5G41765.1|ref|NM_148069	at|chr5:16733863-16733804	0		375	TTACTTAAGATAGAACAAGCCAATTTCACATCACATCCCCAAATAAGTTTCAACAACTCG	68	0	A_84_P541585	AT5G41765	AT5G41765.1	tair|similar to unknown protein [Arabidopsis thaliana] (TAIR:AT4G00232.1); contains InterPro domain Protein of unknown function DUF573 (InterPro:IPR007592) [AT5G41765.1]	7802.61	256.522	10.3619	1	1.036195e+001	1.031238e+001	4	0	61	3.614754e+001	36	9.018197e+000	8.154300e+000	224	1.581696e+001	15	5.743195e+000	6.671700e+000	0	0	0	0	0	0	0	-9.90112	8.97762	0	0.00479769	1	0	46.0487	5.74319	1	0	46.0487	45.835	45.835	29.4018	0.870567	15.817	5.74319	0	0.919353	1	0
DATA	130	2	45	tair|AT1G73490.1|ref|NM_106008|ug|BT002025|ta|TA36520_3702	at|chr1:27637385-27637326	0		703	TTATAGGCCATGGCTTGTTTTAAAAGCCATGTCAGATGCCTGCTTTGAATATCACCAGAG	70	0	A_84_P786741	AT1G73490	AT1G73490.1	tair|RNA recognition motif (RRM)-containing protein [AT1G73490.1]	7828	257	0	1	6.592839e+003	6.593650e+002	0	0	69	5.769681e+003	5738	8.688775e+002	8.643558e+002	207	1.681643e+001	16	5.324893e+000	5.189100e+000	0	0	0	0	0	0	0	5723.55	572.426	1	1.16045e-294	1	1	46.1301	5.32489	1	0	46.1301	46.8651	46.8651	5762.94	0.868147	16.8164	5.32489	0	5734.51	0	0
DATA	131	2	46	tair|AT3G31475.1	at|chr3:12823913-12823972	0		803	AGATCTTTAAAACCTTCAATGGATAGCGTCTCCGCCATGGATCTTTGAAACTCGATCACA	72	0	A_84_P759401	AT3G31475	AT3G31475.1	tair|transposable element gene [AT3G31475.1]	7853.09	256.935	10.4204	1	1.042036e+001	1.037132e+001	4	0	63	4.731746e+001	48	1.143964e+001	1.260210e+001	208	1.644231e+001	16	5.390682e+000	5.189100e+000	0	0	0	0	0	0	0	1.11196	8.97831	0	0.747923	1	0	46.2055	5.39068	1	0	46.2055	54.4085	54.4085	40.5718	0.865687	16.4423	5.39068	0	12.2308	1	0
DATA	132	2	47	tair|AT1G74410.1|ref|NM_106101|ta|TA34955_3702|ta|AA395606	at|chr1:27971281-27971340	0		782	TTGATAAATGGCTCATCAGACACGGGTCATGCCCCATTTGCAGACAGGCAGTTAAAGATT	74	0	A_84_P12433	AT1G74410	AT1G74410.1	tair|zinc finger (C3HC4-type RING finger) family protein [AT1G74410.1]	7878.31	256.986	0	1	3.852459e+003	3.853862e+002	0	0	65	3.371738e+003	3216	6.830242e+002	7.494543e+002	201	1.679104e+001	17	5.666226e+000	6.671700e+000	0	0	0	0	0	0	0	3325.47	332.669	1	1.35587e-262	1	1	46.2649	5.66623	1	0	46.2649	47.2035	47.2035	3364.99	0.863208	16.791	5.66623	0	3336.74	0	0
DATA	133	2	48	tair|AT5G45680.1|ref|NM_123935|ta|TA38394_3702|tc|NP506822	at|chr5:18548745-18549147	0		462	ATCAAGGAATCCTTGGCTCTGATGGAATTCCTCCTATGCTTACTGGTGGGAAACGAACAT	76	0	A_84_P23492	AT5G45680	AT5G45680.1	tair|FK506-binding protein 1 (FKBP13) [AT5G45680.1]	7904	257	0	1	1.388956e+004	1.388996e+003	2	0	67	1.200076e+004	11705	1.978382e+003	1.939241e+003	209	1.627751e+001	16	5.648308e+000	5.930400e+000	0	0	0	0	0	0	0	11954.4	1195.47	1	0	1	1	46.367	5.64831	1	0	46.367	51.4001	51.4001	11994	0.860675	16.2775	5.64831	0	11965.9	0	0
DATA	134	2	49	tair|AT1G73360.1|ref|NM_105996|ta|TA47159_3702|tc|TC281723	at|chr1:27582472-27582413	0		2951	TCCTTCTTTTGCCTTCAATGCCAGAGAGAGAGAAGAGAAGCTCATTAACTCCAATTGTTC	78	0	A_84_P226439	HDG11	AT1G73360.1	tair|HDG11 (HOMEODOMAIN GLABROUS11); DNA binding / transcription factor [AT1G73360.1]	7929	257	0	1	5.818994e+002	5.912274e+001	0	0	69	5.457826e+002	525	1.110395e+002	1.363992e+002	211	1.560664e+001	15	5.944325e+000	6.671700e+000	0	0	0	0	0	0	0	499.393	50.7399	1	8.51868e-151	1	1	46.3892	5.94433	1	0	46.3892	46.8651	46.8651	539.037	0.858213	15.6066	5.94433	0	510.997	0	0
DATA	135	2	50		 	0		0		80	1	ETG02_36680	ETG02_36680	ETG02_36680		7954.89	257.338	10.5419	1	1.054194e+001	1.049151e+001	0	0	65	4.184615e+001	41	1.114427e+001	1.111950e+001	207	1.720290e+001	17	5.678899e+000	6.301050e+000	0	0	0	0	0	0	0	-4.61971	8.97762	0	0.183159	1	0	46.4659	5.6789	1	0	46.4659	47.2035	47.2035	35.1005	0.855703	17.2029	5.6789	0	7.17678	1	0
DATA	136	2	51	tair|AT5G17920.2|tair|AT5G17920.1|ref|NM_001085130|ref|NM_121798	at|chr5:5939008-5939069	0		2218	AAGAATACCATCTTCTGAGAAATCCCAGACAGGTCAACAAGATGCTTGCTGTCCTAGAGC	82	0	A_84_P806626	ATCIMS	AT5G17920.2	tair|ATCIMS (COBALAMIN-INDEPENDENT METHIONINE SYNTHASE) [AT5G17920.2]	7980	257	0	1	6.479576e+004	6.479584e+003	0	0	69	5.533336e+004	52653	8.173090e+003	6.948205e+003	208	1.667308e+001	16	6.008757e+000	6.671700e+000	0	0	0	0	0	0	0	55286.8	5528.69	1	0	1	1	46.5133	6.00876	1	0	46.5133	54.9904	54.9904	55326.6	0.853248	16.6731	6.00876	0	55298.8	0	0
DATA	137	2	52	tair|AT3G20170.1|ref|NM_112908|ta|TA50016_3702|tc|TC299465	at|chr3:7043187-7043246	0		1454	CTTGCCCATGACCATGATCTTCCATGATCTGAAGGGCAAATTAAGCTTCCCATCTGTTTT	84	0	A_84_P597258	AT3G20170	AT3G20170.1	tair|armadillo/beta-catenin repeat family protein [AT3G20170.1]	8005.29	257.083	0	1	2.849572e+003	2.851525e+002	0	0	66	2.471136e+003	2472	3.306840e+002	3.732446e+002	217	1.677419e+001	16	6.223438e+000	6.671700e+000	0	0	0	0	0	0	0	2424.54	242.62	1	6.17969e-244	1	1	46.5985	6.22344	1	0	46.5985	50.1463	50.1463	2464.39	0.850843	16.7742	6.22344	0	2436.74	0	0
DATA	138	2	53	tair|AT5G44200.1|tair|AT5G44200.2|ref|NM_123787|ref|NM_001085236	at|chr5:17819053-17819041	0		460	GCAGTCAAGTATATAAGTGGGGACTATTCTCGATGACCGGCCTATTTCGTGTGGATTTTG	86	0	A_84_P824378	CBP20	AT5G44200.1	tair|CBP20 (CAP-BINDING PROTEIN 20); RNA binding [AT5G44200.1]	8030.79	257.194	0	1	2.633505e+003	2.635630e+002	5	0	60	2.281133e+003	2157	5.048389e+002	4.773972e+002	210	1.664762e+001	16	5.991191e+000	5.930400e+000	0	0	0	0	0	0	0	2234.44	223.625	1	4.09313e-239	1	1	46.6905	5.99119	1	0	46.6905	47.5395	47.5395	2274.39	0.848467	16.6476	5.99119	0	2246.89	0	0
DATA	139	2	54	tair|AT1G78670.1|ref|NM_106514|ta|TA33496_3702|ta|AI099918	at|chr1:29598003-29598062	0		1070	TTCTGAGAAAGTGCTGAGCAATCTCATCTACAACTACAAGCCTACGTACTCCGGATACAA	88	0	A_84_P14236	ATGGH3	AT1G78670.1	tair|ATGGH3 (GAMMA-GLUTAMYL HYDROLASE 3); gamma-glutamyl hydrolase [AT1G78670.1]	8056.5	257	0	1	1.794999e+004	1.795031e+003	0	0	62	1.523460e+004	14687	2.600265e+003	2.736880e+003	210	1.625238e+001	16	5.777213e+000	5.745075e+000	0	0	0	0	0	0	0	15187.8	1518.8	1	0	1	1	46.8287	5.77721	1	0	46.8287	54.1152	54.1152	15227.9	0.846116	16.2524	5.77721	0	15200.5	0	0
DATA	140	2	55	tair|AT4G38215.1|ref|NR_023059	at|chr4:17923850-17923909	0		524	TCACAGGTGGCAGACAAAAGTGATGCGTTTGAGAGAGTTTTGGGGGTTCCTTTTGATCAT	90	0	A_84_P726318	AT4G38215	AT4G38215.1	tair|other RNA [AT4G38215.1]	8081.57	257.147	0	1	1.974336e+002	2.242697e+001	3	0	60	2.135000e+002	204	4.951716e+001	4.855515e+001	203	1.525616e+001	15	4.716035e+000	4.447800e+000	0	0	0	0	0	0	0	166.617	18.9264	1	1.95183e-087	1	1	46.8829	4.71604	1	0	46.8829	47.2035	47.2035	206.754	0.843915	15.2562	4.71604	0	179.594	0	0
DATA	141	2	56		 	1028	E1A	0		92	1	(+)E1A_r60_a97	E1A_r60_a97	E1A_r60_a97		8106.81	257.186	10.7164	1	1.071636e+001	1.066510e+001	4	2	59	4.174576e+001	39	1.023111e+001	8.524950e+000	201	1.657711e+001	16	5.221616e+000	5.189100e+000	0	0	0	0	0	0	0	-5.31388	8.97762	0	0.126141	1	0	47.0596	5.22162	1	0	47.0596	43.7019	43.7019	35.0001	0.841776	16.5771	5.22162	0	8.02006	1	0
DATA	142	2	57	tair|AT3G28915.1	unmapped	0		4996	TGGGGCATTTATTGTACCAGCCTCTATACCAACTTTCTCACCGGTTCAATCTTAATTGAA	94	0	A_84_P760033	AT3G28915	AT3G28915.1	tair|transposable element gene [AT3G28915.1]	8132.43	257.672	10.7425	1	1.074251e+001	1.069113e+001	1	0	63	4.617460e+001	45	1.065370e+001	1.074885e+001	201	1.633333e+001	16	5.364078e+000	5.189100e+000	0	0	0	0	0	0	0	-0.986435	8.97762	0	0.775558	1	0	47.161	5.36408	1	0	47.161	42.9674	42.9674	39.4289	0.839727	16.3333	5.36408	0	12.6317	1	0
DATA	143	2	58	tair|AT4G38230.1|ref|NM_119985|tc|TC285428	at|chr4:17929058-17928999	0		1498	AAGGCATTGTTGGAAGAACAATGAGGAAAAGCATAAACATGAGCATCAGGAACAATGCCG	96	0	A_84_P17677	CPK26	AT4G38230.1	tair|CPK26 (calcium-dependent protein kinase 26); calmodulin-dependent protein kinase/ kinase [AT4G38230.1]	8157.73	257.225	0	1	3.283631e+002	3.454069e+001	1	0	63	3.223492e+002	323	5.980861e+001	5.263230e+001	189	1.766138e+001	17	6.634985e+000	6.671700e+000	0	0	0	0	0	0	0	275.091	28.9369	1	5.22752e-116	1	1	47.2585	6.63498	1	0	47.2585	47.2035	47.2035	315.604	0.837764	17.6614	6.63498	0	289.019	0	0
DATA	144	2	59	tair|AT4G13965.1|ref|NM_148317	at|chr4:8066768-8066709	0		815	ATCTCTAACTTCAGTCAAACGTCTGTTCTTAGAATTCTCACCCTTGATGGTAGATTTTCT	98	0	A_84_P107672	AT4G13965	AT4G13965.1	tair|F-box family protein [AT4G13965.1]	8183.5	257	10.7916	1	1.079162e+001	1.074001e+001	1	0	61	4.167213e+001	41	1.175687e+001	1.186080e+001	208	1.667788e+001	16	5.168381e+000	5.189100e+000	0	0	0	0	0	0	0	-5.62298	8.97762	0	0.105741	1	0	47.2951	5.16838	1	0	47.2951	54.1152	54.1152	34.9264	0.835905	16.6779	5.16838	0	8.56315	1	0
DATA	145	2	60	tair|AT2G41460.1|tair|AT2G41460.2|ref|NM_001125028|ref|NM_129709	at|chr2:17294987-17295046	0		1079	TAGATATGGTACTGGTCTATCTGGTCATGACACGGAAGGGCGTATTGTAACTGCTGAATT	100	0	A_84_P755315	ARP	AT2G41460.1	tair|ARP (apurinic endonuclease-redox protein) [AT2G41460.1]	8208.13	257.229	0	1	1.513142e+003	1.516964e+002	0	0	66	1.309636e+003	1261	2.997743e+002	3.087514e+002	214	1.616822e+001	16	5.361988e+000	5.189100e+000	0	0	0	0	0	0	0	1262.38	126.557	1	2.07396e-205	1	1	47.2538	5.36199	1	0	47.2538	46.5243	46.5243	1302.89	0.834279	16.1682	5.36199	0	1276.74	0	0
DATA	146	2	61	tair|AT4G22513.1|ref|NM_001084959|ug|EF182870	at|chr4:11855258-11855317	0		438	AGGATCACTTAAATAAGCAAACACGTTCCGTAGTATCGGTTCATGGTGCAACTATGTGGT	102	0	A_84_P764933	AT4G22513	AT4G22513.1	tair|Encodes a Protease inhibitor/seed storage/LTP family protein [AT4G22513.1]	8233.87	257.243	0	1	1.667822e+004	1.667857e+003	1	0	65	1.393566e+004	13308	2.559087e+003	2.580465e+003	210	1.597143e+001	16	5.733236e+000	5.930400e+000	0	0	0	0	0	0	0	13888.3	1388.86	1	0	1	1	47.365	5.73324	1	0	47.365	46.5243	46.5243	13928.9	0.83272	15.9714	5.73324	0	13903	0	0
DATA	147	2	62	tair|AT3G05780.1|ref|NM_111452|tc|NP502574	at|chr3:1715112-1715053	0		2609	GAAGACTATAGCTGCAAGACGGAGTCAGATCAAGACAATAATATTCCCGGAAGCAAATCG	104	0	A_84_P21162	AT3G05780	AT3G05780.1	tair|Lon protease, putative [AT3G05780.1]	8259.38	257.015	0	1	3.648295e+001	1.139866e+001	2	0	63	7.766667e+001	76	2.256889e+001	2.001510e+001	209	1.615789e+001	16	5.133688e+000	4.447800e+000	0	0	0	0	0	0	0	30.3296	9.4761	1	6.01453e-015	1	0	47.3371	5.13369	1	0	47.3371	46.5243	46.5243	70.921	0.831335	16.1579	5.13369	0	45.2542	0	0
DATA	148	2	63	tair|AT3G46150.1|ref|NM_114484|tc|NP214035	at|chr3:16960631-16960572	0		313	TGTTGCTTCCTCTTTCATTTGCTCAAGTTTATGAAGGTTTTATTTCTTTCTACGAGGAAG	106	0	A_84_P595520	AT3G46150	AT3G46150.1	tair|unknown protein [AT3G46150.1]	8284.61	257.365	0	1	1.545358e+002	1.886169e+001	1	0	63	1.755873e+002	174	3.497770e+001	3.261720e+001	205	1.570244e+001	16	4.943231e+000	5.189100e+000	0	0	0	0	0	0	0	128.289	15.6582	1	4.36279e-073	1	1	47.2979	4.94323	1	0	47.2979	48.8603	48.8603	168.842	0.830159	15.7024	4.94323	0	143.418	0	0
DATA	149	2	64	tair|AT1G78370.1|ref|NM_106484|ta|TA31945_3702|ta|AV819763	at|chr1:29489411-29489352	0		649	GTGCATGGAGAAAGAGAGTGTGTCTAAGTCTCTCCCTGACTCTGAGAAGATTGTTGCATA	108	0	A_84_P11530	ATGSTU20	AT1G78370.1	tair|ATGSTU20 (Arabidopsis thaliana Glutathione S-transferase (class tau) 20); glutathione transferase [AT1G78370.1]	8310.42	257.427	0	1	8.724837e+004	8.724843e+003	0	0	64	7.238864e+004	84385.5	1.070936e+004	-8.807756e+003	206	1.717961e+001	17	5.710219e+000	5.930400e+000	0	0	0	0	0	0	0	72341.5	7234.15	1	0	1	1	47.175	5.71022	1	0	47.175	57.5363	57.5363	72381.9	0.829144	17.1796	5.71022	0	72356.7	0	0
DATA	150	2	65	tair|AT1G19130.1|ref|NM_101771|ug|CF653020|ta|TA39543_3702	at|chr1:6609609-6609550	0		499	CGAAACGCTCTGATCTCTTATCAAGGTTTCCGCAACACGAGTCACTCATCACAATGCTAT	110	0	A_84_P16067	AT1G19130	AT1G19130.1	tair|similar to unknown [Populus trichocarpa] (GB:ABK94529.1); contains InterPro domain Protein of unknown function DUF985 (InterPro:IPR009327); contains InterPro domain RmlC-like jelly roll fold (InterPro:IPR014710) [AT1G19130.1]	8335.34	257.125	0	1	9.334578e+003	9.335207e+002	0	0	65	7.779508e+003	7319	1.422586e+003	1.681268e+003	200	1.612000e+001	16	5.803794e+000	5.189100e+000	0	0	0	0	0	0	0	7732.41	773.293	1	1.98139e-312	1	1	47.0969	5.80379	1	0	47.0969	45.1352	45.1352	7772.76	0.828362	16.12	5.80379	0	7747.88	0	0
DATA	151	2	66	tair|AT1G58025.1|ref|NM_104585|ug|AK226822|ta|TA52828_3702	at|chr1:21462320-21462261	0		1397	TGTGAATAGTGCTGCAGAGAAATTGGTTGTTTTAGCTTCCCTTGAAGGTCCAAAATCGAC	112	0	A_84_P788002	AT1G58025	AT1G58025.1	tair|DNA binding [AT1G58025.1]	8360.8	257.239	0	1	4.186960e+003	4.188364e+002	0	0	64	3.512984e+003	3262.5	7.406592e+002	8.387809e+002	207	1.618357e+001	16	5.089025e+000	4.447800e+000	0	0	0	0	0	0	0	3465.94	346.71	1	4.88632e-265	1	1	47.0448	5.08903	1	0	47.0448	46.8651	46.8651	3506.24	0.827794	16.1836	5.08903	0	3481.64	0	0
DATA	152	2	67	tair|AT4G03837.1	unmapped	0		1	AATCCTGGACTCATCGTTGAGGCTTTGACTCAGGCCCATTTAAAGAATGATGACGGATCT	114	0	A_84_P762930	AT4G03837	AT4G03837.1	tair|transposable element gene [AT4G03837.1]	8386.5	257.352	10.9017	1	1.090171e+001	1.084957e+001	3	0	63	3.979365e+001	39	1.114734e+001	1.037820e+001	205	1.544390e+001	16	5.177537e+000	5.189100e+000	0	0	0	0	0	0	0	-7.20257	8.97762	0	0.0388533	1	0	46.9962	5.17754	1	0	46.9962	57.5363	57.5363	33.048	0.827464	15.4439	5.17754	0	8.74357	1	0
DATA	153	2	68	tair|AT2G17800.2|tair|AT2G17800.1|ref|NM_001084441|ref|NM_127334	at|chr2:7746950-7747010	0		6	TCGGAGAAAGTTGATGGAGGAGATGTTCGTTTTGTGAACGCTTCAATGGCATAAATTTCC	116	0	A_84_P820441	ARAC1/ATGP2/ATRAC1/AtROP3/RAC1/ROP3	AT2G17800.2	tair|ARAC1/ATGP2/ATRAC1/AtROP3/RAC1/ROP3 (Rho-related protein from plants 3) [AT2G17800.2]	8411.33	257.443	0	1	2.044575e+002	2.314653e+001	0	0	64	2.160313e+002	217	5.120856e+001	4.781385e+001	213	1.701878e+001	17	5.526064e+000	5.930400e+000	0	0	0	0	0	0	0	169.167	19.1513	1	2.76626e-088	1	1	46.8644	5.52606	1	0	46.8644	47.5395	47.5395	209.286	0.827394	17.0188	5.52606	0	185.276	0	0
DATA	154	2	69	tair|AT1G30440.1|ref|NM_102780|ta|AV561282|tc|TC298738	at|chr1:10762105-10762164	0		1921	AGATAGAGAAGCTAAAGGATGTTAAAGAGCGTCGTGGGAAGCATAAGAAAGCTTCGAGCA	118	0	A_84_P20523	AT1G30440	AT1G30440.1	tair|phototropic-responsive NPH3 family protein [AT1G30440.1]	8437.14	257.271	0	1	1.122003e+004	1.122055e+003	0	0	66	9.332379e+003	8924.5	1.734340e+003	1.857327e+003	211	1.570142e+001	16	6.018301e+000	6.671700e+000	0	0	0	0	0	0	0	9285.7	928.613	1	2.96439e-323	1	1	46.6831	6.0183	1	0	46.6831	46.5243	46.5243	9325.63	0.8276	15.7014	6.0183	0	9301.95	0	0
DATA	155	2	70	tair|AT5G47229.1|ref|NM_001125915	at|chr5:19197024-19196965	0		52	AGCCGTTGGATCGAATGACCGACTCATCTATAGTCGACATTGTGATTGTTTTCGTTTTGT	120	0	A_84_P769060	AT5G47229	AT5G47229.1	tair|unknown protein [AT5G47229.1]	8462.32	257.494	10.8935	1	1.089350e+001	1.086027e+001	0	0	65	5.184615e+001	50	1.498565e+001	1.556730e+001	206	1.633010e+001	16	5.220762e+000	5.189100e+000	0	0	0	0	0	0	0	5.30044	8.99326	0	0.127094	1	0	46.5457	5.22076	1	0	46.5457	51.4001	51.4001	45.1005	0.828088	16.3301	5.22076	0	21.731	1	0
DATA	156	2	71	tair|AT5G51030.1|ref|NM_124482|ug|BX830624|ta|TA52707_3702	at|chr5:20765271-20765212	0		915	ACCAGAGGGAGAGAAGATATATGCAAACTGTTTTTGTCCCGGTTGGGTGAAAACCGCAAT	122	0	A_84_P12164	AT5G51030	AT5G51030.1	tair|short-chain dehydrogenase/reductase (SDR) family protein [AT5G51030.1]	8488	257.455	0	1	2.534691e+002	2.756393e+001	1	0	61	2.564918e+002	245	5.544325e+001	5.411490e+001	203	1.616256e+001	16	5.524758e+000	5.930400e+000	0	0	0	0	0	0	0	210.101	22.8478	1	1.58722e-100	1	1	46.3905	5.52476	1	0	46.3905	55.8519	55.8519	249.746	0.828903	16.1626	5.52476	0	226.716	0	0
DATA	157	2	72	tair|AT1G23380.1|tair|AT1G23380.2|ref|NM_180620|ref|NM_102187	at|chr1:8301743-8301684	0		652	CGTTTGACGAGGCAACGTGTTTCTTGAACAAGATTGAGATGCAGCTACGGAACCTATGTA	124	0	A_84_P22490	KNAT6	AT1G23380.1	tair|KNAT6 (Knotted-like Arabidopsis thaliana 6); DNA binding / transcription factor [AT1G23380.1]	8513.37	257.37	0	1	1.279330e+003	1.283894e+002	0	0	64	1.108031e+003	1074.5	1.920366e+002	2.268378e+002	215	1.626512e+001	16	5.305564e+000	5.559750e+000	0	0	0	0	0	0	0	1061.9	106.569	1	3.30501e-195	1	1	46.1327	5.30556	1	0	46.1327	48.2044	48.2044	1101.29	0.830043	16.2651	5.30556	0	1078.6	0	0
DATA	158	2	73	ug|DQ108794|tc|TC301921	at|chr1:12429220-12429161	0		448	GTCTACGTTTCCCGGATTCCGGGTCATCTCCGATGTAATTTTCTGAATCGATTTCGTATT	126	0	A_84_P804189	DQ108794	DQ108794	ug|Arabidopsis thaliana clone 252351 mRNA sequence [DQ108794]	8538.67	257.5	10.8485	0	1.084853e+001	1.080406e+001	0	0	66	4.916667e+001	47.5	1.298234e+001	1.315807e+001	208	1.610096e+001	16	4.969900e+000	5.189100e+000	0	0	0	0	0	0	0	3.32762	8.98379	0	0.336903	1	0	45.839	4.9699	1	0	45.839	65	65	42.421	0.83152	16.101	4.9699	0	20.0875	1	0
DATA	159	2	74	tair|AT1G60920.1|ref|NM_104772|ug|DR749756|ta|TA53282_3702	at|chr1:22433439-22433380	0		493	AACTCGAAGGTGAAACTTCCGCTTCTGCAAGTTTGTTAAAGAACGTAGTGGATAATCTAC	128	0	A_84_P14302	AGL55	AT1G60920.1	tair|AGL55 (AGAMOUS-LIKE 55); DNA binding / transcription factor [AT1G60920.1]	8563.37	257.115	0	1	2.012039e+001	1.095932e+001	2	0	62	6.232258e+001	63.5	1.948835e+001	2.057108e+001	205	1.628780e+001	16	5.687973e+000	6.671700e+000	0	0	0	0	0	0	0	16.7672	9.13286	1	3.24435e-006	1	0	45.5554	5.68797	1	0	45.5554	60.239	60.239	55.5769	0.833342	16.2878	5.68797	0	33.6073	0	0
DATA	160	2	75		 	66	Structural	0		1	1	DarkCorner	DarkCorner	DarkCorner		8589.58	257.427	10.795	0	1.079496e+001	1.074333e+001	5	0	59	3.905085e+001	39	1.046245e+001	8.895600e+000	209	1.673206e+001	17	5.645367e+000	5.189100e+000	0	0	0	0	0	0	0	-6.22429	8.97762	0	0.073664	1	0	45.2751	5.64537	1	0	45.2751	65	65	32.3052	0.835646	16.7321	5.64537	0	10.7152	0	0
DATA	161	2	76		 	66	Structural	0		1	1	DarkCorner	DarkCorner	DarkCorner		8614.67	257.391	10.761	1	1.076096e+001	1.070949e+001	1	0	64	4.032813e+001	40	9.749326e+000	9.266250e+000	210	1.630000e+001	16.5	5.269802e+000	5.745075e+000	0	0	0	0	0	0	0	-4.69656	8.97762	0	0.176028	1	0	45.0247	5.2698	1	0	45.0247	45.1352	45.1352	33.5824	0.838286	16.3	5.2698	0	12.3739	0	0
DATA	162	2	77		 	66	Structural	0		1	1	DarkCorner	DarkCorner	DarkCorner		8640.85	257.224	10.7197	1	1.071972e+001	1.066844e+001	1	1	64	4.045313e+001	40	9.993537e+000	9.822225e+000	217	1.619816e+001	16	5.933458e+000	5.930400e+000	0	0	0	0	0	0	0	-4.30155	8.97762	0	0.214992	1	0	44.7547	5.93346	1	0	44.7547	46.1809	46.1809	33.7074	0.841512	16.1982	5.93346	0	12.9105	0	0
DATA	163	2	78		 	66	Structural	0		1	1	DarkCorner	DarkCorner	DarkCorner		8666.28	256.985	10.6738	1	1.067380e+001	1.062275e+001	2	1	62	4.233871e+001	41.5	8.657307e+000	1.019287e+001	215	1.621860e+001	16	5.024578e+000	4.447800e+000	0	0	0	0	0	0	0	-2.1733	8.97762	0	0.530138	1	0	44.512	5.02458	1	0	44.512	46.1809	46.1809	35.593	0.845132	16.2186	5.02458	0	15.2079	0	0
DATA	164	2	79		 	66	Structural	0		1	1	DarkCorner	DarkCorner	DarkCorner		8691.21	257.537	10.6241	1	1.062405e+001	1.057324e+001	5	0	61	3.904918e+001	38	9.399337e+000	7.413000e+000	202	1.602970e+001	16	5.345674e+000	5.930400e+000	0	0	0	0	0	0	0	-5.2077	8.97762	0	0.133824	1	0	44.2569	5.34567	1	0	44.2569	46.5243	46.5243	32.3035	0.84909	16.0297	5.34567	0	12.3137	0	0
DATA	165	2	80		 	66	Structural	0		1	1	DarkCorner	DarkCorner	DarkCorner		8716.44	257.891	10.5677	1	1.056767e+001	1.051712e+001	0	0	63	4.217460e+001	41	1.047045e+001	1.223145e+001	211	1.573934e+001	15	4.917734e+000	5.189100e+000	0	0	0	0	0	0	0	-1.85063	8.97762	0	0.592862	1	0	44.0252	4.91773	1	0	44.0252	44.4243	44.4243	35.4289	0.85362	15.7393	4.91773	0	15.8539	0	0
DATA	166	2	81		 	66	Structural	0		1	1	DarkCorner	DarkCorner	DarkCorner		8742.11	257.5	10.503	1	1.050299e+001	1.045275e+001	0	0	64	4.006250e+001	36.5	1.246694e+001	1.371405e+001	199	1.588945e+001	16	5.203713e+000	5.559750e+000	0	0	0	0	0	0	0	-3.75402	8.97762	0	0.278873	1	0	43.8165	5.20371	1	0	43.8165	56.9804	56.9804	33.3168	0.858877	15.8894	5.20371	0	14.1916	0	0
DATA	167	2	82		 	66	Structural	0		1	1	DarkCorner	DarkCorner	DarkCorner		8767.27	257.391	10.4336	1	1.043363e+001	1.038372e+001	0	0	65	4.301538e+001	41	1.301981e+001	1.260210e+001	225	1.616444e+001	16	5.468626e+000	5.930400e+000	0	0	0	0	0	0	0	-0.600014	8.97762	0	0.862305	1	0	43.6154	5.46863	1	0	43.6154	46.8651	46.8651	36.2697	0.864586	16.1644	5.46863	0	17.5891	0	0
DATA	168	2	83		 	66	Structural	0		1	1	DarkCorner	DarkCorner	DarkCorner		8792.79	257.571	10.3573	1	1.035728e+001	1.030774e+001	1	0	64	4.082813e+001	39	9.445843e+000	9.822225e+000	205	1.568293e+001	16	5.128921e+000	5.189100e+000	0	0	0	0	0	0	0	-2.57871	8.97762	0	0.456463	1	0	43.4068	5.12892	1	0	43.4068	50.1463	50.1463	34.0824	0.870959	15.6829	5.12892	0	15.8561	0	0
DATA	169	2	84		 	66	Structural	0		1	1	DarkCorner	DarkCorner	DarkCorner		8818.39	257.829	10.2742	1	1.027418e+001	1.022504e+001	0	0	65	4.150769e+001	43	1.014292e+001	9.636900e+000	201	1.656219e+001	16	5.135890e+000	5.189100e+000	0	0	0	0	0	0	0	-1.71672	8.97762	0	0.619867	1	0	43.2244	5.13589	1	0	43.2244	47.2035	47.2035	34.762	0.878004	16.5622	5.13589	0	16.9997	0	0
DATA	170	2	85		 	260	BrightCorner	0		0	1	GE_BrightCorner	GE_BrightCorner	GE_BrightCorner		8843.19	257.533	0	1	4.431542e+002	4.546011e+001	1	1	64	4.355000e+002	432.5	6.708109e+001	7.709520e+001	536	1.599440e+001	16	5.364296e+000	5.189100e+000	0	0	0	0	0	0	0	392.457	40.2595	1	1.11114e-136	1	1	43.0426	5.3643	1	0	43.0426	49.5074	49.5074	428.754	0.8856	15.9944	5.3643	0	411.464	0	0
DATA	171	3	1		 	66	Structural	0		1	1	DarkCorner	DarkCorner	DarkCorner		6697.5	263.5	10.3717	1	1.037165e+001	1.032204e+001	0	0	68	3.802941e+001	36	9.696854e+000	9.080925e+000	384	1.615625e+001	15	5.253030e+000	5.189100e+000	0	0	0	0	0	0	0	-2.95664	8.97762	0	0.393354	1	0	40.9861	5.25303	1	0	40.9861	57.5363	57.5363	31.2837	0.869753	16.1563	5.25303	0	9.35895	0	0
DATA	172	3	2		 	66	Structural	0		1	1	DarkCorner	DarkCorner	DarkCorner		6722.89	263.5	10.3398	1	1.033981e+001	1.029036e+001	1	0	63	3.800000e+001	38	9.802896e+000	8.524950e+000	53	1.573585e+001	16	4.828405e+000	5.189100e+000	0	0	0	0	0	0	0	-3.30834	8.97762	0	0.3397	1	0	41.3083	4.82841	1	0	41.3083	56.9804	56.9804	31.2543	0.872431	15.7358	4.82841	0	8.95956	0	0
DATA	173	3	3		 	66	Structural	0		1	1	DarkCorner	DarkCorner	DarkCorner		6748.55	263.932	10.3087	1	1.030867e+001	1.025936e+001	3	0	61	3.650820e+001	36	7.988790e+000	6.671700e+000	48	1.518750e+001	15	4.720513e+000	6.115725e+000	0	0	0	0	0	0	0	-5.15488	8.97762	0	0.13778	1	0	41.6631	4.72051	1	0	41.6631	48.5334	48.5334	29.7625	0.875066	15.1875	4.72051	0	7.09384	0	0
DATA	174	3	4		 	66	Structural	0		1	1	DarkCorner	DarkCorner	DarkCorner		6773.57	264.129	10.2794	1	1.027938e+001	1.023021e+001	1	0	62	3.882258e+001	37.5	1.004176e+001	1.019287e+001	44	1.679545e+001	15.5	4.958336e+000	5.189100e+000	0	0	0	0	0	0	0	-3.15361	8.97762	0	0.362693	1	0	41.9762	4.95834	1	0	41.9762	47.5395	47.5395	32.0769	0.87756	16.7955	4.95834	0	9.05889	0	0
DATA	175	3	5		 	66	Structural	0		1	1	DarkCorner	DarkCorner	DarkCorner		6799.26	263.5	10.2506	1	1.025059e+001	1.020157e+001	1	0	65	3.832308e+001	38	9.040029e+000	9.636900e+000	50	1.754000e+001	16	5.588655e+000	5.745075e+000	0	0	0	0	0	0	0	-3.86069	8.97762	0	0.2655	1	0	42.1838	5.58865	1	0	42.1838	46.5243	46.5243	31.5774	0.880024	17.54	5.58865	0	8.23105	0	0
DATA	176	3	6		 	66	Structural	0		1	1	DarkCorner	DarkCorner	DarkCorner		6824.25	263.313	10.2238	1	1.022378e+001	1.017488e+001	1	0	63	3.874603e+001	38	9.119225e+000	7.783650e+000	61	1.681967e+001	15	6.012510e+000	6.671700e+000	0	0	0	0	0	0	0	-3.65542	8.97762	0	0.291639	1	0	42.4015	6.01251	1	0	42.4015	46.1809	46.1809	32.0003	0.882332	16.8197	6.01251	0	8.33421	0	0
DATA	177	3	7		 	66	Structural	0		1	1	DarkCorner	DarkCorner	DarkCorner		6850.01	263.859	10.1973	1	1.019735e+001	1.014857e+001	1	0	66	4.068182e+001	39.5	1.078340e+001	1.093418e+001	51	1.541176e+001	15	5.040542e+000	5.930400e+000	0	0	0	0	0	0	0	-1.97352	8.97762	0	0.568571	1	0	42.6553	5.04054	1	0	42.6553	46.8651	46.8651	33.9361	0.884619	15.4118	5.04054	0	9.93292	0	0
DATA	178	3	8		 	66	Structural	0		1	1	DarkCorner	DarkCorner	DarkCorner		6875.15	263.9	10.173	1	1.017298e+001	1.012432e+001	6	0	60	3.698333e+001	37	7.656816e+000	6.671700e+000	58	1.610345e+001	16	4.726520e+000	4.447800e+000	0	0	0	0	0	0	0	-5.9447	8.97762	0	0.0874089	1	0	42.928	4.72652	1	0	42.928	44.4243	44.4243	30.2376	0.886738	16.1034	4.72652	0	5.92744	0	0
DATA	179	3	9		 	66	Structural	0		1	1	DarkCorner	DarkCorner	DarkCorner		6900.61	263.475	10.1498	1	1.014983e+001	1.010128e+001	0	0	65	3.772308e+001	38	1.142846e+001	1.260210e+001	68	1.680882e+001	16	5.221246e+000	6.115725e+000	0	0	0	0	0	0	0	-5.42703	8.97762	0	0.11834	1	0	43.1501	5.22125	1	0	43.1501	42.2201	42.2201	30.9774	0.888761	16.8088	5.22125	0	6.37757	0	0
DATA	180	3	10		 	66	Structural	0		1	1	DarkCorner	DarkCorner	DarkCorner		6926.11	263.5	10.128	0	1.012802e+001	1.007958e+001	2	0	62	3.683871e+001	36.5	8.400222e+000	7.783650e+000	53	1.526415e+001	15	5.050327e+000	5.189100e+000	0	0	0	0	0	0	0	-6.52618	8.97762	0	0.0608808	1	0	43.3649	5.05033	1	0	43.3649	65	65	30.093	0.890675	15.2642	5.05033	0	5.20252	0	0
DATA	181	3	11	tair|AT1G33980.1|tair|AT1G33980.2|ref|NM_001123934|ref|NM_103120	at|chr1:12354526-12354585	0		1642	TATAGATCTCAATCGAAATGGGGAAGTAACATTATCAACATCACTTGGGTTTTGGAGACT	130	0	A_84_P240295	ATUPF3/UPF3	AT1G33980.1	tair|ATUPF3/UPF3; nucleotide binding [AT1G33980.1]	6951.09	263.828	0	1	5.058811e+003	5.059811e+002	3	0	63	4.558238e+003	4410	9.808355e+002	1.021141e+003	51	1.831373e+001	18	6.382759e+000	5.930400e+000	0	0	0	0	0	0	0	4514.67	451.556	1	1.19442e-280	1	1	43.5708	6.38276	1	0	43.5708	45.835	45.835	4551.49	0.892436	18.3137	6.38276	0	4526.32	0	0
DATA	182	3	12	tair|AT3G57062.1|ref|NM_001125378|ug|AK228360|ta|TA50954_3702	at|chr3:21132558-21132617	0		233	ACGTCGGATGATTGAATTCGAGATCCTTAGCTCTCCTTCTGTGCGTATATGTTCTTCTCT	132	0	A_84_P762529	AT3G57062	AT3G57062.1	tair|similar to hypothetical protein MtrDRAFT_AC153128g25v2 [Medicago truncatula] (GB:ABN07999.1) [AT3G57062.1]	6976.61	263.638	0	1	6.575329e+003	6.576095e+002	1	0	63	5.922714e+003	5741	1.372167e+003	1.381783e+003	54	1.887037e+001	19	5.039640e+000	5.189100e+000	0	0	0	0	0	0	0	5878.95	587.963	1	3.03716e-296	1	1	43.7661	5.03964	1	0	43.7661	47.5395	47.5395	5915.97	0.894092	18.8704	5.03964	0	5890.53	0	0
DATA	183	3	13	tair|AT3G59370.1|ref|NM_115799|ug|AK228000|ta|TA42872_3702	at|chr3:21953281-21953222	0		82	AGATCGTTGAGACGGAGGTGAATCAACACCCGGAAGAAGTGTTTGTGGAAGATGCAGAGA	134	0	A_84_P87299	AT3G59370	AT3G59370.1	tair|contains domain PTHR22683 (PTHR22683) [AT3G59370.1]	7002.2	263.797	0	1	1.999221e+002	2.236439e+001	2	0	63	2.230000e+002	222	5.407462e+001	5.596815e+001	47	1.708511e+001	17	4.981836e+000	4.447800e+000	0	0	0	0	0	0	0	179.056	20.0301	1	1.80196e-091	1	1	43.9444	4.98184	1	0	43.9444	46.1809	46.1809	216.254	0.895627	17.0851	4.98184	0	190.552	0	0
DATA	184	3	14	tair|AT3G55005.1|ref|NM_115358|ta|TA36666_3702|tc|NP032251	at|chr3:20396976-20397035	0		839	CCTCAACAGCACTTGAAAATCTTCAGCTAGACAGGAAAACTCGGAACCTAACATCGTCTT	136	0	A_84_P821408	TON1B	AT3G55005.1	tair|TON1B (TONNEAU 1B) [AT3G55005.1]	7027.44	263.521	0	1	3.817588e+003	3.818899e+002	0	0	65	3.468431e+003	3233	7.763332e+002	8.124648e+002	52	1.659615e+001	16	5.882042e+000	7.413000e+000	0	0	0	0	0	0	0	3424.33	342.55	1	2.52519e-264	1	1	44.1029	5.88204	1	0	44.1029	48.2044	48.2044	3461.69	0.896987	16.5962	5.88204	0	3435.74	0	0
DATA	185	3	15	tair|AT2G28700.1|ref|NM_128431|ug|AY291206|ta|TA53502_3702	at|chr2:12325115-12325056	0		708	AGAGAATTCTCTGGCAAGTAATCTCTTTTTCAGTGAAGGGCAAGACATTTGCATTCCAGA	138	0	A_84_P11577	AGL46	AT2G28700.1	tair|AGL46; DNA binding / transcription factor [AT2G28700.1]	7053.11	263.5	0	1	8.573463e+001	1.316810e+001	0	0	64	1.212500e+002	118	3.337711e+001	3.354382e+001	59	1.510169e+001	14	4.805510e+000	5.189100e+000	0	0	0	0	0	0	0	77.0099	11.8281	1	2.83088e-047	1	1	44.2401	4.80551	1	0	44.2401	56.9804	56.9804	114.504	0.898236	15.1017	4.80551	0	88.3212	0	0
DATA	186	3	16	tair|AT5G49400.1|ref|NM_124317|ta|TA41803_3702|tc|TC292271	at|chr5:20049131-20049190	0		868	CTTCGGACTCAGATTCTGATGAAGATAGAAGCAGAAGAAAGAAGAAGAGCAAGAGGCACA	140	0	A_84_P149138	AT5G49400	AT5G49400.1	tair|zinc knuckle (CCHC-type) family protein [AT5G49400.1]	7078.39	264.014	0	1	1.675906e+003	1.678876e+002	0	0	65	1.551569e+003	1459	3.298682e+002	3.632370e+002	51	1.796078e+001	17	5.219045e+000	5.189100e+000	0	0	0	0	0	0	0	1507.21	150.988	1	7.17689e-216	1	1	44.3565	5.21905	1	0	44.3565	47.5395	47.5395	1544.82	0.899342	17.9608	5.21905	0	1518.4	0	0
DATA	187	3	17	tair|AT3G49220.1|ref|NM_114781|ta|TA31682_3702|ta|CNS0A5R5	at|chr3:18264421-18264480	0		1649	GGAACACAACATTTGCTTTAGATACTTTGTATTATGGAGAGTATTTGAACAGTGGACCTG	142	0	A_84_P12757	AT3G49220	AT3G49220.1	tair|pectinesterase family protein [AT3G49220.1]	7103.61	263.729	0	1	8.779718e+003	8.780284e+002	0	0	64	7.948547e+003	7724	1.765335e+003	1.898469e+003	46	1.660870e+001	17	4.772506e+000	3.706500e+000	0	0	0	0	0	0	0	7904.09	790.46	1	9.99915e-314	1	1	44.455	4.77251	1	0	44.455	47.5395	47.5395	7941.8	0.900267	16.6087	4.77251	0	7915.17	0	0
DATA	188	3	18	tair|AT4G15802.1|ref|NM_179061|ta|TA34477_3702|ta|AI100192	at|chr4:8986711-8986652	0		496	TCTCCACCTATGAATTGCATTTCTATTTTGGTCTTGAGAGAACTAAGAAGTCTTCTTATG	144	0	A_84_P518347	AT4G15802	AT4G15802.1	tair|similar to unknown [Populus trichocarpa] (GB:ABK93842.1); contains InterPro domain Heat shock factor binding 1 (InterPro:IPR009643) [AT4G15802.1]	7129	263.652	0	1	1.029507e+004	1.029555e+003	0	0	65	9.320969e+003	8866	2.132731e+003	2.541176e+003	57	1.689474e+001	16	6.496384e+000	7.413000e+000	0	0	0	0	0	0	0	9276.44	927.687	1	3.45846e-323	1	1	44.5331	6.49638	1	0	44.5331	46.5243	46.5243	9314.22	0.901056	16.8947	6.49638	0	9287.39	0	0
DATA	189	3	19	tair|AT2G27160.2|tair|AT2G27160.1|ref|NM_001084498|ref|NM_128274	at|chr2:11614605-11614546	0		722	CATCTACCAATACCTCTTCCTCTGGGTCTGAGAATGCCACACGTGCAAATAAAAAGAAGA	146	0	A_84_P758007	AT2G27160	AT2G27160.2	tair|unknown protein [AT2G27160.2]	7154.65	263.533	0	1	2.698442e+001	1.031556e+001	2	0	63	6.893651e+001	68	1.562966e+001	1.556730e+001	54	1.762963e+001	17	4.581737e+000	5.003775e+000	0	0	0	0	0	0	0	24.3318	9.30151	1	8.33592e-011	1	0	44.6047	4.58174	1	0	44.6047	42.5954	42.5954	62.1908	0.901697	17.6296	4.58174	0	35.1558	0	0
DATA	190	3	20	tair|AT3G46070.1|ref|NM_114476|ug|DR750002|ta|TA51241_3702	at|chr3:16931504-16931445	0		438	TGTTTGGATTTCGACTTAACTTCGGTGGAGAGCTTTGTCAACACGGAATTGGAGTTGGGA	148	0	A_84_P17470	AT3G46070	AT3G46070.1	tair|zinc finger (C2H2 type) family protein [AT3G46070.1]	7180	263.545	9.99884	1	9.998845e+000	9.953517e+000	4	0	58	4.667241e+001	45	1.012793e+001	1.093418e+001	57	1.717544e+001	16	5.510130e+000	4.447800e+000	0	0	0	0	0	0	0	2.01083	8.97988	0	0.561292	1	0	44.6616	5.51013	1	0	44.6616	55.8519	55.8519	39.9267	0.902181	17.1754	5.51013	0	12.7043	1	0
DATA	191	3	21	tair|AT5G24610.1|ref|NM_122369|ug|AK176365|ta|TA36841_3702	at|chr5:8429137-8429196	0		681	TCTCGCAGGGAGGTCTAGGCATATCCTCCCTGCCTTAAAGAGAGCTTTTATCTTAGTAAT	150	0	A_84_P223019	AT5G24610	AT5G24610.1	tair|similar to unknown protein [Arabidopsis thaliana] (TAIR:AT3G49550.1); similar to hypothetical protein [Vitis vinifera] (GB:CAN64634.1) [AT5G24610.1]	7205.25	264.123	0	1	2.395172e+003	2.397237e+002	0	3	63	2.206444e+003	2192	2.524278e+002	2.286910e+002	59	1.798305e+001	18	5.761021e+000	5.930400e+000	0	0	0	0	0	0	0	2161.74	216.361	1	3.67359e-237	1	1	44.7022	5.76102	1	0	44.7022	45.835	45.835	2199.7	0.902542	17.9831	5.76102	0	2172.29	0	0
DATA	192	3	22	tair|AT4G16155.1|ref|NM_117711|ta|TA33926_3702	at|chr4:9154742-9154600	0		1251	TTTATACCAGTTGATGAGCGAATGCGTGTTATTGATGGAAATGGAAAGCTGGTTCCCCAC	152	0	A_84_P763635	AT4G16155	AT4G16155.1	tair|dihydrolipoamide dehydrogenase 2, plastidic / lipoamide dehydrogenase 2 (PTLPD2) [AT4G16155.1]	7230.7	264.066	0	1	3.551559e+003	3.552951e+002	0	0	65	3.250785e+003	3201	6.111223e+002	5.989704e+002	54	1.581481e+001	15.5	4.825538e+000	3.706500e+000	0	0	0	0	0	0	0	3206.05	320.731	1	1.95894e-260	1	1	44.7352	4.82554	1	0	44.7352	44.0646	44.0646	3244.04	0.902716	15.8148	4.82554	0	3216.46	0	0
DATA	193	3	23	tair|AT1G52825.1|ref|NM_179470|ug|BT004663|ug|BX823467	at|chr1:19674545-19674486	0		90	ATCAAAGGGGATTCTAGAAATCGCCAAATTCGGTGTATACGTCGCAGTACCAATCGTCCT	154	0	A_84_P559565	AT1G52825	AT1G52825.1	tair|similar to unknown protein [Arabidopsis thaliana] (TAIR:AT4G14615.1); similar to unnamed protein product [Vitis vinifera] (GB:CAO71274.1) [AT1G52825.1]	7255.97	264.281	0	1	6.881655e+002	6.953140e+001	0	0	65	6.660000e+002	622	1.710111e+002	1.675338e+002	57	1.635088e+001	16	5.537183e+000	6.671700e+000	0	0	0	0	0	0	0	621.242	62.7696	1	1.26528e-163	1	1	44.7578	5.53718	1	0	44.7578	45.4864	45.4864	659.254	0.902751	16.3509	5.53718	0	631.514	0	0
DATA	194	3	24	tair|AT2G38780.1|ref|NM_129435|ta|TA41980_3702|ta|AI997247	at|chr2:16221167-16221226	0		1383	ACAGAGAGGGTATACACACTGAAGACACAAATTCTTGTCAATTTCTTACATGTAAGTGTT	156	0	A_84_P561518	AT2G38780	AT2G38780.1	tair|binding [AT2G38780.1]	7281.31	264.313	0	1	5.842452e+003	5.843298e+002	0	0	64	5.318297e+003	5181	1.079063e+003	1.149015e+003	55	1.650909e+001	15	5.610416e+000	6.301050e+000	0	0	0	0	0	0	0	5273.53	527.429	1	7.96389e-290	1	1	44.7699	5.61042	1	0	44.7699	45.835	45.835	5311.55	0.902622	16.5091	5.61042	0	5283.66	0	0
DATA	195	3	25	tair|AT4G10970.1|tair|AT4G10970.2|ref|NM_202803|ref|NM_117167	at|chr4:6719636-6719577	0		796	TTGTTTCAAGTGTAGAACATTCGTATGTGAAGCTCTAAAACCTTGAATCTTTTTCTTGGC	158	0	A_84_P240925	AT4G10970	AT4G10970.1	tair|similar to unknown protein [Arabidopsis thaliana] (TAIR:AT4G23910.1); similar to unknown protein [Oryza sativa (japonica cultivar-group)] (GB:BAD05314.1) [AT4G10970.1]	7306.97	264.154	0	1	7.941328e+003	7.941951e+002	0	0	66	7.210424e+003	6754.5	1.455518e+003	1.668481e+003	48	1.956250e+001	19	5.390718e+000	5.930400e+000	0	0	0	0	0	0	0	7165.65	716.621	1	6.20746e-308	1	1	44.7751	5.39072	1	0	44.7751	45.835	45.835	7203.68	0.902324	19.5625	5.39072	0	7175.66	0	0
DATA	196	3	26	tair|AT5G43930.3|tair|AT5G43930.2|tair|AT5G43930.1|ref|NM_001036929	at|chr5:17697934-17697993	0		2452	AGCAAGCAAGAAGCAAACATAGGTTTCATCGAATCTTTTCCACTCCTCTTCATACAGTCT	160	0	A_84_P768383	AT5G43930	AT5G43930.3	tair|transducin family protein / WD-40 repeat family protein [AT5G43930.3]	7332	264.226	0	1	5.215233e+003	5.216183e+002	0	0	65	4.748400e+003	4576	1.034700e+003	1.262434e+003	54	1.681481e+001	17	5.535730e+000	5.930400e+000	0	0	0	0	0	0	0	4703.61	470.446	1	4.52726e-283	1	1	44.7938	5.53573	1	0	44.7938	45.4864	45.4864	4741.65	0.901898	16.8148	5.53573	0	4713.51	0	0
DATA	197	3	27	tair|AT4G34020.1|tair|AT4G34020.2|ref|NM_001036710|ref|NM_119563	at|chr4:16299295-16299236	0		1024	GGCATTCCAAGGCACCAAAATTATCACTGACAAATTGATTGGTGAAGCTGCTGAGTCATC	162	0	A_84_P14824	AT4G34020	AT4G34020.1	tair|DJ-1 family protein [AT4G34020.1]	7357.63	264.265	0	1	2.008625e+003	2.011093e+002	0	0	65	1.855215e+003	1748	4.366672e+002	4.944471e+002	47	1.689362e+001	16	5.749231e+000	5.559750e+000	0	0	0	0	0	0	0	1810.39	181.261	1	1.08915e-226	1	1	44.8256	5.74923	1	0	44.8256	46.5243	46.5243	1848.47	0.901308	16.8936	5.74923	0	1820.2	0	0
DATA	198	3	28	tair|AT2G31985.1|ref|NM_179848|ug|AK117989|ta|TA45616_3702	at|chr2:13621137-13621078	0		824	CCTCAAAGCAAGCAATGTATGTTTTGGTAAACACAAAACGTACGGAACTAGACAACAAGA	164	0	A_84_P574834	AT2G31985	AT2G31985.1	tair|similar to unknown protein [Arabidopsis thaliana] (TAIR:AT1G05510.1); similar to unnamed protein product [Vitis vinifera] (GB:CAO45247.1); contains InterPro domain Protein of unknown function DUF1264 (InterPro:IPR010686) [AT2G31985.1]	7383.42	263.573	0	0	1.115138e+001	1.003164e+001	3	0	61	5.486885e+001	56	1.291314e+001	1.408470e+001	60	1.790000e+001	17	4.304905e+000	4.447800e+000	0	0	0	0	0	0	0	10.042	9.03361	1	0.00424643	1	0	44.8269	4.3049	1	0	44.8269	65	65	48.1232	0.900512	17.9	4.3049	0	19.7638	1	0
DATA	199	3	29	tair|AT4G16960.1|tair|AT4G16940.1|tair|AT4G16860.1|tair|AT4G16920.1	at|chr4:9550613-9550554	0		413	ACAAAGATGGGTTAAAGCTCTCACAGATATATCAAATTTAGCCGGGGAGGATCTTCGGAA	166	0	A_84_P825937	AT4G16960	AT4G16960.1	tair|disease resistance protein (TIR-NBS-LRR class), putative [AT4G16960.1]	7408.38	264	0	1	2.130936e+003	2.133271e+002	0	0	65	1.962000e+003	1858	5.508192e+002	5.092731e+002	49	1.755102e+001	17	5.575472e+000	5.189100e+000	0	0	0	0	0	0	0	1917.15	191.925	1	4.51209e-230	1	1	44.8482	5.57547	1	0	44.8482	48.5334	48.5334	1955.25	0.899676	17.551	5.57547	0	1926.79	0	0
DATA	200	3	30	tair|AT5G48680.1|ref|NM_124245|ta|TA39716_3702|ta|TA39715_3702	at|chr5:19763201-19762919	0		215	TTCTCTTCTCGCGGCAAACAACAACAAGTCACAAGGAAGAGAGGAAGGCAAGATGATGAT	168	0	A_84_P203728	AT5G48680	AT5G48680.1	tair|sterile alpha motif (SAM) domain-containing protein [AT5G48680.1]	7433.88	263.791	0	1	3.799285e+002	3.928438e+001	0	0	66	3.863333e+002	385.5	8.977516e+001	9.358912e+001	56	1.689286e+001	16	5.362084e+000	4.818450e+000	0	0	0	0	0	0	0	341.417	35.3023	1	1.50252e-128	1	1	44.9165	5.36208	1	0	44.9165	46.1809	46.1809	379.588	0.898635	16.8929	5.36208	0	351.042	0	0
DATA	201	3	31	tair|AT5G39540.1|ref|NM_123316	at|chr5:15851429-15851370	0		219	GCTCCTTTTGCACATATGGTCATTATTGTATGTATGTATGTATTATTGTCTCACAACAGC	170	0	A_84_P589562	AT5G39540	AT5G39540.1	tair|similar to ANAC063 (Arabidopsis NAC domain containing protein 63), transcription factor [Arabidopsis thaliana] (TAIR:AT3G55210.1); contains InterPro domain F-box associated type 3 (InterPro:IPR013187) [AT5G39540.1]	7459.08	263.985	10.051	1	1.005100e+001	1.001027e+001	2	0	67	4.844776e+001	48	1.182356e+001	1.334340e+001	54	1.861111e+001	18	7.188609e+000	7.968975e+000	0	0	0	0	0	0	0	3.44086	8.98422	0	0.320776	1	0	45.0069	7.18861	1	0	45.0069	46.8651	46.8651	41.7021	0.897499	18.6111	7.18861	0	13.0762	1	0
DATA	202	3	32	tair|AT2G46200.2|tair|AT2G46200.1|ref|NM_201967|ref|NM_180117	at|chr2:18983365-18983306	0		416	TGCAGTACAAGATTCGGGAGTAGAGTATTTAGAGGCTAGAAAGATGGATTTGGGACAGCA	172	0	A_84_P828262	AT2G46200	AT2G46200.2	tair|similar to unnamed protein product [Vitis vinifera] (GB:CAO39689.1) [AT2G46200.2]	7484.32	264.103	0	1	4.850187e+001	1.112958e+001	0	0	66	8.856061e+001	84	2.601546e+001	2.761342e+001	55	1.705455e+001	18	5.056782e+000	5.930400e+000	0	0	0	0	0	0	0	43.4686	9.97461	1	1.41605e-024	1	0	45.092	5.05678	1	0	45.092	45.835	45.835	81.8149	0.896225	17.0545	5.05678	0	53.1206	0	0
DATA	203	3	33	tair|AT1G53600.1|ref|NM_104238|tc|TC281256	at|chr1:20008459-20008518	0		2170	AGGAGACTGTCATTAATGAGGGATCTGCACAAAAGCCTAACAACCAGAGAACAAGAGCAG	174	0	A_84_P12671	AT1G53600	AT1G53600.1	tair|pentatricopeptide (PPR) repeat-containing protein [AT1G53600.1]	7510.5	264	0	0	5.508762e+001	1.144641e+001	1	0	61	9.439344e+001	93	2.422690e+001	2.520420e+001	53	1.896226e+001	19	5.747783e+000	5.930400e+000	0	0	0	0	0	0	0	49.2898	10.2417	1	8.00713e-029	1	1	45.1036	5.74778	1	0	45.1036	65	65	87.6477	0.894753	18.9623	5.74778	0	58.8984	0	0
DATA	204	3	34	tair|AT1G15772.1|ref|NM_001123823|ug|BX814315|ta|CNS0AEIL	at|chr1:5428648-5428589	0		816	GTTGGTCTTCTCTCTTCTGATGTGTTTTGAACTCTCATCCTCAATGTTGTTGACTCCGGT	176	0	A_84_P754845	AT1G15772	AT1G15772.1	tair|similar to protein binding / transcription cofactor [Arabidopsis thaliana] (TAIR:AT1G15780.1) [AT1G15772.1]	7535.21	264.045	0	1	4.894836e+002	4.996953e+001	0	0	66	4.824091e+002	479.5	7.708576e+001	7.561260e+001	53	1.662264e+001	16	4.852543e+000	4.447800e+000	0	0	0	0	0	0	0	437.233	44.6355	1	5.29679e-143	1	1	45.1761	4.85254	1	0	45.1761	45.835	45.835	475.663	0.893254	16.6226	4.85254	0	446.869	0	0
DATA	205	3	35	tair|AT5G05435.1|ref|NR_023099|ug|BX818750|ta|CNS0AB3P	at|chr5:1607273-1607435	0		344	TCTGCTCTTCTAAGTGAAGAGGGCTTACAAGCTTGGAAAGCAAGTTTCCAACAGAGTAAT	178	0	A_84_P768816	AT5G05435	AT5G05435.1	tair|other RNA [AT5G05435.1]	7560.79	263.935	0	1	5.302188e+002	5.396956e+001	0	0	66	5.180000e+002	517.5	8.538060e+001	8.914132e+001	54	1.661111e+001	17	4.602775e+000	4.447800e+000	0	0	0	0	0	0	0	472.728	48.1177	1	1.41082e-147	1	1	45.2718	4.60277	1	0	45.2718	49.1849	49.1849	511.254	0.891572	16.6111	4.60277	0	482.426	0	0
DATA	206	3	36	tair|AT1G66430.1|ref|NM_105314|ta|TA33557_3702|tc|TC288477	at|chr1:24783421-24783646	0		1020	TACTACACCAAGGATTTTAGTGGGAGAGTGCATGGATTGAAGGTGGATGTAGTGGACACA	180	0	A_84_P22836	AT1G66430	AT1G66430.1	tair|pfkB-type carbohydrate kinase family protein [AT1G66430.1]	7586	264	0	1	8.648834e+003	8.649422e+002	0	0	69	7.741275e+003	7143	1.966228e+003	2.055625e+003	60	1.630000e+001	17	5.228021e+000	5.930400e+000	0	0	0	0	0	0	0	7695.89	769.641	1	3.77241e-312	1	1	45.3895	5.22802	1	0	45.3895	46.8651	46.8651	7734.53	0.889818	16.3	5.22802	0	7705.67	0	0
DATA	207	3	37	tair|AT4G15760.1|ref|NM_117667|ta|TA31055_3702|ta|TA31056_3702	at|chr4:8972794-8972735	0		1362	GGCCGTCTCTAGAGATTTGATGGACATTTTGTATTTTTTAGTGTGAGGTTGTGTGCTTTA	182	0	A_84_P89389	AT4G15760	AT4G15760.1	tair|monooxygenase, putative (MO1) [AT4G15760.1]	7611.57	264.239	0	1	2.051968e+004	2.051993e+003	0	0	65	1.826586e+004	17144	4.197866e+003	4.518224e+003	54	1.714815e+001	17	5.704706e+000	5.745075e+000	0	0	0	0	0	0	0	18220.4	1822.06	1	0	1	1	45.474	5.70471	1	0	45.474	46.5243	46.5243	18259.1	0.887947	17.1481	5.70471	0	18230.2	0	0
DATA	208	3	38	tair|AT2G28830.1|ref|NM_128442|ug|AK226821|ta|TA50343_3702	at|chr2:12375500-12375441	0		2005	GGTTTAGGTTTGGAAGATCAAATCTCCCTAATCTGAGAGTTTAGTGTTTAAGGTTTGCTT	184	0	A_84_P68474	AT2G28830	AT2G28830.1	tair|armadillo/beta-catenin repeat family protein / U-box domain-containing protein [AT2G28830.1]	7636.91	264.104	0	1	1.173790e+003	1.178156e+002	2	0	65	1.085462e+003	1052	1.680888e+002	1.734642e+002	61	1.632787e+001	15	5.418245e+000	6.671700e+000	0	0	0	0	0	0	0	1039.94	104.38	1	5.64667e-194	1	1	45.5259	5.41824	1	0	45.5259	46.8651	46.8651	1078.72	0.885964	16.3279	5.41824	0	1049.84	0	0
DATA	209	3	39	tair|AT3G14600.1|ref|NM_112321|ta|TA32023_3702|ta|AV788411	at|chr3:4911865-4911924	0		537	TTTCAGGAAGGTCAGACCACCAAGCAGGAAGCTTAAGACTACATACAAGGCATCAAAACC	186	0	A_84_P19296	AT3G14600	AT3G14600.1	tair|60S ribosomal protein L18A (RPL18aC) [AT3G14600.1]	7662.5	264	0	1	8.014652e+004	8.014658e+003	0	0	62	7.088473e+004	90823.5	1.178948e+004	-1.054555e+004	55	1.758182e+001	16	5.599904e+000	5.559750e+000	0	0	0	0	0	0	0	70839.2	7083.92	1	0	1	1	45.5525	5.5999	1	0	45.5525	54.1152	54.1152	70878	0.883871	17.5818	5.5999	0	70849.1	0	0
DATA	210	3	40	tair|AT5G61020.1|tair|AT5G61020.2|ref|NM_180905|ref|NM_125495	at|chr5:24576390-24576331	0		271	TCTTTTGTCTAAAGATGGAGGTGTGACCAAAGACAAGGGATCCAACCTTAAGAAACTCGG	188	0	A_84_P805060	ECT3	AT5G61020.1	tair|ECT3 (evolutionary conserved C-terminal 3) [AT5G61020.1]	7687.93	264.2	0	1	6.339544e+002	6.420787e+001	1	0	65	6.046308e+002	603	1.333766e+002	1.512252e+002	61	1.696721e+001	16	5.006553e+000	5.930400e+000	0	0	0	0	0	0	0	558.978	56.6142	1	2.04715e-157	1	1	45.6527	5.00655	1	0	45.6527	46.8651	46.8651	597.885	0.881732	16.9672	5.00655	0	569.026	0	0
DATA	211	3	41	tair|AT3G12060.1|ref|NM_112040|ta|DQ446655|tc|TC283675	at|chr3:3844861-3844920	0		1375	TGTTGAAGATGGAGATACTTGAAAGAGTTCTCAGGGGAATGAAAACACCAGTCACGTATC	190	0	A_84_P599908	AT3G12060	AT3G12060.1	tair|similar to unknown protein [Arabidopsis thaliana] (TAIR:AT5G06700.1); similar to unnamed protein product [Vitis vinifera] (GB:CAO23412.1); contains InterPro domain Protein of unknown function DUF231, plant (InterPro:IPR004253) [AT3G12060.1]	7713.06	264.111	0	1	7.730732e+001	1.280451e+001	1	0	66	1.138182e+002	104	3.255145e+001	2.983733e+001	54	1.896296e+001	19	6.197878e+000	6.486375e+000	0	0	0	0	0	0	0	67.9933	11.2618	1	1.19825e-041	1	1	45.8249	6.19788	1	0	45.8249	45.4864	45.4864	107.072	0.87952	18.963	6.19788	0	78.2401	0	0
DATA	212	3	42	tair|AT1G61000.1|ref|NM_104781|ug|AY080858|ta|TA45837_3702	at|chr1:22475053-22474994	0		1253	GCGAAGACTAACCAGGTGAGACAGTCAGGAGAAGCTAAAGTTAAAAAACTAGCCGCTAAA	192	0	A_84_P750567	AT1G61000	AT1G61000.1	tair|similar to myosin heavy chain-related [Arabidopsis thaliana] (TAIR:AT1G64330.1); similar to unnamed protein product [Vitis vinifera] (GB:CAO24685.1); contains InterPro domain Nuf2; (InterPro:IPR005549) [AT1G61000.1]	7738.43	264.179	0	1	1.891344e+003	1.894111e+002	1	1	63	1.705095e+003	1633	3.849943e+002	3.865879e+002	53	1.630189e+001	16	5.465222e+000	5.930400e+000	0	0	0	0	0	0	0	1659.15	166.157	1	1.53802e-221	1	1	45.9475	5.46522	1	0	45.9475	46.5243	46.5243	1698.35	0.877232	16.3019	5.46522	0	1669.55	0	0
DATA	213	3	43	tair|AT5G36001.1|ref|NM_001036895|ug|EF183138	at|chr5:14159639-14159698	0		359	CTTGAGCTGTCATAACGAAAACGTCAAATCCTCTTCTTTGGAACCCATCCATTGCCTTAC	194	0	A_84_P768032	AT5G36001	AT5G36001.1	tair|similar to zinc finger (C3HC4-type RING finger) family protein [Arabidopsis thaliana] (TAIR:AT2G46495.1); similar to unnamed protein product [Vitis vinifera] (GB:CAO39757.1) [AT5G36001.1]	7764.07	264.293	10.3111	1	1.031106e+001	1.028079e+001	1	0	65	5.152308e+001	50	1.521523e+001	1.482600e+001	54	1.724074e+001	17.5	4.879434e+000	5.930400e+000	0	0	0	0	0	0	0	5.47247	8.99429	0	0.115317	1	0	46.0506	4.87943	1	0	46.0506	36.1258	36.1258	44.7774	0.874864	17.2407	4.87943	0	16.0222	1	0
DATA	214	3	44	tair|AT2G11440.1	at|chr2:4574800-4574859	0		1111	GCAGGTTTTAATTATAGGGAAGGCCTTGAGAAGGAGAATCATTTCGTGAGGATGGAAAGT	196	0	A_84_P756064	AT2G11440	AT2G11440.1	tair|pseudogene, hypothetical protein [AT2G11440.1]	7789.5	264.352	10.3395	1	1.033947e+001	1.029002e+001	2	1	63	4.426984e+001	44	9.640650e+000	9.266250e+000	56	1.730357e+001	16.5	5.239430e+000	5.189100e+000	0	0	0	0	0	0	0	-1.86482	8.97762	0	0.590033	1	0	46.1347	5.23943	1	0	46.1347	57.5363	57.5363	37.5241	0.872459	17.3036	5.23943	0	8.82339	1	0
DATA	215	3	45		 	0		0		198	1	RC5	RC5	RC5		7815.09	264.386	10.3687	1	1.036875e+001	1.031916e+001	4	0	60	4.125000e+001	42	9.638596e+000	9.636900e+000	53	1.866038e+001	17	7.149350e+000	7.413000e+000	0	0	0	0	0	0	0	-4.96621	8.97762	0	0.152658	1	0	46.2162	7.14935	1	0	46.2162	57.259	57.259	34.5043	0.869996	18.6604	7.14935	0	5.86922	1	0
DATA	216	3	46	tair|AT1G60900.1|ref|NM_104771|ta|TA39896_3702|ta|TA39897_3702	at|chr1:22431440-22431499	0		1837	ACAAGTATGCCCAAGGCGACTACGAAGACTGAGCTATCTATCGTCTTCTTCTTAAGCTTT	200	0	A_84_P824410	AT1G60900	AT1G60900.1	tair|U2 snRNP auxiliary factor large subunit, putative [AT1G60900.1]	7840.25	264.356	0	1	1.549729e+004	1.549764e+003	1	0	63	1.349076e+004	13153	1.844617e+003	1.756881e+003	59	1.950847e+001	19	6.018285e+000	5.930400e+000	0	0	0	0	0	0	0	13444.5	1344.48	1	0	1	1	46.2886	6.01829	1	0	46.2886	48.5334	48.5334	13484	0.867537	19.5085	6.01829	0	13455.5	0	0
DATA	217	3	47	tair|AT1G64340.1|ref|NM_105108|tc|NP305663	at|chr1:23882609-23882668	0		688	AGTCTGGAGAGTCAACAGAGATGGTTGGCTCAGAGATCAACTCGCTTGTTAGGAAAACAA	202	0	A_84_P17838	AT1G64340	AT1G64340.1	tair|similar to unknown protein [Arabidopsis thaliana] (TAIR:AT5G41810.1); similar to Avr9/Cf-9 rapidly elicited protein 194 [Nicotiana tabacum] (GB:AAG43553.1) [AT1G64340.1]	7865.58	264.427	10.4281	1	1.042807e+001	1.037820e+001	3	0	61	4.550820e+001	44	1.194937e+001	1.186080e+001	51	1.713725e+001	17	5.000078e+000	6.301050e+000	0	0	0	0	0	0	0	-0.858609	8.97762	0	0.803998	1	0	46.3668	5.00008	1	0	46.3668	57.5363	57.5363	38.7625	0.865047	17.1373	5.00008	0	10.2878	1	0
DATA	218	3	48	tair|AT1G54550.1|ref|NM_104333|ta|TA49942_3702|tc|TC286568	at|chr1:20374551-20374610	0		1233	TGTTTCTTGCTTTGAACAAGACTGCTTTTAGTTCTAAAGATCACCAGAGAACAGTTTATC	204	0	A_84_P183264	AT1G54550	AT1G54550.1	tair|F-box family protein [AT1G54550.1]	7891.42	264.427	10.459	1	1.045900e+001	1.040897e+001	1	0	63	3.614286e+001	34	9.353035e+000	9.636900e+000	57	1.643860e+001	17	6.284952e+000	6.671700e+000	0	0	0	0	0	0	0	-10.2889	8.97762	0	0.00341783	1	0	46.4318	6.28495	1	0	46.4318	57.5363	57.5363	29.3972	0.862489	16.4386	6.28495	0	1.02056	1	0
DATA	219	3	49	tair|AT1G20795.1|ref|NM_179361|tc|NP222363	at|chr1:7226447-7226388	0		1108	TCGACGTCAGGATGATTACAACGGTTCGTGATGATTACAACGTCAGGATGATTACAATGG	206	0	A_84_P589759	AT1G20795	AT1G20795.1	tair|F-box family protein [AT1G20795.1]	7916.31	264.078	10.4893	1	1.048932e+001	1.043915e+001	4	0	61	4.042623e+001	41	1.051421e+001	8.895600e+000	54	1.662963e+001	16	6.443649e+000	7.227675e+000	0	0	0	0	0	0	0	-6.06993	8.97762	0	0.0810132	1	0	46.4962	6.44365	1	0	46.4962	45.1352	45.1352	33.6805	0.859996	16.6296	6.44365	0	5.4166	1	0
DATA	220	3	50	tair|AT1G50820.1|ref|NM_103963|tc|NP306371	at|chr1:18837081-18837022	0		1448	CATGAAGCAAGCTCATAGGGGTACAATGGGTCTTTGTCAGAAACAGGTTCCATCAGACAA	208	0	A_84_P507254	AT1G50820	AT1G50820.1	tair|similar to unknown protein [Arabidopsis thaliana] (TAIR:AT1G50790.1); similar to unnamed protein product [Vitis vinifera] (GB:CAO38989.1); contains InterPro domain Protein of unknown function DUF1723 (InterPro:IPR013541) [AT1G50820.1]	7941.95	264.045	0	1	1.665886e+001	1.060170e+001	0	0	69	6.081159e+001	61	1.720147e+001	1.704990e+001	64	1.606250e+001	16	5.762151e+000	6.115725e+000	0	0	0	0	0	0	0	14.2843	9.09055	1	6.13355e-005	1	0	46.5273	5.76215	1	0	46.5273	46.8651	46.8651	54.0659	0.857462	16.0625	5.76215	0	25.9205	1	0
DATA	221	3	51	tair|AT4G21650.1|ref|NM_118285|ta|TA32812_3702|ta|BU635967	at|chr4:11501771-11501712	0		1877	AACCAGGACTTGTCTACGATATGGGGATTGTGGATTACATCAAGTATATGTGTTCTGCGG	210	0	A_84_P21392	AT4G21650	AT4G21650.1	tair|subtilase family protein [AT4G21650.1]	7967	264.271	0	1	1.816576e+004	1.816607e+003	2	0	63	1.557879e+004	14767	3.665220e+003	3.540819e+003	52	1.644231e+001	16	5.366612e+000	5.374425e+000	0	0	0	0	0	0	0	15532.2	1553.24	1	0	1	1	46.6094	5.36661	1	0	46.6094	46.8651	46.8651	15572	0.855025	16.4423	5.36661	0	15544	0	0
DATA	222	3	52	tair|AT5G10750.1|ref|NM_121113|ta|TA36219_3702|tc|TC288417	at|chr5:3399972-3400031	0		1020	CGAGGATTGAGATTAAACCACAACATGTCAATGAAGTATTTTTCTCTTTACTGTCTCTCA	212	0	A_84_P175431	AT5G10750	AT5G10750.1	tair|similar to unknown protein [Arabidopsis thaliana] (TAIR:AT5G24990.1); similar to hypothetical protein [Vitis vinifera] (GB:CAN83078.1); contains InterPro domain Protein of unknown function DUF1336 (InterPro:IPR009769) [AT5G10750.1]	7992.5	264.5	0	1	2.382320e+003	2.384646e+002	4	0	64	2.077734e+003	2046	3.701169e+002	3.358089e+002	57	1.807018e+001	18	6.540696e+000	7.413000e+000	0	0	0	0	0	0	0	2031.1	203.309	1	1.76005e-233	1	1	46.6313	6.5407	1	0	46.6313	49.1849	49.1849	2070.99	0.852574	18.0702	6.5407	0	2043.09	0	0
DATA	223	3	53	tair|AT1G51340.1|tair|AT1G51340.2|ref|NM_202271|ref|NM_104012	at|chr1:19038119-19038178	0		1412	GTGTTTGCTCTTCCTCTCATCGACTCATGGTTTTATTGGACTTTGGTTTGGTCTCACCAT	214	0	A_84_P20810	AT1G51340	AT1G51340.1	tair|MATE efflux family protein [AT1G51340.1]	8018.06	264.611	0	1	3.317267e+003	3.318948e+002	0	0	64	2.866906e+003	2748	6.087786e+002	6.845906e+002	51	1.694118e+001	17	5.633513e+000	5.189100e+000	0	0	0	0	0	0	0	2820.17	282.16	1	7.32999e-253	1	1	46.7327	5.63351	1	0	46.7327	48.2044	48.2044	2860.16	0.85015	16.9412	5.63351	0	2832.41	0	0
DATA	224	3	54	tair|AT1G02900.1|ref|NM_100171|ug|DR372377|ta|TA40443_3702	at|chr1:654047-653988	0		296	AATTGTCAGAACGGAGCTCAGGCTAATCCTTATAGTCGTGGTTGCAGCAAAATTGCTCGT	216	0	A_84_P266950	RALFL1	AT1G02900.1	tair|RALFL1 (RALF-LIKE 1) [AT1G02900.1]	8043.38	264.444	0	1	5.317714e+003	5.318768e+002	0	0	64	4.555094e+003	4424.5	8.834984e+002	9.058686e+002	59	1.716949e+001	16	6.459830e+000	6.301050e+000	0	0	0	0	0	0	0	4508.26	450.916	1	1.44875e-280	1	1	46.8304	6.45983	1	0	46.8304	48.2044	48.2044	4548.35	0.847782	17.1695	6.45983	0	4520.76	0	0
DATA	225	3	55	tair|AT3G02030.1|ref|NM_111069|tc|TC310635	at|chr3:347861-347920	0		1815	TACAATGACCAGATAAAGGTTCCGTTGGTGAAAGAGGTGCTAAAAAGAGTGACAGCGGAA	218	0	A_84_P856720	AT3G02030	AT3G02030.1	tair|hydrolase, alpha/beta fold family protein [AT3G02030.1]	8069	264.455	0	1	1.398416e+002	1.755878e+001	3	0	59	1.651356e+002	157	4.272424e+001	4.373670e+001	54	1.531481e+001	15.5	5.186427e+000	5.745075e+000	0	0	0	0	0	0	0	118.231	14.8453	1	9.98695e-069	1	1	46.9045	5.18643	1	0	46.9045	55.8519	55.8519	158.39	0.845464	15.3148	5.18643	0	130.971	0	0
DATA	226	3	56		 	0		0		220	1	ETG10_13482	ETG10_13482	ETG10_13482		8094.42	264.708	10.6975	1	1.069753e+001	1.064636e+001	3	0	62	4.011290e+001	39	8.549000e+000	7.413000e+000	47	1.617021e+001	16	6.200698e+000	7.042350e+000	0	0	0	0	0	0	0	-6.89352	8.97762	0	0.0478842	1	0	47.0064	6.2007	1	0	47.0064	48.5334	48.5334	33.3672	0.843258	16.1702	6.2007	0	6.11973	1	0
DATA	227	3	57	tair|AT1G58360.1|ref|NM_104616|ta|TA28400_3702|ta|TA28401_3702	at|chr1:21680489-21680548	0		294	GGTTGGATCGCAGGGACATCGATCTTACTCATTTTCTCGTTCATTACTTACTTCACCTCC	222	0	A_84_P810116	AAP1	AT1G58360.1	tair|AAP1 (AMINO ACID PERMEASE 1); amino acid transmembrane transporter [AT1G58360.1]	8119.46	264.704	0	1	4.457902e+003	4.459179e+002	0	0	66	3.796939e+003	3654.5	7.464906e+002	7.199876e+002	48	1.779167e+001	17	5.914131e+000	6.115725e+000	0	0	0	0	0	0	0	3749.78	375.086	1	1.09742e-269	1	1	47.1561	5.91413	1	0	47.1561	47.8731	47.8731	3790.19	0.841154	17.7917	5.91413	0	3763.13	0	0
DATA	228	3	58	tair|AT5G61600.1|ref|NM_125553|ta|TA33774_3702|ta|AV537062	at|chr5:24783942-24783883	0		714	CAGGAGATGGTATTTTCAGTATTCCTCCGTTATCTCCGACGTCTCCCAACTTTTCCGTTA	224	0	A_84_P22607	AT5G61600	AT5G61600.1	tair|ethylene-responsive element-binding family protein [AT5G61600.1]	8144.83	264.614	0	1	1.760202e+003	1.763450e+002	0	0	65	1.524246e+003	1514	2.889526e+002	2.727984e+002	52	1.730769e+001	17	4.791899e+000	4.633125e+000	0	0	0	0	0	0	0	1477.02	147.975	1	1.12245e-214	1	1	47.2238	4.7919	1	0	47.2238	47.2035	47.2035	1517.5	0.839121	17.3077	4.7919	0	1490.64	0	0
DATA	229	3	59	ug|BP603107	at|chr4:14871226-14871286	0		111	TAATGACCAACAACAAGATCCGATCGACTCATGGTTTGGCAACTAATCTCCGCAGATAAA	226	0	A_84_P794973	AT4G30410	BP603107	ug|BP603107 RAFL16 Arabidopsis thaliana cDNA clone RAFL16-57-H03 3', mRNA sequence [BP603107]	8170.29	264.508	0	1	1.360715e+001	1.080945e+001	0	0	67	5.871642e+001	57	1.664223e+001	1.667925e+001	53	1.784906e+001	19	6.410317e+000	5.930400e+000	0	0	0	0	0	0	0	11.3918	9.04961	1	0.001238	1	0	47.3246	6.41032	1	0	47.3246	45.835	45.835	51.9707	0.837195	17.8491	6.41032	0	25.3188	1	0
DATA	230	3	60	tair|AT3G27850.1|ref|NM_113701|ta|TA26217_3702|ta|AV532897	at|chr3:10326826-10326885	0		750	GAATCAATTTGGTTTCGTATTACAGTTTTAGTCTTCAACAAGTTCTTCCTCTAGATGCAC	228	0	A_84_P530643	RPL12-C	AT3G27850.1	tair|RPL12-C (RIBOSOMAL PROTEIN L12-C); structural constituent of ribosome [AT3G27850.1]	8195.68	264.521	0	1	3.666481e+004	3.666497e+003	1	0	64	3.067744e+004	29355	5.677785e+003	5.681694e+003	48	1.810417e+001	18	5.280392e+000	5.374425e+000	0	0	0	0	0	0	0	30630.1	3063.02	1	0	1	1	47.3296	5.28039	1	0	47.3296	47.8731	47.8731	30670.7	0.835409	18.1042	5.28039	0	30644.3	0	0
DATA	231	3	61	tair|AT4G20850.1|ref|NM_118203|ta|TA36045_3702|ta|W43747	at|chr4:11161018-11160959	0		4070	TTGGAGCCATTTGGTTACGTATGAGAAGCAATGGATGCAGGTTCGTTTCCCTAAAAGCCT	230	0	A_84_P10987	TPP2	AT4G20850.1	tair|TPP2 (TRIPEPTIDYL PEPTIDASE II); subtilase [AT4G20850.1]	8221.5	264.5	0	1	3.774234e+004	3.774249e+003	2	2	64	3.151445e+004	30485.5	5.902796e+003	5.911867e+003	56	1.691071e+001	16	5.875300e+000	5.930400e+000	0	0	0	0	0	0	0	31467.1	3146.73	1	0	1	1	47.3253	5.8753	1	0	47.3253	57.5363	57.5363	31507.7	0.833736	16.9107	5.8753	0	31481.5	0	0
DATA	232	3	62	tc|TC312787	unmapped	0		417	ATAAATGATCCAACGGACACGGTCTCTAAACATAAAATCTCACCCAGGGGTTACCTTTCC	232	0	A_84_P860437	TC312787	TC312787	tc|NM_102263 transferase, transferring glycosyl groups {Arabidopsis thaliana} (exp=-1; wgp=0; cg=0), partial (19%) [TC312787]	8246.34	264.552	0	1	3.179133e+001	1.124551e+001	0	0	64	7.381250e+001	73	1.907618e+001	2.335095e+001	46	1.641304e+001	17	5.162153e+000	4.447800e+000	0	0	0	0	0	0	0	26.4593	9.35942	1	3.0798e-012	1	0	47.3532	5.16215	1	0	47.3532	46.5243	46.5243	67.0668	0.83228	16.413	5.16215	0	41.0968	0	0
DATA	233	3	63	tair|AT5G15640.1|ref|NM_121568|ta|TA32463_3702|ta|CB074587	at|chr5:5089464-5089523	0		1102	GCCCAAGATTCTTTAGCATGTCGGCTTGGGGAACCTCGATGATATTGACTTACGAATACT	234	0	A_84_P13177	AT5G15640	AT5G15640.1	tair|mitochondrial substrate carrier family protein [AT5G15640.1]	8271.87	264.757	0	1	2.332220e+003	2.334721e+002	0	0	66	1.985364e+003	1863.5	4.015720e+002	4.516370e+002	49	1.648980e+001	15	5.435694e+000	5.189100e+000	0	0	0	0	0	0	0	1937.98	194.005	1	1.03886e-230	1	1	47.3876	5.43569	1	0	47.3876	46.5243	46.5243	1978.62	0.830958	16.4898	5.43569	0	1952.89	0	0
DATA	234	3	64	tair|AT1G02090.3|tair|AT1G02090.2|tair|AT1G02090.1|ref|NM_202010	at|chr1:387472-387415	0		1463	CAAAGAGAGAGCAAATGGTCAGTGCGGATTGACATTCCATTTACCGAGAGTAGATTATGA	236	0	A_84_P820476	FUS5	AT1G02090.3	tair|FUS5 (FUSCA 5); MAP kinase kinase [AT1G02090.3]	8297.44	264.479	0	1	1.770216e+004	1.770249e+003	0	0	65	1.473663e+004	14216	2.706448e+003	2.801373e+003	54	1.644444e+001	16	5.045703e+000	5.003775e+000	0	0	0	0	0	0	0	14689.3	1468.96	1	0	1	1	47.2918	5.0457	1	0	47.2918	48.2044	48.2044	14729.9	0.829805	16.4444	5.0457	0	14704.4	0	0
DATA	235	3	65		 	0		0		238	1	ETG04_27747	ETG04_27747	ETG04_27747		8322.89	264.5	10.8833	1	1.088326e+001	1.085396e+001	0	0	64	5.301563e+001	50	1.396196e+001	1.278742e+001	57	1.757895e+001	16	6.259129e+000	6.671700e+000	0	0	0	0	0	0	0	5.82146	8.99648	0	0.0940991	1	0	47.1942	6.25913	1	0	47.1942	56.9804	56.9804	46.2699	0.828866	17.5789	6.25913	0	21.0805	1	0
DATA	236	3	66	tair|AT4G19390.1|ref|NM_118059|ta|TA40998_3702|ta|AA395648	at|chr4:10574906-10574847	0		902	ATGGTGTTGTCCCAAAACAAAAGAAACTTTGTATGTGTATAATGTTTTAGCAACGCTCCA	240	0	A_84_P195794	AT4G19390	AT4G19390.1	tair|similar to unknown protein [Arabidopsis thaliana] (TAIR:AT5G13720.1); similar to unnamed protein product [Vitis vinifera] (GB:CAO63752.1); contains InterPro domain Uncharacterised conserved protein UCP022348 (InterPro:IPR016804); contains InterPro do	8348.06	264.618	0	1	1.079405e+003	1.084835e+002	2	0	62	9.410323e+002	921.5	1.524124e+002	1.321367e+002	52	1.553846e+001	16	4.916804e+000	4.633125e+000	0	0	0	0	0	0	0	893.91	89.8407	1	4.71167e-185	1	1	47.1218	4.9168	1	0	47.1218	46.1809	46.1809	934.287	0.828151	15.5385	4.9168	0	909.371	0	0
DATA	237	3	67	tair|AT5G08210.1|ref|NR_023113|ta|BT015047|ta|AA395197	at|chr5:2641556-2641497	0		119	CATCACAAGAAAATTCATGCAAGTGGAAACGGTGATAGTAGCAGCTGGTATGACACGTTG	242	0	A_84_P765962	MIR834a	AT5G08210.1	tair|MIR834a; miRNA [AT5G08210.1]	8373.23	264.712	0	1	7.642984e+002	7.719570e+001	2	0	62	6.796613e+002	644	1.166577e+002	1.197200e+002	46	1.569565e+001	16	4.436563e+000	4.262475e+000	0	0	0	0	0	0	0	632.58	63.8918	1	1.09238e-164	1	1	47.0818	4.43656	1	0	47.0818	45.4864	45.4864	672.916	0.82766	15.6957	4.43656	0	648.284	0	0
DATA	238	3	68	tair|AT2G05510.3|tair|AT2G05510.6|tair|AT2G05510.2|tair|AT2G05510.5	at|chr2:2015794-2015851	0		91	TCTTGAAAAACATGGCTTCCAAGGCTTTGATTCTGTTGGGTCTCTTTCGCAATTCTTCTG	244	0	A_84_P806384	AT2G05510	AT2G05510.3	tair|glycine-rich protein [AT2G05510.3]	8398.63	264.63	0	1	6.193708e+002	6.288029e+001	0	0	64	5.594531e+002	538	1.210192e+002	1.106390e+002	46	1.563043e+001	16	5.139644e+000	5.189100e+000	0	0	0	0	0	0	0	512.473	52.0277	1	2.5877e-152	1	1	46.9804	5.13964	1	0	46.9804	48.2044	48.2044	552.707	0.827409	15.6304	5.13964	0	528.377	0	0
DATA	239	3	69	ug|EG428945	at|chr2:18116868-18116809	0		426	ACCCTAACTCATGGCAAAGTCCATTGCAATCTGGTTTAACCAAATTTCCACATACTCCAG	246	0	A_84_P790233	AT2G20070	EG428945	ug|AYAHK61TR pooled cDNA populations Arabidopsis thaliana cDNA, mRNA sequence [EG428945]	8424.5	264.5	10.9022	1	1.090224e+001	1.085009e+001	2	0	66	4.101515e+001	39.5	1.045943e+001	1.130482e+001	61	1.672131e+001	17	5.671952e+000	5.930400e+000	0	0	0	0	0	0	0	-5.81549	8.97762	0	0.094433	1	0	46.8306	5.67195	1	0	46.8306	57.5363	57.5363	34.2695	0.827424	16.7213	5.67195	0	10.2567	1	0
DATA	240	3	70	tair|AT1G31070.1|tair|AT1G31070.2|ref|NM_102846|ref|NM_102845	at|chr1:11088248-11088307	0		1697	TAGAGGTTTCACCTTTGTGCTCATACGCCGGAGAAAATCTTGAAGCTATTTGTCGAGGAA	248	0	A_84_P867277	AT1G31070	AT1G31070.1	tair|UDP-N-acetylglucosamine pyrophosphorylase-related [AT1G31070.1]	8449.88	264.64	0	1	9.965867e+003	9.966458e+002	0	0	65	8.295615e+003	7929	1.582110e+003	1.693871e+003	57	1.692982e+001	16	5.161186e+000	5.189100e+000	0	0	0	0	0	0	0	8248.96	824.945	1	3.00348e-316	1	1	46.6582	5.16119	1	0	46.6582	52.3208	52.3208	8288.87	0.827721	16.9298	5.16119	0	8265.17	0	0
DATA	241	3	71	tair|AT4G06474.1	unmapped	0		1312	ATATTATACTCAAGCTGACTATGAGCAGCAAGTCGAGTTCGAGCAACTTAGCGAACAACC	250	0	A_84_P763572	AT4G06474	AT4G06474.1	tair|transposable element gene [AT4G06474.1]	8475.28	264.134	10.8903	1	1.089035e+001	1.083826e+001	3	0	63	4.096825e+001	41	1.193527e+001	1.000755e+001	62	1.598387e+001	16	5.442673e+000	5.189100e+000	0	0	0	0	0	0	0	-5.54949	8.97762	0	0.110334	1	0	46.5177	5.44267	1	0	46.5177	45.835	45.835	34.2226	0.828327	15.9839	5.44267	0	10.8673	1	0
DATA	242	3	72	tair|AT1G16460.2|tair|AT1G16460.1|tair|AT1G16460.3|ref|NM_179344	at|chr1:5620051-5619904	0		1050	CAGCTTGTATTTTGGCATTGGGACTTTATCGTCTGGGAAAAACTAATGTGGCAATCTATG	252	0	A_84_P21827	ATRDH2	AT1G16460.2	tair|ATRDH2 (ARABIDOPSIS THALIANA RHODANESE HOMOLOGUE 2); thiosulfate sulfurtransferase [AT1G16460.2]	8500.51	264.589	0	1	1.166737e+004	1.166787e+003	0	0	66	9.721197e+003	9243.5	1.983435e+003	2.326755e+003	52	1.675000e+001	16	5.907373e+000	5.374425e+000	0	0	0	0	0	0	0	9674.89	967.531	1	0	1	1	46.3028	5.90737	1	0	46.3028	48.5334	48.5334	9714.45	0.829226	16.75	5.90737	0	9691.42	0	0
DATA	243	3	73	tair|AT5G47550.1|ref|NM_124128|ug|DR374828|ta|TA36409_3702	at|chr5:19303744-19303685	0		477	TTATTGTGTCTATTTTATGTATTTCTATAGTTTTCAAAATATGCAAATCTGAAGAAATGA	254	0	A_84_P182704	AT5G47550	AT5G47550.1	tair|cysteine protease inhibitor, putative / cystatin, putative [AT5G47550.1]	8526.33	264.5	0	1	2.656790e+002	2.868286e+001	1	2	63	2.666508e+002	275	4.251913e+001	4.521930e+001	59	1.608475e+001	16	5.465529e+000	5.559750e+000	0	0	0	0	0	0	0	220.648	23.8212	1	2.54085e-103	1	1	46.0033	5.46553	1	0	46.0033	57.5363	57.5363	259.905	0.830504	16.0847	5.46553	0	237.234	0	0
DATA	244	3	74	ug|BP792669|ta|TA28639_3702|ta|AV808706	at|chr5:2606435-2606494	0		271	ACCGGGTCGCCCTAGTCTTCTTAGGTCTCATACGATTATGGACCCACGAGATATATATAA	256	0	A_84_P795619	BP792669	BP792669	ug|BP792669 RAFL7 Arabidopsis thaliana cDNA clone RAFL07-52-O10 3', mRNA sequence [BP792669]	8551.56	264.904	0	1	1.301360e+002	1.690448e+001	0	0	63	1.540159e+002	150	3.493057e+001	3.706500e+001	41	1.643902e+001	16	5.572472e+000	6.671700e+000	0	0	0	0	0	0	0	108.285	14.0661	1	4.07306e-064	1	1	45.7309	5.57247	1	0	45.7309	48.2044	48.2044	147.27	0.832091	16.439	5.57247	0	124.948	0	0
DATA	245	3	75	tair|AT4G10180.1|ref|NM_117086|ta|TA47636_3702|tc|TC283964	at|chr4:6349076-6349135	0		1645	TGCCATCTCTATTCAACAAACACTTTTCATGCCACCTTCTGTCGTCAATATCCATTTTAG	258	0	A_84_P11905	DET1	AT4G10180.1	tair|DET1 (DE-ETIOLATED 1); catalytic [AT4G10180.1]	8576.25	264.317	0	1	1.719649e+004	1.719683e+003	5	0	59	1.438817e+004	12344	5.298153e+003	3.250971e+003	58	1.696552e+001	17	5.197724e+000	5.003775e+000	0	0	1	0	0	0	0	14342.7	1434.3	1	0	1	1	45.4506	5.19772	1	0	45.4506	54.9904	54.9904	14381.4	0.834049	16.9655	5.19772	0	14359.5	0	0
DATA	246	3	76	tair|AT1G06920.1|ref|NM_100566	at|chr1:2124920-2124861	0		880	ATCTCATTATCAAGGTTTTCGTTCAAGTCTGGCTTGAAGTCATAAACTCTACATTTGCAT	260	0	A_84_P19387	ATOFP4/OFP4	AT1G06920.1	tair|ATOFP4/OFP4 (ARABIDOPSIS THALIANA OVATE FAMILY PROTEIN 4) [AT1G06920.1]	8602.06	264.836	10.7846	1	1.078464e+001	1.073306e+001	1	0	65	4.329231e+001	42	1.159030e+001	1.556730e+001	46	1.695652e+001	17	4.436999e+000	3.706500e+000	0	0	0	0	0	0	0	-1.90129	8.97762	0	0.58279	1	0	45.1936	4.437	1	0	45.1936	46.5243	46.5243	36.5466	0.836446	16.9565	4.437	0	14.9719	1	0
DATA	247	3	77		 	66	Structural	0		1	1	DarkCorner	DarkCorner	DarkCorner		8627.4	264.567	10.7483	1	1.074832e+001	1.069691e+001	0	0	64	4.209375e+001	42	1.247565e+001	1.371405e+001	59	1.694915e+001	17	6.109415e+000	6.671700e+000	0	0	0	0	0	0	0	-2.84245	8.97762	0	0.411835	1	0	44.9362	6.10942	1	0	44.9362	46.1809	46.1809	35.3481	0.839272	16.9492	6.10942	0	14.1691	0	0
DATA	248	3	78		 	66	Structural	0		1	1	DarkCorner	DarkCorner	DarkCorner		8653.42	264.573	10.7056	1	1.070557e+001	1.065437e+001	3	0	61	3.845902e+001	36	1.102357e+001	1.186080e+001	53	1.545283e+001	14	4.729474e+000	5.189100e+000	0	0	0	0	0	0	0	-6.23897	8.97762	0	0.0729945	1	0	44.698	4.72947	1	0	44.698	57.5363	57.5363	31.7133	0.842624	15.4528	4.72947	0	10.9446	0	0
DATA	249	3	79		 	66	Structural	0		1	1	DarkCorner	DarkCorner	DarkCorner		8678.51	264.662	10.6588	1	1.065876e+001	1.060778e+001	4	0	61	3.798361e+001	39	9.176949e+000	8.154300e+000	46	1.702174e+001	15	6.496116e+000	6.301050e+000	0	0	0	0	0	0	0	-6.45917	8.97762	0	0.063545	1	0	44.4428	6.49612	1	0	44.4428	46.5243	46.5243	31.2379	0.846325	17.0217	6.49612	0	10.8731	0	0
DATA	250	3	80		 	66	Structural	0		1	1	DarkCorner	DarkCorner	DarkCorner		8703.96	265	10.6058	1	1.060576e+001	1.055504e+001	0	0	69	3.839130e+001	38	9.115626e+000	8.895600e+000	53	1.720755e+001	17	6.010755e+000	7.413000e+000	0	0	0	0	0	0	0	-5.80786	8.97762	0	0.094862	1	0	44.1992	6.01075	1	0	44.1992	46.8651	46.8651	31.6456	0.850554	17.2075	6.01075	0	11.6946	0	0
DATA	251	3	81		 	66	Structural	0		1	1	DarkCorner	DarkCorner	DarkCorner		8729.51	264.672	10.5456	1	1.054556e+001	1.049512e+001	1	0	64	4.057813e+001	39	9.601264e+000	9.636900e+000	53	1.571698e+001	16	4.947328e+000	5.930400e+000	0	0	0	0	0	0	0	-3.41891	8.97762	0	0.32386	1	0	43.997	4.94733	1	0	43.997	46.5243	46.5243	33.8324	0.855409	15.717	4.94733	0	14.3227	0	0
DATA	252	3	82		 	66	Structural	0		1	1	DarkCorner	DarkCorner	DarkCorner		8754.45	264.91	10.4815	1	1.048147e+001	1.043134e+001	2	0	61	4.332787e+001	45	1.036777e+001	1.111950e+001	51	1.619608e+001	16	5.851563e+000	5.930400e+000	0	0	0	0	0	0	0	-0.46516	8.97762	0	0.893037	1	0	43.793	5.85156	1	0	43.793	46.1809	46.1809	36.5822	0.86064	16.1961	5.85156	0	17.5001	0	0
DATA	253	3	83		 	66	Structural	0		1	1	DarkCorner	DarkCorner	DarkCorner		8780.03	264.917	10.409	1	1.040898e+001	1.035919e+001	6	1	61	3.603279e+001	36	7.935085e+000	6.671700e+000	53	1.669811e+001	17	5.397952e+000	4.447800e+000	0	0	0	0	0	0	0	-7.5543	8.97762	0	0.0303931	1	0	43.5871	5.39795	1	0	43.5871	46.8651	46.8651	29.2871	0.866634	16.6981	5.39795	0	10.6594	0	0
DATA	254	3	84		 	66	Structural	0		1	1	DarkCorner	DarkCorner	DarkCorner		8805.49	265.06	10.3305	1	1.033046e+001	1.028105e+001	0	0	62	4.120968e+001	39.5	1.050236e+001	1.260210e+001	56	1.637500e+001	17	5.065256e+000	4.447800e+000	0	0	0	0	0	0	0	-2.19355	8.97762	0	0.526318	1	0	43.4032	5.06526	1	0	43.4032	46.1809	46.1809	34.464	0.87322	16.375	5.06526	0	16.2956	0	0
DATA	255	3	85		 	66	Structural	0		1	1	DarkCorner	DarkCorner	DarkCorner		8830.91	264.614	10.2443	1	1.024427e+001	1.019527e+001	1	0	63	3.925397e+001	39	9.289203e+000	1.111950e+001	65	1.644615e+001	17	5.250092e+000	5.189100e+000	0	0	0	0	0	0	0	-3.9699	8.97762	0	0.252277	1	0	43.2239	5.25009	1	0	43.2239	57.259	57.259	32.5083	0.880567	16.4462	5.25009	0	14.8222	0	0
DATA	256	4	1		 	66	Structural	0		1	1	DarkCorner	DarkCorner	DarkCorner		6710.12	270.933	10.3554	1	1.035540e+001	1.030587e+001	1	0	66	3.857576e+001	36.5	1.169492e+001	1.315807e+001	47	1.617021e+001	16	4.878164e+000	5.559750e+000	0	0	0	0	0	0	0	-2.54989	8.97762	0	0.461501	1	0	41.1256	4.87816	1	0	41.1256	44.4243	44.4243	31.8301	0.871117	16.1702	4.87816	0	9.54112	0	0
DATA	257	4	2		 	66	Structural	0		1	1	DarkCorner	DarkCorner	DarkCorner		6735.46	270.687	10.3239	1	1.032394e+001	1.027456e+001	0	0	65	3.867692e+001	38	9.902821e+000	9.636900e+000	37	1.570270e+001	17	4.903881e+000	5.189100e+000	0	0	0	0	0	0	0	-2.80947	8.97762	0	0.417269	1	0	41.4864	4.90388	1	0	41.4864	46.5243	46.5243	31.9312	0.873772	15.7027	4.90388	0	9.28402	0	0
DATA	258	4	3		 	66	Structural	0		1	1	DarkCorner	DarkCorner	DarkCorner		6761	270.545	10.2933	1	1.029332e+001	1.024408e+001	3	0	59	3.671186e+001	35	1.209025e+001	1.223145e+001	26	1.600000e+001	15	4.800000e+000	5.003775e+000	0	0	0	0	0	0	0	-5.11618	8.97762	0	0.140736	1	0	41.828	4.8	1	0	41.828	55.8519	55.8519	29.9662	0.876371	16	4.8	0	6.96563	0	0
DATA	259	4	4		 	66	Structural	0		1	1	DarkCorner	DarkCorner	DarkCorner		6786.17	270.333	10.2643	1	1.026429e+001	1.021519e+001	1	0	64	3.832813e+001	38	9.436597e+000	9.822225e+000	41	1.948780e+001	18	6.376213e+000	7.413000e+000	0	0	0	0	0	0	0	-3.75054	8.97762	0	0.279317	1	0	42.0787	6.37621	1	0	42.0787	47.8731	47.8731	31.5824	0.87885	19.4878	6.37621	0	8.24544	0	0
DATA	260	4	5		 	66	Structural	0		1	1	DarkCorner	DarkCorner	DarkCorner		6811.9	270.493	10.2358	1	1.023578e+001	1.018682e+001	0	0	64	4.100000e+001	40	1.185896e+001	1.297275e+001	29	1.675862e+001	16	5.241695e+000	3.706500e+000	0	0	0	0	0	0	0	-1.29142	8.97762	0	0.708982	1	0	42.2914	5.2417	1	0	42.2914	47.8731	47.8731	34.2543	0.881298	16.7586	5.2417	0	10.5746	0	0
DATA	261	4	6		 	66	Structural	0		1	1	DarkCorner	DarkCorner	DarkCorner		6837.39	270.931	10.2088	1	1.020877e+001	1.015994e+001	2	0	62	3.816129e+001	39	1.004938e+001	9.451575e+000	35	1.645714e+001	15	5.720669e+000	5.189100e+000	0	0	0	0	0	0	0	-4.35235	8.97762	0	0.209655	1	0	42.5136	5.72067	1	0	42.5136	53.8203	53.8203	31.4156	0.88363	16.4571	5.72067	0	7.39984	0	0
DATA	262	4	7		 	66	Structural	0		1	1	DarkCorner	DarkCorner	DarkCorner		6862.6	271.586	10.1833	1	1.018330e+001	1.013459e+001	3	0	61	3.981967e+001	40	9.672139e+000	1.037820e+001	33	1.609091e+001	16	4.739222e+000	5.189100e+000	0	0	0	0	0	0	0	-2.9782	8.97762	0	0.389923	1	0	42.7979	4.73922	1	0	42.7979	42.2201	42.2201	33.074	0.88584	16.0909	4.73922	0	8.73068	0	0
DATA	263	4	8		 	66	Structural	0		1	1	DarkCorner	DarkCorner	DarkCorner		6887.47	271.034	10.1598	1	1.015980e+001	1.011120e+001	1	0	61	3.775410e+001	38	1.152484e+001	1.186080e+001	44	1.520455e+001	14.5	4.267669e+000	3.891825e+000	0	0	0	0	0	0	0	-5.28575	8.97762	0	0.128142	1	0	43.0398	4.26767	1	0	43.0398	43.3362	43.3362	31.0084	0.887889	15.2045	4.26767	0	6.38059	0	0
DATA	264	4	9		 	66	Structural	0		1	1	DarkCorner	DarkCorner	DarkCorner		6913.7	270.951	10.1364	1	1.013638e+001	1.008790e+001	1	0	64	3.953125e+001	39.5	1.013867e+001	9.266250e+000	35	1.494286e+001	14	5.195829e+000	5.559750e+000	0	0	0	0	0	0	0	-3.72728	8.97762	0	0.282297	1	0	43.2585	5.19583	1	0	43.2585	44.4243	44.4243	32.7856	0.88994	14.9429	5.19583	0	7.85605	0	0
DATA	265	4	10	tair|AT1G69340.1|ref|NM_105601|ta|TA33073_3702|ta|BX834778	at|chr1:26073268-26073327	0		1884	CGTTGACCCAAGAACAAAATACGTTTATCAACGGCCATGAACCAAAATCAAAGACCGTTA	129	0	A_84_P817369	AT1G69340	AT1G69340.1	tair|appr-1-p processing enzyme family protein [AT1G69340.1]	6938.56	271.028	0	1	6.323941e+003	6.324742e+002	2	0	61	5.682951e+003	5480	1.076060e+003	9.837051e+002	32	1.621875e+001	15.5	6.084005e+000	5.003775e+000	0	0	0	0	0	0	0	5639.48	564.02	1	8.68096e-294	1	1	43.469	6.08401	1	0	43.469	48.2044	48.2044	5676.21	0.891767	16.2188	6.08401	0	5651	0	0
DATA	266	4	11	tair|AT5G52180.1|ref|NM_124597|ta|TA46370_3702|tc|TC284932	at|chr5:21217518-21217459	0		1318	CTTTGCCTTGTAGCGATTTCATTAAACAAGTTGGTTTGTTGATGTCTTGGTGGGTTCTTT	131	0	A_84_P568212	AT5G52180	AT5G52180.1	tair|similar to hypothetical protein [Vitis vinifera] (GB:CAN83669.1) [AT5G52180.1]	6963.93	270.8	0	1	3.224505e+003	3.226071e+002	1	0	65	2.924754e+003	2707	7.277751e+002	6.501201e+002	32	1.937500e+001	19.5	5.416522e+000	5.374425e+000	0	0	0	0	0	0	0	2881.08	288.248	1	4.01106e-254	1	1	43.6697	5.41652	1	0	43.6697	46.8651	46.8651	2918.01	0.893496	19.375	5.41652	0	2892.53	0	0
DATA	267	4	12	tair|AT1G08465.1|ref|NM_001084021|ta|TA37835_3702|ta|DR380173	at|chr1:2679476-2679535	0		865	GTACGTACGCATTAATGAATGTGTAAGCAGAGAGCTGATGATGGAAAGAGATCAGGCGAG	133	0	A_84_P751359	YAB2	AT1G08465.1	tair|YAB2 (YABBY 2); transcription factor [AT1G08465.1]	6989.5	271.043	0	1	2.613048e+003	2.614972e+002	1	0	61	2.382852e+003	2265	5.359799e+002	4.662777e+002	29	1.813793e+001	17	4.860365e+000	4.447800e+000	0	0	0	0	0	0	0	2338.99	234.072	1	8.16448e-242	1	1	43.8577	4.86037	1	0	43.8577	47.8731	47.8731	2376.11	0.895121	18.1379	4.86037	0	2350.36	0	0
DATA	268	4	13	tair|AT5G48390.1|ref|NM_124214|ug|AB354634|tc|NP225847	at|chr5:19632496-19632555	0		2717	GGAAATCGCTGATAAGGTTACAGGTATGGATACTTATAAAGCTTGTATGCAGGATTACTT	135	0	A_84_P301530	AT5G48390	AT5G48390.1	tair|binding [AT5G48390.1]	7014.71	271.046	0	1	3.505187e+001	1.060897e+001	1	0	64	7.545313e+001	72	2.178971e+001	1.871782e+001	27	1.633333e+001	16	5.392302e+000	5.189100e+000	0	0	0	0	0	0	0	31.4268	9.51179	1	9.8339e-016	1	0	44.0263	5.3923	1	0	44.0263	45.4864	45.4864	68.7074	0.89658	16.3333	5.3923	0	42.7077	0	0
DATA	269	4	14	tair|AT3G03330.1|ref|NM_111204|ta|TA32506_3702|ta|TA32507_3702	at|chr3:783647-783588	0		979	GTCGCGGAAAAGAAAGGCAACACATACTCGTGGGATTTACTGTTCGGGAAGAAGACTAAA	137	0	A_84_P15470	AT3G03330	AT3G03330.1	tair|short-chain dehydrogenase/reductase (SDR) family protein [AT3G03330.1]	7040.44	271.028	0	1	6.090953e+003	6.091774e+002	0	0	63	5.513397e+003	5315	1.319434e+003	1.392532e+003	34	1.561765e+001	15.5	5.794536e+000	5.930400e+000	0	0	0	0	0	0	0	5469.22	546.996	1	5.61207e-292	1	1	44.1743	5.79454	1	0	44.1743	48.2044	48.2044	5506.65	0.897926	15.6176	5.79454	0	5480.41	0	0
DATA	270	4	15	tair|AT5G66840.1|ref|NM_126083|tc|NP231140	at|chr5:26710356-26710297	0		1447	TGAGGGACTTGGAACACTTCTCGCATATGATGATAAGCCACAGAAGAGAAGGAGACACAT	139	0	A_84_P519500	AT5G66840	AT5G66840.1	tair|SAP domain-containing protein [AT5G66840.1]	7065.8	271.574	0	1	1.143027e+001	1.004999e+001	1	0	64	5.457813e+001	54.5	1.164257e+001	1.074885e+001	31	1.648387e+001	17	4.493484e+000	3.706500e+000	0	0	0	0	0	0	0	10.2773	9.03626	1	0.00345323	1	0	44.3008	4.49348	1	0	44.3008	42.9674	42.9674	47.8324	0.899131	16.4839	4.49348	0	21.3409	1	0
DATA	271	4	16	tair|AT1G69490.1|ref|NM_105616|ug|AF360201|ta|TA31972_3702	at|chr1:26126816-26126875	0		831	GTTCGGGGACCTTCAGTTTAACCAAGACGAGATCTTAAACCATCATCGTCAAGCGATGTT	141	0	A_84_P14306	NAP	AT1G69490.1	tair|NAP (NAC-LIKE, ACTIVATED BY AP3/PI); transcription factor [AT1G69490.1]	7091.01	270.917	0	1	1.181688e+004	1.181730e+003	1	0	67	1.068116e+004	10210	2.484391e+003	2.502258e+003	29	1.834483e+001	18	5.191173e+000	5.930400e+000	0	0	0	0	0	0	0	10636.8	1063.71	1	0	1	1	44.4078	5.19117	1	0	44.4078	46.8651	46.8651	10674.4	0.900133	18.3448	5.19117	0	10647.7	0	0
DATA	272	4	17	tair|AT2G38560.1|ref|NM_129413|ta|TA37206_3702|ta|DR381697	at|chr2:16143334-16143393	0		1237	TGATGAGCCAATGACGACTTATGTTACATGTGTTAACTGTGACAACCACTGGAAGTTCTG	143	0	A_84_P16317	AT2G38560	AT2G38560.1	tair|transcription factor S-II (TFIIS) domain-containing protein [AT2G38560.1]	7116.3	271.029	0	1	7.900133e+003	7.900761e+002	0	0	65	7.162692e+003	6858	1.612664e+003	1.843613e+003	34	1.626471e+001	15	4.907069e+000	4.262475e+000	0	0	0	0	0	0	0	7118.2	711.876	1	1.53227e-307	1	1	44.4953	4.90707	1	0	44.4953	46.1809	46.1809	7155.95	0.901022	16.2647	4.90707	0	7129.03	0	0
DATA	273	4	18	tair|AT3G23980.1|ref|NM_113303|ta|TA49337_3702|tc|TC300280	at|chr3:8667069-8667010	0		443	TAGCCAACAAAGTGTCATAGATTCAGATGGAGCTGGTGCATCTATCTCTAATGGACCTCT	145	0	A_84_P831862	AT3G23980	AT3G23980.1	tair|similar to hypothetical protein OsI_004770 [Oryza sativa (indica cultivar-group)] (GB:EAY76923.1); contains domain Spectrin repeat (SSF46966) [AT3G23980.1]	7141.86	271.046	0	1	1.655901e+002	1.932137e+001	2	0	64	1.938906e+002	193.5	4.540859e+001	4.188345e+001	36	1.755556e+001	17	5.654048e+000	5.930400e+000	0	0	0	0	0	0	0	149.323	17.4233	1	2.3398e-081	1	1	44.5674	5.65405	1	0	44.5674	45.835	45.835	187.145	0.901764	17.5556	5.65405	0	160.029	0	0
DATA	274	4	19	tair|AT2G29800.1|ref|NM_128534|tc|NP455395	at|chr2:12730612-12730553	0		1067	GATTTTGGGATGTTATCGGAGTAGTTTTGATTATTACAGAAAAGACGTTTGGTGCGTTGA	147	0	A_84_P612821	AT2G29800	AT2G29800.1	tair|kelch repeat-containing F-box family protein [AT2G29800.1]	7167.5	271	9.99698	1	9.996985e+000	9.952382e+000	3	0	59	4.691525e+001	46	1.582042e+001	1.408470e+001	37	1.689189e+001	17	5.205680e+000	5.930400e+000	0	0	0	0	0	0	0	2.28159	8.98052	0	0.509878	1	0	44.6337	5.20568	1	0	44.6337	54.1152	54.1152	40.1696	0.902349	16.8919	5.20568	0	12.8601	1	0
DATA	275	4	20	tair|AT5G38930.1|ref|NM_123255	at|chr5:15602810-15602869	0		410	CCCCGATAATCGCCTATTCACTAAAGTTCTCAACGAGGGTGATGTATTTGTGTTTCCAGA	149	0	A_84_P216298	AT5G38930	AT5G38930.1	tair|germin-like protein, putative [AT5G38930.1]	7192.5	271.056	0	1	1.097728e+003	1.102223e+002	0	0	62	1.035677e+003	1022	2.229215e+002	2.516713e+002	31	1.741935e+001	17	5.976477e+000	6.301050e+000	0	0	0	0	0	0	0	990.999	99.5057	1	3.92906e-191	1	1	44.6787	5.97648	1	0	44.6787	48.5334	48.5334	1028.93	0.902773	17.4194	5.97648	0	1001.44	0	0
DATA	276	4	21	tair|AT5G65740.3|ref|NM_001037076|ta|TA52403_3702|tc|TC309116	at|chr5:26320348-26320289	0		311	ACTTTGCAACCTATGTAGCTCCATCTTCATGTGACATGTTAGCTTTGTGCCATCATCATG	151	0	A_84_P836308	AT5G65740	AT5G65740.3	tair|protein binding / zinc ion binding [AT5G65740.3]	7217.74	271.37	0	1	1.946344e+002	2.185532e+001	1	0	64	2.204844e+002	216	5.949656e+001	5.337360e+001	41	1.585366e+001	16	5.331796e+000	5.189100e+000	0	0	0	0	0	0	0	175.767	19.7367	1	1.98298e-090	1	1	44.7173	5.3318	1	0	44.7173	48.5334	48.5334	213.739	0.903063	15.8537	5.3318	0	186.07	0	0
DATA	277	4	22	tair|AT5G40400.1|ref|NM_123404|ug|AK227121|tc|TC311596	at|chr5:16185384-16185443	0		1718	AGCGTTAGAGCTTCAAGAAAGAATGCAAAGACTCGGGTTTGTTCCAAACAGGTTAACTTG	153	0	A_84_P787226	AT5G40400	AT5G40400.1	tair|binding [AT5G40400.1]	7243.25	271.413	0	1	3.852494e+002	3.978660e+001	5	0	60	3.927000e+002	392	7.090775e+001	6.579037e+001	32	1.509375e+001	14	4.713463e+000	4.633125e+000	0	0	0	0	0	0	0	347.952	35.9347	1	1.18029e-129	1	1	44.7484	4.71346	1	0	44.7484	48.8603	48.8603	385.954	0.903185	15.0938	4.71346	0	358.121	0	0
DATA	278	4	23	tair|AT3G16490.1|ref|NM_112520|ug|BX824788|ta|TA47640_3702	at|chr3:5604056-5603997	0		1289	AAACGCAAACGCAGCAACAGAAACGCTCTCCTTGTTCGTATGATCATCAGTTTCGTCAGA	155	0	A_84_P17428	IQD26	AT3G16490.1	tair|IQD26 (IQ-domain 26); calmodulin binding [AT3G16490.1]	7268.63	271.37	0	1	1.267909e+003	1.271800e+002	2	0	62	1.189871e+003	1181	2.556492e+002	2.303590e+002	33	1.751515e+001	18	5.568445e+000	5.189100e+000	0	0	0	0	0	0	0	1145.11	114.862	1	1.17304e-199	1	1	44.7643	5.56844	1	0	44.7643	48.2044	48.2044	1183.13	0.903146	17.5152	5.56844	0	1155.14	0	0
DATA	279	4	24	tair|AT5G35360.1|tair|AT5G35360.2|ref|NM_001036891|ref|NM_122927	at|chr5:13605560-13605619	0		1817	TCATTGGTACAAACTTCGGTAACGATAAGACTGTTTTACTAGAGTCTGTGGTTTTATCAA	157	0	A_84_P260540	CAC2	AT5G35360.1	tair|CAC2 (acetyl co-enzyme A carboxylase biotin carboxylase subunit) [AT5G35360.1]	7294.42	271.427	0	1	3.751138e+004	3.751152e+003	0	0	64	3.391583e+004	32826	6.282008e+003	7.085901e+003	30	1.670000e+001	15.5	5.253242e+000	5.003775e+000	0	0	0	0	0	0	0	33871.1	3387.12	1	0	1	1	44.7754	5.25324	1	0	44.7754	57.5363	57.5363	33909.1	0.902954	16.7	5.25324	0	33881	0	0
DATA	280	4	25	tair|AT5G65440.1|tair|AT5G65440.2|ref|NM_001126032|ref|NM_125942	at|chr5:26174217-26174276	0		3510	AATGTAGTTAAAAGAAGGCGCGGGGGTAAACAGAGAGTTTAACTGTACTTGTATGTTATA	159	0	A_84_P165273	AT5G65440	AT5G65440.1	tair|similar to unknown protein [Arabidopsis thaliana] (TAIR:AT4G24610.1); similar to unknown protein [Arabidopsis thaliana] (TAIR:AT5G48310.1); similar to unnamed protein product [Vitis vinifera] (GB:CAO61624.1); similar to unnamed protein product [Vitis	7319.32	271.4	0	1	1.015679e+004	1.015727e+003	0	0	65	9.212431e+003	8759	2.180857e+003	2.100844e+003	28	1.932143e+001	20	5.824937e+000	5.374425e+000	0	0	0	0	0	0	0	9167.65	916.809	1	1.72923e-322	1	1	44.7823	5.82494	1	0	44.7823	50.7771	50.7771	9205.69	0.902613	19.3214	5.82494	0	9177.43	0	0
DATA	281	4	26	tair|AT3G25490.1|ref|NM_113445	at|chr3:9244385-9244444	0		1336	AGTCCAGGAAGAGGTTGTGGCATCATTGGATTCACTGGAACAGGAAACTTATGAGCAGAA	161	0	A_84_P257760	AT3G25490	AT3G25490.1	tair|wall-associated kinase, putative [AT3G25490.1]	7345.01	271.459	0	1	1.757790e+002	2.019951e+001	2	0	60	2.033833e+002	197.5	3.892892e+001	4.484865e+001	33	1.757576e+001	16	6.656906e+000	6.671700e+000	0	0	0	0	0	0	0	158.573	18.2223	1	1.11012e-084	1	1	44.8105	6.65691	1	0	44.8105	48.5334	48.5334	196.638	0.902114	17.5758	6.65691	0	168.255	0	0
DATA	282	4	27	tair|AT3G23600.1|tair|AT3G23600.2|ref|NM_113263|ref|NM_001035672	at|chr3:8475598-8475657	0		713	CGGTTAAAGCAGCAGAAGAAGCTCACAAGGAGATGCTTGATTGGTTTGTGACCTACATCA	163	0	A_84_P18350	AT3G23600	AT3G23600.1	tair|dienelactone hydrolase family protein [AT3G23600.1]	7370.5	271.352	0	1	4.101369e+004	4.101381e+003	0	0	66	3.701689e+004	36191.5	6.789253e+003	6.869812e+003	36	1.836111e+001	19	4.980836e+000	3.891825e+000	0	0	0	0	0	0	0	36972.1	3697.22	1	0	1	1	44.8239	4.98084	1	0	44.8239	57.5363	57.5363	37010.1	0.901457	18.3611	4.98084	0	36981.7	0	0
DATA	283	4	28	tc|TC312168	at|chr4:14341925-14341983	0		288	ACTCACCAGCCCAACAAATCTTGTGTTACAACAACAGACCACAACAAACCTGTTATGAAT	165	0	A_84_P859431	TC312168	TC312168	tc|NM_119054 transcription factor {Arabidopsis thaliana} (exp=-1; wgp=0; cg=0), partial (26%) [TC312168]	7395.78	271.4	0	1	4.911348e+001	1.111202e+001	3	0	61	8.908197e+001	91	1.875482e+001	1.779120e+001	32	1.762500e+001	17	4.077871e+000	3.521175e+000	0	0	0	0	0	0	0	44.235	10.0083	1	3.86961e-025	1	0	44.847	4.07787	1	0	44.847	45.1352	45.1352	82.3363	0.900669	17.625	4.07787	0	53.7426	0	0
DATA	284	4	29	tair|AT5G65970.1|ref|NM_125994|ug|BX831968|ta|TA51160_3702	at|chr5:26404851-26404792	0		1638	GGGCACACTCTCGTCAGGGTTGGTGATCAGAACACAGAGATAGAATATACTGGAGATATT	167	0	A_84_P784727	MLO10	AT5G65970.1	tair|MLO10 (MILDEW RESISTANCE LOCUS O 10); calmodulin binding [AT5G65970.1]	7421.08	271.247	0	1	2.442590e+003	2.444627e+002	0	0	66	2.242500e+003	2140.5	5.580988e+002	6.477109e+002	38	1.815789e+001	17.5	4.699202e+000	3.706500e+000	0	0	0	0	0	0	0	2197.65	219.949	1	3.91083e-238	1	1	44.8454	4.6992	1	0	44.8454	47.8731	47.8731	2235.75	0.899723	18.1579	4.6992	0	2207.07	0	0
DATA	285	4	30	tair|AT5G23790.1|ref|NM_122284|tc|TC313834	at|chr5:8021498-8021439	0		102	TGGATGCTTGTAGTTGGTCTAGCCAAAGGTCTTCGTAAAGTGAAATCAGCTTATCCACTC	169	0	A_84_P11147	ATGOLS5	AT5G23790.1	tair|ATGOLS5 (ARABIDOPSIS THALIANA GALACTINOL SYNTHASE 5); transferase, transferring glycosyl groups / transferase, transferring hexosyl groups [AT5G23790.1]	7446.64	271.316	10.0382	1	1.003821e+001	9.990202e+000	2	0	64	4.248438e+001	41.5	1.019803e+001	1.111950e+001	32	1.821875e+001	17.5	6.723739e+000	5.930400e+000	0	0	0	0	0	0	0	-2.5238	8.97762	0	0.466089	1	0	45.0082	6.72374	1	0	45.0082	49.1849	49.1849	35.7387	0.898643	18.2188	6.72374	0	6.97463	1	0
DATA	286	4	31	tair|AT3G26616.1|ref|NM_148755|ug|EG467360	unmapped	0		190	CTCTCGGTTTGGATAAGGTCCAGAAAGGAGATTCAAGTGTTGGACAGTTTGCTGTAATCA	171	0	A_84_P797801	AT3G26616	AT3G26616.1	tair|unknown protein [AT3G26616.1]	7472.42	271.427	10.0519	1	1.005192e+001	1.000384e+001	0	0	64	4.068750e+001	40	9.419458e+000	9.636900e+000	35	1.654286e+001	18	6.344719e+000	5.930400e+000	0	0	0	0	0	0	0	-4.39194	8.97762	0	0.205564	1	0	45.0794	6.34472	1	1	45.0794	57.5363	57.5363	33.9418	0.897417	16.5429	6.34472	0	5.10328	1	0
DATA	287	4	32	ta|TA51703_3702|tc|TC301359	at|chr4:15239088-15239147	0		377	ATTTTGTTTGTTTGTTTGTATAAAATCGCAGGGAAAGCTTTCGCAACAATGGGTGCATGC	173	0	A_84_P834832	TA51703_3702	TA51703_3702	tc|XM_473049 {Oryza sativa (japonica cultivar-group)} (exp=-1; wgp=0; cg=0), partial (8%) [TC301359]	7497.58	271.427	10.0669	1	1.006691e+001	1.005788e+001	3	0	61	5.304918e+001	50	1.293113e+001	1.482600e+001	36	1.641667e+001	16	4.258605e+000	3.891825e+000	0	0	0	0	0	0	0	7.94177	9.01268	0	0.0229702	1	0	45.1074	4.2586	1	0	45.1074	57.5363	57.5363	46.3035	0.896082	16.4167	4.2586	0	17.4049	1	0
DATA	288	4	33	tair|AT1G37130.1|ref|NM_103364|ug|AK230230|ta|TA27277_3702	at|chr1:14164028-14164087	0		2778	TTTGCGGTTCAGCCGAATTTGGAGAAGATGCAATATAACATCAAGGAGGATTTCTTGATA	175	0	A_84_P16255	NIA2	AT1G37130.1	tair|NIA2 (NITRATE REDUCTASE 2) [AT1G37130.1]	7523	271.455	0	1	1.246604e+005	1.246605e+004	0	0	62	1.115674e+005	102362	1.656357e+004	1.809180e+004	31	1.793548e+001	16	6.869913e+000	7.783650e+000	0	0	0	0	0	0	0	111522	11152.2	1	0	1	1	45.1741	6.86991	1	0	45.1741	55.8519	55.8519	111561	0.894608	17.9355	6.86991	0	111532	0	0
DATA	289	4	34	tair|AT4G17098.1|ref|NR_022976	at|chr4:9611652-9611711	0		1644	GGGAAATCAAAATGCTGAATATTAAAGGCTTTTTGCAGGTAAGGAAGAGCCTGGGTTTCT	177	0	A_84_P765100	AT4G17098	AT4G17098.1	tair|other RNA [AT4G17098.1]	7547.94	271.614	0	1	3.999436e+002	4.123841e+001	0	0	64	4.024375e+002	392.5	7.627204e+001	9.025327e+001	35	1.760000e+001	17	5.760923e+000	5.930400e+000	0	0	0	0	0	0	0	357.172	36.8282	1	3.52407e-131	1	1	45.266	5.76092	1	0	45.266	47.2035	47.2035	395.692	0.893055	17.6	5.76092	0	366.698	0	0
DATA	290	4	35	ta|TA33883_3702	at|chr5:26380093-26379879	0		570	CATCCTGAGACTTGGGTTGGATTTTCCTTTACCTGATGACGACGATAGCTTTTGATGACT	179	0	A_84_P818310	TA33883_3702	TA33883_3702	Unknown	7573.37	271.529	0	1	1.456305e+003	1.459784e+002	3	0	62	1.343371e+003	1309.5	2.821909e+002	2.616789e+002	33	1.721212e+001	17	4.922890e+000	6.671700e+000	0	0	0	0	0	0	0	1298.06	130.116	1	4.70383e-207	1	1	45.3142	4.92289	1	0	45.3142	47.5395	47.5395	1336.63	0.891335	17.2121	4.92289	0	1307.6	0	0
DATA	291	4	36	tair|AT5G18070.1|ref|NM_121812|ta|TA49050_3702|tc|TC283674	at|chr5:5982710-5982769	0		1701	AGGCTTCCACTCAAGAAGATGCTGATTCTTTGGCTAATTCTGTGGCTCAGCTCGTCAAAA	181	0	A_84_P17754	DRT101	AT5G18070.1	tair|DRT101 (DNA-DAMAGE-REPAIR/TOLERATION 101); intramolecular transferase, phosphotransferases [AT5G18070.1]	7598.88	271.265	0	1	2.852849e+003	2.854633e+002	2	0	64	2.583031e+003	2458.5	5.189334e+002	5.318827e+002	40	1.802500e+001	18.5	5.762333e+000	5.930400e+000	0	0	0	0	0	0	0	2537.57	253.915	1	1.26026e-246	1	1	45.4656	5.76233	1	0	45.4656	45.835	45.835	2576.29	0.889485	18.025	5.76233	0	2547.25	0	0
DATA	292	4	37	tair|AT2G38000.1|ref|NM_129357	at|chr2:15910315-15910256	0		1452	TTAGTGTGGATTGAGAGCTTTAGAGAGAAAATCAAACTGGATTTCTAGACCTTGCGAGCT	183	0	A_84_P170233	AT2G38000	AT2G38000.1	tair|chaperone protein dnaJ-related [AT2G38000.1]	7624.24	271.543	0	1	1.715417e+003	1.718397e+002	0	0	67	1.568119e+003	1477	3.248225e+002	3.673141e+002	33	1.672727e+001	16	6.073882e+000	5.930400e+000	0	0	0	0	0	0	0	1522.58	152.523	1	1.80744e-216	1	1	45.5359	6.07388	1	0	45.5359	47.2035	47.2035	1561.37	0.887588	16.7273	6.07388	0	1532.32	0	0
DATA	293	4	38	tair|AT2G43160.1|tair|AT2G43160.3|tair|AT2G43160.2|tair|AT2G43160.4	at|chr2:17960343-17960402	0		2981	AAGATCAAGCCAAACATGATGCACTTGACTTCATTCGTGTAATCAAGAATACGCTCGCCT	185	0	A_84_P579341	AT2G43160	AT2G43160.1	tair|epsin N-terminal homology (ENTH) domain-containing protein [AT2G43160.1]	7649.83	271.614	0	1	2.105374e+004	2.105398e+003	0	0	65	1.868985e+004	18098	3.842242e+003	4.237271e+003	38	1.778947e+001	16	5.919085e+000	6.301050e+000	0	0	0	0	0	0	0	18644.3	1864.45	1	0	1	1	45.5219	5.91908	1	0	45.5219	47.2035	47.2035	18683.1	0.885559	17.7895	5.91908	0	18654	0	0
DATA	294	4	39	tair|AT1G50960.1|ref|NM_103976|tc|NP306380	at|chr1:18895318-18895377	0		941	CAAAGAGCAGAGTGAACATGATGTTAAAGAAACTGGTGATAAGGTAGGCTTGTCCAGGTT	187	0	A_84_P12417	ATGA2OX7	AT1G50960.1	tair|ATGA2OX7 (GIBBERELLIN 2-OXIDASE 7); gibberellin 2-beta-dioxygenase/ gibberellin 20-oxidase [AT1G50960.1]	7674.71	271.425	10.2105	1	1.021053e+001	1.017733e+001	2	0	63	5.057143e+001	48	1.215586e+001	1.408470e+001	36	1.847222e+001	18	6.358284e+000	7.598325e+000	0	0	0	0	0	0	0	4.9816	8.99143	0	0.1514	1	0	45.5898	6.35828	1	0	45.5898	48.5334	48.5334	43.8257	0.883477	18.4722	6.35828	0	14.7861	1	0
DATA	295	4	40	tair|AT1G16240.1|tair|AT1G16240.3|tair|AT1G16240.2|ref|NM_101490	at|chr1:5555160-5555101	0		928	CTTATAAGTTCCTCTGTAGGTCCACTGGCCTCTACTCTCTATGTGAATGGTTGCAATGTA	189	0	A_84_P750282	SYP51	AT1G16240.1	tair|SYP51 (SYNTAXIN OF PLANTS 51) [AT1G16240.1]	7700.58	271.427	0	1	3.067035e+004	3.067052e+003	1	0	63	2.707386e+004	26163	5.255803e+003	5.128684e+003	31	1.709677e+001	17	5.068562e+000	4.818450e+000	0	0	0	0	0	0	0	27028.1	2702.83	1	0	1	1	45.7207	5.06856	1	0	45.7207	57.5363	57.5363	27067.1	0.881246	17.0968	5.06856	0	27038.1	0	0
DATA	296	4	41	tair|AT1G56400.1|ref|NM_104518|tc|NP305863	at|chr1:21115607-21115548	0		1302	CATGGGCCTATGCTGGAAAGAGTGGAGCTTTACATGGATAGTAGTATGGCAGAAAGTCAA	191	0	A_84_P588775	AT1G56400	AT1G56400.1	tair|F-box family protein [AT1G56400.1]	7726.11	271.5	10.2628	1	1.026280e+001	1.021390e+001	0	0	64	4.640625e+001	43.5	1.251884e+001	1.278742e+001	32	1.568750e+001	16	3.838998e+000	4.633125e+000	0	0	0	0	0	0	0	0.53903	8.97779	0	0.87618	1	0	45.8672	3.839	1	0	45.8672	56.9804	56.9804	39.6606	0.878977	15.6875	3.839	0	10.6705	1	0
DATA	297	4	42	tair|AT4G34830.1|ref|NM_119649|ta|TA45418_3702|ta|R90347	at|chr4:16600937-16600570	0		2907	TTGCCGAAAAACGTTGCTGAGGTTTACCTGTTAACCATCTTTAAAGGTCTTAAGCATCGC	193	0	A_84_P845559	AT4G34830	AT4G34830.1	tair|binding [AT4G34830.1]	7751.24	271.529	0	1	7.792166e+003	7.792839e+002	0	0	67	6.877209e+003	6664	1.528870e+003	1.621223e+003	31	1.638710e+001	16	5.024456e+000	5.930400e+000	0	0	0	0	0	0	0	6831.2	683.179	1	4.13064e-305	1	1	46.013	5.02446	1	0	46.013	47.2035	47.2035	6870.46	0.876675	16.3871	5.02446	0	6841.51	0	0
DATA	298	4	43	tair|AT4G32610.1|ref|NM_119413|ta|TA45621_3702|ta|CNS0A3VQ	at|chr4:15728336-15728277	0		1452	CATATGAGACTTACTTGCCTTGAACAAATCTTTTGATGGGGAATGTGGTTGGGTCGTGTT	195	0	A_84_P763045	AT4G32610	AT4G32610.1	tair|similar to unknown protein [Arabidopsis thaliana] (TAIR:AT2G25670.2); similar to unknown protein [Arabidopsis thaliana] (TAIR:AT2G25670.1); similar to unnamed protein product [Vitis vinifera] (GB:CAO44124.1) [AT4G32610.1]	7776.56	271.522	0	1	1.063315e+004	1.063364e+003	0	0	65	9.342615e+003	8713	2.210512e+003	2.232054e+003	35	1.760000e+001	18	5.647488e+000	5.930400e+000	0	0	0	0	0	0	0	9296.52	929.696	1	2.47033e-323	1	1	46.0936	5.64749	1	0	46.0936	46.8651	46.8651	9335.87	0.874296	17.6	5.64749	0	9306.97	0	0
DATA	299	4	44	ug|DR376987	at|chr1:015834244-015834192	0		7	TGATGTTTGTGAGTAGAGGAGAAGACAAATGGCTCATCGGACTCTGATTCATCTCCAATT	197	0	A_84_P796086	AT1G72360	DR376987	ug|992465 CERES-131 Arabidopsis thaliana cDNA clone 41785 3', mRNA sequence [DR376987]	7802.42	271.573	10.347	0	1.034700e+001	1.031369e+001	2	0	62	5.120968e+001	50	1.352610e+001	1.482600e+001	33	2.375758e+001	23	1.100293e+001	1.186080e+001	0	0	0	0	0	1	0	5.03412	8.99173	0	0.147166	1	0	46.1756	11.0029	1	0	46.1756	65	65	44.464	0.871824	23.7576	11.0029	0	15.6251	1	0
DATA	300	4	45	tair|AT1G52191.1|ref|NM_001123996	at|chr1:19443124-19443065	0		328	CCACAGGTAGACTATGGATGAGCCTGTTGAAGACACCATTTAGCCTAAATGTCAAACACA	199	0	A_84_P754512	AT1G52191	AT1G52191.1	tair|similar to thioesterase family protein [Arabidopsis thaliana] (TAIR:AT3G16175.1); similar to hypothetical protein [Vitis vinifera] (GB:CAN75402.1); contains domain Thioesterase/thiol ester dehydrase-isomerase (SSF54637); contains domain no descriptio	7827.58	271.573	10.3761	1	1.037614e+001	1.032651e+001	3	0	61	4.408197e+001	43	1.064941e+001	1.260210e+001	27	2.029630e+001	20	7.357962e+000	6.671700e+000	0	0	0	0	0	0	0	-2.17354	8.97762	0	0.530093	1	0	46.2555	7.35796	1	0	46.2555	57.5363	57.5363	37.3363	0.869376	20.2963	7.35796	0	8.56788	1	0
DATA	301	4	46	tair|AT3G09200.2|tair|AT3G09200.1|ref|NM_001084656|ref|NM_111754	at|chr3:2825002-2824943	0		118	AAGAAGATCGCCTACGATACCAAGCTATGTCAGCTTATCGATGAGTACACCCAGATCTTG	201	0	A_84_P810958	AT3G09200	AT3G09200.2	tair|60S acidic ribosomal protein P0 (RPP0B) [AT3G09200.2]	7852.87	271.64	0	1	6.510198e+003	6.511021e+002	0	0	65	5.689969e+003	5461	1.132408e+003	1.237971e+003	38	1.947368e+001	19.5	5.150370e+000	5.930400e+000	0	0	0	0	0	0	0	5643.65	564.436	1	7.85168e-294	1	1	46.3222	5.15037	1	0	46.3222	49.1849	49.1849	5683.22	0.866893	19.4737	5.15037	0	5654.53	0	0
DATA	302	4	47	tair|AT3G61670.1|ref|NM_116032|ta|TA47630_3702|tc|TC305977	at|chr3:22830397-22830456	0		512	GAAGATACAGCCAAACCGGTTTCAGCTAGTTCCCCAGAGAAAGCAATATTGGATTCTAGT	203	0	A_84_P830318	AT3G61670	AT3G61670.1	tair|similar to unknown protein [Arabidopsis thaliana] (TAIR:AT2G46380.1); similar to unnamed protein product [Vitis vinifera] (GB:CAO65830.1) [AT3G61670.1]	7878.41	271.737	0	1	1.284543e+002	1.651911e+001	3	0	62	1.574194e+002	157.5	3.969827e+001	3.910357e+001	34	1.747059e+001	17	6.814580e+000	6.671700e+000	0	0	0	0	0	0	0	111.032	14.2786	1	2.01785e-065	1	1	46.3875	6.81458	1	0	46.3875	49.5074	49.5074	150.674	0.864369	17.4706	6.81458	0	122.074	0	0
DATA	303	4	48	tair|AT1G01880.1|ref|NM_100069|tc|NP302922	at|chr1:306633-306574	0		1637	AAAGAAGAGACAGGCAACTTCTACTAGTAGTAGTAACCTTACAAAGTCGGTCAGGCGTCG	205	0	A_84_P20001	AT1G01880	AT1G01880.1	tair|DNA repair protein, putative [AT1G01880.1]	7903.86	271.789	0	1	7.008566e+002	7.085556e+001	2	0	64	6.505000e+002	650.5	1.276258e+002	1.247237e+002	31	1.783871e+001	16	8.386882e+000	6.301050e+000	0	0	0	0	0	0	0	604.027	61.0662	1	5.688e-162	1	1	46.4734	8.38688	1	0	46.4734	47.2035	47.2035	643.754	0.86184	17.8387	8.38688	0	615.255	0	0
DATA	304	4	49	tair|AT1G48910.1|ref|NM_103784|ta|DQ056487|tc|TC288515	at|chr1:18097375-18097434	0		1084	GTGCTGAGGATGCTATGTCTGTAGCCGACGACATCAGATCTATCTTGGCTACCTTAAAAA	207	0	A_84_P18152	YUC10	AT1G48910.1	tair|YUC10; monooxygenase [AT1G48910.1]	7929.4	271.735	10.4979	1	1.049785e+001	1.044764e+001	0	0	64	4.373438e+001	44	1.243554e+001	1.204613e+001	34	1.600000e+001	16.5	4.485667e+000	3.706500e+000	0	0	0	0	0	0	0	-2.7776	8.97762	0	0.42256	1	0	46.512	4.48567	1	0	46.512	46.5243	46.5243	36.9887	0.859297	16	4.48567	0	8.60327	1	0
DATA	305	4	50	tair|AT5G46140.1|ref|NM_123983|ug|EG449818|ug|AY735701	at|chr5:18722949-18722890	0		780	TTGATCTCAACTTCAAGGAGAAGGATAAGCTCGAGTTTGTCGAGGTGCGAAAAACAGATC	209	0	A_84_P791052	AT5G46140	AT5G46140.1	tair|similar to unknown protein [Arabidopsis thaliana] (TAIR:AT5G46130.1); contains InterPro domain Protein of unknown function DUF295 (InterPro:IPR005174) [AT5G46140.1]	7954.59	271.571	0	1	6.691221e+001	1.243241e+001	1	0	63	1.039048e+002	102	2.177429e+001	2.038575e+001	26	1.673077e+001	16.5	5.111224e+000	4.447800e+000	0	0	0	0	0	0	0	57.3298	10.652	1	1.62706e-034	1	1	46.5749	5.11122	1	0	46.5749	47.8731	47.8731	97.1591	0.856792	16.7308	5.11122	0	68.8984	0	0
DATA	306	4	51	tair|AT5G50340.1|ref|NM_124415|ug|AK226617|tc|TC313021	at|chr5:20508932-20508873	0		1793	AGTTTGAAAGAGATTGAGATAATCGGATGCAAGAATCTGAAAGAGTTAATCAATGCTGTG	211	0	A_84_P16889	AT5G50340	AT5G50340.1	tair|ATP binding / ATP-dependent peptidase/ damaged DNA binding / nucleoside-triphosphatase/ nucleotide binding / serine-type endopeptidase [AT5G50340.1]	7979.77	271.667	0	1	1.248472e+003	1.252887e+002	1	0	64	1.113234e+003	1076	2.411780e+002	2.405518e+002	32	1.778125e+001	17.5	6.602709e+000	7.598325e+000	0	0	0	0	0	0	0	1066.61	107.038	1	1.81203e-195	1	1	46.6261	6.60271	1	0	46.6261	47.2035	47.2035	1106.49	0.854331	17.7813	6.60271	0	1078.36	0	0
DATA	307	4	52	tair|AT1G11592.1|tair|AT1G11592.2|ref|NR_022069|ref|NR_022070	at|chr1:3895373-3895314	0		967	TACCAAATCTGTGATGATCTGAAATCTTGTGTCCATAAGTTCGGTTCCCGATTCCTTCCC	213	0	A_84_P753401	AT1G11592	AT1G11592.1	tair|other RNA [AT1G11592.1]	8005.12	272.044	0	1	3.214726e+003	3.216453e+002	1	0	65	2.785338e+003	2611	5.776002e+002	6.723591e+002	37	1.783784e+001	17	6.016244e+000	5.189100e+000	0	0	0	0	0	0	0	2738.65	274.012	1	3.95655e-251	1	1	46.6898	6.01624	1	0	46.6898	46.8651	46.8651	2778.59	0.851907	17.8378	6.01624	0	2750.59	0	0
DATA	308	4	53	tair|AT5G48657.2|tair|AT5G48657.1|ref|NM_203180|ref|NM_203181	at|chr5:19751255-19751196	0		784	TGGAGATGTAAGGAGTAGTTTTTGCTAAAACATTATGCAACTTCTGTTACTCTATTTGCG	215	0	A_84_P555790	AT5G48657	AT5G48657.2	tair|defense protein-related [AT5G48657.2]	8030.75	271.916	0	1	3.372678e+002	3.534388e+001	4	0	62	3.332742e+002	323.5	6.600774e+001	6.208387e+001	29	1.793103e+001	18	6.187147e+000	5.930400e+000	0	0	0	0	0	0	0	286.497	30.0234	1	2.32621e-118	1	1	46.7768	6.18715	1	0	46.7768	47.5395	47.5395	326.528	0.849466	17.931	6.18715	0	298.686	0	0
DATA	309	4	54	tair|AT2G01735.1|ref|NM_179593|ug|AK227479|ta|TA41839_3702	at|chr2:325877-325936	0		1089	ACCACTGATCAATCTTGAAGACAAAACTCAACCAACCAGAGGGAATAAGATTCTGCACAT	217	0	A_84_P756924	RIE1	AT2G01735.1	tair|RIE1 (RING-FINGER PROTEIN FOR EMBRYOGENESIS); zinc ion binding [AT2G01735.1]	8056.06	271.768	0	1	3.657440e+003	3.658976e+002	0	0	66	3.145167e+003	2966.5	6.698660e+002	7.861486e+002	33	1.593939e+001	16	4.795437e+000	3.706500e+000	0	0	0	0	0	0	0	3098.26	309.956	1	2.04956e-258	1	1	46.9091	4.79544	1	0	46.9091	46.5243	46.5243	3138.42	0.847111	15.9394	4.79544	0	3110.74	0	0
DATA	310	4	55		 	0		0		219	1	RC1	RC1	RC1		8081.95	272.03	10.678	1	1.067799e+001	1.062691e+001	5	0	64	3.675000e+001	36	9.013218e+000	7.598325e+000	28	1.664286e+001	17	3.153062e+000	2.409225e+000	0	0	0	0	0	0	0	-10.2173	8.97762	0	0.00364135	1	0	46.9673	3.15306	1	0	46.9673	46.8651	46.8651	30.0043	0.844801	16.6429	3.15306	0	2.4966	1	0
DATA	311	4	56	tair|AT5G28950.1|ref|NM_122779	unmapped	0		367	ATCAACAGAGAGAATATGCCAATCAGTGGAGAGAAACAATAGCATCAAACATGTGGAACA	221	0	A_84_P10217	AT5G28950	AT5G28950.1	tair|similar to unknown protein [Arabidopsis thaliana] (TAIR:AT5G41980.1); similar to hypothetical protein [Vitis vinifera] (GB:CAN67849.1); contains domain PTHR22930 (PTHR22930) [AT5G28950.1]	8107	271.545	10.7059	1	1.070588e+001	1.065467e+001	0	0	62	4.198387e+001	41	1.152971e+001	1.074885e+001	33	1.687879e+001	16	4.708752e+000	3.706500e+000	0	0	0	0	0	0	0	-5.1565	8.97762	0	0.137657	1	0	47.1404	4.70875	1	0	47.1404	55.8519	55.8519	35.2382	0.8426	16.8788	4.70875	0	7.92204	1	0
DATA	312	4	57	tair|AT3G18600.1|ref|NM_112746|ta|TA39962_3702|tc|TC283336	at|chr3:6399979-6399831	0		1692	TGGCTGTTGCTGAATCGTTCTGCTTCTCTTCGCCGCCTAAAGTGAATCTGAACATAGAAA	223	0	A_84_P24066	AT3G18600	AT3G18600.1	tair|DEAD/DEAH box helicase, putative [AT3G18600.1]	8132.26	271.743	0	1	1.189241e+004	1.189289e+003	2	0	62	1.004295e+004	9873	1.740681e+003	1.730380e+003	31	1.916129e+001	18	5.053690e+000	4.818450e+000	0	0	0	0	0	0	0	9995.77	999.617	1	0	1	1	47.1856	5.05369	1	0	47.1856	48.8603	48.8603	10036.2	0.840516	19.1613	5.05369	0	10009.1	0	0
DATA	313	4	58	tair|AT1G32172.1|ref|NR_022193|ug|EF183178	at|chr1:11580437-11580496	0		1951	GCCAAGCTAGATTGTCGTATCTTGGAGGTTCAACGGTTCAAAATTTAATTCGCATCTTCA	225	0	A_84_P754363	AT1G32172	AT1G32172.1	tair|other RNA [AT1G32172.1]	8157.58	271.573	10.7581	1	1.075807e+001	1.070662e+001	3	0	61	4.391803e+001	42	1.189159e+001	1.037820e+001	26	1.765385e+001	18.5	6.626868e+000	7.042350e+000	0	0	0	0	0	0	0	-3.41108	8.97762	0	0.324966	1	0	47.3291	6.62687	1	0	47.3291	57.5363	57.5363	37.1723	0.838512	17.6538	6.62687	0	10.2495	1	0
DATA	314	4	59	tair|AT2G24120.1|tair|AT2G24120.2|ref|NM_201796|ref|NM_127973	at|chr2:10256524-10256465	0		3006	TACCCGAATCTCGTGTTTCCTCCAGTACCAAAGAGAGGTGATTTCGATTTAAAGGAAGTT	227	0	A_84_P16367	PDE319/SCA3	AT2G24120.1	tair|PDE319/SCA3 (SCABRA 3); DNA binding / DNA-directed RNA polymerase [AT2G24120.1]	8182.78	271.688	0	1	7.255052e+003	7.255845e+002	1	0	64	6.117297e+003	5778.5	1.356309e+003	1.426632e+003	32	1.856250e+001	19.5	5.999664e+000	4.447800e+000	0	0	0	0	0	0	0	6069.95	607.061	1	3.92794e-298	1	1	47.3507	5.99966	1	0	47.3507	49.5074	49.5074	6110.55	0.836651	18.5625	5.99966	0	6083.84	0	0
DATA	315	4	60	tc|NP221488	at|chr1:16713849-16713908	0		307	GGGATTGGAGAGCAAGAGAAGATGGGATCTATTTAAAGAAAGAAGCTGGCGAGGCATTAT	229	0	A_84_P840517	NP221488	NP221488	tc|GB|AC022314.5|AAF79667.1 F9C16.21 [NP221488]	8208.58	271.573	0	1	1.607998e+001	1.087289e+001	0	0	64	6.075000e+001	58	1.632993e+001	1.945913e+001	36	1.869444e+001	18	6.819382e+000	5.745075e+000	0	0	0	0	0	0	0	13.4247	9.07744	1	0.000157435	1	0	47.3253	6.81938	1	0	47.3253	57.5363	57.5363	54.0043	0.834869	18.6944	6.81938	0	27.5194	1	0
DATA	316	4	61	ta|TA52628_3702|tc|TC290446	at|chr2:15032750-15032687	0		1055	AAACCGAGTCAAGAAACATCTCGAGAAATATACCCGGCAGAATTGGTTTTAGCGGGATAT	231	0	A_84_P836811	TA52628_3702	TA52628_3702	tc|NM_129132 carbohydrate transporter/ sugar porter {Arabidopsis thaliana} (exp=-1; wgp=0; cg=0), partial (39%) [TC290446]	8234.09	271.614	10.8258	1	1.082582e+001	1.077404e+001	1	0	63	4.365079e+001	43	1.103537e+001	1.149015e+001	25	1.848000e+001	19	5.355060e+000	5.189100e+000	0	0	0	0	0	0	0	-3.73569	8.97762	0	0.281217	1	0	47.3865	5.35506	1	0	47.3865	57.259	57.259	36.9051	0.833264	18.48	5.35506	0	10.6536	1	0
DATA	317	4	62	tair|AT5G64880.1|ref|NM_125886|ug|AK229074|ta|TA40892_3702	at|chr5:25951249-25951308	0		727	CAACGCATTCGCTTTTTTCTTTTTGCGTGAAAACGATATTGTCACTGTGGTTAAATTATC	233	0	A_84_P202428	AT5G64880	AT5G64880.1	tair|unknown protein [AT5G64880.1]	8259.38	271.763	0	1	1.977201e+003	1.980144e+002	1	0	63	1.692111e+003	1656	2.655216e+002	2.709452e+002	31	1.690323e+001	17	4.511872e+000	5.559750e+000	0	0	0	0	0	0	0	1644.71	164.715	1	5.0466e-221	1	1	47.4045	4.51187	1	0	47.4045	49.1849	49.1849	1685.37	0.831836	16.9032	4.51187	0	1659.35	0	0
DATA	318	4	63	tair|AT1G64890.1|ref|NM_105163|ug|DR380930|ta|TA37244_3702	at|chr1:24114651-24114710	0		1361	AGTTAGCGGATATCTTGGAATCGTTCTTGCATCGTTTGTCGGTGTAACAGAGGATGATTT	235	0	A_84_P822038	AT1G64890	AT1G64890.1	tair|integral membrane transporter family protein [AT1G64890.1]	8284.6	271.853	0	1	8.310813e+002	8.380807e+001	1	0	64	7.375781e+002	695.5	1.698785e+002	1.936646e+002	31	1.761290e+001	16	6.545622e+000	8.154300e+000	0	0	0	0	0	0	0	690.28	69.6094	1	7.97117e-170	1	1	47.2978	6.54562	1	0	47.2978	48.8603	48.8603	730.832	0.830581	17.6129	6.54562	0	705.07	0	0
DATA	319	4	64	tair|AT2G45360.1|ref|NM_130099|tc|TC295369	at|chr2:18706252-18706311	0		492	AAATGGCACGATGTGTTGAAAAGAGGAACACGTGTGGTGAGATCCGTGTTTTTACCGGTT	237	0	A_84_P88159	AT2G45360	AT2G45360.1	tair|similar to unknown protein [Arabidopsis thaliana] (TAIR:AT3G60780.1); similar to unnamed protein product [Vitis vinifera] (GB:CAO24498.1); contains InterPro domain Protein of unknown function DUF1442 (InterPro:IPR009902) [AT2G45360.1]	8310.01	271.973	0	1	1.091548e+002	1.537147e+001	0	0	69	1.377681e+002	134	2.571172e+001	3.113460e+001	30	1.613333e+001	16	5.151052e+000	6.486375e+000	0	0	0	0	0	0	0	90.5445	12.7507	1	4.83288e-055	1	1	47.2237	5.15105	1	0	47.2237	46.8651	46.8651	131.022	0.829505	16.1333	5.15105	0	105.521	0	0
DATA	320	4	65	tair|AT2G12557.1|ref|NM_001124833	at|chr2:5129001-5129060	0		27	AGAAAAAGAGAGGATAGAGCTTTAGCAAGATCCTCCCCTGAGTTTAGTGAACCTGGCATA	239	0	A_84_P758267	AT2G12557	AT2G12557.1	tair|unknown protein [AT2G12557.1]	8335.57	271.985	0	1	1.315033e+001	1.091386e+001	0	0	64	5.804688e+001	57.5	1.534413e+001	1.371405e+001	28	1.500000e+001	15.5	4.046031e+000	3.706500e+000	0	0	0	0	0	0	0	10.8967	9.04351	1	0.0019712	1	0	47.1502	4.04603	1	0	47.1502	45.835	45.835	51.3012	0.828626	15	4.04603	0	26.0748	1	0
DATA	321	4	66	tair|AT3G07360.1|tair|AT3G07360.3|tair|AT3G07360.2|ref|NM_001035579	at|chr3:2356491-2356550	0		1417	AAAGAAGAGGAGAATGCTCATGGAACGATAACAAAGCTTTCGCGTGAAGGAACTTCAAGG	241	0	A_84_P758964	AT3G07360	AT3G07360.1	tair|armadillo/beta-catenin repeat family protein / U-box domain-containing protein [AT3G07360.1]	8360.76	272	0	1	1.100398e+004	1.100451e+003	0	0	65	9.158154e+003	8959	1.763870e+003	2.074157e+003	32	1.506250e+001	16	4.613707e+000	4.447800e+000	0	0	0	0	0	0	0	9111.05	911.149	1	4.05134e-322	1	1	47.1065	4.61371	1	0	47.1065	46.8651	46.8651	9151.41	0.827978	15.0625	4.61371	0	9126.46	0	0
DATA	322	4	67	tair|AT5G38500.1|ref|NM_123211|tc|NP236569	at|chr5:15433540-15433481	0		943	ATATTAGTGTGGGAACGATTCTTGTGTGTCAAGCCAAGCAGGAAGACGAAGACAAAGACG	243	0	A_84_P531960	AT5G38500	AT5G38500.1	tair|DNA binding [AT5G38500.1]	8386.29	272.057	10.9005	1	1.090048e+001	1.084834e+001	0	0	65	4.695385e+001	47	1.362492e+001	1.482600e+001	26	1.846154e+001	16.5	7.004175e+000	6.301050e+000	0	0	0	0	0	0	0	-0.0936894	8.97762	0	0.978393	1	0	47.0475	7.00417	1	0	47.0475	46.8651	46.8651	40.2082	0.827557	18.4615	7.00417	0	15.5575	1	0
DATA	323	4	68	ug|CD532728|ta|TA32582_3702|ta|CD534562|ta|BP659285	at|chr1:1559039-1559098	0		158	AAACTCGTCATAAATAGACCATCCCAATTCCCAAATGGCTTAGAAGCAAATGTCCAGGGC	245	0	A_84_P799685	CD532728	CD532728	ug|28I22 Arabidopsis Leaf Senescence Library Arabidopsis thaliana cDNA 3', mRNA sequence [CD532728]	8411.61	271.931	0	1	2.657183e+001	1.117114e+001	5	0	59	6.889831e+001	67	1.772948e+001	1.667925e+001	34	1.726471e+001	17	6.868059e+000	7.042350e+000	0	0	0	0	0	0	0	21.9853	9.2429	1	2.74853e-009	1	0	46.913	6.86806	1	0	46.913	53.8203	53.8203	62.1526	0.827391	17.2647	6.86806	0	37.8082	0	0
DATA	324	4	69	tair|AT4G32605.1|ref|NM_001085012|ta|TA38832_3702|ta|DR377398	at|chr4:15726504-15726445	0		697	CCTACTGCGATGGTTCAAATCAGTTGGCACGTTTGTTCATGAAAACCCATCTGCAGAAAA	247	0	A_84_P10093	AT4G32605	AT4G32605.1	tair|transcription factor [AT4G32605.1]	8437.28	271.927	0	1	1.019337e+004	1.019395e+003	2	0	64	8.481703e+003	8363	1.236384e+003	1.254094e+003	35	1.877143e+001	17	5.709052e+000	7.042350e+000	0	0	0	0	0	0	0	8434.99	843.547	1	1.44685e-317	1	1	46.7131	5.70905	1	0	46.7131	49.5074	49.5074	8474.96	0.827497	18.7714	5.70905	0	8450.93	0	0
DATA	325	4	70	ug|BP577321	at|chr1:23779934-23779875	0		289	TTGAATGTGTTGCATAGTTTGCTAAGCTCCTTCCCTAAAAGCGGTACTCCGCAATAAAAC	249	0	A_84_P794751	BP577321	BP577321	ug|BP577321 RAFL14 Arabidopsis thaliana cDNA clone RAFL14-96-E03 3', mRNA sequence [BP577321]	8462.49	272.043	0	1	3.511117e+001	1.139829e+001	3	0	59	7.566102e+001	76	1.524921e+001	1.297275e+001	29	1.648276e+001	17	5.913790e+000	7.413000e+000	0	0	0	0	0	0	0	29.068	9.43648	1	4.72629e-014	1	0	46.593	5.91379	1	0	46.593	47.8731	47.8731	68.9153	0.827886	16.4828	5.91379	0	45.2084	0	0
DATA	326	4	71	tair|AT4G34100.2|tair|AT4G34100.1|ref|NM_001125641|ref|NM_119571	at|chr4:16332273-16332329	0		1441	GCTTGCTACTGATCTCCTGAAAGGTTCTACTGTTGGGGCCTCAAAGCTTTCTGATATTAA	251	0	A_84_P832362	AT4G34100	AT4G34100.2	tair|similar to protein binding / zinc ion binding [Arabidopsis thaliana] (TAIR:AT4G32670.1); similar to predicted protein [Physcomitrella patens subsp. patens] (GB:EDQ59867.1); similar to unnamed protein product [Vitis vinifera] (GB:CAO47840.1); similar 	8487.78	271.918	0	1	5.024653e+002	5.140145e+001	6	0	60	4.627667e+002	464.5	7.414035e+001	6.523440e+001	36	1.819444e+001	18.5	7.547259e+000	9.822225e+000	0	0	0	0	0	0	0	416.333	42.5903	1	3.90468e-140	1	1	46.4332	7.54726	1	0	46.4332	47.8731	47.8731	456.021	0.828582	18.1944	7.54726	0	432.65	0	0
DATA	327	4	72	tair|AT2G43250.1|ref|NM_129887|ug|AK228887|ta|TA50897_3702	at|chr2:17984885-17984944	0		580	TTATCAGAGAGATCTGCTAGTGATGCTGAGTGTCTTATACGAGAAAATCGTCCTGGTGCG	253	0	A_84_P833751	AT2G43250	AT2G43250.1	tair|similar to unnamed protein product [Vitis vinifera] (GB:CAO67796.1) [AT2G43250.1]	8513.04	272.075	0	1	4.501821e+001	1.172076e+001	2	0	66	8.350000e+001	82.5	2.477856e+001	2.409225e+001	44	1.838636e+001	17	6.431087e+000	6.301050e+000	0	0	0	0	0	0	0	37.3468	9.72345	1	4.66096e-020	1	0	46.1532	6.43109	1	0	46.1532	46.8651	46.8651	76.7543	0.829593	18.3864	6.43109	0	53.723	0	0
DATA	328	4	73	tair|AT2G18670.1|tair|AT2G18680.1|ref|NM_127423|ref|NM_127424	at|chr2:8102666-8102725	0		1926	CTGAGGGATGTTGAATATACGAAATTGTCATCCACTACTCCCATGGGAGGATTGCCTTGA	255	0	A_84_P824985	AT2G18670	AT2G18670.1	tair|zinc finger (C3HC4-type RING finger) family protein [AT2G18670.1]	8538.76	272.029	0	1	1.226122e+002	1.634189e+001	0	0	65	1.477692e+002	148	3.271313e+001	3.039330e+001	34	1.644118e+001	16	4.837926e+000	5.189100e+000	0	0	0	0	0	0	0	101.888	13.5797	1	5.60788e-061	1	1	45.8813	4.83793	1	0	45.8813	46.1809	46.1809	141.024	0.830977	16.4412	4.83793	0	118.353	0	0
DATA	329	4	74	tair|AT2G03030.1|ref|NM_126355	at|chr2:890387-890446	0		482	TAAGGCGGTTCAGTGTGTTGTAGCAACGATTGGACTTGAGGAAGAAGAAGAGAATCATTT	257	0	A_84_P755996	AT2G03030	AT2G03030.1	tair|Toll-Interleukin-Resistance (TIR) domain-containing protein [AT2G03030.1]	8564.5	272	10.8327	1	1.083267e+001	1.079735e+001	2	0	60	5.055000e+001	49.5	1.198364e+001	1.149015e+001	28	1.814286e+001	19	6.659520e+000	6.115725e+000	0	0	0	0	0	0	0	4.96863	8.99136	0	0.15246	1	0	45.5814	6.65952	1	1	45.5814	54.1152	54.1152	43.8043	0.832738	18.1429	6.65952	0	21.5043	1	0
DATA	330	4	75	tair|AT1G80010.1|ref|NM_106650|tc|TC281981	at|chr1:30104679-30104738	0		2281	CTGGGAAGCGTTTAGAGAGTGTGCCAATAAGGTCCAATTTGTGACAGAGAAGCCTTCATA	259	0	A_84_P18108	FRS8	AT1G80010.1	tair|FRS8 (FAR1-related sequence 8); zinc ion binding [AT1G80010.1]	8589.69	272	0	1	9.465401e+003	9.466012e+002	1	0	64	7.947484e+003	7713.5	1.465630e+003	1.493534e+003	28	1.782143e+001	17	5.092140e+000	4.077150e+000	0	0	0	0	0	0	0	7902.15	790.266	1	1.03381e-313	1	1	45.3295	5.09214	1	0	45.3295	50.4627	50.4627	7940.74	0.834846	17.8214	5.09214	0	7918.81	0	0
DATA	331	4	76	tair|AT4G09700.1|tc|TC288917	unmapped	0		953	TAACTTCAGGAGAGACTCAGTAAGATCAGGGTTTGATTTGCATCCTCATGATCGTTCTCA	261	0	A_84_P595600	AT4G09700	AT4G09700.1	tair|transposable element gene [AT4G09700.1]	8615.25	272.078	10.7724	1	1.077243e+001	1.072091e+001	3	2	61	3.957377e+001	40	8.989733e+000	8.154300e+000	34	1.800000e+001	17	4.917501e+000	4.447800e+000	0	0	0	0	0	0	0	-5.50295	8.97762	0	0.113324	1	0	45.0767	4.9175	1	0	45.0767	45.4864	45.4864	32.8281	0.837394	18	4.9175	0	11.2866	1	0
DATA	332	4	77		 	66	Structural	0		1	1	DarkCorner	DarkCorner	DarkCorner		8640.35	272.014	10.7347	1	1.073475e+001	1.068340e+001	1	0	64	3.717188e+001	38	9.484414e+000	9.822225e+000	41	1.646341e+001	16	4.801550e+000	4.447800e+000	0	0	0	0	0	0	0	-7.6376	8.97762	0	0.0286414	1	0	44.8095	4.80155	1	0	44.8095	49.1849	49.1849	30.4262	0.840334	16.4634	4.80155	0	9.27725	0	0
DATA	333	4	78		 	66	Structural	0		1	1	DarkCorner	DarkCorner	DarkCorner		8665.51	272.091	10.6916	1	1.069163e+001	1.064050e+001	2	1	60	4.146667e+001	41	1.057254e+001	8.339625e+000	29	1.537931e+001	14	4.894704e+000	5.189100e+000	0	0	0	0	0	0	0	-3.10231	8.97762	0	0.37053	1	0	44.569	4.8947	1	0	44.569	45.4864	45.4864	34.721	0.843722	15.3793	4.8947	0	13.9722	0	0
DATA	334	4	79		 	66	Structural	0		1	1	DarkCorner	DarkCorner	DarkCorner		8691.25	272.191	10.6417	1	1.064172e+001	1.059083e+001	1	0	64	3.968750e+001	39	1.017291e+001	1.149015e+001	37	1.621622e+001	14	6.532547e+000	6.671700e+000	0	0	0	0	0	0	0	-4.63197	8.97762	0	0.182007	1	0	44.3195	6.53255	1	0	44.3195	46.1809	46.1809	32.9418	0.847679	16.2162	6.53255	0	12.6121	0	0
DATA	335	4	80		 	66	Structural	0		1	1	DarkCorner	DarkCorner	DarkCorner		8716.92	272.654	10.5863	1	1.058633e+001	1.053570e+001	1	0	64	3.957813e+001	39	1.044077e+001	1.130482e+001	30	1.610000e+001	15.5	5.447872e+000	6.486375e+000	0	0	0	0	0	0	0	-4.51611	8.97762	0	0.193111	1	0	44.0942	5.44787	1	0	44.0942	49.8279	49.8279	32.8324	0.852115	16.1	5.44787	0	12.9228	0	0
DATA	336	4	81		 	66	Structural	0		1	1	DarkCorner	DarkCorner	DarkCorner		8742.01	271.97	10.5246	1	1.052462e+001	1.047428e+001	0	0	69	3.940580e+001	38	1.010579e+001	1.186080e+001	32	1.675000e+001	17.5	5.576448e+000	5.930400e+000	0	0	0	0	0	0	0	-4.48495	8.97762	0	0.196182	1	0	43.8907	5.57645	1	0	43.8907	46.8651	46.8651	32.6601	0.857111	16.75	5.57645	0	13.1973	0	0
DATA	337	4	82		 	66	Structural	0		1	1	DarkCorner	DarkCorner	DarkCorner		8767.25	272.014	10.4573	1	1.045729e+001	1.040727e+001	2	0	63	3.969841e+001	39	9.844984e+000	9.266250e+000	35	1.634286e+001	16	5.466168e+000	4.818450e+000	0	0	0	0	0	0	0	-3.99253	8.97762	0	0.249597	1	0	43.6909	5.46617	1	0	43.6909	47.2035	47.2035	32.9527	0.86263	16.3429	5.46617	0	13.9324	0	0
DATA	338	4	83		 	66	Structural	0		1	1	DarkCorner	DarkCorner	DarkCorner		8792.79	272.194	10.3829	1	1.038291e+001	1.033325e+001	2	0	63	3.734921e+001	36	1.001476e+001	8.154300e+000	33	1.460606e+001	15	5.623274e+000	5.930400e+000	0	0	0	0	0	0	0	-6.14433	8.97762	0	0.0773991	1	0	43.4935	5.62327	1	0	43.4935	46.1809	46.1809	30.6035	0.868809	14.6061	5.62327	0	12.0379	0	0
DATA	339	4	84		 	66	Structural	0		1	1	DarkCorner	DarkCorner	DarkCorner		8817.75	272.375	10.3038	1	1.030382e+001	1.025453e+001	1	0	62	3.917742e+001	38	1.032032e+001	1.167547e+001	30	1.580000e+001	16.5	5.441856e+000	5.189100e+000	0	0	0	0	0	0	0	-4.13724	8.97762	0	0.23293	1	0	43.3147	5.44186	1	0	43.3147	47.8731	47.8731	32.4317	0.875478	15.8	5.44186	0	14.3204	0	0
DATA	340	4	85		 	66	Structural	0		1	1	DarkCorner	DarkCorner	DarkCorner		8843.32	272	10.215	1	1.021499e+001	1.016613e+001	0	0	65	3.720000e+001	38	1.115684e+001	1.186080e+001	378	1.578042e+001	15	5.213423e+000	5.189100e+000	0	0	0	0	0	0	0	-5.93564	8.97762	0	0.0878869	1	0	43.1356	5.21342	1	0	43.1356	48.5334	48.5334	30.4543	0.883091	15.7804	5.21342	0	12.8315	0	0
DATA	341	5	1		 	66	Structural	0		1	1	DarkCorner	DarkCorner	DarkCorner		6697.63	277.938	10.3709	1	1.037087e+001	1.032165e+001	0	0	64	4.193750e+001	41.5	1.298824e+001	1.334340e+001	368	1.604620e+001	16	5.113485e+000	4.447800e+000	0	0	0	0	0	0	0	0.768118	8.97795	0	0.824294	1	0	41.1694	5.11348	1	0	41.1694	45.1352	45.1352	35.1918	0.869818	16.0462	5.11348	0	12.9179	0	0
DATA	342	5	2		 	66	Structural	0		1	1	DarkCorner	DarkCorner	DarkCorner		6723.11	278.036	10.3385	1	1.033852e+001	1.028908e+001	1	0	65	3.735385e+001	37	9.045770e+000	1.037820e+001	35	1.637143e+001	18	4.875423e+000	5.189100e+000	0	0	0	0	0	0	0	-4.09744	8.97762	0	0.237433	1	0	41.4513	4.87542	1	0	41.4513	42.9674	42.9674	30.6082	0.872539	16.3714	4.87542	0	7.96085	0	0
DATA	343	5	3		 	66	Structural	0		1	1	DarkCorner	DarkCorner	DarkCorner		6749.25	278.41	10.3064	1	1.030637e+001	1.025708e+001	2	0	63	3.568254e+001	35	8.997895e+000	8.154300e+000	32	1.518750e+001	15	4.011576e+000	4.447800e+000	0	0	0	0	0	0	0	-6.12194	8.97762	0	0.0784723	1	0	41.8045	4.01158	1	0	41.8045	43.3362	43.3362	28.9368	0.875261	15.1875	4.01158	0	5.91058	0	0
DATA	344	5	4		 	66	Structural	0		1	1	DarkCorner	DarkCorner	DarkCorner		6773.58	277.887	10.2776	1	1.027761e+001	1.022845e+001	0	0	63	3.958730e+001	39	1.000264e+001	1.260210e+001	27	1.670370e+001	17	4.496279e+000	4.447800e+000	0	0	0	0	0	0	0	-2.54671	8.97762	0	0.462058	1	0	42.134	4.49628	1	0	42.134	47.8731	47.8731	32.8416	0.877711	16.7037	4.49628	0	9.49308	0	0
DATA	345	5	5		 	66	Structural	0		1	1	DarkCorner	DarkCorner	DarkCorner		6798.63	278.065	10.249	1	1.024902e+001	1.020000e+001	0	0	64	3.648438e+001	36	1.024461e+001	1.186080e+001	37	1.683784e+001	16	4.958234e+000	3.706500e+000	0	0	0	0	0	0	0	-5.8719	8.97762	0	0.091312	1	0	42.3563	4.95823	1	0	42.3563	44.0646	44.0646	29.7387	0.880159	16.8378	4.95823	0	6.05096	0	0
DATA	346	5	6		 	66	Structural	0		1	1	DarkCorner	DarkCorner	DarkCorner		6824.09	278.446	10.2211	1	1.022115e+001	1.017226e+001	1	0	62	3.959677e+001	40	1.095364e+001	1.223145e+001	32	1.665625e+001	15.5	5.240102e+000	4.633125e+000	0	0	0	0	0	0	0	-2.97092	8.97762	0	0.391079	1	0	42.5677	5.2401	1	0	42.5677	42.9674	42.9674	32.8511	0.882559	16.6563	5.2401	0	8.82392	0	0
DATA	347	5	7		 	66	Structural	0		1	1	DarkCorner	DarkCorner	DarkCorner		6849.7	277.916	10.1946	1	1.019463e+001	1.014587e+001	0	1	65	3.806154e+001	37	8.828004e+000	8.154300e+000	34	1.626471e+001	16	4.943982e+000	5.003775e+000	0	0	0	0	0	0	0	-4.73731	8.97762	0	0.172333	1	0	42.7988	4.94398	1	0	42.7988	47.2035	47.2035	31.3158	0.884855	16.2647	4.94398	0	6.97935	0	0
DATA	348	5	8		 	66	Structural	0		1	1	DarkCorner	DarkCorner	DarkCorner		6874.72	278.075	10.1699	1	1.016991e+001	1.012127e+001	0	0	66	3.772727e+001	37	9.409562e+000	1.000755e+001	37	1.556757e+001	16	4.475492e+000	5.189100e+000	0	0	0	0	0	0	0	-5.35006	8.97762	0	0.123603	1	0	43.0773	4.47549	1	0	43.0773	45.835	45.835	30.9816	0.887006	15.5676	4.47549	0	6.33677	0	0
DATA	349	5	9		 	66	Structural	0		1	1	DarkCorner	DarkCorner	DarkCorner		6901.01	278.29	10.1454	1	1.014538e+001	1.009686e+001	0	0	65	3.632308e+001	36	1.095318e+001	1.111950e+001	43	1.488372e+001	15	4.594040e+000	4.447800e+000	0	0	0	0	0	0	0	-6.97506	8.97762	0	0.0453434	1	0	43.2981	4.59404	1	0	43.2981	46.1809	46.1809	29.5774	0.88915	14.8837	4.59404	0	4.61788	0	0
DATA	350	5	10	tair|AT3G15070.1|ref|NM_112369|tc|TC284436	at|chr3:5070613-5070554	0		1492	ACGCTGGATTGCATGCACAAATACCATGCAGAATGCTTGAAGAAGTGGTTGGTTATCAAG	263	0	A_84_P18373	AT3G15070	AT3G15070.1	tair|zinc finger (C3HC4-type RING finger) family protein [AT3G15070.1]	6925.94	278.304	0	1	2.532746e+003	2.534749e+002	1	0	64	2.300344e+003	2250	4.588104e+002	4.584940e+002	34	1.585294e+001	15.5	4.874997e+000	4.262475e+000	0	0	0	0	0	0	0	2256.83	225.862	1	1.0553e-239	1	1	43.5121	4.875	1	0	43.5121	46.1809	46.1809	2293.6	0.891061	15.8529	4.875	0	2268.35	0	0
DATA	351	5	11	ta|TA27785_3702	at|chr4:12568474-12568533	0		3005	AACAGCTTCATCGACTTCATAAACTCGATCAGCTTCTTCGCTAAGAAACCGATCGACAAG	265	0	A_84_P730916	TA27785_3702	TA27785_3702	Unknown	6951.5	278.352	0	1	3.628856e+001	1.068931e+001	0	0	66	7.612121e+001	75	2.157457e+001	2.576018e+001	28	1.671429e+001	17	5.198697e+000	5.374425e+000	0	0	0	0	0	0	0	32.4019	9.54445	1	1.94382e-016	1	0	43.7193	5.1987	1	0	43.7193	57.5363	57.5363	69.3755	0.892897	16.7143	5.1987	0	43.8508	0	0
DATA	352	5	12	tair|AT3G28340.1|ref|NM_113753|ta|TA39080_3702|tc|TC289121	at|chr3:10590725-10590666	0		1064	CCTTGTCCAATTGATTATCTTTGGGCTCCTTATGATCTTCACAAGTCACAGAGGCAGTAT	267	0	A_84_P823733	GATL10	AT3G28340.1	tair|GATL10 (Galacturonosyltransferase-like 10); polygalacturonate 4-alpha-galacturonosyltransferase/ transferase, transferring hexosyl groups [AT3G28340.1]	6976.61	278.406	0	1	1.005890e+003	1.010883e+002	3	0	61	9.437541e+002	898	1.920753e+002	1.882902e+002	34	1.897059e+001	20	4.957304e+000	4.818450e+000	0	0	0	0	0	0	0	899.841	90.4308	1	1.92039e-185	1	1	43.913	4.9573	1	0	43.913	47.5395	47.5395	937.008	0.894572	18.9706	4.9573	0	911.217	0	0
DATA	353	5	13	tair|AT1G18410.1|ref|NM_101699|tc|NP184582	at|chr1:6336979-6336920	0		3167	AGGATCCACTGATGCTCCTTGTGCAGCAGAAGGGAGAAAACCTTTAAAGATTTCAGACAA	269	0	A_84_P18086	AT1G18410	AT1G18410.1	tair|kinesin motor protein-related [AT1G18410.1]	7002.15	278.62	0	1	5.536764e+001	1.144623e+001	3	0	62	9.370968e+001	94.5	2.346423e+001	2.205367e+001	25	1.756000e+001	17	5.993608e+000	4.447800e+000	0	0	0	0	0	0	0	49.6177	10.2575	1	4.64399e-029	1	1	44.092	5.99361	1	0	44.092	47.5395	47.5395	86.964	0.896149	17.56	5.99361	0	60.9074	0	0
DATA	354	5	14	ug|CK119463|ta|TA51668_3702|tc|TC293578	unmapped	0		547	TGTGTACCAGAAGACCAATGCCGTGTCTGAGATTAAAAGGGTTGGTAAAGACAGCTTCTG	271	0	A_84_P802323	CK119463	CK119463	ug|212g03.p1 AtM1 Arabidopsis thaliana cDNA clone MPMGp2011G03212 5-PRIME, mRNA sequence [CK119463]	7027.52	278.211	10.0504	1	1.005042e+001	1.000235e+001	2	0	64	4.240625e+001	41.5	1.015705e+001	1.000755e+001	29	1.651724e+001	16	5.186663e+000	4.447800e+000	0	0	0	0	0	0	0	-1.84533	8.97762	0	0.593921	1	0	44.2516	5.18666	1	0	44.2516	47.5395	47.5395	35.6606	0.897552	16.5172	5.18666	0	9.3658	1	0
DATA	355	5	15	tair|AT3G27999.1|ref|NM_001125251|ug|EF183429|tc|NP301510	at|chr3:10404482-10404541	0		373	CAGATATTTAGCTGCCAAAGACTATAACAGCGTAAACACTAGGGTCAGTGGAACGTTGGA	273	0	A_84_P762818	AT3G27999	AT3G27999.1	tair|enzyme inhibitor/ pectinesterase [AT3G27999.1]	7053.11	278.5	10.0359	1	1.003589e+001	9.987889e+000	1	0	63	4.000000e+001	38	9.635285e+000	8.895600e+000	35	1.574286e+001	15	5.048837e+000	5.559750e+000	0	0	0	0	0	0	0	-4.38961	8.97762	0	0.205802	1	0	44.3896	5.04884	1	0	44.3896	56.9804	56.9804	33.2543	0.898851	15.7429	5.04884	0	6.71283	1	0
DATA	356	5	16	tair|AT1G22882.1|ref|NM_148482|ta|TA29544_3702|tc|TC282317	at|chr1:8101229-8101288	0		2205	TTTACACTGTAGAGTCATGTTACCAATGGATGAAATATACCTTGTTTTTCAATAACCGGC	275	0	A_84_P540904	AT1G22882	AT1G22882.1	tair|similar to unknown protein [Arabidopsis thaliana] (TAIR:AT1G71360.1); similar to unnamed protein product [Vitis vinifera] (GB:CAO44551.1); contains InterPro domain Sad1/UNC-like, C-terminal (InterPro:IPR012919); contains InterPro domain Galactose-bin	7078.37	278.529	0	1	4.867913e+003	4.868935e+002	0	0	65	4.425523e+003	4246	9.752057e+002	9.940833e+002	28	1.735714e+001	18	4.539655e+000	4.447800e+000	0	0	0	0	0	0	0	4381.02	438.194	1	7.11108e-279	1	1	44.5068	4.53965	1	0	44.5068	47.5395	47.5395	4418.78	0.899978	17.3571	4.53965	0	4392.01	0	0
DATA	357	5	17	tair|AT4G04293.1|ta|TA47282_3702|tc|TC300138	at|chr4:2077119-2077178	0		289	TCGTTGGAGCCTTATCAAGAAATGACGACTACTTCACCCAACGTGTTGACGAAACAAATA	277	0	A_84_P763873	AT4G04293	AT4G04293.1	tair|transposable element gene [AT4G04293.1]	7103	278.591	0	1	1.183056e+001	1.003474e+001	1	0	64	5.526563e+001	53	1.711329e+001	1.723523e+001	31	1.841935e+001	18	6.726932e+000	7.042350e+000	0	0	0	0	0	0	0	10.6586	9.04067	1	0.00245224	1	0	44.607	6.72693	1	0	44.607	37.4241	37.4241	48.5199	0.900938	18.4194	6.72693	0	21.5382	1	0
DATA	358	5	18	tair|AT4G24990.1|ref|NM_118631|ug|AK227315|ta|TA28118_3702	at|chr4:12850710-12849983	0		585	ACAGAGAAGAAGGTTGATAAAGCACCAAAGGCAGTAATCTGCACATGCACCATTTTGTGA	279	0	A_84_P15730	ATGP4	AT4G24990.1	tair|ATGP4 (Arabidopsis thaliana geranylgeranylated protein) [AT4G24990.1]	7128.94	278.382	0	1	7.341921e+003	7.342596e+002	0	0	64	6.665484e+003	6384.5	1.320020e+003	1.458693e+003	37	1.756757e+001	16	5.970020e+000	5.189100e+000	0	0	0	0	0	0	0	6620.8	662.141	1	2.9086e-303	1	1	44.6842	5.97002	1	0	44.6842	46.1809	46.1809	6658.74	0.90178	17.5676	5.97002	0	6631.55	0	0
DATA	359	5	19	tc|NP221272	at|chr1:13148189-13148130	0		37	TGGTCGGGGCGTTACACTTTACCACTCGACAAAAGAAATTTGGTTATTCTCTGATCCTTA	281	0	A_84_P840368	NP221272	NP221272	tc|GB|AC007887.9|AAF79352.1 F15O4.24 [NP221272]	7154.58	278.427	9.99566	1	9.995655e+000	9.948165e+000	3	0	61	4.547541e+001	44	1.362792e+001	1.482600e+001	35	1.734286e+001	17	4.696324e+000	4.818450e+000	0	0	0	0	0	0	0	0.718485	8.97791	0	0.835478	1	0	44.7569	4.69632	1	0	44.7569	57.5363	57.5363	38.7297	0.902469	17.3429	4.69632	0	11.3401	1	0
DATA	360	5	20	tair|AT3G22170.2|tair|AT3G22170.1|ref|NM_001125201|ref|NM_113114	at|chr3:7824663-7824604	0		1105	TTATGCAGTAGATCTGGGCGATGATCAGCGAGTGAAGAATGTATTTTGGGTAGATGCAAA	283	0	A_84_P838385	FHY3	AT3G22170.2	tair|FHY3 (FAR-RED ELONGATED HYPOCOTYLS 3) [AT3G22170.2]	7179.99	278.465	0	1	4.299047e+002	4.412511e+001	1	0	61	4.330164e+002	418	1.054776e+002	1.052646e+002	34	1.691176e+001	16.5	4.845289e+000	5.745075e+000	0	0	0	0	0	0	0	388.202	39.8448	1	4.81879e-136	1	1	44.8142	4.84529	1	0	44.8142	48.5334	48.5334	426.271	0.902996	16.9118	4.84529	0	398.693	0	0
DATA	361	5	21	tair|AT2G17190.1|ref|NM_127273|ta|TA31451_3702|tc|TC307027	at|chr2:7486292-7485844	0		1538	CAAATGATGTCTCTACAACAATCACTTTTCTCTCAGAATAGGAACACGGCTGGCCAGGAT	285	0	A_84_P16305	AT2G17190	AT2G17190.1	tair|ubiquitin family protein [AT2G17190.1]	7205	279.226	0	1	4.649294e+003	4.650356e+002	0	0	65	4.245062e+003	4103	9.035874e+002	9.970485e+002	35	1.688571e+001	16	5.290232e+000	4.818450e+000	0	0	0	0	0	0	0	4200.2	420.116	1	2.19366e-276	1	1	44.8606	5.29023	1	0	44.8606	45.4864	45.4864	4238.32	0.903406	16.8857	5.29023	0	4210.55	0	0
DATA	362	5	22	tair|AT2G23100.1|ref|NM_127874|ta|TA53462_3702	at|chr2:9845930-9845871	0		886	GGGTTGTCTCTCAATGACGCTCATGATCCAGTTTACGCTTGTCTTCCTTGTAACTACATG	287	0	A_84_P838344	AT2G23100	AT2G23100.1	tair|DC1 domain-containing protein [AT2G23100.1]	7230.63	279.029	0	1	5.965556e+001	1.158867e+001	0	0	65	9.880000e+001	93	3.062740e+001	3.039330e+001	34	1.573529e+001	16	4.832396e+000	4.262475e+000	0	0	0	0	0	0	0	53.9055	10.4717	1	4.0373e-032	1	1	44.8945	4.8324	1	0	44.8945	46.1809	46.1809	92.0543	0.903612	15.7353	4.8324	0	64.1195	0	0
DATA	363	5	23	tair|AT5G08530.1|ref|NM_120938|ta|TA30375_3702|ta|TA30376_3702	at|chr5:2761776-2761299	0		100	AAAGACCAGTATCTCTCTGAAAGACTACTTCTAGGAAATTTTCGTCTCCATGGCACCCGT	289	0	A_84_P813705	CI51	AT5G08530.1	tair|CI51 (51 KDA SUBUNIT OF COMPLEX I); NADH dehydrogenase (ubiquinone) [AT5G08530.1]	7256.13	278.69	0	1	9.841748e+001	1.398432e+001	1	0	64	1.338594e+002	132	2.536143e+001	2.631615e+001	37	1.710811e+001	17	5.665607e+000	5.189100e+000	0	0	0	0	0	0	0	88.9349	12.6369	1	3.69239e-054	1	1	44.9245	5.66561	1	0	44.9245	47.5395	47.5395	127.114	0.903649	17.1081	5.66561	0	99.0294	0	0
DATA	364	5	24	ta|TA26934_3702	at|chr2:013380352-013380303	0		325	ATAACGGGAGTTTGAAAGCTCCCTAAATGGCTTGAGTATCTCTTAGCCTATTGTGCCTTC	291	0	A_84_P807436	TA26934_3702	TA26934_3702	Unknown	7281.44	278.853	0	1	3.041578e+003	3.043200e+002	0	1	62	2.793194e+003	2790.5	3.799893e+002	4.153133e+002	32	1.846875e+001	17.5	5.656765e+000	6.857025e+000	0	0	0	0	0	0	0	2748.26	274.972	1	2.45754e-251	1	1	44.9365	5.65677	1	0	44.9365	46.8651	46.8651	2786.45	0.903563	18.4688	5.65677	0	2758.21	0	0
DATA	365	5	25	tair|AT3G03680.1|ref|NM_111239|ta|TA49626_3702|tc|TC309536	at|chr3:910585-910644	0		3078	TTTTTACTACATTCGACATCCGAGGTTTAGAGACGATATGCCTTCCGTTCCGGTCAACTT	293	0	A_84_P14519	AT3G03680	AT3G03680.1	tair|C2 domain-containing protein [AT3G03680.1]	7306.74	278.649	0	1	4.139925e+003	4.141117e+002	0	0	64	3.784531e+003	3601.5	8.652670e+002	9.190267e+002	35	1.811429e+001	17	5.470624e+000	5.189100e+000	0	0	0	0	0	0	0	3739.59	374.066	1	1.58926e-269	1	1	44.9453	5.47062	1	0	44.9453	48.5334	48.5334	3777.79	0.903298	18.1143	5.47062	0	3749.42	0	0
DATA	366	5	26	tair|AT4G39020.1|ref|NM_120062|tc|TC299446	at|chr4:18184040-18184232	0		348	TTTGAGCTCAGCTTATCAGTTGGAGACTATGTTGTTATCAGAGAGGTAGTGAGTAGCGTG	295	0	A_84_P586800	AT4G39020	AT4G39020.1	tair|SH3 domain-containing protein [AT4G39020.1]	7332.17	278.556	9.99104	1	9.991043e+000	9.943256e+000	3	0	62	4.148387e+001	41	1.037927e+001	9.822225e+000	37	1.959459e+001	19	7.562552e+000	6.671700e+000	0	0	0	0	0	0	0	-3.47104	8.97762	0	0.316564	1	0	44.9549	7.56255	1	0	44.9549	47.8731	47.8731	34.7382	0.902886	19.5946	7.56255	0	6.24766	1	0
DATA	367	5	27	tair|AT4G24060.1|ref|NM_118538|ug|AY037220|ta|TA39071_3702	at|chr4:12505314-12505373	0		1103	GCAACAATTAATGTCGACATTAATGAACATCAGAAGCGAGGAAGCGGTAGTGATGCAGCT	297	0	A_84_P13835	AT4G24060	AT4G24060.1	tair|Dof-type zinc finger domain-containing protein [AT4G24060.1]	7357.64	278.87	0	1	2.035965e+003	2.038394e+002	0	0	65	1.882138e+003	1800	3.992568e+002	4.114215e+002	25	1.724000e+001	18	7.143062e+000	5.930400e+000	0	0	0	0	0	0	0	1837.15	183.935	1	1.48167e-227	1	1	44.9856	7.14306	1	0	44.9856	46.8651	46.8651	1875.39	0.90235	17.24	7.14306	0	1846.78	0	0
DATA	368	5	28	tair|AT4G27860.1|ref|NM_118924|ta|TA39279_3702|tc|TC282633	at|chr4:13876187-13876246	0		1787	AGTCAATGGCTTGAGAAAAGCGGGTTTTATGATGATTCTCCAGAAACTCAACGAGTTTGA	299	0	A_84_P823905	AT4G27860	AT4G27860.1	tair|integral membrane family protein [AT4G27860.1]	7382.94	278.768	0	1	4.194897e+003	4.196078e+002	0	0	66	3.827273e+003	3708	9.412949e+002	9.827785e+002	44	1.859091e+001	18.5	5.487060e+000	4.633125e+000	0	0	0	0	0	0	0	3782.28	378.335	1	3.39409e-270	1	1	44.9897	5.48706	1	0	44.9897	46.5243	46.5243	3820.53	0.901639	18.5909	5.48706	0	3791.81	0	0
DATA	369	5	29	tair|AT4G36770.1|ref|NM_119841|ta|TA32672_3702|tc|TC286168	at|chr4:17330288-17330229	0		1342	GAACTGAAGAAGACAGCAGAAGAAGCTCTCAACATGACTCACATTCCATCTGCTTACTTC	301	0	A_84_P19592	AT4G36770	AT4G36770.1	tair|UDP-glucoronosyl/UDP-glucosyl transferase family protein [AT4G36770.1]	7408.44	278.521	0	1	3.633290e+002	3.767511e+001	2	0	63	3.722698e+002	358	8.562092e+001	7.524195e+001	29	1.755172e+001	17	4.239156e+000	2.223900e+000	0	0	0	0	0	0	0	327.274	33.9364	1	4.36672e-126	1	1	44.9961	4.23916	1	0	44.9961	48.2044	48.2044	365.524	0.900764	17.5517	4.23916	0	336.715	0	0
DATA	370	5	30	ta|CF651583|tc|TC313423	unmapped	0		306	TACCTGCAATCAAGTCTATAGAAAGCTTGCGACGCTATAGAGGAGCAAGCTGTTTCATTT	303	0	A_84_P861499	CF651583	CF651583	tc|Q2V3J4_ARATH (Q2V3J4) Protein At4g13640, partial (65%) [TC313423]	7434.11	278.5	10.0258	0	1.002581e+001	9.977853e+000	1	0	63	4.226984e+001	41	1.114307e+001	1.186080e+001	40	1.777500e+001	17	5.156462e+000	4.633125e+000	0	0	0	0	0	0	0	-2.80909	8.97762	0	0.417332	1	0	45.0789	5.15646	1	0	45.0789	65	65	35.5241	0.899755	17.775	5.15646	0	6.62872	1	0
DATA	371	5	31	tair|AT3G56490.1|ref|NM_115507|ta|TA26101_3702|ta|TA26727_3702	at|chr3:20953202-20953616	0		161	AGAGATTCCATCCACCGTGGTTTTTGAGGATGACAAGGTCTTAGCTTTTAGGGACATAAC	305	0	A_84_P805641	AT3G56490	AT3G56490.1	tair|zinc-binding protein, putative / protein kinase C inhibitor, putative [AT3G56490.1]	7459.12	278.574	0	1	6.306038e+003	6.306829e+002	0	0	63	5.712016e+003	5485	1.141307e+003	1.199423e+003	36	1.597222e+001	15	5.983244e+000	5.930400e+000	0	0	0	0	0	0	0	5666.87	566.759	1	4.49147e-294	1	1	45.1418	5.98324	1	0	45.1418	46.5243	46.5243	5705.27	0.898643	15.9722	5.98324	0	5676.3	0	0
DATA	372	5	32	tair|AT5G16230.1|ref|NM_121628|ta|TA44170_3702|tc|TC287964	at|chr5:5305877-5305936	0		1181	ATAGGGTCAAACTTGTGTCAAAACCTTCTGTTTCGTTTAGCTGGGTTTTTGGTAGAGATG	307	0	A_84_P23583	AT5G16230	AT5G16230.1	tair|acyl-(acyl-carrier-protein) desaturase, putative / stearoyl-ACP desaturase, putative [AT5G16230.1]	7484.31	278.639	0	1	1.175071e+003	1.179322e+002	0	0	65	1.099708e+003	1021	2.716231e+002	3.187590e+002	35	1.751429e+001	18	5.797420e+000	5.559750e+000	0	0	0	0	0	0	0	1054.5	105.831	1	8.54557e-195	1	1	45.2113	5.79742	1	0	45.2113	48.2044	48.2044	1092.96	0.897389	17.5143	5.79742	0	1063.92	0	0
DATA	373	5	33	ug|CB257190	unmapped	0		276	TTGGACTTTCAGTTGATCCCGAAACATTCCCAGGGAACCGGGACCTAAAATTTTTCCACA	309	0	A_84_P801706	CAB3	CB257190	ug|41-E012738-027-002-A20-T7R MPIZ-ADIS-027 Arabidopsis thaliana cDNA clone MPIZp772A202Q 5-PRIME, mRNA sequence [CB257190]	7510.42	278.573	0	1	2.833622e+003	2.835393e+002	0	3	61	2.584033e+003	2695	3.706128e+002	3.202416e+002	37	1.708108e+001	16	5.117391e+000	4.447800e+000	0	0	0	0	0	0	0	2538.76	254.035	1	1.18185e-246	1	1	45.268	5.11739	1	0	45.268	57.5363	57.5363	2577.29	0.895943	17.0811	5.11739	0	2548.19	0	0
DATA	374	5	34	tair|AT3G19590.1|ref|NM_112849|ta|TA36115_3702|tc|TC286706	at|chr3:6808314-6808373	0		1123	TGTAAGAAGCGTGAATGAAATCGAAGTGAAACCAAAACCGAAAGTATACCCGAATCCTGC	311	0	A_84_P22165	AT3G19590	AT3G19590.1	tair|WD-40 repeat family protein / mitotic checkpoint protein, putative [AT3G19590.1]	7535.23	279.359	0	1	2.671015e+003	2.672900e+002	2	1	62	2.434581e+003	2360.5	4.837028e+002	4.036378e+002	28	1.825000e+001	18	5.764675e+000	6.115725e+000	0	0	0	0	0	0	0	2389.27	239.096	1	4.5302e-243	1	1	45.3075	5.76468	1	0	45.3075	44.7812	44.7812	2427.83	0.894519	18.25	5.76468	0	2398.68	0	0
DATA	375	5	35	tair|AT1G65430.1|ref|NM_105217|ta|TA41101_3702|ta|AA713270	at|chr1:24304893-24304834	0		1715	GAATATTGCACTTACGTAAATCCAAGGTCGACCACCATTTGCCAAATGTGTGAACATGGC	313	0	A_84_P825359	AT1G65430	AT1G65430.1	tair|zinc finger protein-related [AT1G65430.1]	7560.77	278.913	0	1	6.143252e+003	6.144075e+002	0	0	66	5.530258e+003	5371	1.089002e+003	1.137895e+003	33	1.703030e+001	17	4.282850e+000	5.189100e+000	0	0	0	0	0	0	0	5484.86	548.559	1	3.80628e-292	1	1	45.3977	4.28285	1	0	45.3977	46.5243	46.5243	5523.51	0.892827	17.0303	4.28285	0	5494.33	0	0
DATA	376	5	36	tair|AT2G37925.1|ref|NM_179958|ug|AF466372|tc|NP432021	at|chr2:15877363-15877304	0		412	GGCGTTTAGGAATAGGGATATTCAATAACTTGTGAGTGTAACCAACCAAACCCTATGAGA	315	0	A_84_P602497	COPT4	AT2G37925.1	tair|COPT4 (copper transporter 4); copper ion transmembrane transporter [AT2G37925.1]	7586.35	278.916	0	1	1.338091e+002	1.674993e+001	1	0	63	1.647302e+002	162	4.061670e+001	3.817695e+001	44	1.738636e+001	17	5.158943e+000	5.930400e+000	0	0	0	0	0	0	0	119.231	14.9251	1	3.57167e-069	1	1	45.499	5.15894	1	0	45.499	47.5395	47.5395	157.984	0.891054	17.3864	5.15894	0	128.777	0	0
DATA	377	5	37	tair|AT2G37200.1|ref|NM_129276|ta|TA39507_3702|tc|TC295765	at|chr2:15629307-15629248	0		462	TCAACGATCTTGGACAATGTAACGTGAATCACTGCACAAGGTTTGAGACTGCCACAGCAA	317	0	A_84_P132585	AT2G37200	AT2G37200.1	tair|integral membrane protein, putative [AT2G37200.1]	7611.84	279.194	0	1	8.036498e+003	8.037133e+002	1	0	65	7.191677e+003	6916	1.525585e+003	1.493719e+003	33	1.687879e+001	15	5.412703e+000	5.930400e+000	0	0	0	0	0	0	0	7146.09	714.665	1	9.00234e-308	1	1	45.5877	5.4127	1	0	45.5877	46.1809	46.1809	7184.93	0.889204	16.8788	5.4127	0	7155.7	0	0
DATA	378	5	38	tair|AT1G48170.1|ref|NM_103713|tc|NP221695|ta|BE037575	at|chr1:17793093-17793253	0		375	TGCAACATCCCTAAAAACAATCCCTTGCTTGAGGCAAAAGCTGAGAAAGTGTTGATTAGA	319	0	A_84_P840693	AT1G48170	AT1G48170.1	tair|similar to expressed protein [Oryza sativa (japonica cultivar-group)] (GB:ABA95965.1); similar to hypothetical protein OsI_036449 [Oryza sativa (indica cultivar-group)] (GB:EAY82490.1); similar to Os12g0182800 [Oryza sativa (japonica cultivar-group)]	7637.09	278.914	0	1	5.808314e+003	5.809195e+002	0	0	67	5.198910e+003	4973	1.298636e+003	1.448500e+003	36	1.597222e+001	15.5	4.942447e+000	5.374425e+000	0	0	0	0	0	0	0	5153.26	515.405	1	1.83482e-288	1	1	45.646	4.94245	1	0	45.646	46.8651	46.8651	5192.16	0.887222	15.9722	4.94245	0	5162.94	0	0
DATA	379	5	39	tair|AT2G45190.1|ref|NM_130082|ug|AK228902|ta|TA41697_3702	at|chr2:18636401-18636252	0		595	TCCGCATATAACCGATTCATCAAGGAGGAGATCCAACGTATCAAAGCTGGTAATCCTGAT	321	0	A_84_P224829	AFO	AT2G45190.1	tair|AFO (ABNORMAL FLORAL ORGANS); transcription factor [AT2G45190.1]	7662.39	279.071	0	1	3.163717e+003	3.165343e+002	0	0	64	2.846141e+003	2747	6.025356e+002	6.221360e+002	37	1.872973e+001	18	5.900323e+000	6.671700e+000	0	0	0	0	0	0	0	2800.46	280.19	1	1.90218e-252	1	1	45.6766	5.90032	1	0	45.6766	47.5395	47.5395	2839.39	0.885182	18.7297	5.90032	0	2810.17	0	0
DATA	380	5	40	tair|AT2G35620.1|ref|NM_129116|ta|AV548454|tc|TC307414	at|chr2:14968450-14968391	0		1831	AGATTGTTGATCTAAGCTGTGAAGGAGTGGAGAGAGAGAGTCTCGACGCACTTCTATCAA	323	0	A_84_P23006	AT2G35620	AT2G35620.1	tair|leucine-rich repeat transmembrane protein kinase, putative [AT2G35620.1]	7688.12	278.739	0	1	2.447765e+003	2.449876e+002	0	0	66	2.207121e+003	2128.5	4.916533e+002	4.453360e+002	40	1.795000e+001	18	4.966297e+000	6.115725e+000	0	0	0	0	0	0	0	2161.31	216.318	1	3.7739e-237	1	1	45.8073	4.9663	1	0	45.8073	46.1809	46.1809	2200.38	0.882974	17.95	4.9663	0	2171.17	0	0
DATA	381	5	41	tair|AT4G15735.1|ref|NM_202827|ug|BT014951|ta|TA46945_3702	at|chr4:8963439-8963498	0		293	TGTACCCCTCAGCCCAATAACAAGCGTCTTTGTGAATGTTCAGTTATTTGCACCGATTGT	325	0	A_84_P523670	SCRL10	AT4G15735.1	tair|SCRL10 (SCR-Like 10) [AT4G15735.1]	7713.42	278.573	10.2423	1	1.024227e+001	1.021215e+001	1	0	63	5.142857e+001	49	1.563775e+001	1.816185e+001	37	1.613514e+001	16	4.522549e+000	4.447800e+000	0	0	0	0	0	0	0	5.4651	8.99424	0	0.115803	1	0	45.9635	4.52255	1	0	45.9635	57.5363	57.5363	44.6829	0.880739	16.1351	4.52255	0	15.5097	1	0
DATA	382	5	42	tair|AT4G19480.1|ref|NM_118068|tc|TC306313	at|chr4:10614976-10614917	0		201	TTCGAGTGTGGTGTATCAGACGCTACGGAAGAAGTGTTCTTGTATATTCTGGGTTTCTTG	327	0	A_84_P553809	AT4G19480	AT4G19480.1	tair|unknown protein [AT4G19480.1]	7738.82	278.691	10.269	1	1.026896e+001	1.021984e+001	1	0	64	4.198438e+001	42	1.039458e+001	1.130482e+001	36	1.572222e+001	16	4.392273e+000	4.077150e+000	0	0	0	0	0	0	0	-4.09277	8.97762	0	0.237965	1	0	46.0771	4.39227	1	0	46.0771	46.1809	46.1809	35.2387	0.87845	15.7222	4.39227	0	6.09849	1	0
DATA	383	5	43	tc|TC304600	at|chr1:2123562-2123503	0		1272	GTTGTTGGTACTCGTCTACTCACAAAAAGGTCTGATGCCTACTCCAGTACTCCAATACCT	329	0	A_84_P850199	TC304600	TC304600	tc|Q9M9Z6_ARATH (Q9M9Z6) F4H5.2 protein, complete [TC304600]	7764.42	278.573	0	1	6.254364e+001	1.200554e+001	0	1	63	1.009683e+002	104	2.371876e+001	2.409225e+001	38	1.757895e+001	18	4.896947e+000	4.077150e+000	0	0	0	0	0	0	0	54.792	10.5176	1	9.58653e-033	1	1	46.1762	4.89695	1	0	46.1762	57.5363	57.5363	94.2226	0.87606	17.5789	4.89695	0	65.1314	0	0
DATA	384	5	44	tc|TC313260	at|chr3:20292961-20292902	0		2311	ACTATATTCTTCTTCTGCGGTTACACGAAAACACACCAAGTTCAGTTTCTTATTGATCGA	331	0	A_84_P71354	TC313260	TC313260	tc|NM_115336 ubiquitin-protein ligase {Arabidopsis thaliana} (exp=-1; wgp=0; cg=0), partial (95%) [TC313260]	7789.49	279.059	0	1	1.186713e+001	1.034347e+001	0	0	62	5.662903e+001	56	1.578465e+001	1.667925e+001	31	2.041935e+001	20	6.712050e+000	7.413000e+000	0	0	0	0	0	0	0	10.3686	9.0373	1	0.00318426	1	0	46.2605	6.71205	1	0	46.2605	46.8651	46.8651	49.8833	0.873721	20.4194	6.71205	0	20.8361	1	0
DATA	385	5	45	tair|AT3G14420.1|tair|AT3G14420.6|tair|AT3G14420.3|tair|AT3G14420.5	at|chr3:4823885-4823944	0		1214	ACGTCCTTCAGCCAGGTTATAGAGAGGAAAATAACCAACAAGCAGAGAACAGCAGCAACA	333	0	A_84_P167863	AT3G14420	AT3G14420.1	tair|(S)-2-hydroxy-acid oxidase, peroxisomal, putative / glycolate oxidase, putative / short chain alpha-hydroxy acid oxidase, putative [AT3G14420.1]	7815	278.545	0	1	2.286307e+005	2.286308e+004	0	4	58	1.992308e+005	194748	2.041094e+004	-2.126141e+004	29	2.393103e+001	21	1.098028e+001	1.186080e+001	0	0	0	0	0	1	0	199184	19918.4	1	0	1	1	46.3429	10.9803	1	0	46.3429	55.8519	55.8519	199224	0.871206	23.931	10.9803	0	199195	0	0
DATA	386	5	46	tair|AT4G17245.1|ref|NM_117830|ug|AY054245|tc|TC309288	at|chr4:9669858-9669916	0		481	TTCACTCACAAAGCTTACCACTAACGAGTACACCTTAGTCAGATGGTAGGCTAGTTCCTG	335	0	A_84_P854609	AT4G17245	AT4G17245.1	tair|zinc finger (C3HC4-type RING finger) family protein [AT4G17245.1]	7840.17	279.323	0	1	1.056492e+004	1.056542e+003	0	0	65	9.225246e+003	8887	1.702788e+003	1.950360e+003	34	1.955882e+001	19	5.450556e+000	5.745075e+000	0	0	0	0	0	0	0	9178.83	917.927	1	1.4822e-322	1	1	46.4137	5.45056	1	0	46.4137	45.4864	45.4864	9218.5	0.868803	19.5588	5.45056	0	9189.59	0	0
DATA	387	5	47	tair|AT5G13880.1|ref|NM_121391|ug|AY050319|ta|TA51529_3702	at|chr5:4477456-4477397	0		655	CCTTGTTTTTTGTTTCGGGGTGAAGGACTCAATGATCCATACAGATTTTTGTTTTACGTA	337	0	A_84_P78679	AT5G13880	AT5G13880.1	tair|similar to unknown protein [Arabidopsis thaliana] (TAIR:AT5G47920.1); similar to hypothetical protein [Vitis vinifera] (GB:CAN74736.1) [AT5G13880.1]	7865.56	279.232	0	1	8.565790e+002	8.628255e+001	0	0	65	7.885231e+002	791	1.607335e+002	1.949619e+002	31	1.864516e+001	19	4.715566e+000	5.559750e+000	0	0	0	0	0	0	0	742.034	74.7446	1	4.41272e-174	1	1	46.4886	4.71557	1	0	46.4886	46.8651	46.8651	781.777	0.866277	18.6452	4.71557	0	752.954	0	0
DATA	388	5	48	tair|AT4G15790.1|ref|NM_117670|ug|AY072116|ta|TA40745_3702	at|chr4:8984142-8984201	0		653	TACTAGTATGCTTAATATGTAGTTCCGCGGTTTAGTTGATTCTAATGATGCACCATGACA	339	0	A_84_P296164	AT4G15790	AT4G15790.1	tair|similar to unnamed protein product [Vitis vinifera] (GB:CAO70981.1) [AT4G15790.1]	7891.09	279.104	0	1	7.372968e+003	7.373700e+002	0	0	67	6.414731e+003	6056	1.358272e+003	1.424037e+003	33	1.824242e+001	17	7.132804e+000	5.930400e+000	0	0	0	0	0	0	0	6368.17	636.881	1	5.77282e-301	1	1	46.5569	7.1328	1	0	46.5569	46.8651	46.8651	6407.99	0.863719	18.2424	7.1328	0	6379.26	0	0
DATA	389	5	49	tair|AT5G61240.1|ref|NM_125517|ta|TA32436_3702|ta|AV518665	at|chr5:24649113-24649172	0		1114	TTCAAGTCAGGCGTGAACCCAATTGGTACCCACAAAGTTTTAGAAGTTTCTGATGCCGAT	341	0	A_84_P23551	AT5G61240	AT5G61240.1	tair|protein binding [AT5G61240.1]	7916.31	278.986	0	1	1.799982e+004	1.800012e+003	0	0	65	1.554783e+004	15230	2.988321e+003	3.160162e+003	31	1.619355e+001	16	5.665212e+000	5.930400e+000	0	0	0	0	0	0	0	15501.2	1550.15	1	0	1	1	46.5956	5.66521	1	0	46.5956	47.2035	47.2035	15541.1	0.861188	16.1935	5.66521	0	15512.5	0	0
DATA	390	5	50	tair|AT1G50800.1|ref|NM_103962|tc|NP306366	at|chr1:18830636-18830577	0		624	GCTAGCAAAATAAAGGCGAGATTGGAATCTCCAGTTTCGTATAGATTAATGATCACTTGA	343	0	A_84_P190844	AT1G50800	AT1G50800.1	tair|similar to unknown protein [Arabidopsis thaliana] (TAIR:AT1G50790.1) [AT1G50800.1]	7942	279	10.506	1	1.050604e+001	1.045579e+001	1	0	68	4.158824e+001	41.5	1.096567e+001	1.167547e+001	30	1.596667e+001	16.5	4.552251e+000	3.706500e+000	0	0	0	0	0	0	0	-5.04983	8.97762	0	0.145918	1	0	46.6381	4.55225	1	0	46.6381	54.9904	54.9904	34.8425	0.858627	15.9667	4.55225	0	6.34603	1	0
DATA	391	5	51	tair|AT3G16360.1|ref|NM_112507|ug|AB041766|tc|NP226519	at|chr3:5555314-5555373	0		334	AAGAAAGAACACTCAACGTTGAGAAAGAAGCTTGAACATTATTTCCAGGCGAGCCAATAA	345	0	A_84_P22136	AHP4	AT3G16360.1	tair|AHP4 (HPT PHOSPHOTRANSMITTER 4); histidine phosphotransfer kinase/ transferase, transferring phosphorus-containing groups [AT3G16360.1]	7967.37	279	0	1	2.498451e+002	2.709598e+001	0	0	65	2.606000e+002	256	4.630261e+001	3.854760e+001	29	1.706897e+001	17	5.836652e+000	5.930400e+000	0	0	0	0	0	0	0	213.896	23.1972	1	1.51368e-101	1	1	46.7043	5.83665	1	0	46.7043	46.5243	46.5243	253.854	0.856113	17.069	5.83665	0	225.485	0	0
DATA	392	5	52	ta|BX837570|tc|TC307873	at|chr4:15501687-15501746	0		607	GGGCAATCTTCCCCGCGTTTCCTCCAACAGAATCTCTTCTATTATGAGAAGGATATGTTT	347	0	A_84_P852792	BX837570	BX837570	tc|NM_119358 calcium ion binding {Arabidopsis thaliana} (exp=-1; wgp=0; cg=0), partial (27%) [TC307873]	7992.64	279.13	0	1	4.550072e+002	4.670030e+001	0	0	65	4.351538e+002	436	8.521778e+001	8.895600e+001	29	1.775862e+001	17	6.495356e+000	5.930400e+000	0	0	0	0	0	0	0	388.415	39.8655	1	4.47618e-136	1	1	46.7388	6.49536	1	0	46.7388	46.8651	46.8651	428.408	0.853646	17.7586	6.49536	0	400.172	0	0
DATA	393	5	53	tair|AT1G80090.1|ref|NM_106658|ta|TA45825_3702|tc|NP159531	at|chr1:30136460-30136519	0		920	TCATTTAGCCACATTGCGTTCGTGGTTGCCGCTAAATGCACTAGAGTTCGTCGAGAAAAT	349	0	A_84_P13419	AT1G80090	AT1G80090.1	tair|CBS domain-containing protein [AT1G80090.1]	8018.29	278.818	10.5984	1	1.059837e+001	1.054999e+001	2	0	63	4.871429e+001	49	1.101235e+001	1.074885e+001	37	1.659459e+001	16	5.614760e+000	5.930400e+000	0	0	0	0	0	0	0	1.87797	8.97959	0	0.587417	1	0	46.8363	5.61476	1	0	46.8363	41.8414	41.8414	41.9686	0.851146	16.5946	5.61476	0	13.8883	1	0
DATA	394	5	54	tair|AT4G09610.1|ref|NM_117029|ta|ATU11765|tc|TC310118	at|chr4:6075560-6075404	0		82	TCCGAAGTACACTGGTTCTGTTACTAATCATCGTCTGTCTCACCACTTATGAGCTTCACG	351	0	A_84_P10958	GASA2	AT4G09610.1	tair|GASA2 (GAST1 PROTEIN HOMOLOG 2) [AT4G09610.1]	8043.91	279.229	10.6282	1	1.062824e+001	1.057741e+001	2	0	64	4.564063e+001	44	1.142452e+001	1.130482e+001	29	1.531034e+001	16	4.683584e+000	5.189100e+000	0	0	0	0	0	0	0	-1.25447	8.97762	0	0.71694	1	0	46.8951	4.68358	1	0	46.8951	46.8651	46.8651	38.8949	0.848755	15.3103	4.68358	0	10.964	1	0
DATA	395	5	55	tair|AT3G53232.1|ref|NM_202692|ug|DR202323|ta|TA49811_3702	at|chr3:19742063-19742004	0		338	GTTGGGTCGCCGTTTTTCATTTTTCCCTCTAGTATCAAACTTTTGAACTAGGGTTGATAT	353	0	A_84_P586644	DVL20/RTFL1	AT3G53232.1	tair|DVL20/RTFL1 (ROTUNDIFOLIA 1) [AT3G53232.1]	8068.75	279.181	0	1	3.285092e+002	3.452059e+001	0	0	66	3.250455e+002	317	7.343599e+001	8.246962e+001	31	1.700000e+001	17	3.119829e+000	2.965200e+000	0	0	0	0	0	0	0	278.071	29.2204	1	1.24447e-116	1	1	46.9745	3.11983	1	0	46.9745	47.8731	47.8731	318.3	0.846463	17	3.11983	0	290.534	0	0
DATA	396	5	56	tair|AT4G29700.1|ref|NM_119115|ta|TA37022_3702|ta|AV440020	at|chr4:14544101-14544042	0		1043	TTGAAAGTTTACTTGAAGGAGAAGCTACCAGAGAGACTGCATTTTTCAGAGAGTTATCGG	355	0	A_84_P16698	AT4G29700	AT4G29700.1	tair|type I phosphodiesterase/nucleotide pyrophosphatase family protein [AT4G29700.1]	8094.24	279.104	0	1	1.951671e+003	1.954566e+002	1	0	65	1.694631e+003	1607	3.483994e+002	3.862173e+002	28	1.700000e+001	17	3.055050e+000	2.965200e+000	0	0	0	0	0	0	0	1647.57	165.001	1	3.98473e-221	1	1	47.063	3.05505	1	0	47.063	45.835	45.835	1687.89	0.844183	17	3.05505	0	1660.3	0	0
DATA	397	5	57	tair|AT3G01760.1|ref|NM_111042|tc|NP332318|tc|NP332342	at|chr3:275200-275259	0		1362	GGGGGACTGGCCAAACTAATCTATAATATTCAAAAGGGCACTCTACCTAATTCAAGATGC	357	0	A_84_P21150	AT3G01760	AT3G01760.1	tair|lysine and histidine specific transporter, putative [AT3G01760.1]	8119.52	279.418	0	1	1.845536e+001	1.082040e+001	0	0	65	6.275385e+001	62	1.672295e+001	1.779120e+001	29	1.879310e+001	18	4.499042e+000	5.189100e+000	0	0	0	0	0	0	0	15.54	9.11113	1	1.442e-005	1	0	47.2138	4.49904	1	0	47.2138	45.835	45.835	56.0082	0.842032	18.7931	4.49904	0	28.6018	0	0
DATA	398	5	58	tair|AT4G08520.1|ref|NM_116921|ug|AY074506|ta|TA36123_3702	at|chr4:5418813-5418872	0		150	CCGATGATTGGGCAACTAATGCTTCCAAGTTAGCTTTTGAAAAATATGTCTTCTCGAAAA	359	0	A_84_P20409	AT4G08520	AT4G08520.1	tair|clathrin adaptor complex small chain family protein [AT4G08520.1]	8144.93	279.186	0	1	2.126183e+003	2.128868e+002	1	0	65	1.833138e+003	1749	3.976231e+002	3.914064e+002	33	1.772727e+001	17	6.027400e+000	5.930400e+000	0	0	0	0	0	0	0	1785.85	178.811	1	6.96044e-226	1	1	47.2843	6.0274	1	0	47.2843	46.8651	46.8651	1826.39	0.839935	17.7273	6.0274	0	1799.19	0	0
DATA	399	5	59	tair|AT1G15520.1|ref|NM_101421|ta|TA51991_3702|tc|TC307764	at|chr1:5332073-5332014	0		4337	TTGCCGCCATGAACGTCATCTTTCCTTTGCTCTTTGCCGTTATCTTTGCTATCGGAATCA	361	0	A_84_P11446	ATPDR12/PDR12	AT1G15520.1	tair|ATPDR12/PDR12 (PLEIOTROPIC DRUG RESISTANCE 12); ATPase, coupled to transmembrane movement of substances [AT1G15520.1]	8170.06	279.111	0	1	1.750989e+002	2.052739e+001	0	0	67	1.941194e+002	190	3.990501e+001	4.151280e+001	36	1.747222e+001	19	6.138804e+000	7.042350e+000	0	0	0	0	0	0	0	146.729	17.2015	1	2.15504e-080	1	1	47.3902	6.1388	1	0	47.3902	45.4864	45.4864	187.374	0.837979	17.4722	6.1388	0	160.378	0	0
DATA	400	5	60	tair|AT1G76820.1|ref|NM_106332|ta|TA42658_3702|tc|TC292666	at|chr1:28843215-28843274	0		659	CATAAGAAGAAGAACAAGAGTGGAAGGACACTTCAGGAAGATGATGATTTGGACAAGCTT	363	0	A_84_P87569	AT1G76820	AT1G76820.1	tair|similar to eukaryotic translation initiation factor 2 family protein / eIF-2 family protein [Arabidopsis thaliana] (TAIR:AT1G76810.1) [AT1G76820.1]	8195.57	279.157	0	1	7.625143e+002	7.700369e+001	1	0	63	6.849365e+002	653	1.318412e+002	1.174961e+002	38	1.834211e+001	19	6.581203e+000	7.413000e+000	0	0	0	0	0	0	0	637.558	64.3848	1	3.77756e-165	1	1	47.3787	6.5812	1	0	47.3787	47.5395	47.5395	678.191	0.836126	18.3421	6.5812	0	651.413	0	0
DATA	401	5	61	tair|AT1G75600.1|ref|NM_106212|tc|NP227902|ta|DR232283	at|chr1:28395013-28395072	0		389	TGGTTGGTTTGTTTGAAGATACAAATCTGTGTGCCATTCATGCCAAGAGGGTTACGATCA	365	0	A_84_P252955	AT1G75600	AT1G75600.1	tair|histone H3.2, putative [AT1G75600.1]	8221.43	279.2	0	1	2.743800e+003	2.745909e+002	0	2	63	2.336778e+003	2365	2.975091e+002	2.457410e+002	32	1.781250e+001	18	5.670737e+000	5.374425e+000	0	0	0	0	0	0	0	2289.39	229.115	1	1.50496e-240	1	1	47.3836	5.67074	1	0	47.3836	45.4864	45.4864	2330.03	0.834388	17.8125	5.67074	0	2303.49	0	0
DATA	402	5	62	tair|AT1G51820.1|ref|NM_104062|tc|NP232362|tc|NP306444	at|chr1:19241341-19241282	0		2392	CAAAAGGAGACATCCAAAGCATTATGGATCCAAGTCTCAATGAAGATTATGATTCCGGTT	367	0	A_84_P13200	AT1G51820	AT1G51820.1	tair|leucine-rich repeat protein kinase, putative [AT1G51820.1]	8246.58	279.136	0	1	1.103877e+002	1.542892e+001	0	0	63	1.393333e+002	136	2.697968e+001	3.076395e+001	26	1.773077e+001	17.5	5.348328e+000	5.745075e+000	0	0	0	0	0	0	0	91.9358	12.8499	1	8.49779e-056	1	1	47.3976	5.34833	1	0	47.3976	46.1809	46.1809	132.588	0.832844	17.7308	5.34833	0	106.279	0	0
DATA	403	5	63	tair|AT4G12730.1|ref|NM_117342|ug|AK230362|ta|TA30114_3702	at|chr4:7492351-7492292	0		522	TCACTACGTGAAATCCGTCTTTGAAAAGCCTTACAACATCTCTGTTCTTCACATCAGCCA	369	0	A_84_P859502	FLA2	AT4G12730.1	tair|FLA2 [AT4G12730.1]	8272.01	279.229	0	1	8.167173e+002	8.238239e+001	1	0	64	7.264531e+002	712	1.326217e+002	1.484453e+002	38	1.665789e+001	15.5	5.226111e+000	5.003775e+000	0	0	0	0	0	0	0	679.063	68.4972	1	7.34349e-169	1	1	47.39	5.22611	1	0	47.39	46.8651	46.8651	719.707	0.831454	16.6579	5.22611	0	693.646	0	0
DATA	404	5	64	tc|NP043841	at|chr5:9489305-9489162	0		690	GAGAGGGAGAAAGAGATACAACAGGCAAGTGCTTGCACTACGTCTTTGTTCTTAGTTGTT	371	0	A_84_P839233	NP043841	NP043841	tc|GB|AF007270.1|AAB61065.1 contains similarity to syntaxin [NP043841]	8297.5	279.352	10.8652	1	1.086522e+001	1.081325e+001	2	0	64	4.546875e+001	45	1.475081e+001	1.667925e+001	41	1.743902e+001	16	6.492491e+000	6.671700e+000	0	0	0	0	0	0	0	-1.8463	8.97762	0	0.593727	1	0	47.315	6.49249	1	0	47.315	57.5363	57.5363	38.7231	0.830243	17.439	6.49249	0	12.9184	1	0
DATA	405	5	65	tc|NP453501	unmapped	0		642	GCTTCAATTTCGATAACCCTTTTGTTGGTTTACCATCTGATTTCTGCTCTGGTAGTTTAG	373	0	A_84_P15403	NP453501	NP453501	tc|GB|AC007018.7|AAD29065.1 putative Ta11-like non-LTR retroelement protein [Arabidopsis thaliana] [NP453501]	8322.91	279.386	0	0	1.398781e+001	1.091649e+001	1	0	63	5.884127e+001	56	1.732442e+001	1.630860e+001	36	1.672222e+001	16	5.278588e+000	6.857025e+000	0	0	0	0	0	0	0	11.5991	9.05224	1	0.00101451	1	0	47.2422	5.27859	1	0	47.2422	65	65	52.0956	0.829226	16.7222	5.27859	0	26.5592	1	0
DATA	406	5	66	tair|AT1G42350.1|tc|NP173340	unmapped	0		166	TACATTCCAGAGGGAGTAGCAGAAGATGGGGAATTGATGCGTGTTTCATTTCGCCTCATA	375	0	A_84_P839714	AT1G42350	AT1G42350.1	tair|transposable element gene [AT1G42350.1]	8348.08	279.364	10.8891	1	1.088905e+001	1.084031e+001	1	0	63	4.941270e+001	47	1.430276e+001	1.556730e+001	34	1.588235e+001	16	4.311821e+000	4.447800e+000	0	0	0	0	0	0	0	2.22669	8.98038	0	0.520097	1	0	47.186	4.31182	1	0	47.186	45.835	45.835	42.667	0.828425	15.8824	4.31182	0	17.4076	1	0
DATA	407	5	67	tair|AT1G49590.1|ref|NM_103847|ug|BX816601|ta|TA40258_3702	at|chr1:18359989-18360048	0		851	AAGCTGCATTGAAGGCAAGAGAAGCTGCTAGGAAACGAGTTGAAGATAGAGAAAAACCAT	377	0	A_84_P17756	AT1G49590	AT1G49590.1	tair|formin-binding protein-related [AT1G49590.1]	8373.4	279.271	0	1	4.076973e+003	4.078415e+002	0	0	65	3.422231e+003	3274	6.642966e+002	7.331457e+002	30	1.746667e+001	17.5	6.251804e+000	5.003775e+000	0	0	0	0	0	0	0	3375.09	337.628	1	1.80971e-263	1	1	47.1406	6.2518	1	0	47.1406	47.2035	47.2035	3415.49	0.827842	17.4667	6.2518	0	3390.52	0	0
DATA	408	5	68	tair|AT1G22882.1|ref|NM_148482|ta|TA29550_3702|ta|TA29544_3702	at|chr1:8101134-8101193	0		2110	AGAGAAGACCGGTAGTGGGGCTTGGCTCTTGTTATTGATTAGCTCAACATTCATTATGTT	379	0	A_84_P812434	AT1G22882	AT1G22882.1	tair|similar to unknown protein [Arabidopsis thaliana] (TAIR:AT1G71360.1); similar to unnamed protein product [Vitis vinifera] (GB:CAO44551.1); contains InterPro domain Sad1/UNC-like, C-terminal (InterPro:IPR012919); contains InterPro domain Galactose-bin	8398.69	279.338	0	1	1.072092e+004	1.072147e+003	2	0	64	8.918578e+003	8673.5	1.818718e+003	1.803027e+003	26	1.661538e+001	16.5	5.359679e+000	4.818450e+000	0	0	0	0	0	0	0	8871.59	887.204	1	1.51283e-320	1	1	46.9904	5.35968	1	0	46.9904	48.5334	48.5334	8911.83	0.827502	16.6154	5.35968	0	8887.16	0	0
DATA	409	5	69	tair|AT1G69526.1|tair|AT1G69526.2|ref|NM_105621|ref|NM_001036179	at|chr1:26136565-26136624	0		1134	AGACCTCATGTCTATGGAGCAGCATACAAGTAAGGTTTCTTGCTTACTACAAAGAGTCAA	381	0	A_84_P587219	AT1G69526	AT1G69526.1	tair|UbiE/COQ5 methyltransferase family protein [AT1G69526.1]	8424.59	279.384	0	1	3.867904e+003	3.869426e+002	5	0	59	3.247237e+003	3159	4.576182e+002	4.366257e+002	37	1.702703e+001	17	5.814190e+000	5.189100e+000	0	0	0	0	0	0	0	3200.38	320.164	1	2.49221e-260	1	1	46.8596	5.81419	1	0	46.8596	52.3208	52.3208	3240.49	0.827419	17.027	5.81419	0	3216.13	0	0
DATA	410	5	70	tair|AT3G47840.1|ref|NM_114654|tc|NP034728	at|chr3:17664791-17664850	0		1894	AAGCTGCAAATGTAAGAAAGAATATGAAAGCAAAAGGCGTGATCAAAGAGCCCGGATGGT	383	0	A_84_P524463	AT3G47840	AT3G47840.1	tair|pentatricopeptide (PPR) repeat-containing protein [AT3G47840.1]	8450	279.455	0	1	1.927484e+002	2.211763e+001	1	0	61	2.062295e+002	198	4.374486e+001	4.225410e+001	34	1.814706e+001	18	6.140439e+000	6.671700e+000	0	0	0	0	0	0	0	159.522	18.3049	1	5.17735e-085	1	1	46.7079	6.14044	1	0	46.7079	55.8519	55.8519	199.484	0.827615	18.1471	6.14044	0	175.444	0	0
DATA	411	5	71	tair|AT5G21990.1|ref|NM_147882|ta|TA35022_3702|ta|DR379561	at|chr5:7276244-7276303	0		1813	AAAGGCGGATTGATCTTTGCAATATTAATGCTCGTTTTAGCAATGGTCCTTCACCGTCTC	385	0	A_84_P242765	AT5G21990	AT5G21990.1	tair|tetratricopeptide repeat (TPR)-containing protein [AT5G21990.1]	8474.94	279.464	0	1	1.291594e+004	1.291639e+003	0	0	63	1.074217e+004	10446	2.182603e+003	2.162372e+003	36	1.811111e+001	18.5	6.269098e+000	5.189100e+000	0	0	0	0	0	0	0	10695.6	1069.6	1	0	1	1	46.5626	6.2691	1	0	46.5626	47.5395	47.5395	10735.4	0.828094	18.1111	6.2691	0	10711.7	0	0
DATA	412	5	72	tc|TC281983	at|chr4:001652309-001652262	0		2021	CTCTTTTGCTCTTGTTGCGGGTCGTGATGGTTCTCCTGCTCCTGATGCATTAATACATTT	387	0	A_84_P16616	TC281983	TC281983	tc|Q9FN97_ARATH (Q9FN97) Transposon protein-like, partial (33%) [TC281983]	8500.56	279.479	0	1	1.421971e+002	1.787473e+001	2	0	63	1.641905e+002	159	3.430784e+001	3.706500e+001	33	1.784848e+001	17	7.128820e+000	7.413000e+000	0	0	0	0	0	0	0	117.867	14.8164	1	1.4544e-068	1	1	46.3233	7.12882	1	0	46.3233	48.2044	48.2044	157.445	0.828899	17.8485	7.12882	0	134.071	0	0
DATA	413	5	73	tair|AT4G23260.1|ref|NM_118455|ta|TA45355_3702|ta|TA45354_3702	at|chr4:12169334-12169275	0		762	ATGGGAAGTGTATCCCTTCTCTGGTGCTATTGATCAGATTAATTTACCAAAGTCACCGCC	389	0	A_84_P828734	AT4G23260	AT4G23260.1	tair|protein kinase [AT4G23260.1]	8526.06	279.611	0	1	1.500644e+002	1.849807e+001	1	0	63	1.705873e+002	159	3.515892e+001	3.521175e+001	42	1.735714e+001	17	4.782190e+000	4.447800e+000	0	0	0	0	0	0	0	124.558	15.354	1	1.67316e-071	1	1	46.029	4.78219	1	0	46.029	48.2044	48.2044	163.842	0.830033	17.3571	4.78219	0	140.816	0	0
DATA	414	5	74	tair|AT3G03070.1|ref|NM_111177|ta|TA27499_3702|ta|TA27495_3702	at|chr3:696617-696558	0		402	CAAGATCATCACCATTGAGGCAAATTCTGAAAGTGAATTGCTGGTCTCTCTCCCCTTTTT	391	0	A_84_P808363	AT3G03070	AT3G03070.1	tair|NADH-ubiquinone oxidoreductase-related [AT3G03070.1]	8551.37	279.471	0	1	2.797984e+004	2.798005e+003	0	0	65	2.331146e+004	21696	4.112909e+003	4.590130e+003	33	1.678788e+001	17	4.960831e+000	5.189100e+000	0	0	0	0	0	0	0	23265.7	2326.59	1	0	1	1	45.7568	4.96083	1	0	45.7568	47.5395	47.5395	23304.7	0.831517	16.7879	4.96083	0	23282.1	0	0
DATA	415	5	75	tair|AT4G16960.1|ref|NM_117799|tc|TC280573	at|chr4:9546436-9546377	0		3051	TCCATGATAACTAAGCGACAAGCTAAAGAAATTCCCATCGCGCATAGGGACGAAGATTCT	393	0	A_84_P15804	AT4G16960	AT4G16960.1	tair|disease resistance protein (TIR-NBS-LRR class), putative [AT4G16960.1]	8576.89	279.5	0	1	8.035886e+002	8.107770e+001	0	0	64	7.152031e+002	695.5	1.090476e+002	1.152722e+002	32	1.884375e+001	19.5	5.518937e+000	4.633125e+000	0	0	0	0	0	0	0	669.698	67.5688	1	4.82248e-168	1	1	45.5054	5.51894	1	0	45.5054	56.9804	56.9804	708.457	0.833384	18.8438	5.51894	0	686.166	0	0
DATA	416	5	76	tair|AT3G19480.1|ref|NM_112835|ug|BX824744|ta|TA40315_3702	at|chr3:6754582-6754641	0		1751	CAACCAAGCAAAGAAACTTTGAAGAAAATCGGAGACATTCCTGCCATTGAAGAGTTTGTT	395	0	A_84_P20245	AT3G19480	AT3G19480.1	tair|D-3-phosphoglycerate dehydrogenase, putative / 3-PGDH, putative [AT3G19480.1]	8602.12	279.418	0	1	5.319672e+003	5.320757e+002	0	0	63	4.490508e+003	4350	7.581733e+002	8.880774e+002	34	1.767647e+001	17	4.132067e+000	3.521175e+000	0	0	0	0	0	0	0	4445.26	444.617	1	9.82024e-280	1	1	45.2441	4.13207	1	0	45.2441	46.1809	46.1809	4483.76	0.835627	17.6765	4.13207	0	4461.85	0	0
DATA	417	5	77	tair|AT4G29670.1|tair|AT4G29670.2|ref|NM_179138|ref|NM_119112	at|chr4:14535701-14535642	0		926	ATATCGTCATATTTTTGGGTGTAAAAGAATACTTCCTAAAGCCAGTTACGATTCTTCTGC	397	0	A_84_P126561	AT4G29670	AT4G29670.1	tair|thioredoxin family protein [AT4G29670.1]	8627.43	279.608	0	1	1.540301e+004	1.540338e+003	0	0	64	1.295700e+004	12370.5	2.330262e+003	2.558968e+003	29	1.675862e+001	16	4.231305e+000	4.447800e+000	0	0	0	0	0	0	0	12912	1291.23	1	0	1	1	44.9798	4.2313	1	0	44.9798	49.1849	49.1849	12950.3	0.838279	16.7586	4.2313	0	12928.7	0	0
DATA	418	5	78		 	66	Structural	0		1	1	DarkCorner	DarkCorner	DarkCorner		8653.32	279.676	10.7205	1	1.072047e+001	1.066919e+001	1	0	65	4.132308e+001	40	1.207413e+001	1.186080e+001	31	1.632258e+001	16	4.019843e+000	4.077150e+000	0	0	0	0	0	0	0	-3.43137	8.97762	0	0.322107	1	0	44.7544	4.01984	1	0	44.7544	48.2044	48.2044	34.5774	0.841453	16.3226	4.01984	0	13.4573	0	0
DATA	419	5	79		 	66	Structural	0		1	1	DarkCorner	DarkCorner	DarkCorner		8678.48	279.699	10.6754	1	1.067538e+001	1.062432e+001	0	0	66	4.050000e+001	39.5	1.061530e+001	1.130482e+001	29	1.544828e+001	13	5.227579e+000	5.189100e+000	0	0	0	0	0	0	0	-4.00487	8.97762	0	0.248143	1	0	44.5049	5.22758	1	0	44.5049	48.5334	48.5334	33.7543	0.845007	15.4483	5.22758	0	13.0407	0	0
DATA	420	5	80		 	66	Structural	0		1	1	DarkCorner	DarkCorner	DarkCorner		8704.5	279.531	10.6225	1	1.062248e+001	1.057167e+001	1	0	65	3.800000e+001	38	1.026523e+001	1.037820e+001	31	1.658065e+001	15	5.959721e+000	6.301050e+000	0	0	0	0	0	0	0	-6.27017	8.97762	0	0.0715891	1	0	44.2702	5.95972	1	0	44.2702	44.4243	44.4243	31.2543	0.849215	16.5806	5.95972	0	10.9761	0	0
DATA	421	5	81		 	66	Structural	0		1	1	DarkCorner	DarkCorner	DarkCorner		8728.99	279.836	10.5675	1	1.056749e+001	1.051694e+001	0	0	66	4.066667e+001	41	1.103747e+001	1.093418e+001	27	1.714815e+001	17	4.588478e+000	5.559750e+000	0	0	0	0	0	0	0	-3.40747	8.97762	0	0.325476	1	0	44.0741	4.58848	1	0	44.0741	46.5243	46.5243	33.921	0.853634	17.1481	4.58848	0	14.0515	0	0
DATA	422	5	82		 	66	Structural	0		1	1	DarkCorner	DarkCorner	DarkCorner		8754.57	280.147	10.5039	1	1.050392e+001	1.045368e+001	1	2	60	4.006667e+001	40	7.498851e+000	7.413000e+000	34	1.729412e+001	19	5.090272e+000	4.818450e+000	0	0	0	0	0	0	0	-3.80639	8.97762	0	0.27225	1	0	43.8731	5.09027	1	0	43.8731	47.2035	47.2035	33.321	0.8588	17.2941	5.09027	0	13.8889	0	0
DATA	423	5	83		 	66	Structural	0		1	1	DarkCorner	DarkCorner	DarkCorner		8780.04	280.041	10.4337	1	1.043366e+001	1.038375e+001	0	0	69	3.865217e+001	38	1.164149e+001	1.334340e+001	35	1.622857e+001	17	5.291979e+000	4.447800e+000	0	0	0	0	0	0	0	-5.0204	8.97762	0	0.148263	1	0	43.6726	5.29198	1	0	43.6726	46.8651	46.8651	31.9065	0.864584	16.2286	5.29198	0	12.9295	0	0
DATA	424	5	84		 	66	Structural	0		1	1	DarkCorner	DarkCorner	DarkCorner		8805.36	280.23	10.3578	1	1.035776e+001	1.030822e+001	0	0	65	4.098462e+001	39	1.193667e+001	1.334340e+001	26	1.657692e+001	17	6.469455e+000	5.559750e+000	0	0	0	0	0	0	0	-2.50925	8.97762	0	0.468658	1	0	43.4939	6.46945	1	0	43.4939	48.2044	48.2044	34.2389	0.870919	16.5769	6.46945	0	15.7179	0	0
DATA	425	5	85		 	66	Structural	0		1	1	DarkCorner	DarkCorner	DarkCorner		8830.59	280.086	10.275	1	1.027504e+001	1.022589e+001	1	0	63	4.177778e+001	42	1.010341e+001	9.636900e+000	44	1.665909e+001	16	5.850634e+000	5.745075e+000	0	0	0	0	0	0	0	-1.53886	8.97762	0	0.656545	1	0	43.3166	5.85063	1	0	43.3166	42.9674	42.9674	35.0321	0.877931	16.6591	5.85063	0	16.9827	0	0
DATA	426	6	1		 	66	Structural	0		1	1	DarkCorner	DarkCorner	DarkCorner		6710.11	285.636	10.3541	1	1.035411e+001	1.030459e+001	3	0	61	3.752459e+001	37	7.934327e+000	8.154300e+000	42	1.559524e+001	15.5	4.978292e+000	5.189100e+000	0	0	0	0	0	0	0	-3.75877	8.97762	0	0.278268	1	0	41.2834	4.97829	1	0	41.2834	45.835	45.835	30.7789	0.871226	15.5952	4.97829	0	8.13789	0	0
DATA	427	6	2		 	66	Structural	0		1	1	DarkCorner	DarkCorner	DarkCorner		6735.44	285.797	10.3222	1	1.032221e+001	1.027284e+001	0	0	65	3.895385e+001	38	9.797051e+000	1.111950e+001	33	1.587879e+001	17	4.668763e+000	4.447800e+000	0	0	0	0	0	0	0	-2.67542	8.97762	0	0.439788	1	0	41.6293	4.66876	1	0	41.6293	42.9674	42.9674	32.2082	0.873918	15.8788	4.66876	0	9.19945	0	0
DATA	428	6	3		 	66	Structural	0		1	1	DarkCorner	DarkCorner	DarkCorner		6761.11	285.5	10.291	1	1.029104e+001	1.024182e+001	1	0	63	3.619048e+001	36	7.844984e+000	7.783650e+000	27	1.500000e+001	15	3.396831e+000	3.335850e+000	0	0	0	0	0	0	0	-5.78032	8.97762	0	0.0964223	1	0	41.9708	3.39683	1	0	41.9708	56.9804	56.9804	29.4448	0.876565	15	3.39683	0	6.0848	0	0
DATA	429	6	4		 	66	Structural	0		1	1	DarkCorner	DarkCorner	DarkCorner		6786.02	285.725	10.2618	1	1.026181e+001	1.021272e+001	0	0	65	3.669231e+001	35	9.826500e+000	1.037820e+001	35	1.797143e+001	18	4.780387e+000	4.818450e+000	0	0	0	0	0	0	0	-5.56205	8.97762	0	0.109538	1	0	42.2544	4.78039	1	0	42.2544	50.1463	50.1463	29.9466	0.879063	17.9714	4.78039	0	6.24327	0	0
DATA	430	6	5		 	66	Structural	0		1	1	DarkCorner	DarkCorner	DarkCorner		6811.44	285.893	10.2332	1	1.023318e+001	1.018423e+001	2	0	61	3.677049e+001	37	8.866404e+000	8.154300e+000	32	1.662500e+001	16	5.851661e+000	4.818450e+000	0	0	0	0	0	0	0	-5.69027	8.97762	0	0.101671	1	0	42.4608	5.85166	1	0	42.4608	48.8603	48.8603	30.0248	0.881522	16.625	5.85166	0	5.98277	0	0
DATA	431	6	6		 	66	Structural	0		1	1	DarkCorner	DarkCorner	DarkCorner		6836.97	285.925	10.2057	1	1.020573e+001	1.015691e+001	2	0	66	3.543939e+001	34.5	9.348186e+000	8.895600e+000	36	1.805556e+001	17	5.761669e+000	6.857025e+000	0	0	0	0	0	0	0	-7.2375	8.97762	0	0.0379313	1	0	42.6769	5.76167	1	0	42.6769	46.8651	46.8651	28.6937	0.883893	18.0556	5.76167	0	4.32493	0	0
DATA	432	6	7		 	66	Structural	0		1	1	DarkCorner	DarkCorner	DarkCorner		6862.43	285.246	10.1799	1	1.017990e+001	1.013121e+001	3	0	63	3.866667e+001	37	8.680716e+000	8.524950e+000	29	1.662069e+001	17	3.447709e+000	3.706500e+000	0	0	0	0	0	0	0	-4.27482	8.97762	0	0.217839	1	0	42.9415	3.44771	1	0	42.9415	45.4864	45.4864	31.921	0.886136	16.6207	3.44771	0	7.25349	0	0
DATA	433	6	8		 	66	Structural	0		1	1	DarkCorner	DarkCorner	DarkCorner		6888.2	285.901	10.1548	1	1.015478e+001	1.010621e+001	0	0	66	3.669697e+001	36.5	9.298420e+000	8.710275e+000	39	1.543590e+001	15	4.315180e+000	4.818450e+000	0	0	0	0	0	0	0	-6.49324	8.97762	0	0.0621786	1	0	43.1902	4.31518	1	0	43.1902	46.8651	46.8651	29.9513	0.888327	15.4359	4.31518	0	4.95992	0	0
DATA	434	6	9	tair|AT3G24800.1|ref|NM_113392|ta|TA40421_3702|ta|DR749529	at|chr3:9057690-9057749	0		1264	TCAATTCTATCGGTATCCTTCTCGGACCCGTTATCTCAAATGAAGGCATGGATACAGATG	262	0	A_84_P24044	PRT1	AT3G24800.1	tair|PRT1 (PROTEOLYSIS 1); ubiquitin-protein ligase [AT3G24800.1]	6913.36	285.758	0	1	4.282162e+003	4.283349e+002	0	0	65	3.855954e+003	3795	6.706893e+002	6.649461e+002	31	1.506452e+001	15	4.545587e+000	4.077150e+000	0	0	0	0	0	0	0	3812.55	381.36	1	1.14834e-270	1	1	43.4079	4.54559	1	0	43.4079	45.835	45.835	3849.21	0.890332	15.0645	4.54559	0	3823.93	0	0
DATA	435	6	10	tair|AT3G25480.1|ref|NM_113444|ug|AK221606|ta|TA26954_3702	at|chr3:9236907-9236848	0		724	CACCGGTGCATATGTACACTGCGAAAAACGTAAAATCTTCAAACAACAATGAAGCGTCTG	264	0	A_84_P15518	AT3G25480	AT3G25480.1	tair|rhodanese-like domain-containing protein [AT3G25480.1]	6938.61	285.638	0	1	4.359293e+003	4.360454e+002	0	0	64	3.933078e+003	3816.5	8.655482e+002	9.006795e+002	30	1.796667e+001	17	4.254680e+000	3.706500e+000	0	0	0	0	0	0	0	3889.46	389.05	1	7.59423e-272	1	1	43.6167	4.25468	1	0	43.6167	47.5395	47.5395	3926.33	0.892223	17.9667	4.25468	0	3900.77	0	0
DATA	436	6	11	tair|AT3G57790.1|ref|NM_115640|ta|TA38332_3702|ta|BP646830	at|chr3:21416427-21416368	0		1703	TTACACGAAATTGTTTGAGTCTGATTACGTTATGGTTGGTGAAAACAACATTGCTTTTGC	266	0	A_84_P88989	AT3G57790	AT3G57790.1	tair|glycoside hydrolase family 28 protein / polygalacturonase (pectinase) family protein [AT3G57790.1]	6963.93	285.812	0	1	3.581017e+003	3.582425e+002	0	0	66	3.245258e+003	3118.5	7.633835e+002	8.193218e+002	35	1.948571e+001	21	6.055486e+000	5.559750e+000	0	0	0	0	0	0	0	3201.44	320.27	1	2.38215e-260	1	1	43.8167	6.05549	1	0	43.8167	46.8651	46.8651	3238.51	0.894003	19.4857	6.05549	0	3212.68	0	0
DATA	437	6	12	tair|ATCG00360.1|tc|TC301824	at|chrC:42643-42584	0		321	ACTCCTGGTAATTATATTGAAGCACAGAATTGGTTGACGATCACGAGGCGCTTCGAATAA	268	0	A_84_P769702	ATCG00360.1	ATCG00360.1	tair|Encodes a protein required for photosystem I assembly and stability. In Chlamydomonas reinhardtii, this protein seems to act as a PSI specific chaperone facilitating the assembly of the complex by interacting with PsaA and PsaD. A loss of function mu	6989.58	285.573	0	1	3.634835e+004	3.634849e+003	0	0	64	3.259970e+004	30932	6.381493e+003	6.664658e+003	29	1.975862e+001	19	5.679884e+000	5.189100e+000	0	0	0	0	0	0	0	32555.7	3255.58	1	0	1	1	44.005	5.67988	1	0	44.005	57.5363	57.5363	32593	0.895658	19.7586	5.67988	0	32566.9	0	0
DATA	438	6	13	tair|AT5G50915.2|tair|AT5G50915.1|ref|NM_124470|ref|NM_180832	at|chr5:20728291-20728232	0		740	GGGTTCTCCAGAAGTAGGAACGTCTTTTACCAATGCAATGCCAACAACTACTCCTATCTT	270	0	A_84_P825374	AT5G50915	AT5G50915.2	tair|basic helix-loop-helix (bHLH) family protein [AT5G50915.2]	7014.74	285.814	0	1	3.643872e+003	3.645246e+002	1	0	64	3.313328e+003	3072.5	8.014705e+002	8.226577e+002	26	1.600000e+001	16	4.987986e+000	4.262475e+000	0	0	0	0	0	0	0	3269.15	327.039	1	1.38338e-261	1	1	44.1745	4.98799	1	0	44.1745	46.8651	46.8651	3306.58	0.897165	16	4.98799	0	3280.23	0	0
DATA	439	6	14	tair|AT3G05680.1|ref|NM_111442|ta|TA43709_3702|tc|TC295933	at|chr3:1660702-1660643	0		6279	AAAGCGGTAATCGGTATCGCTTTCTGTTGTTGTTTAGTCATATTCATGTACATTAGCTAG	272	0	A_84_P292924	EMB2016	AT3G05680.1	tair|EMB2016 (EMBRYO DEFECTIVE 2016) [AT3G05680.1]	7040.2	285.761	0	1	7.673666e+003	7.674316e+002	0	0	64	6.939391e+003	6729	1.362749e+003	1.475743e+003	30	1.653333e+001	16	5.757953e+000	6.486375e+000	0	0	0	0	0	0	0	6895.07	689.565	1	1.16508e-305	1	1	44.3234	5.75795	1	0	44.3234	46.8651	46.8651	6932.64	0.898536	16.5333	5.75795	0	6906.05	0	0
DATA	440	6	15	tair|AT3G14310.1|ref|NM_112289|ta|TA30443_3702|ta|TA30445_3702	at|chr3:4772336-4772277	0		1687	GGGGCTTTAAGGTAATTACGGCTGCTGCTGAAGCTCAAAAATATACGGCTGGTCAGTTTA	274	0	A_84_P20232	ATPME3	AT3G14310.1	tair|ATPME3 (Arabidopsis thaliana pectin methylesterase 3) [AT3G14310.1]	7065.42	285.878	0	1	2.764690e+004	2.764708e+003	1	0	62	2.492003e+004	23857	5.687304e+003	5.332542e+003	30	1.730000e+001	18.5	4.742689e+000	4.262475e+000	0	0	0	0	0	0	0	24875.6	2487.57	1	0	1	1	44.4496	4.74269	1	0	44.4496	48.5334	48.5334	24913.3	0.89976	17.3	4.74269	0	24886.5	0	0
DATA	441	6	16	tair|AT1G77630.1|ref|NM_106411|ug|BX817126|ta|TA42171_3702	at|chr1:29180155-29180214	0		1414	CAATTCAATCCCGGGTAATCCAGCTAATGGTCCAGGCGGAAGTATTTCTATAGCTTCTTG	276	0	A_84_P786152	AT1G77630	AT1G77630.1	tair|peptidoglycan-binding LysM domain-containing protein [AT1G77630.1]	7090.75	286.014	0	1	4.701343e+003	4.702399e+002	0	0	65	4.279738e+003	4141	8.736245e+002	8.873361e+002	27	1.725926e+001	18	5.432046e+000	4.818450e+000	0	0	0	0	0	0	0	4235.18	423.613	1	7.10181e-277	1	1	44.5585	5.43205	1	0	44.5585	47.2035	47.2035	4272.99	0.900845	17.2593	5.43205	0	4245.94	0	0
DATA	442	6	17	tair|AT1G62260.1|ref|NM_104906|ta|TA50750_3702|tc|TC301258	at|chr1:23002572-23002513	0		889	TGGTCTCTGCTAGGTTGCTATTTGATCAGATGAAAGACCGCGATACAATTTCTTGGAACA	278	0	A_84_P833485	AT1G62260	AT1G62260.1	tair|pentatricopeptide (PPR) repeat-containing protein [AT1G62260.1]	7116.3	286.143	0	1	2.516167e+001	1.026841e+001	0	0	65	6.733846e+001	64	1.877105e+001	1.927380e+001	32	1.687500e+001	17	4.750212e+000	3.891825e+000	0	0	0	0	0	0	0	22.6905	9.25993	1	9.78227e-010	1	0	44.648	4.75021	1	0	44.648	45.1352	45.1352	60.5928	0.901788	16.875	4.75021	0	33.3217	0	0
DATA	443	6	18	ug|AA712483	at|chr4:14012069-14012016	0		316	TCATCGAGACGCTTGTTACTTGCTCACCCGATAACATTTTGCAATTGGTTCTGATTTTGT	280	0	A_84_P787419	AT4G28290	AA712483	ug|32198 Lambda-PRL2 Arabidopsis thaliana cDNA clone 195E1T7, mRNA sequence [AA712483]	7141.56	286.028	0	1	5.516812e+003	5.517709e+002	3	0	60	5.023950e+003	4788.5	1.053647e+003	1.030778e+003	38	1.818421e+001	17.5	5.569489e+000	5.745075e+000	0	0	0	0	0	0	0	4979.23	498.004	1	1.96158e-286	1	1	44.7189	5.56949	1	0	44.7189	48.2044	48.2044	5017.2	0.902556	18.1842	5.56949	0	4989.73	0	0
DATA	444	6	19	tair|AT5G39990.1|ref|NM_123362|ta|TA41121_3702|ta|TA41120_3702	at|chr5:16021944-16022003	0		435	ACCGGATCTGGTTCATCAGCTTTCGTTGAATCCAAAATCAAACCTCAACAAATCTCATCA	282	0	A_84_P825371	AT5G39990	AT5G39990.1	tair|glycosyltransferase family 14 protein / core-2/I-branching enzyme family protein [AT5G39990.1]	7167	286.078	0	1	5.495919e+002	5.585084e+001	0	0	69	5.411739e+002	518	1.387132e+002	1.393644e+002	33	1.815152e+001	19	5.426332e+000	5.189100e+000	0	0	0	0	0	0	0	496.383	50.4436	1	1.92858e-150	1	1	44.7913	5.42633	1	0	44.7913	46.1809	46.1809	534.428	0.903184	18.1515	5.42633	0	506.764	0	0
DATA	445	6	20	tair|AT2G33980.1|ref|NM_128949|ug|AK229595|ta|TA44226_3702	at|chr2:14357151-14357092	0		1681	AGCCAAGTGGTCGATAAAGCCATCACTCGTCTTATGGAACAAAGGAGAATGCCTAAATAT	284	0	A_84_P785024	ATNUDT22	AT2G33980.1	tair|ATNUDT22 (Arabidopsis thaliana Nudix hydrolase homolog 22); hydrolase [AT2G33980.1]	7192.45	286.101	0	1	1.227842e+003	1.231854e+002	0	0	63	1.154381e+003	1137	3.093764e+002	3.213535e+002	28	1.782143e+001	17.5	5.221420e+000	4.818450e+000	0	0	0	0	0	0	0	1109.55	111.317	1	8.51696e-198	1	1	44.8358	5.22142	1	0	44.8358	47.5395	47.5395	1147.64	0.903655	17.8214	5.22142	0	1119.79	0	0
DATA	446	6	21	tair|AT4G14200.1|ref|NM_117497|ta|TA42115_3702|tc|TC289675	at|chr4:8185467-8185408	0		2522	CTTGCTAGTACAAAGACGTGTTAGTAGTTTGGTTCTTGTAGGCGCTACTGTTGCTTAGGC	286	0	A_84_P115272	AT4G14200	AT4G14200.1	tair|similar to unnamed protein product [Vitis vinifera] (GB:CAO66985.1); contains domain PENTATRICOPEPTIDE REPEAT-CONTAINING PROTEIN-RELATED (PTHR10483:SF9); contains domain PENTATRICOPEPTIDE REPEAT-CONTAINING PROTEIN (PTHR10483) [AT4G14200.1]	7217.93	286.418	0	1	5.061060e+003	5.062034e+002	0	0	64	4.620016e+003	4298	1.103942e+003	1.223701e+003	29	1.648276e+001	16	5.089349e+000	4.447800e+000	0	0	0	0	0	0	0	4575.14	457.602	1	1.95595e-281	1	1	44.8781	5.08935	1	0	44.8781	45.835	45.835	4613.27	0.903988	16.4828	5.08935	0	4585.24	0	0
DATA	447	6	22	tair|AT1G29040.1|ref|NM_102645|ta|TA50543_3702|ta|TA35657_3702	at|chr1:10135910-10135969	0		1391	AGACAAAGAGATTGAGAAGATGAGCTGTGTGCAAATCCTCTTGCAAAAGGGATTCAAATT	288	0	A_84_P752505	AT1G29040	AT1G29040.1	tair|similar to unnamed protein product [Vitis vinifera] (GB:CAO48077.1); contains InterPro domain Conserved hypothetical protein CHP02058 (InterPro:IPR011719) [AT1G29040.1]	7243.31	286.369	0	1	7.042188e+002	7.111846e+001	1	0	64	6.816250e+002	673.5	1.435060e+002	1.723523e+002	28	1.614286e+001	17	5.067794e+000	6.671700e+000	0	0	0	0	0	0	0	636.713	64.3011	1	4.52113e-165	1	1	44.9123	5.06779	1	0	44.9123	45.4864	45.4864	674.879	0.90414	16.1429	5.06779	0	646.691	0	0
DATA	448	6	23	tair|AT5G52440.1|ref|NM_124623|ta|TA33517_3702|tc|NP221602	at|chr5:21304428-21304487	0		352	AAGAAGAGAAGATGTAAGAGTATGGTGATTAGTGCGTCTCTGTTTGGTGTTGGAGCACCT	290	0	A_84_P840613	HCF106	AT5G52440.1	tair|HCF106 (High chlorophyll fluorescence 106) [AT5G52440.1]	7268.55	286.369	0	1	2.039980e+003	2.042396e+002	2	1	61	1.889361e+003	1824	3.875257e+002	3.543414e+002	30	1.773333e+001	17.5	5.304086e+000	4.447800e+000	0	0	0	0	0	0	0	1844.43	184.661	1	8.65822e-228	1	1	44.9326	5.30409	1	0	44.9326	45.1352	45.1352	1882.61	0.90414	17.7333	5.30409	0	1854.28	0	0
DATA	449	6	24	tair|AT3G29305.1|ref|NM_148763	at|chr3:11250101-11249953	0		277	CATTCACGGTGGTTAACTATAGTACTCTCGGGTACTTAGATGGTGCTCGTGGAGATTGTT	292	0	A_84_P540397	AT3G29305	AT3G29305.1	tair|unknown protein [AT3G29305.1]	7294.5	285.648	0	1	1.070734e+001	9.989345e+000	0	0	66	5.462121e+001	55	1.587913e+001	1.908847e+001	32	1.725000e+001	17	4.711003e+000	4.633125e+000	0	0	0	0	0	0	0	9.67867	9.02965	1	0.00580297	1	0	44.9425	4.711	1	0	44.9425	57.5363	57.5363	47.8755	0.903928	17.25	4.711	0	19.4087	1	0
DATA	450	6	25	tair|AT1G09930.1|ref|NM_100867|tc|NP043947|ta|DQ446240	at|chr1:3227716-3227657	0		1980	TACTTTGTGTTCAAGTACTGCAAAAAGTGGTGGCAGAGGTATAACTACGTGCTATCGGCA	294	0	A_84_P839281	ATOPT2	AT1G09930.1	tair|ATOPT2 (oligopeptide transporter 2); oligopeptide transporter [AT1G09930.1]	7319.58	285.573	0	1	6.991942e+001	1.214895e+001	0	1	63	1.081270e+002	106	2.724707e+001	2.520420e+001	36	1.866667e+001	19.5	6.581359e+000	5.930400e+000	0	0	0	0	0	0	0	63.18	10.9779	1	1.71798e-038	1	1	44.947	6.58136	1	0	44.947	57.5363	57.5363	101.381	0.903611	18.6667	6.58136	0	72.7864	0	0
DATA	451	6	26	tair|AT1G52950.1|ref|NM_104173|ug|DQ446355|tc|NP305116	at|chr1:19731609-19731668	0		1634	ACGAGAGAAGATTGTTCTGAAGAACATTAAAGTTGAGAAGATTGATGGGAAAAACGCTCC	296	0	A_84_P21171	AT1G52950	AT1G52950.1	tair|replication protein-related [AT1G52950.1]	7345	286.119	9.98773	1	9.987731e+000	9.939960e+000	2	0	65	4.286154e+001	40	1.190703e+001	1.260210e+001	34	1.929412e+001	19.5	7.141553e+000	6.671700e+000	0	0	0	0	0	0	0	-2.10604	8.97762	0	0.542926	1	0	44.9676	7.14155	1	0	44.9676	44.0646	44.0646	36.1158	0.903185	19.2941	7.14155	0	7.38653	1	0
DATA	452	6	27	tair|AT4G09890.1|ref|NM_117057|ug|BT004240|ug|CB265174	at|chr4:6218698-6218757	0		305	CAGTTTCAAATGGATCAAGAACAAATTCTCAGGCGATGATAATAGTATCCGGTACAACGT	298	0	A_84_P19468	AT4G09890	AT4G09890.1	tair|similar to unknown protein [Arabidopsis thaliana] (TAIR:AT2G47480.1); similar to unknown [Populus trichocarpa] (GB:ABK92947.1) [AT4G09890.1]	7370.09	285.896	0	1	1.424305e+004	1.424340e+003	0	0	67	1.290018e+004	12041	2.679421e+003	2.779504e+003	39	1.976923e+001	20	6.880413e+000	7.042350e+000	0	0	0	0	0	0	0	12855.2	1285.55	1	0	1	1	44.9871	6.88041	1	0	44.9871	46.8651	46.8651	12893.4	0.902559	19.7692	6.88041	0	12864.6	0	0
DATA	453	6	28	tc|TC293169|tc|TC311988	at|chr3:2144736-2144887	0		1243	ACCTTTCCTTCAACGTACAAGTCACCTCCGTAGTCTTTGTTTGGTACATCGAGATAGGAA	300	0	A_84_P845785	TC293169	TC293169	tc|Q9M7Y4_ARATH (Q9M7Y4) F3E22.8 protein, complete [TC293169]	7396	286	0	1	1.054162e+002	1.449949e+001	1	0	68	1.400588e+002	138	3.669637e+001	3.613837e+001	40	1.927500e+001	19	4.956154e+000	4.447800e+000	0	0	0	0	0	0	0	95.0628	13.0754	1	1.82277e-057	1	1	44.996	4.95615	1	0	44.996	54.9904	54.9904	133.313	0.901786	19.275	4.95615	0	104.373	0	0
DATA	454	6	29	tair|AT4G35905.1|ref|NM_119757|ug|DR370125|ta|TA42284_3702	at|chr4:17007221-17007162	0		386	CAGCAACTTATCAATGGTTCGTTCTGTCCTCTGTACTAGTTACCTGATCATCTCTTCTAA	302	0	A_84_P521977	AT4G35905	AT4G35905.1	tair|similar to unnamed protein product [Vitis vinifera] (GB:CAO43077.1); contains InterPro domain Protein of unknown function DUF343 (InterPro:IPR005651) [AT4G35905.1]	7420.92	285.901	0	1	7.573617e+003	7.574273e+002	0	0	67	6.867955e+003	6402	1.739286e+003	1.866223e+003	40	1.790000e+001	18	4.672890e+000	5.189100e+000	0	0	0	0	0	0	0	6822.95	682.354	1	4.86828e-305	1	1	45.0076	4.67289	1	0	45.0076	46.8651	46.8651	6861.21	0.900884	17.9	4.67289	0	6832.18	0	0
DATA	455	6	30	tair|AT3G13010.1|ref|NM_112138|tc|NP396448	at|chr3:4163359-4163300	0		1381	TGGTAAAAGAACCTCACCTTCAAGTGAAGATTGGTACACAGCTTGATGTGTATAGATACG	304	0	A_84_P534143	AT3G13010	AT3G13010.1	tair|hAT dimerisation domain-containing protein [AT3G13010.1]	7446.45	285.985	10.0249	1	1.002495e+001	9.977720e+000	0	0	61	4.624590e+001	46	1.289400e+001	1.482600e+001	30	1.626667e+001	17	5.199027e+000	5.559750e+000	0	0	0	0	0	0	0	1.08015	8.97827	0	0.754896	1	0	45.1658	5.19903	1	0	45.1658	47.5395	47.5395	39.5002	0.899832	16.2667	5.19903	0	10.3902	1	0
DATA	456	6	31	tair|AT1G54300.1|ref|NM_104308|ta|BT012097	at|chr1:20275610-20275669	0		878	TCAGGCTGGATCGTGTCTAGAAAGCATGTTGTTCTGGTATGAACATAGAAGAAGATTTCA	306	0	A_84_P595186	AT1G54300	AT1G54300.1	tair|similar to catalytic/ cobalamin binding [Arabidopsis thaliana] (TAIR:AT3G05770.1); similar to hypothetical protein OsJ_027300 [Oryza sativa (japonica cultivar-group)] (GB:EAZ43817.1) [AT1G54300.1]	7472.07	286.386	10.038	1	1.003798e+001	9.989970e+000	1	0	63	4.319048e+001	43	1.237043e+001	1.445535e+001	30	1.590000e+001	16	5.573026e+000	5.559750e+000	0	0	0	0	0	0	0	-2.03053	8.97762	0	0.557468	1	0	45.221	5.57303	1	0	45.221	46.8651	46.8651	36.4448	0.898664	15.9	5.57303	0	7.25399	1	0
DATA	457	6	32	tair|AT1G21973.1	at|chr1:7730985-7730926	0		148	TTCCAAACCAATGTTTGAAGATGGTCAAAGGTGCTACTCATGATGTATGCGAAGAAGCTT	308	0	A_84_P753122	AT1G21973	AT1G21973.1	tair|Encodes a Plant thionin family protein [pseudogene] [AT1G21973.1]	7497.19	285.889	10.0531	1	1.005312e+001	1.000504e+001	2	1	63	3.628571e+001	36	1.035566e+001	9.266250e+000	41	1.673171e+001	15	4.919473e+000	4.447800e+000	0	0	0	0	0	0	0	-8.96331	8.97762	0	0.0104719	1	0	45.249	4.91947	1	0	45.249	45.4864	45.4864	29.54	0.89731	16.7317	4.91947	0	0.300975	1	0
DATA	458	6	33	tair|AT3G01560.1|ref|NM_111022|ta|TA37205_3702|ta|TA37204_3702	at|chr3:219993-220052	0		404	GATGATCACCAGAAGAAGCAGGTGATCGGCGATAATGGATTGGACTCTAAGAAAGAAGTG	310	0	A_84_P821989	AT3G01560	AT3G01560.1	tair|proline-rich family protein [AT3G01560.1]	7523	286	0	1	5.010082e+001	1.120403e+001	4	0	65	9.018462e+001	90	2.384775e+001	2.520420e+001	35	1.891429e+001	18	6.432324e+000	7.042350e+000	0	0	0	0	0	0	0	44.8824	10.037	1	1.29578e-025	1	0	45.3022	6.43232	1	0	45.3022	54.9904	54.9904	83.4389	0.895842	18.9143	6.43232	0	54.146	0	0
DATA	459	6	34	tair|AT3G04184.1|tair|AT2G38980.1|ref|NM_001125098|ug|AY062586	at|chr3:1100153-1100094	0		100	AACAATGTGGTTTACGTTCCAACGACGACTTGAACCAGAAAACAACAGATCATCTTGCTT	312	0	A_84_P762101	AT3G04184	AT3G04184.1	tair|unknown protein [AT3G04184.1]	7547.88	286.348	0	1	9.286475e+002	9.340573e+001	2	0	63	8.758889e+002	888	1.508722e+002	1.586382e+002	35	1.728571e+001	18	4.908405e+000	5.930400e+000	0	0	0	0	0	0	0	830.514	83.5352	1	1.01993e-180	1	1	45.375	4.9084	1	0	45.375	45.835	45.835	869.143	0.894326	17.2857	4.9084	0	839.803	0	0
DATA	460	6	35	tair|AT4G26870.1|ref|NM_118821|ug|EG468002|ta|TA34653_3702	at|chr4:13507544-13507603	0		1567	TGTGGTAATGCTCTTATGTGCCCTCAATAACATCCGCAAAACTTCGCTATTCCCTCGTGA	314	0	A_84_P19523	AT4G26870	AT4G26870.1	tair|aspartyl-tRNA synthetase, putative / aspartate--tRNA ligase, putative [AT4G26870.1]	7573.5	286.212	0	1	1.852853e+004	1.852880e+003	0	0	66	1.658408e+004	16113.5	3.555801e+003	3.796939e+003	30	1.676667e+001	15.5	5.379933e+000	6.301050e+000	0	0	0	0	0	0	0	16538.6	1653.89	1	0	1	1	45.439	5.37993	1	0	45.439	46.5243	46.5243	16577.3	0.892604	16.7667	5.37993	0	16548	0	0
DATA	461	6	36	tair|AT2G44065.1|tair|AT2G44065.2|ref|NM_129969|ref|NM_201956	at|chr2:18236971-18237030	0		319	ATGATAGGAAGTTCCATGCCACTAGGTATGATGCGTATCGGAACAATCATCCACAACATC	316	0	A_84_P822632	AT2G44065	AT2G44065.1	tair|ribosomal protein L2 family protein [AT2G44065.1]	7598.87	286.232	0	1	1.467836e+003	1.471292e+002	0	0	66	1.353121e+003	1310.5	2.785462e+002	3.054156e+002	43	1.806977e+001	17	5.679518e+000	7.042350e+000	0	0	0	0	0	0	0	1307.55	131.063	1	1.74815e-207	1	1	45.5736	5.67952	1	0	45.5736	46.1809	46.1809	1346.38	0.890799	18.0698	5.67952	0	1316.99	0	0
DATA	462	6	37	ta|BE844797|tc|TC307766	at|chr1:2476078-2476137	0		629	TGTTAGTGAGGGCTTTGGTGTCCAGATGCACTTTTATGTGAAAACCACAGTGATTTTCAG	318	0	A_84_P852663	BE844797	BE844797	tc|Q3EDG6_ARATH (Q3EDG6) Protein At1g07985, complete [TC307766]	7624.3	286.318	10.1483	1	1.014834e+001	1.010126e+001	3	0	61	4.718033e+001	46	1.243048e+001	1.260210e+001	29	1.496552e+001	15	4.118623e+000	4.447800e+000	0	0	0	0	0	0	0	1.52577	8.97892	0	0.659279	1	0	45.6546	4.11862	1	0	45.6546	45.835	45.835	40.4346	0.888891	14.9655	4.11862	0	11.0343	1	0
DATA	463	6	38	tair|AT1G49990.1|ref|NM_103887|ug|AY735533|tc|TC286979	at|chr1:18518394-18518453	0		1098	CCCTGGCAATGAATCCGTTTGATACTTATATCGTCTATCTGTGGGATCGTCAACACGGTT	320	0	A_84_P550701	AT1G49990	AT1G49990.1	tair|Identical to F-box protein At1g49990 [Arabidopsis Thaliana] (GB:Q9LPM2); similar to F-box family protein [Arabidopsis thaliana] (TAIR:AT3G26010.1); contains InterPro domain Cyclin-like F-box (InterPro:IPR001810) [AT1G49990.1]	7649.44	286.028	0	1	6.361188e+002	6.441228e+001	3	0	60	6.098000e+002	604	1.186859e+002	1.341753e+002	39	1.682051e+001	16	5.355134e+000	5.189100e+000	0	0	0	0	0	0	0	564.157	57.1255	1	5.87831e-158	1	1	45.6434	5.35513	1	0	45.6434	48.2044	48.2044	603.054	0.886873	16.8205	5.35513	0	573.661	0	0
DATA	464	6	39	tair|AT4G15430.1|ref|NM_117632|ug|AY064008|ta|TA47861_3702	at|chr4:8831309-8831368	0		2393	AACACTCCTTTGCCTAGCAAAGATAGCTGCCGTGAAATACCCTAATCCTTGCTCTGTTCT	322	0	A_84_P136665	AT4G15430	AT4G15430.1	tair|similar to early-responsive to dehydration protein-related / ERD protein-related [Arabidopsis thaliana] (TAIR:AT4G04340.1); similar to early-responsive to dehydration protein-related / ERD protein-related [Arabidopsis thaliana] (TAIR:AT4G04340.3); si	7675	286.203	0	1	9.975835e+003	9.976351e+002	0	0	65	8.872077e+003	8471	1.905806e+003	1.967410e+003	39	1.889744e+001	18	5.514550e+000	6.671700e+000	0	0	0	0	0	0	0	8826.34	882.679	1	3.03257e-320	1	1	45.7402	5.51455	1	0	45.7402	46.8651	46.8651	8865.33	0.884772	18.8974	5.51455	0	8835.94	0	0
DATA	465	6	40	tair|AT3G42140.1|ref|NM_114081|tc|NP166615	unmapped	0		688	GAAAACTGAAGCCTCTTCTTCAACGTCTAACTATGGAAGTCCCTTGGTGTGTTGCAACAT	324	0	A_84_P597295	AT3G42140	AT3G42140.1	tair|nucleic acid binding / zinc ion binding [AT3G42140.1]	7700.58	286.427	10.2208	0	1.022081e+001	1.018765e+001	2	0	62	5.085484e+001	52.5	1.161238e+001	1.223145e+001	36	1.713889e+001	17.5	5.083041e+000	5.374425e+000	0	0	0	0	0	0	0	4.99303	8.9915	0	0.150471	1	0	45.8618	5.08304	1	0	45.8618	65	65	44.1091	0.882588	17.1389	5.08304	0	14.7375	1	0
DATA	466	6	41	tair|AT5G24600.1|ref|NM_122368|ug|AK176440|ta|TA48054_3702	at|chr5:8421951-8421892	0		726	TTCCTATGGATCTTTGGTCCCATCCCAATGTTCATAACTTGTTGCGTTCTTGTTTGTTCG	326	0	A_84_P787273	AT5G24600	AT5G24600.1	tair|similar to unknown protein [Arabidopsis thaliana] (TAIR:AT3G18215.1); similar to unnamed protein product [Vitis vinifera] (GB:CAO65983.1); contains InterPro domain Protein of unknown function DUF599 (InterPro:IPR006747) [AT5G24600.1]	7725.83	286.188	0	1	3.396180e+002	3.545993e+001	2	0	63	3.449683e+002	334	8.292125e+001	8.117235e+001	44	1.631818e+001	16	4.444870e+000	4.447800e+000	0	0	0	0	0	0	0	298.971	31.2159	1	7.86928e-121	1	1	45.9972	4.44487	1	0	45.9972	46.1809	46.1809	338.223	0.880316	16.3182	4.44487	0	308.887	0	0
DATA	467	6	42	tair|AT3G61010.1|ref|NM_115965|ta|TA51141_3702|ta|T45382	at|chr3:22582931-22582723	0		1601	GTTATGCTGAGAAGTTTATGGAGTATCAGATGCATTGTTTGCGATGGAGCTTGCACTGAC	328	0	A_84_P834134	AT3G61010	AT3G61010.1	tair|glycosyl hydrolase family protein 85 [AT3G61010.1]	7751.15	286.136	0	1	1.747355e+003	1.750344e+002	0	0	66	1.580288e+003	1537	3.569998e+002	3.673141e+002	45	1.642222e+001	16	4.970316e+000	5.189100e+000	0	0	0	0	0	0	0	1534.15	153.678	1	6.46076e-217	1	1	46.1354	4.97032	1	0	46.1354	46.1809	46.1809	1573.54	0.877986	16.4222	4.97032	0	1544.25	0	0
DATA	468	6	43	tair|AT3G43433.1	unmapped	0		964	TTTTGAATGCGTTAAGAAGTGGGTCTGTAAGCCTGGGTGGACACATTCTGAACCTTCACA	330	0	A_84_P207608	AT3G43433	AT3G43433.1	tair|transposable element gene [AT3G43433.1]	7776.91	286.386	10.3026	0	1.030258e+001	1.025331e+001	1	0	63	4.176190e+001	42	1.097169e+001	1.260210e+001	34	1.876471e+001	18	6.866956e+000	6.486375e+000	0	0	0	0	0	0	0	-4.4566	8.97762	0	0.199007	1	0	46.2185	6.86696	1	0	46.2185	65	65	35.0162	0.875583	18.7647	6.86696	0	5.76833	1	0
DATA	469	6	44	tair|AT1G80040.1|tair|AT1G80040.2|ref|NM_202459|ref|NM_106653	at|chr1:30114245-30114186	0		1070	AACAAAAGTGCTTTTGCATTGTAATACTGTGTAGTCAGGACAAACAAACATTCTGTTTCC	332	0	A_84_P302240	AT1G80040	AT1G80040.1	tair|similar to unknown protein [Arabidopsis thaliana] (TAIR:AT5G32440.1); similar to hypothetical protein [Vitis vinifera] (GB:CAN67646.1); contains InterPro domain UBA-like (InterPro:IPR009060) [AT1G80040.1]	7801.97	286.179	0	1	1.463239e+004	1.463275e+003	0	0	66	1.282265e+004	12351.5	2.378412e+003	2.369751e+003	26	2.438462e+001	24	9.608650e+000	1.149015e+001	0	0	0	0	0	1	0	12776.3	1277.67	1	0	1	1	46.3021	9.60865	1	0	46.3021	46.1809	46.1809	12815.9	0.873155	24.3846	9.60865	0	12786.7	0	0
DATA	470	6	45	tair|AT3G06380.1|ref|NM_111513|ta|TA38680_3702|ta|TA38679_3702	at|chr3:1937973-1938032	0		1341	CTGCGTTTCAAGCGTTTGCTATCTGCCTGAGCAGTTTTGAAACCAGAATTGCCTGTGAAT	334	0	A_84_P13589	ATTLP9	AT3G06380.1	tair|ATTLP9 (TUBBY-LIKE PROTEIN 9); phosphoric diester hydrolase/ protein binding / transcription factor [AT3G06380.1]	7827.54	286.296	0	1	9.210228e+003	9.210805e+002	2	0	64	8.065422e+003	7875	1.133019e+003	9.913034e+002	27	2.248148e+001	17	1.164663e+001	9.636900e+000	0	0	0	0	0	0	0	8019.04	801.954	1	1.40348e-314	1	1	46.3811	11.6466	1	0	46.3811	47.8731	47.8731	8058.68	0.870667	22.4815	11.6466	0	8029.56	0	0
DATA	471	6	46	tair|AT5G57685.1|ref|NM_148146|ta|TA37832_3702|ta|TA37833_3702	at|chr5:23383915-23383856	0		178	TTTAGCAGCGATGCTTGGTCTCATAGCTTTTGCTCTTCTAATCCTCGCTTGCTCTTACTG	336	0	A_84_P822593	ATGDU3	AT5G57685.1	tair|ATGDU3 (ARABIDOPSIS THALIANA GLUTAMINE DUMPER 3) [AT5G57685.1]	7852.88	286.343	0	1	1.475383e+003	1.479002e+002	0	0	65	1.327308e+003	1275	2.530398e+002	2.668680e+002	37	1.845946e+001	19	5.871753e+000	7.413000e+000	0	0	0	0	0	0	0	1280.87	128.401	1	2.8767e-206	1	1	46.4366	5.87175	1	0	46.4366	45.835	45.835	1320.56	0.868162	18.4595	5.87175	0	1291.53	0	0
DATA	472	6	47	tair|AT4G04940.1|ref|NM_116732|ta|BX841453|ta|AV548299	at|chr4:2511291-2511232	0		2792	GAGTTTGGTGTGGCAGAAAATGGAGAAGCTTTTCCAGAGCACAAGATGCATAGTTACCTT	338	0	A_84_P19458	AT4G04940	AT4G04940.1	tair|transducin family protein / WD-40 repeat family protein [AT4G04940.1]	7878.18	286.361	0	1	4.212381e+003	4.213658e+002	2	0	63	3.692905e+003	3567	7.818492e+002	7.598325e+002	33	1.800000e+001	18	6.164414e+000	5.930400e+000	0	0	0	0	0	0	0	3646.39	364.75	1	4.91549e-268	1	1	46.5106	6.16441	1	0	46.5106	47.8731	47.8731	3686.16	0.865637	18	6.16441	0	3657.22	0	0
DATA	473	6	48	tair|AT5G52560.1|ref|NM_124635|ta|TA35237_3702|tc|NP223998	at|chr5:21351661-21351720	0		1998	TGGTTGGACCATGGAGAGTGTAGATTACAAGGACACATCGGTTCCAGAAGAAATAAGAAT	340	0	A_84_P819904	ATUSP	AT5G52560.1	tair|ATUSP (ARABIDOPSIS THALIANA UDP-SUGAR PYROPHOSPHORYLASE); UTP-monosaccharide-1-phosphate uridylyltransferase/ UTP:arabinose-1-phosphate uridylyltransferase/ UTP:galactose-1-phosphate uridylyltransferase/ UTP:glucose-1-phosphate uridylyltransferase/ U	7903.82	286.417	0	1	6.682403e+003	6.683212e+002	4	0	60	5.813967e+003	5623.5	1.050737e+003	9.838904e+002	33	1.875758e+001	18	7.335829e+000	5.930400e+000	0	0	0	0	0	0	0	5767.38	576.808	1	4.11213e-295	1	1	46.5855	7.33583	1	0	46.5855	47.8731	47.8731	5807.22	0.86307	18.7576	7.33583	0	5778.38	0	0
DATA	474	6	49	ta|CK117626|tc|TC308581	at|chr4:9039592-9039754	0		464	AAACACTTTTTGATTCTCTAGTTTAACTGCCAAAGGCGATGGTGCGTGATCCCGATAATC	342	0	A_84_P853668	CK117626	CK117626	tc|Q93ZE5_ARATH (Q93ZE5) AT4g15940/dl4011w (At4g15940) (Isomerase like protein), partial (63%) [TC308581]	7929.06	286.54	0	1	3.448325e+003	3.449903e+002	0	0	63	3.014079e+003	2996	4.785353e+002	5.311414e+002	34	1.588235e+001	15.5	5.552857e+000	6.301050e+000	0	0	0	0	0	0	0	2967.44	296.88	1	7.23046e-256	1	1	46.6351	5.55286	1	0	46.6351	44.0646	44.0646	3007.33	0.860547	15.8824	5.55286	0	2978.6	0	0
DATA	475	6	50	tair|AT4G27800.1|tair|AT4G27800.2|tair|AT4G27800.3|ref|NM_179128	at|chr4:13852088-13852029	0		1197	ACTGGTTCAGGCTGCAACGACTATCGGTTTAGTTACTGTTGGCATATGGATGTCTTCACA	344	0	A_84_P22365	AT4G27800	AT4G27800.1	tair|protein phosphatase 2C PPH1 / PP2C PPH1 (PPH1) [AT4G27800.1]	7954.51	286.37	0	1	2.730415e+004	2.730436e+003	0	0	65	2.347331e+004	21781	5.135567e+003	5.546407e+003	28	1.517857e+001	15	4.455987e+000	3.891825e+000	0	0	0	0	0	0	0	23426.6	2342.68	1	0	1	1	46.6879	4.45599	1	0	46.6879	48.5334	48.5334	23466.6	0.857987	15.1786	4.45599	0	23438	0	0
DATA	476	6	51	tair|AT5G24775.1	unmapped	0		2940	GATTAGGTAGCCTAAACGAAAGCACCAAAGATTTTTATGACGGCCCATCACGGGATTCTG	346	0	A_84_P767190	AT5G24775	AT5G24775.1	tair|transposable element gene [AT5G24775.1]	7979.77	286.42	10.5446	1	1.054463e+001	1.049419e+001	0	0	65	4.364615e+001	44	1.283115e+001	1.334340e+001	31	1.680645e+001	17	6.389676e+000	5.930400e+000	0	0	0	0	0	0	0	-3.09387	8.97762	0	0.37183	1	0	46.74	6.38968	1	0	46.74	46.8651	46.8651	36.9005	0.855485	16.8065	6.38968	0	8.42331	1	0
DATA	477	6	52	tair|AT1G08390.1|ref|NM_100712|ta|TA43815_3702|tc|TC300325	at|chr1:2643034-2643093	0		353	GTGGTATTTAGAAGTCATGGACGCATACAGACTCTTCTATGAGCCCTTGATCCAAGAGTT	348	0	A_84_P11405	AT1G08390	AT1G08390.1	tair|nucleic acid binding [AT1G08390.1]	8005.11	286.423	0	1	3.864124e+003	3.865557e+002	2	0	61	3.342885e+003	3212	5.537341e+002	5.559750e+002	36	1.772222e+001	16.5	6.835249e+000	6.857025e+000	0	0	0	0	0	0	0	3296.1	329.732	1	4.5303e-262	1	1	46.7831	6.83525	1	0	46.7831	47.8731	47.8731	3336.14	0.853001	17.7222	6.83525	0	3307.8	0	0
DATA	478	6	53	tair|AT2G18840.1|ref|NM_127440|ta|TA43023_3702|tc|TC292038	at|chr2:8167068-8167127	0		1073	TGGGTTTGGTTAAAAAGAAGATCATCATTTGTATGTGCCCCGCTCTATCTGCATTAAGCT	350	0	A_84_P147398	AT2G18840	AT2G18840.1	tair|integral membrane Yip1 family protein [AT2G18840.1]	8030.61	286.271	0	1	3.853053e+003	3.854498e+002	0	0	64	3.324000e+003	3200.5	6.883047e+002	8.043105e+002	33	1.606061e+001	17	4.278868e+000	4.447800e+000	0	0	0	0	0	0	0	3277.15	327.838	1	9.92458e-262	1	1	46.8525	4.27887	1	0	46.8525	47.5395	47.5395	3317.25	0.850533	16.0606	4.27887	0	3289.08	0	0
DATA	479	6	54	tair|AT3G55140.1|tair|AT3G55140.2|ref|NM_202710|ref|NM_115372	at|chr3:20451127-20451186	0		967	TCTCAAGCAAATCATGCAAATTTGTACCGGTTGGCAATCTTTGTCCCGTCCTTCTGATCA	352	0	A_84_P11839	AT3G55140	AT3G55140.1	tair|pectate lyase family protein [AT3G55140.1]	8056	286.423	0	1	7.408433e+003	7.409189e+002	0	0	63	6.330460e+003	6058	1.240364e+003	1.326186e+003	32	1.640625e+001	16.5	5.695835e+000	4.818450e+000	0	0	0	0	0	0	0	6283.48	628.412	1	3.56554e-300	1	1	46.977	5.69584	1	0	46.977	47.8731	47.8731	6323.71	0.848153	16.4063	5.69584	0	6295.69	0	0
DATA	480	6	55	tair|AT2G25760.1|tair|AT2G25760.2|ref|NM_201803|ref|NM_128136	at|chr2:10992040-10991981	0		2449	GTGTATCGACTGCAAAAACTTATCCTACTTTTCAACTTGGATGACTTGTTTGATGAAAGA	354	0	A_84_P62490	AT2G25760	AT2G25760.1	tair|protein kinase family protein [AT2G25760.1]	8081.57	286.392	0	1	1.057317e+004	1.057370e+003	0	0	64	8.989922e+003	8515	1.814962e+003	2.038575e+003	34	1.688235e+001	17	2.879022e+000	2.779875e+000	0	0	0	0	0	0	0	8942.88	894.333	1	5.09382e-321	1	1	47.0458	2.87902	1	0	47.0458	49.1849	49.1849	8983.18	0.845809	16.8824	2.87902	0	8955.33	0	0
DATA	481	6	56	tair|AT1G78880.1|tair|AT1G78882.1|ref|NM_001124146|ref|NM_106536	at|chr1:29657533-29657526	0		361	CCATCTATTCTCTAGCCAGGTTCGGAGTTGCCTGAAGAAATCAAATGGGTTTCGAGATAC	356	0	A_84_P851436	AT1G78880	AT1G78880.1	tair|balbiani ring 1-related / BR1-related [AT1G78880.1]	8106.81	286.533	0	1	7.187689e+002	7.266048e+001	1	0	65	6.535538e+002	629	1.454231e+002	1.504839e+002	34	1.773529e+001	18	3.752242e+000	3.521175e+000	0	0	0	0	0	0	0	606.342	61.2952	1	3.38855e-162	1	1	47.2123	3.75224	1	0	47.2123	49.5074	49.5074	646.808	0.843583	17.7353	3.75224	0	619.141	0	0
DATA	482	6	57	tair|AT4G16840.1|ref|NM_117786|ug|AK118753|ta|TA45032_3702	at|chr4:9475469-9475528	0		377	TTTTGTGCCGCAAACCATTCGTATTTGTAATTTTTGGTTCTGTAGACACACAAAAGGATC	358	0	A_84_P129556	AT4G16840	AT4G16840.1	tair|similar to unknown protein [Arabidopsis thaliana] (TAIR:AT2G35658.3); similar to unknown protein [Arabidopsis thaliana] (TAIR:AT2G35658.2); similar to unknown protein [Arabidopsis thaliana] (TAIR:AT2G35658.1) [AT4G16840.1]	8132	286.657	0	1	1.614051e+003	1.617573e+002	1	0	64	1.405359e+003	1364	2.315433e+002	2.457410e+002	33	1.827273e+001	18	5.281292e+000	4.447800e+000	0	0	0	0	0	0	0	1358.14	136.111	1	1.0051e-209	1	1	47.2156	5.28129	1	0	47.2156	45.4864	45.4864	1398.61	0.84145	18.2727	5.28129	0	1371.13	0	0
DATA	483	6	58	tair|AT3G25260.1|ref|NM_113432|ta|TA46940_3702|tc|TC306492	at|chr3:9202885-9202944	0		1587	ACGGGATGGCTCCGCGACGATCTTAATGAGTCCAGGCTCGAACTATTTTATTTGGTTTTA	360	0	A_84_P19305	AT3G25260	AT3G25260.1	tair|proton-dependent oligopeptide transport (POT) family protein [AT3G25260.1]	8157.56	286.353	0	1	3.157432e+001	1.115207e+001	2	0	62	7.390323e+001	74	1.634837e+001	1.686457e+001	34	1.717647e+001	18.5	5.936383e+000	7.042350e+000	0	0	0	0	0	0	0	26.5023	9.36063	1	2.878e-012	1	0	47.4009	5.93638	1	0	47.4009	46.8651	46.8651	67.1575	0.839362	17.1765	5.93638	0	39.8901	0	0
DATA	484	6	59	tair|AT2G03270.1|ref|NM_126378	at|chr2:995904-995963	0		1974	AGCAGTGATGCGTTTCTCAAACGTATGATCGAATACTTTGAGGAGCATGGCGAGTATCTC	362	0	A_84_P12614	AT2G03270	AT2G03270.1	tair|DNA-binding protein, putative [AT2G03270.1]	8182.89	286.773	0	1	2.884870e+003	2.886861e+002	0	0	66	2.463348e+003	2477.5	4.064925e+002	4.353284e+002	35	1.725714e+001	19	5.741197e+000	6.301050e+000	0	0	0	0	0	0	0	2415.94	241.761	1	1.00173e-243	1	1	47.4091	5.7412	1	0	47.4091	45.835	45.835	2456.6	0.837452	17.2571	5.7412	0	2429.54	0	0
DATA	485	6	60	tair|AT1G29760.1|ref|NM_102716|ta|TA50001_3702|ta|AI997993	at|chr1:10424087-10424146	0		1616	GGAGTCTGGAGGTAGATTATGAATCAACAGTTACTGTACATCATGTTTTTAACACGGCAA	364	0	A_84_P565723	AT1G29760	AT1G29760.1	tair|similar to unknown protein [Arabidopsis thaliana] (TAIR:AT2G34380.1); similar to unnamed protein product [Vitis vinifera] (GB:CAO48004.1); contains domain BERNARDINELLI-SEIP CONGENITAL LIPODYSTROPHY 2 HOMOLOG (BSCL2 PROTEIN) (PTHR21212) [AT1G29760.1]	8208.57	286.716	0	1	3.524909e+003	3.526546e+002	1	0	64	2.992875e+003	2889	5.846374e+002	5.556043e+002	33	1.800000e+001	18	7.132671e+000	8.154300e+000	0	0	0	0	0	0	0	2945.48	294.685	1	1.98582e-255	1	1	47.3975	7.13267	1	0	47.3975	46.5243	46.5243	2986.13	0.835618	18	7.13267	0	2959.29	0	0
DATA	486	6	61	tair|AT5G02500.2|ref|NM_001125684|ta|AA042376|ta|AA721839	at|chr5:553784-553743	0		973	AGATTGACTCTCTATACTGAGGGTATCGACTTCTACTCCACCATCACCCGTGCTAGATTT	366	0	A_84_P860187	HSC70-1	AT5G02500.2	tair|HSC70-1 (heat shock cognate 70 kDa protein 1); ATP binding [AT5G02500.2]	8233.99	286.614	0	1	2.260745e+004	2.260770e+003	0	0	65	1.890075e+004	18314	3.433979e+003	3.341039e+003	32	1.765625e+001	18	5.474925e+000	6.115725e+000	0	0	0	0	0	0	0	18853.3	1885.36	1	0	1	1	47.4068	5.47492	1	0	47.4068	51.0895	51.0895	18894	0.833944	17.6563	5.47492	0	18867.4	0	0
DATA	487	6	62	tair|AT1G22750.1|tair|AT1G22750.3|tair|AT1G22750.4|tair|AT1G22750.2	at|chr1:8052831-8052890	0		1009	ATGTACTTAACTTTTTTGGGTCACGACTTGAAAAACCACATATGGATTGAGACTTTTTGG	368	0	A_84_P86609	AT1G22750	AT1G22750.1	tair|similar to unnamed protein product [Vitis vinifera] (GB:CAO67528.1); contains InterPro domain Protein of unknown function DUF1475 (InterPro:IPR009943) [AT1G22750.1]	8259.11	286.648	0	1	6.744439e+003	6.745301e+002	0	0	65	5.661877e+003	5437	1.148908e+003	1.395868e+003	37	1.808108e+001	18	4.763159e+000	5.189100e+000	0	0	0	0	0	0	0	5614.41	561.513	1	1.59108e-293	1	1	47.4639	4.76316	1	0	47.4639	47.8731	47.8731	5655.13	0.832451	18.0811	4.76316	0	5628.77	0	0
DATA	488	6	63	tair|AT3G46658.1|ref|NR_022807|ug|AK117305	at|chr3:17202011-17202070	0		1884	AGAGTGGTAACCAAAGAAAAGCAAAAATGCTATTGTCTTCTTGGTTCTCTTGCCGCATTT	370	0	A_84_P761741	AT3G46658	AT3G46658.1	tair|other RNA [AT3G46658.1]	8284.5	286.5	0	1	3.076603e+002	3.260725e+001	5	0	63	3.030000e+002	302	5.375302e+001	5.300295e+001	41	1.685366e+001	16	5.703337e+000	6.671700e+000	0	0	0	0	0	0	0	255.698	27.1	1	8.70004e-112	1	1	47.3023	5.70334	1	0	47.3023	46.5243	46.5243	296.254	0.831104	16.8537	5.70334	0	270.15	0	0
DATA	489	6	64	tair|AT5G54220.1|ref|NM_124802|ug|EG459156|tc|NP231180	at|chr5:22028855-22028914	0		164	AGGATTGGCTTATAAAGATGGTAGCTGCATTTATCCTCCTCCTGAGGTTGATGGTCTTCC	372	0	A_84_P520348	AT5G54220	AT5G54220.1	tair|Encodes a defensin-like (DEFL) family protein. [AT5G54220.1]	8310.38	286.625	0	1	3.531325e+001	1.137911e+001	1	0	63	7.657143e+001	73	1.828777e+001	1.964445e+001	36	1.605556e+001	16	5.716864e+000	6.115725e+000	0	0	0	0	0	0	0	29.3076	9.44389	1	3.20111e-014	1	0	47.2638	5.71686	1	0	47.2638	45.1352	45.1352	69.8257	0.829932	16.0556	5.71686	0	43.9875	0	0
DATA	490	6	65	tair|AT5G48500.1|ref|NM_124226|ug|BT002825|ta|TA37726_3702	at|chr5:19671213-19671272	0		717	AAGGTGTTTTTTGCCAACACGGGTGCTTTGAAGAAACAAGCGTGAGAGACTTGAGTCAGA	374	0	A_84_P187444	AT5G48500	AT5G48500.1	tair|similar to unknown protein [Arabidopsis thaliana] (TAIR:AT2G10930.1) [AT5G48500.1]	8335.37	286.5	0	1	2.021369e+004	2.021398e+003	0	0	66	1.680415e+004	16074.5	3.348082e+003	3.533777e+003	29	1.748276e+001	17	5.526693e+000	6.671700e+000	0	0	0	0	0	0	0	16756.9	1675.72	1	0	1	1	47.2041	5.52669	1	0	47.2041	47.8731	47.8731	16797.4	0.82899	17.4828	5.52669	0	16771.8	0	0
DATA	491	6	66	ug|BE038835	unmapped	0		465	CTTGAAAACTAGCATAGTCTTTCTGATAACTTTGTTCGCTTGGCTGCCTTGCTTCCAGTG	376	0	A_84_P790088	BE038835	BE038835	ug|AB04H01 AB Arabidopsis thaliana cDNA 5' similar to drought-induced protein, mRNA sequence [BE038835]	8361.11	286.5	10.8915	1	1.089146e+001	1.084312e+001	2	0	62	4.953226e+001	51.5	1.124645e+001	1.111950e+001	32	1.640625e+001	16	4.331873e+000	3.706500e+000	0	0	0	0	0	0	0	2.36427	8.98074	0	0.49469	1	0	47.168	4.33187	1	0	47.168	56.9804	56.9804	42.7866	0.828243	16.4063	4.33187	0	17.509	1	0
DATA	492	6	67	tair|AT1G58380.1|tair|AT1G59359.1|tair|AT1G58684.1|tair|AT1G58983.1	at|chr1:21693070-21693129	0		373	CGAGGTTATGAAGATCATGCCTGTTCAGAAACAAACCAGAGCTGGTCAAAGGACTAGATT	378	0	A_84_P810275	XW6	AT1G58380.1	tair|XW6; structural constituent of ribosome [AT1G58380.1]	8386.5	286.5	0	1	1.042058e+005	1.042059e+004	0	3	65	8.630225e+004	84933	1.137182e+004	1.219439e+004	30	1.963333e+001	18.5	8.117598e+000	9.451575e+000	0	0	0	0	0	0	0	86255.1	8625.52	1	0	1	1	47.1038	8.1176	1	0	47.1038	57.5363	57.5363	86295.5	0.827738	19.6333	8.1176	0	86270.5	0	0
DATA	493	6	68	tair|AT5G57860.2|tair|AT5G57860.1|tair|AT5G57860.3|tair|AT5G57860.4	at|chr5:23455581-23455640	0		247	CAAAAACTGTTTGCTCTCATTGAGCAACCAGTCAACAATCAGCGTCTGGTCTTAATGTCT	380	0	A_84_P823491	AT5G57860	AT5G57860.2	tair|ubiquitin family protein [AT5G57860.2]	8411.35	286.984	0	1	5.932774e+002	6.031158e+001	0	0	65	5.378923e+002	528	8.614126e+001	8.302560e+001	29	1.558621e+001	16	5.368674e+000	4.447800e+000	0	0	0	0	0	0	0	490.931	49.9072	1	8.576e-150	1	1	46.9618	5.36867	1	0	46.9618	44.0646	44.0646	531.147	0.827489	15.5862	5.36867	0	506.45	0	0
DATA	494	6	69	tair|AT1G12840.1|ref|NM_101154|ta|TA30497_3702|tc|TC294255	at|chr1:4376895-4377053	0		641	TTCCCAAAAAGACTGGCTAGCATGTTATGAGACTTTGACCGATTATGTGGTTCCTAGGTC	382	0	A_84_P845914	DET3	AT1G12840.1	tair|DET3 (DE-ETIOLATED 3) [AT1G12840.1]	8436.94	286.768	0	1	1.366016e+004	1.366059e+003	0	0	66	1.135039e+004	11205	2.038124e+003	2.429055e+003	39	1.897436e+001	18	6.575421e+000	8.895600e+000	0	0	0	0	0	0	0	11303.6	1130.4	1	0	1	1	46.7655	6.57542	1	0	46.7655	46.5243	46.5243	11343.6	0.827489	18.9744	6.57542	0	11319.3	0	0
DATA	495	6	70	tair|AT1G18980.1|ref|NM_101755|ta|TA31461_3702|ta|AI998771	at|chr1:6557478-6557419	0		558	ATCGGCTGTTCTGCCTAGTACTCTGTTTGGCTCAAACCCTACCATTCCAAATGCTGTTTT	384	0	A_84_P20796	AT1G18980	AT1G18980.1	tair|germin-like protein, putative [AT1G18980.1]	8462.3	286.507	0	1	8.281489e+003	8.282199e+002	0	0	65	6.901846e+003	6629	1.161575e+003	1.282449e+003	33	1.787879e+001	17	6.045440e+000	4.447800e+000	0	0	0	0	0	0	0	6855.21	685.579	1	2.56326e-305	1	1	46.6402	6.04544	1	0	46.6402	46.8651	46.8651	6895.1	0.827775	17.8788	6.04544	0	6871.06	0	0
DATA	496	6	71	tair|AT5G38365.1	unmapped	0		5396	TCTCTTCTTTAACTGTGCATTCAGCCGTGAAGTTTGGTCTTCCTTTACTACAAGAGTGAA	386	0	A_84_P712198	AT5G38365	AT5G38365.1	tair|transposable element gene [AT5G38365.1]	8488	286.545	10.8898	0	1.088978e+001	1.083770e+001	0	0	62	4.611290e+001	46	1.278332e+001	1.352873e+001	39	1.820513e+001	18	6.614098e+000	6.671700e+000	0	0	0	0	0	0	0	-0.356768	8.97762	0	0.917859	1	0	46.4697	6.6141	1	0	46.4697	65	65	39.3672	0.82837	18.2051	6.6141	0	15.6608	1	0
DATA	497	6	72	tair|AT5G54370.1|ref|NM_124817|ta|TA38757_3702|ta|BT023723	at|chr5:22093709-22093768	0		980	TTCTGTTAAGTCAGAGATTGAATATGCAACTTTGGATTGTACCCGTGGAGCGTCTTCTGG	388	0	A_84_P20686	AT5G54370	AT5G54370.1	tair|late embryogenesis abundant protein-related / LEA protein-related [AT5G54370.1]	8513.13	286.771	0	1	3.699761e+003	3.701345e+002	0	0	66	3.114258e+003	3080	5.277179e+002	5.698744e+002	45	1.822222e+001	18	5.795331e+000	4.447800e+000	0	0	0	0	0	0	0	3068.08	306.939	1	7.75623e-258	1	1	46.1763	5.79533	1	0	46.1763	46.5243	46.5243	3107.51	0.829265	18.2222	5.79533	0	3084.14	0	0
DATA	498	6	73	tair|AT1G50780.1|ref|NM_103960|tc|NP306384	at|chr1:18824975-18825321	0		40	TCCTGTACCTCATTTCGATCCCCTACAGCGATGTGAATAACTTTGTTGGAGTTCTTCGTT	390	0	A_84_P554123	AT1G50780	AT1G50780.1	tair|electron carrier/ iron-sulfur cluster binding [AT1G50780.1]	8539.03	286.328	10.8612	1	1.086121e+001	1.080926e+001	3	0	62	4.174194e+001	39.5	1.378992e+001	1.186080e+001	41	1.787805e+001	18	5.916904e+000	6.671700e+000	0	0	0	0	0	0	0	-4.16241	8.97762	0	0.230115	1	0	45.9043	5.9169	1	0	45.9043	45.835	45.835	34.9962	0.830549	17.878	5.9169	0	11.9984	1	0
DATA	499	6	74	tair|AT3G19710.1|ref|NM_112861|ta|TA31589_3702|ta|TA31588_3702	at|chr3:6847440-6847283	0		998	AAAGACAAAAAGACCGGATTCAAAACAGGGGAAGAAACATTGGCTGCGAAGCTATACGAG	392	0	A_84_P17435	BCAT4	AT3G19710.1	tair|BCAT4 (BRANCHED-CHAIN AMINOTRANSFERASE4); catalytic/ methionine-oxo-acid transaminase [AT3G19710.1]	8564.09	286.896	0	1	2.509098e+004	2.509122e+003	0	0	67	2.092434e+004	20078	3.835978e+003	4.336976e+003	37	1.878378e+001	19	5.986722e+000	5.930400e+000	0	0	0	0	0	0	0	20878.7	2087.89	1	0	1	1	45.6249	5.98672	1	0	45.6249	46.8651	46.8651	20917.6	0.83212	18.7838	5.98672	0	20894.9	0	0
DATA	500	6	75	tair|AT1G30580.1|ref|NM_102795|ta|TA34450_3702|ta|AV795181	at|chr1:10832012-10831953	0		1191	GAGGGTAAAACATATGTTGTTCAGGATGGAGATATCATTTTCTTCAAGTTCAATGTTTCC	394	0	A_84_P23706	AT1G30580	AT1G30580.1	tair|GTP binding [AT1G30580.1]	8589.44	286.747	0	1	1.979684e+004	1.979714e+003	0	0	66	1.655812e+004	16164.5	2.757674e+003	3.288963e+003	30	1.760000e+001	17	4.882057e+000	5.003775e+000	0	0	0	0	0	0	0	16512.7	1651.3	1	0	1	1	45.3747	4.88206	1	0	45.3747	49.1849	49.1849	16551.4	0.83411	17.6	4.88206	0	16529.1	0	0
DATA	501	6	76	tc|TC312975	at|chr1:5451588-5451529	0		660	AGATTCCTCCACTGTTCATGGAATCCCCTCTGCTCAAACGCTAATCATTTTCTGATTTCT	396	0	A_84_P860718	TC312975	TC312975	Unknown	8615	286.545	0	0	3.080383e+001	1.116532e+001	1	0	61	7.088525e+001	67	1.832312e+001	2.223900e+001	35	1.720000e+001	16	3.961580e+000	3.706500e+000	0	0	0	0	0	0	0	25.7683	9.34012	1	9.09723e-012	1	0	45.1169	3.96158	1	0	45.1169	65	65	64.1396	0.83653	17.2	3.96158	0	42.2601	0	0
DATA	502	6	77	tair|AT2G28560.2|tair|AT2G28560.1|tair|AT2G28560.3|ref|NM_128416	at|chr2:12244833-12244674	0		722	CCTCAGTTGGGTTGGCATATCTCTTTCTTAAAATCGCTTGCTGAATTTTCACGGATTCCT	398	0	A_84_P757473	ATRAD51B/RAD51B	AT2G28560.2	tair|ATRAD51B/RAD51B [AT2G28560.2]	8640.23	286.916	0	1	6.078766e+001	1.230305e+001	0	0	66	9.589394e+001	90	2.384058e+001	2.242433e+001	33	1.739394e+001	16	5.074073e+000	5.189100e+000	0	0	0	0	0	0	0	51.0197	10.3261	1	4.56101e-030	1	1	44.8742	5.07407	1	0	44.8742	46.8651	46.8651	89.1482	0.83931	17.3939	5.07407	0	67.6533	0	0
DATA	503	6	78		 	66	Structural	0		1	1	DarkCorner	DarkCorner	DarkCorner		8665.64	286.861	10.706	1	1.070603e+001	1.065482e+001	3	0	62	4.224194e+001	43	1.038234e+001	9.451575e+000	29	1.562069e+001	16	4.538831e+000	4.447800e+000	0	0	0	0	0	0	0	-2.38632	8.97762	0	0.490682	1	0	44.6283	4.53883	1	0	44.6283	48.2044	48.2044	35.4962	0.842588	15.6207	4.53883	0	14.4087	0	0
DATA	504	6	79		 	66	Structural	0		1	1	DarkCorner	DarkCorner	DarkCorner		8691.42	286.573	10.6575	1	1.065749e+001	1.060652e+001	0	0	64	4.165625e+001	43	9.441917e+000	9.266250e+000	40	1.765000e+001	17.5	6.326785e+000	7.598325e+000	0	0	0	0	0	0	0	-2.72816	8.97762	0	0.430845	1	0	44.3844	6.32678	1	0	44.3844	57.5363	57.5363	34.9106	0.846425	17.65	6.32678	0	14.252	0	0
DATA	505	6	80		 	66	Structural	0		1	1	DarkCorner	DarkCorner	DarkCorner		8716.5	286.648	10.6048	1	1.060477e+001	1.055405e+001	4	0	62	4.069355e+001	39	1.156534e+001	1.019287e+001	27	1.629630e+001	16	5.253679e+000	4.077150e+000	0	0	0	0	0	0	0	-3.47797	8.97762	0	0.315602	1	0	44.1715	5.25368	1	0	44.1715	57.5363	57.5363	33.9479	0.850633	16.2963	5.25368	0	13.7085	0	0
DATA	506	6	81		 	66	Structural	0		1	1	DarkCorner	DarkCorner	DarkCorner		8741.71	286.565	10.5456	1	1.054560e+001	1.049516e+001	2	0	63	3.619048e+001	37	1.034853e+001	1.000755e+001	33	1.736364e+001	18	4.910564e+000	5.189100e+000	0	0	0	0	0	0	0	-7.77886	8.97762	0	0.0258713	1	0	43.9693	4.91056	1	0	43.9693	46.8651	46.8651	29.4448	0.855406	17.3636	4.91056	0	9.64034	0	0
DATA	507	6	82		 	66	Structural	0		1	1	DarkCorner	DarkCorner	DarkCorner		8767.5	286.648	10.4789	1	1.047888e+001	1.042876e+001	1	1	64	3.620313e+001	35	9.279059e+000	8.339625e+000	25	1.732000e+001	18	3.567445e+000	2.965200e+000	0	0	0	0	0	0	0	-7.56597	8.97762	0	0.0301421	1	0	43.7691	3.56745	1	0	43.7691	57.5363	57.5363	29.4574	0.860852	17.32	3.56745	0	10.1044	0	0
DATA	508	6	83		 	66	Structural	0		1	1	DarkCorner	DarkCorner	DarkCorner		8792.7	286.788	10.4074	1	1.040741e+001	1.035764e+001	1	0	64	3.826563e+001	37	9.543954e+000	1.074885e+001	28	1.475000e+001	15	5.568596e+000	5.189100e+000	0	0	0	0	0	0	0	-5.31637	8.97762	0	0.125964	1	0	43.582	5.5686	1	0	43.582	45.4864	45.4864	31.5199	0.866764	14.75	5.5686	0	12.6167	0	0
DATA	509	6	84		 	66	Structural	0		1	1	DarkCorner	DarkCorner	DarkCorner		8818.6	287.404	10.3281	1	1.032807e+001	1.027867e+001	0	0	64	3.996875e+001	38	1.146280e+001	1.278742e+001	30	1.646667e+001	17.5	6.251804e+000	6.301050e+000	0	0	0	0	0	0	0	-3.43609	8.97762	0	0.321444	1	0	43.4048	6.2518	1	0	43.4048	41.4593	41.4593	33.2231	0.873423	16.4667	6.2518	0	14.7818	0	0
DATA	510	6	85		 	66	Structural	0		1	1	DarkCorner	DarkCorner	DarkCorner		8843.45	286.831	10.2433	1	1.024335e+001	1.019435e+001	0	1	64	4.207813e+001	42	8.442720e+000	8.895600e+000	375	1.618933e+001	16	5.478094e+000	5.930400e+000	0	0	0	0	0	0	0	-1.15281	8.97762	0	0.738997	1	0	43.2309	5.47809	1	0	43.2309	45.4864	45.4864	35.3324	0.880647	16.1893	5.47809	0	17.371	0	0
DATA	511	7	1		 	66	Structural	0		1	1	DarkCorner	DarkCorner	DarkCorner		6697.52	292.638	10.3695	1	1.036946e+001	1.031986e+001	3	0	62	3.525806e+001	35	8.232155e+000	7.227675e+000	378	1.612963e+001	16	5.332113e+000	5.930400e+000	0	0	0	0	0	0	0	-6.11293	8.97762	0	0.0789077	1	0	41.371	5.33211	1	0	41.371	47.5395	47.5395	28.5124	0.869936	16.1296	5.33211	0	5.88903	0	0
DATA	512	7	2		 	66	Structural	0		1	1	DarkCorner	DarkCorner	DarkCorner		6722.51	292.69	10.3373	1	1.033734e+001	1.028790e+001	0	0	65	3.546154e+001	34	9.107135e+000	1.186080e+001	28	1.607143e+001	17	4.791416e+000	4.077150e+000	0	0	0	0	0	0	0	-6.1333	8.97762	0	0.0779264	1	0	41.5948	4.79142	1	0	41.5948	47.8731	47.8731	28.7158	0.87264	16.0714	4.79142	0	5.72747	0	0
DATA	513	7	3		 	66	Structural	0		1	1	DarkCorner	DarkCorner	DarkCorner		6748.72	292.908	10.3047	1	1.030466e+001	1.025537e+001	2	1	63	3.595238e+001	35	7.800803e+000	7.413000e+000	37	1.527027e+001	15	4.350279e+000	4.447800e+000	0	0	0	0	0	0	0	-5.99408	8.97762	0	0.0848394	1	0	41.9465	4.35028	1	0	41.9465	45.835	45.835	29.2067	0.875407	15.2703	4.35028	0	5.84198	0	0
DATA	514	7	4		 	66	Structural	0		1	1	DarkCorner	DarkCorner	DarkCorner		6773.52	293.111	10.2748	1	1.027480e+001	1.022566e+001	4	3	56	3.475000e+001	35	8.684888e+000	7.413000e+000	25	1.620000e+001	17	3.427827e+000	2.965200e+000	0	0	0	0	0	0	0	-7.52724	8.97762	0	0.0309817	1	0	42.2772	3.42783	1	0	42.2772	44.0646	44.0646	28.0043	0.877951	16.2	3.42783	0	4.2936	0	0
DATA	515	7	5		 	66	Structural	0		1	1	DarkCorner	DarkCorner	DarkCorner		6799.43	293.111	10.2448	1	1.024485e+001	1.019585e+001	2	0	61	3.770492e+001	37	1.027026e+001	1.037820e+001	27	1.640741e+001	16	4.765737e+000	4.818450e+000	0	0	0	0	0	0	0	-4.82528	8.97762	0	0.164555	1	0	42.5302	4.76574	1	0	42.5302	44.0646	44.0646	30.9592	0.880518	16.4074	4.76574	0	6.90247	0	0
DATA	516	7	6		 	66	Structural	0		1	1	DarkCorner	DarkCorner	DarkCorner		6824.5	292.9	10.2171	1	1.021714e+001	1.016827e+001	1	0	63	3.760317e+001	36	9.616081e+000	1.037820e+001	34	1.767647e+001	17.5	6.083861e+000	5.189100e+000	0	0	0	0	0	0	0	-5.13214	8.97762	0	0.139511	1	0	42.7353	6.08386	1	0	42.7353	47.8731	47.8731	30.8575	0.882906	17.6765	6.08386	0	6.48088	0	0
DATA	517	7	7		 	66	Structural	0		1	1	DarkCorner	DarkCorner	DarkCorner		6849.91	292.614	10.1904	1	1.019038e+001	1.014164e+001	4	0	60	3.643333e+001	35	1.014867e+001	1.111950e+001	37	1.724324e+001	17	4.399529e+000	3.706500e+000	0	0	0	0	0	0	0	-6.51638	8.97762	0	0.0612643	1	0	42.9497	4.39953	1	0	42.9497	57.259	57.259	29.6876	0.885224	17.2432	4.39953	0	4.99863	0	0
DATA	518	7	8		 	66	Structural	0		1	1	DarkCorner	DarkCorner	DarkCorner		6875.41	292.971	10.1647	1	1.016470e+001	1.011608e+001	1	0	63	3.838095e+001	38	9.620926e+000	1.000755e+001	34	1.600000e+001	16	4.112067e+000	4.262475e+000	0	0	0	0	0	0	0	-4.84096	8.97762	0	0.163198	1	0	43.2219	4.11207	1	0	43.2219	46.5243	46.5243	31.6353	0.887461	16	4.11207	0	6.62777	0	0
DATA	519	7	9	tair|AT2G28940.1|tair|AT2G28940.2|ref|NM_179797|ref|NM_201827	at|chr2:12434011-12433952	0		1366	TAGGGATAAGATGAACTTAAACAAGTCGCTTTCGAAGCTAGACTGGCGAAACTGGACACC	400	0	A_84_P11674	AT2G28940	AT2G28940.1	tair|protein kinase family protein [AT2G28940.1]	6900.57	293.103	0	1	2.013888e+003	2.016416e+002	0	0	63	1.834905e+003	1824	3.813632e+002	3.617544e+002	32	1.634375e+001	16	4.922689e+000	3.891825e+000	0	0	0	0	0	0	0	1791.46	179.371	1	4.54657e-226	1	1	43.4468	4.92269	1	0	43.4468	46.5243	46.5243	1828.16	0.889552	16.3438	4.92269	0	1802.85	0	0
DATA	520	7	10	ug|AV781489	at|chr2:1683089-1683030	0		383	CGCCACCCGCGGGCTTTTTCGAAGATTTTGAAGGTTTCTTCTTAATATAGACAACATCTT	402	0	A_84_P785287	AT2G04795	AV781489	ug|AV781489 RAFL2 Arabidopsis thaliana cDNA clone RAFL02-08-J17 3', mRNA sequence [AV781489]	6925.61	293.829	0	1	2.131814e+001	1.029300e+001	5	0	60	6.266667e+001	65.5	2.057122e+001	1.982977e+001	28	1.682143e+001	17	3.722341e+000	3.150525e+000	0	0	0	0	0	0	0	19.0059	9.1766	1	1.78421e-007	1	0	43.6607	3.72234	1	0	43.6607	36.1258	36.1258	55.921	0.891538	16.8214	3.72234	0	30.3125	0	0
DATA	521	7	11	ug|AV524886	at|chr1:001357617-001357557	0		291	CTGGTACTTACCGTCAGCTTTTCACCCTGAACAACTCATCATTTGTAAACAAGATGCAGC	404	0	A_84_P793013	TUA4	AV524886	ug|AV524886 Arabidopsis thaliana aboveground organs two to six-week old Arabidopsis thaliana cDNA clone APD12c08R 5', mRNA sequence [AV524886]	6951.44	293.028	0	1	1.227978e+004	1.228019e+003	0	0	63	1.101470e+004	10793	2.047726e+003	2.093431e+003	31	1.851613e+001	18	5.841638e+000	5.189100e+000	0	0	0	0	0	0	0	10970.8	1097.12	1	0	1	1	43.868	5.84164	1	0	43.868	48.2044	48.2044	11008	0.893406	18.5161	5.84164	0	10982.1	0	0
DATA	522	7	12	tair|AT3G03760.1|ref|NM_111247|ta|TA46081_3702|tc|TC291931	at|chr3:944590-944649	0		806	AGAGAGCGGTGCTGATTTTTCGGTGGCTGTTGGATCGACGGCGGTGGCTTCGAAGGTTAT	406	0	A_84_P277680	LBD20	AT3G03760.1	tair|LBD20 (LOB DOMAIN-CONTAINING PROTEIN 20) [AT3G03760.1]	6976.91	292.935	0	1	1.668442e+002	1.946680e+001	1	0	66	1.934091e+002	188	4.334760e+001	4.206877e+001	34	2.132353e+001	20.5	5.968202e+000	4.818450e+000	0	0	0	0	0	0	0	149.349	17.4255	1	2.28888e-081	1	1	44.06	5.9682	1	0	44.06	54.4085	54.4085	186.663	0.895141	21.3235	5.9682	0	160.524	0	0
DATA	523	7	13	tair|AT3G16590.1|ref|NM_112532|tc|NP301708	at|chr3:5650090-5650031	0		972	CTCATCGTGTGTACTTGTGATGAAAGTGGTAAGCCTTGCATATACATTGTGAAGGGGGAT	408	0	A_84_P523086	AT3G16590	AT3G16590.1	tair|F-box family protein [AT3G16590.1]	7002.5	293	10.0593	1	1.005935e+001	1.001292e+001	0	0	62	4.588710e+001	43	1.505085e+001	1.686457e+001	31	1.816129e+001	19	4.940289e+000	4.077150e+000	0	0	0	0	0	0	0	1.64769	8.97914	0	0.633997	1	0	44.2394	4.94029	1	0	44.2394	54.1152	54.1152	39.1414	0.896755	18.1613	4.94029	0	12.7401	1	0
DATA	524	7	14	tair|AT5G28500.1|ref|NM_122733|ug|T22873|ta|TA34258_3702	at|chr5:10477962-10478021	0		187	CAAAACAACAACTCTATCAACCATTCCGTCCACCACCATCACCAATCCCTCCAAAGTTCC	410	0	A_84_P801021	AT5G28500	AT5G28500.1	tair|similar to unknown protein [Arabidopsis thaliana] (TAIR:AT3G04550.1); similar to unnamed protein product [Vitis vinifera] (GB:CAO65032.1) [AT5G28500.1]	7027.65	293.12	0	1	6.441720e+002	6.518801e+001	1	0	64	6.230000e+002	641	1.051289e+002	9.099457e+001	27	1.714815e+001	16	5.972396e+000	6.671700e+000	0	0	0	0	0	0	0	578.6	58.5523	1	1.92084e-159	1	1	44.4002	5.9724	1	0	44.4002	48.8603	48.8603	616.254	0.898207	17.1481	5.9724	0	589.605	0	0
DATA	525	7	15	ta|TA29602_3702|tc|TC299909	at|chr4:15470341-15470400	0		299	CTATTCGAGACTGATTCTGTGTATGACTCAGAGAAGCTCGCTGAGAGAATTGCGAACGTA	412	0	A_84_P812497	TA29602_3702	TA29602_3702	tc|RUBA_ARATH (P21238) RuBisCO large subunit-binding protein subunit alpha, chloroplast precursor (60 kDa chaperonin subunit alpha) (CPN-60 alpha), partial (23%) [TC299909]	7053.09	293.104	0	1	2.097753e+004	2.097776e+003	0	0	67	1.891439e+004	18760	3.404405e+003	3.578255e+003	31	1.741935e+001	18	4.801210e+000	4.447800e+000	0	0	0	0	0	0	0	18869.8	1887.01	1	0	1	1	44.5391	4.80121	1	0	44.5391	46.8651	46.8651	18907.6	0.899527	17.4194	4.80121	0	18880.8	0	0
DATA	526	7	16	tair|AT5G13620.1|ref|NM_121365|tc|NP231602	at|chr5:4385461-4385402	0		832	TTTGGGCTCGAAAATACATTCCCAGATCCTCCATTAATAATAATCTTGCCCCATCCTATG	414	0	A_84_P585958	AT5G13620	AT5G13620.1	tair|similar to unknown protein [Arabidopsis thaliana] (TAIR:AT1G49290.1); similar to hypothetical protein [Vitis vinifera] (GB:CAN72326.1) [AT5G13620.1]	7078.29	293.286	10.0153	1	1.001529e+001	9.967384e+000	0	0	64	4.420313e+001	44.5	1.185518e+001	1.186080e+001	26	1.819231e+001	17.5	4.595817e+000	4.262475e+000	0	0	0	0	0	0	0	-0.45317	8.97762	0	0.895778	1	0	44.6563	4.59582	1	0	44.6563	41.4593	41.4593	37.4574	0.9007	18.1923	4.59582	0	10.3396	1	0
DATA	527	7	17	ug|BX822613	at|chr3:2365243-2365184	0		1071	TGTGGAGAGTGCGTGTTCTTTTGGAAGTTTACTGCCACTGGCTTTTTTCATATTTTCACT	416	0	A_84_P790043	AIR12	BX822613	ug|Arabidopsis thaliana Full-length cDNA Complete sequence from clone GSLTFB52ZE08 of Flowers and buds of strain col-0 of Arabidopsis thaliana (thale cress) [BX822613]	7103.67	293.333	0	1	6.249034e+002	6.327847e+001	2	0	64	6.082500e+002	604.5	1.471632e+002	1.547464e+002	30	1.726667e+001	17.5	5.680780e+000	5.003775e+000	0	0	0	0	0	0	0	563.492	57.0599	1	6.89415e-158	1	1	44.7576	5.68078	1	0	44.7576	46.8651	46.8651	601.504	0.901727	17.2667	5.68078	0	574.168	0	0
DATA	528	7	18	tair|AT4G16710.1|tair|AT4G16710.2|ref|NM_117772|ref|NM_179066	at|chr4:9399527-9399586	0		622	CTTCATCAAACCTTGACGAAAATGGAGTTGGGGTCTCTGGTTCAGTATACTCCAGGTGAT	418	0	A_84_P222086	AT4G16710	AT4G16710.1	tair|glycosyltransferase family protein 28 [AT4G16710.1]	7129.09	293.104	0	1	3.630613e+003	3.631975e+002	1	0	66	3.321788e+003	3273.5	7.410360e+002	6.834786e+002	31	1.651613e+001	17	4.985786e+000	4.818450e+000	0	0	0	0	0	0	0	3276.95	327.818	1	1.00061e-261	1	1	44.8374	4.98579	1	0	44.8374	46.8651	46.8651	3315.04	0.902589	16.5161	4.98579	0	3287.5	0	0
DATA	529	7	19	tair|AT5G04320.1|tair|AT5G04320.2|ref|NM_120514|ref|NM_001085057	at|chr5:1212296-1212355	0		1747	AAGACCATCGAGACATGCCGCAGAGAAAGTCCAATCATACAGAGAAGTCTCACTTAGAGT	420	0	A_84_P273130	AT5G04320	AT5G04320.1	tair|similar to unknown protein [Arabidopsis thaliana] (TAIR:AT3G10440.1); similar to hypothetical protein OsI_009118 [Oryza sativa (indica cultivar-group)] (GB:EAY87885.1); contains InterPro domain Shugoshin, C-terminal; (InterPro:IPR011515) [AT5G04320.1	7154.36	293.219	0	1	6.544854e+003	6.545609e+002	1	0	64	5.956953e+003	5641	1.306216e+003	1.280966e+003	29	2.013793e+001	21	4.493838e+000	3.706500e+000	0	0	0	0	0	0	0	5912.04	591.273	1	1.41551e-296	1	1	44.9091	4.49384	1	0	44.9091	44.7812	44.7812	5950.21	0.903312	20.1379	4.49384	0	5922.47	0	0
DATA	530	7	20	tair|AT5G42220.1|ref|NM_123587|ug|AY139764|ta|TA34729_3702	at|chr5:16894529-16894667	0		2722	AGCTCTTTCTCAAGAATATGCGGAGTTGCTAAGACGTGATATCGAAGGCCGGCTAAAAGA	422	0	A_84_P241673	AT5G42220	AT5G42220.1	tair|ubiquitin family protein [AT5G42220.1]	7180.01	293.118	0	1	1.758558e+004	1.758586e+003	0	0	67	1.594015e+004	15482	3.497396e+003	3.445562e+003	30	1.810000e+001	18	5.195157e+000	4.447800e+000	0	0	0	0	0	0	0	15895.2	1589.54	1	0	1	1	44.9701	5.19516	1	0	44.9701	46.8651	46.8651	15933.4	0.903876	18.1	5.19516	0	15905.5	0	0
DATA	531	7	21	tair|AT4G23130.1|tair|AT4G23130.2|ref|NM_179094|ref|NM_118442	at|chr4:12117779-12117720	0		1899	GAACAAGCAGGTCCATCGATGGATAAGTCTTCTCTTTGTTCCATTGATGCTGCATCGATT	424	0	A_84_P12886	CRK5	AT4G23130.1	tair|CRK5 (CYSTEINE-RICH RLK5); kinase [AT4G23130.1]	7205.32	293.694	0	1	4.722044e+001	1.099331e+001	0	0	64	8.771875e+001	85.5	2.445175e+001	2.891070e+001	28	1.928571e+001	17	7.012461e+000	7.598325e+000	0	0	0	0	0	0	0	42.7023	9.94146	1	5.19104e-024	1	0	45.0164	7.01246	1	0	45.0164	43.7019	43.7019	80.9731	0.904319	19.2857	7.01246	0	52.8582	0	0
DATA	532	7	22	tair|AT5G02450.1|ref|NM_120323|ta|TA29214_3702|ta|TA29216_3702	at|chr5:533542-534049	0		138	TTGTTACCAAACGCGAGCAACCTCCTCGCCCTAACAACAGAAAAGGGAAAACAAGCAAAA	426	0	A_84_P13926	AT5G02450	AT5G02450.1	tair|60S ribosomal protein L36 (RPL36C) [AT5G02450.1]	7231.07	293.301	0	1	2.453978e+004	2.453998e+003	0	0	65	2.224243e+004	22422	3.201331e+003	3.163127e+003	24	1.737500e+001	17	4.870608e+000	3.706500e+000	0	0	0	0	0	0	0	22197.4	2219.76	1	0	1	1	45.0519	4.87061	1	0	45.0519	50.1463	50.1463	22235.7	0.904547	17.375	4.87061	0	22207.4	0	0
DATA	533	7	23	tair|AT1G33110.1|tair|AT1G33110.2|ref|NM_103045|ref|NM_001036056	at|chr1:12007799-12007858	0		1150	CCCAAAGGAGCCAAGTTTGCAACACTAACCGCGGTTTTCACATCACTCTCTTTAGGAATA	428	0	A_84_P22583	AT1G33110	AT1G33110.1	tair|MATE efflux family protein [AT1G33110.1]	7256	293.203	0	1	9.555779e+003	9.556295e+002	1	0	64	8.689547e+003	8277.5	1.662511e+003	1.636790e+003	33	1.945455e+001	20	6.245453e+000	5.930400e+000	0	0	0	0	0	0	0	8644.46	864.492	1	5.14787e-319	1	1	45.0896	6.24545	1	0	45.0896	46.8651	46.8651	8682.8	0.904631	19.4545	6.24545	0	8654.37	0	0
DATA	534	7	24	tair|AT2G45480.1|ref|NM_180107|ug|BX820576|ta|TA53139_3702	at|chr2:18754426-18754485	0		1383	GGGTGAAGACGACGATGAGGAGTACTTGTCTTTGTTTTCACCAGGTGTTTAGAAACATAG	430	0	A_84_P788026	AtGRF9	AT2G45480.1	tair|AtGRF9 (GROWTH-REGULATING FACTOR 9) [AT2G45480.1]	7281.37	293.5	0	1	1.236376e+003	1.240353e+002	0	0	66	1.163515e+003	1142	2.463525e+002	2.605669e+002	35	1.857143e+001	18	5.158008e+000	4.447800e+000	0	0	0	0	0	0	0	1118.41	112.201	1	2.88839e-198	1	1	45.1011	5.15801	1	0	45.1011	47.8731	47.8731	1156.77	0.904591	18.5714	5.15801	0	1128.19	0	0
DATA	535	7	25	tair|AT5G28527.1	at|chr5:10514073-10514132	0		703	AAAGAGAAGCCTTCAGAAACAACAGTAGGTGAGGACGACTCTTTCTTAGTATGTTTTGAT	432	0	A_84_P707999	AT5G28527	AT5G28527.1	tair|pseudogene, hypothetical protein [AT5G28527.1]	7306.76	294	9.9742	1	9.974199e+000	9.926493e+000	1	0	64	3.981250e+001	38	1.260118e+001	1.241677e+001	35	1.765714e+001	17	5.604320e+000	4.818450e+000	0	0	0	0	0	0	0	-5.29895	8.97762	0	0.1272	1	0	45.1114	5.60432	1	0	45.1114	46.1809	46.1809	33.0668	0.90441	17.6571	5.60432	0	4.33857	1	0
DATA	536	7	26	tair|AT2G25410.1|ref|NM_128098|ug|EG489133|ta|TA51479_3702	at|chr2:10822905-10822964	0		1042	ATTGCTTCCATACTGAATGTATTGATGCGTGGCTCAAGTTGCATAGTTCCTGCCCGGTTT	434	0	A_84_P287050	AT2G25410	AT2G25410.1	tair|protein binding / zinc ion binding [AT2G25410.1]	7331.98	293.468	0	1	2.582128e+001	1.026118e+001	1	0	61	6.845902e+001	68	1.726323e+001	1.630860e+001	42	1.826190e+001	18	6.896657e+000	8.154300e+000	0	0	0	0	0	0	0	23.3425	9.27612	1	3.7125e-010	1	0	45.1165	6.89666	1	0	45.1165	43.7019	43.7019	61.7133	0.904001	18.2619	6.89666	0	32.872	0	0
DATA	537	7	27	tair|AT2G30420.1|ref|NM_179814|ta|TA51112_3702|tc|TC306316	at|chr2:12968120-12968061	0		479	GGATTATGAGAAACTCTGACTATTTTTCTCACAAACGACGACGTCTTAATAATTCTCCCT	436	0	A_84_P20058	AT2G30420	AT2G30420.1	tair|myb family transcription factor [AT2G30420.1]	7357.41	293.618	0	1	3.372022e+002	3.515380e+001	0	0	64	3.497969e+002	349	7.111252e+001	7.172077e+001	30	1.996667e+001	19.5	8.543936e+000	7.783650e+000	0	0	0	0	0	0	0	304.658	31.761	1	6.34324e-122	1	1	45.1388	8.54394	1	0	45.1388	46.8651	46.8651	343.051	0.903488	19.9667	8.54394	0	314.09	0	0
DATA	538	7	28	tair|AT4G16710.1|tair|AT4G16710.2|ref|NM_117772|ref|NM_179066	at|chr4:9398872-9398931	0		237	AGTGTTTGTAACTGTAGGAACAACGAGTTTCGATGCTCTTGTGAAAGCAGTGGTTAGTCA	438	0	A_84_P827240	AT4G16710	AT4G16710.1	tair|glycosyltransferase family protein 28 [AT4G16710.1]	7383	293.418	0	1	1.119218e+003	1.123627e+002	5	0	60	1.055567e+003	1017	2.023164e+002	1.558583e+002	41	1.965854e+001	19	6.839626e+000	7.413000e+000	0	0	0	0	0	0	0	1010.42	101.44	1	2.81711e-192	1	1	45.1467	6.83963	1	0	45.1467	45.835	45.835	1048.82	0.902791	19.6585	6.83963	0	1019.76	0	0
DATA	539	7	29	tair|AT5G14260.1|tair|AT5G14260.3|ref|NM_203049|ref|NM_180707	at|chr5:4604005-4604064	0		1746	TCGTGTCCTTGATCATTACAATCTGAGGTCGCTTAACTACGGTCAGTTTTTGTGTGTACA	440	0	A_84_P16801	AT5G14260	AT5G14260.1	tair|SET domain-containing protein [AT5G14260.1]	7408.44	293.389	0	1	1.541542e+004	1.541574e+003	1	0	63	1.394927e+004	13407	2.976728e+003	2.810268e+003	31	1.732258e+001	17	5.281333e+000	5.559750e+000	0	0	0	0	0	0	0	13904.1	1390.44	1	0	1	1	45.1459	5.28133	1	0	45.1459	48.2044	48.2044	13942.5	0.901962	17.3226	5.28133	0	13913.4	0	0
DATA	540	7	30	tc|TC305885	at|chr1:4910431-4910490	0		1538	ACAGTTCTCCGAAAGTGTAAGCTTCGCACCTTCTTTGTTCATCATACAATACTTAGGCTT	442	0	A_84_P851061	TC305885	TC305885	tc|NM_101302 MYB124; DNA binding {Arabidopsis thaliana} (exp=-1; wgp=0; cg=0), partial (96%) [TC305885]	7434	293.455	10.012	1	1.001205e+001	9.995736e+000	3	0	59	5.238983e+001	52	1.365084e+001	1.334340e+001	35	1.822857e+001	18	6.039506e+000	6.671700e+000	0	0	0	0	0	0	0	7.15271	9.00607	0	0.0402029	1	0	45.2371	6.03951	1	0	45.2371	55.8519	55.8519	45.6441	0.900991	18.2286	6.03951	0	16.397	1	0
DATA	541	7	31	tair|AT1G64640.1|ref|NM_105139|ta|TA39860_3702|tc|TC297515	at|chr1:24026477-24026418	0		288	TCCAATTTCAAGAGCTGCAACACCAAAGACCCAATCTTGTACATGAACGACGGCAACTCT	444	0	A_84_P19878	AT1G64640	AT1G64640.1	tair|plastocyanin-like domain-containing protein [AT1G64640.1]	7459	293.343	0	1	1.501659e+003	1.504969e+002	0	0	65	1.396615e+003	1367	3.130503e+002	3.195003e+002	35	1.600000e+001	15	5.729182e+000	5.930400e+000	0	0	0	0	0	0	0	1351.33	135.43	1	1.99166e-209	1	1	45.2899	5.72918	1	0	45.2899	45.4864	45.4864	1389.87	0.899889	16	5.72918	0	1360.55	0	0
DATA	542	7	32	tair|AT3G28740.1|ref|NM_113795|ug|AY050849|ta|TA42452_3702	at|chr3:10790120-10790061	0		1411	AAGTATCTAGACATGAGAGAAAGTGAAAAAGGAACCACAATGCGAAAAGCTACATCGTTG	446	0	A_84_P24073	AT3G28740	AT3G28740.1	tair|cytochrome P450 family protein [AT3G28740.1]	7484.36	293.219	0	1	9.178689e+003	9.179233e+002	0	0	65	8.293600e+003	8013	1.612282e+003	1.573780e+003	32	1.806250e+001	19	5.476857e+000	5.374425e+000	0	0	0	0	0	0	0	8248.27	824.876	1	3.03769e-316	1	1	45.3298	5.47686	1	0	45.3298	44.7812	44.7812	8286.85	0.898633	18.0625	5.47686	0	8257.47	0	0
DATA	543	7	33	tair|AT2G07736.1|tair|ATMG00300.1|tc|TC302960	at|chrM:90032-89973	0		22	TAGCAACTTCGAAAGAATGGGAAAGGCCCCGGCCCGTTGAAGCAAGTTGTAGTGAAGGAG	448	0	A_84_P755951	AT2G07736	AT2G07736.1	tair|transposable element gene [AT2G07736.1]	7509.94	293.618	0	1	2.454937e+002	2.650999e+001	0	0	64	2.656719e+002	262.5	4.535646e+001	4.003020e+001	39	1.715385e+001	16	5.570309e+000	5.189100e+000	0	0	0	0	0	0	0	220.276	23.7868	1	3.1714e-103	1	1	45.3956	5.57031	1	0	45.3956	46.1809	46.1809	258.926	0.897279	17.1538	5.57031	0	229.479	0	0
DATA	544	7	34	tair|AT1G47610.1|ref|NM_103654|ta|TA51970_3702|ta|CNS0AB9J	unmapped	0		1043	AGGTTGGTTTTGTATAGTGGAAGTCTTGACAAATCGGTCAAAGTGTGGAGGGTACCACGT	450	0	A_84_P18051	AT1G47610	AT1G47610.1	tair|transducin family protein / WD-40 repeat family protein [AT1G47610.1]	7535.58	293.427	0	1	6.536002e+001	1.196543e+001	1	0	63	1.039841e+002	101	2.542509e+001	2.520420e+001	29	1.906897e+001	19	4.934797e+000	5.189100e+000	0	0	0	0	0	0	0	58.5455	10.7179	1	2.35965e-035	1	1	45.4386	4.9348	1	0	45.4386	57.5363	57.5363	97.2384	0.895739	19.069	4.9348	0	67.7502	0	0
DATA	545	7	35	tair|AT3G10480.1|tair|AT3G10480.2|ref|NM_202543|ref|NM_111883	at|chr3:3266972-3267031	0		1591	ATCCTTTTTTACTTTGGATGTTTCTGCATCTTTTGGGAACATTTTCAGGCTGATCCATTG	452	0	A_84_P291084	ANAC050	AT3G10480.1	tair|ANAC050; transcription factor [AT3G10480.1]	7560.75	293.563	0	1	4.691866e+003	4.692940e+002	0	0	66	4.240712e+003	4044	1.015823e+003	1.037079e+003	31	1.625806e+001	15	3.872706e+000	3.706500e+000	0	0	0	0	0	0	0	4195.17	419.613	1	2.5822e-276	1	1	45.5448	3.87271	1	0	45.5448	47.5395	47.5395	4233.97	0.894136	16.2581	3.87271	0	4204.44	0	0
DATA	546	7	36	tair|AT3G02520.1|ref|NM_111119|ta|TA33748_3702|ta|BP588384	at|chr3:527095-527036	0		706	AGCTGGATACATTAGGAGAAGAATCATACAAAGACAGTACGTTGATAATGCAACTTCTCC	454	0	A_84_P20227	GRF7	AT3G02520.1	tair|GRF7 (GENERAL REGULATORY FACTOR 7); protein phosphorylated amino acid binding [AT3G02520.1]	7586	293.809	0	1	1.731292e+003	1.734212e+002	1	0	64	1.590688e+003	1534	2.961144e+002	2.742810e+002	34	1.773529e+001	17.5	5.264569e+000	5.003775e+000	0	0	0	0	0	0	0	1545.05	154.765	1	2.46986e-217	1	1	45.642	5.26457	1	0	45.642	46.8651	46.8651	1583.94	0.892423	17.7353	5.26457	0	1554.38	0	0
DATA	547	7	37	ta|BX838487|tc|TC299466	unmapped	0		948	CACAGTTGTAGTGGCCAACAAGTATATAAACGTTCAACCGGCGTTGCATCGGAATAATAA	456	0	A_84_P847448	BX838487	BX838487	tc|NM_119928 SHR (SHORT ROOT); transcription factor {Arabidopsis thaliana} (exp=-1; wgp=0; cg=0), partial (54%) [TC299466]	7611.58	293.427	0	1	1.497472e+001	1.019195e+001	2	0	62	5.906452e+001	58	1.703407e+001	1.890315e+001	36	1.655556e+001	16	4.391189e+000	5.374425e+000	0	0	0	0	0	0	0	13.3353	9.07612	1	0.000173247	1	0	45.7293	4.39119	1	0	45.7293	57.5363	57.5363	52.3188	0.890519	16.5556	4.39119	0	22.7558	1	0
DATA	548	7	38	tair|AT4G21705.1|ref|NM_148369|ug|BT003959|ta|TA47895_3702	at|chr4:11533136-11533077	0		1641	TTTGTTAAGAACACTCTCTAGACTCTGTTTTCATAGCATCTATAGAACAGTCTACAAGAG	458	0	A_84_P606327	AT4G21705	AT4G21705.1	tair|pentatricopeptide (PPR) repeat-containing protein [AT4G21705.1]	7637	293.809	0	1	2.070849e+003	2.073312e+002	0	0	65	1.885908e+003	1809	3.909109e+002	4.514517e+002	36	1.602778e+001	15	4.519710e+000	4.818450e+000	0	0	0	0	0	0	0	1840.14	184.233	1	1.18788e-227	1	1	45.7656	4.51971	1	0	45.7656	46.8651	46.8651	1879.16	0.888593	16.0278	4.51971	0	1849.59	0	0
DATA	549	7	39	tair|AT3G11060.1|ref|NM_111943|ug|EG475965|tc|NP306340	at|chr3:3466911-3466852	0		39	AGAGGATTATGGTATGCAATGACTCTACTCTCCATCTTTGGCCTCTCCATATCCCTCAAC	460	0	A_84_P797928	AT3G11060	AT3G11060.1	tair|similar to unknown protein [Arabidopsis thaliana] (TAIR:AT3G06545.1) [AT3G11060.1]	7662.77	293.938	0	1	3.845787e+001	1.083249e+001	0	0	66	7.989394e+001	80.5	1.861772e+001	1.908847e+001	33	1.687879e+001	18	5.054438e+000	5.930400e+000	0	0	0	0	0	0	0	34.0936	9.6032	1	1.1425e-017	1	0	45.8003	5.05444	1	0	45.8003	45.4864	45.4864	73.1482	0.886519	16.8788	5.05444	0	43.574	0	0
DATA	550	7	40	tair|AT2G36835.1|ref|NM_129239|ta|TA36967_3702|ta|TA36966_3702	at|chr2:15456954-15456895	0		457	TGTCGAGCTGATGAATAAGTCCTTCATTGACCGCTAAGCACAGTGGATAACCGGTCATAT	462	0	A_84_P596261	AT2G36835	AT2G36835.1	tair|similar to hypothetical protein [Vitis vinifera] (GB:CAN81061.1) [AT2G36835.1]	7687.94	293.768	0	1	2.434170e+004	2.434191e+003	0	0	66	2.157315e+004	20950.5	4.490298e+003	5.152776e+003	41	1.753659e+001	16	4.701583e+000	5.189100e+000	0	0	0	0	0	0	0	21527.2	2152.74	1	0	1	1	45.9571	4.70158	1	0	45.9571	46.5243	46.5243	21566.4	0.884375	17.5366	4.70158	0	21536.9	0	0
DATA	551	7	41	tair|AT4G32940.1|ref|NM_119448|ug|AK230158|ta|TA30307_3702	at|chr4:15902965-15902650	0		306	CTAGCGGATATTGGAATTACAGGCATCAGGCTGATATATGCCATGCCTATCAACTTCTGA	464	0	A_84_P813613	GAMMA-VPE	AT4G32940.1	tair|GAMMA-VPE (Vacuolar processing enzyme gamma); cysteine-type endopeptidase [AT4G32940.1]	7713.38	293.646	0	1	3.136251e+002	3.297245e+001	2	0	62	3.227581e+002	307.5	6.510740e+001	6.004530e+001	37	1.756757e+001	18	5.659508e+000	5.930400e+000	0	0	0	0	0	0	0	276.659	29.0861	1	2.45193e-116	1	1	46.0992	5.65951	1	0	46.0992	45.1352	45.1352	316.012	0.882132	17.5676	5.65951	0	286.486	0	0
DATA	552	7	42	ta|TA41752_3702|tc|TC307157	unmapped	0		416	ATCTTGGTCCTTTTGGATGGGTCTTCGTGAATTCCGGTGAAAGTTTCAAACTTTGGATTT	466	0	A_84_P825924	TA41752_3702	TA41752_3702	Unknown	7738.73	293.581	0	1	1.148623e+001	1.026825e+001	1	0	64	5.631250e+001	52.5	1.723219e+001	1.501132e+001	47	1.589362e+001	16	4.569436e+000	4.818450e+000	0	0	0	0	0	0	0	10.1059	9.03433	1	0.00401569	1	0	46.2066	4.56944	1	0	46.2066	44.0646	44.0646	49.5668	0.879831	15.8936	4.56944	0	20.078	1	0
DATA	553	7	43	tair|AT1G80870.1|ref|NM_106735|ta|H76842|ta|H77140	at|chr1:30398961-30399020	0		1936	AGAAAGCTCCAGAGTTACGGCCTGATGTTAGTGAAGTTGTGAGAATCTTGAGAGGGGAAA	468	0	A_84_P16109	AT1G80870	AT1G80870.1	tair|protein kinase family protein [AT1G80870.1]	7764.06	293.686	0	1	6.587336e+003	6.588131e+002	0	0	65	5.826569e+003	5467	1.315584e+003	1.420331e+003	42	1.797619e+001	18	6.280003e+000	6.671700e+000	0	0	0	0	0	0	0	5780.27	578.096	1	3.03568e-295	1	1	46.3022	6.28	1	0	46.3022	46.8651	46.8651	5819.82	0.877482	17.9762	6.28	0	5790.38	0	0
DATA	554	7	44	tair|AT1G32640.1|ref|NM_102998|ug|X99548|ta|TA30254_3702	at|chr1:11799105-11799046	0		1863	ATTCAACAAGCGACGGTGAAGATGGGTTTTAGGATCTATACGCAAGAACAGCTCAGAGCA	470	0	A_84_P17140	ATMYC2	AT1G32640.1	tair|ATMYC2 (JASMONATE INSENSITIVE 1); DNA binding / transcription factor [AT1G32640.1]	7789.35	293.778	0	1	9.804292e+003	9.804829e+002	1	0	64	8.625922e+003	8064	2.054656e+003	2.183499e+003	25	1.704000e+001	16	4.596013e+000	4.447800e+000	0	0	0	0	0	0	0	8579.53	858	1	1.43511e-318	1	1	46.3881	4.59601	1	0	46.3881	47.5395	47.5395	8619.18	0.875079	17.04	4.59601	0	8589.78	0	0
DATA	555	7	45	tair|AT5G66816.1|ref|NM_001126042	at|chr5:26698912-26698971	0		191	GATGAAGGAGAATGAAGAAAATGCTGGAGGGTATAAAGATGACTTCGAACCTACGACGCC	472	0	A_84_P769524	AT5G66816	AT5G66816.1	tair|similar to unknown protein [Arabidopsis thaliana] (TAIR:AT3G50610.1); similar to unnamed protein product [Vitis vinifera] (GB:CAO71825.1) [AT5G66816.1]	7815	293.455	0	1	3.663545e+001	1.092166e+001	0	0	62	7.843548e+001	74.5	2.574568e+001	2.613082e+001	33	2.272727e+001	20	1.083188e+001	8.154300e+000	0	0	0	0	0	0	0	31.9665	9.52976	1	4.0144e-016	1	0	46.469	10.8319	1	0	46.469	55.8519	55.8519	71.6898	0.872556	22.7273	10.8319	0	42.3726	0	0
DATA	556	7	46		 	66	Structural	0		474	-1	(-)3xSLv1	NegativeControl	NegativeControl		7840.07	293.809	10.3673	1	1.036734e+001	1.031775e+001	0	0	66	4.074242e+001	40.5	1.150961e+001	1.241677e+001	33	1.784848e+001	17	5.274474e+000	5.930400e+000	0	0	0	0	0	0	0	-5.79675	8.97762	0	0.0954893	1	0	46.5392	5.27447	1	1	46.5392	46.5243	46.5243	33.9967	0.870114	17.8485	5.27447	0	4.74671	1	0
DATA	557	7	47	tair|AT2G27030.2|tair|AT2G27030.3|ref|NM_179765|ref|NM_179766	at|chr2:11541278-11541337	0		2193	TCCTTTTCTTTATATGTTTGTGTGCAATAAGAGATTTGTACCTCTCACACCCATTAAACG	476	0	A_84_P513614	CAM5	AT2G27030.2	tair|CAM5 (CALMODULIN 5); calcium ion binding [AT2G27030.2]	7865.6	293.765	0	1	9.617500e+003	9.618057e+002	0	0	65	8.390385e+003	8126	1.609968e+003	1.782826e+003	30	1.893333e+001	20	5.002988e+000	6.486375e+000	0	0	0	0	0	0	0	8343.78	834.427	1	6.34661e-317	1	1	46.6015	5.00299	1	0	46.6015	46.5243	46.5243	8383.64	0.867563	18.9333	5.00299	0	8354.48	0	0
DATA	558	7	48	tair|AT1G79100.1|ref|NM_106561|tc|NP041893|ta|DQ446442	at|chr1:29758936-29758995	0		90	GATGCATATGTTGAATTCAAGGCAAAAATAGCTGATGCTGAGAAACCACAGCTGTACATG	478	0	A_84_P541047	AT1G79100	AT1G79100.1	tair|arginine/serine-rich protein-related [AT1G79100.1]	7891.33	293.5	10.4292	1	1.042921e+001	1.037933e+001	3	0	63	4.190476e+001	40	1.160327e+001	1.371405e+001	35	1.905714e+001	18	6.178439e+000	5.559750e+000	0	0	0	0	0	0	0	-4.77723	8.97762	0	0.16877	1	0	46.682	6.17844	1	0	46.682	57.5363	57.5363	35.1591	0.864952	19.0571	6.17844	0	6.10117	1	0
DATA	559	7	49	tair|AT3G07280.1|ug|EG500605|ug|AY074562|ta|TA46493_3702	at|chr3:2320566-2320507	0		655	TTTGGGAGATCATAAAGAAATGTTTGGAGCTTCTAAGTGATATTATTGGATATGGTGGAC	480	0	A_84_P720051	AT3G07280	AT3G07280.1	tair|pseudogene of unknown protein [AT3G07280.1]	7916.24	294	0	1	3.865949e+002	4.003628e+001	3	0	62	3.801290e+002	362	7.730703e+001	7.172077e+001	27	1.707407e+001	17	5.158458e+000	3.335850e+000	0	0	0	0	0	0	0	333.432	34.5307	1	3.58949e-127	1	1	46.6967	5.15846	1	0	46.6967	46.8651	46.8651	373.383	0.862485	17.0741	5.15846	0	344.419	0	0
DATA	560	7	50	tair|AT4G16580.1|ref|NM_117759|ta|TA41190_3702|ta|CNS0A4N5	at|chr4:9341258-9341199	0		1610	CTTCAGATACTACGGTGGTAAGCTTGATGACATTACAGTTGTTGTCTCTTATGTGGCGGC	482	0	A_84_P61980	AT4G16580	AT4G16580.1	tair|catalytic [AT4G16580.1]	7941.66	293.808	0	1	8.641704e+003	8.642334e+002	0	0	65	7.477815e+003	7189	1.669507e+003	1.699801e+003	33	1.524242e+001	15	5.135844e+000	6.671700e+000	0	0	0	0	0	0	0	7431.07	743.161	1	4.41351e-310	1	1	46.7498	5.13584	1	0	46.7498	48.5334	48.5334	7471.07	0.859907	15.2424	5.13584	0	7442.23	0	0
DATA	561	7	51	tair|AT1G74140.5|tair|AT1G74140.4|tair|AT1G74140.1|tair|AT1G74140.2	at|chr1:27883350-27883409	0		1090	GGGTTGGACTTTTGTTTTGTAAACTGAAACCAAGAGATCAATTTGATGGGTTTGGACCGT	484	0	A_84_P754788	AT1G74140	AT1G74140.5	tair|similar to rhomboid family protein [Arabidopsis thaliana] (TAIR:AT1G74130.1); similar to unnamed protein product [Vitis vinifera] (GB:CAO62451.1); contains InterPro domain Peptidase S54, rhomboid; (InterPro:IPR002610) [AT1G74140.5]	7966.94	293.597	10.5216	1	1.052162e+001	1.048179e+001	1	0	63	5.084127e+001	51	1.494960e+001	1.482600e+001	32	1.584375e+001	16.5	4.429442e+000	5.189100e+000	0	0	0	0	0	0	0	4.02116	8.98662	0	0.246234	1	0	46.8201	4.42944	1	0	46.8201	44.0646	44.0646	44.0956	0.857356	15.8438	4.42944	0	15.3836	1	0
DATA	562	7	52	tair|AT3G26330.1|ref|NM_113540|ta|TA46780_3702|tc|TC305528	at|chr3:9648615-9648556	0		1045	ATCAAATTGGGGGCAAGTCAATGATCTGCTTGGATGACATAGACCAACTCCATTACCTGA	486	0	A_84_P18388	CYP71B37	AT3G26330.1	tair|CYP71B37 (cytochrome P450, family 71, subfamily B, polypeptide 37); oxygen binding [AT3G26330.1]	7992.33	294.203	0	1	7.206656e+002	7.282769e+001	1	0	64	6.629375e+002	630.5	1.513672e+002	1.527078e+002	29	1.703448e+001	17	5.628263e+000	5.930400e+000	0	0	0	0	0	0	0	616.086	62.2592	1	3.91233e-163	1	1	46.852	5.62826	1	0	46.852	46.8651	46.8651	656.192	0.854884	17.0345	5.62826	0	627.603	0	0
DATA	563	7	53	tair|AT4G13440.1|ref|NM_117418|tc|TC301595	at|chr4:7810608-7810667	0		397	ATCGTCTCTTTTTGGATAGTTATGTCTTATTACGATCAAGACGTATCCACCATCCTTCGG	488	0	A_84_P514782	AT4G13440	AT4G13440.1	tair|calcium-binding EF hand family protein [AT4G13440.1]	8018.21	294.134	0	1	3.474874e+001	1.109126e+001	1	0	65	7.653846e+001	74	1.663212e+001	1.556730e+001	34	1.644118e+001	16	5.383427e+000	5.745075e+000	0	0	0	0	0	0	0	29.6179	9.45357	1	1.93001e-014	1	0	46.9206	5.38343	1	0	46.9206	46.1809	46.1809	69.7928	0.852344	16.4412	5.38343	0	41.3555	0	0
DATA	564	7	54	tair|AT5G35720.1|tc|NP231085	unmapped	0		1127	ACAACAACAACTTATGATAACTCTTACGACAATCCCTCCACCGGACAGCTCGAAAGGGTA	490	0	A_84_P101576	AT5G35720	AT5G35720.1	tair|transposable element gene [AT5G35720.1]	8043.3	294.031	0	1	1.073124e+001	1.061721e+001	1	0	64	5.610938e+001	52	1.787888e+001	1.686457e+001	33	1.736364e+001	18	5.337475e+000	4.447800e+000	0	0	0	0	0	0	0	9.12075	9.02384	1	0.00922204	1	0	46.9886	5.33747	1	0	46.9886	45.4864	45.4864	49.3637	0.849925	17.3636	5.33747	0	21.0845	1	0
DATA	565	7	55	tair|AT4G15733.1|ref|NM_001036571	at|chr4:8962041-8962100	0		184	CTAAGAATTGCAAATGCACTCCTCTTCCTCACAATCGTCGTCAATGTGACTGTTTTGTCG	492	0	A_84_P764715	SCRL11	AT4G15733.1	tair|SCRL11 (SCR-Like 11) [AT4G15733.1]	8069	293.545	0	1	8.560629e+001	1.361996e+001	0	0	62	1.195968e+002	120	2.694284e+001	2.742810e+001	37	1.662162e+001	16	4.348380e+000	3.706500e+000	0	0	0	0	0	0	0	72.5494	11.5426	1	1.5448e-044	1	1	47.0474	4.34838	1	0	47.0474	55.8519	55.8519	112.851	0.847477	16.6216	4.34838	0	84.7528	0	0
DATA	566	7	56	tair|AT1G30990.1|ref|NM_102837|tc|NP229971	at|chr1:11052965-11053024	0		379	CAGAACCCGCCAAGTTTTATAAGTTTCTCGAGAAGATGATTGCTGATTCGGATGACCACA	494	0	A_84_P17973	AT1G30990	AT1G30990.1	tair|major latex protein-related / MLP-related [AT1G30990.1]	8094.04	294.06	0	1	3.379139e+001	1.114601e+001	6	0	63	7.571429e+001	76	1.826722e+001	1.667925e+001	36	1.669444e+001	17	3.670885e+000	3.150525e+000	0	0	0	0	0	0	0	28.5617	9.42101	1	1.07359e-013	1	0	47.1526	3.67089	1	0	47.1526	46.8651	46.8651	68.9686	0.845236	16.6944	3.67089	0	41.0337	0	0
DATA	567	7	57	tair|AT4G02790.1|ref|NM_116513|ta|TA36106_3702|tc|TC288770	at|chr4:1248863-1248922	0		847	TCGATGATCAAGCAGCTGCTATAAAGCTGGCAATTTGTGATGACATTGGAGAGAAAGCTT	496	0	A_84_P820904	AT4G02790	AT4G02790.1	tair|GTP-binding family protein [AT4G02790.1]	8119.35	294.138	0	1	5.453681e+003	5.454721e+002	0	2	63	4.644841e+003	4529	7.300936e+002	7.390761e+002	28	1.803571e+001	18	3.202801e+000	3.150525e+000	0	0	0	0	0	0	0	4597.56	459.843	1	1.00615e-281	1	1	47.285	3.2028	1	0	47.285	45.4864	45.4864	4638.1	0.843019	18.0357	3.2028	0	4610.35	0	0
DATA	568	7	58	tair|AT3G49305.1|ref|NM_114790	at|chr3:18291056-18290816	0		119	ACCAACCAATATTCCTTAAACAATCTTGAGGAGAGTATCCCCACGATCATGGATTATCCA	498	0	A_84_P539551	AT3G49305	AT3G49305.1	tair|similar to proline-rich family protein [Arabidopsis thaliana] (TAIR:AT3G49300.1) [AT3G49305.1]	8145.42	294.056	10.7285	1	1.072850e+001	1.067719e+001	1	1	62	4.059677e+001	39.5	9.226583e+000	8.895600e+000	35	1.671429e+001	16	5.261242e+000	5.559750e+000	0	0	0	0	0	0	0	-6.75022	8.97762	0	0.0526431	1	0	47.347	5.26124	1	0	47.347	48.2044	48.2044	33.8511	0.840823	16.7143	5.26124	0	6.30682	1	0
DATA	569	7	59	tair|AT1G55570.1|ref|NM_104433|ug|AF367325|ta|TA42282_3702	at|chr1:20762887-20762946	0		1320	CATCTCGGACAACCCAAATCCTGATCAGATCAAGAACATCAAGATCGAACCCAATGTTCT	500	0	A_84_P15137	SKS12	AT1G55570.1	tair|SKS12 (SKU5 Similar 12); copper ion binding / oxidoreductase [AT1G55570.1]	8170.52	294.242	10.754	1	1.075396e+001	1.070253e+001	1	1	65	4.029231e+001	40	9.999567e+000	1.111950e+001	38	1.797368e+001	19	6.122563e+000	7.227675e+000	0	0	0	0	0	0	0	-7.15697	8.97762	0	0.040086	1	0	47.4493	6.12256	1	0	47.4493	42.9674	42.9674	33.5466	0.838832	17.9737	6.12256	0	6.20393	1	0
DATA	570	7	60	tair|AT5G10830.1|ref|NM_121121|ug|AK228188|ta|TA32102_3702	at|chr5:3424568-3424627	0		748	TTGAAACCGCTTGGGGAGGTTCTGATCTGGTTCGTTCCGTCGTTTACAAAGCTTTTATGA	502	0	A_84_P20574	AT5G10830	AT5G10830.1	tair|embryo-abundant protein-related [AT5G10830.1]	8195.51	294.129	0	1	9.431076e+003	9.431686e+002	0	0	64	7.940766e+003	7263.5	1.865864e+003	2.045432e+003	31	1.787097e+001	18	6.009670e+000	6.671700e+000	0	0	0	0	0	0	0	7893.32	789.383	1	1.20362e-313	1	1	47.4428	6.00967	1	0	47.4428	47.8731	47.8731	7934.02	0.836948	17.871	6.00967	0	7906.89	0	0
DATA	571	7	61	tair|AT1G09010.1|ref|NM_100772|ug|AY045934|ta|TA33317_3702	at|chr1:2895706-2895647	0		2487	GCAAATACCTCTCAAGATCACTTGCAATGCAGTTATGGTGGGTTCAAGATATGAGCTGGA	504	0	A_84_P789949	AT1G09010	AT1G09010.1	tair|glycoside hydrolase family 2 protein [AT1G09010.1]	8221.09	294.031	0	1	3.870634e+003	3.872127e+002	0	0	68	3.280029e+003	3156	6.275212e+002	7.407440e+002	35	1.791429e+001	18	5.731089e+000	7.042350e+000	0	0	0	0	0	0	0	3232.59	323.383	1	6.38597e-261	1	1	47.4431	5.73109	1	0	47.4431	46.5243	46.5243	3273.28	0.835157	17.9143	5.73109	0	3246.39	0	0
DATA	572	7	62	tair|AT5G47455.2|ref|NM_180816|ta|TA36175_3702|tc|TC294010	at|chr5:19269628-19269687	0		621	AGCCTCATGATTGATTTCATGACTAGTTTGACATTGCGTTAACATAACCAACAACTCAAA	506	0	A_84_P567310	AT5G47455	AT5G47455.2	tair|similar to unknown protein [Arabidopsis thaliana] (TAIR:AT4G17310.1); similar to transcription factor [Arabidopsis thaliana] (TAIR:AT4G17310.2); similar to hypothetical protein 25.t00029 [Brassica oleracea] (GB:ABD64980.1) [AT5G47455.2]	8246.58	293.573	0	1	1.013514e+002	1.478967e+001	0	0	64	1.319219e+002	136.5	3.567948e+001	4.169812e+001	36	1.777778e+001	18	5.166436e+000	4.633125e+000	0	0	0	0	0	0	0	84.4768	12.3272	1	1.17335e-051	1	1	47.4451	5.16644	1	0	47.4451	57.5363	57.5363	125.176	0.833504	17.7778	5.16644	0	98.5334	0	0
DATA	573	7	63	tair|AT3G47460.1|ref|NM_114614|ta|AU228373|tc|TC290724	at|chr3:17503930-17504099	0		3392	ACATTCACAGTTCATTGTGGTTTCACTGAAAGAAGGAATGTTCAGCAACGCCGATGTTCT	508	0	A_84_P16531	ATSMC2	AT3G47460.1	tair|ATSMC2 (Arabidopsis thaliana structural maintenance of chromosome 2) [AT3G47460.1]	8272	294.226	0	1	7.249531e+002	7.329381e+001	1	0	64	6.506094e+002	637.5	1.052715e+002	1.256503e+002	44	1.634091e+001	16	4.964728e+000	5.189100e+000	0	0	0	0	0	0	0	603.212	60.9856	1	6.82819e-162	1	1	47.3973	4.96473	1	0	47.3973	45.4864	45.4864	643.864	0.832071	16.3409	4.96473	0	617.455	0	0
DATA	574	7	64	tair|AT5G66990.1|ref|NM_126099|tc|NP230094	at|chr5:26761807-26761661	0		596	TCACCGTAAGCTCACGAGCCTAAACGCTCTAATTGCTAATCTCAAGGACTTGTTAGGGAA	510	0	A_84_P578113	AT5G66990	AT5G66990.1	tair|RWP-RK domain-containing protein [AT5G66990.1]	8297.94	294.17	10.8585	1	1.085852e+001	1.080658e+001	0	0	66	4.280303e+001	42.5	1.274510e+001	1.241677e+001	40	1.670000e+001	16	5.435873e+000	6.115725e+000	0	0	0	0	0	0	0	-4.55652	8.97762	0	0.189183	1	0	47.3596	5.43587	1	0	47.3596	40.6843	40.6843	36.0573	0.830755	16.7	5.43587	0	9.91432	1	0
DATA	575	7	65	tair|AT1G21740.1|ref|NM_102023|tc|TC311461	at|chr1:7645004-7645063	0		2798	AGTTGTGAAAGCTCATGAAGATGTTAGGTTTCAACAACAACAACAGCCTGAGTCTGAAGA	512	0	A_84_P18050	AT1G21740	AT1G21740.1	tair|similar to unknown protein [Arabidopsis thaliana] (TAIR:AT1G77500.1); similar to hypothetical protein [Vitis vinifera] (GB:CAN81539.1); contains InterPro domain Protein of unknown function DUF632 (InterPro:IPR006867); contains InterPro domain Protein	8322.7	294.212	0	1	2.663781e+003	2.665978e+002	0	0	65	2.257415e+003	2192	4.237881e+002	4.988949e+002	31	1.645161e+001	16	5.065167e+000	6.301050e+000	0	0	0	0	0	0	0	2210.11	221.193	1	1.81375e-238	1	1	47.3055	5.06517	1	0	47.3055	45.4864	45.4864	2250.67	0.829689	16.4516	5.06517	0	2224.79	0	0
DATA	576	7	66	ug|AV535948	at|chr1:1808197-1808256	0		225	CCCCAACAAACAAAAACATTAAACAAACAGACAATTCTGAGTTTCTGCCCGACCTTTCGG	514	0	A_84_P793091	AT1G05960	AV535948	ug|AV535948 Arabidopsis thaliana flower buds Columbia Arabidopsis thaliana cDNA clone FB105a07F 3', mRNA sequence [AV535948]	8347.73	294.281	0	1	2.871389e+001	1.120607e+001	2	0	62	7.104839e+001	70.5	1.633404e+001	1.519665e+001	37	1.748649e+001	18	4.891158e+000	5.189100e+000	0	0	0	0	0	0	0	23.7984	9.2877	1	1.87159e-010	1	0	47.25	4.89116	1	0	47.25	45.1352	45.1352	64.3027	0.82881	17.4865	4.89116	0	38.6946	0	0
DATA	577	7	67	tair|AT2G24160.1|ug|AY099820|ta|TA51140_3702|ta|DR289548	at|chr2:10275343-10275284	0		2349	TTCGCATAAGCAGGAGTGGTTAATGGAAAAGTGTCGTAGAAACAAGCCCAGAGTTGTCAT	516	0	A_84_P10696	AT2G24160	AT2G24160.1	tair|pseudogene, leucine rich repeat protein family, contains leucine rich-repeat domains Pfam:PF00560, INTERPRO:IPR001611; contains some similarity to Cf-4 (Lycopersicon hirsutum) gi [AT2G24160.1]	8373.54	294.221	0	1	4.747786e+002	4.869982e+001	1	0	65	4.403692e+002	438	8.044924e+001	9.414510e+001	33	1.912121e+001	17	7.861129e+000	8.895600e+000	0	0	0	0	0	0	0	393.176	40.3295	1	8.68625e-137	1	1	47.1932	7.86113	1	0	47.1932	46.8651	46.8651	433.624	0.828125	19.1212	7.86113	0	408.311	0	0
DATA	578	7	68	tair|AT5G46450.1|ref|NM_124015|tc|TC309088	at|chr5:18856695-18856754	0		3293	CAGTGAAGAGTGGGAAGACTGCAACGATAGCGGTCTTGGCAGTGAATCTGATAATTTAGA	518	0	A_84_P13092	AT5G46450	AT5G46450.1	tair|disease resistance protein (TIR-NBS-LRR class), putative [AT5G46450.1]	8398.84	293.897	0	1	2.776224e+003	2.778342e+002	0	0	66	2.344879e+003	2244.5	3.967414e+002	4.332899e+002	26	1.623077e+001	14.5	6.326501e+000	6.857025e+000	0	0	0	0	0	0	0	2297.85	229.96	1	9.11848e-241	1	1	47.0319	6.3265	1	0	47.0319	46.5243	46.5243	2338.13	0.827688	16.2308	6.3265	0	2313.13	0	0
DATA	579	7	69	tair|AT2G45160.1|ref|NM_130079|ta|TA37157_3702|ta|CNS0A9S3	at|chr2:18626180-18626121	0		1045	CACAAGTCTCCGTTTCAAAGAGCAGCTTCTCACATCGCTGAAGCTCTCCTCTCACTCATC	520	0	A_84_P738263	AT2G45160	AT2G45160.1	tair|scarecrow transcription factor family protein [AT2G45160.1]	8424.25	294	0	1	1.055842e+003	1.061401e+002	0	0	65	9.206154e+002	895	1.808628e+002	2.068227e+002	31	1.790323e+001	17	4.482223e+000	3.335850e+000	0	0	0	0	0	0	0	873.721	87.8321	1	1.04643e-183	1	1	46.8947	4.48222	1	0	46.8947	49.1849	49.1849	913.87	0.827511	17.9032	4.48222	0	889.17	0	0
DATA	580	7	70	tair|AT1G63600.1|ref|NM_105038|tc|TC291233	at|chr1:23586217-23586276	0		842	TTTTTAAGCGGCCGCAAACCGCGTCAGGGTTTAGCGGGTCATCTTCTATTAACGTTATAA	522	0	A_84_P11459	AT1G63600	AT1G63600.1	tair|protein kinase-related [AT1G63600.1]	8450	294	10.8998	1	1.089983e+001	1.084770e+001	1	0	68	4.352941e+001	43.5	1.060058e+001	1.000755e+001	38	1.942105e+001	18.5	5.315106e+000	5.189100e+000	0	0	0	0	0	0	0	-3.22816	8.97762	0	0.351494	1	0	46.7576	5.31511	1	0	46.7576	54.9904	54.9904	36.7837	0.827606	19.4211	5.31511	0	12.4082	1	0
DATA	581	7	71	tair|AT1G01490.1|tair|AT1G01490.2|ref|NM_100031|ref|NM_001035851	at|chr1:180447-180388	0		779	ACGCCCAAAGCATCGAAGAAAACCCTAATGCTTGCGTTATATGTTGAAATATTTATAATG	524	0	A_84_P209748	AT1G01490	AT1G01490.1	tair|heavy-metal-associated domain-containing protein [AT1G01490.1]	8474.99	294.088	0	1	3.283145e+004	3.283163e+003	0	0	68	2.723049e+004	26456	3.895549e+003	4.073443e+003	37	1.981081e+001	19	4.593702e+000	4.447800e+000	0	0	0	0	0	0	0	27183.9	2718.4	1	0	1	1	46.6075	4.5937	1	0	46.6075	46.8651	46.8651	27223.7	0.827983	19.8108	4.5937	0	27199.7	0	0
DATA	582	7	72	tair|AT3G55230.1|ref|NM_115381|ta|TA46913_3702|ta|AU228573	at|chr3:20483658-20483717	0		890	TGTTACTGATGGTCATGATACCATTCTCCATTTCAGTGTTTATCTTACATACTACAAAGC	526	0	A_84_P19403	AT3G55230	AT3G55230.1	tair|disease resistance-responsive family protein [AT3G55230.1]	8500.64	294.116	0	1	6.637698e+003	6.638582e+002	0	0	65	5.546862e+003	5309	9.578753e+002	1.200165e+003	30	1.686667e+001	16.5	5.593921e+000	5.745075e+000	0	0	0	0	0	0	0	5500.52	550.125	1	2.58324e-292	1	1	46.3464	5.59392	1	0	46.3464	46.5243	46.5243	5540.12	0.828678	16.8667	5.59392	0	5516.41	0	0
DATA	583	7	73	tair|AT1G19640.1|ref|NM_101820|ta|TA38893_3702|tc|NP235691	at|chr1:6789222-6789163	0		1242	GAGTACTTCTATGTAAGCTCGCCACGATACGCTATTGTTATTCTTTCGCTCGTTAGAGCC	528	0	A_84_P13518	JMT	AT1G19640.1	tair|JMT (JASMONIC ACID CARBOXYL METHYLTRANSFERASE); jasmonate O-methyltransferase [AT1G19640.1]	8525.91	294.104	0	1	7.260588e+002	7.340774e+001	0	0	67	6.484776e+002	632	1.166318e+002	1.137895e+002	46	1.963043e+001	19	6.301177e+000	5.930400e+000	0	0	0	0	0	0	0	602.403	60.9056	1	8.18851e-162	1	1	46.0743	6.30118	1	0	46.0743	46.8651	46.8651	641.732	0.829689	19.6304	6.30118	0	618.37	0	0
DATA	584	7	74	tair|AT3G07000.1|ref|NM_111580|ug|BX824703|ta|TA48766_3702	at|chr3:2211017-2211076	0		1599	TGGTATGACTAGACCTTTTTGCATATCGTGTAAAAAACGTTGCAGCTTCCCTTCCTTCCT	530	0	A_84_P869955	AT3G07000	AT3G07000.1	tair|DC1 domain-containing protein [AT3G07000.1]	8551.21	294.141	0	1	2.697842e+002	2.906090e+001	1	1	64	2.700000e+002	264.5	5.602720e+001	4.874047e+001	37	1.875676e+001	19	6.057160e+000	6.671700e+000	0	0	0	0	0	0	0	224.203	24.1509	1	3.0949e-104	1	1	45.7973	6.05716	1	0	45.7973	47.2035	47.2035	263.254	0.831044	18.7568	6.05716	0	240.251	0	0
DATA	585	7	75	tair|AT1G42450.1	unmapped	0		2088	CGACTCCAGACCAAATGATGGTGTTAAATAAACAGGTTAGCTGGAGGATGGCAGATATCT	532	0	A_84_P750016	AT1G42450	AT1G42450.1	tair|transposable element gene [AT1G42450.1]	8577	294	10.8318	1	1.083176e+001	1.078093e+001	1	0	68	4.676471e+001	45	1.317292e+001	1.149015e+001	31	1.883871e+001	19	4.188053e+000	3.706500e+000	0	0	0	0	0	0	0	1.21031	8.97844	0	0.726493	1	0	45.5544	4.18805	1	1	45.5544	54.9904	54.9904	40.019	0.832807	18.8387	4.18805	0	17.395	1	0
DATA	586	7	76	tair|AT5G38380.1|tair|AT5G38380.2|ref|NM_180773|ref|NM_123199	at|chr5:15365462-15365521	0		1316	CCTACACTAACGACGATGTACTGTTGAATGTACTTGTCCTTGACGATGTAAATCTGTCTG	534	0	A_84_P257710	AT5G38380	AT5G38380.1	tair|similar to cation efflux family protein [Arabidopsis thaliana] (TAIR:AT2G04620.1); similar to hypothetical protein OsJ_022901 [Oryza sativa (japonica cultivar-group)] (GB:EAZ39418.1); similar to hypothetical protein OsI_024738 [Oryza sativa (indica c	8602	294.203	0	1	4.946094e+003	4.947263e+002	0	0	65	4.174723e+003	4099	7.265663e+002	7.405587e+002	35	1.740000e+001	16	4.760129e+000	4.077150e+000	0	0	0	0	0	0	0	4129.43	413.04	1	2.21209e-275	1	1	45.2967	4.76013	1	0	45.2967	46.8651	46.8651	4167.98	0.834886	17.4	4.76013	0	4145.72	0	0
DATA	587	7	77	tair|AT4G02790.1|ref|NM_116513|ta|TA36106_3702|tc|TC288563	at|chr4:1249477-1249536	0		1274	AAATCCATGACGACATCAGTCAGATGCTGCTAAATGCTAACCATTTTTCTCTTAAGCCCA	536	0	A_84_P132155	AT4G02790	AT4G02790.1	tair|GTP-binding family protein [AT4G02790.1]	8627.63	294.195	0	1	1.559481e+004	1.559518e+003	0	0	65	1.310478e+004	12748	2.095105e+003	2.225383e+003	29	1.806897e+001	17	5.605680e+000	5.930400e+000	0	0	0	0	0	0	0	13059.7	1306.01	1	0	1	1	45.0366	5.60568	1	0	45.0366	49.8279	49.8279	13098	0.837442	18.069	5.60568	0	13076.2	0	0
DATA	588	7	78	ug|BX815564|ta|CNS0AE0Y	at|chr1:1457145-1457097	0		1437	CCTTAGTTTCCAAACCCACTCCGTGTAAATTTGGTTTGTGAAATTGGAAGGCTAAACCAA	538	0	A_84_P785142	AT1G05070	BX815564	ug|Arabidopsis thaliana Full-length cDNA Complete sequence from clone GSLTLS71ZF07 of Adult vegetative tissue of strain col-0 of Arabidopsis thaliana (thale cress) [BX815564]	8653.1	294.949	10.7343	1	1.073426e+001	1.069520e+001	0	0	67	4.911940e+001	50	1.397999e+001	1.223145e+001	28	2.282143e+001	20	1.057269e+001	1.186080e+001	0	0	0	0	0	0	0	4.30618	8.98795	0	0.214501	1	0	44.8132	10.5727	1	0	44.8132	42.5954	42.5954	42.3737	0.840372	22.8214	10.5727	0	20.899	1	0
DATA	589	7	79		 	66	Structural	0		1	1	DarkCorner	DarkCorner	DarkCorner		8678.36	294.522	10.6905	1	1.069051e+001	1.064200e+001	1	0	64	4.656250e+001	45	1.146406e+001	1.019287e+001	39	1.733333e+001	18	6.453613e+000	6.301050e+000	0	0	0	0	1	0	0	1.99319	8.97984	0	0.564729	1	0	44.5693	6.45361	1	0	44.5693	46.5243	46.5243	39.8168	0.843811	17.3333	6.45361	0	18.7607	0	0
DATA	590	7	80		 	66	Structural	0		1	1	DarkCorner	DarkCorner	DarkCorner		8703.75	294.567	10.6412	1	1.064116e+001	1.059027e+001	0	0	66	4.062121e+001	40.5	1.140953e+001	1.000755e+001	33	1.827273e+001	18	5.729707e+000	5.930400e+000	0	0	0	0	0	0	0	-3.72435	8.97762	0	0.282673	1	0	44.3456	5.72971	1	0	44.3456	42.9674	42.9674	33.8755	0.847724	18.2727	5.72971	0	13.2394	0	0
DATA	591	7	81		 	66	Structural	0		1	1	DarkCorner	DarkCorner	DarkCorner		8729.35	294.123	10.5848	1	1.058476e+001	1.053413e+001	0	0	65	3.953846e+001	39	1.191910e+001	1.260210e+001	30	1.636667e+001	16.5	4.131321e+000	3.521175e+000	0	0	0	0	0	0	0	-4.61145	8.97762	0	0.183938	1	0	44.1499	4.13132	1	0	44.1499	42.9674	42.9674	32.7928	0.852241	16.3667	4.13132	0	12.6016	0	0
DATA	592	7	82		 	66	Structural	0		1	1	DarkCorner	DarkCorner	DarkCorner		8754.78	294.343	10.5233	1	1.052332e+001	1.047299e+001	0	0	65	4.116923e+001	40	9.037369e+000	9.636900e+000	30	1.673333e+001	17.5	4.578310e+000	4.818450e+000	0	0	0	0	0	0	0	-2.78159	8.97762	0	0.421894	1	0	43.9508	4.57831	1	0	43.9508	46.1809	46.1809	34.4235	0.857217	16.7333	4.57831	0	14.6694	0	0
DATA	593	7	83		 	66	Structural	0		1	1	DarkCorner	DarkCorner	DarkCorner		8780.09	294.386	10.4556	0	1.045563e+001	1.040563e+001	3	0	61	3.657377e+001	36	8.317570e+000	8.895600e+000	27	1.637037e+001	16	5.292579e+000	4.077150e+000	0	0	0	0	0	0	0	-7.18693	8.97762	0	0.0392724	1	0	43.7607	5.29258	1	0	43.7607	65	65	29.8281	0.862766	16.3704	5.29258	0	10.5231	0	0
DATA	594	7	84		 	66	Structural	0		1	1	DarkCorner	DarkCorner	DarkCorner		8805.47	294.288	10.3811	1	1.038106e+001	1.033140e+001	1	0	65	3.835385e+001	38	1.109819e+001	1.111950e+001	35	1.762857e+001	17	5.709052e+000	5.559750e+000	0	0	0	0	0	0	0	-5.23161	8.97762	0	0.132062	1	0	43.5855	5.70905	1	0	43.5855	42.9674	42.9674	31.6082	0.868965	17.6286	5.70905	0	12.7669	0	0
DATA	595	7	85		 	66	Structural	0		1	1	DarkCorner	DarkCorner	DarkCorner		8831.03	294.113	10.2991	1	1.029913e+001	1.024987e+001	2	0	65	3.895385e+001	39	9.607014e+000	1.037820e+001	39	1.679487e+001	16	6.693200e+000	8.154300e+000	0	0	0	0	0	0	0	-4.4578	8.97762	0	0.198888	1	0	43.4116	6.6932	1	0	43.4116	46.8651	46.8651	32.2082	0.875877	16.7949	6.6932	0	13.8458	0	0
DATA	596	8	1		 	66	Structural	0		1	1	DarkCorner	DarkCorner	DarkCorner		6710	300.375	10.352	1	1.035202e+001	1.030251e+001	3	0	62	3.841935e+001	38.5	9.029185e+000	9.451575e+000	38	1.642105e+001	16	5.861609e+000	5.930400e+000	0	0	0	0	0	0	0	-3.0571	8.97762	0	0.377523	1	0	41.4765	5.86161	1	0	41.4765	42.2201	42.2201	31.6737	0.871402	16.4211	5.86161	0	8.6838	0	0
DATA	597	8	2		 	66	Structural	0		1	1	DarkCorner	DarkCorner	DarkCorner		6735.49	299.956	10.3196	1	1.031965e+001	1.027029e+001	0	0	62	4.024194e+001	39.5	1.251712e+001	1.241677e+001	31	1.587097e+001	17	4.645729e+000	4.447800e+000	0	0	0	0	0	0	0	-1.53082	8.97762	0	0.658226	1	0	41.7728	4.64573	1	0	41.7728	47.2035	47.2035	33.4962	0.874135	15.871	4.64573	0	10.1504	0	0
DATA	598	8	3		 	66	Structural	0		1	1	DarkCorner	DarkCorner	DarkCorner		6761.68	300.514	10.2873	1	1.028727e+001	1.023806e+001	1	0	64	3.715625e+001	34.5	1.047479e+001	1.056353e+001	31	1.590323e+001	15	4.346300e+000	4.077150e+000	0	0	0	0	0	0	0	-4.97705	8.97762	0	0.151771	1	0	42.1333	4.3463	1	0	42.1333	49.1849	49.1849	30.4106	0.876887	15.9032	4.3463	0	6.68616	0	0
DATA	599	8	4		 	66	Structural	0		1	1	DarkCorner	DarkCorner	DarkCorner		6786.37	299.973	10.2581	1	1.025808e+001	1.020902e+001	1	0	64	3.431250e+001	33	9.194331e+000	9.080925e+000	25	1.908000e+001	18	4.545327e+000	5.189100e+000	0	0	0	0	0	0	0	-8.11888	8.97762	0	0.020144	1	0	42.4314	4.54533	1	0	42.4314	49.1849	49.1849	27.5668	0.879382	19.08	4.54533	0	3.52052	0	0
DATA	600	8	5		 	66	Structural	0		1	1	DarkCorner	DarkCorner	DarkCorner		6811.51	300.348	10.2293	1	1.022930e+001	1.018037e+001	1	0	64	3.590625e+001	36.5	9.815308e+000	1.000755e+001	22	1.786364e+001	16.5	6.490252e+000	6.857025e+000	0	0	0	0	0	0	0	-6.72527	8.97762	0	0.0535112	1	0	42.6315	6.49025	1	0	42.6315	45.835	45.835	29.1606	0.881856	17.8636	6.49025	0	4.77456	0	0
DATA	601	8	6		 	66	Structural	0		1	1	DarkCorner	DarkCorner	DarkCorner		6837.17	300.569	10.2012	1	1.020124e+001	1.015244e+001	0	0	64	3.718750e+001	37	9.037620e+000	7.598325e+000	37	1.840541e+001	18	5.584997e+000	5.189100e+000	0	0	0	0	0	0	0	-5.65395	8.97762	0	0.103852	1	0	42.8414	5.585	1	0	42.8414	45.1352	45.1352	30.4418	0.884282	18.4054	5.585	0	5.72326	0	0
DATA	602	8	7		 	66	Structural	0		1	1	DarkCorner	DarkCorner	DarkCorner		6862.56	300.603	10.1748	1	1.017484e+001	1.012618e+001	1	0	63	3.777778e+001	36	1.012892e+001	1.037820e+001	39	1.794872e+001	17	4.364623e+000	3.706500e+000	0	0	0	0	0	0	0	-5.30757	8.97762	0	0.126588	1	0	43.0853	4.36462	1	0	43.0853	48.2044	48.2044	31.0321	0.886576	17.9487	4.36462	0	5.99894	0	0
DATA	603	8	8	tair|AT2G47690.2|tair|AT2G47690.1|ref|NM_001125070|ref|NM_130337	at|chr2:19558591-19559079	0		258	GTTTCAAAGAAGGAACAGGATATACAAGGAGGAGCAGCGTAAACTAAGAGCAGCTTCGAG	399	0	A_84_P822887	AT2G47690	AT2G47690.2	tair|NADH-ubiquinone oxidoreductase-related [AT2G47690.2]	6887.82	300.639	0	1	6.774721e+003	6.775474e+002	0	0	65	6.064369e+003	5719	1.379650e+003	1.409211e+003	32	1.665625e+001	16	4.562182e+000	3.706500e+000	0	0	0	0	0	0	0	6021.03	602.17	1	1.1805e-297	1	1	43.3406	4.56218	1	0	43.3406	47.8731	47.8731	6057.62	0.888749	16.6563	4.56218	0	6032.29	0	0
DATA	604	8	9	tair|AT1G04240.1|ref|NM_100305|ta|TA39106_3702|ta|AA042741	at|chr1:1128752-1128589	0		716	TTCCATGGGAGATGTTCATATGTACGTGCAAGAGACTAAGGATCATGAAAGGATCAGAAG	401	0	A_84_P21812	SHY2	AT1G04240.1	tair|SHY2 (SHORT HYPOCOTYL 2); transcription factor [AT1G04240.1]	6913.31	300.338	0	1	2.357386e+003	2.359539e+002	3	0	63	2.143556e+003	2067	4.751748e+002	4.603473e+002	25	1.716000e+001	17	3.793415e+000	3.706500e+000	0	0	0	0	0	0	0	2100	210.191	1	1.88849e-235	1	1	43.5599	3.79342	1	0	43.5599	48.5334	48.5334	2136.81	0.890815	17.16	3.79342	0	2111.19	0	0
DATA	605	8	10	tair|AT1G62790.1|tair|AT1G62790.2|ref|NM_179506|ref|NM_104957	at|chr1:23256209-23256268	0		231	AGAAGGAACTTACATGTCTCTGTACAATCTACACCAGTCCAGGTTTGCTCGCTCAGTTCA	403	0	A_84_P22443	AT1G62790	AT1G62790.1	tair|protease inhibitor/seed storage/lipid transfer protein (LTP) family protein [AT1G62790.1]	6938.57	300.392	0	1	8.573877e+003	8.574467e+002	0	0	64	7.698125e+003	7296	1.791602e+003	1.731677e+003	33	1.890909e+001	17	5.222330e+000	5.189100e+000	0	0	0	0	0	0	0	7654.36	765.489	1	7.87335e-312	1	1	43.7631	5.22233	1	0	43.7631	49.1849	49.1849	7691.38	0.892754	18.9091	5.22233	0	7665.47	0	0
DATA	606	8	11	tair|AT4G33280.1|ref|NM_119482|ta|TA47694_3702|tc|TC286050	at|chr4:16047453-16047394	0		966	ACAAAACCGCTTCATCTCAATGTCTATATATTCCGTGGTGAAGAAACGGAAAGAACCAAC	405	0	A_84_P543484	AT4G33280	AT4G33280.1	tair|DNA binding / transcription factor [AT4G33280.1]	6964.12	300.464	0	1	1.464931e+002	1.775706e+001	0	0	63	1.750159e+002	164	4.507252e+001	4.744320e+001	33	2.054545e+001	21	6.572152e+000	6.671700e+000	0	0	0	0	0	0	0	131.051	15.8853	1	3.10201e-074	1	1	43.9648	6.57215	1	0	43.9648	47.5395	47.5395	168.27	0.894588	20.5455	6.57215	0	142.087	0	0
DATA	607	8	12	ta|TA27278_3702|ta|AI100178|ta|DR207916|tc|TC301465	at|chr5:10069787-10069725	0		299	GAAGAGGACAGAAGCAGCAATATGGTTTTTGTTCTGCATCACTCCTTTGAAGCCATGTTT	407	0	A_84_P807987	TA27278_3702	TA27278_3702	tc|Q42155_ARATH (Q42155) NADH dehoydrogenase, partial (70%) [TC301465]	6989.58	300.427	0	1	9.595689e+004	9.595694e+003	0	0	64	8.604836e+004	87654.5	1.314697e+004	1.387528e+004	37	2.172973e+001	20	7.061825e+000	7.413000e+000	0	0	0	0	0	0	0	86004.2	8600.43	1	0	1	1	44.1522	7.06182	1	0	44.1522	57.5363	57.5363	86041.6	0.89628	21.7297	7.06182	0	86015.2	0	0
DATA	608	8	13	tair|AT4G23600.1|tair|AT4G23600.2|tair|AT4G23600.3|ref|NM_179099	at|chr4:12312822-12312881	0		1233	AAAGATTGAAGAGCTTCTGCGATCGCCATTCCAACAAAAAAGCTCCCCTCAAAGACGTCA	409	0	A_84_P12888	CORI3	AT4G23600.1	tair|CORI3 (CORONATINE INDUCED 1, JASMONIC ACID RESPONSIVE 2); transaminase [AT4G23600.1]	7014.94	300.536	0	1	4.534875e+003	4.535978e+002	0	0	63	4.115889e+003	4011	7.252637e+002	7.605738e+002	29	1.806897e+001	18	5.737913e+000	5.189100e+000	0	0	0	0	0	0	0	4071.57	407.256	1	1.50714e-274	1	1	44.3221	5.73791	1	0	44.3221	47.5395	47.5395	4109.14	0.897834	18.069	5.73791	0	4082.44	0	0
DATA	609	8	14	tc|TC285246	at|chr5:7951322-7951381	0		2965	TTAGGATTGCTTTCAAGCATTTTCTTTATAAGATCTTTGGCACTCTCTGAAATGCTAGGC	411	0	A_84_P730517	TC285246	TC285246	tc|Q8VZJ5_ARATH (Q8VZJ5) AT5g08500/MAH20_6, complete [TC285246]	7040.42	300.427	10.0315	1	1.003150e+001	9.983518e+000	2	0	62	4.398387e+001	42.5	1.076803e+001	1.037820e+001	34	1.676471e+001	18	4.754958e+000	5.189100e+000	0	0	0	0	0	0	0	-0.488507	8.97762	0	0.887703	1	0	44.4724	4.75496	1	0	44.4724	57.5363	57.5363	37.2382	0.899245	16.7647	4.75496	0	10.2953	1	0
DATA	610	8	15	tair|AT1G50890.1|ref|NM_103969|ta|TA50976_3702|ta|BP651935	at|chr1:18866041-18865982	0		2674	GGAAGGTCTAGCTCCCGATCATCTTTTGGTCGAGTTAGCATCTAATTGGAACATCGAGAT	413	0	A_84_P249405	AT1G50890	AT1G50890.1	tair|binding [AT1G50890.1]	7065.57	300.608	0	1	2.268850e+003	2.271040e+002	0	0	64	2.087719e+003	2038.5	4.301097e+002	4.432974e+002	30	1.830000e+001	18	5.246674e+000	4.818450e+000	0	0	0	0	0	0	0	2043.12	204.509	1	7.8932e-234	1	1	44.5992	5.24667	1	0	44.5992	49.1849	49.1849	2080.97	0.900509	18.3	5.24667	0	2053.8	0	0
DATA	611	8	16	tair|AT4G23660.1|tair|AT4G23660.2|ref|NM_179100|ref|NM_118497	at|chr4:12328516-12328457	0		1281	CTTTGGTTAACTGGATTTGGCACAGCATCCATAGGTTTTCTTGCACTTTCTGGATTCAGT	415	0	A_84_P16670	ATPPT1	AT4G23660.1	tair|ATPPT1 (ARABIDOPSIS THALIANA POLYPRENYLTRANSFERASE 1); 4-hydroxybenzoate nonaprenyltransferase [AT4G23660.1]	7090.81	300.519	0	1	1.766695e+003	1.769499e+002	1	0	64	1.637594e+003	1562	3.769425e+002	3.283959e+002	24	1.750000e+001	17.5	5.755904e+000	4.818450e+000	0	0	0	0	0	0	0	1592.88	159.541	1	3.91581e-219	1	1	44.7098	5.7559	1	0	44.7098	49.8279	49.8279	1630.85	0.901618	17.5	5.7559	0	1603.45	0	0
DATA	612	8	17	ta|TA28705_3702	at|chr2:2033343-2033284	0		610	CAGCGAGGTCTCTGGCTACCACCTCAGAAGCTATAAGAAGAACAACAATGAGACTTAAAA	417	0	A_84_P810776	TA28705_3702	TA28705_3702	Unknown	7116.44	300.479	0	1	4.666883e+002	4.771699e+001	0	0	65	4.660308e+002	447	9.636259e+001	9.711030e+001	32	1.775000e+001	17.5	5.494866e+000	5.189100e+000	0	0	0	0	0	0	0	421.23	43.0691	1	8.07661e-141	1	1	44.8005	5.49487	1	0	44.8005	48.2044	48.2044	459.285	0.902594	17.75	5.49487	0	431.675	0	0
DATA	613	8	18	tair|AT3G49150.1|ref|NM_114774|tc|TC300053	at|chr3:18232454-18232513	0		1632	GTTGCTGAAACTCTTACTGATTTAGTGCAGCAAGATACAGTCATCGAAGTTGCCGATGCT	419	0	A_84_P531549	AT3G49150	AT3G49150.1	tair|Identical to Putative F-box/LRR-repeat protein At3g49150 [Arabidopsis Thaliana] (GB:Q9M3B7;GB:Q9SMV1); similar to F-box family protein [Arabidopsis thaliana] (TAIR:AT3G59240.1); similar to unnamed protein product [Vitis vinifera] (GB:CAO63564.1); con	7141.95	300.477	9.9852	0	9.985201e+000	9.940063e+000	2	0	60	4.693333e+001	46.5	1.445023e+001	1.593795e+001	34	1.826471e+001	17.5	6.282775e+000	6.486375e+000	0	0	0	0	0	0	0	2.06187	8.97999	0	0.551409	1	0	44.8715	6.28278	1	0	44.8715	65	65	40.1876	0.903414	18.2647	6.28278	0	12.374	1	0
DATA	614	8	19		 	0		0		421	1	RC2	RC2	RC2		7167.42	300.427	9.97792	1	9.977919e+000	9.930195e+000	1	0	63	4.036508e+001	39	1.033987e+001	9.266250e+000	29	1.886207e+001	19	5.323292e+000	4.447800e+000	0	0	0	0	0	0	0	-4.5813	8.97762	0	0.186803	1	0	44.9464	5.32329	1	0	44.9464	57.5363	57.5363	33.6194	0.904073	18.8621	5.32329	0	5.61423	1	0
DATA	615	8	20	tair|AT5G47600.1|ref|NM_124133|ug|DR369058|ta|TA46151_3702	at|chr5:19317152-19317093	0		457	TGTGTCTCGTAATGGTACTTGTGTCTAGCGTCTCTATCTATCTATGAACTTTGATGCAGC	423	0	A_84_P575328	AT5G47600	AT5G47600.1	tair|heat shock protein-related [AT5G47600.1]	7192.57	300.662	0	1	1.795040e+003	1.797782e+002	0	0	64	1.668766e+003	1650.5	4.447552e+002	4.570114e+002	24	1.795833e+001	17	5.834524e+000	4.633125e+000	0	0	0	0	0	0	0	1623.77	162.625	1	2.87822e-220	1	1	44.9926	5.83452	1	0	44.9926	48.5334	48.5334	1662.02	0.904589	17.9583	5.83452	0	1633.83	0	0
DATA	616	8	21	tair|AT1G69620.1|ref|NM_105630|ug|BX816733|ta|TA29448_3702	at|chr1:26194656-26194715	0		335	TCATTCGTGCCTTCCTTGTGGAGGAGCAAAAGATTGTGAAGAAGGTTTTGAAGCTTCAGA	425	0	A_84_P19965	RPL34	AT1G69620.1	tair|RPL34 (RIBOSOMAL PROTEIN L34); structural constituent of ribosome [AT1G69620.1]	7218.33	300.5	0	1	1.130345e+005	1.130346e+004	0	1	65	1.023334e+005	102303	1.562045e+004	1.599503e+004	28	1.928571e+001	18	9.332766e+000	9.451575e+000	0	0	0	0	0	0	0	102288	10228.8	1	0	1	1	45.0393	9.33277	1	0	45.0393	57.5363	57.5363	102327	0.90493	19.2857	9.33277	0	102298	0	0
DATA	617	8	22	ta|TA39336_3702|ta|BP800220|ta|BP855309|ta|BP844904	unmapped	0		328	TTATGGCCTTTATGGTGATGAAACACGTCGGCTTTAGCTTCAACAATCTGTTCAGTGAAG	427	0	A_84_P823957	TA39336_3702	TA39336_3702	Unknown	7243.5	300.5	9.9664	1	9.966403e+000	9.918734e+000	0	1	67	3.829851e+001	38	9.245826e+000	1.000755e+001	35	1.888571e+001	20	6.309523e+000	5.930400e+000	0	0	0	0	0	0	0	-6.77362	8.97762	0	0.0518396	1	0	45.0721	6.30952	1	0	45.0721	57.5363	57.5363	31.5528	0.905118	18.8857	6.30952	0	3.031	1	0
DATA	618	8	23	tair|AT3G14620.1|ref|NM_112323|ta|TA37269_3702|ta|BP664068	at|chr3:4916728-4916787	0		1479	AGCTAAGATGGCACTTGTCTTGATTCTGCAGAGATTCTCCTTTGAGCTGTCTCCTTCGTA	429	0	A_84_P21188	CYP72A8	AT3G14620.1	tair|CYP72A8 (cytochrome P450, family 72, subfamily A, polypeptide 8); oxygen binding [AT3G14620.1]	7268.7	300.9	0	1	2.087792e+004	2.087815e+003	0	0	66	1.894338e+004	18558.5	3.963941e+003	4.255989e+003	27	1.877778e+001	19	3.042435e+000	2.965200e+000	0	0	0	0	0	0	0	18898.3	1889.85	1	0	1	1	45.1005	3.04243	1	0	45.1005	47.2035	47.2035	18936.6	0.90518	18.7778	3.04243	0	18908	0	0
DATA	619	8	24	tair|AT1G63120.1|ref|NM_104990|ug|BT004076|ta|TA37270_3702	at|chr1:23412554-23412541	0		639	CTTGGAGCAATGTTATCTGAACTTCTTACCAATTGGACTATCTATTGCCAACAAGGCGGC	431	0	A_84_P859203	ATRBL2	AT1G63120.1	tair|ATRBL2 (ARABIDOPSIS THALIANA RHOMBOID-LIKE 2); serine-type endopeptidase [AT1G63120.1]	7294.09	301.182	0	1	1.494611e+003	1.497899e+002	0	0	66	1.397848e+003	1353	3.108521e+002	3.104194e+002	40	1.702500e+001	17	5.627257e+000	4.818450e+000	0	0	0	0	0	0	0	1352.74	135.572	1	1.72741e-209	1	1	45.1066	5.62726	1	0	45.1066	45.835	45.835	1391.1	0.905079	17.025	5.62726	0	1362.27	0	0
DATA	620	8	25	tair|AT1G71860.1|tair|AT1G71860.2|tair|AT1G71860.3|ref|NM_202398	at|chr1:27032269-27032328	0		1109	TGCTACAATGCTATTGTTGATGAATTAGAAGATCTAACCGCGGGGACAAATGCTGGAACG	433	0	A_84_P16261	PTP1	AT1G71860.1	tair|PTP1 (PROTEIN TYROSINE PHOSPHATASE 1) [AT1G71860.1]	7319.71	301.286	0	1	7.469843e+003	7.470502e+002	0	0	64	6.803875e+003	6544	1.439661e+003	1.580266e+003	33	1.684848e+001	17	4.331002e+000	3.706500e+000	0	0	0	0	0	0	0	6758.76	675.936	1	1.7604e-304	1	1	45.112	4.331	1	0	45.112	45.1352	45.1352	6797.13	0.904807	16.8485	4.331	0	6768.16	0	0
DATA	621	8	26	tair|AT3G29612.1	at|chr3:11413119-11413060	0		1725	ACCCGTGGAAGCAAACTTCACAAGAAGGATAACTCGGAGAACCAAAAATTGAATTTGGTT	435	0	A_84_P760409	AT3G29612	AT3G29612.1	tair|transposable element gene [AT3G29612.1]	7345.33	300.5	9.97537	1	9.975367e+000	9.928845e+000	0	0	66	4.651515e+001	49	1.422483e+001	1.593795e+001	34	1.991176e+001	20.5	6.491802e+000	6.301050e+000	0	0	0	0	0	0	0	1.38999	8.9787	0	0.687909	1	0	45.1252	6.4918	1	0	45.1252	57.5363	57.5363	39.7695	0.904305	19.9118	6.4918	0	10.7008	1	0
DATA	622	8	27	tair|AT1G68580.1|ref|NM_179531|ta|BX838827|tc|TC312199	at|chr1:25757414-25757473	0		531	TTTCAGGAGCCTATTCAGCAGATCAAAACGTTCTCTTGGATGGGTTTTTCTTGGACTTGC	437	0	A_84_P859484	AT1G68580	AT1G68580.1	tair|agenet domain-containing protein / bromo-adjacent homology (BAH) domain-containing protein [AT1G68580.1]	7370.27	300.89	0	1	2.833527e+002	3.002607e+001	1	0	65	3.012308e+002	292	7.542272e+001	8.450820e+001	34	2.026471e+001	19	6.538042e+000	6.486375e+000	0	0	0	0	0	0	0	256.083	27.1363	1	7.12507e-112	1	1	45.1481	6.53804	1	0	45.1481	48.2044	48.2044	294.485	0.903759	20.2647	6.53804	0	265.298	0	0
DATA	623	8	28	tair|AT4G04500.1|ref|NM_116688|tc|TC282482	at|chr4:2240642-2240701	0		1817	TATTTCCAAAAGACCTAGCATTAATTCAATCCTCTTTTGGCTTGAGAGACACGCTACTAT	439	0	A_84_P19456	AT4G04500	AT4G04500.1	tair|protein kinase family protein [AT4G04500.1]	7395.89	300.5	0	0	1.215004e+001	1.001615e+001	1	0	63	5.612698e+001	55	1.631790e+001	1.593795e+001	35	1.900000e+001	19	6.375505e+000	7.413000e+000	0	0	0	0	0	0	0	10.9713	9.04441	1	0.00183959	1	0	45.1557	6.3755	1	0	45.1557	65	65	49.3813	0.902983	19	6.3755	0	20.1017	1	0
DATA	624	8	29	tair|AT1G77020.1|ref|NM_106353|ta|TA52718_3702|tc|TC298611	at|chr1:28950128-28949984	0		1210	TCTGCTTACTCAGGGGATTGGTAGACTTTTCAGATGTCTCTGCAATCCAGCATTCGATGT	441	0	A_84_P18928	AT1G77020	AT1G77020.1	tair|DNAJ heat shock N-terminal domain-containing protein [AT1G77020.1]	7421.05	300.534	0	1	2.204844e+003	2.207089e+002	1	0	62	2.034177e+003	1994	3.450965e+002	3.580479e+002	36	1.955556e+001	19	5.484755e+000	4.077150e+000	0	0	0	0	0	0	0	1989.01	199.104	1	3.0335e-232	1	1	45.1671	5.48476	1	0	45.1671	48.5334	48.5334	2027.43	0.902109	19.5556	5.48476	0	1998.06	0	0
DATA	625	8	30	tair|AT1G02850.1|tair|AT1G02850.4|tair|AT1G02850.5|tair|AT1G02850.2	at|chr1:632947-633006	0		1338	TGGGTACGAGAGGAGCTTTGGATTATTGTACGTGGACTTCAAGGATCCTTCTCTTAAGAG	443	0	A_84_P20984	AT1G02850	AT1G02850.1	tair|glycosyl hydrolase family 1 protein [AT1G02850.1]	7446.58	300.573	0	1	3.928375e+004	3.928387e+003	0	0	64	3.544308e+004	34059	7.525935e+003	6.959695e+003	32	1.703125e+001	17	5.480078e+000	5.374425e+000	0	0	0	0	0	0	0	35397.8	3539.79	1	0	1	1	45.3172	5.48008	1	0	45.3172	57.5363	57.5363	35436.3	0.901079	17.0313	5.48008	0	35406.9	0	0
DATA	626	8	31	tair|AT3G53700.1|ref|NM_115230|ta|TA46723_3702|tc|TC281581	at|chr3:19913427-19913486	0		2169	AGGAAGAGGTTTCAATGGTGAAAGGTTTGCTTAAAATCAGGAAATTTCAGGACGCTTTGG	445	0	A_84_P12777	MEE40	AT3G53700.1	tair|MEE40 (maternal effect embryo arrest 40) [AT3G53700.1]	7471.6	300.68	0	1	3.612632e+003	3.614009e+002	0	0	65	3.296492e+003	3162	7.975930e+002	8.851122e+002	28	1.607143e+001	17	4.302700e+000	4.633125e+000	0	0	0	0	0	0	0	3251.15	325.239	1	2.93176e-261	1	1	45.3459	4.3027	1	0	45.3459	48.8603	48.8603	3289.75	0.899938	16.0714	4.3027	0	3260.22	0	0
DATA	627	8	32	tc|TC296024	at|chr4:17199837-17199779	0		917	GCCTCTGTTATACCCTGCAGGGGTTATGATTATGACTTTATTCGTCCTGTACCATCAAGC	447	0	A_84_P846284	TC296024	TC296024	Unknown	7497.28	301.176	0	1	1.879699e+001	1.016525e+001	0	1	64	6.228125e+001	59.5	1.581788e+001	1.612328e+001	36	1.791667e+001	17	5.618210e+000	5.930400e+000	0	0	0	0	0	0	0	16.8922	9.13516	1	2.77551e-006	1	0	45.389	5.61821	1	0	45.389	46.1809	46.1809	55.5356	0.898666	17.9167	5.61821	0	25.9383	1	0
DATA	628	8	33	tair|AT1G47780.1|ref|NM_103672|ug|DQ446336|tc|NP232442	at|chr1:17597123-17597182	0		0	ATGTCTGCAGTTCAACTCGATTTGCAAGACAGATGGGTCTTAAAAATGTATGGATGGATG	449	0	A_84_P150568	AT1G47780	AT1G47780.1	tair|acyl-protein thioesterase-related [AT1G47780.1]	7522.95	300.523	10.0549	1	1.005486e+001	1.000677e+001	2	0	60	4.066667e+001	41	1.054075e+001	1.204613e+001	40	1.747500e+001	16.5	5.764558e+000	6.301050e+000	0	0	0	0	0	0	0	-4.76262	8.97762	0	0.170067	1	0	45.4293	5.76456	1	0	45.4293	55.8519	55.8519	33.921	0.897155	17.475	5.76456	0	4.28818	1	0
DATA	629	8	34	tair|AT3G60210.1|ref|NM_115884|ta|TA38241_3702|ta|AA040982	at|chr3:22262595-22262442	0		522	AGCGCCTATGAGGTTGATTTTGGAACAGAAGATGCTAAGCATTGCTTTTGCAAAGAAAGC	451	0	A_84_P24153	AT3G60210	AT3G60210.1	tair|chloroplast chaperonin 10, putative [AT3G60210.1]	7548.09	300.914	0	1	9.921829e+003	9.922335e+002	0	0	67	8.931925e+003	8395	1.952924e+003	1.949248e+003	36	1.719444e+001	18	4.615622e+000	5.930400e+000	0	0	0	0	0	0	0	8886.45	888.69	1	1.20503e-320	1	1	45.4792	4.61562	1	0	45.4792	46.8651	46.8651	8925.18	0.895646	17.1944	4.61562	0	8895.5	0	0
DATA	630	8	35	tair|AT1G60780.1|ref|NM_104761|ta|TA39378_3702|tc|TC286294	at|chr1:22373192-22373052	0		1403	GAAAGGCTCCTATCCGTGTCAAATTTGAGATCCCTTATTTCACTGTTTCAGGGATTCAGG	453	0	A_84_P22714	AT1G60780	AT1G60780.1	tair|clathrin adaptor complexes medium subunit family protein [AT1G60780.1]	7573.32	301.058	0	1	1.867921e+004	1.867948e+003	0	0	65	1.674460e+004	16214	3.198878e+003	3.226879e+003	32	1.825000e+001	18	4.872570e+000	4.818450e+000	0	0	0	0	0	0	0	16699	1669.93	1	0	1	1	45.5823	4.87257	1	0	45.5823	46.5243	46.5243	16737.9	0.89399	18.25	4.87257	0	16708.1	0	0
DATA	631	8	36	tair|AT1G20770.1|ref|NM_101929|tc|TC295373	at|chr1:7215511-7215369	0		646	AACAATCATTTGAAACAGCTCTTGAAACTCTGGTGGAAATAGCCAACATGCGTGCATCGA	455	0	A_84_P147628	AT1G20770	AT1G20770.1	tair|similar to hypothetical protein [Vitis vinifera] (GB:CAN80128.1) [AT1G20770.1]	7599	301.226	0	1	5.729750e+003	5.730634e+002	0	0	65	5.157708e+003	4849	1.170260e+003	1.349166e+003	40	1.680000e+001	16	4.614359e+000	5.189100e+000	0	0	0	0	0	0	0	5112.03	511.282	1	5.47139e-288	1	1	45.6799	4.61436	1	0	45.6799	45.4864	45.4864	5150.96	0.89219	16.8	4.61436	0	5121.22	0	0
DATA	632	8	37	ug|AY062586|ta|TA45385_3702|tc|NP455183|tc|TC299525	at|chr2:16286000-16285842	0		297	TTCCTGGTGGAGCTGAACACTTGTACTTGGATCTCAAAGCTTTGTTGTTCTTGACGTGGT	457	0	A_84_P288754	AY062586	AY062586	ug|Arabidopsis thaliana Unknown protein (T7F6.15; At2g38980) mRNA, complete cds [AY062586]	7624.5	300.648	0	0	2.185585e+002	2.407030e+001	1	0	65	2.403385e+002	237	5.598445e+001	5.411490e+001	31	1.683871e+001	16	4.390116e+000	5.189100e+000	0	0	0	0	0	0	0	194.566	21.4279	1	3.68074e-096	1	1	45.7728	4.39012	1	0	45.7728	65	65	233.593	0.890223	16.8387	4.39012	0	203.858	0	0
DATA	633	8	38	ug|AV440822|ta|BP641034	at|chr3:6324984-6325043	0		283	GCTCTTCAATGCTTCATCCACATTCTTCTGCAAGAAATGTATCTGCGCAATGATCAGTCT	459	0	A_84_P799422	AT3G18420	AV440822	ug|AV440822 Arabidopsis thaliana above-ground organ two to six-week old Arabidopsis thaliana cDNA clone APZ10f01_f 3', mRNA sequence [AV440822]	7649.83	300.944	0	1	1.024899e+002	1.439427e+001	2	0	64	1.368125e+002	134	3.426363e+001	3.298785e+001	35	1.605714e+001	16	4.511051e+000	4.818450e+000	0	0	0	0	0	0	0	91.0367	12.7857	1	2.60759e-055	1	1	45.7758	4.51105	1	0	45.7758	46.8651	46.8651	130.067	0.888251	16.0571	4.51105	0	100.325	0	0
DATA	634	8	39	tair|AT5G55840.1|ref|NM_124966|tc|NP225997	at|chr5:22619663-22619722	0		3762	AAAGCTTCTTCTGTGTCTTTGAAGATTCTTTTTGATGAATATGTCGGAACAACGAGAAAC	461	0	A_84_P17853	AT5G55840	AT5G55840.1	tair|pentatricopeptide (PPR) repeat-containing protein [AT5G55840.1]	7675.27	301.076	0	1	1.031903e+003	1.036864e+002	0	0	66	9.603182e+002	929.5	1.855256e+002	1.740202e+002	33	1.784848e+001	18	6.270572e+000	5.930400e+000	0	0	0	0	0	0	0	914.431	91.8827	1	2.16407e-186	1	1	45.8872	6.27057	1	0	45.8872	45.835	45.835	953.572	0.88616	17.8485	6.27057	0	923.838	0	0
DATA	635	8	40	ug|EG485283	at|chr4:9508031-9508090	0		672	TTTAGATGGAAGATCTTCACGCTGGAAGTTGAAGGAACAGAAAACCAGATGATCCGTCTT	463	0	A_84_P798145	EG485283	EG485283	ug|AYASQ45TR pooled cDNA populations Arabidopsis thaliana cDNA, mRNA sequence [EG485283]	7700.58	300.573	10.2053	0	1.020527e+001	1.015646e+001	0	0	64	4.556250e+001	45	1.166037e+001	1.130482e+001	33	1.869697e+001	18	5.908071e+000	5.189100e+000	0	0	0	0	0	0	0	-0.449647	8.97762	0	0.896583	1	0	46.0121	5.90807	1	0	46.0121	65	65	38.8168	0.883932	18.697	5.90807	0	9.11516	1	0
DATA	636	8	41	tc|TC292217	at|chr4:16062189-16062130	0		735	AGTTTGCCAGTCGGATCTTGCAATCTTGCTCTTCCTTTGTGGGCACCACAAGGTAAAATT	465	0	A_84_P84109	TC292217	TC292217	tc|NM_119487 transferase, transferring glycosyl groups {Arabidopsis thaliana} (exp=-1; wgp=0; cg=0), partial (42%) [TC292217]	7725.43	301.481	0	1	6.566739e+001	1.211502e+001	2	2	61	1.040328e+002	104	2.458588e+001	2.223900e+001	46	1.760870e+001	17.5	5.335326e+000	5.745075e+000	0	0	0	0	0	0	0	57.9059	10.6831	1	6.50482e-035	1	1	46.1268	5.33533	1	0	46.1268	40.6843	40.6843	97.2871	0.881807	17.6087	5.33533	0	67.5944	0	0
DATA	637	8	42	tair|AT5G36228.1|ref|NM_001036896|ug|EF182917	at|chr5:14290256-14290315	0		1677	GGCTGGGTTTTGAAGATTCTGGAATCAAGAAATGAAGATGAACTGCGGACAAATCAGTTT	467	0	A_84_P768007	AT5G36228	AT5G36228.1	tair|nucleic acid binding / zinc ion binding [AT5G36228.1]	7751.96	301.49	10.2582	1	1.025825e+001	1.022625e+001	0	0	62	5.145161e+001	49.5	1.683641e+001	1.612328e+001	46	1.736957e+001	18.5	5.276188e+000	5.189100e+000	0	0	0	0	0	0	0	5.19339	8.99263	0	0.134887	1	0	46.2582	5.27619	1	0	46.2582	39.0882	39.0882	44.7059	0.879368	17.3696	5.27619	0	15.0559	1	0
DATA	638	8	43	ta|TA38035_3702	at|chr3:23454554-23454702	0		3060	ATGTAAATTCATCTTCCTTGTCATCTTGGAAAACGAAGGTTTCAGCGTCGATGGGTCGAG	469	0	A_84_P822739	TA38035_3702	TA38035_3702	Unknown	7776.91	300.614	10.2868	1	1.028681e+001	1.023761e+001	1	0	63	4.569841e+001	45	1.259882e+001	1.149015e+001	36	1.872222e+001	17	6.971825e+000	7.598325e+000	0	0	0	0	0	0	0	-0.645479	8.97762	0	0.851989	1	0	46.3439	6.97183	1	0	46.3439	57.259	57.259	38.9527	0.876926	18.7222	6.97183	0	9.3734	1	0
DATA	639	8	44	tc|NP229959	at|chr1:11014979-11014643	0		2022	GACATTGTTTTGTTCATGAAATTTGCGTCTAATCCGCTCCATCACTCTATTGGCCTAACT	471	0	A_84_P841765	NP229959	NP229959	tc|GB|AC000107.2|AAF98190.1 F17F8.20 [NP229959]	7802.42	300.573	10.3158	1	1.031580e+001	1.026653e+001	3	0	61	4.675410e+001	45	1.343460e+001	1.482600e+001	35	1.802857e+001	16	7.382355e+000	5.930400e+000	0	0	0	0	0	0	0	0.324907	8.97768	0	0.925171	1	0	46.4292	7.38235	1	0	46.4292	57.5363	57.5363	40.0084	0.874461	18.0286	7.38235	0	10.4917	1	0
DATA	640	8	45	tair|AT5G20660.1|ref|NM_122073|ta|TA45764_3702|tc|TC292651	at|chr5:6986667-6986726	0		430	ACATGTTAAAGCTTTGACTCAGTTTGGTCCTCATCCTGTTTCTTCTGATGCTCTTGTCCA	473	0	A_84_P829061	AT5G20660	AT5G20660.1	tair|24 kDa vacuolar protein, putative [AT5G20660.1]	7827.57	301.157	0	1	2.296126e+002	2.516355e+001	0	0	64	2.467344e+002	232	5.713900e+001	5.615348e+001	28	1.832143e+001	16	6.705739e+000	7.413000e+000	0	0	0	0	0	0	0	200.233	21.9438	1	8.65761e-098	1	1	46.5014	6.70574	1	0	46.5014	47.5395	47.5395	239.989	0.872047	18.3214	6.70574	0	210.529	0	0
DATA	641	8	46	tair|AT1G80650.1|ref|NM_106713|ta|TA46259_3702|tc|TC295300	at|chr1:30320358-30320417	0		535	ATTAGAGATTCTTCAGGGAAAACTGTTTTGGAGTGTTTTGGGGATCCCAGACGCAAAAAG	475	0	A_84_P23791	RTL1	AT1G80650.1	tair|RTL1 (RNASE THREE-LIKE PROTEIN 1); double-stranded RNA binding [AT1G80650.1]	7853.09	301.104	0	1	3.035199e+003	3.036955e+002	1	0	66	2.685667e+003	2601.5	5.573236e+002	5.859977e+002	34	1.923529e+001	20	5.705175e+000	5.930400e+000	0	0	0	0	0	0	0	2639.11	264.063	1	6.07578e-249	1	1	46.559	5.70517	1	0	46.559	46.8651	46.8651	2678.92	0.869501	19.2353	5.70517	0	2649.54	0	0
DATA	642	8	47	tair|AT1G79040.1|ref|NM_106555|ug|BE038985|ta|TA25847_3702	at|chr1:29741086-29741237	0		177	TTCAAAATTGTCGCCAGTGGGTCAAGAAGATCAAGACCGACAAGCCCTTCGGAATTAACG	477	0	A_84_P805152	PSBR	AT1G79040.1	tair|PSBR (photosystem II subunit R) [AT1G79040.1]	7878.5	301	0	1	2.663168e+005	2.663168e+004	0	4	58	2.309262e+005	232719	2.131219e+004	1.877880e+004	32	1.818750e+001	17.5	6.372509e+000	5.003775e+000	0	0	0	0	0	0	0	230880	23088	1	0	1	1	46.6341	6.37251	1	0	46.6341	54.1152	54.1152	230919	0.866936	18.1875	6.37251	0	230890	0	0
DATA	643	8	48	tair|AT2G25850.3|ref|NM_001036340|tc|TC308934	at|chr2:11032804-11032745	0		2869	ATTGTTCGATATTATGGTCCAGGTGAAATGTGGAGCTGTGCTAGTTCAATGCTTTTGCTG	479	0	A_84_P854170	AT2G25850	AT2G25850.3	tair|nucleotidyltransferase family protein [AT2G25850.3]	7903.73	301.225	0	1	1.513245e+003	1.516805e+002	5	0	59	1.354746e+003	1344	2.682233e+002	2.438877e+002	27	1.740741e+001	17	5.365554e+000	2.594550e+000	0	0	0	0	0	0	0	1308.06	131.113	1	1.65819e-207	1	1	46.6896	5.36555	1	0	46.6896	47.2035	47.2035	1348	0.864405	17.4074	5.36555	0	1318.81	0	0
DATA	644	8	49	tair|AT5G45420.1|ref|NM_123910|ta|TA36055_3702|tc|TC287720	at|chr5:18423098-18423039	0		735	GGAGATGCGGAAGGTACTAAGGAGATTTGGAGTAATGGAGAAGACATTGCATTGCTCAAT	481	0	A_84_P820862	AT5G45420	AT5G45420.1	tair|myb family transcription factor [AT5G45420.1]	7929	301.203	0	1	6.778443e+003	6.779244e+002	0	0	65	5.888692e+003	5486	1.421503e+003	1.432192e+003	33	1.557576e+001	16	4.763339e+000	5.189100e+000	0	0	0	0	0	0	0	5841.95	584.264	1	7.16649e-296	1	1	46.7395	4.76334	1	0	46.7395	46.8651	46.8651	5881.95	0.861843	15.5758	4.76334	0	5852.87	0	0
DATA	645	8	50	tair|AT3G22540.1|ref|NM_113153|ta|TA50338_3702|tc|TC299200	at|chr3:7984276-7984217	0		358	GAAGTTTGGTAGATCTAACACCACCAAGTTGTACTGATCCATTTTTCTTCTATTTCGCTA	483	0	A_84_P590126	AT3G22540	AT3G22540.1	tair|similar to unknown protein [Arabidopsis thaliana] (TAIR:AT4G14819.1); similar to unnamed protein product [Vitis vinifera] (GB:CAO71190.1); contains InterPro domain Protein of unknown function DUF1677, plant (InterPro:IPR012876) [AT3G22540.1]	7954.38	301	0	1	5.745934e+003	5.746883e+002	0	0	65	4.984046e+003	4812	9.077903e+002	9.466401e+002	31	1.596774e+001	15	4.636693e+000	5.189100e+000	0	0	0	0	0	0	0	4937.25	493.807	1	6.2039e-286	1	1	46.7959	4.63669	1	0	46.7959	48.5334	48.5334	4977.3	0.85926	15.9677	4.63669	0	4948.35	0	0
DATA	646	8	51	tair|AT4G38570.1|ref|NM_120018|ug|BX827703|ta|TA53378_3702	at|chr4:18031635-18031576	0		837	CGCTCTCTTTACTCTTGGCTTTGAGCATATTTGGTTGGTCCATCAAGCAGATCATCAATG	485	0	A_84_P838169	PIS2	AT4G38570.1	tair|PIS2 (PROBABLE CDP-DIACYLGLYCEROL--INOSITOL 3-PHOSPHATIDYLTRANSFERASE 2); phosphotransferase, for other substituted phosphate groups [AT4G38570.1]	7979.93	301.2	0	1	4.888768e+003	4.889891e+002	0	0	66	4.235106e+003	4124.5	8.849952e+002	9.438602e+002	32	1.653125e+001	17	4.931691e+000	5.189100e+000	0	0	0	0	0	0	0	4188.26	418.923	1	3.23035e-276	1	1	46.8418	4.93169	1	0	46.8418	46.8651	46.8651	4228.36	0.856712	16.5313	4.93169	0	4199.54	0	0
DATA	647	8	52	ta|TA39693_3702	at|chr1:4592805-4592864	0		386	TATATGCATATTGGACTACTCTTATGCAAGAGTCGAAATGGTCCTGTTGCTGCTGCGTCT	487	0	A_84_P824205	TA39693_3702	TA39693_3702	Unknown	8005.5	301	0	1	5.103236e+001	1.168393e+001	0	0	62	9.046774e+001	82	2.772270e+001	2.872538e+001	35	1.620000e+001	16	4.992936e+000	5.559750e+000	0	0	0	0	0	0	0	43.5896	9.97989	1	1.15369e-024	1	0	46.8782	4.99294	1	0	46.8782	54.1152	54.1152	83.722	0.854155	16.2	4.99294	0	55.0509	0	0
DATA	648	8	53	tair|AT3G17830.1|ref|NM_112664|ta|TA52366_3702|tc|NP227586	at|chr3:6103857-6103916	0		1239	ACCTTCAATCCGGGGAGACCATTGCTTTGTAGTGAAAATTTCGATCCCCAAAAAACTGAG	489	0	A_84_P841627	AT3G17830	AT3G17830.1	tair|DNAJ heat shock family protein [AT3G17830.1]	8030.79	301.194	0	1	1.430122e+003	1.434002e+002	0	0	65	1.264985e+003	1200	2.738013e+002	2.787288e+002	30	1.973333e+001	19.5	5.588988e+000	4.818450e+000	0	0	0	0	0	0	0	1218.03	122.134	1	2.67226e-203	1	1	46.9504	5.58899	1	0	46.9504	47.5395	47.5395	1258.24	0.851699	19.7333	5.58899	0	1229.72	0	0
DATA	649	8	54	tair|AT1G65484.1|ref|NM_001124078|ug|EG520414	at|chr1:24352068-24352127	0		431	ACGAGACATTCCCAACCCTGCAAGCAAGAATATCTTAGTAGGGACTTTACAAAATCAGCA	491	0	A_84_P754651	AT1G65484	AT1G65484.1	tair|unknown protein [AT1G65484.1]	8056.27	301.095	0	1	6.221537e+001	1.226614e+001	0	0	66	9.987879e+001	100	2.612250e+001	2.928135e+001	38	1.681579e+001	17	4.619906e+000	4.818450e+000	0	0	0	0	0	0	0	52.8365	10.417	1	2.30706e-031	1	1	47.0423	4.61991	1	0	47.0423	48.5334	48.5334	93.1331	0.849252	16.8158	4.61991	0	64.7749	0	0
DATA	650	8	55	tair|AT4G35263.1|ref|NM_001125648	at|chr4:16776719-16776660	0		83	AGGAGTTGATTCACGTGACTATGCTTCGAATCTCTTAACATTGCCAATCTCCGTGTTTCT	493	0	A_84_P765437	AT4G35263	AT4G35263.1	tair|unknown protein [AT4G35263.1]	8081.78	301.508	10.6515	1	1.065147e+001	1.060053e+001	0	0	66	3.845455e+001	37.5	1.121562e+001	1.427002e+001	32	1.637500e+001	16.5	3.669842e+000	3.706500e+000	0	0	0	0	0	0	0	-8.67186	8.97762	0	0.0131938	1	0	47.1264	3.66984	1	0	47.1264	45.4864	45.4864	31.7089	0.846904	16.375	3.66984	0	3.51484	1	0
DATA	651	8	56	ug|BT025671	at|chr3:8956469-8956410	0		929	ATGCAAAGATAATAGAGATTGAAGCAATTTGGGATCTTCTGACGCCGGTGAGTAAGAGCT	495	0	A_84_P796278	BT025671	BT025671	ug|Arabidopsis thaliana [BT025671]	8106.97	300.938	10.6807	1	1.068071e+001	1.062962e+001	1	0	68	4.450000e+001	44.5	1.128663e+001	1.093418e+001	32	1.768750e+001	18	3.084169e+000	3.706500e+000	0	0	0	0	0	0	0	-2.76441	8.97762	0	0.424761	1	0	47.2644	3.08417	1	0	47.2644	45.835	45.835	37.7543	0.844585	17.6875	3.08417	0	9.75492	1	0
DATA	652	8	57	tair|AT5G67370.1|ref|NM_126137|ug|AF360127|ta|TA44078_3702	at|chr5:26894956-26894897	0		997	AGACCGGTACTACCGTGCATTAGCAGGTGGTCAATACTGCAAATGGGAAGATCTTGTTAA	497	0	A_84_P50780	AT5G67370	AT5G67370.1	tair|similar to unknown protein [Arabidopsis thaliana] (TAIR:AT5G11840.1); similar to hypothetical protein [Vitis vinifera] (GB:CAN75014.1); contains InterPro domain Protein of unknown function DUF1230 (InterPro:IPR009631) [AT5G67370.1]	8132.52	301.084	0	1	2.151783e+004	2.151809e+003	0	0	63	1.817338e+004	17683	2.406034e+003	2.453703e+003	34	1.770588e+001	17.5	4.317192e+000	4.447800e+000	0	0	0	0	0	0	0	18126.1	1812.63	1	0	1	1	47.2793	4.31719	1	0	47.2793	49.8279	49.8279	18166.6	0.842376	17.7059	4.31719	0	18138.8	0	0
DATA	653	8	58	tair|AT1G79910.1|tair|AT1G79910.2|ref|NM_106640|ref|NM_001036227	at|chr1:30060921-30061056	0		557	GAAACACACTTGATCAGTTTGTGAACCCTGAGTTTGTAGAGAGATTCAAAGCAGAGCCGC	499	0	A_84_P827514	AT1G79910	AT1G79910.1	tair|similar to unknown protein [Arabidopsis thaliana] (TAIR:AT1G52315.1); similar to unnamed protein product [Vitis vinifera] (GB:CAO45916.1); contains InterPro domain Protein of unknown function DUF292, eukaryotic (InterPro:IPR005061) [AT1G79910.1]	8157.77	301.379	0	1	4.229305e+001	1.149049e+001	2	0	63	8.300000e+001	84	2.266018e+001	2.409225e+001	29	1.931034e+001	19	7.658345e+000	8.154300e+000	0	0	0	0	0	0	0	35.5388	9.65546	1	9.98061e-019	1	0	47.4612	7.65834	1	0	47.4612	45.835	45.835	76.2543	0.8403	19.3103	7.65834	0	48.6412	0	0
DATA	654	8	59	tair|AT5G40480.1|ref|NM_123412|tc|NP230503	at|chr5:16240967-16241026	0		5642	ATCAGTGATCATCTTGATGAAAGTGATAGATCGACAAGTGCCCACAGGAGCTACTGGAAC	501	0	A_84_P766274	EMB3012	AT5G40480.1	tair|EMB3012 (EMBRYO DEFECTIVE 3012) [AT5G40480.1]	8183.12	301.348	0	1	5.028041e+003	5.029181e+002	1	0	64	4.262500e+003	4135.5	7.131085e+002	7.118333e+002	33	1.790909e+001	18	5.485000e+000	5.930400e+000	0	0	0	0	0	0	0	4215.03	421.599	1	1.35827e-276	1	1	47.4671	5.485	1	0	47.4671	45.835	45.835	4255.75	0.838305	17.9091	5.485	0	4228.35	0	0
DATA	655	8	60	tc|TC305074	at|chr1:6809488-6809547	0		2908	AAGTGGTGTGGGAGTAAAACGGAAAGGAATCTCCGGTGACAAACTTGGTAACTGAAAAAC	503	0	A_84_P850443	TC305074	TC305074	tc|Q9FXG6_ARATH (Q9FXG6) F6F9.27 protein (RING finger family protein), complete [TC305074]	8208.59	301.366	10.7848	1	1.078484e+001	1.078377e+001	3	1	60	5.616667e+001	53	1.410273e+001	1.093418e+001	26	1.746154e+001	16.5	7.447044e+000	7.227675e+000	0	0	0	0	0	0	0	8.71938	9.01987	0	0.0127108	1	0	47.4473	7.44704	1	0	47.4473	47.8731	47.8731	49.421	0.83643	17.4615	7.44704	0	22.2453	1	0
DATA	656	8	61	tair|AT3G43550.1|ref|NM_114223|tc|NP205395|ta|DQ446726	at|chr3:15459623-15459682	0		0	ATGAAGCTTCAAATTATATGGCTCGCTTTGGTTTTAATCGCCGTTGAGACTTATGCAGTT	505	0	A_84_P596406	AT3G43550	AT3G43550.1	tair|carboxylesterase/ lipase [AT3G43550.1]	8234.09	301.386	10.8073	1	1.080729e+001	1.075560e+001	3	0	61	4.491803e+001	43	1.281964e+001	1.037820e+001	42	1.888095e+001	19	5.370209e+000	5.745075e+000	0	0	0	0	0	0	0	-2.54967	8.97762	0	0.46154	1	0	47.4677	5.37021	1	0	47.4677	57.259	57.259	38.1723	0.834693	18.881	5.37021	0	11.2308	1	0
DATA	657	8	62	tair|AT3G29300.1|ref|NM_113855|tc|NP301222	at|chr3:11248752-11248811	0		504	ATCGAAGTTTCAACGCCAACATTAACTCCAATGAAGGATCTACCTGAAAAGGCATGCTCT	507	0	A_84_P546611	AT3G29300	AT3G29300.1	tair|unknown protein [AT3G29300.1]	8259.26	301.37	0	1	4.536956e+001	1.169197e+001	0	0	65	8.527692e+001	84	1.870453e+001	2.298030e+001	46	1.634783e+001	16.5	5.388124e+000	5.189100e+000	0	0	0	0	0	0	0	37.7986	9.7409	1	2.16363e-020	1	0	47.4783	5.38812	1	0	47.4783	48.5334	48.5334	78.5312	0.833127	16.3478	5.38812	0	51.8317	0	0
DATA	658	8	63	ug|BP625456	at|chr4:10017120-10017274	0		349	TCATCTCCATGATCAAACTGCTCTCCAATAAATGCAAGCAAAGTGTAGAGCCAGCTCTTA	509	0	A_84_P795100	EIF4E	BP625456	ug|BP625456 RAFL17 Arabidopsis thaliana cDNA clone RAFL17-43-O03 3', mRNA sequence [BP625456]	8284.57	301.392	0	1	1.997029e+002	2.270074e+001	0	0	64	2.134531e+002	204.5	4.995869e+001	5.133502e+001	36	1.858333e+001	18.5	6.344289e+000	6.857025e+000	0	0	0	0	0	0	0	166.097	18.8807	1	2.91741e-087	1	1	47.3562	6.34429	1	0	47.3562	49.1849	49.1849	206.707	0.83172	18.5833	6.34429	0	180.26	0	0
DATA	659	8	64	tair|AT3G42770.1|ref|NM_114145|tc|NP208455	unmapped	0		1378	CACTTGAGGACTTTGCAATACATATCAAGTCATTCAGGAGGAAAGCAAGAAGTGAAAACG	511	0	A_84_P593269	AT3G42770	AT3G42770.1	tair|F-box family protein [AT3G42770.1]	8310.45	302.614	10.8617	1	1.086167e+001	1.080971e+001	2	0	62	3.969355e+001	41	1.293437e+001	1.093418e+001	31	1.635484e+001	17	4.672960e+000	5.189100e+000	0	0	0	0	0	0	0	-7.63787	8.97762	0	0.0286359	1	0	47.3314	4.67296	1	1	47.3314	38.6789	38.6789	32.9479	0.830514	16.3548	4.67296	0	6.74203	1	0
DATA	660	8	65	tair|AT2G38120.1|ref|NM_129368|ta|TA31026_3702|ta|AA586160	at|chr2:15983943-15984002	0		1819	GTGTTCGTATACGTGAAGGGAGTAAAAGTCACGAAAATAGTGTACTTTTTACACACCCCT	513	0	A_84_P107652	AUX1	AT2G38120.1	tair|AUX1 (AUXIN RESISTANT 1); amino acid transmembrane transporter/ transporter [AT2G38120.1]	8335.24	301.457	0	1	1.189603e+004	1.189653e+003	0	0	67	9.914522e+003	9713	1.848061e+003	1.955920e+003	25	1.816000e+001	18	5.587784e+000	5.930400e+000	0	0	0	0	0	0	0	9867.26	986.767	1	0	1	1	47.2616	5.58778	1	0	47.2616	47.2035	47.2035	9907.78	0.829458	18.16	5.58778	0	9881.87	0	0
DATA	661	8	66	tair|AT2G47730.1|ref|NM_180148|ug|BX842448|ug|DQ069797	at|chr2:19565982-19566041	0		450	TAACGTATGGCTTCAAGTTGAAGGTCAACAGTTTGACCCTAACGCCTCTAAGCTTGCCTT	515	0	A_84_P18196	ATGSTF8	AT2G47730.1	tair|ATGSTF8 (GLUTATHIONE S-TRANSFERASE 8); glutathione transferase [AT2G47730.1]	8360.74	301.474	0	1	2.812497e+004	2.812518e+003	0	0	67	2.335240e+004	23018	3.114884e+003	2.999300e+003	36	1.819444e+001	18.5	5.538537e+000	4.077150e+000	0	0	0	0	0	0	0	23305.2	2330.53	1	0	1	1	47.2292	5.53854	1	0	47.2292	50.1463	50.1463	23345.7	0.828629	18.1944	5.53854	0	23320	0	0
DATA	662	8	67	tair|AT5G56330.1|ref|NM_125016|tc|NP237653|ta|DR372762	at|chr5:22833050-22833332	0		937	ACGATGCTTCAGATTCAAATGCCAGGCCGCTTCAAGCAGTCAATAAGCGCAAGGTATATT	517	0	A_84_P15017	AT5G56330	AT5G56330.1	tair|carbonic anhydrase family protein [AT5G56330.1]	8386.42	301.427	0	1	1.575384e+001	1.095607e+001	1	0	63	6.017460e+001	60	1.499198e+001	1.667925e+001	36	1.872222e+001	18.5	7.599290e+000	9.822225e+000	0	0	0	0	0	0	0	13.0446	9.0719	1	0.000235747	1	0	47.13	7.59929	1	0	47.13	57.5363	57.5363	53.4289	0.828025	18.7222	7.59929	0	28.1011	0	0
DATA	663	8	68	tair|AT3G61560.1|tair|AT3G61560.2|ref|NM_001035836|ref|NM_116021	at|chr3:22790083-22790142	0		787	GGTGTTTGATGAGAAGGTTCTTTCTAAGCTTCCTGTTGCTTCCCTTAAGGCAAAGTTGGG	519	0	A_84_P541342	AT3G61560	AT3G61560.1	tair|reticulon family protein (RTNLB6) [AT3G61560.1]	8411.57	301.392	0	1	3.082107e+003	3.084015e+002	2	0	62	2.597984e+003	2495.5	4.706438e+002	4.334752e+002	25	1.600000e+001	16	5.322906e+000	4.447800e+000	0	0	0	0	0	0	0	2550.98	255.256	1	6.15363e-247	1	1	47.0039	5.32291	1	0	47.0039	49.1849	49.1849	2591.24	0.827674	16	5.32291	0	2566.21	0	0
DATA	664	8	69	tair|AT5G53350.1|ref|NM_124714|ta|TA26710_3702|ta|TA26720_3702	at|chr5:21664670-21664729	0		1842	GGATCGGATGGAGAAACTGAAGTGGAGGCAGAGATTCCATCTGTTGTAGCAAGTATGTAA	521	0	A_84_P20682	CLPX	AT5G53350.1	tair|CLPX (Clp protease regulatory subunit X); ATPase [AT5G53350.1]	8437	301.5	0	1	2.729809e+004	2.729831e+003	0	0	62	2.263819e+004	21486	3.920095e+003	4.374782e+003	37	1.835135e+001	18	5.355248e+000	5.930400e+000	0	0	0	0	0	0	0	22591.4	2259.16	1	0	1	1	46.8178	5.35525	1	0	46.8178	48.5334	48.5334	22631.4	0.827581	18.3514	5.35525	0	22606.7	0	0
DATA	665	8	70	tair|AT4G36925.1|ref|NM_148405	at|chr4:17404309-17404368	0		332	AGGAAGAATTCTGCTTGTTTTAAGCTTCTTTCACCTTCGGTTTATCCCCATGTTTTTTGC	523	0	A_84_P583222	AT4G36925	AT4G36925.1	tair|similar to unknown protein [Arabidopsis thaliana] (TAIR:AT2G24945.1) [AT4G36925.1]	8462.41	301.588	0	1	4.544948e+002	4.672561e+001	3	0	61	4.229016e+002	417	6.779914e+001	6.449310e+001	32	2.040625e+001	19.5	5.615987e+000	5.930400e+000	0	0	0	0	0	0	0	376.214	38.6778	1	3.27655e-134	1	1	46.6873	5.61599	1	0	46.6873	47.2035	47.2035	416.156	0.827764	20.4063	5.61599	0	391.766	0	0
DATA	666	8	71	tair|AT4G32920.1|ref|NM_119446|ta|TA48239_3702|tc|TC289700	at|chr4:15887688-15887629	0		4766	ACCACCCTATATGCAAGGTTGTGGTACTGAATTATAATGTTGTAGAGAATAATAGCCTAT	525	0	A_84_P198054	AT4G32920	AT4G32920.1	tair|glycine-rich protein [AT4G32920.1]	8488	301.455	0	1	4.671029e+002	4.795145e+001	0	2	60	4.333667e+002	437.5	5.902570e+001	5.077905e+001	34	1.800000e+001	18	5.846522e+000	5.003775e+000	0	0	0	0	0	0	0	386.877	39.7156	1	7.63545e-136	1	1	46.4901	5.84652	1	0	46.4901	55.8519	55.8519	426.621	0.828247	18	5.84652	0	402.572	0	0
DATA	667	8	72	tair|AT1G61010.1|tair|AT1G61010.3|tair|AT1G61010.2|ref|NM_104782	at|chr1:22478716-22478657	0		2055	AGGTAGAGAGTGAGCATTCAGGTCTTAAGGAAAGAGTGAGAGTAGCTTTTGAGCGGATTC	527	0	A_84_P23760	CPSF73-I	AT1G61010.1	tair|CPSF73-I; protein binding [AT1G61010.1]	8513.18	301.639	0	1	7.914492e+003	7.915233e+002	0	0	65	6.607569e+003	6338	1.271990e+003	1.546352e+003	38	1.905263e+001	18	6.559282e+000	7.042350e+000	0	0	0	0	0	0	0	6561.37	656.198	1	9.91419e-303	1	1	46.2019	6.55928	1	0	46.2019	47.8731	47.8731	6600.82	0.829032	19.0526	6.55928	0	6577.11	0	0
DATA	668	8	73	ug|EF183044	at|chr4:5439171-5439230	0		1232	TCATGTGATTCTTTTTTCATTGAGGCTGAGTCGAGTAGAGCTGGAGAAGAGAGAGAAGGA	529	0	A_84_P798077	EF183044	EF183044	ug|Arabidopsis thaliana clone asmbl_11795 unknown mRNA sequence [EF183044]	8538.62	302.118	10.8664	1	1.086644e+001	1.081447e+001	2	0	62	4.469355e+001	42.5	1.238798e+001	1.186080e+001	42	1.997619e+001	19	6.700885e+000	7.968975e+000	0	0	0	0	0	0	0	-1.23655	8.97762	0	0.720812	1	0	45.9301	6.70088	1	0	45.9301	46.5243	46.5243	37.9479	0.830149	19.9762	6.70088	0	14.5819	1	0
DATA	669	8	74	tair|AT5G06610.1|ref|NM_120744|ug|AF370524|ta|TA43280_3702	at|chr5:2033578-2033637	0		1119	ACCACCAAGATGCTCAAAAACATTTACCAAACTACAATACATGATCGAGGCAAAACTGTA	531	0	A_84_P150678	AT5G06610	AT5G06610.1	tair|similar to unknown protein [Arabidopsis thaliana] (TAIR:AT1G27690.1); similar to unnamed protein product [Vitis vinifera] (GB:CAO23452.1); contains InterPro domain Protein of unknown function DUF620 (InterPro:IPR006873) [AT5G06610.1]	8564.07	301.569	0	1	6.019334e+002	6.115366e+001	1	0	62	5.462742e+002	534.5	1.175797e+002	1.182373e+002	32	2.025000e+001	19.5	7.202150e+000	5.930400e+000	0	0	0	0	0	0	0	500.594	50.8581	1	6.15748e-151	1	1	45.6798	7.20215	1	0	45.6798	48.2044	48.2044	539.528	0.831644	20.25	7.20215	0	516.541	0	0
DATA	670	8	75	tair|AT3G06660.1|ref|NM_111546|ta|TA44949_3702|tc|TC286742	at|chr3:2104812-2104871	0		1654	GCTTAACTCTTGTCCAATTGACCTTTACATTTCAGTTTACTTGATATCCATATCCAACAG	533	0	A_84_P263540	AT3G06660	AT3G06660.1	tair|PAPA-1-like family protein / zinc finger (HIT type) family protein [AT3G06660.1]	8589.45	301.446	0	1	6.549658e+003	6.550543e+002	0	0	64	5.504578e+003	5310.5	1.004127e+003	1.124367e+003	28	1.778571e+001	17	4.716850e+000	3.891825e+000	0	0	0	0	0	0	0	5459.16	545.99	1	7.20842e-292	1	1	45.4138	4.71685	1	0	45.4138	49.1849	49.1849	5497.83	0.833504	17.7857	4.71685	0	5475.22	0	0
DATA	671	8	76	tair|AT1G27210.1|ref|NM_102483|ta|TA37679_3702|tc|NP221412	at|chr1:9455822-9455763	0		1909	AAGAGATCACGAAGAGACCAGTTCCAAGACTGTATGCATACAACACTACAGAAACCAACC	535	0	A_84_P18645	AT1G27210	AT1G27210.1	tair|binding [AT1G27210.1]	8615	301.5	0	1	1.323143e+004	1.323187e+003	0	0	62	1.110361e+004	10848	1.842642e+003	2.066003e+003	35	1.737143e+001	16	5.064790e+000	5.189100e+000	0	0	0	0	0	0	0	11058.5	1105.88	1	0	1	1	45.1601	5.06479	1	0	45.1601	51.0895	51.0895	11096.9	0.835772	17.3714	5.06479	0	11074.6	0	0
DATA	672	8	77	tair|AT3G07670.1|ref|NM_111646|ta|TA37978_3702|ta|BP608442	at|chr3:2454413-2454572	0		1447	AGGATACTGTACCGTGCTCAATACATTCTGAGGAGGAGACTGAGAGATATCAGAAGTGGT	537	0	A_84_P12654	AT3G07670	AT3G07670.1	tair|SET domain-containing protein [AT3G07670.1]	8640.5	301.5	0	1	4.963624e+003	4.964779e+002	0	0	68	4.206750e+003	4072	6.895036e+002	7.079415e+002	30	2.253333e+001	21	9.294913e+000	6.857025e+000	0	0	0	0	0	0	0	4161.81	416.278	1	7.64634e-276	1	1	44.9393	9.29491	1	0	44.9393	52.9257	52.9257	4200	0.838462	22.5333	9.29491	0	4178.18	0	0
DATA	673	8	78	ug|EG457990|tc|TC312328	at|chrM:181777-181836	0		597	ATAATGAAATCCATATAACTCTACTCCGGGTTGTGAGAACATCGTGCCTGTTGCGATTGT	539	0	A_84_P789973	EG457990	EG457990	ug|AYAWH62TF pooled cDNA populations Arabidopsis thaliana cDNA, mRNA sequence [EG457990]	8665.62	301.63	0	1	8.405034e+003	8.405711e+002	0	0	64	7.117891e+003	6702	1.371246e+003	1.439975e+003	24	1.891667e+001	18.5	7.643791e+000	6.115725e+000	0	0	0	0	0	0	0	7073.2	707.377	1	3.62969e-307	1	1	44.6899	7.64379	1	0	44.6899	50.7771	50.7771	7111.14	0.841543	18.9167	7.64379	0	7089.72	0	0
DATA	674	8	79		 	66	Structural	0		1	1	DarkCorner	DarkCorner	DarkCorner		8691.13	301.743	10.6736	1	1.067364e+001	1.062259e+001	5	0	61	4.308197e+001	41	8.202225e+000	7.413000e+000	39	1.792308e+001	18	5.886580e+000	6.301050e+000	0	0	0	0	0	0	0	-1.36975	8.97762	0	0.692217	1	0	44.4517	5.88658	1	0	44.4517	46.8651	46.8651	36.3363	0.845145	17.9231	5.88658	0	15.3258	0	0
DATA	675	8	80		 	66	Structural	0		1	1	DarkCorner	DarkCorner	DarkCorner		8716.5	301.5	10.622	1	1.062197e+001	1.057117e+001	1	0	67	4.129851e+001	42	1.302447e+001	1.408470e+001	22	1.645455e+001	17	2.501947e+000	2.223900e+000	0	0	0	0	0	0	0	-2.95141	8.97762	0	0.39419	1	0	44.2499	2.50195	1	0	44.2499	57.5363	57.5363	34.5528	0.849256	16.4545	2.50195	0	13.9737	0	0
DATA	676	8	81		 	66	Structural	0		1	1	DarkCorner	DarkCorner	DarkCorner		8741.96	301.904	10.5648	1	1.056479e+001	1.051426e+001	1	0	66	3.756061e+001	37	9.876357e+000	9.451575e+000	32	1.562500e+001	16	4.353345e+000	5.189100e+000	0	0	0	0	0	0	0	-6.49037	8.97762	0	0.0622926	1	0	44.051	4.35335	1	0	44.051	46.8651	46.8651	30.8149	0.853852	15.625	4.35335	0	10.6642	0	0
DATA	677	8	82		 	66	Structural	0		1	1	DarkCorner	DarkCorner	DarkCorner		8767.46	301.889	10.5008	1	1.050077e+001	1.045054e+001	0	0	64	4.076563e+001	39.5	1.138189e+001	1.186080e+001	22	1.481818e+001	15.5	4.625358e+000	4.447800e+000	0	0	0	0	0	0	0	-3.08591	8.97762	0	0.373058	1	0	43.8515	4.62536	1	0	43.8515	47.8731	47.8731	34.0199	0.859058	14.8182	4.62536	0	14.318	0	0
DATA	678	8	83		 	66	Structural	0		1	1	DarkCorner	DarkCorner	DarkCorner		8792.54	302.225	10.432	1	1.043204e+001	1.038215e+001	0	0	67	4.231343e+001	43	1.135676e+001	1.260210e+001	30	1.610000e+001	16.5	4.985150e+000	5.189100e+000	0	0	0	0	0	0	0	-1.35884	8.97762	0	0.694542	1	0	43.6723	4.98515	1	0	43.6723	47.5395	47.5395	35.5677	0.864717	16.1	4.98515	0	16.3092	0	0
DATA	679	8	84		 	66	Structural	0		1	1	DarkCorner	DarkCorner	DarkCorner		8818.08	302.119	10.3548	1	1.035484e+001	1.030531e+001	1	0	66	4.021212e+001	39.5	9.262854e+000	9.451575e+000	29	1.741379e+001	19	5.753988e+000	5.930400e+000	0	0	0	0	0	0	0	-3.28516	8.97762	0	0.343083	1	0	43.4973	5.75399	1	0	43.4973	46.8651	46.8651	33.4664	0.871165	17.4138	5.75399	0	14.6797	0	0
DATA	680	8	85		 	66	Structural	0		1	1	DarkCorner	DarkCorner	DarkCorner		8843.36	302.194	10.2721	1	1.027205e+001	1.022292e+001	2	0	63	3.933333e+001	39	8.682574e+000	8.895600e+000	373	1.673995e+001	16	5.689023e+000	6.671700e+000	0	0	0	0	0	0	0	-3.99509	8.97762	0	0.249294	1	0	43.3284	5.68902	1	0	43.3284	45.835	45.835	32.5876	0.878186	16.7399	5.68902	0	14.2741	0	0
DATA	681	9	1		 	66	Structural	0		1	1	DarkCorner	DarkCorner	DarkCorner		6697.36	307.613	10.3672	1	1.036717e+001	1.031758e+001	1	0	63	3.839683e+001	37	9.759263e+000	9.636900e+000	377	1.628117e+001	16	4.946038e+000	5.189100e+000	0	0	0	0	0	0	0	-3.14271	8.97762	0	0.36435	1	0	41.5395	4.94604	1	0	41.5395	48.8603	48.8603	31.6511	0.870129	16.2812	4.94604	0	8.67537	0	0
DATA	682	9	2		 	66	Structural	0		1	1	DarkCorner	DarkCorner	DarkCorner		6723.18	307.553	10.3336	1	1.033360e+001	1.028417e+001	2	0	63	3.414286e+001	35	7.372261e+000	7.413000e+000	29	1.582759e+001	16	5.581020e+000	5.930400e+000	0	0	0	0	0	0	0	-7.6381	8.97762	0	0.0286312	1	0	41.781	5.58102	1	0	41.781	49.8279	49.8279	27.3972	0.872955	15.8276	5.58102	0	4.04711	0	0
DATA	683	9	3		 	66	Structural	0		1	1	DarkCorner	DarkCorner	DarkCorner		6747.84	307.578	10.3025	1	1.030249e+001	1.025322e+001	2	0	62	3.632258e+001	39	9.378689e+000	9.636900e+000	35	1.620000e+001	16	4.581292e+000	4.818450e+000	0	0	0	0	0	0	0	-5.76727	8.97762	0	0.097169	1	0	42.0899	4.58129	1	0	42.0899	44.7812	44.7812	29.5769	0.875591	16.2	4.58129	0	5.87723	0	0
DATA	684	9	4		 	66	Structural	0		1	1	DarkCorner	DarkCorner	DarkCorner		6773.58	307.427	10.2712	1	1.027117e+001	1.022204e+001	2	0	62	3.648387e+001	34	9.647461e+000	8.710275e+000	27	1.674074e+001	16	5.808433e+000	7.042350e+000	0	0	0	0	0	0	0	-5.93711	8.97762	0	0.0878095	1	0	42.421	5.80843	1	0	42.421	57.5363	57.5363	29.7382	0.878261	16.7407	5.80843	0	5.68801	0	0
DATA	685	9	5		 	66	Structural	0		1	1	DarkCorner	DarkCorner	DarkCorner		6798.62	307.618	10.2417	1	1.024174e+001	1.019276e+001	2	0	62	3.470968e+001	33.5	8.173101e+000	9.451575e+000	22	1.695455e+001	16	4.735653e+000	3.335850e+000	0	0	0	0	0	0	0	-7.99337	8.97762	0	0.0221129	1	0	42.703	4.73565	1	0	42.703	49.5074	49.5074	27.964	0.880785	16.9545	4.73565	0	3.57488	0	0
DATA	686	9	6		 	66	Structural	0		1	1	DarkCorner	DarkCorner	DarkCorner		6824.13	307.891	10.213	1	1.021296e+001	1.016411e+001	2	1	64	3.700000e+001	37.5	9.199724e+000	7.783650e+000	27	1.666667e+001	17	4.367714e+000	4.077150e+000	0	0	0	0	0	0	0	-5.90426	8.97762	0	0.0895598	1	0	42.9043	4.36771	1	0	42.9043	45.4864	45.4864	30.2543	0.883267	16.6667	4.36771	0	5.52823	0	0
DATA	687	9	7		 	66	Structural	0		1	1	DarkCorner	DarkCorner	DarkCorner		6849.18	307.785	10.1861	1	1.018606e+001	1.013734e+001	0	0	66	3.531818e+001	35	8.575742e+000	1.037820e+001	43	1.867442e+001	18	5.829812e+000	6.671700e+000	0	0	0	0	0	0	0	-7.79439	8.97762	0	0.0255816	1	0	43.1126	5.82981	1	0	43.1126	45.4864	45.4864	28.5725	0.885599	18.6744	5.82981	0	3.53409	0	0
DATA	688	9	8	ug|EG457338	at|chr1:12005303-12005362	0		527	CACCGTTCTCCTCCGGTTTAGTAATGGGATCTTGGGGAGCACTTTCTTCAATTATTACTC	541	0	A_84_P797556	EG457338	EG457338	ug|AYAVW60TF pooled cDNA populations Arabidopsis thaliana cDNA, mRNA sequence [EG457338]	6875	307.809	0	1	4.014410e+003	4.015683e+002	0	0	65	3.607754e+003	3494	6.994821e+002	7.034937e+002	35	1.957143e+001	18	6.856880e+000	7.413000e+000	0	0	0	0	0	0	0	3564.39	356.552	1	1.08368e-266	1	1	43.3661	6.85688	1	0	43.3661	46.8651	46.8651	3601.01	0.887898	19.5714	6.85688	0	3575.66	0	0
DATA	689	9	9	tair|AT3G44470.2|ug|EG431983|ta|DQ446731	at|chr3:16095806-16095747	0		542	CTCGTGCTCGTCCAAGGCGGAAGTTTACTTTATCCAACAACTTCTTTTTTGATAGTACGC	543	0	A_84_P761961	AT3G44470	AT3G44470.2	tair|transposable element gene [AT3G44470.2]	6900.35	307.783	0	1	2.380319e+001	1.036380e+001	0	0	65	6.478462e+001	65	1.779615e+001	2.001510e+001	31	1.719355e+001	17	3.927844e+000	2.965200e+000	0	0	0	0	0	0	0	21.1858	9.22421	1	8.69225e-009	1	0	43.5988	3.92784	1	0	43.5988	43.7019	43.7019	58.0389	0.890042	17.1935	3.92784	0	32.3884	0	0
DATA	690	9	10		 	1028	E1A	0		44	1	(+)E1A_r60_3	E1A_r60_3	E1A_r60_3		6926.11	307.5	10.112	1	1.011197e+001	1.006471e+001	0	0	64	4.514063e+001	46	1.276512e+001	1.408470e+001	30	1.926667e+001	18	7.191630e+000	7.413000e+000	0	0	0	0	0	0	0	1.32765	8.97861	0	0.70121	1	0	43.813	7.19163	1	0	43.813	56.9804	56.9804	38.3949	0.892088	19.2667	7.19163	0	12.4585	1	0
DATA	691	9	11	tair|AT3G59290.1|ref|NM_115791|ta|TA45515_3702|tc|TC280614	at|chr3:21928213-21928272	0		3081	TTTCCATGGGAATGAACCAGAACTATCCCATGGGAATGAACCAAAACTATCCAATGGGAA	545	0	A_84_P23203	AT3G59290	AT3G59290.1	tair|(EPSIN3); binding [AT3G59290.1]	6951.5	307.5	0	1	4.772722e+002	4.877225e+001	2	1	65	4.706923e+002	472	8.245300e+001	8.895600e+001	33	1.927273e+001	19	6.311065e+000	6.671700e+000	0	0	0	0	0	0	0	426.677	43.602	1	1.42915e-141	1	1	44.0149	6.31107	1	0	44.0149	57.5363	57.5363	463.947	0.893992	19.2727	6.31107	0	437.732	0	0
DATA	692	9	12	tair|AT3G43682.1|ref|NM_148826	unmapped	0		19	TTTCTGACATAGTGCCTAGTGAGAGTATCTGCAAGCCTTCCTCTGCTTCAGCTTCTTCAT	547	0	A_84_P760484	AT3G43682	AT3G43682.1	tair|unknown protein [AT3G43682.1]	6976.67	307.5	0	1	4.075329e+001	1.081933e+001	0	0	66	8.071212e+001	79.5	2.392537e+001	2.372160e+001	36	2.227778e+001	21.5	7.217483e+000	7.598325e+000	0	0	0	0	0	0	0	36.5048	9.69143	1	1.94477e-019	1	0	44.2073	7.21748	1	0	44.2073	57.5363	57.5363	73.9664	0.895751	22.2778	7.21748	0	47.486	0	0
DATA	693	9	13	tair|AT4G12570.1|ref|NM_117327|ta|TA47548_3702|tc|TC281001	at|chr4:7448680-7448739	0		2708	CTAATGATCGTCTTCCATTGTCTCATACTTGCTTTTACCGTCTCTGTATACCGAGATACC	549	0	A_84_P23263	UPL5	AT4G12570.1	tair|UPL5 (UBIQUITIN PROTEIN LIGASE 5); ubiquitin-protein ligase [AT4G12570.1]	7002.07	307.812	0	1	5.460048e+003	5.460965e+002	1	0	65	4.944277e+003	4762	1.158337e+003	1.081557e+003	36	2.100000e+001	20	7.014271e+000	7.783650e+000	0	0	0	0	0	0	0	4899.89	490.071	1	1.74289e-285	1	1	44.3867	7.01427	1	0	44.3867	46.8651	46.8651	4937.53	0.897408	21	7.01427	0	4910.79	0	0
DATA	694	9	14	tair|AT1G17520.1|ref|NM_101614|ta|TA46554_3702|tc|NP221657	at|chr1:6026080-6025550	0		622	CTTCATTGAGCAACGACAAGAAGTGCCACCAAATTTCAGGAGGATGCTTAGTTCAAGATT	551	0	A_84_P829634	AT1G17520	AT1G17520.1	tair|DNA-binding protein, putative [AT1G17520.1]	7027.29	307.778	0	1	1.035980e+003	1.040783e+002	2	0	62	9.757903e+002	968.5	2.194180e+002	2.223900e+002	32	1.765625e+001	18	4.396548e+000	4.633125e+000	0	0	0	0	0	0	0	931.242	93.556	1	1.82516e-187	1	1	44.548	4.39655	1	0	44.548	47.8731	47.8731	969.045	0.8989	17.6563	4.39655	0	942.053	0	0
DATA	695	9	15	tair|AT1G36745.1|ref|NM_148514	at|chr1:13912699-13912758	0		201	CTGATGTATTTGAGGGTTAAGCATTTTGGGAGATTTATAGCGGTCAGGTGGCTCGCTGAA	553	0	A_84_P524103	AT1G36745	AT1G36745.1	tair|unknown protein [AT1G36745.1]	7053.11	307.5	10.0201	1	1.002009e+001	9.991140e+000	3	0	61	5.022951e+001	49	1.369598e+001	1.334340e+001	38	1.663158e+001	16	5.195742e+000	5.189100e+000	0	0	0	0	0	0	0	5.54094	8.99471	0	0.110878	1	0	44.6886	5.19574	1	0	44.6886	56.9804	56.9804	43.4838	0.900268	16.6316	5.19574	0	16.2573	1	0
DATA	696	9	16	tair|AT2G26630.1|tc|NP456849	unmapped	0		0	ATGGTTGCGGCAGACGCAGCTTGGTCATCGACAAATTTTTTCATCCACAAATTTGTTAAT	555	0	A_84_P209398	AT2G26630	AT2G26630.1	tair|transposable element gene [AT2G26630.1]	7078.93	307.683	10.0063	1	1.000628e+001	9.958421e+000	1	0	64	3.856250e+001	39	1.100631e+001	1.149015e+001	29	1.848276e+001	17	5.729751e+000	5.930400e+000	0	0	0	0	0	0	0	-6.23885	8.97762	0	0.0730001	1	0	44.8014	5.72975	1	0	44.8014	43.7019	43.7019	31.8168	0.901511	18.4828	5.72975	0	4.35466	1	0
DATA	697	9	17	tair|AT2G35860.1|ref|NM_179922|ta|TA33813_3702|ta|TA33814_3702	at|chr2:15068833-15068892	0		1377	AAATTGATGGAGGTAGCTTGTAGAATGATGGGGTCACGGTTTATTCCGTGTCAGTGATTT	557	0	A_84_P94769	FLA16	AT2G35860.1	tair|FLA16 (FASCICLIN-LIKE ARABINOGALACTAN PROTEIN 16 PRECURSOR) [AT2G35860.1]	7103.39	308.129	0	1	1.433934e+004	1.433968e+003	0	0	65	1.298705e+004	12137	3.347841e+003	3.716137e+003	26	2.007692e+001	18.5	8.014602e+000	8.524950e+000	0	0	0	0	0	0	0	12942.1	1294.24	1	0	1	1	44.9088	8.0146	1	0	44.9088	47.2035	47.2035	12980.3	0.902562	20.0769	8.0146	0	12952.6	0	0
DATA	698	9	18	tair|AT5G57565.1|tair|AT5G57565.2|ref|NM_203223|ref|NM_001125982	at|chr5:23327770-23327829	0		198	ACGCTAAAACTCTCATACCCAATCGCAAAAGAGAATGAAGAAGAAGCTCCAGCGTCTAAA	559	0	A_84_P858164	AT5G57565	AT5G57565.1	tair|protein kinase family protein [AT5G57565.1]	7128.93	308.262	0	1	8.752532e+002	8.808756e+001	4	0	62	8.357742e+002	843	1.428301e+002	1.250944e+002	39	1.820513e+001	17	6.736310e+000	6.671700e+000	0	0	0	0	0	0	0	790.784	79.5864	1	7.88517e-178	1	1	44.9903	6.73631	1	0	44.9903	44.7812	44.7812	829.028	0.903491	18.2051	6.73631	0	801.135	0	0
DATA	699	9	19	tair|AT2G19830.1|ref|NM_127541|ta|TA34591_3702|ta|CNS0A9L1	at|chr2:8565485-8565331	0		586	GGCTCCATTTGGGGCTAATGATTTTGATGAGGATGAATTGGAAGCAGAACTTGACGAACT	561	0	A_84_P15332	SNF7.2	AT2G19830.1	tair|SNF7.2 [AT2G19830.1]	7154.3	308.111	0	1	1.160071e+004	1.160113e+003	0	0	66	1.053491e+004	9927	2.398101e+003	2.682023e+003	30	2.026667e+001	19.5	6.877917e+000	7.227675e+000	0	0	0	0	0	0	0	10489.8	1049.02	1	0	1	1	45.0602	6.87792	1	0	45.0602	45.1352	45.1352	10528.2	0.904242	20.2667	6.87792	0	10500.1	0	0
DATA	700	9	20	tair|AT5G06670.1|ref|NM_120750	at|chr5:2048310-2048251	0		2912	AGGAGCTGCTAATTCAGGTTTGTCTGATTCAGTATCAGAGACAAGAATCGAGCATTTTGG	563	0	A_84_P22451	AT5G06670	AT5G06670.1	tair|kinesin motor protein-related [AT5G06670.1]	7179.78	308.092	0	1	2.932479e+003	2.934157e+002	0	0	66	2.698576e+003	2571	6.181125e+002	6.440044e+002	30	1.700000e+001	17	4.402194e+000	4.262475e+000	0	0	0	0	0	0	0	2653.45	265.497	1	2.90806e-249	1	1	45.1278	4.40219	1	0	45.1278	45.835	45.835	2691.83	0.904848	17	4.40219	0	2663.56	0	0
DATA	701	9	21	tair|AT1G35700.1	at|chr1:13217909-13217968	0		81	ACAATGTATTCAAATGAAAAACAATGATTCAAGGTCCCAACGGTACTCCCTACGCCAGTG	565	0	A_84_P751321	AT1G35700	AT1G35700.1	tair|pseudogene, putative ubiquitin-conjugating enzyme, similar to ubiquitin-conjugating enzyme GB:CAB40394 GI:4583656 from (Guillardia theta); blastp match of 61% identity and 1.6e-34 P-value to GP [AT1G35700.1]	7205.5	307.648	9.96474	1	9.964739e+000	9.917078e+000	1	0	65	4.418462e+001	44	1.217437e+001	1.186080e+001	27	2.000000e+001	18	8.935668e+000	9.266250e+000	0	0	0	0	0	0	0	-0.985906	8.97762	0	0.775675	1	0	45.1705	8.93567	1	0	45.1705	57.5363	57.5363	37.4389	0.905269	20	8.93567	0	8.99554	1	0
DATA	702	9	22	tair|AT1G60900.1|ref|NM_104771|ta|TA39897_3702|tc|NP305724	at|chr1:22430830-22430957	0		1481	GCAAGAAGAAGTCTTACTTTATGCCCAACAACAGATTGCTTTGCAGAGGCTTATGTTCCA	567	0	A_84_P13357	AT1G60900	AT1G60900.1	tair|U2 snRNP auxiliary factor large subunit, putative [AT1G60900.1]	7230.58	307.573	0	1	5.980588e+003	5.981410e+002	0	2	62	5.460919e+003	5387.5	1.113290e+003	1.134745e+003	35	2.008571e+001	19	7.469040e+000	7.783650e+000	0	0	0	0	0	0	0	5415.71	541.645	1	2.13737e-291	1	1	45.2131	7.46904	1	0	45.2131	57.5363	57.5363	5454.17	0.905547	20.0857	7.46904	0	5425.57	0	0
DATA	703	9	23	tair|AT5G45640.1|ref|NM_123932|tc|NP230897	at|chr5:18524795-18524736	0		2185	ATCGATATCGGTTTGGATGGTTTAGCTGGACCGATGGACATCATGTTGTGAGGAGTTCAA	569	0	A_84_P20654	AT5G45640	AT5G45640.1	tair|subtilase family protein [AT5G45640.1]	7256.42	307.573	9.96023	1	9.960234e+000	9.912595e+000	1	0	63	4.501587e+001	44	1.260119e+001	1.482600e+001	41	1.953659e+001	20	5.413398e+000	5.930400e+000	0	0	0	0	0	0	0	-0.233972	8.97762	0	0.946076	1	0	45.2498	5.4134	1	0	45.2498	57.5363	57.5363	38.2702	0.905678	19.5366	5.4134	0	9.5045	1	0
DATA	704	9	24	tair|AT4G33940.1|ref|NM_119554|ta|TA37920_3702|tc|TC300224	at|chr4:16267658-16267717	0		891	TGTGGATAAGTTTGGTAGTAGATCATAGAAACCTCGAGAGTCGTGTGCAGTTTTACAGAC	571	0	A_84_P286620	AT4G33940	AT4G33940.1	tair|zinc finger (C3HC4-type RING finger) family protein [AT4G33940.1]	7281.38	308.344	0	1	6.498023e+003	6.498779e+002	1	0	63	5.930587e+003	5677	1.328473e+003	1.348054e+003	30	1.920000e+001	19.5	6.093524e+000	5.189100e+000	0	0	0	0	0	0	0	5885.32	588.601	1	2.62096e-296	1	1	45.2643	6.09352	1	0	45.2643	45.1352	45.1352	5923.84	0.90571	19.2	6.09352	0	5894.91	0	0
DATA	705	9	25	tc|NP281505	at|chr1:4317547-4317606	0		396	AATGCAGTTATCCATAAGCTGCTTCAGTGTGGGAAGTACTACGATGATGAAATAGCTTGG	573	0	A_84_P510716	NP281505	NP281505	tc|GB|AC025417.4|AAF88083.1 T12C24.20 [NP281505]	7307.09	307.614	9.96259	0	9.962586e+000	9.914935e+000	0	0	64	4.390625e+001	42	1.366808e+001	1.575262e+001	42	1.683333e+001	16	5.942475e+000	5.745075e+000	0	0	0	0	0	0	0	-1.36833	8.97762	0	0.69252	1	0	45.2746	5.94247	1	0	45.2746	65	65	37.1606	0.905465	16.8333	5.94247	0	8.1119	1	0
DATA	706	9	26	tc|TC292130	at|chr4:9224475-9225558	0		4485	TTCCTCGACTCAAAGCGGAAAAATAAGCTTGTGGAAGATGCATTGCTACGACGCAGGTTA	575	0	A_84_P568873	TC292130	TC292130	tc|NM_117726 amine oxidase/ oxidoreductase {Arabidopsis thaliana} (exp=-1; wgp=0; cg=0), complete [TC292130]	7332.27	308.209	0	1	7.417724e+001	1.238514e+001	0	0	64	1.124219e+002	111	2.506994e+001	2.427757e+001	41	1.887805e+001	18	5.887254e+000	7.413000e+000	0	0	0	0	0	0	0	67.1433	11.2107	1	4.24837e-041	1	1	45.2785	5.88725	1	0	45.2785	45.835	45.835	105.676	0.905174	18.878	5.88725	0	76.4885	0	0
DATA	707	9	27	ta|BP654252|tc|TC313766	unmapped	0		152	TTTATCCAGCGTATGTACCGAGAAGGTCCTTTGAGACCTTCAACCATCTCAGTATCCTTT	577	0	A_84_P862135	BP654252	BP654252	tc|CB26_ARATH (Q9XF89) Chlorophyll a-b binding protein CP26, chloroplast precursor (Light-harvesting complex II protein 5) (LHCB5) (LHCIIc), partial (86%) [TC313766]	7357.73	308.403	0	1	6.205233e+001	1.170377e+001	0	0	65	1.014308e+002	97	2.622914e+001	2.891070e+001	26	1.788462e+001	18	7.151654e+000	6.486375e+000	0	0	0	0	0	0	0	56.1384	10.5883	1	1.09452e-033	1	1	45.2924	7.15165	1	0	45.2924	44.0646	44.0646	94.6851	0.904695	17.8846	7.15165	0	65.3765	0	0
DATA	708	9	28	tair|AT3G07620.1|ref|NM_111641|tc|NP332201	at|chr3:2433393-2433334	0		1292	CGAGGGAGTGAAGAAAGTGAAGAGGCATATTTTGGTTAATGATCCTCCAAAGAGATACGA	579	0	A_84_P248505	AT3G07620	AT3G07620.1	tair|exostosin family protein [AT3G07620.1]	7383.29	308.246	0	1	1.715148e+001	1.007770e+001	2	0	62	6.080645e+001	60.5	1.554458e+001	1.593795e+001	31	2.006452e+001	20	6.811439e+000	7.413000e+000	0	0	0	0	0	0	0	15.5054	9.11054	1	1.50227e-005	1	0	45.301	6.81144	1	0	45.301	45.1352	45.1352	54.0608	0.904029	20.0645	6.81144	0	24.6492	1	0
DATA	709	9	29	tair|AT3G11220.1|ref|NM_111957|ug|AY062095|ta|TA40308_3702	at|chr3:3513795-3513736	0		1322	TTTTTCCCTCTCCATTGAGTTCTCTAAGTTCACTCACTAACCTGAGCAGTTACATTATTA	581	0	A_84_P70724	ELO1	AT3G11220.1	tair|ELO1 (ELONGATA 1) [AT3G11220.1]	7408.38	308.101	0	1	3.474135e+003	3.475557e+002	0	0	64	3.183234e+003	2995.5	6.600558e+002	6.393712e+002	27	1.974074e+001	19	7.729029e+000	8.524950e+000	0	0	0	0	0	0	0	3137.94	313.922	1	3.63165e-259	1	1	45.2948	7.72903	1	0	45.2948	46.5243	46.5243	3176.49	0.903229	19.7407	7.72903	0	3146.99	0	0
DATA	710	9	30	tair|AT3G11130.1|ref|NM_111950|ta|TA30684_3702|tc|TC297371	at|chr3:3482507-3482448	0		5432	GCTTACTAGAAGACTGTGACCGCGGAATTCTGTCGGAATGTTTCCTTGTTTTGTTTTGTT	583	0	A_84_P846600	AT3G11130	AT3G11130.1	tair|clathrin heavy chain, putative [AT3G11130.1]	7434	308	0	1	5.215295e+004	5.215305e+003	0	2	67	4.710131e+004	44547	8.958499e+003	8.864465e+003	37	2.162162e+001	22	8.667793e+000	9.636900e+000	0	0	0	0	0	0	0	47055.9	4705.6	1	0	1	1	45.3891	8.66779	1	0	45.3891	54.9904	54.9904	47094.6	0.902268	21.6216	8.66779	0	47065	0	0
DATA	711	9	31	tair|AT3G08910.1|ref|NM_111725|ug|AK117285|ta|TA43484_3702	at|chr3:2710502-2710443	0		961	AAGGGAACTTGAGAATCAAGTTCACTGTTAAGTTCCCATCGAGGCTAACAACAGAGCAGA	585	0	A_84_P21148	AT3G08910	AT3G08910.1	tair|DNAJ heat shock protein, putative [AT3G08910.1]	7459.22	308.092	0	1	1.643347e+003	1.646364e+002	0	1	65	1.526415e+003	1499	2.716276e+002	3.076395e+002	34	1.682353e+001	17	3.502991e+000	4.262475e+000	0	0	0	0	0	0	0	1480.98	148.37	1	7.80291e-215	1	1	45.4359	3.50299	1	0	45.4359	45.835	45.835	1519.67	0.901197	16.8235	3.50299	0	1490.01	0	0
DATA	712	9	32	tair|AT3G09740.1|ref|NM_111809|ta|TA27008_3702|ta|AA605502	at|chr3:2991489-2991548	0		1114	TCTTATCTTCCTGCATCGACTTTTCTCCATGTTGTTCGTGTGCATAGATTCATCTGTCAA	587	0	A_84_P257420	SYP71	AT3G09740.1	tair|SYP71 (SYNTAXIN OF PLANTS 71) [AT3G09740.1]	7484.51	308.13	0	1	3.235066e+004	3.235081e+003	0	0	64	2.916044e+004	28429	6.209378e+003	6.585895e+003	24	1.916667e+001	19	5.939307e+000	5.374425e+000	0	0	0	0	0	0	0	29115	2911.51	1	0	1	1	45.4763	5.93931	1	0	45.4763	47.2035	47.2035	29153.7	0.89998	19.1667	5.93931	0	29124	0	0
DATA	713	9	33	tair|AT4G02005.1|ref|NR_022906|ug|BX827411|ta|CNS0A2GO	at|chr4:877114-877055	0		1687	TCCACAGTCTTGCTTTCTTTAGGAACATTCTTCAGAATCTCTAAGAGAGACCACAAGCGT	589	0	A_84_P765082	AT4G02005	AT4G02005.1	tair|other RNA [AT4G02005.1]	7509.78	308.25	0	1	5.135210e+002	5.231484e+001	0	0	64	5.069844e+002	484.5	1.303092e+002	1.360286e+002	36	1.836111e+001	17	6.715240e+000	7.413000e+000	0	0	0	0	0	0	0	461.47	47.0122	1	3.65315e-146	1	1	45.5142	6.71524	1	0	45.5142	45.1352	45.1352	500.239	0.898639	18.3611	6.71524	0	470.451	0	0
DATA	714	9	34	tair|AT2G41945.1|ref|NM_201934|ta|TA39494_3702|tc|TC301070	at|chr2:17517977-17517918	0		704	GGTCCTCTCTACTGATAATGCCATGGTATTTGATTCTTGAATATATTATACTGCTTACAC	591	0	A_84_P572206	AT2G41945	AT2G41945.1	tair|similar to unknown protein [Arabidopsis thaliana] (TAIR:AT3G04040.1); similar to unnamed protein product [Vitis vinifera] (GB:CAO23431.1) [AT2G41945.1]	7535.14	308.211	0	1	3.525922e+003	3.527342e+002	0	0	66	3.208848e+003	3063	8.307438e+002	9.523852e+002	35	1.645714e+001	17	4.686293e+000	4.077150e+000	0	0	0	0	0	0	0	3163.28	316.455	1	1.21655e-259	1	1	45.5687	4.68629	1	0	45.5687	47.2035	47.2035	3202.1	0.89715	16.4571	4.68629	0	3172.27	0	0
DATA	715	9	35	tair|AT2G24310.1|ref|NM_127993|ug|AY144110|ta|TA50273_3702	at|chr2:10352473-10352532	0		1035	TACGCGTTCAGATCTTTCCTTTTTTGTTGATATGAATGCGTCGGGGTAAAAAGAGTTGGG	593	0	A_84_P505629	AT2G24310	AT2G24310.1	tair|similar to unknown protein [Arabidopsis thaliana] (TAIR:AT5G47170.1) [AT2G24310.1]	7560.84	308.156	0	1	3.426215e+002	3.569872e+001	2	0	65	3.525077e+002	339	7.496064e+001	6.968220e+001	34	1.694118e+001	17	4.960090e+000	5.189100e+000	0	0	0	0	0	0	0	306.822	31.9686	1	2.46279e-122	1	1	45.6861	4.96009	1	0	45.6861	45.4864	45.4864	345.762	0.895512	16.9412	4.96009	0	315.896	0	0
DATA	716	9	36	tair|AT1G21090.1|ref|NM_101963|ug|BX814054|ta|TA41553_3702	at|chr1:7386003-7386165	0		871	CAGCTCATCAGGTGATGATGATGACATTAACGGTGAAGCTAGGTTTGTGTTGTGTAGCCA	595	0	A_84_P16303	AT1G21090	AT1G21090.1	tair|hydroxyproline-rich glycoprotein family protein [AT1G21090.1]	7586.06	308.235	0	1	2.620358e+003	2.622283e+002	0	0	66	2.387818e+003	2294.5	5.032722e+002	6.008236e+002	36	1.947222e+001	19	5.808792e+000	5.930400e+000	0	0	0	0	0	0	0	2342.08	234.38	1	6.82675e-242	1	1	45.743	5.80879	1	0	45.743	46.1809	46.1809	2381.07	0.8938	19.4722	5.80879	0	2351.18	0	0
DATA	717	9	37	tair|AT5G09400.1|ref|NM_120977|ug|AY056263|ta|TA41376_3702	at|chr5:2918275-2918334	0		1179	TCTTCAAGAGGAATTCTATAAATGCGTGGTATGCACTTGGAGGTTGCATTCTCTGTGCTA	597	0	A_84_P839890	KUP7	AT5G09400.1	tair|KUP7 (K+ uptake permease 7); potassium ion transmembrane transporter [AT5G09400.1]	7611.71	308.246	0	1	3.555568e+002	3.695290e+001	2	0	62	3.629839e+002	355.5	6.911869e+001	7.172077e+001	37	1.648649e+001	16	3.934333e+000	4.447800e+000	0	0	0	0	0	0	0	317.135	32.9597	1	2.9551e-124	1	1	45.8494	3.93433	1	0	45.8494	45.1352	45.1352	356.238	0.891938	16.4865	3.93433	0	326.33	0	0
DATA	718	9	38	tair|AT1G08990.1|ref|NM_100770|ta|AA651010|ta|CNS0ABTA	at|chr1:2890654-2890712	0		1598	CGTTGAGAAGTGGAGGAAAATGGCTAAGCTCAATGGTTTTCCTGAAAATCCATTGGAAAA	599	0	A_84_P848437	PGSIP5	AT1G08990.1	tair|PGSIP5 (PLANT GLYCOGENIN-LIKE STARCH INITIATION PROTEIN 5); transferase, transferring glycosyl groups [AT1G08990.1]	7637.14	308.211	0	1	4.233304e+002	4.351830e+001	2	0	64	4.226406e+002	407.5	9.771182e+001	9.395977e+001	33	1.712121e+001	16	4.754981e+000	5.189100e+000	0	0	0	0	0	0	0	376.756	38.7304	1	2.70058e-134	1	1	45.885	4.75498	1	0	45.885	47.2035	47.2035	415.895	0.88998	17.1212	4.75498	0	385.983	0	0
DATA	719	9	39	tair|AT2G27400.1|ref|NR_022558|ug|CD534192|ta|TA51674_3702	at|chr2:11729263-11729204	0		283	CTTCCCCTCCCGTCGCCCTCTCTGTTTTTGGTATTCATTGGAATACGGAGATATATTTTC	601	0	A_84_P790201	TAS1A	AT2G27400.1	tair|TAS1A; other RNA [AT2G27400.1]	7662.5	308.258	0	1	1.087683e+003	1.092372e+002	1	1	64	1.011719e+003	1031	1.533359e+002	1.534491e+002	28	1.582143e+001	13.5	6.342412e+000	5.930400e+000	0	0	0	0	0	0	0	965.795	96.9959	1	1.29815e-189	1	1	45.9239	6.34241	1	0	45.9239	46.5243	46.5243	1004.97	0.887938	15.8214	6.34241	0	975.066	0	0
DATA	720	9	40	tair|AT1G33870.1|ref|NM_103109|ug|BX842527|tc|NP305178	at|chr1:12301380-12301321	0		683	GAGGCTTAAGCAGAATTCTGAAGCACATGAAAGAGCGATGCGTGAGATGAGAGAAGCTAT	603	0	A_84_P22808	AT1G33870	AT1G33870.1	tair|avirulence-responsive protein, putative / avirulence induced gene protein, putative / AIG protein, putative [AT1G33870.1]	7688.07	308.564	10.1836	1	1.018362e+001	1.013630e+001	1	0	62	4.758065e+001	43	1.444554e+001	1.630860e+001	36	1.833333e+001	18	5.377201e+000	4.818450e+000	0	0	0	0	0	0	0	1.48564	8.97885	0	0.667693	1	0	46.095	5.3772	1	0	46.095	42.5954	42.5954	40.835	0.885811	18.3333	5.3772	0	10.9365	1	0
DATA	721	9	41	tair|AT3G46960.1|ref|NM_114563|ta|TA45800_3702|ta|Z26060	at|chr3:17302049-17301990	0		3956	TTCAAATGCCATAAAACGTGACATCGTCTTTGCGGCTAGTCTGTATGTGACCGGAGTGTA	605	0	A_84_P14638	AT3G46960	AT3G46960.1	tair|ATP-dependent helicase [AT3G46960.1]	7713.15	308.215	0	1	5.468239e+003	5.469183e+002	0	0	66	4.877848e+003	4829	1.086764e+003	1.107502e+003	35	1.714286e+001	17	5.579073e+000	6.301050e+000	0	0	0	0	0	0	0	4831.62	483.245	1	1.17484e-284	1	1	46.2315	5.57907	1	0	46.2315	45.835	45.835	4871.1	0.883578	17.1429	5.57907	0	4841.24	0	0
DATA	722	9	42	tair|AT1G22990.1|ref|NM_102147|ta|TA42917_3702|ta|AI993408	at|chr1:8139833-8139892	0		313	TGGGAAAAAGAAAGCTGAGCTGTGGCCGTATGTTCCATACACAATGGTGGCTTATCCATA	607	0	A_84_P14212	AT1G22990	AT1G22990.1	tair|heavy-metal-associated domain-containing protein / copper chaperone (CCH)-related [AT1G22990.1]	7738.55	308.375	0	1	1.187894e+003	1.192254e+002	0	0	64	1.093219e+003	1074	2.327183e+002	2.290617e+002	39	1.774359e+001	18	5.542743e+000	5.189100e+000	0	0	0	0	0	0	0	1046.88	105.073	1	2.28612e-194	1	1	46.3357	5.54274	1	0	46.3357	45.1352	45.1352	1086.47	0.881293	17.7436	5.54274	0	1056.64	0	0
DATA	723	9	43	tair|AT3G29767.1	unmapped	0		2596	TTAGAGATTTCATGCAGTTTATTCCGAGTGATTTTGAGGGTTCGTCGGTGGAGTAACCAA	609	0	A_84_P758884	AT3G29767	AT3G29767.1	tair|transposable element gene [AT3G29767.1]	7764.07	308.565	0	1	4.669236e+001	1.123088e+001	1	0	62	8.746774e+001	86.5	2.553925e+001	2.427757e+001	38	1.857895e+001	19	4.739892e+000	4.818450e+000	0	0	0	0	0	0	0	41.0394	9.87117	1	8.74865e-023	1	0	46.4284	4.73989	1	0	46.4284	46.8651	46.8651	80.722	0.878931	18.5789	4.73989	0	50.9314	0	0
DATA	724	9	44	ug|DQ446767	at|chr3:20757539-20757477	0		407	GAAGTTGAGTAGGATCTTAAGTGGTATATATAAGATATGGGCCTCTCCACCTATTGCCAA	611	0	A_84_P731211	AT3G55930	DQ446767	ug|Arabidopsis thaliana clone pENTR221-At3g55930 RNA splicing factor-like protein (At3g55930) mRNA, complete cds [DQ446767]	7789.75	308.369	0	1	1.735878e+001	1.038915e+001	2	0	63	6.173016e+001	62	1.325215e+001	1.223145e+001	36	1.672222e+001	16	5.853503e+000	5.930400e+000	0	0	0	0	0	0	0	15.2142	9.10563	1	2.116e-005	1	0	46.516	5.8535	1	0	46.516	45.4864	45.4864	54.9845	0.876455	16.7222	5.8535	0	25.2553	1	0
DATA	725	9	45	tair|AT4G40070.1|ref|NM_120172|ta|TA45158_3702|tc|TC290521	at|chr4:18577413-18577472	0		1001	ATCGATGGGGTTTGACTTTGTTCGTTTCGAAGTCAAACTCGGGTTCCGTTAGATCACAGA	613	0	A_84_P15793	AT4G40070	AT4G40070.1	tair|protein binding / zinc ion binding [AT4G40070.1]	7814.88	308.5	0	1	7.098502e+002	7.172434e+001	0	0	64	6.670156e+002	655	1.162241e+002	1.097124e+002	38	1.684211e+001	16	5.678439e+000	5.745075e+000	0	0	0	0	0	0	0	620.42	62.6882	1	1.51375e-163	1	1	46.5953	5.67844	1	0	46.5953	47.2035	47.2035	660.27	0.874016	16.8421	5.67844	0	630.604	0	0
DATA	726	9	46	tair|AT3G48425.1|ref|NM_114702|ta|TA49399_3702|tc|TC293888	at|chr3:17945403-17945462	0		1111	GAGTGATCATTGTCCGGTTACACTCGAGCTTTCGAAGCCATCTTCAGAAATGGAACAGAA	615	0	A_84_P23156	AT3G48425	AT3G48425.1	tair|endonuclease/exonuclease/phosphatase family protein [AT3G48425.1]	7840.38	308.444	0	1	3.253396e+003	3.255026e+002	0	0	64	2.881938e+003	2882.5	5.842335e+002	5.887775e+002	31	1.958065e+001	19	5.321492e+000	5.930400e+000	0	0	0	0	0	0	0	2835.27	283.669	1	3.54614e-253	1	1	46.6635	5.32149	1	0	46.6635	48.2044	48.2044	2875.19	0.871481	19.5806	5.32149	0	2845.6	0	0
DATA	727	9	47	tair|AT4G09150.1|ref|NM_116984|ta|TA45175_3702|tc|TC305986	at|chr4:5833518-5833577	0		3475	GTTGGGTCCAGATTAAGTGTTTGTAGATAAGAGTCAGAACAACACACCACGTTTGTATTT	617	0	A_84_P552884	AT4G09150	AT4G09150.1	tair|T-complex protein 11 [AT4G09150.1]	7865.63	308.63	0	1	1.037757e+004	1.037809e+003	1	0	63	9.064444e+003	8658	2.037733e+003	2.010406e+003	32	1.868750e+001	20	5.578978e+000	6.671700e+000	0	0	0	0	0	0	0	9017.73	901.818	1	1.6403e-321	1	1	46.7145	5.57898	1	0	46.7145	48.2044	48.2044	9057.7	0.868963	18.6875	5.57898	0	9028.19	0	0
DATA	728	9	48	tair|AT5G16750.1|ref|NM_121681|ta|TA38515_3702|ta|AA651277	at|chr5:5504608-5504549	0		2643	CCAAAGGTAAATCGAATAAGAAGAGACTCATTGCCGAAGCACAGGGAAGCGTAATTGCAG	619	0	A_84_P17908	TOZ	AT5G16750.1	tair|TOZ (TORMOZEMBRYO DEFECTIVE); nucleotide binding [AT5G16750.1]	7891.06	308.535	0	1	7.251228e+003	7.251969e+002	1	0	62	6.329113e+003	6116.5	1.171189e+003	1.222774e+003	28	1.803571e+001	17	5.859352e+000	3.891825e+000	0	0	0	0	0	0	0	6282.31	628.295	1	3.657e-300	1	1	46.7997	5.85935	1	0	46.7997	48.2044	48.2044	6322.37	0.866379	18.0357	5.85935	0	6292.96	0	0
DATA	729	9	49	tair|AT3G45730.1|ref|NM_114442|ug|BX825725|ta|TA44219_3702	at|chr3:16801215-16801274	0		250	TGATCTAGTCGGATCAGGGAAACAGAACAACTACGACGGAGACGGTAAGAGAGGAGGCTA	621	0	A_84_P169053	AT3G45730	AT3G45730.1	tair|unknown protein [AT3G45730.1]	7916.37	308.5	0	1	2.896960e+003	2.898824e+002	0	0	66	2.549197e+003	2470.5	5.709514e+002	6.723591e+002	30	1.636667e+001	17	5.202674e+000	3.891825e+000	0	0	0	0	0	0	0	2502.4	250.401	1	8.40512e-246	1	1	46.7994	5.20267	1	0	46.7994	47.8731	47.8731	2542.45	0.863801	16.3667	5.20267	0	2513.15	0	0
DATA	730	9	50	tair|AT1G13640.1|ref|NM_101234|ta|TA36811_3702|ta|BP585200	at|chr1:4677403-4677344	0		2109	CCGACATGAAAGAAGTTGAATGGGTTGTGTTCTTGGAGAGGTTTCAGGAGTTGCTTTACT	623	0	A_84_P11513	AT1G13640	AT1G13640.1	tair|phosphatidylinositol 3- and 4-kinase family protein [AT1G13640.1]	7941.76	308.606	0	1	9.070575e+003	9.071174e+002	0	0	65	7.858692e+003	7307	2.046178e+003	2.067486e+003	30	1.730000e+001	17.5	4.526931e+000	4.447800e+000	0	0	0	0	0	0	0	7811.83	781.235	1	4.93652e-313	1	1	46.8603	4.52693	1	0	46.8603	47.5395	47.5395	7851.95	0.861228	17.3	4.52693	0	7822.76	0	0
DATA	731	9	51	tair|AT1G21770.1|ref|NM_102026|ta|TA30482_3702|tc|TC310101	at|chr1:7651848-7651789	0		358	TCAAGTCTAGCATCTGATCAAGTCCTGCTTTAAAGCCTTTTGGTGTATAATAAAAACTTG	625	0	A_84_P228399	AT1G21770	AT1G21770.1	tair|similar to unknown protein [Arabidopsis thaliana] (TAIR:AT1G77540.1); similar to unnamed protein product [Vitis vinifera] (GB:CAO61877.1); contains InterPro domain Acyl-CoA N-acyltransferase (InterPro:IPR016181) [AT1G21770.1]	7967.06	308.618	0	1	2.647602e+004	2.647623e+003	0	0	64	2.278097e+004	22012.5	4.250317e+003	4.747841e+003	37	1.789189e+001	19	5.399505e+000	6.671700e+000	0	0	0	0	0	0	0	22734	2273.42	1	0	1	1	46.9399	5.39951	1	0	46.9399	46.1809	46.1809	22774.2	0.858665	17.8919	5.39951	0	22745.2	0	0
DATA	732	9	52	tair|AT3G14980.1|ref|NM_112360|tc|NP225073	at|chr3:5040003-5039944	0		3847	AGCGATGAGATGTTGCTTTGTGTTGATGAACAGCTTGACTCTGATAGCTCTCAGGATTCG	627	0	A_84_P10809	AT3G14980	AT3G14980.1	tair|PHD finger transcription factor, putative [AT3G14980.1]	7992.43	308.716	0	1	3.929896e+003	3.931295e+002	1	0	64	3.411438e+003	3278.5	7.127127e+002	7.368522e+002	27	1.644444e+001	17	4.144814e+000	4.447800e+000	0	0	0	0	0	0	0	3364.47	336.567	1	2.77785e-263	1	1	46.9664	4.14481	1	0	46.9664	46.5243	46.5243	3404.69	0.856122	16.4444	4.14481	0	3375.77	0	0
DATA	733	9	53	tair|AT1G66730.1|ref|NM_105343|tc|TC298050	at|chr1:24895407-24895466	0		4257	AAGAATGTAGTACGGCTACAGATATCGCAGAGATGTTTCATGCTCAAACCAGAAAAATGA	629	0	A_84_P17142	AT1G66730	AT1G66730.1	tair|ATP dependent DNA ligase family protein [AT1G66730.1]	8018.12	308.657	0	1	9.107314e+002	9.167846e+001	0	0	65	8.244000e+002	772	1.846300e+002	2.068227e+002	39	1.782051e+001	17	6.676241e+000	7.413000e+000	0	0	0	0	0	0	0	777.37	78.2537	1	8.02914e-177	1	1	47.0302	6.67624	1	0	47.0302	45.835	45.835	817.654	0.853566	17.8205	6.67624	0	788.881	0	0
DATA	734	9	54	tair|AT2G19710.1|ref|NM_127529|ta|TA42522_3702|tc|TC280855	at|chr2:8516939-8516998	0		3062	TCACACGGAAAACAGTTCCCCTCATTCTTTACTCTGACTGAATTTGATATTCTTACACGT	631	0	A_84_P613090	AT2G19710	AT2G19710.1	tair|similar to unknown protein [Arabidopsis thaliana] (TAIR:AT4G29440.1); similar to unnamed protein product [Vitis vinifera] (GB:CAO65395.1); contains InterPro domain Protein of unknown function DUF292, eukaryotic (InterPro:IPR005061) [AT2G19710.1]	8043.32	308.68	0	1	4.701806e+003	4.702989e+002	0	0	64	4.048813e+003	3768.5	9.955186e+002	9.927860e+002	30	1.863333e+001	19	5.135967e+000	5.745075e+000	0	0	0	0	0	0	0	4001.75	400.276	1	1.58349e-273	1	1	47.0615	5.13597	1	0	47.0615	48.8603	48.8603	4042.07	0.851109	18.6333	5.13597	0	4013.45	0	0
DATA	735	9	55	tair|AT1G03320.1|ref|NM_100214|ug|EG501743|tc|NP396384	at|chr1:817339-817398	0		234	GGTAAAAACTTGTCAAGCGAGGAAAATGGTGGTAAAAACTTGCCAAGCGAGAAAAATGGT	633	0	A_84_P798558	AT1G03320	AT1G03320.1	tair|unknown protein [AT1G03320.1]	8069.03	308.815	0	1	3.058788e+001	1.101185e+001	4	1	61	7.308197e+001	71	1.662758e+001	1.556730e+001	39	1.712821e+001	17	4.697029e+000	4.818450e+000	0	0	0	0	0	0	0	25.9589	9.34539	1	6.75496e-012	1	0	47.123	4.69703	1	0	47.123	45.835	45.835	66.3363	0.848667	17.1282	4.69703	0	37.8859	0	0
DATA	736	9	56	ug|BP835607|ta|TA33359_3702|tc|TC307429	at|chr2:012309283-012309224	0		151	AGACGTTCGATGAAATGCGTGAGAGAGGAAAAATGCAACCAACGATCGTGATTTACAATT	635	0	A_84_P852326	BP835607	BP835607	ug|BP835607 RAFL19 Arabidopsis thaliana cDNA clone RAFL22-13-O17 5', mRNA sequence [BP835607]	8094.18	308.897	0	1	1.230900e+001	1.067876e+001	1	0	65	5.766154e+001	55	1.425688e+001	1.408470e+001	32	1.643750e+001	17	4.669306e+000	4.077150e+000	0	0	0	0	0	0	0	10.4176	9.03786	1	0.00304778	1	0	47.2439	4.66931	1	0	47.2439	46.5243	46.5243	50.9158	0.84634	16.4375	4.66931	0	22.6399	1	0
DATA	737	9	57	tair|AT1G19350.4|ref|NM_202135|ta|TA31813_3702|ta|DR279858	at|chr1:6688596-6688785	0		83	ATTCATCATCGACACGTGGCTGGTTTAACTCAAATCAACGCTGAATCCAAATACCCATTT	637	0	A_84_P815721	BES1	AT1G19350.4	tair|BES1 (BRI1-EMS-SUPPRESSOR 1) [AT1G19350.4]	8119.39	308.896	0	1	5.188282e+002	5.296179e+001	2	1	61	4.852623e+002	479	7.400899e+001	6.894090e+001	28	1.646429e+001	16	5.217365e+000	4.818450e+000	0	0	0	0	0	0	0	437.932	44.7039	1	4.27084e-143	1	1	47.3308	5.21737	1	0	47.3308	46.1809	46.1809	478.517	0.844078	16.4643	5.21737	0	450.427	0	0
DATA	738	9	58	tair|AT2G34123.1|tair|AT2G34135.1|ref|NM_001036396	at|chr2:14413409-14413725	0		90	TGTAGGCCAGGGTATTACGAACGTTTTGAATGCTTCCATGATTGTATAACGGAAGGGTAT	639	0	A_84_P757354	AT2G34123	AT2G34123.1	tair|Encodes a defensin-like (DEFL) family protein. [AT2G34123.1]	8144.62	308.544	10.715	1	1.071504e+001	1.066379e+001	3	0	61	4.037705e+001	40	8.083242e+000	8.154300e+000	34	1.800000e+001	17	6.065301e+000	6.301050e+000	0	0	0	0	0	0	0	-7.05254	8.97762	0	0.0430363	1	0	47.4296	6.0653	1	0	47.4296	47.2035	47.2035	33.6314	0.84188	18	6.0653	0	5.74696	1	0
DATA	739	9	59	tair|AT5G61960.1|tair|AT5G61960.2|ref|NM_125589|ref|NM_001037045	at|chr5:24896298-24896239	0		3334	AGCATCTCTTCCGTTTCTGAAAACCGAGAAGAAACTCCTAATGGAACTGATCCGTTCTTG	641	0	A_84_P19771	AML1	AT5G61960.1	tair|AML1 (ARABIDOPSIS MEI2-LIKE PROTEIN 1); RNA binding [AT5G61960.1]	8170.09	308.908	0	1	6.306399e+003	6.307305e+002	0	0	67	5.343731e+003	5158	9.147237e+002	9.822225e+002	35	1.834286e+001	17	5.672134e+000	6.671700e+000	0	0	0	0	0	0	0	5296.21	529.697	1	4.44272e-290	1	1	47.5229	5.67213	1	0	47.5229	46.1809	46.1809	5336.99	0.839815	18.3429	5.67213	0	5309.3	0	0
DATA	740	9	60	tair|AT5G57260.1|ref|NM_125108|ug|BT004038|ta|AU227443	at|chr5:23215989-23215930	0		1484	TGAAGCTTCTGGACTCACTTCTCATAAGAAACATGACCTTTTACTTGTTCCTGTGAAATC	642	0	A_84_P15966	CYP71B10	AT5G57260.1	tair|CYP71B10 (cytochrome P450, family 71, subfamily B, polypeptide 10); oxygen binding [AT5G57260.1]	8195.89	308.5	10.7673	1	1.076732e+001	1.071644e+001	1	0	63	4.847619e+001	47	1.535164e+001	1.556730e+001	31	1.819355e+001	18	6.030032e+000	5.930400e+000	0	0	0	0	0	0	0	0.963707	8.97814	0	0.780593	1	0	47.5125	6.03003	1	0	47.5125	56.9804	56.9804	41.7305	0.837792	18.1935	6.03003	0	14.2779	1	0
DATA	741	9	61	tair|AT5G41880.1|ref|NM_123553|tc|NP237155	at|chr5:16780922-16780981	0		1134	GGCCTCAGAATGGACGTGGATGATGATGGTATGTTCTCAAATAGAATCAGTGTTGAATTG	644	0	A_84_P15911	POLA3/POLA4	AT5G41880.1	tair|POLA3/POLA4; DNA primase [AT5G41880.1]	8221.13	308.771	0	1	1.724578e+003	1.727919e+002	0	0	66	1.489227e+003	1403.5	3.586078e+002	4.195758e+002	33	1.796970e+001	18	4.740021e+000	4.447800e+000	0	0	0	0	0	0	0	1441.72	144.452	1	3.00463e-213	1	1	47.504	4.74002	1	0	47.504	46.5243	46.5243	1482.48	0.835986	17.9697	4.74002	0	1455.25	0	0
[truncated: 25,262,565 more chars]
