# Supplementary material for: The Ectopic Overexpression of the Cotton Ve1 and Ve2-Homolog Sequences Leads to Resistance Response to Verticillium Wilt in Arabidopsis
Source: Front Plant Sci. 2017 May 29;8:844. doi: 10.3389/fpls.2017.00844 (PMC5447073; doi:10.3389/fpls.2017.00844)
Supplement: Supplementary file 8 [file DataSheet3.zip › OE-GbaVd1-T2.txt]

TYPE	text	text	text	text	integer	float	float	text	text	text	integer	integer	integer	integer	float	float	float	float	float	float	text	text	text	text	text	text	text	text	text	text	text	text	integer	integer	text	integer	integer	integer	float	float	float	float	float	float	float	float	integer	integer	float	integer	float	float	float	float	integer	float	integer	float	integer	text	integer	integer	float	float	integer	float	float	float	float	float	float	float	integer	integer	integer	float	float	integer	float	float	integer	float	integer	integer	float	integer	integer	text	integer	float	float	integer	float	float	float	float	integer	integer	float	float	integer	integer	integer	integer	integer	float	integer	integer	float	integer	integer	integer	integer	float	float	integer	integer	integer	integer	integer	integer	integer	float	float	integer	float	integer	integer	float	integer	float	integer	float	float	float	integer	text	integer	integer	float	float	float	float	float	float	integer	integer	float	text	integer	integer	integer	integer	integer
FEPARAMS	Protocol_Name	Protocol_date	Scan_Date	Scan_ScannerName	Scan_NumChannels	Scan_MicronsPerPixelX	Scan_MicronsPerPixelY	Scan_OriginalGUID	Grid_Name	Grid_Date	Grid_NumSubGridRows	Grid_NumSubGridCols	Grid_NumRows	Grid_NumCols	Grid_RowSpacing	Grid_ColSpacing	Grid_OffsetX	Grid_OffsetY	Grid_NomSpotWidth	Grid_NomSpotHeight	Grid_GenomicBuild	FeatureExtractor_Barcode	FeatureExtractor_Sample	FeatureExtractor_ScanFileName	FeatureExtractor_ArrayName	FeatureExtractor_DesignFileName	FeatureExtractor_PrintingFileName	FeatureExtractor_PatternName	FeatureExtractor_ExtractionTime	FeatureExtractor_UserName	FeatureExtractor_ComputerName	FeatureExtractor_ScanFileGUID	FeatureExtractor_IsXDRExtraction	Scan_NumScanPass	GridPlacement_Version	GridPlacement_ArrayFormat	GridPlacement_placementMode	GridPlacement_ptsPerSide	GridPlacement_minPeakSpacing	GridPlacement_blocksizeAllowance	GridPlacement_initialFilterWidth	GridPlacement_coarseFilterWidth	GridPlacement_fineFilterWidth	GridPlacement_areaCutoffFactor	GridPlacement_areaQuestionableFactor	GridPlacement_areaSafetyFactor	GridPlacement_lineHalfWidth	GridPlacement_halfDepth	GridPlacement_maximumSlope	GridPlacement_gridWithChannel	GridPlacement_relativeStartProjectionRow	GridPlacement_relativeSizeProjectionRow	GridPlacement_relativeStartProjectionCol	GridPlacement_relativeSizeProjectionCol	IterativeSpotFind_CornerAdjust	IterativeSpotFind_AdjustThreshold	IterativeSpotFind_MaxIterations	IterativeSpotFind_FoundSpotThreshold	IterativeSpotFind_NumCornerFeatures	SpotAnalysis_Version	SpotAnalysis_weakthresh	SpotAnalysis_MinimumNumPixels	SpotAnalysis_RegionOfInterestMultiplier	SpotAnalysis_convergence_factor	SpotAnalysis_max_em_iter	SpotAnalysis_max_reject_ratio	SpotAnalysis_kmeans_rad_reject_factor	SpotAnalysis_kmeans_cen_reject_factor	SpotAnalysis_kmeans_moi_reject_factor	SpotAnalysis_isspot_factor	SpotAnalysis_isweakspot_factor	SpotAnalysis_BackgroundThreshold	SpotAnalysis_ROIType	SpotAnalysis_UseNominalDiameterFromGT	SpotAnalysis_RejectMethod	SpotAnalysis_StatBoundFeat	SpotAnalysis_StatBoundBG	SpotAnalysis_SpotStatsMethod	SpotAnalysis_CookiePercentage	SpotAnalysis_ExclusionZonePercentage	SpotAnalysis_EstimateLocalRadius	SpotAnalysis_LocalBGRadius	SpotAnalysis_SignalMethod	SpotAnalysis_ComputePixelSkew	SpotAnalysis_PixelSkewCookiePct	SpotAnalysis_CentroidDiff	SpotAnalysis_NozzleAdjust	OutlierFlagger_Version	OutlierFlagger_NonUnifOLOn	OutlierFlagger_FeatATerm	OutlierFlagger_BGATerm	OutlierFlagger_OLAutoComputeABC	OutlierFlagger_FeatBCoeff	OutlierFlagger_BGBCoeff	OutlierFlagger_FeatCCoeff	OutlierFlagger_BGCCoeff	OutlierFlagger_PopnOLOn	OutlierFlagger_MinPopulation	OutlierFlagger_IQRatio	OutlierFlagger_BackgroundIQRatio	OutlierFlagger_UseQtest	BGSubtractor_MultiplicativeDetrendOn	BGSubtractor_MultDetrendWinFilter	BGSubtractor_MultDetrendIncrement	BGSubtractor_MultDetrendWindow	BGSubtractor_MultDetrendNeighborhoodSize	BGSubtractor_MultHighPassFilter	BGSubtractor_PolynomialMultiplicativeDetrend	BGSubtractor_NegCtrlThresholdMultDetrendFactor	BGSubtractor_PolynomialMultiplicativeDetrendDegree	BGSubtractor_TestMultDetrendOnCVs	BGSubtractor_MultDetrendOnReplicates	BGSubtractor_BGSubMethod	BGSubtractor_MaxPVal	BGSubtractor_WellAboveMulti	BGSubtractor_BackgroundCorrectionOn	BGSubtractor_CalculateSurfaceMetricsOn	BGSubtractor_SpatialDetrendOn	BGSubtractor_DetrendLowPassFilter	BGSubtractor_DetrendLowPassPercentage	BGSubtractor_DetrendLowPassWindow	BGSubtractor_DetrendLowPassIncrement	BGSubtractor_NegCtrlSpreadCoeff	BGSubtractor_NegCtrlSpreadRobustOn	BGSubtractor_AdditiveDetrendFeatureSet	BGSubtractor_DetrendNeighborhoodSize	BGSubtractor_ErrModelSignificance	BGSubtractor_RobustNCStats	BGSubtractor_RobustNCOutlierFactor	BGSubtractor_ErrorModel	BGSubtractor_MultErrorGreen	BGSubtractor_AutoEstimateAddErrorGreen	BGSubtractor_MultNcAutoEstimate	BGSubtractor_MultRMSAutoEstimate	BGSubtractor_MultResidualsRMSAutoEstimate	BGSubtractor_UseSurrogates	BGSubtractor_Version	QCMetrics_UseSpikeIns	QCMetrics_minReplicatePopulation	QCMetrics_differentialExpressionPValue	QCMetrics_MaxEdgeDefectThreshold	QCMetrics_MaxEdgeNotFoundThreshold	QCMetrics_MaxLocalBGNonUnifThreshold	QCMetrics_MinNegCtrlSDev	QCMetrics_MinReproducibility	QCMetrics_Formulation	QCMetrics_EnableDyeFlip	QCMetrics_PercentileValueForSignal	FeatureExtractor_Version	FeatureExtractor_SingleTextFileOutput	FeatureExtractor_JPEGDownSampleFactor	FeatureExtractor_ColorMode	FeatureExtractor_QCReportType	FeatureExtractor_OutputQCReportGraphText
DATA	GE1_105_Dec08 (Read Only)	21-Nov-2008 12:35	05-08-2007 09:45:01	Agilent Technologies Scanner G2505C US80803205	1	5	5	9e8fa471-bbbd-43f5-a77b-a754cb9e2f84	021169_D_F_20080807	07-Aug-2008 00:00	1	1	532	85	73.3235	63.5	0	36.6617	65	65	ath1:Jan2004	252116910145_1_4		D:\agilent\gene experession\CB2009111-2\\252116910145_S01.tif	252116910145_S01	021169_D_F_20080807.xml		Agilent-021169	08-May-2009 10:22:07	Administrator	DATASYSTEM01	76a02eb8-bfe9-4dea-bdc0-a8127a0f4cea	0	1	10.5.1.1	0	0	5	7	0.666667	6	5	3	0.005	0.05	0.7	6	3	0.015	0	0.25	0.25	0.25	0.25	1	0.3	5	0.2	20	10.5.1.1	10	15	0.6	0.001	5	0.75	0.45	1.5	2.5	0.5	3	10	1	1	3	1.42	1.42	1	0.7	1.2	0	100	1	0	0.99	0	0	10.5.1.1	1	0.04	0.09	1	20	3	1	1	1	10	1.42	1.42	1	1	1	2	3	0.2	1	1	5	4	1	1	7	0.01	13	0	1	1	1	1	10	10	3	1	2	0.2	1	0	5	0	0.1	1	0	0	1	1	10.5.1.1	1	5	0.01	0.1	0.72	0.02	100	50	2	0	75	10.5.1.1	1	4	0	0	0
*
TYPE	float	float	float	integer	integer	float	float	float	integer	float	float	float	integer	float	float	integer	integer	integer	integer	integer	float	float	float	integer	float	float	float	float	float	integer	integer	float	float	float	float	float	integer	float	float	float	float	integer	float	float	float	float	float	integer	float	float	float	float	float	float	float	integer	float	integer	float	float	float	float	integer	float	float	float	float	text	float	float	float	float	float	float	float	float	float	float	float	float	float	float	float	float	float	float	float	float	float	integer	integer	integer	float	integer	text	integer	boolean	float	float	boolean	float	boolean	float	boolean	float	boolean	float	boolean	float	boolean	float	boolean	float	boolean	float	boolean
STATS	gDarkOffsetAverage	gDarkOffsetMedian	gDarkOffsetStdDev	gDarkOffsetNumPts	gSaturationValue	gAvgSig2BkgeQC	gAvgSig2BkgNegCtrl	gRatioSig2BkgeQC_NegCtrl	gNumSatFeat	gLocalBGInlierNetAve	gLocalBGInlierAve	gLocalBGInlierSDev	gLocalBGInlierNum	gGlobalBGInlierAve	gGlobalBGInlierSDev	gGlobalBGInlierNum	gNumFeatureNonUnifOL	gNumPopnOL	gNumNonUnifBGOL	gNumPopnBGOL	gOffsetUsed	gGlobalFeatInlierAve	gGlobalFeatInlierSDev	gGlobalFeatInlierNum	AnyColorPrcntFeatNonUnifOL	AnyColorPrcntBGNonUnifOL	AnyColorPrcntFeatPopnOL	AnyColorPrcntBGPopnOL	TotalPrcntFeatOL	gNumNegBGSubFeat	gNonCtrlNumNegFeatBGSubSig	gSpatialDetrendRMSFit	gSpatialDetrendRMSFilteredMinusFit	gSpatialDetrendSurfaceArea	gSpatialDetrendVolume	gSpatialDetrendAveFit	gNonCtrlNumSatFeat	gNonCtrl99PrcntNetSig	gNonCtrl50PrcntNetSig	gNonCtrl1PrcntNetSig	gNonCtrlMedPrcntCVBGSubSig	gCtrleQCNumSatFeat	gCtrleQC99PrcntNetSig	gCtrleQC50PrcntNetSig	gCtrleQC1PrcntNetSig	geQCMedPrcntCVBGSubSig	geQCSig2BkgLow2	gNegCtrlNumInliers	gNegCtrlAveNetSig	gNegCtrlSDevNetSig	gNegCtrlAveBGSubSig	gNegCtrlSDevBGSubSig	gAveNumPixOLLo	gAveNumPixOLHi	gPixCVofHighSignalFeat	gNumHighSignalFeat	AddErrorEstimateGreen	TotalNumFeatures	ROIHeight	ROIWidth	CentroidDiffX	CentroidDiffY	NumFoundFeat	MaxNonUnifEdges	MaxSpotNotFoundEdges	gMultDetrendRMSFit	gMultDetrendSurfaceAverage	eQCLowSigName2	eQCOneColorLogLowSignal	eQCOneColorLogLowSignalError	eQCOneColorLogHighSignal	eQCOneColorLinFitLogLowConc	eQCOneColorLinFitLogLowSignal	eQCOneColorLinFitLogHighConc	eQCOneColorLinFitLogHighSignal	eQCOneColorLinFitSlope	eQCOneColorLinFitIntercept	eQCOneColorLinFitRSQ	eQCOneColorSpikeDetectionLimit	gNonCtrl50PrcntBGSubSig	gCtrleQC50PrcntBGSubSig	gMedPrcntCVProcSignal	geQCMedPrcntCVProcSignal	gOutlierFlagger_Auto_FeatB_Term	gOutlierFlagger_Auto_FeatC_Term	gOutlierFlagger_Auto_BgndB_Term	gOutlierFlagger_Auto_BgndC_Term	OutlierFlagger_FeatChiSq	OutlierFlagger_BgndChiSq	GriddingStatus	NumGeneNonUnifOL	TotalNumberOfReplicatedGenes	gPercentileIntensityProcessedSignal	ExtractionStatus	QCMetricResults	gNonCtrlNumWellAboveBG	GridHasBeenOptimized	gNegCtrlSpread	Metric_AnyColorPrcntFeatNonUnifOL	Metric_AnyColorPrcntFeatNonUnifOL_IsInRange	Metric_DetectionLimit	Metric_DetectionLimit_IsInRange	Metric_absGE1E1aSlope	Metric_absGE1E1aSlope_IsInRange	Metric_gE1aMedCVProcSignal	Metric_gE1aMedCVProcSignal_IsInRange	Metric_gNegCtrlAveBGSubSig	Metric_gNegCtrlAveBGSubSig_IsInRange	Metric_gNegCtrlAveNetSig	Metric_gNegCtrlAveNetSig_IsInRange	Metric_gNegCtrlSDevBGSubSig	Metric_gNegCtrlSDevBGSubSig_IsInRange	Metric_gNonCntrlMedCVProcSignal	Metric_gNonCntrlMedCVProcSignal_IsInRange	Metric_gSpatialDetrendRMSFilteredMinusFit	Metric_gSpatialDetrendRMSFilteredMinusFit_IsInRange
DATA	6.74569	6.74569	1.50368	0	779072	1.17838	3.64182	0.323569	0	11.1753	17.921	1.50935	43847	17.921	1.50935	43847	42	95	98	1373	6.74569	7821.32	30234.6	45084	0.0928793	0.216718	0.210084	3.03627	0.0958838	5966	4923	3.72547	6.28254	1.01086	6.63286	51.3614	0	128451	844.08	34.7464	12.9634	0	159.565	47.2543	37.1937	-1	0.957217	139	36.6695	4.34572	-7.50038	3.31961	0.43169	1.05338	0.141675	11677	6.28254	45220	4.37558	7.61976	1.1972	1.01316	43126	0	0.0470588	0.11497	0.998328	(+)E1A_r60_3	0	0	0	0	0	0	0	0	0	0	-1	798.68	2.87073	3.81313	-1	811.875	110.458	50.8966	27.0173	1.94776	2.44722	0	41	43603	5041.25	0	ExtractionInRange	32926	1	22.6642	0.09288	1	-1	0	0	0	-1	1	-7.50038	1	36.6695	1	3.31961	1	3.81313	1	6.28254	1
*
TYPE	integer	integer	integer	text	text	integer	text	integer	text	integer	integer	text	text	text	text	float	float	float	boolean	float	float	integer	integer	integer	float	float	float	float	integer	float	float	float	float	integer	boolean	boolean	boolean	boolean	boolean	boolean	float	float	boolean	float	integer	boolean	float	float	integer	boolean	float	float	float	float	float	float	float	boolean	float	boolean	boolean
FEATURES	FeatureNum	Row	Col	accessions	chr_coord	SubTypeMask	SubTypeName	Start	Sequence	ProbeUID	ControlType	ProbeName	GeneName	SystematicName	Description	PositionX	PositionY	gSurrogateUsed	gIsFound	gProcessedSignal	gProcessedSigError	gNumPixOLHi	gNumPixOLLo	gNumPix	gMeanSignal	gMedianSignal	gPixSDev	gPixNormIQR	gBGNumPix	gBGMeanSignal	gBGMedianSignal	gBGPixSDev	gBGPixNormIQR	gNumSatPix	gIsSaturated	gIsFeatNonUnifOL	gIsBGNonUnifOL	gIsFeatPopnOL	gIsBGPopnOL	IsManualFlag	gBGSubSignal	gBGSubSigError	gIsPosAndSignif	gPValFeatEqBG	gNumBGUsed	gIsWellAboveBG	gBGUsed	gBGSDUsed	ErrorModel	gSpatialDetrendIsInFilteredSet	gSpatialDetrendSurfaceValue	SpotExtentX	SpotExtentY	gNetSignal	gMultDetrendSignal	gProcessedBackground	gProcessedBkngError	IsUsedBGAdjust	gInterpolatedNegCtrlSub	gIsInNegCtrlRange	gIsUsedInMD
DATA	1	1	1		 	260	BrightCorner	0		0	1	GE_BrightCorner	GE_BrightCorner	GE_BrightCorner		9847.1	250.66	0	1	4.805961e+002	4.859467e+001	1	0	63	4.646508e+002	465	6.358336e+001	7.190610e+001	712	1.587781e+001	15	5.720933e+000	6.671700e+000	0	0	0	0	0	0	0	419.858	42.4533	1	1.71921e-163	1	1	44.7923	5.72093	1	0	44.7923	54.1152	54.1152	457.905	0.87362	15.8778	5.72093	0	422.48	0	0
DATA	2	1	2		 	66	Structural	0		1	1	DarkCorner	DarkCorner	DarkCorner		9872.58	250.573	7.26587	1	7.265870e+000	7.232702e+000	2	0	62	4.038710e+001	40.5	1.032640e+001	1.111950e+001	534	1.581461e+001	15	5.318142e+000	5.745075e+000	0	0	0	0	0	0	0	-4.61414	6.28254	0	0.0582677	1	0	45.0012	5.31814	1	0	45.0012	57.5363	57.5363	33.6414	0.86863	15.8146	5.31814	0	-1.38254	0	0
DATA	3	1	3		 	66	Structural	0		1	1	DarkCorner	DarkCorner	DarkCorner		9897.76	250.838	7.30337	1	7.303365e+000	7.270026e+000	1	0	65	4.020000e+001	40	9.858689e+000	9.636900e+000	520	1.540769e+001	15	5.157550e+000	5.189100e+000	0	0	0	0	0	0	0	-5.00791	6.28254	0	0.0400796	1	0	45.2079	5.15755	1	0	45.2079	46.1809	46.1809	33.4543	0.86417	15.4077	5.15755	0	-1.18807	0	0
DATA	4	1	4		 	66	Structural	0		1	1	DarkCorner	DarkCorner	DarkCorner		9923.01	250.725	7.33837	1	7.338367e+000	7.304868e+000	1	0	64	3.875000e+001	37	1.009636e+001	1.000755e+001	525	1.569714e+001	15	5.043484e+000	5.189100e+000	0	0	0	0	0	0	0	-6.64599	6.28254	0	0.00675049	1	0	45.396	5.04348	1	0	45.396	46.1809	46.1809	32.0043	0.860048	15.6971	5.04348	0	-2.25597	0	0
DATA	5	1	5		 	66	Structural	0		1	1	DarkCorner	DarkCorner	DarkCorner		9948.91	250.614	7.37132	1	7.371322e+000	7.337673e+000	6	0	58	4.205172e+001	43	1.055383e+001	8.710275e+000	535	1.599065e+001	16	5.592423e+000	5.930400e+000	0	0	0	0	0	0	0	-3.51992	6.28254	0	0.14747	1	0	45.5716	5.59242	1	0	45.5716	57.259	57.259	35.306	0.856203	15.9907	5.59242	0	1.42918	0	0
DATA	6	1	6		 	66	Structural	0		1	1	DarkCorner	DarkCorner	DarkCorner		9973.79	250.936	7.3998	1	7.399799e+000	7.366019e+000	0	0	66	4.116667e+001	41	1.036055e+001	1.074885e+001	520	1.617692e+001	16	5.589304e+000	5.930400e+000	0	0	0	0	0	0	0	-4.5612	6.28254	0	0.0611753	1	0	45.7279	5.5893	1	0	45.7279	45.4864	45.4864	34.421	0.852908	16.1769	5.5893	0	0.896047	0	0
DATA	7	1	7		 	66	Structural	0		1	1	DarkCorner	DarkCorner	DarkCorner		9999.5	250.604	7.42748	1	7.427481e+000	7.393575e+000	1	0	65	4.000000e+001	39	9.929439e+000	1.037820e+001	530	1.567358e+001	16	4.791006e+000	5.189100e+000	0	0	0	0	0	0	0	-5.89582	6.28254	0	0.0159576	1	0	45.8958	4.79101	1	0	45.8958	40.6843	40.6843	33.2543	0.84973	15.6736	4.79101	0	0.0979266	0	0
DATA	8	1	8		 	66	Structural	0		1	1	DarkCorner	DarkCorner	DarkCorner		10024.7	251.045	7.45121	1	7.451208e+000	7.417194e+000	2	1	62	3.893548e+001	40	8.820377e+000	7.968975e+000	514	1.606031e+001	16	5.025690e+000	5.189100e+000	0	0	0	0	0	0	0	-7.10606	6.28254	0	0.00383993	1	0	46.0415	5.02569	1	0	46.0415	45.835	45.835	32.1898	0.847024	16.0603	5.02569	0	-0.628702	0	0
DATA	9	1	9		 	66	Structural	0		1	1	DarkCorner	DarkCorner	DarkCorner		10050.2	251.459	7.47297	1	7.472968e+000	7.438854e+000	0	0	65	3.972308e+001	38	1.243044e+001	1.408470e+001	509	1.579568e+001	16	5.139922e+000	5.189100e+000	0	0	0	0	0	0	0	-6.46343	6.28254	0	0.0083798	1	0	46.1865	5.13992	1	0	46.1865	42.9674	42.9674	32.9774	0.844557	15.7957	5.13992	0	0.493179	0	0
DATA	10	1	10		 	66	Structural	0		1	1	DarkCorner	DarkCorner	DarkCorner		10075.5	251.323	7.49333	1	7.493330e+000	7.459124e+000	0	1	64	4.073438e+001	40	1.015943e+001	9.080925e+000	510	1.543922e+001	15	4.928091e+000	5.189100e+000	0	0	0	0	0	0	0	-5.60249	6.28254	0	0.0218881	1	0	46.3369	4.92809	1	0	46.3369	44.0646	44.0646	33.9887	0.842262	15.4392	4.92809	0	1.84001	0	0
DATA	11	1	11		 	66	Structural	0		1	1	DarkCorner	DarkCorner	DarkCorner		10101.1	251.143	7.512	1	7.511997e+000	7.477705e+000	1	0	65	4.344615e+001	42	8.891764e+000	8.895600e+000	515	1.564854e+001	16	5.119465e+000	5.189100e+000	0	0	0	0	0	0	0	-3.02825	6.28254	0	0.212243	1	0	46.4744	5.11947	1	0	46.4744	45.4864	45.4864	36.7005	0.840169	15.6485	5.11947	0	4.88251	0	0
DATA	12	1	12	ug|EG492221	unmapped	0		394	GCAGCATCCTCAATACATTCCTCAGTAGCTGTCATGCGACCATTTAAGCAATCAAAGTTT	3	0	A_84_P800302	AT1G21580	EG492221	ug|AYAXY85TF pooled cDNA populations Arabidopsis thaliana cDNA, mRNA sequence [EG492221]	10126.1	251.043	0	1	1.982882e+001	7.751980e+000	0	0	66	6.321212e+001	60.5	1.503996e+001	1.779120e+001	525	1.593524e+001	16	5.409526e+000	5.189100e+000	0	0	0	0	0	0	0	16.6231	6.49874	1	1.91871e-010	1	0	46.589	5.40953	1	0	46.589	46.8651	46.8651	56.4664	0.838333	15.9352	5.40953	0	24.9631	0	0
DATA	13	1	13	tair|AT1G09650.1|ref|NM_100837|ug|AK229128|ta|TA50806_3702	at|chr1:3127055-3127114	0		1246	ATGATGTTGCTTTCGAGGCTGACTCCATCGGTCATCCTGTCTGTTATTTCCCGAGTTTAA	5	0	A_84_P20838	AT1G09650	AT1G09650.1	tair|F-box family protein [AT1G09650.1]	10151.9	250.789	0	1	3.371614e+002	3.454231e+001	0	0	66	3.287727e+002	312	7.564691e+001	7.338870e+001	522	1.599425e+001	16	5.401888e+000	5.189100e+000	0	0	0	0	0	0	0	282.071	28.8983	1	8.12622e-140	1	1	46.7014	5.40189	1	0	46.7014	47.2035	47.2035	322.027	0.836606	15.9943	5.40189	0	290.841	0	0
DATA	14	1	14	tair|AT4G30510.1|tair|AT4G30510.2|ref|NM_202912|ref|NM_119197	at|chr4:14905745-14905686	0		831	CAGTGTGAGTGATGCACTAGATCCAGCTCATCATCATGTGCTTCAAAACGCAGTTTCTTC	7	0	A_84_P763788	AtATG18b	AT4G30510.1	tair|AtATG18b (Arabidopsis thaliana homolog of yeast autophagy 18 (ATG18) b) [AT4G30510.1]	10177	250.882	0	1	1.247715e+003	1.249981e+002	0	0	67	1.088851e+003	1047	2.498115e+002	2.920722e+002	519	1.600000e+001	16	5.186484e+000	5.930400e+000	0	0	0	0	0	0	0	1042.02	104.392	1	7.41396e-218	1	1	46.8273	5.18648	1	0	46.8273	46.8651	46.8651	1082.11	0.835145	16	5.18648	0	1051.22	0	0
DATA	15	1	15	tair|AT1G18460.1|ref|NM_101703|ta|TA34493_3702|tc|NP184598	at|chr1:6354181-6354240	0		982	TGACGTTTCGGATGATGAGATCATTCAGACTGCCATTCTAGGAGATAACGATTCATCTCT	9	0	A_84_P840007	AT1G18460	AT1G18460.1	tair|lipase family protein [AT1G18460.1]	10202.3	250.897	0	1	9.707997e+002	9.737193e+001	0	0	66	8.564091e+002	830	1.884877e+002	1.895875e+002	531	1.640113e+001	16	5.060308e+000	5.189100e+000	0	0	0	0	0	0	0	809.462	81.1896	1	9.80691e-203	1	1	46.947	5.06031	1	0	46.947	45.835	45.835	849.663	0.83381	16.4011	5.06031	0	819.065	0	0
DATA	16	1	16	tair|AT2G30670.1|ref|NM_128619|tc|NP457000	at|chr2:13076713-13076548	0		571	TTATCTACACTGCTATGGCTCAACCTTTTTTCAAAGACGCCGATTACGAGAAGAGTTTGG	11	0	A_84_P13493	AT2G30670	AT2G30670.1	tair|tropinone reductase, putative / tropine dehydrogenase, putative [AT2G30670.1]	10228.5	251	0	1	4.840001e+002	4.898470e+001	0	0	62	4.500161e+002	445.5	1.155369e+002	1.241678e+002	504	1.612698e+001	16	4.568427e+000	4.447800e+000	0	0	0	0	0	0	0	402.97	40.7838	1	4.8348e-161	1	1	47.0466	4.56843	1	0	47.0466	54.1152	54.1152	443.27	0.832582	16.127	4.56843	0	412.963	0	0
DATA	17	1	17	tc|TC314163	at|chr3:10683940-10683999	0		567	GCCCCATAATAATAGGAGGGCACTTCCCCCTTTTCTGAGAGTTTGTGAACATATTACTCA	13	0	A_84_P863067	TC314163	TC314163	tc|NM_113770 structural constituent of ribosome {Arabidopsis thaliana} (exp=-1; wgp=0; cg=0), partial (84%) [TC314163]	10253.5	251	0	1	8.575591e+004	8.575595e+003	0	2	60	7.135358e+004	81687.5	8.632142e+003	-7.309033e+003	524	1.688168e+001	17	5.166939e+000	5.189100e+000	0	0	0	0	0	0	0	71306.4	7130.65	1	0	1	1	47.148	5.16694	1	0	47.148	54.1152	54.1152	71346.8	0.831505	16.8817	5.16694	0	71316.8	0	0
DATA	18	1	18	tair|AT4G26690.1|ref|NM_118803|ta|TA25810_3702|ta|TA25794_3702	at|chr4:13456621-13456562	0		2627	TATTCTAGTTCTGTCCAAAAAACAACAGGTTATTCTTTGAGTGTGACTTTCCCTCGGATT	15	0	A_84_P76784	MRH5/SHV3	AT4G26690.1	tair|MRH5/SHV3 (morphogenesis of root hair 5); glycerophosphodiester phosphodiesterase/ kinase [AT4G26690.1]	10279	251	0	1	1.484097e+004	1.484116e+003	3	2	64	1.237273e+004	12111	2.873042e+003	2.639028e+003	518	1.628378e+001	16	5.201042e+000	5.189100e+000	0	0	0	0	0	0	0	12325.5	1232.57	1	0	1	1	47.2399	5.20104	1	0	47.2399	54.9904	54.9904	12366	0.830505	16.2838	5.20104	0	12336.2	0	0
DATA	19	1	19	tair|AT3G28550.1|ref|NM_113775|ta|TA33856_3702|ta|N38107	at|chr3:10702171-10702112	0		2995	CATATGTCTACAGTTCTCCACCACCACCATCATACTCACCTTCTCCAAAAACTGAGTACT	17	0	A_84_P856120	AT3G28550	AT3G28550.1	tair|proline-rich extensin-like family protein [AT3G28550.1]	10304.5	251	0	1	1.183874e+004	1.183898e+003	0	4	58	9.868655e+003	9933.5	1.186528e+003	1.157169e+003	513	1.592008e+001	16	5.646439e+000	5.189100e+000	0	0	0	0	0	0	0	9821.3	982.15	1	0	1	1	47.3591	5.64644	1	0	47.3591	54.1152	54.1152	9861.91	0.82959	15.9201	5.64644	0	9832.4	0	0
DATA	20	1	20	tair|AT4G11450.1|ref|NM_117216|ta|TA49999_3702|ta|BX835399	at|chr4:6959173-6959114	0		2288	TTAGTTGAAGCAGTAACAGAGGAAGAAGAAGTCCCTAAGCCTCTGAAAGAAGCTGTGACC	19	0	A_84_P844437	AT4G11450	AT4G11450.1	tair|similar to unknown protein [Arabidopsis thaliana] (TAIR:AT1G63520.1); similar to hypothetical protein [Vitis vinifera] (GB:CAN65660.1) [AT4G11450.1]	10329.2	251.281	0	1	7.478921e+002	7.517236e+001	0	0	64	6.673125e+002	647	1.369595e+002	1.591942e+002	512	1.594336e+001	16	5.431905e+000	5.930400e+000	0	0	0	0	0	0	0	619.875	62.3051	1	9.0965e-187	1	1	47.437	5.4319	1	0	47.437	45.1352	45.1352	660.567	0.82883	15.9434	5.4319	0	631.301	0	0
DATA	21	1	21	tair|AT1G49975.1|ref|NM_103885|ta|TA40861_3702|ta|TA40862_3702	at|chr1:18509024-18509083	0		357	TATAAAGGGAAAGACAGAAGCAGAGCTCAGTGAATCTGAAAAACGGATTCTGGAATGGCT	21	0	A_84_P825165	AT1G49975	AT1G49975.1	tair|similar to hypothetical protein [Vitis vinifera] (GB:CAN66219.1) [AT1G49975.1]	10354.7	251.03	0	1	1.012814e+004	1.012842e+003	0	0	65	8.433400e+003	7875	1.789914e+003	1.673114e+003	531	1.586441e+001	16	5.523575e+000	5.930400e+000	0	0	0	0	0	0	0	8385.94	838.618	1	0	1	1	47.455	5.52358	1	0	47.455	45.835	45.835	8426.65	0.827985	15.8644	5.52358	0	8397.64	0	0
DATA	22	1	22	ug|EG453064	at|chr4:10034268-10034327	0		745	TCCCATCTAAAGTCCCAAAGTTGTTACCATCTTCTACATTGCACACAGATTCTTCAGCAT	23	0	A_84_P792466	AT4G18080	EG453064	ug|AYAWZ05TR pooled cDNA populations Arabidopsis thaliana cDNA, mRNA sequence [EG453064]	10380.7	250.81	7.63004	1	7.630037e+000	7.595556e+000	0	0	65	4.813846e+001	47	1.185838e+001	1.111950e+001	546	1.593407e+001	16	5.532162e+000	5.930400e+000	0	0	0	0	0	0	0	0.602937	6.28283	0	0.803327	1	0	47.5355	5.53216	1	0	47.5355	45.1352	45.1352	41.3928	0.827172	15.9341	5.53216	0	12.6221	1	0
DATA	23	1	23	tair|AT5G36657.1|tair|AT5G36658.1|tair|AT5G36350.1|tair|AT5G36360.1	at|chr5:14401236-14401177	0		170	GGCTTGTTGCAAAGCATTTTTGGACACCGATAATTGCAAACCGAAAATTCCATTCATTCC	25	0	A_84_P768557	AT5G36657	AT5G36657.1	tair|Encodes a ECA1 gametogenesis related family protein [AT5G36657.1]	10406	251	7.63621	1	7.636210e+000	7.601351e+000	1	0	68	4.497059e+001	45.5	1.261126e+001	1.334340e+001	522	1.529885e+001	15	5.040599e+000	5.189100e+000	0	0	0	0	0	0	0	-2.66861	6.28254	0	0.271345	1	0	47.6392	5.0406	1	0	47.6392	54.9904	54.9904	38.2249	0.826503	15.2989	5.0406	0	9.67669	1	0
DATA	24	1	24	tair|AT4G32440.2|ref|NM_202931|ug|AK229215|ta|TA43592_3702	at|chr4:15659516-15659575	0		1493	GCAGGCTTCCTTATTTGCAGTCTGGTTGGATAATTTTGCTGACATCATGTCAAGTTCTGA	27	0	A_84_P851423	AT4G32440	AT4G32440.2	tair|agenet domain-containing protein [AT4G32440.2]	10430.8	251	0	1	2.384805e+003	2.386018e+002	1	0	64	2.017125e+003	1897.5	4.796579e+002	4.944471e+002	517	1.554545e+001	15	4.868062e+000	5.189100e+000	0	0	0	0	0	0	0	1969.42	197.042	1	5.42312e-256	1	1	47.7019	4.86806	1	0	47.7019	46.8651	46.8651	2010.38	0.825821	15.5455	4.86806	0	1982.05	0	0
DATA	25	1	25	tair|AT4G13940.4|tair|AT4G13940.3|tair|AT4G13940.2|tair|AT4G13940.1	at|chr4:8054862-8054921	0		6	ACACACTTCTCTCTCTCTCTCTCTCTGCCTCCTTTCGGATTCAAATCTCAGATCTAGCTC	29	0	A_84_P808310	HOG1	AT4G13940.4	tair|HOG1 (HOMOLOGY-DEPENDENT GENE SILENCING 1) [AT4G13940.4]	10456.5	251	0	1	5.352719e+004	5.352725e+003	0	0	62	4.421411e+004	44198	6.791510e+003	7.382607e+003	526	1.651141e+001	16	5.526289e+000	5.930400e+000	0	0	0	0	0	0	0	44166.4	4416.64	1	0	1	1	47.7324	5.52629	1	0	47.7324	54.1152	54.1152	44207.4	0.82512	16.5114	5.52629	0	44179.2	0	0
DATA	26	1	26	tair|AT1G50950.1|ref|NM_103975	at|chr1:18887824-18887883	0		1712	AGCCGTTTGAAAGAGAGAATAGAGTAACAATCTTCTTTGCAGCGTCTTGACTTCTTCTTG	31	0	A_84_P501920	AT1G50950	AT1G50950.1	tair|thioredoxin-related [AT1G50950.1]	10481.6	251.028	0	1	5.771528e+002	5.821618e+001	3	0	60	5.235833e+002	502	1.050014e+002	1.076738e+002	519	1.651638e+001	16	5.425809e+000	5.930400e+000	0	0	0	0	0	0	0	475.827	47.9957	1	5.82764e-171	1	1	47.7559	5.42581	1	0	47.7559	48.2044	48.2044	516.838	0.824439	16.5164	5.42581	0	488.917	0	0
DATA	27	1	27	tair|AT3G11950.1|ref|NM_112028|ug|AK226618|ta|TA51721_3702	at|chr3:3783699-3783640	0		1427	AGACAACAACTCTGCAGATGATTTATCAGAGAGAACCGAAACCAAAGCTCCAGAAGTTGT	33	0	A_84_P759826	AT3G11950	AT3G11950.1	tair|homogentisate farnesyltransferase/ homogentisate geranylgeranyltransferase/ homogentisate solanesyltransferase/ prenyltransferase [AT3G11950.1]	10507	251.118	0	1	3.725231e+002	3.802502e+001	0	0	67	3.546418e+002	348	8.374614e+001	8.265495e+001	523	1.628489e+001	16	4.934543e+000	5.189100e+000	0	0	0	0	0	0	0	306.865	31.323	1	8.07167e-145	1	1	47.7767	4.93454	1	0	47.7767	46.8651	46.8651	347.896	0.823748	16.2849	4.93454	0	320.169	0	0
DATA	28	1	28	tair|AT5G52440.1|ref|NM_124623|ta|TA33517_3702|ta|H76320	at|chr5:21305590-21305649	0		745	AAGTTCACTGAAGAGCAGCTAAAAGCTTTGTCTCCCGCTGAAAGCCAAACAGAGGATCAA	35	0	A_84_P13114	HCF106	AT5G52440.1	tair|HCF106 (High chlorophyll fluorescence 106) [AT5G52440.1]	10532.6	251.471	0	1	6.123045e+003	6.123521e+002	0	0	65	5.087631e+003	4740	9.788242e+002	1.099348e+003	512	1.558203e+001	15	4.914644e+000	5.189100e+000	0	0	0	0	0	0	0	5039.83	504.023	1	2.65963e-312	1	1	47.796	4.91464	1	0	47.796	45.835	45.835	5080.89	0.823093	15.582	4.91464	0	5053.34	0	0
DATA	29	1	29	tair|AT5G36223.1	at|chr5:014273678-014273619	0		2805	TAATGCGTCGAAGGGGTATGGCCTTCATAACACTTTTTGGGTTAAAGAGTACTATATGGC	37	0	A_84_P766049	AT5G36223	AT5G36223.1	tair|transposable element gene [AT5G36223.1]	10558.1	251.115	7.67588	1	7.675884e+000	7.666551e+000	1	0	66	5.300000e+001	53.5	1.312660e+001	1.389937e+001	518	1.552896e+001	15	5.087449e+000	5.189100e+000	0	0	0	0	0	0	0	5.15792	6.30368	0	0.0345626	1	0	47.8421	5.08745	1	0	47.8421	44.7812	44.7812	46.2543	0.822231	15.529	5.08745	0	18.8951	1	0
DATA	30	1	30	tair|AT3G59360.1|tair|AT3G59360.2|ref|NM_115798|ref|NM_180390	at|chr3:21947178-21946976	0		1396	GAGCAACAACAGAATGGGAACCTAGAACTAGGCAACACAAAGGATACTCACAGGGCTAAT	39	0	A_84_P14691	ATUTR6/UTR6	AT3G59360.1	tair|ATUTR6/UTR6 (UDP-GALACTOSE TRANSPORTER 6); nucleotide-sugar transmembrane transporter [AT3G59360.1]	10583.4	251.134	0	1	3.365884e+003	3.366753e+002	0	0	65	2.812631e+003	2619	6.194563e+002	6.078660e+002	518	1.637645e+001	16	5.318773e+000	5.189100e+000	0	0	0	0	0	0	0	2764.83	276.554	1	2.54614e-276	1	1	47.803	5.31877	1	0	47.803	45.835	45.835	2805.89	0.821427	16.3764	5.31877	0	2778.7	0	0
DATA	31	1	31	tair|AT1G70600.1|ref|NM_105728|ta|TA28585_3702|ta|AA041053	at|chr1:26624794-26624735	0		528	TCTTCTATGGAGTTTTATCATCTTTTGTTGTCTTTTGGATTTTGGAAAGAGCGAGATCTC	41	0	A_84_P216048	AT1G70600	AT1G70600.1	tair|60S ribosomal protein L27A (RPL27aC) [AT1G70600.1]	10609.5	251	0	1	1.440458e+005	1.440458e+004	0	3	59	1.182377e+005	106374	2.044748e+004	-7.583499e+003	518	1.617568e+001	16	5.289129e+000	5.189100e+000	0	0	0	0	0	0	0	118190	11819	1	0	1	1	47.7501	5.28913	1	0	47.7501	54.1152	54.1152	118231	0.820503	16.1757	5.28913	0	118204	0	0
DATA	32	1	32	tair|AT2G14110.1|ref|NM_126983|ta|TA47975_3702|tc|NP453050	at|chr2:5960017-5960076	0		623	AGAATAAACAGGTTTGGCGTGACAAGTATTCTGGAAAGCCTACATCATCGGAGACAGACA	43	0	A_84_P51360	AT2G14110	AT2G14110.1	tair|similar to unnamed protein product [Vitis vinifera] (GB:CAO43153.1); contains InterPro domain HAD-superfamily phosphatase, subfamily IIIC (InterPro:IPR010033) [AT2G14110.1]	10634.3	251.246	0	1	2.208496e+003	2.209825e+002	0	0	64	1.857906e+003	1757.5	4.425218e+002	4.707255e+002	513	1.634113e+001	16	5.383587e+000	5.189100e+000	0	0	0	0	0	0	0	1810.23	181.132	1	6.08906e-251	1	1	47.6735	5.38359	1	0	47.6735	45.1352	45.1352	1851.16	0.819668	16.3411	5.38359	0	1824.29	0	0
DATA	33	1	33	ug|DR227250	at|chr5:9761618-9761990	0		248	TCCTGGTTTTGGCTTTTGGCGTTCTGGGGTTGACATTAATACTCAACATGTCGATTTTTA	45	0	A_84_P792507	DR227250	DR227250	ug|1106779 CERES-147 Arabidopsis thaliana cDNA clone 252145 5', mRNA sequence [DR227250]	10659.4	251.027	0	1	1.895723e+003	1.897276e+002	3	0	60	1.599517e+003	1587	3.083720e+002	2.911456e+002	517	1.609478e+001	16	5.212231e+000	4.447800e+000	0	0	0	0	0	0	0	1551.9	155.318	1	1.0231e-241	1	1	47.6128	5.21223	1	0	47.6128	48.5334	48.5334	1592.77	0.818634	16.0948	5.21223	0	1566.05	0	0
DATA	34	1	34	tair|AT3G53340.1|ref|NM_115194|ta|TA53194_3702|ta|TA47150_3702	at|chr3:19786017-19785665	0		585	AACAAGGCTCATTCTCACAGGGTCCTTATGGAAACTCTCAAGGTTCGAATATGATGGTTC	47	0	A_84_P837809	AT3G53340	AT3G53340.1	tair|transcription factor [AT3G53340.1]	10684.7	251.123	0	1	6.019810e+003	6.020300e+002	0	0	65	4.969462e+003	4664	1.164862e+003	1.203130e+003	523	1.596176e+001	16	5.336428e+000	5.930400e+000	0	0	0	0	0	0	0	4921.87	492.227	1	6.98639e-311	1	1	47.5905	5.33643	1	0	47.5905	48.5334	48.5334	4962.72	0.817612	15.9618	5.33643	0	4936.13	0	0
DATA	35	1	35	tair|AT2G01340.1|ref|NM_126195|tc|NP454716|ta|AV552747	at|chr2:164358-164417	0		300	AGAAGGGTAAGATCAGGAATTCACGTGAGTGCAAAGGAGAGGCTTGAGAGTCTCATGCTG	49	0	A_84_P843544	AT2G01340	AT2G01340.1	tair|similar to unknown protein [Arabidopsis thaliana] (TAIR:AT1G71015.1); similar to unknown [Glycine max] (GB:AAG38147.1); contains InterPro domain Trigger factor, C-terminal, bacterial; (InterPro:IPR008880) [AT2G01340.1]	10710.2	251	0	1	3.438660e+002	3.523708e+001	0	0	65	3.282923e+002	312	9.082121e+001	9.340380e+001	532	1.601692e+001	16	5.395270e+000	5.930400e+000	0	0	0	0	0	0	0	280.747	28.7691	1	1.54573e-139	1	1	47.5454	5.39527	1	0	47.5454	46.8651	46.8651	321.547	0.816443	16.0169	5.39527	0	295.089	0	0
DATA	36	1	36	tair|AT1G21330.1|ug|AY800590|tc|NP1339806	at|chr1:7475310-7475369	0		619	GACATGATCATCAAACTCATCACGGATACATCTCTCGGGAAAGGATGTTTGTTCTTGGTG	51	0	A_84_P13371	AT1G21330	AT1G21330.1	tair|transposable element gene [AT1G21330.1]	10735.9	250.806	7.74246	1	7.742458e+000	7.707114e+000	2	0	64	4.734375e+001	47	1.184050e+001	1.204613e+001	547	1.569470e+001	15	5.687853e+000	6.671700e+000	0	0	0	0	0	0	0	-0.187772	6.28254	0	0.938172	1	0	47.5315	5.68785	1	0	47.5315	47.2035	47.2035	40.5981	0.815161	15.6947	5.68785	0	14.2674	1	0
DATA	37	1	37	tair|AT5G02630.1|ref|NM_120341|ug|AK117185|ta|TA47245_3702	at|chr5:593012-593071	0		1243	GGCCAATAGAGAAGAACGAGTATTGTGATGTTGATGATGAAGAAGAAATTGTAGAGCTTT	53	0	A_84_P12037	AT5G02630	AT5G02630.1	tair|similar to unknown protein [Arabidopsis thaliana] (TAIR:AT5G18520.1); similar to unknown protein [Arabidopsis thaliana] (TAIR:AT3G09570.1); similar to unnamed protein product [Vitis vinifera] (GB:CAO18079.1); contains InterPro domain Transmembrane re	10761	251.088	0	1	1.641906e+003	1.643720e+002	1	0	67	1.383955e+003	1365	3.049647e+002	2.917016e+002	527	1.583112e+001	15	5.540719e+000	5.930400e+000	0	0	0	0	0	0	0	1336.44	133.792	1	9.2208e-233	1	1	47.5152	5.54072	1	0	47.5152	46.8651	46.8651	1377.21	0.813956	15.8311	5.54072	0	1350.99	0	0
DATA	38	1	38	tair|AT1G49360.1|ref|NM_103826|ta|TA45835_3702|ta|CNS0ACHK	at|chr1:18271042-18270983	0		1434	CTCCGAAGCAGTAAATACAGAGTACGTATTTATCTGAATTTTCAGCTTGATTTAGTCTCA	55	0	A_84_P225689	AT1G49360	AT1G49360.1	tair|F-box family protein [AT1G49360.1]	10786.5	251.174	0	1	2.389782e+003	2.391033e+002	0	0	64	1.989391e+003	1856.5	3.962483e+002	4.079003e+002	526	1.614259e+001	16	5.422406e+000	5.930400e+000	0	0	0	0	0	0	0	1941.91	194.293	1	3.77723e-255	1	1	47.4784	5.42241	1	0	47.4784	47.2035	47.2035	1982.64	0.81259	16.1426	5.42241	0	1956.53	0	0
DATA	39	1	39	tair|AT5G05080.1|tair|AT5G05080.2|ref|NM_120590|ref|NM_001085061	at|chr5:1498800-1498741	0		982	AGCAGGTTTGGCCAAGGTTCAGGCAGATAAGAAGAAGGTAGACGCTAGAAAGAAAAGCTT	57	0	A_84_P22446	UBC22	AT5G05080.1	tair|UBC22 (UBIQUITIN-CONJUGATING ENZYME 22); ubiquitin-protein ligase [AT5G05080.1]	10811.7	251.225	0	1	1.718720e+004	1.718737e+003	2	0	62	1.398863e+004	13027.5	3.297400e+003	3.369023e+003	513	1.562768e+001	15	5.157270e+000	5.189100e+000	0	0	0	0	0	0	0	13941.2	1394.13	1	0	1	1	47.4532	5.15727	1	0	47.4532	47.2035	47.2035	13981.9	0.811137	15.6277	5.15727	0	13955.9	0	0
DATA	40	1	40	ug|EG501568	at|chr3:8227017-8227076	0		190	CCCTTGCCGTGAGATTTCAGGTCAGAGTTTCCATTCAGTGTACGTTTTGTGAATCTCATA	59	0	A_84_P798549	EG501568	EG501568	ug|AYBGS51TF pooled cDNA populations Arabidopsis thaliana cDNA, mRNA sequence [EG501568]	10837.2	251.116	0	1	2.645259e+003	2.646397e+002	1	0	65	2.188862e+003	2068	4.147123e+002	4.366257e+002	528	1.592614e+001	16	5.655868e+000	5.930400e+000	0	0	0	0	0	0	0	2141.41	214.234	1	5.21563e-261	1	1	47.4478	5.65587	1	0	47.4478	46.5243	46.5243	2182.12	0.809529	15.9261	5.65587	0	2156.18	0	0
DATA	41	1	41	tair|AT5G66190.2|tair|AT5G66190.1|ref|NM_001085336|ref|NM_126017	at|chr5:26469909-26469850	0		409	GTCAACAAATTCAAACCTAAGAACCCTTACACTGGTCGCTGCCTTTTGAACACCAAGATC	61	0	A_84_P861344	ATLFNR1	AT5G66190.2	tair|ATLFNR1 (LEAF FNR 1); poly(U) binding [AT5G66190.2]	10862.7	251.243	0	1	1.008441e+004	1.008471e+003	0	0	64	8.194578e+003	7617.5	1.906965e+003	1.923488e+003	520	1.622885e+001	16	5.897939e+000	5.930400e+000	0	0	0	0	0	0	0	8147.14	814.739	1	0	1	1	47.435	5.89794	1	0	47.435	47.2035	47.2035	8187.83	0.807895	16.2288	5.89794	0	8161.98	0	0
DATA	42	1	42	tair|AT1G28620.1|ug|BX815895|tc|NP251564|ta|CNS0AAVE	at|chr1:10056850-10056791	0		955	GCCAGGAAAGTTTCCAACTGGATGTTCTGCTGCATATTTAACGAGATTTAGGACAACAGA	63	0	A_84_P842536	AT1G28620	AT1G28620.1	tair|pseudogene, lipase, similar to lipase Arab-1 GB:S68410 GI:2129636 (Arabidopsis thaliana); blastp match of 44% identity and 1.2e-48 P-value to GP [AT1G28620.1]	10888	251.206	0	1	1.430792e+002	1.629281e+001	1	0	65	1.627538e+002	160	3.577186e+001	3.632370e+001	530	1.592075e+001	16	5.648272e+000	5.930400e+000	0	0	0	0	0	0	0	115.339	13.134	1	1.13939e-087	1	1	47.4144	5.64827	1	0	47.4144	45.4864	45.4864	156.008	0.806123	15.9208	5.64827	0	130.228	0	0
DATA	43	1	43	tair|AT5G53900.1|tair|AT5G53900.2|ref|NM_180855|ref|NM_124769	at|chr5:21898558-21898499	0		1615	AAGCTCTCGATGCTAGTTATTAGCTTATGCTTGTTATAAATACATGAAACTCTCTGTTCG	65	0	A_84_P229159	AT5G53900	AT5G53900.1	tair|similar to unknown protein [Arabidopsis thaliana] (TAIR:AT3G15240.2); similar to unnamed protein product [Vitis vinifera] (GB:CAO39314.1); contains domain PTHR13902:SF3 (PTHR13902:SF3); contains domain PTHR13902 (PTHR13902) [AT5G53900.1]	10913.4	251.243	0	1	1.061829e+004	1.061857e+003	0	0	65	8.587415e+003	7991	1.740901e+003	1.827305e+003	518	1.573359e+001	15	5.516151e+000	5.930400e+000	0	0	0	0	0	0	0	8540.01	854.024	1	0	1	1	47.41	5.51615	1	0	47.41	47.2035	47.2035	8580.67	0.804273	15.7336	5.51615	0	8554.95	0	0
DATA	44	1	44	tair|AT4G13030.1|tair|AT4G13030.2|ref|NM_179040|ref|NM_117372	at|chr4:7609536-7609595	0		1417	GCCAATAAGCATTGATTTGCATATAGCTCGACGCTTATGGTTCAACGAAGAGCAAGTGGC	67	0	A_84_P55070	AT4G13030	AT4G13030.1	tair|similar to unnamed protein product [Vitis vinifera] (GB:CAO18001.1); contains domain SSF52540 (SSF52540) [AT4G13030.1]	10938.8	251.508	0	1	1.682842e+003	1.684663e+002	0	0	65	1.397692e+003	1384	2.654159e+002	2.646441e+002	521	1.594050e+001	16	5.473214e+000	5.930400e+000	0	0	0	0	0	0	0	1350.29	135.176	1	2.22288e-233	1	1	47.3974	5.47321	1	0	47.3974	45.4864	45.4864	1390.95	0.80239	15.9405	5.47321	0	1365.28	0	0
DATA	45	1	45	tair|AT3G06250.1|ref|NM_111500|ug|AF360270|ta|TA47117_3702	at|chr3:1889924-1889865	0		2458	TTCTCAGGACCTTAAGGCCTTGATGATCTGGAGCCTAAGGGAAGCAGCTTCAAAGTATAT	69	0	A_84_P23129	FRS7	AT3G06250.1	tair|FRS7 (FAR1-RELATED SEQUENCE 7); zinc ion binding [AT3G06250.1]	10964.3	251.373	0	1	2.195514e+003	2.196917e+002	2	1	62	1.804435e+003	1752	2.538844e+002	2.296177e+002	524	1.558969e+001	16	5.039952e+000	5.189100e+000	0	0	0	0	0	0	0	1757.05	175.817	1	3.72735e-249	1	1	47.3902	5.03995	1	0	47.3902	46.1809	46.1809	1797.69	0.800289	15.5897	5.03995	0	1772.08	0	0
DATA	46	1	46	tair|AT3G44590.1|tair|AT3G44590.2|ref|NM_114327|ref|NM_202655	at|chr3:16175656-16175715	0		418	CCCACGGAAAGGAGTCGAGATTTGATTTTTTGTTCTCTTAGTGGTTCTGGTTTTTGCTCC	71	0	A_84_P813529	AT3G44590	AT3G44590.1	tair|60S acidic ribosomal protein P2 (RPP2D) [AT3G44590.1]	10989.6	251.479	0	1	2.500952e+004	2.500965e+003	0	0	65	2.000932e+004	18744	4.333477e+003	4.796211e+003	513	1.577973e+001	15	4.990246e+000	5.189100e+000	0	0	0	0	0	0	0	19961.9	1996.2	1	0	1	1	47.3953	4.99025	1	0	47.3953	48.2044	48.2044	20002.6	0.798173	15.7797	4.99025	0	19977	0	0
DATA	47	1	47	ug|BU917432	at|chr1:023704904-023704962	0		65	AGAGTGTTTCGCTCAGCCTGTTACGACTATTGAGCACTCTCCTTCTTTTATTCATCTGAT	73	0	A_84_P723122	BU917432	BU917432	ug|JKHR01A12 Size-selected small cDNAs of Arabidopsis thaliana Arabidopsis thaliana cDNA clone JKHR01A12, mRNA sequence [BU917432]	11014.9	251.352	0	1	1.279216e+003	1.281649e+002	1	0	64	1.065516e+003	994.5	2.279422e+002	2.446290e+002	520	1.594808e+001	16	5.453181e+000	5.189100e+000	0	0	0	0	0	0	0	1018.12	102.006	1	1.81873e-216	1	1	47.3945	5.45318	1	0	47.3945	47.8731	47.8731	1058.77	0.795895	15.9481	5.45318	0	1033.23	0	0
DATA	48	1	48	tair|AT2G07521.1|ref|NM_001124812	at|chr2:3136677-3136736	0		63	TGTAACCTGTCGGAAGCTTTGAGATTCAAGAACCAAAGCGGAATCAAGGAAAGAAGAGAT	75	0	A_84_P758342	AT2G07521	AT2G07521.1	tair|unknown protein [AT2G07521.1]	11040.9	251.386	7.95376	1	7.953762e+000	7.917454e+000	1	0	63	4.566667e+001	44	1.263635e+001	1.445535e+001	522	1.588506e+001	16	5.229678e+000	5.930400e+000	0	0	0	0	0	0	0	-1.74031	6.28254	0	0.472609	1	0	47.407	5.22968	1	0	47.407	57.259	57.259	38.921	0.793505	15.8851	5.22968	0	13.4046	1	0
DATA	49	1	49	tair|AT1G56460.1|ref|NM_104524|ta|TA48100_3702|tc|NP305866	at|chr1:21153062-21153121	0		1617	TACAAATATAGAGATTCAGAGTCAAATCTTCCATTGTGCAGCCTCCGATGCTACAAGGCA	77	0	A_84_P11290	AT1G56460	AT1G56460.1	tair|PAPA-1-like family protein / zinc finger (HIT type) family protein [AT1G56460.1]	11065.9	251.462	0	1	7.979496e+003	7.979892e+002	0	0	63	6.360222e+003	6137	1.256271e+003	1.219068e+003	515	1.618447e+001	16	5.225922e+000	5.930400e+000	0	0	0	0	0	0	0	6312.83	631.314	1	0	1	1	47.3942	5.22592	1	0	47.3942	44.7812	44.7812	6353.48	0.791131	16.1845	5.22592	0	6327.97	0	0
DATA	50	1	50	tair|AT3G01330.1|ref|NM_110999|ta|TA43559_3702|tc|TC289010	at|chr3:124675-124616	0		1022	AATAACTGGTCTTCTTGGGCATTTCACGGAGGCATGGAAGAAATGGTATGCAGAGGTTGA	79	0	A_84_P69834	DEL3	AT3G01330.1	tair|DEL3 (DP-E2F-like 3); transcription factor [AT3G01330.1]	11091.4	251.556	0	1	1.949164e+003	1.950791e+002	0	0	64	1.584578e+003	1485	4.364619e+002	4.751733e+002	515	1.626796e+001	16	5.277701e+000	5.189100e+000	0	0	0	0	0	0	0	1537.18	153.847	1	3.81003e-241	1	1	47.3948	5.2777	1	0	47.3948	48.2044	48.2044	1577.83	0.788637	16.268	5.2777	0	1552.34	0	0
DATA	51	1	51	tair|AT1G60390.1|ref|NM_104726|ug|AK227564|ta|TA53204_3702	at|chr1:22253053-22252994	0		177	TCACGCCATCGGAGAATCCATTCACACCAAAAGCTTCTTTGATTCGTTATTGGAACAATC	81	0	A_84_P837838	AT1G60390	AT1G60390.1	tair|BURP domain-containing protein / polygalacturonase, putative [AT1G60390.1]	11117.1	251.386	0	0	2.114356e+001	8.268410e+000	0	0	64	6.403125e+001	64	1.682399e+001	2.094172e+001	518	1.665058e+001	16	5.797644e+000	5.189100e+000	0	0	0	0	0	0	0	16.6179	6.4986	1	1.94059e-010	1	0	47.4133	5.79764	1	0	47.4133	65	65	57.2856	0.785956	16.6506	5.79764	0	31.7921	0	0
DATA	52	1	52	tc|TC312098	at|chr5:19572599-19572657	0		157	GGTTGTTGGTGAATCAGCGACGATAACTACGATGAAGAGCAACACGACTGCTATATGATC	83	0	A_84_P859330	TC312098	TC312098	tc|AB023039 acetyl-CoA C-acetyltransferase {Arabidopsis thaliana} (exp=0; wgp=1; cg=0), partial (16%) [TC312098]	11142.2	251.587	0	1	3.001429e+002	3.106730e+001	0	0	65	2.825385e+002	274	8.010561e+001	6.894090e+001	510	1.621961e+001	16	5.565365e+000	5.930400e+000	0	0	0	0	0	0	0	235.121	24.337	1	4.90369e-129	1	1	47.4176	5.56537	1	0	47.4176	49.1849	49.1849	275.793	0.783363	16.2196	5.56537	0	250.287	0	0
DATA	53	1	53	tair|AT2G03550.1|ref|NM_126405|ta|TA45126_3702|tc|TC291026	at|chr2:1077926-1077985	0		893	AATGAAGGTCATGTTTTTCATTTGAAGAATCCTAATAGTGATAATGCTCGTCAAGTCGTG	85	0	A_84_P23015	AT2G03550	AT2G03550.1	tair|hydrolase [AT2G03550.1]	11167.3	251.348	0	1	1.042477e+004	1.042508e+003	0	0	66	8.184727e+003	7791	1.683592e+003	1.853806e+003	516	1.613953e+001	16	5.324782e+000	5.930400e+000	0	0	0	0	0	0	0	8137.33	813.758	1	0	1	1	47.3931	5.32478	1	0	47.3931	45.835	45.835	8177.98	0.780577	16.1395	5.32478	0	8152.46	0	0
DATA	54	1	54	tair|AT3G46310.1|ref|NM_114499|tc|NP162734	at|chr3:17028498-17028439	0		312	GTCCGATTCACATGGAAATGTTTGTCTTGTACTTGCCCTAATAAGTTTGATCTTAAACAG	87	0	A_84_P508474	AT3G46310	AT3G46310.1	tair|similar to unknown protein [Arabidopsis thaliana] (TAIR:AT3G46300.1); similar to hypothetical protein [Vitis vinifera] (GB:CAN66779.1) [AT3G46310.1]	11193.4	251.427	0	1	1.383444e+001	8.195932e+000	2	0	62	5.814516e+001	57	1.475466e+001	1.334340e+001	530	1.573019e+001	15	5.443717e+000	5.930400e+000	0	0	0	0	0	0	0	10.7591	6.374	1	1.73648e-005	1	0	47.3861	5.44372	1	0	47.3861	57.5363	57.5363	51.3995	0.777703	15.7302	5.44372	0	25.8549	0	0
DATA	55	1	55	tair|AT2G23580.1|ref|NM_127922|ta|TA43530_3702|tc|TC311185	at|chr2:10040259-10040200	0		989	TGGATAAAACTCTCACGTTGAAGATGAAACCAATAAATCAAGAGCATACGAATGGAAAGT	89	0	A_84_P574806	AT2G23580	AT2G23580.1	tair|hydrolase, alpha/beta fold family protein [AT2G23580.1]	11218.6	251.427	8.14527	1	8.145270e+000	8.108238e+000	3	0	61	4.773770e+001	47	1.141476e+001	1.186080e+001	511	1.550098e+001	15	5.257254e+000	5.189100e+000	0	0	0	0	0	0	0	0.382675	6.28266	0	0.874398	1	0	47.355	5.25725	1	0	47.355	57.5363	57.5363	40.992	0.774849	15.501	5.25725	0	15.4147	1	0
DATA	56	1	56	tair|AT1G48500.1|tair|AT1G48500.2|tair|AT1G48500.3|ref|NM_103746	at|chr1:17937240-17937501	0		635	TATGCCGGTTCAGTATTAGTTTACCAAGACATAGCTCCTGAAAAGGCCCAAGCTATCATG	91	0	A_84_P840800	JAZ4/TIFY6A	AT1G48500.1	tair|JAZ4/TIFY6A (JASMONATE-ZIM-DOMAIN PROTEIN 4) [AT1G48500.1]	11243.8	251.662	0	1	3.992146e+001	9.064445e+000	1	0	64	7.817188e+001	77	2.057549e+001	1.797652e+001	520	1.591538e+001	16	5.534665e+000	5.189100e+000	0	0	0	0	0	0	0	30.8194	6.99776	1	4.21502e-025	1	0	47.3525	5.53467	1	0	47.3525	48.8603	48.8603	71.4262	0.772001	15.9154	5.53467	0	45.8037	0	0
DATA	57	1	57	tair|AT2G26310.1|ref|NM_128188|ug|EG427545|ug|BX818818	at|chr2:11210641-11210776	0		1029	GGAACAATAATAGACTTTCGGCGAACAGAAGATGGACAGCTAATCACAGAGATTGGTGGT	93	0	A_84_P843637	AT2G26310	AT2G26310.1	tair|similar to unknown protein [Arabidopsis thaliana] (TAIR:AT3G63170.1); similar to unnamed protein product [Vitis vinifera] (GB:CAO43896.1); contains InterPro domain Chalcone isomerase-like (InterPro:IPR016087) [AT2G26310.1]	11268.7	251.729	0	1	4.867234e+002	4.935307e+001	0	0	64	4.216875e+002	399.5	9.739510e+001	9.414510e+001	509	1.560707e+001	15	5.073362e+000	5.189100e+000	0	0	0	0	0	0	0	374.334	37.9569	1	1.19924e-156	1	1	47.3539	5.07336	1	0	47.3539	46.8651	46.8651	414.942	0.769089	15.6071	5.07336	0	389.27	0	0
DATA	58	1	58	tair|AT1G08430.1|ref|NM_100716|ta|CNS0AEME|tc|TC302593	at|chr1:2660883-2660942	0		1422	AATGTTGATGATTCACGTGGAGGGAGTTCACAGGACTCATGTCATCATGTTGCCATAAAG	95	0	A_84_P16132	ALMT1/ATALMT1	AT1G08430.1	tair|ALMT1/ATALMT1 (AL-ACTIVATED MALATE TRANSPORTER 1); malate transmembrane transporter/ [AT1G08430.1]	11294.4	251.763	0	1	1.540950e+004	1.540972e+003	0	0	64	1.185172e+004	11334	2.448576e+003	2.593253e+003	521	1.594050e+001	16	5.273875e+000	5.189100e+000	0	0	0	0	0	0	0	11804.4	1180.45	1	0	1	1	47.3516	5.27388	1	0	47.3516	49.1849	49.1849	11845	0.766045	15.9405	5.27388	0	11819.2	0	0
DATA	59	1	59	tair|AT1G74300.1|ref|NM_106090|ug|AK227535|ta|TA34520_3702	at|chr1:27940074-27940133	0		1049	ACTTCTTCCCCCTCGCTAAAGGTGTCGTTGATGAGATTGTTAAGACAGCTCTTAACCACT	97	0	A_84_P218478	AT1G74300	AT1G74300.1	tair|esterase/lipase/thioesterase family protein [AT1G74300.1]	11319.7	251.48	0	1	1.876128e+003	1.877935e+002	1	0	64	1.478672e+003	1435	2.765761e+002	2.911456e+002	522	1.640230e+001	16	5.325403e+000	5.930400e+000	0	0	0	0	0	0	0	1431.33	143.271	1	7.17053e-237	1	1	47.3449	5.3254	1	0	47.3449	49.1849	49.1849	1471.93	0.762915	16.4023	5.3254	0	1446.14	0	0
DATA	60	1	60	tair|AT1G18020.1|tair|AT1G17990.2|tair|AT1G17990.1|ref|NM_179352	at|chr1:6203369-6203428	0		613	GTAGATTTGCTCTTGAAGTAATCGAAGCAGTGGTGAACGAGATCGGTTCAGATCGTGTTG	99	0	A_84_P803569	AT1G18020	AT1G18020.1	tair|12-oxophytodienoate reductase, putative [AT1G18020.1]	11344.9	251.507	0	1	5.803499e+003	5.804088e+002	0	0	62	4.457177e+003	4200	8.547955e+002	9.186560e+002	520	1.623077e+001	16	5.568683e+000	5.930400e+000	0	0	0	0	0	0	0	4409.83	441.028	1	2.67777e-304	1	1	47.3479	5.56868	1	0	47.3479	48.5334	48.5334	4450.43	0.759857	16.2308	5.56868	0	4424.57	0	0
DATA	61	1	61	tair|AT1G01320.1|ref|NM_100014|ta|TA48154_3702|tc|TC284484	at|chr1:123484-123425	0		3491	GCAAAGCAATGTTTCTGAACACTTGGTGGAAATTCCGAGAGAAAAGCAAAAGGAGATGTC	101	0	A_84_P830659	AT1G01320	AT1G01320.1	tair|tetratricopeptide repeat (TPR)-containing protein [AT1G01320.1]	11371	251.455	0	1	2.658342e+002	2.784992e+001	0	0	62	2.485161e+002	241.5	6.698268e+001	7.375935e+001	525	1.601143e+001	16	5.385507e+000	5.930400e+000	0	0	0	0	0	0	0	201.146	21.0729	1	7.72737e-120	1	1	47.3704	5.38551	1	0	47.3704	55.8519	55.8519	241.77	0.756659	16.0114	5.38551	0	215.824	0	0
DATA	62	1	62	tair|AT4G15393.1|tair|AT4G15393.3|tair|AT4G15393.2|ref|NM_148329	at|chr4:8805799-8805858	0		796	CATCTTTGGAGATACGGAAAGTGTAACTATGAGCATAGAGATTGCGACTGAGTACATATT	103	0	A_84_P124941	CYP702A5	AT4G15393.1	tair|CYP702A5 (cytochrome P450, family 702, subfamily A, polypeptide 5); heme binding / iron ion binding / monooxygenase [AT4G15393.1]	11395.9	251.534	0	1	1.358324e+002	1.593739e+001	3	0	60	1.497667e+002	149.5	3.313474e+001	3.391447e+001	525	1.606476e+001	16	5.395396e+000	5.930400e+000	0	0	0	0	0	0	0	102.367	12.0108	1	5.66611e-081	1	1	47.4	5.3954	1	0	47.4	48.5334	48.5334	143.021	0.753625	16.0648	5.3954	0	116.984	0	0
DATA	63	1	63	tair|AT1G05470.1|ref|NM_100426|ug|BX816898|ta|TA52738_3702	at|chr1:1608692-1608633	0		1622	CTACGGCATTTTCTGTGCAGAGGTTGAGTCAGCTCATAATAGGATAAAGCGAACAACGAG	105	0	A_84_P14283	AT1G05470	AT1G05470.1	tair|endonuclease/exonuclease/phosphatase family protein [AT1G05470.1]	11421.2	251.671	0	1	8.094356e+002	8.137520e+001	0	0	64	6.549688e+002	654	1.303001e+002	1.501132e+002	515	1.577476e+001	15	5.044910e+000	5.189100e+000	0	0	0	0	0	0	0	607.533	61.0773	1	1.45099e-185	1	1	47.4355	5.04491	1	0	47.4355	48.2044	48.2044	648.223	0.750564	15.7748	5.04491	0	622.086	0	0
DATA	64	1	64	tair|AT5G40420.1|ref|NM_123406|ta|TA30249_3702|ta|TA30247_3702	at|chr5:16191233-16191174	0		259	TTACTTCTAGCTGGTTCGGTGATCGGCTTAATGGTTGCTTTACCACTATTTCTCCTCTTC	107	0	A_84_P813534	OLEO2	AT5G40420.1	tair|OLEO2 (OLEOSIN 2) [AT5G40420.1]	11447.4	251.427	0	1	2.340468e+001	8.726658e+000	4	1	59	6.496610e+001	65	1.502064e+001	1.334340e+001	529	1.623629e+001	16	5.425365e+000	5.189100e+000	0	0	0	0	0	0	0	17.4904	6.52146	1	2.87925e-011	1	0	47.4757	5.42537	1	0	47.4757	57.5363	57.5363	58.2204	0.747303	16.2363	5.42537	0	31.9789	0	0
DATA	65	1	65	tair|AT1G02500.1|tair|AT1G02500.2|ref|NM_100131|ref|NM_179246	at|chr1:520084-520143	0		1176	ATTAACCTTGACCTAAAGAGAGGAGGAAACGGAAGGTTCTTGAAAACTGCGGCTTACGGA	109	0	A_84_P13370	SAM1	AT1G02500.1	tair|SAM1 (S-adenosylmethionine synthetase 1); methionine adenosyltransferase [AT1G02500.1]	11472.6	251.427	0	1	1.023067e+005	1.023067e+004	0	0	64	7.618952e+004	82097.5	1.509309e+004	2.361170e+004	518	1.669305e+001	16	5.427595e+000	5.745075e+000	0	0	0	0	0	0	0	76142	7614.2	1	0	1	1	47.5209	5.4276	1	0	47.5209	57.5363	57.5363	76182.8	0.744253	16.6931	5.4276	0	76156.4	0	0
DATA	66	1	66	tair|AT1G10500.1|ref|NM_100924|ug|AK226457|ta|TA31305_3702	at|chr1:3460290-3460231	0		558	GAGCATGCTCTTTCTTTTTGGAATGCAGCTTGATTACAGCGATGCTTTGATTGGTGGAGG	111	0	A_84_P12356	ATCPISCA	AT1G10500.1	tair|ATCPISCA (CHLOROPLAST-LOCALIZED ISCA-LIKE PROTEIN); structural molecule [AT1G10500.1]	11497.6	251.667	0	1	1.315507e+004	1.315534e+003	0	1	63	9.799603e+003	9251	1.667964e+003	1.835459e+003	526	1.623574e+001	16	5.873389e+000	5.930400e+000	0	0	0	0	0	0	0	9752.03	975.224	1	0	1	1	47.5697	5.87339	1	0	47.5697	48.5334	48.5334	9792.86	0.741314	16.2357	5.87339	0	9766.38	0	0
DATA	67	1	67	tair|AT3G28150.1|ref|NM_113733|ta|TA44664_3702|tc|TC287154	at|chr3:10473262-10473203	0		1198	TGTTTGCCCGGGCCAATCGATGCGTGGAACGACTTTTTAATGGCGATAATTAGACAGTTA	113	0	A_84_P125381	AT3G28150	AT3G28150.1	tair|similar to unknown protein [Arabidopsis thaliana] (TAIR:AT5G15900.1); similar to hypothetical protein [Vitis vinifera] (GB:CAN82134.1); contains InterPro domain Protein of unknown function DUF231, plant (InterPro:IPR004253) [AT3G28150.1]	11523	251.729	0	1	1.243058e+002	1.506408e+001	2	0	63	1.393968e+002	139	2.534952e+001	3.002265e+001	519	1.597495e+001	16	5.423151e+000	5.930400e+000	0	0	0	0	0	0	0	91.7776	11.1221	1	6.07403e-075	1	1	47.6192	5.42315	1	0	47.6192	46.8651	46.8651	132.651	0.738321	15.975	5.42315	0	106.04	0	0
DATA	68	1	68	tair|AT3G57810.2|tair|AT3G57810.3|tair|AT3G57810.1|ref|NM_180385	at|chr3:21428483-21428652	0		998	CTTCACACGTTCTCCAGATGCCAATCACAGTGTATATGAAAGACGATAAAGCTGGAGGAC	115	0	A_84_P787759	AT3G57810	AT3G57810.2	tair|OTU-like cysteine protease family protein [AT3G57810.2]	11548.5	251.973	0	1	1.028095e+004	1.028130e+003	0	0	62	7.608452e+003	7272	1.332948e+003	1.474260e+003	501	1.540719e+001	15	5.151880e+000	5.189100e+000	0	0	0	0	0	0	0	7560.78	756.104	1	0	1	1	47.6722	5.15188	1	0	47.6722	48.5334	48.5334	7601.71	0.735417	15.4072	5.15188	0	7574.95	0	0
DATA	69	1	69	ta|TA28590_3702	unmapped	0		24	ATTTCACCGGAAGAAGCAAGGAGGTTCAATTTCAAAACGTTCGAGACCACTTTGAATCAC	117	0	A_84_P810523	TA28590_3702	TA28590_3702	Unknown	11574.4	251.427	8.61827	1	8.618265e+000	8.578924e+000	0	0	64	4.618750e+001	44	1.236338e+001	1.352873e+001	535	1.615701e+001	16	5.517899e+000	5.930400e+000	0	0	0	0	0	0	0	-1.53379	6.28254	0	0.526641	1	0	47.7213	5.5179	1	0	47.7213	57.5363	57.5363	39.4418	0.732323	16.157	5.5179	0	12.5466	1	0
DATA	70	1	70	ta|TA52104_3702|tc|TC310040	unmapped	0		635	GCTATTTGGTGTAACTTTGCTGGGTGTGGTAATGAGTTGTAGCCTTCCTTAAACTCATGC	119	0	A_84_P835581	TA52104_3702	TA52104_3702	tc|NM_073958 GRound-Like (grd related) family member (grl-17) {Caenorhabditis elegans} (exp=-1; wgp=0; cg=0), partial (5%) [TC310040]	11599.2	251.864	0	1	3.033776e+001	9.128767e+000	2	1	63	6.990476e+001	70	1.321255e+001	1.297275e+001	521	1.596353e+001	16	5.714070e+000	5.930400e+000	0	0	0	0	0	0	0	22.1371	6.66114	1	6.31222e-016	1	0	47.7677	5.71407	1	0	47.7677	46.1809	46.1809	63.1591	0.729687	15.9635	5.71407	0	36.1047	0	0
DATA	71	1	71	tair|AT3G28270.1|tair|AT3G28270.2|ref|NM_113746|ref|NM_180313	at|chr3:10540185-10540243	0		843	GTGTGGCAGACTTCATTACCGAAATAGAAGACGATGTGTGGGACAACCTAAGCTCTAAAG	121	0	A_84_P822373	AT3G28270	AT3G28270.1	tair|Identical to UPF0496 protein At3g28270 [Arabidopsis Thaliana] (GB:Q9LHD9;GB:Q8H7D0;GB:Q8H7E9;GB:Q944H3); similar to AT14A [Arabidopsis thaliana] (TAIR:AT3G28290.1); similar to AT14A [Arabidopsis thaliana] (TAIR:AT3G28300.1); similar to unnamed protei	11624.4	251.87	0	1	1.303051e+003	1.305913e+002	0	0	65	9.951077e+002	953	2.070567e+002	2.060814e+002	516	1.574031e+001	16	5.290622e+000	5.930400e+000	0	0	0	0	0	0	0	947.29	94.9371	1	3.78335e-212	1	1	47.8179	5.29062	1	0	47.8179	46.8651	46.8651	988.362	0.726979	15.7403	5.29062	0	961.146	0	0
DATA	72	1	72	tair|AT4G28040.1|tair|AT4G28040.4|tair|AT4G28040.5|tair|AT4G28040.2	at|chr4:13941242-13941301	0		541	CAAAGGGATTGACTTGTCTTCTTCATCCATGGCTTGTGCCATGACTAATCTTATTCCTGC	123	0	A_84_P852955	AT4G28040	AT4G28040.1	tair|nodulin MtN21 family protein [AT4G28040.1]	11649.8	251.5	0	1	3.269783e+003	3.270933e+002	0	0	66	2.416000e+003	2243.5	4.545729e+002	4.590500e+002	524	1.597519e+001	16	5.409551e+000	5.930400e+000	0	0	0	0	0	0	0	2368.15	236.898	1	4.85853e-267	1	1	47.8514	5.40955	1	0	47.8514	49.1849	49.1849	2409.25	0.724253	15.9752	5.40955	0	2381.87	0	0
DATA	73	1	73	ta|TA44112_3702|tc|TC308887	at|chr4:7484833-7484774	0		1464	TATGGGTCATGTGTATATCAGAACCCTTCCTCATGCTTTTTACGCTGTCTCGTCACATTG	125	0	A_84_P854109	TA44112_3702	TA44112_3702	Unknown	11675.1	251.722	0	1	5.188962e+003	5.189692e+002	0	0	66	3.793197e+003	3603	7.837893e+002	9.366325e+002	517	1.574081e+001	16	5.191538e+000	5.189100e+000	0	0	0	0	0	0	0	3745.32	374.585	1	1.64451e-294	1	1	47.8773	5.19154	1	0	47.8773	47.8731	47.8731	3786.45	0.721786	15.7408	5.19154	0	3758.89	0	0
DATA	74	1	74	ta|BU917423|tc|TC303313	at|chr3:5211950-5211891	0		210	GATGAGATCGATGTTGAGTGATTTATTATTCTTTTGCATCTTGGTCGTTACAATGATTCC	127	0	A_84_P721670	BU917423	BU917423	tc|Q9LE10_ARATH (Q9LE10) Arabidopsis thaliana genomic DNA, chromosome 3, P1 clone: MJK13 (MJK13.10 protein), complete [TC303313]	11700.7	251.943	8.77277	1	8.772770e+000	8.733382e+000	0	0	65	4.867692e+001	47	1.173950e+001	1.334340e+001	512	1.650391e+001	16	5.868752e+000	5.930400e+000	0	0	0	0	0	0	0	0.771718	6.28301	0	0.749927	1	0	47.9052	5.86875	1	0	47.9052	46.8651	46.8651	41.9312	0.719425	16.5039	5.86875	0	14.1749	1	0
DATA	75	1	75		 	66	Structural	0		1	1	DarkCorner	DarkCorner	DarkCorner		11725.9	252.027	8.80002	1	8.800016e+000	8.759845e+000	0	0	69	4.385507e+001	45	1.092659e+001	1.111950e+001	511	1.620157e+001	16	5.663131e+000	5.930400e+000	0	0	0	0	0	0	0	-4.08004	6.28254	0	0.0935724	1	0	47.9351	5.66313	1	0	47.9351	46.8651	46.8651	37.1094	0.717198	16.2016	5.66313	0	9.15729	0	0
DATA	76	1	76		 	66	Structural	0		1	1	DarkCorner	DarkCorner	DarkCorner		11751.7	251.663	8.82737	1	8.827375e+000	8.787078e+000	3	0	63	4.234921e+001	42	1.020619e+001	8.895600e+000	526	1.543726e+001	15	5.268311e+000	5.189100e+000	0	0	0	0	0	0	0	-5.61355	6.28254	0	0.0216333	1	0	47.9628	5.26831	1	0	47.9628	51.4001	51.4001	35.6035	0.714975	15.4373	5.26831	0	7.45161	0	0
DATA	77	1	77		 	66	Structural	0		1	1	DarkCorner	DarkCorner	DarkCorner		11777.1	252.027	8.85041	1	8.850411e+000	8.810010e+000	0	0	68	4.327941e+001	46	1.091192e+001	1.130482e+001	514	1.576070e+001	15.5	5.364232e+000	5.930400e+000	0	0	0	0	0	0	0	-4.71164	6.28254	0	0.0532167	1	0	47.991	5.36423	1	0	47.991	46.8651	46.8651	36.5337	0.713114	15.7607	5.36423	0	8.16313	0	0
DATA	78	1	78		 	66	Structural	0		1	1	DarkCorner	DarkCorner	DarkCorner		11801.9	252.108	8.87169	1	8.871693e+000	8.831195e+000	3	0	64	3.859375e+001	38.5	1.031368e+001	9.080925e+000	509	1.614931e+001	16	5.622062e+000	5.930400e+000	0	0	0	0	0	0	0	-9.43176	6.28254	0	0.000147801	1	0	48.0255	5.62206	1	0	48.0255	46.1809	46.1809	31.8481	0.711403	16.1493	5.62206	0	3.26075	0	0
DATA	79	1	79		 	66	Structural	0		1	1	DarkCorner	DarkCorner	DarkCorner		11827.8	251.671	8.89293	1	8.892932e+000	8.852337e+000	1	0	64	4.278125e+001	42.5	9.630423e+000	9.636900e+000	526	1.530989e+001	15	5.355991e+000	5.745075e+000	0	0	0	0	0	0	0	-5.28293	6.28254	0	0.0304784	1	0	48.0642	5.35599	1	0	48.0642	47.2035	47.2035	36.0356	0.709704	15.3099	5.35599	0	7.22356	0	0
DATA	80	1	80		 	66	Structural	0		1	1	DarkCorner	DarkCorner	DarkCorner		11853.4	252.06	8.90904	1	8.909040e+000	8.868371e+000	1	0	63	4.225397e+001	42	1.167706e+001	1.334340e+001	504	1.522421e+001	15	5.374571e+000	5.930400e+000	0	0	0	0	0	0	0	-5.85077	6.28254	0	0.0167636	1	0	48.1047	5.37457	1	0	48.1047	46.1809	46.1809	35.5083	0.708421	15.2242	5.37457	0	6.45131	0	0
DATA	81	1	81		 	66	Structural	0		1	1	DarkCorner	DarkCorner	DarkCorner		11878.6	252.071	8.92316	1	8.923158e+000	8.882425e+000	1	0	62	4.240323e+001	42	1.007588e+001	1.019287e+001	498	1.512851e+001	15	5.205974e+000	5.189100e+000	0	0	0	0	0	0	0	-5.74277	6.28254	0	0.0188451	1	0	48.146	5.20597	1	0	48.146	47.8731	47.8731	35.6575	0.7073	15.1285	5.20597	0	6.3581	0	0
DATA	82	1	82		 	66	Structural	0		1	1	DarkCorner	DarkCorner	DarkCorner		11904.2	251.845	8.9351	1	8.935103e+000	8.894315e+000	3	0	63	4.117460e+001	39	1.081298e+001	1.074885e+001	503	1.557654e+001	15	5.043003e+000	5.189100e+000	0	0	0	0	0	0	0	-7.0172	6.28254	0	0.00429115	1	0	48.1918	5.043	1	0	48.1918	46.8651	46.8651	34.4289	0.706355	15.5765	5.043	0	4.87879	0	0
DATA	83	1	83		 	66	Structural	0		1	1	DarkCorner	DarkCorner	DarkCorner		11929.2	252.015	8.94253	1	8.942534e+000	8.901712e+000	2	0	64	4.296875e+001	43	1.051827e+001	1.056353e+001	503	1.540159e+001	15	5.020849e+000	4.447800e+000	0	0	0	0	0	0	0	-5.2792	6.28254	0	0.0305937	1	0	48.248	5.02085	1	0	48.248	46.8651	46.8651	36.2231	0.705768	15.4016	5.02085	0	6.41336	0	0
DATA	84	1	84		 	260	BrightCorner	0		0	1	GE_BrightCorner	GE_BrightCorner	GE_BrightCorner		11954.8	251.5	0	1	6.215334e+002	6.278839e+001	0	0	66	4.866970e+002	489	7.578674e+001	7.876313e+001	532	1.618609e+001	16	5.623561e+000	5.930400e+000	0	0	0	0	0	0	0	438.372	44.2851	1	4.57537e-166	1	1	48.325	5.62356	1	0	48.325	49.1849	49.1849	479.951	0.705307	16.1861	5.62356	0	449.88	0	0
DATA	85	1	85		 	260	BrightCorner	0		0	1	GE_BrightCorner	GE_BrightCorner	GE_BrightCorner		11980.4	251.629	0	1	6.004742e+002	6.070456e+001	0	0	64	4.719063e+002	472	7.410775e+001	6.745830e+001	539	1.553618e+001	15	5.531264e+000	5.930400e+000	0	0	0	0	0	0	0	423.5	42.8135	1	5.24833e-164	1	1	48.4058	5.53126	1	0	48.4058	47.8731	47.8731	465.161	0.705277	15.5362	5.53126	0	434.807	0	0
DATA	86	2	1		 	260	BrightCorner	0		0	1	GE_BrightCorner	GE_BrightCorner	GE_BrightCorner		9859.29	258.226	0	1	5.189320e+002	5.239087e+001	1	0	63	4.974444e+002	502	6.806159e+001	5.967465e+001	217	1.595392e+001	16	5.518294e+000	5.930400e+000	0	0	0	0	0	0	0	452.548	45.6888	1	5.7628e-168	1	1	44.8962	5.51829	1	0	44.8962	51.4001	51.4001	490.699	0.872076	15.9539	5.51829	0	455.315	0	0
DATA	87	2	2		 	66	Structural	0		1	1	DarkCorner	DarkCorner	DarkCorner		9884.86	257.833	7.27709	1	7.277094e+000	7.243875e+000	0	0	66	4.077273e+001	40	9.334461e+000	8.710275e+000	225	1.573333e+001	15	5.203879e+000	5.189100e+000	0	0	0	0	0	0	0	-4.3343	6.28254	0	0.0750463	1	0	45.107	5.20388	1	0	45.107	46.1809	46.1809	34.027	0.86729	15.7333	5.20388	0	-0.951157	0	0
DATA	88	2	3		 	66	Structural	0		1	1	DarkCorner	DarkCorner	DarkCorner		9910.16	258	7.31293	1	7.312930e+000	7.279547e+000	1	0	66	3.984848e+001	38	1.102060e+001	1.111950e+001	213	1.541784e+001	15	5.314546e+000	5.189100e+000	0	0	0	0	0	0	0	-5.45568	6.28254	0	0.0255275	1	0	45.3042	5.31455	1	0	45.3042	45.4864	45.4864	33.1028	0.86304	15.4178	5.31455	0	-1.49385	0	0
DATA	89	2	4		 	66	Structural	0		1	1	DarkCorner	DarkCorner	DarkCorner		9935.75	258.222	7.34611	1	7.346114e+000	7.312579e+000	3	2	59	4.028814e+001	41	6.552312e+000	6.671700e+000	219	1.589954e+001	16	5.642967e+000	5.930400e+000	0	0	0	0	0	0	0	-5.19952	6.28254	0	0.0331536	1	0	45.4877	5.64297	1	0	45.4877	45.1352	45.1352	33.5424	0.859141	15.8995	5.64297	0	-0.677568	0	0
DATA	90	2	5		 	66	Structural	0		1	1	DarkCorner	DarkCorner	DarkCorner		9961.58	258.427	7.37674	1	7.376745e+000	7.343071e+000	2	0	62	3.946774e+001	39	8.840514e+000	1.000755e+001	200	1.609500e+001	16	5.913614e+000	5.930400e+000	0	0	0	0	0	0	0	-6.1833	6.28254	0	0.0115774	1	0	45.651	5.91361	1	0	45.651	57.5363	57.5363	32.722	0.855574	16.095	5.91361	0	-1.12563	0	0
DATA	91	2	6		 	66	Structural	0		1	1	DarkCorner	DarkCorner	DarkCorner		9986.39	258.25	7.40405	1	7.404053e+000	7.370254e+000	3	0	62	4.006452e+001	40	8.247943e+000	8.895600e+000	210	1.550000e+001	16	4.708996e+000	4.447800e+000	0	0	0	0	0	0	0	-5.74719	6.28254	0	0.0187557	1	0	45.8117	4.709	1	0	45.8117	48.2044	48.2044	33.3188	0.852418	15.5	4.709	0	-0.171902	0	0
DATA	92	2	7		 	66	Structural	0		1	1	DarkCorner	DarkCorner	DarkCorner		10011.9	258.344	7.42935	1	7.429350e+000	7.395435e+000	1	0	64	3.696875e+001	36.5	8.174620e+000	7.598325e+000	210	1.617143e+001	16	4.702554e+000	4.447800e+000	0	0	0	0	0	0	0	-8.99894	6.28254	0	0.000284692	1	0	45.9677	4.70255	1	0	45.9677	45.1352	45.1352	30.2231	0.849516	16.1714	4.70255	0	-2.91382	0	0
DATA	93	2	8		 	66	Structural	0		1	1	DarkCorner	DarkCorner	DarkCorner		10037.4	258.305	7.4524	1	7.452403e+000	7.418383e+000	1	0	65	4.306154e+001	41	1.447614e+001	1.556730e+001	214	1.604673e+001	16	5.387140e+000	5.930400e+000	0	0	0	0	0	0	0	-3.04787	6.28254	0	0.209312	1	0	46.1094	5.38714	1	0	46.1094	42.9674	42.9674	36.3158	0.846888	16.0467	5.38714	0	3.52588	0	0
DATA	94	2	9		 	66	Structural	0		1	1	DarkCorner	DarkCorner	DarkCorner		10062.7	258.408	7.47306	1	7.473057e+000	7.438943e+000	2	0	63	3.903175e+001	38	1.089535e+001	1.186080e+001	209	1.559330e+001	15	4.502366e+000	3.706500e+000	0	0	0	0	0	0	0	-7.23061	6.28254	0	0.00328059	1	0	46.2624	4.50237	1	0	46.2624	49.5074	49.5074	32.2861	0.844547	15.5933	4.50237	0	-0.168651	0	0
DATA	95	2	10		 	66	Structural	0		1	1	DarkCorner	DarkCorner	DarkCorner		10088.6	258.427	7.49217	1	7.492166e+000	7.457965e+000	0	0	64	4.170313e+001	41	1.013195e+001	1.056353e+001	209	1.545933e+001	15	5.148704e+000	5.189100e+000	0	0	0	0	0	0	0	-4.70691	6.28254	0	0.053453	1	0	46.41	5.1487	1	0	46.41	57.5363	57.5363	34.9574	0.842393	15.4593	5.1487	0	2.83746	0	0
DATA	96	2	11	tair|AT1G53280.1|ref|NM_104206|ug|AY056268|ta|TA32223_3702	at|chr1:19870589-19870430	0		390	TTCGACCTTATTATGCTCCCTGGAGGACTTCCTGGTGGTGAGACTCTTAAGAATTGTAAA	2	0	A_84_P816283	AT1G53280	AT1G53280.1	tair|DJ-1 family protein [AT1G53280.1]	10114	258.455	0	1	6.056288e+003	6.056749e+002	1	1	60	5.136817e+003	4980	8.186339e+002	6.731004e+002	211	1.633175e+001	16	5.284649e+000	5.559750e+000	0	0	0	0	0	0	0	5090.27	509.066	1	6.72991e-313	1	1	46.5427	5.28465	1	0	46.5427	55.8519	55.8519	5130.07	0.840494	16.3318	5.28465	0	5098.27	0	0
DATA	97	2	12	tair|AT1G31650.1|ref|NM_102900|ta|TA44218_3702|ta|AV439637	at|chr1:11326522-11326463	0		2014	ATACAACTCCAAGTAGAAGCAGTAGACTGTGGTGTTTGAGTAAAGTGCCTTCTGATACTT	4	0	A_84_P89749	ATROPGEF14/ROPGEF14	AT1G31650.1	tair|ATROPGEF14/ROPGEF14 (KINASE PARTNER PROTEIN-LIKE); Rho guanyl-nucleotide exchange factor/ [AT1G31650.1]	10139.4	258.427	0	1	7.150774e+003	7.151166e+002	1	1	62	6.044565e+003	5719.5	1.451930e+003	1.376038e+003	213	1.620657e+001	16	5.417003e+000	5.930400e+000	0	0	0	0	0	0	0	5997.93	599.826	1	9.88131e-323	1	1	46.6366	5.417	1	0	46.6366	57.5363	57.5363	6037.82	0.83878	16.2066	5.417	0	6006.33	0	0
DATA	98	2	13	ug|DR751271	at|chr2:11513826-11513885	0		708	TCACAAAGACGTTAGTGGGAGGAACATGTCGAAGCATTGACTGGTAGTATGAAGAAGATC	6	0	A_84_P799943	DR751271	DR751271	ug|14-L021131-065-005-F02-SeLB MPIZ-ADIS-065d Arabidopsis thaliana cDNA clone 005-F02, mRNA sequence [DR751271]	10164.4	257.985	7.53875	1	7.538754e+000	7.508270e+000	2	0	60	4.880000e+001	48.5	1.005375e+001	1.186080e+001	207	1.571014e+001	15	5.580222e+000	5.189100e+000	0	0	0	0	0	0	0	2.03346	6.28583	0	0.401503	1	0	46.7665	5.58022	1	0	46.7665	45.835	45.835	42.0543	0.837188	15.7101	5.58022	0	10.8779	1	0
DATA	99	2	14	tair|AT1G51270.2|tair|AT1G51270.1|ref|NM_104005|ref|NM_001084226	at|chr1:19013787-19013846	0		1300	ACCGGAGTGAGCCTGAGAGAATACAGAAATGGAAGGAAGCTTTATCATCAGTTTTCAGTA	8	0	A_84_P752993	AT1G51270	AT1G51270.2	tair|similar to transmembrane receptor [Arabidopsis thaliana] (TAIR:AT5G45000.1); similar to unnamed protein product [Vitis vinifera] (GB:CAO24545.1); contains InterPro domain Toll-Interleukin receptor; (InterPro:IPR000157); contains InterPro domain PapD-	10189.7	258.205	0	1	3.119880e+002	3.209143e+001	1	0	64	3.076563e+002	308	7.042777e+001	7.839247e+001	210	1.641429e+001	16.5	5.048548e+000	5.189100e+000	0	0	0	0	0	0	0	260.777	26.8238	1	3.66071e-135	1	1	46.8791	5.04855	1	0	46.8791	48.5334	48.5334	300.911	0.835856	16.4143	5.04855	0	270.025	0	0
DATA	100	2	15	tair|AT5G45570.1|ref|NM_123925|tc|NP236795	at|chr5:18491475-18491600	0		1680	TTTGATGATGATGTTGTGGATGTCACTGACAAGATGGCTAATAAGGCAACGGCTGATGCA	10	0	A_84_P610057	AT5G45570	AT5G45570.1	tair|Ulp1 protease family protein [AT5G45570.1]	10215.2	258.085	7.56221	1	7.562208e+000	7.527840e+000	1	0	65	4.740000e+001	47	1.256583e+001	1.260210e+001	225	1.659556e+001	16	5.094726e+000	5.189100e+000	0	0	0	0	0	0	0	0.400623	6.28267	0	0.86856	1	0	46.9994	5.09473	1	0	46.9994	44.4243	44.4243	40.6543	0.834591	16.5956	5.09473	0	10.0608	1	0
DATA	101	2	16	tair|AT1G11650.1|tair|AT1G11650.2|ref|NM_179310|ref|NM_101037	at|chr1:3918053-3918112	0		1451	GTCTTTGCTTTTCTCTAGGTGTGTGTTGAGTTTTTAACTCTTAATAATGTTTCTGCGATG	12	0	A_84_P505397	ATRBP45B	AT1G11650.1	tair|ATRBP45B; RNA binding [AT1G11650.1]	10241	258.455	0	1	6.742001e+004	6.742005e+003	0	0	62	5.624384e+004	47331	1.362756e+004	-1.526466e+004	203	1.673399e+001	16	5.081336e+000	5.189100e+000	0	0	0	0	0	0	0	56196.7	5619.68	1	0	1	1	47.1007	5.08134	1	0	47.1007	55.8519	55.8519	56237.1	0.833532	16.734	5.08134	0	56206.8	0	0
DATA	102	2	17	tair|AT1G07420.2|tair|AT1G07420.1|ref|NM_202048|ref|NM_100616	at|chr1:2278975-2279034	0		501	AATAACACACCTGCAGCCCAAGGAAAATGTATTACTCGCCTGTTGCTTTATCATTTCTCC	14	0	A_84_P822107	SMO2-2	AT1G07420.2	tair|SMO2-2 (sterol 4-alpha-methyl-oxidase 2); C-4 methylsterol oxidase [AT1G07420.2]	10266.4	258.427	0	1	5.012110e+002	5.068603e+001	1	0	63	4.644603e+002	457	1.126104e+002	1.074885e+002	217	1.696313e+001	16	5.505765e+000	5.930400e+000	0	0	0	0	0	0	0	417.268	42.1971	1	4.02346e-163	1	1	47.1926	5.50577	1	0	47.1926	57.5363	57.5363	457.715	0.832519	16.9631	5.50577	0	427.672	0	0
DATA	103	2	18	tair|AT1G49760.1|ref|NM_103863|ta|TA31079_3702|tc|TC307228	at|chr1:18423489-18423548	0		2343	GGAGAATCAGAAACAGAGTTGTTCTTGAAAGTTTTGGATTTTTGAGTTTTTGTTTTGGGC	16	0	A_84_P123752	PAB8	AT1G49760.1	tair|PAB8 (POLY(A) BINDING PROTEIN 8); RNA binding / translation initiation factor [AT1G49760.1]	10291.6	258.427	0	1	1.786344e+004	1.786360e+003	0	1	63	1.490273e+004	14252	3.090608e+003	2.816569e+003	207	1.641546e+001	16	5.879151e+000	5.930400e+000	0	0	0	0	0	0	0	14855.4	1485.56	1	0	1	1	47.2885	5.87915	1	0	47.2885	57.5363	57.5363	14896	0.831611	16.4155	5.87915	0	14866.2	0	0
DATA	104	2	19	tair|AT3G01820.1|ref|NM_111048|ta|TA25780_3702|ta|BU635424	at|chr3:294364-294305	0		600	ACCTCGTTGTCAATCTCAAATGCTCTGAAGACCATCTGGTAAACCGGAATGAAACAGCTC	18	0	A_84_P10748	AT3G01820	AT3G01820.1	tair|adenylate kinase family protein [AT3G01820.1]	10316.7	258.778	0	1	6.912951e+003	6.913364e+002	0	0	65	5.791062e+003	5487	1.233713e+003	1.308394e+003	191	1.632461e+001	16	6.064510e+000	6.301050e+000	0	0	0	0	0	0	0	5743.67	574.401	1	3.89324e-320	1	1	47.3902	6.06451	1	0	47.3902	47.5395	47.5395	5784.32	0.830857	16.3246	6.06451	0	5754.78	0	0
DATA	105	2	20	tair|AT1G23550.1|ref|NM_102204|ta|TA40610_3702|ta|TA40609_3702	at|chr1:8352139-8352198	0		1008	GGAAGATGAGAGAAGTGGCTGGAGATAATCTTTTGGCTGAGATAATCAAGAATCACAAAA	20	0	A_84_P23645	SRO2	AT1G23550.1	tair|SRO2 (SIMILAR TO RCD ONE 2); NAD+ ADP-ribosyltransferase [AT1G23550.1]	10342.1	258.7	0	1	5.779545e+002	5.828893e+001	0	0	65	5.271846e+002	509	1.305224e+002	1.438122e+002	208	1.585577e+001	16	5.364795e+000	5.189100e+000	0	0	0	0	0	0	0	479.737	48.3834	1	1.89116e-171	1	1	47.4471	5.3648	1	0	47.4471	46.8651	46.8651	520.439	0.830061	15.8558	5.3648	0	491.154	0	0
DATA	106	2	21	ta|TA29683_3702|ta|TA29681_3702|ta|TA29680_3702|ta|BP808144	at|chr5:3555480-3555539	0		149	TATCATAGCAAAACTCACATCTATGAAGAGAACCTGGTGGACGAGGATCTCAGATCAGGG	22	0	A_84_P812638	TA29683_3702	TA29683_3702	Unknown	10367.4	258.984	0	1	8.063605e+002	8.099105e+001	0	0	64	7.162656e+002	705.5	1.293351e+002	1.397351e+002	206	1.651456e+001	16	5.916268e+000	6.486375e+000	0	0	0	0	0	0	0	668.792	67.1736	1	2.60334e-191	1	1	47.474	5.91627	1	0	47.474	44.0646	44.0646	709.52	0.829395	16.5146	5.91627	0	680.469	0	0
DATA	107	2	22	tair|AT2G32410.1|tair|AT2G32410.2|ref|NM_001036388|ref|NM_128800	at|chr2:13767750-13767910	0		1592	TCAAGCTCATCACAAAGCAGTTTGTTCCCAAGCGAGGAACTTTCATCTTCAACGGCATTG	24	0	A_84_P15378	AXL	AT2G32410.1	tair|AXL (AXR1-LIKE); catalytic [AT2G32410.1]	10392.6	258.521	0	1	1.229703e+003	1.232038e+002	1	0	64	1.066531e+003	1015	1.948815e+002	2.110852e+002	215	1.571163e+001	16	4.937990e+000	5.189100e+000	0	0	0	0	0	0	0	1018.93	102.087	1	1.62921e-216	1	1	47.5973	4.93799	1	0	47.5973	48.2044	48.2044	1059.79	0.828602	15.7116	4.93799	0	1030.97	0	0
DATA	108	2	23	tair|AT3G21220.1|ref|NM_113017|ta|TA37444_3702|ta|TA37443_3702	at|chr3:7446861-7446920	0		1098	ATGGTCAGCTCAACAGCTTTTGCAGCATCCTTTCATACTTAAAGCTACCGGTGGTCCTAA	26	0	A_84_P17406	ATMKK5	AT3G21220.1	tair|ATMKK5 (MITOGEN-ACTIVATED PROTEIN KINASE KINASE 5); kinase [AT3G21220.1]	10418	258.543	0	1	5.245854e+003	5.246403e+002	0	0	62	4.390871e+003	4135	9.378050e+002	9.027181e+002	209	1.542584e+001	15	4.728748e+000	5.189100e+000	0	0	0	0	0	0	0	4343.21	434.366	1	2.18817e-303	1	1	47.6634	4.72875	1	0	47.6634	47.8731	47.8731	4384.13	0.827931	15.4258	4.72875	0	4355.54	0	0
DATA	109	2	24	tair|AT1G20540.1|ref|NM_101904|tc|NP221333|tc|TC301737	at|chr1:7113235-7113294	0		353	CTGAATTCTCCACAATTGGAGCGTGTTGCTTCTCTTGATGCTCATGTTGGTAAGATTAAT	28	0	A_84_P867803	AT1G20540	AT1G20540.1	tair|transducin family protein / WD-40 repeat family protein [AT1G20540.1]	10444.1	258.5	0	0	8.876465e+002	8.908895e+001	1	3	60	7.820000e+002	758	1.596591e+002	1.452948e+002	218	1.663303e+001	16	5.739604e+000	6.486375e+000	0	0	0	0	0	0	0	734.297	73.698	1	6.67558e-197	1	1	47.7031	5.7396	1	0	47.7031	65	65	775.254	0.82724	16.633	5.7396	0	746.887	0	0
DATA	110	2	25	tair|AT2G05790.1|ref|NM_126593|ta|TA35125_3702|ta|TA35126_3702	at|chr2:2200853-2200912	0		1519	CTTCGTTTGCTTTCAATAGTTATTACCAGAAGAAGGGTCGTGCCGGTGGGAGTTGTTACT	30	0	A_84_P18216	AT2G05790	AT2G05790.1	tair|glycosyl hydrolase family 17 protein [AT2G05790.1]	10469.5	258.5	0	1	3.073584e+004	3.073593e+003	0	1	67	2.545327e+004	24396	5.923230e+003	5.533804e+003	218	1.750917e+001	17	6.071950e+000	7.413000e+000	0	0	0	0	0	0	0	25405.5	2540.56	1	0	1	1	47.7304	6.07195	1	0	47.7304	57.5363	57.5363	25446.5	0.826577	17.5092	6.07195	0	25418.4	0	0
DATA	111	2	26	tc|NP188002	at|chr4:14445016-14444957	0		340	ATCTCTCGATCAAAATCGAATCGAAGCAAAGTTTCAATAGAGGGGAACGGAACTCACTCG	32	0	A_84_P840018	NP188002	NP188002	tc|GB|AL161574.2|CAB79690.1 hypothetical protein [NP188002]	10494.9	258.5	7.64176	0	7.641763e+000	7.613740e+000	1	0	63	5.042857e+001	49	1.322963e+001	1.371405e+001	209	1.655024e+001	16	4.939890e+000	5.189100e+000	0	0	0	0	0	0	0	2.66897	6.28821	0	0.271281	1	0	47.7596	4.93989	1	0	47.7596	65	65	43.6829	0.825902	16.5502	4.93989	0	15.7221	1	0
DATA	112	2	27	tair|AT1G67400.1|ref|NM_105407|ug|AK175216|ta|TA50182_3702	at|chr1:25251839-25251780	0		838	GGGCAGCTTGAGAGAGAGCTGATGATGGATGATGTTTTCAGAATTGAGGATATGCCTTCT	34	0	A_84_P14198	AT1G67400	AT1G67400.1	tair|similar to phagocytosis and cell motility protein ELMO1-related [Arabidopsis thaliana] (TAIR:AT3G43400.1); similar to phagocytosis and cell motility protein ELMO1, putative, expressed [Oryza sativa (japonica cultivar-group)] (GB:ABA93689.2); contains	10519.6	258.556	0	1	2.491225e+003	2.492388e+002	2	0	62	2.103661e+003	2060.5	4.261830e+002	4.468186e+002	213	1.657746e+001	17	4.842799e+000	5.189100e+000	0	0	0	0	0	0	0	2055.86	205.682	1	1.44721e-258	1	1	47.8046	4.8428	1	0	47.8046	48.2044	48.2044	2096.92	0.825239	16.5775	4.8428	0	2069.14	0	0
DATA	113	2	28	tair|AT1G31420.1|ref|NM_102881|ta|TA37070_3702|ta|TA37069_3702	at|chr1:11253308-11253367	0		1916	AAGGGATATTGTTGATCCAAACTGTGAAGGAATGCAGATGGAGAGCCTTGACGCTCTACT	36	0	A_84_P21905	AT1G31420	AT1G31420.1	tair|leucine-rich repeat transmembrane protein kinase, putative [AT1G31420.1]	10545.6	258.427	0	1	1.466872e+004	1.466892e+003	1	2	61	1.214167e+004	11959	2.432535e+003	2.593067e+003	212	1.534906e+001	15	4.830869e+000	5.189100e+000	0	0	0	0	0	0	0	12093.8	1209.4	1	0	1	1	47.8274	4.83087	1	0	47.8274	57.5363	57.5363	12134.9	0.824465	15.3491	4.83087	0	12107.3	0	0
DATA	114	2	29	tair|AT4G27030.1|ref|NM_118837	at|chr4:13572859-13572918	0		932	ACCTAGGTCATGGAGTGAGCCAAACTCTGACTGGATAGAAGAAACCGAAATCTCCAACAA	38	0	A_84_P15740	AT4G27030	AT4G27030.1	tair|small conjugating protein ligase [AT4G27030.1]	10570.8	258.924	0	1	1.367101e+004	1.367122e+003	0	1	65	1.131045e+004	11024	2.232703e+003	2.151253e+003	196	1.579592e+001	16	4.700156e+000	4.447800e+000	0	0	0	0	0	0	0	11262.6	1126.28	1	0	1	1	47.815	4.70016	1	0	47.815	45.835	45.835	11303.7	0.823833	15.7959	4.70016	0	11276.3	0	0
DATA	115	2	30	tair|AT5G65580.1|ref|NM_125956|ta|TA49692_3702|ta|CNS0A6EN	at|chr5:26225026-26225085	0		146	TTTCATGAGCGTGATGGAAGTTGATGCTGATTCTTCTTCGACCAAGATGATGCCTCAGAC	40	0	A_84_P505320	AT5G65580	AT5G65580.1	tair|unknown protein [AT5G65580.1]	10596.5	258.5	0	1	7.623811e+001	1.078935e+001	3	0	65	1.105077e+002	106	2.866679e+001	2.594550e+001	211	1.600948e+001	16	5.151967e+000	5.189100e+000	0	0	0	0	0	0	0	62.7364	8.87856	1	5.75635e-055	1	1	47.7713	5.15197	1	0	47.7713	57.5363	57.5363	103.762	0.822901	16.0095	5.15197	0	76.5162	0	0
DATA	116	2	31	tair|AT3G61060.2|tair|AT3G61060.1|ref|NM_202741|ref|NM_115970	at|chr3:22615196-22615255	0		1016	GAATCAAATTCTCCATGACTCAAATCGATTGCACTCACACGAAAGGTGGGCTATGCATAG	42	0	A_84_P789365	ATPP2-A13	AT3G61060.2	tair|ATPP2-A13 [AT3G61060.2]	10621.6	258.5	0	1	3.278608e+003	3.279499e+002	0	0	66	2.742848e+003	2655	5.644151e+002	5.822912e+002	203	1.636453e+001	16	5.732064e+000	5.930400e+000	0	0	0	0	0	0	0	2695.15	269.588	1	8.61839e-275	1	1	47.6966	5.73206	1	0	47.6966	47.8731	47.8731	2736.1	0.822041	16.3645	5.73206	0	2709.01	0	0
DATA	117	2	32		 	1028	E1A	0		44	1	(+)E1A_r60_3	E1A_r60_3	E1A_r60_3		10647.4	258.427	7.68667	1	7.686673e+000	7.656148e+000	0	0	64	4.981250e+001	49	1.351293e+001	1.371405e+001	206	1.563107e+001	15	4.888993e+000	5.003775e+000	0	0	0	0	0	0	0	2.17021	6.28629	0	0.37068	1	0	47.6423	4.88899	1	0	47.6423	57.5363	57.5363	43.0668	0.821077	15.6311	4.88899	0	16.1317	1	0
DATA	118	2	33	tair|AT2G22960.1|ref|NM_127861|tc|NP455784|tc|NP456258	at|chr2:9777994-9778053	0		20	GTTGCTGCTTCTTCTTTTACTTGTTTTAAGACATCATGCTGAATCTGGCTCTATCGTCAA	46	0	A_84_P63574	AT2G22960	AT2G22960.1	tair|serine carboxypeptidase S10 family protein [AT2G22960.1]	10672.6	258.427	0	1	4.414387e+001	8.841667e+000	1	0	63	8.379365e+001	83	1.939085e+001	1.853250e+001	205	1.626341e+001	17	5.142945e+000	4.447800e+000	0	0	0	0	0	0	0	36.2018	7.25093	1	9.91319e-031	1	1	47.5919	5.14294	1	0	47.5919	57.5363	57.5363	77.048	0.820086	16.2634	5.14294	0	50.2536	0	0
DATA	119	2	34	tair|AT5G40430.1|ref|NM_123407|ug|AF175986|ta|TA52846_3702	at|chr5:16193750-16193691	0		675	ATATCACCTTATATTCCGATGCCAAAAGAAAACTATACTCTGGAGGTTTGTGAATCACTG	48	0	A_84_P18744	MYB22	AT5G40430.1	tair|MYB22 (myb domain protein 22); DNA binding / transcription factor [AT5G40430.1]	10698.1	258.5	7.70592	1	7.705916e+000	7.670739e+000	0	0	64	4.378125e+001	42.5	1.097540e+001	1.111950e+001	216	1.642130e+001	16	5.515586e+000	5.189100e+000	0	0	0	0	0	0	0	-3.79145	6.28254	0	0.11892	1	0	47.5727	5.51559	1	1	47.5727	56.9804	56.9804	37.0356	0.819027	16.4213	5.51559	0	10.3744	1	0
DATA	120	2	35	tair|AT3G62000.1|ref|NM_116065|ug|AY070483|ta|TA47008_3702	at|chr3:22970751-22970605	0		721	GCATGGACGAGTTTCGGATCCTATGGTGAATGATGCGAAGACCATCAGCATTAGGAATTT	50	0	A_84_P22268	AT3G62000	AT3G62000.1	tair|O-methyltransferase family 3 protein [AT3G62000.1]	10722.8	258.535	0	1	2.614894e+003	2.616022e+002	0	0	66	2.186303e+003	2065	5.021750e+002	5.266936e+002	218	1.644495e+001	16	5.539069e+000	6.301050e+000	0	0	0	0	0	0	0	2138.76	213.969	1	6.18766e-261	1	1	47.54	5.53907	1	0	47.54	47.5395	47.5395	2179.56	0.817916	16.445	5.53907	0	2153.02	0	0
DATA	121	2	36	tair|AT4G04730.1|ref|NM_116711|tc|TC304004	at|chr4:2402135-2402076	0		212	GATTACTTATGGAGTAAGGCAAGTTTTTGAGGTGGGAAAATCATCAAGAGGTGCTCAAGA	52	0	A_84_P17565	AT4G04730	AT4G04730.1	tair|similar to unknown protein [Arabidopsis thaliana] (TAIR:AT2G13500.1); similar to unknown protein [Arabidopsis thaliana] (TAIR:AT2G31590.1) [AT4G04730.1]	10748.7	258.5	7.72837	1	7.728371e+000	7.696885e+000	4	0	62	4.950000e+001	49	1.194626e+001	1.019287e+001	215	1.574419e+001	15	5.906171e+000	6.671700e+000	0	0	0	0	0	0	0	1.97319	6.28564	0	0.415567	1	0	47.5268	5.90617	1	0	47.5268	57.5363	57.5363	42.7543	0.816647	15.7442	5.90617	0	16.3356	1	0
DATA	122	2	37	tair|AT3G02555.1|ref|NM_111123|ta|TA44886_3702|ta|AV441237	at|chr3:539844-539785	0		770	TCTACCGTAATTAAGAGGTAAGGTCGAGACTTTATGTGTTAACTTCTTATTTCTGAAGTC	54	0	A_84_P553584	AT3G02555	AT3G02555.1	tair|similar to unknown protein [Arabidopsis thaliana] (TAIR:AT5G16110.1); similar to hypothetical protein [Cleome spinosa] (GB:ABD96883.1) [AT3G02555.1]	10773.7	258.521	0	1	2.871694e+003	2.872727e+002	0	0	65	2.388923e+003	2276	5.188577e+002	5.359599e+002	214	1.627103e+001	16	5.319060e+000	5.189100e+000	0	0	0	0	0	0	0	2341.43	234.227	1	2.32498e-266	1	1	47.4923	5.31906	1	0	47.4923	47.8731	47.8731	2382.18	0.815348	16.271	5.31906	0	2355.87	0	0
DATA	123	2	38	ta|TA42621_3702	at|chr3:001047416-001047466	0		729	TTTGGTCTTCTTCTGTACCGAATATTTGCCCACTTGGGCTTTATAAAACATATTGGGCAT	56	0	A_84_P826646	TA42621_3702	TA42621_3702	Unknown	10799.3	258.785	0	1	2.006213e+002	2.149557e+001	0	0	65	2.107692e+002	211	3.636223e+001	3.854760e+001	206	1.588350e+001	15	5.740402e+000	5.930400e+000	0	0	0	0	0	0	0	163.304	17.4972	1	1.20225e-107	1	1	47.4651	5.7404	1	0	47.4651	45.4864	45.4864	204.024	0.813992	15.8835	5.7404	0	177.81	0	0
DATA	124	2	39	tair|AT5G28830.1|ref|NM_122766|ta|TA45486_3702|tc|TC298348	at|chr5:10858273-10858332	0		859	TCTCAGTTGAATAACAAAGAGAATGCTTCTACAAAAGAGGAGTTTATGGATGCTCTAAAG	58	0	A_84_P607354	AT5G28830	AT5G28830.1	tair|calcium-binding EF hand family protein [AT5G28830.1]	10824.5	258.779	0	1	6.896863e+002	6.940074e+001	0	0	66	6.078182e+002	594	1.361211e+002	1.395497e+002	205	1.633171e+001	16	5.333691e+000	5.930400e+000	0	0	0	0	0	0	0	560.366	56.3877	1	9.86039e-181	1	1	47.4525	5.33369	1	0	47.4525	46.8651	46.8651	601.072	0.812494	16.3317	5.33369	0	574.952	0	0
DATA	125	2	40	tair|AT5G06580.1|ref|NM_120741|ta|TA45806_3702|tc|TC287648	at|chr5:2011564-2011505	0		1692	AAGAGAATCAAGAAAACGTTGGACCCAAACGATATCATGAACCCGGGAAAGTTAATTCCT	60	0	A_84_P18667	AT5G06580	AT5G06580.1	tair|FAD linked oxidase family protein [AT5G06580.1]	10849.7	258.778	0	1	4.314419e+003	4.315115e+002	0	0	64	3.546000e+003	3401.5	8.017492e+002	9.092044e+002	205	1.631220e+001	16	5.926023e+000	5.930400e+000	0	0	0	0	0	0	0	3498.56	349.912	1	1.99795e-290	1	1	47.4433	5.92602	1	0	47.4433	47.5395	47.5395	3539.25	0.810899	16.3122	5.92602	0	3513.22	0	0
DATA	126	2	41	tair|AT5G65410.1|ref|NM_125939|ta|TA43005_3702|ta|DR355532	at|chr5:26154120-26154179	0		800	TTAAGGTTTGGTTACATAACAACAAACACACTCTTGGTAAGTCGCCTTCACCACTTCATC	62	0	A_84_P290774	ATHB25/ZFHD2	AT5G65410.1	tair|ATHB25/ZFHD2 (ZINC FINGER HOMEODOMAIN 2); transcription factor [AT5G65410.1]	10875.2	258.667	0	1	6.471683e+003	6.472149e+002	1	0	64	5.284047e+003	5071.5	1.124198e+003	1.170327e+003	213	1.599531e+001	16	5.724408e+000	5.930400e+000	0	0	0	0	0	0	0	5236.62	523.7	1	1.34672e-314	1	1	47.4256	5.72441	1	0	47.4256	45.4864	45.4864	5277.3	0.809159	15.9953	5.72441	0	5251.34	0	0
DATA	127	2	42	tair|AT3G12340.1|ref|NM_112068|ug|EF183406|tc|NP396415	at|chr3:3926289-3926230	0		957	GAAGTTGAAAGACACCGGGAACTTGTTTGATTCAAACTTGGGAGAAGATCCACTAAGATT	64	0	A_84_P508409	AT3G12340	AT3G12340.1	tair|FK506 binding / peptidyl-prolyl cis-trans isomerase [AT3G12340.1]	10900.9	258.694	0	1	1.531196e+003	1.533172e+002	2	0	64	1.283609e+003	1231	2.899107e+002	2.852152e+002	214	1.601869e+001	15	5.318020e+000	5.930400e+000	0	0	0	0	0	0	0	1236.2	123.779	1	4.31955e-228	1	1	47.4125	5.31802	1	0	47.4125	48.2044	48.2044	1276.86	0.807341	16.0187	5.31802	0	1250.98	0	0
DATA	128	2	43	tair|AT1G62500.1|ref|NM_104929|ta|TA26357_3702|ta|DR252567	at|chr1:23135854-23135913	0		144	GAGAGTTTTGGCTTCCTTCTTTGTTTTCTTAATCTTCACGGTCATCACATTGCCTCCCAC	66	0	A_84_P850575	AT1G62500	AT1G62500.1	tair|protease inhibitor/seed storage/lipid transfer protein (LTP) family protein [AT1G62500.1]	10926.2	258.71	0	1	7.900261e+001	1.110203e+001	1	0	63	1.110317e+002	111	2.339697e+001	2.557485e+001	209	1.576555e+001	15	5.527689e+000	5.930400e+000	0	0	0	0	0	0	0	63.6324	8.9421	1	1.12703e-055	1	1	47.3993	5.52769	1	0	47.3993	46.8651	46.8651	104.286	0.805447	15.7656	5.52769	0	78.4593	0	0
DATA	129	2	44	tair|AT5G41765.1|ref|NM_148069	at|chr5:16733863-16733804	0		375	TTACTTAAGATAGAACAAGCCAATTTCACATCACATCCCCAAATAAGTTTCAACAACTCG	68	0	A_84_P541585	AT5G41765	AT5G41765.1	tair|similar to unknown protein [Arabidopsis thaliana] (TAIR:AT4G00232.1); contains InterPro domain Protein of unknown function DUF573 (InterPro:IPR007592) [AT5G41765.1]	10952.1	258.5	7.85632	1	7.856323e+000	7.820460e+000	1	0	63	4.434921e+001	43	1.220280e+001	1.334340e+001	216	1.577315e+001	16	5.272961e+000	5.930400e+000	0	0	0	0	0	0	0	-3.05392	6.28254	0	0.208415	1	0	47.4031	5.27296	1	0	47.4031	56.9804	56.9804	37.6035	0.803347	15.7731	5.27296	0	11.8343	1	0
DATA	130	2	45	tair|AT1G73490.1|ref|NM_106008|ug|BT002025|ta|TA36520_3702	at|chr1:27637385-27637326	0		703	TTATAGGCCATGGCTTGTTTTAAAAGCCATGTCAGATGCCTGCTTTGAATATCACCAGAG	70	0	A_84_P786741	AT1G73490	AT1G73490.1	tair|RNA recognition motif (RRM)-containing protein [AT1G73490.1]	10977	259.226	0	1	6.627063e+003	6.627526e+002	0	0	65	5.358969e+003	5271	7.775934e+002	9.095751e+002	196	1.563265e+001	15	5.093762e+000	5.189100e+000	0	0	0	0	0	0	0	5311.57	531.195	1	1.89475e-315	1	1	47.3948	5.09376	1	0	47.3948	45.4864	45.4864	5352.22	0.801498	15.6327	5.09376	0	5326.48	0	0
DATA	131	2	46	tair|AT3G31475.1	at|chr3:12823913-12823972	0		803	AGATCTTTAAAACCTTCAATGGATAGCGTCTCCGCCATGGATCTTTGAAACTCGATCACA	72	0	A_84_P759401	AT3G31475	AT3G31475.1	tair|transposable element gene [AT3G31475.1]	11002.3	258.456	0	1	8.382064e+000	7.906742e+000	1	1	62	5.409677e+001	54	1.153570e+001	9.266250e+000	215	1.567442e+001	15	4.982778e+000	5.189100e+000	0	0	0	0	0	0	0	6.69796	6.31814	1	0.00634241	1	0	47.3988	4.98278	1	0	47.3988	46.8651	46.8651	47.3511	0.799083	15.6744	4.98278	0	21.6627	1	0
DATA	132	2	47	tair|AT1G74410.1|ref|NM_106101|ta|TA34955_3702|ta|AA395606	at|chr1:27971281-27971340	0		782	TTGATAAATGGCTCATCAGACACGGGTCATGCCCCATTTGCAGACAGGCAGTTAAAGATT	74	0	A_84_P12433	AT1G74410	AT1G74410.1	tair|zinc finger (C3HC4-type RING finger) family protein [AT1G74410.1]	11027.7	258.662	0	1	4.032957e+003	4.033728e+002	0	0	66	3.261076e+003	3151.5	6.607211e+002	7.668748e+002	213	1.629577e+001	16	5.335166e+000	5.189100e+000	0	0	0	0	0	0	0	3213.68	321.429	1	2.45796e-285	1	1	47.3982	5.33517	1	0	47.3982	48.5334	48.5334	3254.33	0.796854	16.2958	5.33517	0	3228.67	0	0
DATA	133	2	48	tair|AT5G45680.1|ref|NM_123935|ta|TA38394_3702|tc|NP506822	at|chr5:18548745-18549147	0		462	ATCAAGGAATCCTTGGCTCTGATGGAATTCCTCCTATGCTTACTGGTGGGAAACGAACAT	76	0	A_84_P23492	AT5G45680	AT5G45680.1	tair|FK506-binding protein 1 (FKBP13) [AT5G45680.1]	11053.1	258.968	0	1	1.468934e+004	1.468955e+003	0	0	69	1.171897e+004	11486	2.188580e+003	2.572311e+003	201	1.608955e+001	16	4.877698e+000	5.189100e+000	0	0	0	0	0	0	0	11671.6	1167.17	1	0	1	1	47.4008	4.8777	1	0	47.4008	45.1352	45.1352	11712.2	0.794561	16.0896	4.8777	0	11686.6	0	0
DATA	134	2	49	tair|AT1G73360.1|ref|NM_105996|ta|TA47159_3702|tc|TC281723	at|chr1:27582472-27582413	0		2951	TCCTTCTTTTGCCTTCAATGCCAGAGAGAGAGAAGAGAAGCTCATTAACTCCAATTGTTC	78	0	A_84_P226439	HDG11	AT1G73360.1	tair|HDG11 (HOMEODOMAIN GLABROUS11); DNA binding / transcription factor [AT1G73360.1]	11078.5	258.581	0	1	5.464173e+002	5.521456e+001	0	0	66	4.801515e+002	467.5	1.060468e+002	1.141602e+002	211	1.611374e+001	16	5.029092e+000	4.447800e+000	0	0	0	0	0	0	0	432.746	43.7283	1	2.69933e-165	1	1	47.4051	5.02909	1	0	47.4051	49.1849	49.1849	473.406	0.791971	16.1137	5.02909	0	447.776	0	0
DATA	135	2	50		 	0		0		80	1	ETG02_36680	ETG02_36680	ETG02_36680		11104.5	258.5	7.99588	1	7.995876e+000	7.959376e+000	0	0	68	4.607353e+001	45	1.160586e+001	1.278742e+001	215	1.667907e+001	16	5.538673e+000	5.559750e+000	0	0	0	0	0	0	0	-1.32377	6.28254	0	0.58469	1	0	47.3973	5.53867	1	0	47.3973	57.5363	57.5363	39.3278	0.789326	16.6791	5.53867	0	13.7031	1	0
DATA	136	2	51	tair|AT5G17920.2|tair|AT5G17920.1|ref|NM_001085130|ref|NM_121798	at|chr5:5939008-5939069	0		2218	AAGAATACCATCTTCTGAGAAATCCCAGACAGGTCAACAAGATGCTTGCTGTCCTAGAGC	82	0	A_84_P806626	ATCIMS	AT5G17920.2	tair|ATCIMS (COBALAMIN-INDEPENDENT METHIONINE SYNTHASE) [AT5G17920.2]	11129.7	258.5	0	1	7.860684e+004	7.860688e+003	0	4	62	6.188798e+004	53463.5	8.836974e+003	-1.212989e+004	215	1.654419e+001	16	5.978673e+000	6.301050e+000	0	0	0	0	0	0	0	61840.6	6184.06	1	0	1	1	47.4218	5.97867	1	0	47.4218	57.5363	57.5363	61881.2	0.786707	16.5442	5.97867	0	61855.6	0	0
DATA	137	2	52	tair|AT3G20170.1|ref|NM_112908|ta|TA50016_3702|tc|TC299465	at|chr3:7043187-7043246	0		1454	CTTGCCCATGACCATGATCTTCCATGATCTGAAGGGCAAATTAAGCTTCCCATCTGTTTT	84	0	A_84_P597258	AT3G20170	AT3G20170.1	tair|armadillo/beta-catenin repeat family protein [AT3G20170.1]	11154.8	258.493	0	1	3.222859e+003	3.223855e+002	1	0	63	2.574159e+003	2441	4.337618e+002	4.177225e+002	207	1.652174e+001	16	5.668707e+000	6.671700e+000	0	0	0	0	0	0	0	2526.75	252.754	1	6.33516e-271	1	1	47.4042	5.66871	1	0	47.4042	47.2035	47.2035	2567.41	0.78401	16.5217	5.66871	0	2541.77	0	0
DATA	138	2	53	tair|AT5G44200.1|tair|AT5G44200.2|ref|NM_123787|ref|NM_001085236	at|chr5:17819053-17819041	0		460	GCAGTCAAGTATATAAGTGGGGACTATTCTCGATGACCGGCCTATTTCGTGTGGATTTTG	86	0	A_84_P824378	CBP20	AT5G44200.1	tair|CBP20 (CAP-BINDING PROTEIN 20); RNA binding [AT5G44200.1]	11179.9	258.647	0	1	2.565492e+003	2.566752e+002	1	0	64	2.051797e+003	1979.5	5.258353e+002	5.513419e+002	221	1.592760e+001	15	5.251338e+000	5.930400e+000	0	0	0	0	0	0	0	2004.42	200.54	1	4.77397e-257	1	1	47.3794	5.25134	1	0	47.3794	46.1809	46.1809	2045.05	0.7813	15.9276	5.25134	0	2019.39	0	0
DATA	139	2	54	tair|AT1G78670.1|ref|NM_106514|ta|TA33496_3702|ta|AI099918	at|chr1:29598003-29598062	0		1070	TTCTGAGAAAGTGCTGAGCAATCTCATCTACAACTACAAGCCTACGTACTCCGGATACAA	88	0	A_84_P14236	ATGGH3	AT1G78670.1	tair|ATGGH3 (GAMMA-GLUTAMYL HYDROLASE 3); gamma-glutamyl hydrolase [AT1G78670.1]	11205.7	259.167	0	1	1.944487e+004	1.944504e+003	0	0	65	1.518618e+004	14389	2.852572e+003	3.166092e+003	193	1.605181e+001	15	5.252718e+000	5.189100e+000	0	0	0	0	0	0	0	15138.8	1513.89	1	0	1	1	47.379	5.25272	1	0	47.379	45.835	45.835	15179.4	0.77855	16.0518	5.25272	0	15153.7	0	0
DATA	140	2	55	tair|AT4G38215.1|ref|NR_023059	at|chr4:17923850-17923909	0		524	TCACAGGTGGCAGACAAAAGTGATGCGTTTGAGAGAGTTTTGGGGGTTCCTTTTGATCAT	90	0	A_84_P726318	AT4G38215	AT4G38215.1	tair|other RNA [AT4G38215.1]	11230.7	258.729	0	1	2.239442e+002	2.381454e+001	0	0	64	2.210313e+002	219.5	5.440004e+001	6.319582e+001	215	1.554884e+001	16	5.309680e+000	5.189100e+000	0	0	0	0	0	0	0	173.68	18.4694	1	3.08675e-111	1	1	47.3515	5.30968	1	0	47.3515	46.8651	46.8651	214.286	0.775549	15.5488	5.30968	0	188.554	0	0
DATA	141	2	56		 	1028	E1A	0		92	1	(+)E1A_r60_a97	E1A_r60_a97	E1A_r60_a97		11256.8	259.182	0	1	8.700464e+000	8.177723e+000	1	0	65	5.407692e+001	52	1.656362e+001	1.704990e+001	202	1.626733e+001	16	5.339035e+000	5.930400e+000	0	0	0	0	0	0	0	6.72229	6.3184	1	0.00615925	1	0	47.3546	5.33904	1	0	47.3546	45.835	45.835	47.3312	0.772636	16.2673	5.33904	0	21.5457	1	0
DATA	142	2	57	tair|AT3G28915.1	unmapped	0		4996	TGGGGCATTTATTGTACCAGCCTCTATACCAACTTTCTCACCGGTTCAATCTTAATTGAA	94	0	A_84_P760033	AT3G28915	AT3G28915.1	tair|transposable element gene [AT3G28915.1]	11282.3	258.5	8.2029	1	8.202903e+000	8.165458e+000	2	0	64	4.656250e+001	46	1.167670e+001	9.636900e+000	212	1.540566e+001	15	5.006684e+000	5.189100e+000	0	0	0	0	0	0	0	-0.791986	6.28254	0	0.74359	1	0	47.3545	5.00668	1	0	47.3545	57.5363	57.5363	39.8168	0.769405	15.4057	5.00668	0	13.9903	1	0
DATA	143	2	58	tair|AT4G38230.1|ref|NM_119985|tc|TC285428	at|chr4:17929058-17928999	0		1498	AAGGCATTGTTGGAAGAACAATGAGGAAAAGCATAAACATGAGCATCAGGAACAATGCCG	96	0	A_84_P17677	CPK26	AT4G38230.1	tair|CPK26 (calcium-dependent protein kinase 26); calmodulin-dependent protein kinase/ kinase [AT4G38230.1]	11307.2	259.246	0	1	2.765009e+002	2.883898e+001	2	0	62	2.593226e+002	260.5	4.800778e+001	5.077905e+001	208	1.627404e+001	16	5.190748e+000	5.189100e+000	0	0	0	0	0	0	0	211.972	22.1086	1	6.36729e-123	1	1	47.3505	5.19075	1	0	47.3505	45.1352	45.1352	252.577	0.766623	16.274	5.19075	0	226.677	0	0
DATA	144	2	59	tair|AT4G13965.1|ref|NM_148317	at|chr4:8066768-8066709	0		815	ATCTCTAACTTCAGTCAAACGTCTGTTCTTAGAATTCTCACCCTTGATGGTAGATTTTCT	98	0	A_84_P107672	AT4G13965	AT4G13965.1	tair|F-box family protein [AT4G13965.1]	11332.9	258.5	8.26859	1	8.268592e+000	8.230847e+000	4	0	60	4.395000e+001	42.5	1.051137e+001	9.822225e+000	212	1.612264e+001	16	5.416672e+000	5.930400e+000	0	0	0	0	0	0	0	-3.39366	6.28254	0	0.162431	1	0	47.3437	5.41667	1	0	47.3437	56.9804	56.9804	37.2043	0.763292	16.1226	5.41667	0	11.2475	1	0
DATA	145	2	60	tair|AT2G41460.1|tair|AT2G41460.2|ref|NM_001125028|ref|NM_129709	at|chr2:17294987-17295046	0		1079	TAGATATGGTACTGGTCTATCTGGTCATGACACGGAAGGGCGTATTGTAACTGCTGAATT	100	0	A_84_P755315	ARP	AT2G41460.1	tair|ARP (apurinic endonuclease-redox protein) [AT2G41460.1]	11357.8	258.836	0	1	1.315485e+003	1.318077e+002	0	0	66	1.047561e+003	1000.5	2.452227e+002	2.513007e+002	213	1.603286e+001	15	4.970085e+000	4.447800e+000	0	0	0	0	0	0	0	1000.2	100.218	1	2.10368e-215	1	1	47.3557	4.97009	1	0	47.3557	47.5395	47.5395	1040.81	0.760332	16.0329	4.97009	0	1014.78	0	0
DATA	146	2	61	tair|AT4G22513.1|ref|NM_001084959|ug|EF182870	at|chr4:11855258-11855317	0		438	AGGATCACTTAAATAAGCAAACACGTTCCGTAGTATCGGTTCATGGTGCAACTATGTGGT	102	0	A_84_P764933	AT4G22513	AT4G22513.1	tair|Encodes a Protease inhibitor/seed storage/LTP family protein [AT4G22513.1]	11383	258.939	0	1	1.368762e+004	1.368787e+003	0	0	69	1.041264e+004	10067	1.947497e+003	2.220193e+003	204	1.539216e+001	15	4.877124e+000	4.447800e+000	0	0	0	0	0	0	0	10365.3	1036.54	1	0	1	1	47.3848	4.87712	1	0	47.3848	46.8651	46.8651	10405.9	0.757272	15.3922	4.87712	0	10379.8	0	0
DATA	147	2	62	tair|AT3G05780.1|ref|NM_111452|tc|NP502574	at|chr3:1715112-1715053	0		2609	GAAGACTATAGCTGCAAGACGGAGTCAGATCAAGACAATAATATTCCCGGAAGCAAATCG	104	0	A_84_P21162	AT3G05780	AT3G05780.1	tair|Lon protease, putative [AT3G05780.1]	11409.3	258.5	0	1	2.820739e+001	8.797794e+000	1	2	63	6.868254e+001	69	1.412596e+001	1.482600e+001	225	1.634667e+001	16	5.225692e+000	5.930400e+000	0	0	0	0	0	0	0	21.2657	6.63269	1	4.994e-015	1	0	47.4169	5.22569	1	0	47.4169	57.5363	57.5363	61.9368	0.753904	16.3467	5.22569	0	35.722	0	0
DATA	148	2	63	tair|AT3G46150.1|ref|NM_114484|tc|NP214035	at|chr3:16960631-16960572	0		313	TGTTGCTTCCTCTTTCATTTGCTCAAGTTTATGAAGGTTTTATTTCTTTCTACGAGGAAG	106	0	A_84_P595520	AT3G46150	AT3G46150.1	tair|unknown protein [AT3G46150.1]	11433.9	258.789	0	1	2.018210e+002	2.184735e+001	1	0	65	1.990154e+002	196	4.469392e+001	4.447800e+001	228	1.649123e+001	16	5.445356e+000	5.930400e+000	0	0	0	0	0	0	0	151.56	16.4066	1	2.58617e-103	1	1	47.4551	5.44536	1	0	47.4551	46.8651	46.8651	192.27	0.750964	16.4912	5.44536	0	165.951	0	0
DATA	149	2	64	tair|AT1G78370.1|ref|NM_106484|ta|TA31945_3702|ta|AV819763	at|chr1:29489411-29489352	0		649	GTGCATGGAGAAAGAGAGTGTGTCTAAGTCTCTCCCTGACTCTGAGAAGATTGTTGCATA	108	0	A_84_P11530	ATGSTU20	AT1G78370.1	tair|ATGSTU20 (Arabidopsis thaliana Glutathione S-transferase (class tau) 20); glutathione transferase [AT1G78370.1]	11459.9	258.5	0	1	8.981356e+004	8.981360e+003	0	3	61	6.720130e+004	88088	1.130662e+004	-1.179334e+004	216	1.725463e+001	17	5.477648e+000	5.930400e+000	0	0	0	0	0	0	0	67153.8	6715.38	1	0	1	1	47.4977	5.47765	1	0	47.4977	56.9804	56.9804	67194.5	0.747702	17.2546	5.47765	0	67168.1	0	0
DATA	150	2	65	tair|AT1G19130.1|ref|NM_101771|ug|CF653020|ta|TA39543_3702	at|chr1:6609609-6609550	0		499	CGAAACGCTCTGATCTCTTATCAAGGTTTCCGCAACACGAGTCACTCATCACAATGCTAT	110	0	A_84_P16067	AT1G19130	AT1G19130.1	tair|similar to unknown [Populus trichocarpa] (GB:ABK94529.1); contains InterPro domain Protein of unknown function DUF985 (InterPro:IPR009327); contains InterPro domain RmlC-like jelly roll fold (InterPro:IPR014710) [AT1G19130.1]	11484.9	259.045	0	1	1.045735e+004	1.045769e+003	0	0	66	7.836348e+003	7569	1.593110e+003	1.754472e+003	202	1.681683e+001	16	6.003408e+000	6.671700e+000	0	0	0	0	0	0	0	7788.8	778.906	1	0	1	1	47.5448	6.00341	1	0	47.5448	46.5243	46.5243	7829.6	0.744816	16.8168	6.00341	0	7803.05	0	0
DATA	151	2	66	tair|AT1G58025.1|ref|NM_104585|ug|AK226822|ta|TA52828_3702	at|chr1:21462320-21462261	0		1397	TGTGAATAGTGCTGCAGAGAAATTGGTTGTTTTAGCTTCCCTTGAAGGTCCAAAATCGAC	112	0	A_84_P788002	AT1G58025	AT1G58025.1	tair|DNA binding [AT1G58025.1]	11510.3	259.258	0	1	3.125458e+003	3.126605e+002	0	1	63	2.366111e+003	2259	4.381935e+002	3.991900e+002	206	1.547087e+001	15	5.652250e+000	6.486375e+000	0	0	0	0	0	0	0	2318.52	231.937	1	9.03126e-266	1	1	47.5946	5.65225	1	0	47.5946	44.4243	44.4243	2359.37	0.741817	15.4709	5.65225	0	2332.68	0	0
DATA	152	2	67	tair|AT4G03837.1	unmapped	0		1	AATCCTGGACTCATCGTTGAGGCTTTGACTCAGGCCCATTTAAAGAATGATGACGGATCT	114	0	A_84_P762930	AT4G03837	AT4G03837.1	tair|transposable element gene [AT4G03837.1]	11536.1	258.5	8.54543	1	8.545434e+000	8.506425e+000	3	0	61	4.421311e+001	45	1.082607e+001	1.111950e+001	220	1.558182e+001	15	5.286118e+000	5.189100e+000	0	0	0	0	0	0	0	-3.43343	6.28254	0	0.157599	1	0	47.6465	5.28612	1	0	47.6465	56.9804	56.9804	37.4674	0.738564	15.5818	5.28612	0	10.662	1	0
DATA	153	2	68	tair|AT2G17800.2|tair|AT2G17800.1|ref|NM_001084441|ref|NM_127334	at|chr2:7746950-7747010	0		6	TCGGAGAAAGTTGATGGAGGAGATGTTCGTTTTGTGAACGCTTCAATGGCATAAATTTCC	116	0	A_84_P820441	ARAC1/ATGP2/ATRAC1/AtROP3/RAC1/ROP3	AT2G17800.2	tair|ARAC1/ATGP2/ATRAC1/AtROP3/RAC1/ROP3 (Rho-related protein from plants 3) [AT2G17800.2]	11561	259.226	0	1	1.873597e+002	2.058951e+001	0	0	65	1.855692e+002	179	4.329188e+001	4.077150e+001	216	1.574074e+001	15	5.098783e+000	5.189100e+000	0	0	0	0	0	0	0	137.871	15.1511	1	7.52712e-098	1	1	47.6979	5.09878	1	0	47.6979	45.4864	45.4864	178.824	0.735864	15.7407	5.09878	0	151.865	0	0
DATA	154	2	69	tair|AT1G30440.1|ref|NM_102780|ta|AV561282|tc|TC298738	at|chr1:10762105-10762164	0		1921	AGATAGAGAAGCTAAAGGATGTTAAAGAGCGTCGTGGGAAGCATAAGAAAGCTTCGAGCA	118	0	A_84_P20523	AT1G30440	AT1G30440.1	tair|phototropic-responsive NPH3 family protein [AT1G30440.1]	11586.4	259.369	0	1	1.281568e+004	1.281597e+003	0	0	64	9.441813e+003	8916.5	1.771158e+003	2.012074e+003	200	1.617000e+001	16	5.693256e+000	6.671700e+000	0	0	0	0	0	0	0	9394.07	939.428	1	0	1	1	47.7413	5.69326	1	0	47.7413	45.1352	45.1352	9435.07	0.733014	16.17	5.69326	0	9407.95	0	0
DATA	155	2	70	tair|AT5G47229.1|ref|NM_001125915	at|chr5:19197024-19196965	0		52	AGCCGTTGGATCGAATGACCGACTCATCTATAGTCGACATTGTGATTGTTTTCGTTTTGT	120	0	A_84_P769060	AT5G47229	AT5G47229.1	tair|unknown protein [AT5G47229.1]	11612.4	258.573	0	1	1.834682e+001	8.800210e+000	0	0	64	6.118750e+001	62	1.598102e+001	1.464068e+001	231	1.606926e+001	16	5.622506e+000	5.930400e+000	0	0	0	0	0	0	0	13.3922	6.42369	1	1.46485e-007	1	0	47.7953	5.62251	1	0	47.7953	57.5363	57.5363	54.4418	0.729948	16.0693	5.62251	0	27.1818	0	0
DATA	156	2	71	tair|AT5G51030.1|ref|NM_124482|ug|BX830624|ta|TA52707_3702	at|chr5:20765271-20765212	0		915	ACCAGAGGGAGAGAAGATATATGCAAACTGTTTTTGTCCCGGTTGGGTGAAAACCGCAAT	122	0	A_84_P12164	AT5G51030	AT5G51030.1	tair|short-chain dehydrogenase/reductase (SDR) family protein [AT5G51030.1]	11637.3	259.254	0	1	2.410667e+002	2.560696e+001	0	0	64	2.232031e+002	218	4.414521e+001	4.670190e+001	202	1.599010e+001	16	5.138858e+000	5.745075e+000	0	0	0	0	0	0	0	175.367	18.6281	1	8.41525e-112	1	1	47.8366	5.13886	1	0	47.8366	44.7812	44.7812	216.457	0.727461	15.9901	5.13886	0	189.021	0	0
DATA	157	2	72	tair|AT1G23380.1|tair|AT1G23380.2|ref|NM_180620|ref|NM_102187	at|chr1:8301743-8301684	0		652	CGTTTGACGAGGCAACGTGTTTCTTGAACAAGATTGAGATGCAGCTACGGAACCTATGTA	124	0	A_84_P22490	KNAT6	AT1G23380.1	tair|KNAT6 (Knotted-like Arabidopsis thaliana 6); DNA binding / transcription factor [AT1G23380.1]	11663.1	258.523	0	1	1.307556e+003	1.310427e+002	0	1	61	9.953770e+002	962	1.993491e+002	2.149770e+002	223	1.593722e+001	15	5.347021e+000	5.559750e+000	0	0	0	0	0	0	0	947.513	94.9594	1	3.66242e-212	1	1	47.864	5.34702	1	0	47.864	55.8519	55.8519	988.631	0.724645	15.9372	5.34702	0	961.031	0	0
DATA	158	2	73	ug|DQ108794|tc|TC301921	at|chr1:12429220-12429161	0		448	GTCTACGTTTCCCGGATTCCGGGTCATCTCCGATGTAATTTTCTGAATCGATTTCGTATT	126	0	A_84_P804189	DQ108794	DQ108794	ug|Arabidopsis thaliana clone 252351 mRNA sequence [DQ108794]	11688.1	258.618	8.7388	1	8.738802e+000	8.700290e+000	0	0	64	4.901563e+001	47	1.441944e+001	1.445535e+001	222	1.573423e+001	16	5.462053e+000	5.745075e+000	0	0	0	0	0	0	0	1.11943	6.28354	0	0.643901	1	0	47.8962	5.46205	1	0	47.8962	49.1849	49.1849	42.2699	0.722222	15.7342	5.46205	0	14.4874	1	0
DATA	159	2	74	tair|AT1G60920.1|ref|NM_104772|ug|DR749756|ta|TA53282_3702	at|chr1:22433439-22433380	0		493	AACTCGAAGGTGAAACTTCCGCTTCTGCAAGTTTGTTAAAGAACGTAGTGGATAATCTAC	128	0	A_84_P14302	AGL55	AT1G60920.1	tair|AGL55 (AGAMOUS-LIKE 55); DNA binding / transcription factor [AT1G60920.1]	11713.8	258.57	0	1	1.455789e+001	8.848492e+000	2	0	63	5.839683e+001	59	1.575574e+001	1.556730e+001	228	1.681140e+001	16	5.831288e+000	6.671700e+000	0	0	0	0	0	0	0	10.4791	6.36933	1	2.77184e-005	1	0	47.9177	5.83129	1	0	47.9177	58.0869	58.0869	51.6511	0.719821	16.8114	5.83129	0	23.6754	0	0
DATA	160	2	75		 	66	Structural	0		1	1	DarkCorner	DarkCorner	DarkCorner		11738.8	258.73	8.7941	1	8.794097e+000	8.753952e+000	1	0	64	4.312500e+001	40.5	1.211519e+001	1.204613e+001	225	1.585333e+001	15	5.438027e+000	5.930400e+000	0	0	0	0	0	0	0	-4.8258	6.28254	0	0.0477771	1	0	47.9508	5.43803	1	0	47.9508	48.5334	48.5334	36.3793	0.71768	15.8533	5.43803	0	8.20409	0	0
DATA	161	2	76		 	66	Structural	0		1	1	DarkCorner	DarkCorner	DarkCorner		11764.4	259.197	8.81817	1	8.818166e+000	8.777912e+000	1	0	64	4.548438e+001	44	1.027710e+001	1.000755e+001	205	1.591220e+001	15	5.363466e+000	5.930400e+000	0	0	0	0	1	0	0	-2.49114	6.28254	0	0.304369	1	0	47.9755	5.36347	1	0	47.9755	45.4864	45.4864	38.7387	0.715721	15.9122	5.36347	0	10.3463	0	0
DATA	162	2	77		 	66	Structural	0		1	1	DarkCorner	DarkCorner	DarkCorner		11789.9	259.132	8.84173	1	8.841728e+000	8.801366e+000	1	0	66	4.271212e+001	41	1.037566e+001	1.149015e+001	204	1.658824e+001	16.5	5.667908e+000	6.115725e+000	0	0	0	0	0	0	0	-5.29814	6.28254	0	0.030011	1	0	48.0103	5.66791	1	0	48.0103	46.8651	46.8651	35.9664	0.713814	16.5882	5.66791	0	7.35843	0	0
DATA	163	2	78		 	66	Structural	0		1	1	DarkCorner	DarkCorner	DarkCorner		11815.1	258.623	8.86409	1	8.864089e+000	8.823626e+000	0	0	64	4.465625e+001	44	1.244699e+001	1.278742e+001	226	1.622124e+001	16	5.764619e+000	5.930400e+000	0	0	0	0	1	0	0	-3.38621	6.28254	0	0.163349	1	0	48.0425	5.76462	1	0	48.0425	46.5243	46.5243	37.9106	0.712013	16.2212	5.76462	0	9.08917	0	0
DATA	164	2	79		 	66	Structural	0		1	1	DarkCorner	DarkCorner	DarkCorner		11840.6	258.573	8.88294	1	8.882935e+000	8.842385e+000	5	0	59	4.166102e+001	40	9.516972e+000	7.413000e+000	224	1.518750e+001	14	5.378968e+000	5.930400e+000	0	0	0	0	0	0	0	-6.42336	6.28254	0	0.0087819	1	0	48.0844	5.37897	1	0	48.0844	57.5363	57.5363	34.9153	0.710503	15.1875	5.37897	0	5.86199	0	0
DATA	165	2	80		 	66	Structural	0		1	1	DarkCorner	DarkCorner	DarkCorner		11865.7	258.986	8.89768	1	8.897676e+000	8.857058e+000	0	1	64	4.025000e+001	40.5	8.236581e+000	7.598325e+000	214	1.545327e+001	15	5.601405e+000	5.745075e+000	0	0	0	0	0	0	0	-7.87593	6.28254	0	0.00140598	1	0	48.1259	5.60141	1	0	48.1259	47.8731	47.8731	33.5043	0.709326	15.4533	5.60141	0	4.20565	0	0
DATA	166	2	81		 	66	Structural	0		1	1	DarkCorner	DarkCorner	DarkCorner		11891.6	258.573	8.91213	1	8.912127e+000	8.871444e+000	0	0	64	4.456250e+001	43	1.337953e+001	1.167547e+001	222	1.520270e+001	15	5.089195e+000	5.189100e+000	0	0	0	0	1	0	0	-3.60394	6.28254	0	0.138119	1	0	48.1664	5.08919	1	0	48.1664	57.5363	57.5363	37.8168	0.708176	15.2027	5.08919	0	8.27282	0	0
DATA	167	2	82		 	66	Structural	0		1	1	DarkCorner	DarkCorner	DarkCorner		11917	258.545	8.92217	1	8.922167e+000	8.881438e+000	3	0	59	4.133898e+001	40	9.291468e+000	1.000755e+001	225	1.595111e+001	16	5.430758e+000	5.189100e+000	0	0	0	0	0	0	0	-6.88263	6.28254	0	0.00506761	1	0	48.2216	5.43076	1	0	48.2216	55.8519	55.8519	34.5933	0.707379	15.9511	5.43076	0	4.79301	0	0
DATA	168	2	83		 	66	Structural	0		1	1	DarkCorner	DarkCorner	DarkCorner		11942.3	259.226	8.92701	1	8.927006e+000	8.886255e+000	1	0	63	4.430159e+001	43	1.009413e+001	1.149015e+001	212	1.602830e+001	15	5.635799e+000	5.374425e+000	0	0	0	0	0	0	0	-3.98305	6.28254	0	0.101553	1	0	48.2846	5.6358	1	0	48.2846	44.7812	44.7812	37.5559	0.706995	16.0283	5.6358	0	7.48008	0	0
DATA	169	2	84		 	66	Structural	0		1	1	DarkCorner	DarkCorner	DarkCorner		11967.6	258.901	8.93084	1	8.930845e+000	8.890076e+000	2	0	62	3.925806e+001	37.5	8.485157e+000	8.524950e+000	219	1.621005e+001	16	5.918536e+000	6.671700e+000	0	0	0	0	0	0	0	-9.10721	6.28254	0	0.000242128	1	0	48.3653	5.91854	1	0	48.3653	47.8731	47.8731	32.5124	0.706691	16.21	5.91854	0	2.17023	0	0
DATA	170	2	85		 	260	BrightCorner	0		0	1	GE_BrightCorner	GE_BrightCorner	GE_BrightCorner		11992.9	258.614	0	1	5.540759e+002	5.611624e+001	1	0	63	4.400159e+002	444	6.004447e+001	5.633880e+001	556	1.592446e+001	16	5.290281e+000	5.189100e+000	0	0	0	0	0	0	0	391.566	39.6574	1	2.48993e-159	1	1	48.4499	5.29028	1	0	48.4499	47.2035	47.2035	433.27	0.706701	15.9245	5.29028	0	402.653	0	0
DATA	171	3	1		 	66	Structural	0		1	1	DarkCorner	DarkCorner	DarkCorner		9847.33	265.5	7.21061	1	7.210608e+000	7.177692e+000	3	0	63	3.798413e+001	36	9.492768e+000	8.895600e+000	376	1.616223e+001	16	5.492566e+000	5.374425e+000	0	0	0	0	0	0	0	-6.91525	6.28254	0	0.0048684	1	0	44.8994	5.49257	1	0	44.8994	57.5363	57.5363	31.2384	0.875287	16.1622	5.49257	0	-4.47721	0	0
DATA	172	3	2		 	66	Structural	0		1	1	DarkCorner	DarkCorner	DarkCorner		9871.91	265.824	7.24935	1	7.249353e+000	7.216261e+000	7	0	59	3.827119e+001	38	9.239776e+000	8.154300e+000	54	1.742593e+001	17	6.447471e+000	7.042350e+000	0	0	0	0	0	0	0	-6.83173	6.28254	0	0.00539329	1	0	45.1029	6.44747	1	0	45.1029	46.5243	46.5243	31.5255	0.870609	17.4259	6.44747	0	-3.8107	0	0
DATA	173	3	3		 	66	Structural	0		1	1	DarkCorner	DarkCorner	DarkCorner		9897.62	265.968	7.28686	1	7.286862e+000	7.253598e+000	2	0	63	4.198413e+001	41	1.182874e+001	1.149015e+001	53	1.624528e+001	16	4.964899e+000	5.930400e+000	0	0	0	0	0	0	0	-3.32409	6.28254	0	0.171155	1	0	45.3082	4.9649	1	0	45.3082	44.0646	44.0646	35.2384	0.866127	16.2453	4.9649	0	0.2948	0	0
DATA	174	3	4		 	66	Structural	0		1	1	DarkCorner	DarkCorner	DarkCorner		9923.06	265.371	7.32175	1	7.321754e+000	7.288331e+000	0	0	64	3.964063e+001	40	1.069396e+001	1.130482e+001	53	1.575472e+001	16	3.931655e+000	3.706500e+000	0	0	0	0	0	0	0	-5.85626	6.28254	0	0.0166635	1	0	45.4969	3.93165	1	0	45.4969	46.8651	46.8651	32.8949	0.862	15.7547	3.93165	0	-1.6539	0	0
DATA	175	3	5		 	66	Structural	0		1	1	DarkCorner	DarkCorner	DarkCorner		9948.72	265.824	7.35285	1	7.352851e+000	7.319285e+000	2	0	63	3.998413e+001	39	8.825352e+000	8.524950e+000	57	1.607018e+001	16	5.401255e+000	5.189100e+000	0	0	0	0	0	0	0	-5.68824	6.28254	0	0.0199804	1	0	45.6724	5.40126	1	0	45.6724	46.1809	46.1809	33.2384	0.858354	16.0702	5.40126	0	-0.941103	0	0
DATA	176	3	6		 	66	Structural	0		1	1	DarkCorner	DarkCorner	DarkCorner		9973.64	265.828	7.3809	1	7.380898e+000	7.347205e+000	4	0	61	3.901639e+001	37	7.906731e+000	5.189100e+000	48	1.652083e+001	17	5.177651e+000	6.115725e+000	0	0	0	0	0	0	0	-6.81172	6.28254	0	0.00552649	1	0	45.8281	5.17765	1	0	45.8281	45.1352	45.1352	32.2707	0.855093	16.5208	5.17765	0	-1.54965	0	0
DATA	177	3	7		 	66	Structural	0		1	1	DarkCorner	DarkCorner	DarkCorner		9999.15	265.79	7.40712	1	7.407121e+000	7.373308e+000	1	0	65	3.920000e+001	39	1.055373e+001	1.111950e+001	59	1.635593e+001	16	4.656337e+000	5.189100e+000	0	0	0	0	0	0	0	-6.78953	6.28254	0	0.00567774	1	0	45.9895	4.65634	1	0	45.9895	44.7812	44.7812	32.4543	0.852065	16.3559	4.65634	0	-1.0057	0	0
DATA	178	3	8		 	66	Structural	0		1	1	DarkCorner	DarkCorner	DarkCorner		10024.3	265.721	7.43066	1	7.430660e+000	7.396740e+000	1	0	63	3.836508e+001	39	9.458401e+000	8.895600e+000	54	1.737037e+001	16.5	5.412412e+000	5.745075e+000	0	0	0	0	0	0	0	-7.76993	6.28254	0	0.00162176	1	0	46.135	5.41241	1	0	46.135	46.8651	46.8651	31.6194	0.849366	17.3704	5.41241	0	-1.49291	0	0
DATA	179	3	9		 	66	Structural	0		1	1	DarkCorner	DarkCorner	DarkCorner		10049.9	266.171	7.45166	1	7.451663e+000	7.417646e+000	2	0	64	3.754688e+001	37	9.448154e+000	8.524950e+000	55	1.620000e+001	16	4.766395e+000	5.189100e+000	0	0	0	0	0	0	0	-8.731	6.28254	0	0.000422529	1	0	46.2779	4.76639	1	0	46.2779	46.8651	46.8651	30.8012	0.846972	16.2	4.76639	0	-1.97528	0	0
DATA	180	3	10		 	66	Structural	0		1	1	DarkCorner	DarkCorner	DarkCorner		10075.4	266.111	7.47123	1	7.471233e+000	7.437127e+000	2	0	61	4.227869e+001	41	1.055009e+001	1.037820e+001	51	1.592157e+001	16	5.414215e+000	5.559750e+000	0	0	0	0	0	0	0	-4.14742	6.28254	0	0.0883343	1	0	46.4261	5.41422	1	0	46.4261	44.0646	44.0646	35.533	0.844754	15.9216	5.41422	0	3.09328	0	0
DATA	181	3	11	tair|AT1G33980.1|tair|AT1G33980.2|ref|NM_001123934|ref|NM_103120	at|chr1:12354526-12354585	0		1642	TATAGATCTCAATCGAAATGGGGAAGTAACATTATCAACATCACTTGGGTTTTGGAGACT	130	0	A_84_P240295	ATUPF3/UPF3	AT1G33980.1	tair|ATUPF3/UPF3; nucleotide binding [AT1G33980.1]	10100.7	266.308	0	1	5.433588e+003	5.434099e+002	0	0	64	4.626125e+003	4340	1.203882e+003	1.253168e+003	47	1.644681e+001	16	5.667637e+000	6.671700e+000	0	0	0	0	0	0	0	4579.57	458	1	1.45961e-306	1	1	46.5531	5.66764	1	0	46.5531	45.1352	45.1352	4619.38	0.842826	16.4468	5.66764	0	4587.26	0	0
DATA	182	3	12	tair|AT3G57062.1|ref|NM_001125378|ug|AK228360|ta|TA50954_3702	at|chr3:21132558-21132617	0		233	ACGTCGGATGATTGAATTCGAGATCCTTAGCTCTCCTTCTGTGCGTATATGTTCTTCTCT	132	0	A_84_P762529	AT3G57062	AT3G57062.1	tair|similar to hypothetical protein MtrDRAFT_AC153128g25v2 [Medicago truncatula] (GB:ABN07999.1) [AT3G57062.1]	10125.9	266.172	0	1	8.628143e+003	8.628466e+002	0	0	66	7.303409e+003	6969.5	1.588950e+003	1.625300e+003	55	1.698182e+001	18	4.548060e+000	4.077150e+000	0	0	0	0	0	0	0	7256.73	725.7	1	0	1	1	46.6817	4.54806	1	0	46.6817	45.4864	45.4864	7296.66	0.841053	16.9818	4.54806	0	7264.86	0	0
DATA	183	3	13	tair|AT3G59370.1|ref|NM_115799|ug|AK228000|ta|TA42872_3702	at|chr3:21953281-21953222	0		82	AGATCGTTGAGACGGAGGTGAATCAACACCCGGAAGAAGTGTTTGTGGAAGATGCAGAGA	134	0	A_84_P87299	AT3G59370	AT3G59370.1	tair|contains domain PTHR22683 (PTHR22683) [AT3G59370.1]	10151.5	265.851	0	1	1.302430e+002	1.502170e+001	3	0	62	1.561129e+002	155	3.629077e+001	3.298785e+001	54	1.755556e+001	18	6.412449e+000	7.042350e+000	0	0	0	0	0	0	0	109.325	12.6091	1	1.18769e-084	1	1	46.7876	6.41245	1	0	46.7876	46.8651	46.8651	149.367	0.839395	17.5556	6.41245	0	117.884	0	0
DATA	184	3	14	tair|AT3G55005.1|ref|NM_115358|ta|TA36666_3702|tc|NP032251	at|chr3:20396976-20397035	0		839	CCTCAACAGCACTTGAAAATCTTCAGCTAGACAGGAAAACTCGGAACCTAACATCGTCTT	136	0	A_84_P821408	TON1B	AT3G55005.1	tair|TON1B (TONNEAU 1B) [AT3G55005.1]	10176.9	265.379	0	1	3.980269e+003	3.980975e+002	1	0	63	3.381937e+003	3266	7.387273e+002	7.943030e+002	56	1.835714e+001	18	5.866480e+000	5.930400e+000	0	0	0	0	0	0	0	3335.02	333.562	1	1.47703e-287	1	1	46.9118	5.86648	1	0	46.9118	45.4864	45.4864	3375.19	0.837889	18.3571	5.86648	0	3344.02	0	0
DATA	185	3	15	tair|AT2G28700.1|ref|NM_128431|ug|AY291206|ta|TA53502_3702	at|chr2:12325115-12325056	0		708	AGAGAATTCTCTGGCAAGTAATCTCTTTTTCAGTGAAGGGCAAGACATTTGCATTCCAGA	138	0	A_84_P11577	AGL46	AT2G28700.1	tair|AGL46; DNA binding / transcription factor [AT2G28700.1]	10202.4	265.924	0	1	9.691271e+001	1.225963e+001	1	0	63	1.281111e+002	124	3.042183e+001	3.224655e+001	49	1.622449e+001	15	5.300414e+000	4.447800e+000	0	0	0	0	0	0	0	81.0891	10.2579	1	3.04222e-068	1	1	47.022	5.30041	1	0	47.022	45.4864	45.4864	121.365	0.836723	16.2245	5.30041	0	90.475	0	0
DATA	186	3	16	tair|AT5G49400.1|ref|NM_124317|ta|TA41803_3702|tc|TC292271	at|chr5:20049131-20049190	0		868	CTTCGGACTCAGATTCTGATGAAGATAGAAGCAGAAGAAAGAAGAAGAGCAAGAGGCACA	140	0	A_84_P149138	AT5G49400	AT5G49400.1	tair|zinc knuckle (CCHC-type) family protein [AT5G49400.1]	10228.4	265.573	0	1	1.673413e+003	1.675102e+002	0	2	62	1.445242e+003	1454	2.495500e+002	2.614936e+002	54	1.772222e+001	17	5.328516e+000	5.189100e+000	0	0	0	0	0	0	0	1398.12	139.953	1	1.82774e-235	1	1	47.1242	5.32852	1	0	47.1242	57.5363	57.5363	1438.5	0.835489	17.7222	5.32852	0	1407.9	0	0
DATA	187	3	17	tair|AT3G49220.1|ref|NM_114781|ta|TA31682_3702|ta|CNS0A5R5	at|chr3:18264421-18264480	0		1649	GGAACACAACATTTGCTTTAGATACTTTGTATTATGGAGAGTATTTGAACAGTGGACCTG	142	0	A_84_P12757	AT3G49220	AT3G49220.1	tair|pectinesterase family protein [AT3G49220.1]	10252.9	266.262	0	1	1.047330e+004	1.047357e+003	0	0	66	8.788682e+003	8388	1.738762e+003	2.125122e+003	47	1.872340e+001	19	6.226529e+000	5.930400e+000	0	0	0	0	0	0	0	8741.45	874.168	1	0	1	1	47.2284	6.22653	1	0	47.2284	44.7812	44.7812	8781.94	0.834641	18.7234	6.22653	0	8751.6	0	0
DATA	188	3	18	tair|AT4G15802.1|ref|NM_179061|ta|TA34477_3702|ta|AI100192	at|chr4:8986711-8986652	0		496	TCTCCACCTATGAATTGCATTTCTATTTTGGTCTTGAGAGAACTAAGAAGTCTTCTTATG	144	0	A_84_P518347	AT4G15802	AT4G15802.1	tair|similar to unknown [Populus trichocarpa] (GB:ABK93842.1); contains InterPro domain Heat shock factor binding 1 (InterPro:IPR009643) [AT4G15802.1]	10278.4	265.831	0	1	1.260426e+004	1.260448e+003	0	0	64	1.055453e+004	9889.5	2.206742e+003	2.353442e+003	54	1.875926e+001	18.5	5.117249e+000	5.930400e+000	0	0	0	0	0	0	0	10507.2	1050.74	1	0	1	1	47.3213	5.11725	1	0	47.3213	47.5395	47.5395	10547.8	0.833624	18.7593	5.11725	0	10517.7	0	0
DATA	189	3	19	tair|AT2G27160.2|tair|AT2G27160.1|ref|NM_001084498|ref|NM_128274	at|chr2:11614605-11614546	0		722	CATCTACCAATACCTCTTCCTCTGGGTCTGAGAATGCCACACGTGCAAATAAAAAGAAGA	146	0	A_84_P758007	AT2G27160	AT2G27160.2	tair|unknown protein [AT2G27160.2]	10304.4	265.573	0	1	3.064103e+001	8.143193e+000	2	0	62	7.293548e+001	72.5	1.834985e+001	1.834718e+001	57	1.668421e+001	16	5.312243e+000	5.930400e+000	0	0	0	0	0	0	0	25.515	6.78089	1	1.80468e-019	1	0	47.4205	5.31224	1	0	47.4205	57.5363	57.5363	66.1898	0.832706	16.6842	5.31224	0	36.4011	0	0
DATA	190	3	20	tair|AT3G46070.1|ref|NM_114476|ug|DR750002|ta|TA51241_3702	at|chr3:16931504-16931445	0		438	TGTTTGGATTTCGACTTAACTTCGGTGGAGAGCTTTGTCAACACGGAATTGGAGTTGGGA	148	0	A_84_P17470	AT3G46070	AT3G46070.1	tair|zinc finger (C2H2 type) family protein [AT3G46070.1]	10329.4	266.238	7.58494	1	7.584943e+000	7.559476e+000	1	0	64	5.060938e+001	47.5	1.314343e+001	1.427002e+001	47	1.668085e+001	15	5.661104e+000	6.671700e+000	0	0	0	0	0	0	0	3.09528	6.29016	0	0.202353	1	0	47.5141	5.6611	1	1	47.5141	44.7812	44.7812	43.8637	0.832089	16.6809	5.6611	0	14.3102	1	0
DATA	191	3	21	tair|AT5G24610.1|ref|NM_122369|ug|AK176365|ta|TA36841_3702	at|chr5:8429137-8429196	0		681	TCTCGCAGGGAGGTCTAGGCATATCCTCCCTGCCTTAAAGAGAGCTTTTATCTTAGTAAT	150	0	A_84_P223019	AT5G24610	AT5G24610.1	tair|similar to unknown protein [Arabidopsis thaliana] (TAIR:AT3G49550.1); similar to hypothetical protein [Vitis vinifera] (GB:CAN64634.1) [AT5G24610.1]	10354.5	266.016	0	1	3.121892e+003	3.122806e+002	0	1	61	2.642852e+003	2599	2.664928e+002	2.965200e+002	51	1.623529e+001	15	4.615575e+000	4.447800e+000	0	0	0	0	0	0	0	2595.32	259.608	1	1.57513e-272	1	1	47.5327	4.61557	1	0	47.5327	43.7019	43.7019	2636.11	0.831329	16.2353	4.61557	0	2606.8	0	0
DATA	192	3	22	tair|AT4G16155.1|ref|NM_117711|ta|TA33926_3702	at|chr4:9154742-9154600	0		1251	TTTATACCAGTTGATGAGCGAATGCGTGTTATTGATGGAAATGGAAAGCTGGTTCCCCAC	152	0	A_84_P763635	AT4G16155	AT4G16155.1	tair|dihydrolipoamide dehydrogenase 2, plastidic / lipoamide dehydrogenase 2 (PTLPD2) [AT4G16155.1]	10380	266.226	0	1	3.207842e+003	3.208734e+002	0	0	65	2.712338e+003	2588	4.875242e+002	5.433729e+002	58	1.624138e+001	16	5.873850e+000	5.930400e+000	0	0	0	0	0	0	0	2664.74	266.548	1	4.12581e-274	1	1	47.6002	5.87385	1	0	47.6002	45.4864	45.4864	2705.59	0.830695	16.2414	5.87385	0	2676.52	0	0
DATA	193	3	23	tair|AT1G52825.1|ref|NM_179470|ug|BT004663|ug|BX823467	at|chr1:19674545-19674486	0		90	ATCAAAGGGGATTCTAGAAATCGCCAAATTCGGTGTATACGTCGCAGTACCAATCGTCCT	154	0	A_84_P559565	AT1G52825	AT1G52825.1	tair|similar to unknown protein [Arabidopsis thaliana] (TAIR:AT4G14615.1); similar to unnamed protein product [Vitis vinifera] (GB:CAO71274.1) [AT1G52825.1]	10406	265.545	0	1	6.307467e+002	6.352737e+001	1	1	60	5.711500e+002	563.5	1.473078e+002	1.286155e+002	70	1.762857e+001	18	6.122355e+000	5.930400e+000	0	0	0	0	0	0	0	523.439	52.7195	1	1.17053e-176	1	1	47.7115	6.12235	1	0	47.7115	55.8519	55.8519	564.404	0.829871	17.6286	6.12235	0	535.576	0	0
DATA	194	3	24	tair|AT2G38780.1|ref|NM_129435|ta|TA41980_3702|ta|AI997247	at|chr2:16221167-16221226	0		1383	ACAGAGAGGGTATACACACTGAAGACACAAATTCTTGTCAATTTCTTACATGTAAGTGTT	156	0	A_84_P561518	AT2G38780	AT2G38780.1	tair|binding [AT2G38780.1]	10431.4	265.573	0	1	6.018163e+003	6.018640e+002	2	1	61	5.038262e+003	4737	1.220668e+003	1.256504e+003	69	1.652174e+001	17	4.441147e+000	5.189100e+000	0	0	0	0	0	0	0	4990.5	499.09	1	1.03357e-311	1	1	47.7598	4.44115	1	0	47.7598	57.5363	57.5363	5031.52	0.82924	16.5217	4.44115	0	5002.91	0	0
DATA	195	3	25	tair|AT4G10970.1|tair|AT4G10970.2|ref|NM_202803|ref|NM_117167	at|chr4:6719636-6719577	0		796	TTGTTTCAAGTGTAGAACATTCGTATGTGAAGCTCTAAAACCTTGAATCTTTTTCTTGGC	158	0	A_84_P240925	AT4G10970	AT4G10970.1	tair|similar to unknown protein [Arabidopsis thaliana] (TAIR:AT4G23910.1); similar to unknown protein [Oryza sativa (japonica cultivar-group)] (GB:BAD05314.1) [AT4G10970.1]	10456	266.226	0	1	8.628338e+003	8.628671e+002	0	0	65	7.198831e+003	6958	1.395270e+003	1.507063e+003	51	1.984314e+001	20	6.080699e+000	5.189100e+000	0	0	0	0	0	0	0	7151.03	715.131	1	0	1	1	47.7979	6.0807	1	0	47.7979	45.4864	45.4864	7192.09	0.828784	19.8431	6.0807	0	7163.67	0	0
DATA	196	3	26	tair|AT5G43930.3|tair|AT5G43930.2|tair|AT5G43930.1|ref|NM_001036929	at|chr5:17697934-17697993	0		2452	AGCAAGCAAGAAGCAAACATAGGTTTCATCGAATCTTTTCCACTCCTCTTCATACAGTCT	160	0	A_84_P768383	AT5G43930	AT5G43930.3	tair|transducin family protein / WD-40 repeat family protein [AT5G43930.3]	10481.5	266.273	0	1	5.565241e+003	5.565758e+002	0	0	66	4.656712e+003	4439.5	1.086611e+003	1.065433e+003	57	1.800000e+001	17	6.581902e+000	6.671700e+000	0	0	0	0	0	0	0	4608.89	460.932	1	6.0504e-307	1	1	47.8217	6.5819	1	0	47.8217	46.5243	46.5243	4649.97	0.828157	18	6.5819	0	4621.75	0	0
DATA	197	3	27	tair|AT4G34020.1|tair|AT4G34020.2|ref|NM_001036710|ref|NM_119563	at|chr4:16299295-16299236	0		1024	GGCATTCCAAGGCACCAAAATTATCACTGACAAATTGATTGGTGAAGCTGCTGAGTCATC	162	0	A_84_P14824	AT4G34020	AT4G34020.1	tair|DJ-1 family protein [AT4G34020.1]	10506.9	266.172	0	1	2.065497e+003	2.066892e+002	0	0	66	1.756985e+003	1709.5	3.527833e+002	3.734299e+002	50	1.766000e+001	17	5.274544e+000	6.671700e+000	0	0	0	0	0	0	0	1709.16	171.031	1	1.68714e-247	1	1	47.8294	5.27454	1	0	47.8294	45.4864	45.4864	1750.24	0.827479	17.66	5.27454	0	1722.22	0	0
DATA	198	3	28	tair|AT2G31985.1|ref|NM_179848|ug|AK117989|ta|TA45616_3702	at|chr2:13621137-13621078	0		824	CCTCAAAGCAAGCAATGTATGTTTTGGTAAACACAAAACGTACGGAACTAGACAACAAGA	164	0	A_84_P574834	AT2G31985	AT2G31985.1	tair|similar to unknown protein [Arabidopsis thaliana] (TAIR:AT1G05510.1); similar to unnamed protein product [Vitis vinifera] (GB:CAO45247.1); contains InterPro domain Protein of unknown function DUF1264 (InterPro:IPR010686) [AT2G31985.1]	10533	265.545	0	1	9.898700e+000	7.664467e+000	1	1	60	5.603333e+001	57.5	1.423289e+001	1.278742e+001	63	1.749206e+001	18	4.976957e+000	5.559750e+000	0	0	0	0	0	0	0	8.18246	6.3356	1	0.000923134	1	0	47.8509	4.97696	1	0	47.8509	55.8519	55.8519	49.2876	0.82662	17.4921	4.97696	0	21.4756	1	0
DATA	199	3	29	tair|AT4G16960.1|tair|AT4G16940.1|tair|AT4G16860.1|tair|AT4G16920.1	at|chr4:9550613-9550554	0		413	ACAAAGATGGGTTAAAGCTCTCACAGATATATCAAATTTAGCCGGGGAGGATCTTCGGAA	166	0	A_84_P825937	AT4G16960	AT4G16960.1	tair|disease resistance protein (TIR-NBS-LRR class), putative [AT4G16960.1]	10558	266.226	0	1	2.050958e+003	2.052367e+002	0	0	65	1.742154e+003	1670	3.955145e+002	4.003020e+002	54	1.588889e+001	16.5	4.862900e+000	5.189100e+000	0	0	0	0	0	0	0	1694.27	169.543	1	5.64143e-247	1	1	47.8875	4.8629	1	0	47.8875	45.4864	45.4864	1735.41	0.826085	15.8889	4.8629	0	1707.76	0	0
DATA	200	3	30	tair|AT5G48680.1|ref|NM_124245|ta|TA39716_3702|ta|TA39715_3702	at|chr5:19763201-19762919	0		215	TTCTCTTCTCGCGGCAAACAACAACAAGTCACAAGGAAGAGAGGAAGGCAAGATGATGAT	168	0	A_84_P203728	AT5G48680	AT5G48680.1	tair|sterile alpha motif (SAM) domain-containing protein [AT5G48680.1]	10583.6	265.573	0	1	3.454329e+002	3.537244e+001	1	0	63	3.328889e+002	318	8.611042e+001	9.599835e+001	59	1.791525e+001	17	4.480949e+000	4.818450e+000	0	0	0	0	0	0	0	285.034	29.1875	1	1.94947e-140	1	1	47.8552	4.48095	1	0	47.8552	57.5363	57.5363	326.143	0.825149	17.9153	4.48095	0	298.679	0	0
DATA	201	3	31	tair|AT5G39540.1|ref|NM_123316	at|chr5:15851429-15851370	0		219	GCTCCTTTTGCACATATGGTCATTATTGTATGTATGTATGTATTATTGTCTCACAACAGC	170	0	A_84_P589562	AT5G39540	AT5G39540.1	tair|similar to ANAC063 (Arabidopsis NAC domain containing protein 63), transcription factor [Arabidopsis thaliana] (TAIR:AT3G55210.1); contains InterPro domain F-box associated type 3 (InterPro:IPR013187) [AT5G39540.1]	10609.4	265.573	0	1	8.478208e+000	7.668510e+000	1	0	63	5.477778e+001	52	1.748773e+001	1.630860e+001	47	1.953191e+001	19	6.358326e+000	6.671700e+000	0	0	0	0	0	0	0	6.98874	6.32129	1	0.00444563	1	0	47.789	6.35833	1	0	47.789	57.5363	57.5363	48.0321	0.824318	19.5319	6.35833	0	20.7332	1	0
DATA	202	3	32	tair|AT2G46200.2|tair|AT2G46200.1|ref|NM_201967|ref|NM_180117	at|chr2:18983365-18983306	0		416	TGCAGTACAAGATTCGGGAGTAGAGTATTTAGAGGCTAGAAAGATGGATTTGGGACAGCA	172	0	A_84_P828262	AT2G46200	AT2G46200.2	tair|similar to unnamed protein product [Vitis vinifera] (GB:CAO39689.1) [AT2G46200.2]	10634.1	266.302	0	1	6.570109e+001	1.006711e+001	3	0	63	1.018254e+002	100	2.896524e+001	2.891070e+001	50	1.414000e+001	13.5	4.544609e+000	3.521175e+000	0	0	0	0	0	0	0	54.1153	8.29186	1	8.49909e-048	1	1	47.7101	4.54461	1	0	47.7101	45.1352	45.1352	95.0797	0.823659	14.14	4.54461	0	67.9173	0	0
DATA	203	3	33	tair|AT1G53600.1|ref|NM_104238|tc|TC281256	at|chr1:20008459-20008518	0		2170	AGGAGACTGTCATTAATGAGGGATCTGCACAAAAGCCTAACAACCAGAGAACAAGAGCAG	174	0	A_84_P12671	AT1G53600	AT1G53600.1	tair|pentatricopeptide (PPR) repeat-containing protein [AT1G53600.1]	10660	265.545	0	1	6.167930e+001	9.817743e+000	3	2	57	9.838596e+001	102	2.592762e+001	2.298030e+001	58	1.777586e+001	18	6.190097e+000	6.486375e+000	0	0	0	0	0	0	0	50.7311	8.07507	1	8.46266e-045	1	1	47.6549	6.1901	1	0	47.6549	55.8519	55.8519	91.6403	0.822497	17.7759	6.1901	0	64.6413	0	0
DATA	204	3	34	tair|AT1G15772.1|ref|NM_001123823|ug|BX814315|ta|CNS0AEIL	at|chr1:5428648-5428589	0		816	GTTGGTCTTCTCTCTTCTGATGTGTTTTGAACTCTCATCCTCAATGTTGTTGACTCCGGT	176	0	A_84_P754845	AT1G15772	AT1G15772.1	tair|similar to protein binding / transcription cofactor [Arabidopsis thaliana] (TAIR:AT1G15780.1) [AT1G15772.1]	10684.7	266.116	0	1	6.165757e+002	6.212986e+001	2	0	64	5.542344e+002	549	7.678412e+001	6.875557e+001	54	1.825926e+001	17	6.613837e+000	8.154300e+000	0	0	0	0	0	0	0	506.618	51.0499	1	1.04714e-174	1	1	47.6161	6.61384	1	0	47.6161	46.1809	46.1809	547.489	0.821664	18.2593	6.61384	0	520.613	0	0
DATA	205	3	35	tair|AT5G05435.1|ref|NR_023099|ug|BX818750|ta|CNS0AB3P	at|chr5:1607273-1607435	0		344	TCTGCTCTTCTAAGTGAAGAGGGCTTACAAGCTTGGAAAGCAAGTTTCCAACAGAGTAAT	178	0	A_84_P768816	AT5G05435	AT5G05435.1	tair|other RNA [AT5G05435.1]	10710.2	266.318	0	1	5.953600e+002	6.002621e+001	0	0	64	5.361406e+002	532	9.076550e+001	8.747340e+001	51	1.870588e+001	18	5.970910e+000	5.930400e+000	0	0	0	0	0	0	0	488.566	49.2589	1	1.54013e-172	1	1	47.5747	5.97091	1	0	47.5747	45.4864	45.4864	529.395	0.820623	18.7059	5.97091	0	502.647	0	0
DATA	206	3	36	tair|AT1G66430.1|ref|NM_105314|ta|TA33557_3702|tc|TC288477	at|chr1:24783421-24783646	0		1020	TACTACACCAAGGATTTTAGTGGGAGAGTGCATGGATTGAAGGTGGATGTAGTGGACACA	180	0	A_84_P22836	AT1G66430	AT1G66430.1	tair|pfkB-type carbohydrate kinase family protein [AT1G66430.1]	10735.6	266.299	0	1	8.923059e+003	8.923388e+002	0	0	65	7.359523e+003	7001	1.815211e+003	1.645686e+003	56	1.575000e+001	15	5.705659e+000	5.559750e+000	0	0	0	0	0	0	0	7311.97	731.224	1	0	1	1	47.5521	5.70566	1	0	47.5521	46.1809	46.1809	7352.78	0.819447	15.75	5.70566	0	7326.15	0	0
DATA	207	3	37	tair|AT4G15760.1|ref|NM_117667|ta|TA31055_3702|ta|TA31056_3702	at|chr4:8972794-8972735	0		1362	GGCCGTCTCTAGAGATTTGATGGACATTTTGTATTTTTTAGTGTGAGGTTGTGTGCTTTA	182	0	A_84_P89389	AT4G15760	AT4G15760.1	tair|monooxygenase, putative (MO1) [AT4G15760.1]	10760.8	266.323	0	1	2.670735e+004	2.670746e+003	0	0	65	2.189946e+004	21123	4.583865e+003	5.107557e+003	54	1.824074e+001	17	5.186831e+000	4.262475e+000	0	0	0	0	0	0	0	21851.9	2185.2	1	0	1	1	47.5356	5.18683	1	0	47.5356	45.4864	45.4864	21892.7	0.818199	18.2407	5.18683	0	21866.2	0	0
DATA	208	3	38	tair|AT2G28830.1|ref|NM_128442|ug|AK226821|ta|TA50343_3702	at|chr2:12375500-12375441	0		2005	GGTTTAGGTTTGGAAGATCAAATCTCCCTAATCTGAGAGTTTAGTGTTTAAGGTTTGCTT	184	0	A_84_P68474	AT2G28830	AT2G28830.1	tair|armadillo/beta-catenin repeat family protein / U-box domain-containing protein [AT2G28830.1]	10786.3	266.333	0	1	1.339696e+003	1.341902e+002	0	0	64	1.141828e+003	1097	2.239105e+002	2.494474e+002	51	1.737255e+001	18	5.055535e+000	5.930400e+000	0	0	0	0	0	0	0	1094.33	109.613	1	8.64872e-221	1	1	47.5021	5.05553	1	0	47.5021	45.835	45.835	1135.08	0.816847	17.3725	5.05553	0	1108.68	0	0
DATA	209	3	39	tair|AT3G14600.1|ref|NM_112321|ta|TA32023_3702|ta|AV788411	at|chr3:4911865-4911924	0		537	TTTCAGGAAGGTCAGACCACCAAGCAGGAAGCTTAAGACTACATACAAGGCATCAAAACC	186	0	A_84_P19296	AT3G14600	AT3G14600.1	tair|60S ribosomal protein L18A (RPL18aC) [AT3G14600.1]	10812.4	265.573	0	1	8.269197e+004	8.269200e+003	0	2	62	6.745316e+004	93295	1.230169e+004	-1.343236e+004	61	1.778689e+001	18	5.360705e+000	5.189100e+000	0	0	0	0	0	0	0	67405.7	6740.57	1	0	1	1	47.4733	5.36071	1	0	47.4733	57.5363	57.5363	67446.4	0.815142	17.7869	5.36071	0	67420.1	0	0
DATA	210	3	40	tair|AT5G61020.1|tair|AT5G61020.2|ref|NM_180905|ref|NM_125495	at|chr5:24576390-24576331	0		271	TCTTTTGTCTAAAGATGGAGGTGTGACCAAAGACAAGGGATCCAACCTTAAGAAACTCGG	188	0	A_84_P805060	ECT3	AT5G61020.1	tair|ECT3 (evolutionary conserved C-terminal 3) [AT5G61020.1]	10837.1	266.328	0	1	5.758076e+002	5.809591e+001	1	0	65	5.160923e+002	489	1.125497e+002	1.074885e+002	55	1.690909e+001	17	5.168540e+000	4.447800e+000	0	0	0	0	0	0	0	468.624	47.2816	1	4.7482e-170	1	1	47.4688	5.16854	1	0	47.4688	45.1352	45.1352	509.347	0.813854	16.9091	5.16854	0	483.127	0	0
DATA	211	3	41	tair|AT3G12060.1|ref|NM_112040|ta|DQ446655|tc|TC283675	at|chr3:3844861-3844920	0		1375	TGTTGAAGATGGAGATACTTGAAAGAGTTCTCAGGGGAATGAAAACACCAGTCACGTATC	190	0	A_84_P599908	AT3G12060	AT3G12060.1	tair|similar to unknown protein [Arabidopsis thaliana] (TAIR:AT5G06700.1); similar to unnamed protein product [Vitis vinifera] (GB:CAO23412.1); contains InterPro domain Protein of unknown function DUF231, plant (InterPro:IPR004253) [AT3G12060.1]	10863.1	265.593	0	1	6.219165e+001	9.927090e+000	2	1	61	9.795082e+001	95	2.141139e+001	1.853250e+001	64	1.582813e+001	16	5.373523e+000	5.930400e+000	0	0	0	0	0	0	0	50.497	8.06039	1	1.3765e-044	1	1	47.4538	5.37352	1	0	47.4538	56.9804	56.9804	91.2051	0.811959	15.8281	5.37352	0	65.0828	0	0
DATA	212	3	42	tair|AT1G61000.1|ref|NM_104781|ug|AY080858|ta|TA45837_3702	at|chr1:22475053-22474994	0		1253	GCGAAGACTAACCAGGTGAGACAGTCAGGAGAAGCTAAAGTTAAAAAACTAGCCGCTAAA	192	0	A_84_P750567	AT1G61000	AT1G61000.1	tair|similar to myosin heavy chain-related [Arabidopsis thaliana] (TAIR:AT1G64330.1); similar to unnamed protein product [Vitis vinifera] (GB:CAO24685.1); contains InterPro domain Nuf2; (InterPro:IPR005549) [AT1G61000.1]	10888	266.226	0	1	1.323506e+003	1.325774e+002	0	0	65	1.120046e+003	1051	2.759381e+002	3.031917e+002	60	1.723333e+001	16.5	5.941428e+000	6.115725e+000	0	0	0	0	0	0	0	1072.61	107.445	1	1.37179e-219	1	1	47.434	5.94143	1	0	47.434	45.4864	45.4864	1113.3	0.810433	17.2333	5.94143	0	1087.24	0	0
DATA	213	3	43	tair|AT5G36001.1|ref|NM_001036895|ug|EF183138	at|chr5:14159639-14159698	0		359	CTTGAGCTGTCATAACGAAAACGTCAAATCCTCTTCTTTGGAACCCATCCATTGCCTTAC	194	0	A_84_P768032	AT5G36001	AT5G36001.1	tair|similar to zinc finger (C3HC4-type RING finger) family protein [Arabidopsis thaliana] (TAIR:AT2G46495.1); similar to unnamed protein product [Vitis vinifera] (GB:CAO39757.1) [AT5G36001.1]	10913.9	265.614	7.80746	1	7.807462e+000	7.784604e+000	3	0	61	5.103279e+001	49	1.386839e+001	1.260210e+001	64	1.709375e+001	17	5.166187e+000	6.671700e+000	0	0	0	0	0	0	0	3.60483	6.29287	0	0.138023	1	0	47.428	5.16619	1	1	47.428	57.259	57.259	44.2871	0.808374	17.0938	5.16619	0	18.3024	1	0
DATA	214	3	44	tair|AT2G11440.1	at|chr2:4574800-4574859	0		1111	GCAGGTTTTAATTATAGGGAAGGCCTTGAGAAGGAGAATCATTTCGTGAGGATGGAAAGT	196	0	A_84_P756064	AT2G11440	AT2G11440.1	tair|pseudogene, hypothetical protein [AT2G11440.1]	10938.9	266.034	7.82483	1	7.824830e+000	7.800684e+000	0	0	68	5.083824e+001	50	1.285697e+001	1.297275e+001	55	1.565455e+001	16	5.045050e+000	5.189100e+000	0	0	0	0	0	0	0	3.42618	6.29188	0	0.158472	1	0	47.4121	5.04505	1	0	47.4121	44.0646	44.0646	44.0925	0.80658	15.6545	5.04505	0	18.156	1	0
DATA	215	3	45		 	0		0		198	1	RC5	RC5	RC5		10964.3	266.261	7.84408	1	7.844081e+000	7.808274e+000	3	0	61	4.398361e+001	43	8.808125e+000	8.154300e+000	48	1.675000e+001	16	5.796184e+000	6.115725e+000	0	0	0	0	0	0	0	-3.41949	6.28254	0	0.15928	1	0	47.4031	5.79618	1	0	47.4031	46.8651	46.8651	37.2379	0.8046	16.75	5.79618	0	11.346	1	0
DATA	216	3	46	tair|AT1G60900.1|ref|NM_104771|ta|TA39896_3702|ta|TA39897_3702	at|chr1:22431440-22431499	0		1837	ACAAGTATGCCCAAGGCGACTACGAAGACTGAGCTATCTATCGTCTTCTTCTTAAGCTTT	200	0	A_84_P824410	AT1G60900	AT1G60900.1	tair|U2 snRNP auxiliary factor large subunit, putative [AT1G60900.1]	10989.6	265.95	0	1	1.554708e+004	1.554728e+003	0	0	64	1.252205e+004	12181.5	2.236907e+003	2.187206e+003	50	1.570000e+001	16	4.845574e+000	4.262475e+000	0	0	0	0	0	0	0	12474.6	1247.48	1	0	1	1	47.4102	4.84557	1	0	47.4102	50.4627	50.4627	12515.3	0.802378	15.7	4.84557	0	12489.5	0	0
DATA	217	3	47	tair|AT1G64340.1|ref|NM_105108|tc|NP305663	at|chr1:23882609-23882668	0		688	AGTCTGGAGAGTCAACAGAGATGGTTGGCTCAGAGATCAACTCGCTTGTTAGGAAAACAA	202	0	A_84_P17838	AT1G64340	AT1G64340.1	tair|similar to unknown protein [Arabidopsis thaliana] (TAIR:AT5G41810.1); similar to Avr9/Cf-9 rapidly elicited protein 194 [Nicotiana tabacum] (GB:AAG43553.1) [AT1G64340.1]	11015.5	265.648	7.88917	1	7.889175e+000	7.853864e+000	1	0	65	4.824615e+001	47	1.399110e+001	1.556730e+001	67	1.708955e+001	17	5.005244e+000	5.189100e+000	0	0	0	0	0	0	0	0.840566	6.2831	0	0.728472	1	0	47.4056	5.00524	1	0	47.4056	57.5363	57.5363	41.5005	0.800001	17.0896	5.00524	0	15.6936	1	0
DATA	218	3	48	tair|AT1G54550.1|ref|NM_104333|ta|TA49942_3702|tc|TC286568	at|chr1:20374551-20374610	0		1233	TGTTTCTTGCTTTGAACAAGACTGCTTTTAGTTCTAAAGATCACCAGAGAACAGTTTATC	204	0	A_84_P183264	AT1G54550	AT1G54550.1	tair|F-box family protein [AT1G54550.1]	11040.9	265.614	7.91241	1	7.912413e+000	7.876294e+000	2	0	62	4.367742e+001	42	1.070740e+001	1.241677e+001	61	1.598361e+001	16	5.299345e+000	5.930400e+000	0	0	0	0	0	0	0	-3.73746	6.28254	0	0.124218	1	0	47.4149	5.29935	1	1	47.4149	57.259	57.259	36.9317	0.797652	15.9836	5.29935	0	11.1498	1	0
DATA	219	3	49	tair|AT1G20795.1|ref|NM_179361|tc|NP222363	at|chr1:7226447-7226388	0		1108	TCGACGTCAGGATGATTACAACGGTTCGTGATGATTACAACGTCAGGATGATTACAATGG	206	0	A_84_P589759	AT1G20795	AT1G20795.1	tair|F-box family protein [AT1G20795.1]	11066.4	265.573	7.93682	1	7.936822e+000	7.900591e+000	2	0	62	4.508065e+001	45.5	1.172681e+001	1.223145e+001	69	1.730435e+001	19	5.563284e+000	5.189100e+000	0	0	0	0	0	0	0	-2.32845	6.28254	0	0.336923	1	0	47.4091	5.56328	1	0	47.4091	57.5363	57.5363	38.335	0.795199	17.3043	5.56328	0	12.57	1	0
DATA	220	3	50	tair|AT1G50820.1|ref|NM_103963|tc|NP306371	at|chr1:18837081-18837022	0		1448	CATGAAGCAAGCTCATAGGGGTACAATGGGTCTTTGTCAGAAACAGGTTCCATCAGACAA	208	0	A_84_P507254	AT1G50820	AT1G50820.1	tair|similar to unknown protein [Arabidopsis thaliana] (TAIR:AT1G50790.1); similar to unnamed protein product [Vitis vinifera] (GB:CAO38989.1); contains InterPro domain Protein of unknown function DUF1723 (InterPro:IPR013541) [AT1G50820.1]	11091.4	266.369	0	1	1.878458e+001	8.142614e+000	1	0	63	6.230159e+001	60	1.347116e+001	1.260210e+001	48	1.612500e+001	16	4.791948e+000	4.633125e+000	0	0	0	0	0	0	0	14.8953	6.4567	1	7.32655e-009	1	0	47.4063	4.79195	1	0	47.4063	45.1352	45.1352	55.5559	0.792952	16.125	4.79195	0	29.7841	0	0
DATA	221	3	51	tair|AT4G21650.1|ref|NM_118285|ta|TA32812_3702|ta|BU635967	at|chr4:11501771-11501712	0		1877	AACCAGGACTTGTCTACGATATGGGGATTGTGGATTACATCAAGTATATGTGTTCTGCGG	210	0	A_84_P21392	AT4G21650	AT4G21650.1	tair|subtilase family protein [AT4G21650.1]	11116.7	266.221	0	1	1.640341e+004	1.640360e+003	4	0	61	1.301133e+004	12463	2.796256e+003	2.566381e+003	51	1.698039e+001	16	5.438714e+000	5.189100e+000	0	0	0	0	0	0	0	12963.9	1296.41	1	0	1	1	47.4209	5.43871	1	0	47.4209	46.5243	46.5243	13004.6	0.790318	16.9804	5.43871	0	12978.8	0	0
DATA	222	3	52	tair|AT5G10750.1|ref|NM_121113|ta|TA36219_3702|tc|TC288417	at|chr5:3399972-3400031	0		1020	CGAGGATTGAGATTAAACCACAACATGTCAATGAAGTATTTTTCTCTTTACTGTCTCTCA	212	0	A_84_P175431	AT5G10750	AT5G10750.1	tair|similar to unknown protein [Arabidopsis thaliana] (TAIR:AT5G24990.1); similar to hypothetical protein [Vitis vinifera] (GB:CAN83078.1); contains InterPro domain Protein of unknown function DUF1336 (InterPro:IPR009769) [AT5G10750.1]	11142.1	266.377	0	1	2.964209e+003	2.965282e+002	4	0	60	2.382283e+003	2305.5	3.891820e+002	3.582332e+002	47	1.770213e+001	18	4.064239e+000	4.447800e+000	0	0	0	0	0	0	0	2334.86	233.57	1	3.42684e-266	1	1	47.4262	4.06424	1	0	47.4262	46.1809	46.1809	2375.54	0.787683	17.7021	4.06424	0	2349.76	0	0
DATA	223	3	53	tair|AT1G51340.1|tair|AT1G51340.2|ref|NM_202271|ref|NM_104012	at|chr1:19038119-19038178	0		1412	GTGTTTGCTCTTCCTCTCATCGACTCATGGTTTTATTGGACTTTGGTTTGGTCTCACCAT	214	0	A_84_P20810	AT1G51340	AT1G51340.1	tair|MATE efflux family protein [AT1G51340.1]	11167.4	265.878	0	1	3.504495e+003	3.505409e+002	2	0	61	2.797672e+003	2692	5.589920e+002	5.537511e+002	54	1.779630e+001	18.5	6.435103e+000	6.671700e+000	0	0	0	0	0	0	0	2750.27	275.098	1	5.2764e-276	1	1	47.4062	6.4351	1	0	47.4062	48.5334	48.5334	2790.93	0.784782	17.7963	6.4351	0	2765.14	0	0
DATA	224	3	54	tair|AT1G02900.1|ref|NM_100171|ug|DR372377|ta|TA40443_3702	at|chr1:654047-653988	0		296	AATTGTCAGAACGGAGCTCAGGCTAATCCTTATAGTCGTGGTTGCAGCAAAATTGCTCGT	216	0	A_84_P266950	RALFL1	AT1G02900.1	tair|RALFL1 (RALF-LIKE 1) [AT1G02900.1]	11193	265.908	0	1	6.041289e+003	6.041824e+002	0	0	68	4.771338e+003	4519.5	1.034255e+003	1.137340e+003	56	1.775000e+001	18	4.969909e+000	4.447800e+000	0	0	0	0	0	0	0	4723.95	472.437	1	2.01365e-308	1	1	47.3863	4.96991	1	0	47.3863	46.5243	46.5243	4764.59	0.781944	17.75	4.96991	0	4738.78	0	0
DATA	225	3	55	tair|AT3G02030.1|ref|NM_111069|tc|TC310635	at|chr3:347861-347920	0		1815	TACAATGACCAGATAAAGGTTCCGTTGGTGAAAGAGGTGCTAAAAAGAGTGACAGCGGAA	218	0	A_84_P856720	AT3G02030	AT3G02030.1	tair|hydrolase, alpha/beta fold family protein [AT3G02030.1]	11218.2	266.212	0	1	1.202173e+002	1.447545e+001	1	0	63	1.410317e+002	135	3.006175e+001	3.076395e+001	55	1.581818e+001	15	4.989214e+000	5.189100e+000	0	0	0	0	0	0	0	93.6678	11.2786	1	4.63031e-076	1	1	47.3639	4.98921	1	0	47.3639	45.835	45.835	134.286	0.779154	15.8182	4.98921	0	108.436	0	0
DATA	226	3	56		 	0		0		220	1	ETG10_13482	ETG10_13482	ETG10_13482		11243.6	266.132	8.13123	1	8.131226e+000	8.094108e+000	2	0	61	4.254098e+001	42	9.449116e+000	9.636900e+000	61	1.537705e+001	15	4.789447e+000	5.189100e+000	0	0	0	0	0	0	0	-4.82294	6.28254	0	0.0479072	1	0	47.3639	4.78945	1	0	47.3639	46.8651	46.8651	35.7953	0.776187	15.377	4.78945	0	9.90613	1	0
DATA	227	3	57	tair|AT1G58360.1|ref|NM_104616|ta|TA28400_3702|ta|TA28401_3702	at|chr1:21680489-21680548	0		294	GGTTGGATCGCAGGGACATCGATCTTACTCATTTTCTCGTTCATTACTTACTTCACCTCC	222	0	A_84_P810116	AAP1	AT1G58360.1	tair|AAP1 (AMINO ACID PERMEASE 1); amino acid transmembrane transporter [AT1G58360.1]	11269.5	266	0	1	4.351228e+003	4.351987e+002	4	2	56	3.411214e+003	3317	4.883032e+002	3.997460e+002	52	1.582692e+001	15	4.865731e+000	5.189100e+000	0	0	0	0	0	0	0	3363.85	336.444	1	4.50424e-288	1	1	47.3631	4.86573	1	0	47.3631	54.1152	54.1152	3404.47	0.773081	15.8269	4.86573	0	3378.53	0	0
DATA	228	3	58	tair|AT5G61600.1|ref|NM_125553|ta|TA33774_3702|ta|AV537062	at|chr5:24783942-24783883	0		714	CAGGAGATGGTATTTTCAGTATTCCTCCGTTATCTCCGACGTCTCCCAACTTTTCCGTTA	224	0	A_84_P22607	AT5G61600	AT5G61600.1	tair|ethylene-responsive element-binding family protein [AT5G61600.1]	11294.1	266.214	0	1	2.866326e+003	2.867486e+002	1	0	65	2.254985e+003	2173	4.182240e+002	3.988194e+002	57	1.603509e+001	15	5.213187e+000	5.189100e+000	0	0	0	0	0	0	0	2207.63	220.852	1	7.80823e-263	1	1	47.3577	5.21319	1	0	47.3577	46.8651	46.8651	2248.24	0.770194	16.0351	5.21319	0	2222.24	0	0
DATA	229	3	59	ug|BP603107	at|chr4:14871226-14871286	0		111	TAATGACCAACAACAAGATCCGATCGACTCATGGTTTGGCAACTAATCTCCGCAGATAAA	226	0	A_84_P794973	AT4G30410	BP603107	ug|BP603107 RAFL16 Arabidopsis thaliana cDNA clone RAFL16-57-H03 3', mRNA sequence [BP603107]	11320.5	266	0	1	1.573357e+001	8.341589e+000	2	0	60	5.941667e+001	58	1.595044e+001	1.352873e+001	59	1.655932e+001	16	5.813988e+000	5.930400e+000	0	0	0	0	0	0	0	12.0665	6.39737	1	1.75972e-006	1	0	47.3502	5.81399	1	0	47.3502	54.1152	54.1152	52.671	0.766924	16.5593	5.81399	0	26.6115	0	0
DATA	230	3	60	tair|AT3G27850.1|ref|NM_113701|ta|TA26217_3702|ta|AV532897	at|chr3:10326826-10326885	0		750	GAATCAATTTGGTTTCGTATTACAGTTTTAGTCTTCAACAAGTTCTTCCTCTAGATGCAC	228	0	A_84_P530643	RPL12-C	AT3G27850.1	tair|RPL12-C (RIBOSOMAL PROTEIN L12-C); structural constituent of ribosome [AT3G27850.1]	11345.5	266	0	1	4.604320e+004	4.604328e+003	0	0	62	3.521797e+004	33837.5	6.728370e+003	6.341636e+003	62	1.653226e+001	16.5	4.898035e+000	5.189100e+000	0	0	0	0	0	0	0	35170.6	3517.07	1	0	1	1	47.3565	4.89803	1	0	47.3565	54.1152	54.1152	35211.2	0.763861	16.5323	4.89803	0	35185.1	0	0
DATA	231	3	61	tair|AT4G20850.1|ref|NM_118203|ta|TA36045_3702|ta|W43747	at|chr4:11161018-11160959	0		4070	TTGGAGCCATTTGGTTACGTATGAGAAGCAATGGATGCAGGTTCGTTTCCCTAAAAGCCT	230	0	A_84_P10987	TPP2	AT4G20850.1	tair|TPP2 (TRIPEPTIDYL PEPTIDASE II); subtilase [AT4G20850.1]	11370.4	266.103	0	1	3.840459e+004	3.840468e+003	0	0	63	2.926624e+004	28042	5.925075e+003	5.682064e+003	53	1.645283e+001	16	5.187137e+000	4.447800e+000	0	0	0	0	0	0	0	29218.9	2921.89	1	0	1	1	47.379	5.18714	1	0	47.379	46.5243	46.5243	29259.5	0.760817	16.4528	5.18714	0	29233.3	0	0
DATA	232	3	62	tc|TC312787	unmapped	0		417	ATAAATGATCCAACGGACACGGTCTCTAAACATAAAATCTCACCCAGGGGTTACCTTTCC	232	0	A_84_P860437	TC312787	TC312787	tc|NM_102263 transferase, transferring glycosyl groups {Arabidopsis thaliana} (exp=-1; wgp=0; cg=0), partial (19%) [TC312787]	11396	266.203	0	1	4.295311e+001	9.338291e+000	1	0	64	7.995313e+001	77	1.700367e+001	1.519665e+001	68	1.589706e+001	15	5.553377e+000	5.559750e+000	0	0	0	0	0	0	0	32.5448	7.07544	1	6.37155e-027	1	1	47.4084	5.55338	1	0	47.4084	46.8651	46.8651	73.2074	0.757681	15.8971	5.55338	0	46.9021	0	0
DATA	233	3	63	tair|AT5G15640.1|ref|NM_121568|ta|TA32463_3702|ta|CB074587	at|chr5:5089464-5089523	0		1102	GCCCAAGATTCTTTAGCATGTCGGCTTGGGGAACCTCGATGATATTGACTTACGAATACT	234	0	A_84_P13177	AT5G15640	AT5G15640.1	tair|mitochondrial substrate carrier family protein [AT5G15640.1]	11421	266.232	0	1	2.161092e+003	2.162696e+002	3	1	61	1.678197e+003	1595	2.764392e+002	2.416638e+002	57	1.596491e+001	15	4.280207e+000	4.447800e+000	0	0	0	0	0	0	0	1630.75	163.196	1	1.09814e-244	1	1	47.4445	4.28021	1	0	47.4445	46.5243	46.5243	1671.45	0.754596	15.9649	4.28021	0	1645.05	0	0
DATA	234	3	64	tair|AT1G02090.3|tair|AT1G02090.2|tair|AT1G02090.1|ref|NM_202010	at|chr1:387472-387415	0		1463	CAAAGAGAGAGCAAATGGTCAGTGCGGATTGACATTCCATTTACCGAGAGTAGATTATGA	236	0	A_84_P820476	FUS5	AT1G02090.3	tair|FUS5 (FUSCA 5); MAP kinase kinase [AT1G02090.3]	11446.8	266.183	0	1	2.000245e+004	2.000262e+003	0	0	66	1.507730e+004	14311.5	3.069034e+003	3.398860e+003	68	1.832353e+001	16.5	6.426255e+000	7.413000e+000	0	0	0	0	0	0	0	15029.8	1502.99	1	0	1	1	47.4856	6.42625	1	0	47.4856	47.2035	47.2035	15070.6	0.751399	18.3235	6.42625	0	15044	0	0
DATA	235	3	65		 	0		0		238	1	ETG04_27747	ETG04_27747	ETG04_27747		11472.1	266.46	0	1	9.499654e+000	8.448611e+000	0	0	64	5.464063e+001	52	1.396409e+001	1.445535e+001	50	1.938000e+001	18	6.246272e+000	5.745075e+000	0	0	0	0	0	0	0	7.1092	6.32264	1	0.00382482	1	0	47.5314	6.24627	1	0	47.5314	44.0646	44.0646	47.8949	0.748364	19.38	6.24627	0	21.268	1	0
DATA	236	3	66	tair|AT4G19390.1|ref|NM_118059|ta|TA40998_3702|ta|AA395648	at|chr4:10574906-10574847	0		902	ATGGTGTTGTCCCAAAACAAAAGAAACTTTGTATGTGTATAATGTTTTAGCAACGCTCCA	240	0	A_84_P195794	AT4G19390	AT4G19390.1	tair|similar to unknown protein [Arabidopsis thaliana] (TAIR:AT5G13720.1); similar to unnamed protein product [Vitis vinifera] (GB:CAO63752.1); contains InterPro domain Uncharacterised conserved protein UCP022348 (InterPro:IPR016804); contains InterPro do	11497.6	266.219	0	1	1.077875e+003	1.081167e+002	3	0	62	8.508065e+002	818	1.443495e+002	1.236118e+002	52	1.565385e+001	15.5	5.680668e+000	5.930400e+000	0	0	0	0	0	0	0	803.225	80.5679	1	2.84784e-202	1	1	47.5811	5.68067	1	0	47.5811	44.7812	44.7812	844.061	0.745193	15.6538	5.68067	0	817.316	0	0
DATA	237	3	67	tair|AT5G08210.1|ref|NR_023113|ta|BT015047|ta|AA395197	at|chr5:2641556-2641497	0		119	CATCACAAGAAAATTCATGCAAGTGGAAACGGTGATAGTAGCAGCTGGTATGACACGTTG	242	0	A_84_P765962	MIR834a	AT5G08210.1	tair|MIR834a; miRNA [AT5G08210.1]	11522.8	266.108	0	1	6.707490e+002	6.760699e+001	0	0	66	5.454242e+002	533	1.179853e+002	9.729563e+001	70	1.667143e+001	16	6.090433e+000	7.042350e+000	0	0	0	0	0	0	0	497.793	50.1741	1	1.17474e-173	1	1	47.6316	6.09043	1	0	47.6316	45.835	45.835	538.679	0.742144	16.6714	6.09043	0	511.807	0	0
DATA	238	3	68	tair|AT2G05510.3|tair|AT2G05510.6|tair|AT2G05510.2|tair|AT2G05510.5	at|chr2:2015794-2015851	0		91	TCTTGAAAAACATGGCTTCCAAGGCTTTGATTCTGTTGGGTCTCTTTCGCAATTCTTCTG	244	0	A_84_P806384	AT2G05510	AT2G05510.3	tair|glycine-rich protein [AT2G05510.3]	11548.1	266.015	0	1	4.834462e+002	4.908616e+001	4	0	65	4.050154e+002	403	7.962932e+001	9.414510e+001	57	1.596491e+001	16	5.830844e+000	5.189100e+000	0	0	0	0	0	0	0	357.331	36.2812	1	7.05218e-154	1	1	47.6845	5.83084	1	0	47.6845	46.8651	46.8651	398.27	0.739133	15.9649	5.83084	0	371.262	0	0
DATA	239	3	69	ug|EG428945	at|chr2:18116868-18116809	0		426	ACCCTAACTCATGGCAAAGTCCATTGCAATCTGGTTTAACCAAATTTCCACATACTCCAG	246	0	A_84_P790233	AT2G20070	EG428945	ug|AYAHK61TR pooled cDNA populations Arabidopsis thaliana cDNA, mRNA sequence [EG428945]	11574.5	266	8.57436	1	8.574361e+000	8.535220e+000	1	0	61	4.337705e+001	45	1.116119e+001	1.111950e+001	69	1.486957e+001	15	4.993858e+000	5.189100e+000	0	0	0	0	0	0	0	-4.35673	6.28254	0	0.073568	1	0	47.7338	4.99386	1	0	47.7338	54.1152	54.1152	36.6314	0.736072	14.8696	4.99386	0	9.47127	1	0
DATA	240	3	70	tair|AT1G31070.1|tair|AT1G31070.2|ref|NM_102846|ref|NM_102845	at|chr1:11088248-11088307	0		1697	TAGAGGTTTCACCTTTGTGCTCATACGCCGGAGAAAATCTTGAAGCTATTTGTCGAGGAA	248	0	A_84_P867277	AT1G31070	AT1G31070.1	tair|UDP-N-acetylglucosamine pyrophosphorylase-related [AT1G31070.1]	11598.9	266.469	0	1	1.137327e+004	1.137359e+003	0	0	63	8.389349e+003	8266	1.674824e+003	2.047841e+003	63	1.698413e+001	17	6.092015e+000	7.042350e+000	0	0	0	0	0	0	0	8341.57	834.18	1	0	1	1	47.7823	6.09202	1	0	47.7823	44.0646	44.0646	8382.6	0.733436	16.9841	6.09202	0	8355.29	0	0
DATA	241	3	71	tair|AT4G06474.1	unmapped	0		1312	ATATTATACTCAAGCTGACTATGAGCAGCAAGTCGAGTTCGAGCAACTTAGCGAACAACC	250	0	A_84_P763572	AT4G06474	AT4G06474.1	tair|transposable element gene [AT4G06474.1]	11625.1	266.59	8.63852	1	8.638520e+000	8.599085e+000	0	0	64	4.400000e+001	43	1.321015e+001	1.334340e+001	46	1.521739e+001	15.5	4.540744e+000	4.447800e+000	0	0	0	0	0	0	0	-3.83133	6.28254	0	0.115124	1	0	47.8313	4.54074	1	0	47.8313	43.7019	43.7019	37.2543	0.730606	15.2174	4.54074	0	9.76734	1	0
DATA	242	3	72	tair|AT1G16460.2|tair|AT1G16460.1|tair|AT1G16460.3|ref|NM_179344	at|chr1:5620051-5619904	0		1050	CAGCTTGTATTTTGGCATTGGGACTTTATCGTCTGGGAAAAACTAATGTGGCAATCTATG	252	0	A_84_P21827	ATRDH2	AT1G16460.2	tair|ATRDH2 (ARABIDOPSIS THALIANA RHODANESE HOMOLOGUE 2); thiosulfate sulfurtransferase [AT1G16460.2]	11649.8	266.136	0	1	1.266110e+004	1.266140e+003	0	0	66	9.263545e+003	8971	1.889318e+003	2.117523e+003	60	1.705000e+001	16.5	5.808891e+000	5.930400e+000	0	0	0	0	0	0	0	9215.68	921.59	1	0	1	1	47.864	5.80889	1	0	47.864	46.1809	46.1809	9256.8	0.727874	17.05	5.80889	0	9229.15	0	0
DATA	243	3	73	tair|AT5G47550.1|ref|NM_124128|ug|DR374828|ta|TA36409_3702	at|chr5:19303744-19303685	0		477	TTATTGTGTCTATTTTATGTATTTCTATAGTTTTCAAAATATGCAAATCTGAAGAAATGA	254	0	A_84_P182704	AT5G47550	AT5G47550.1	tair|cysteine protease inhibitor, putative / cystatin, putative [AT5G47550.1]	11675.3	266.338	0	1	3.125936e+002	3.243714e+001	1	0	63	2.746349e+002	273	5.459685e+001	5.040840e+001	57	1.578947e+001	16	5.718819e+000	5.930400e+000	0	0	0	0	0	0	0	226.739	23.5282	1	6.82243e-127	1	1	47.8961	5.71882	1	0	47.8961	46.1809	46.1809	267.889	0.725347	15.7895	5.71882	0	240.061	0	0
DATA	244	3	74	ug|BP792669|ta|TA28639_3702|ta|AV808706	at|chr5:2606435-2606494	0		271	ACCGGGTCGCCCTAGTCTTCTTAGGTCTCATACGATTATGGACCCACGAGATATATATAA	256	0	A_84_P795619	BP792669	BP792669	ug|BP792669 RAFL7 Arabidopsis thaliana cDNA clone RAFL07-52-O10 3', mRNA sequence [BP792669]	11700.6	266.149	0	1	1.323660e+002	1.583496e+001	4	0	60	1.436000e+002	146	2.850109e+001	2.983733e+001	56	1.592857e+001	15	5.789825e+000	5.930400e+000	0	0	0	0	0	0	0	95.6815	11.4464	1	3.12767e-077	1	1	47.9185	5.78983	1	0	47.9185	48.5334	48.5334	136.854	0.722856	15.9286	5.78983	0	108.843	0	0
DATA	245	3	75	tair|AT4G10180.1|ref|NM_117086|ta|TA47636_3702|tc|TC283964	at|chr4:6349076-6349135	0		1645	TGCCATCTCTATTCAACAAACACTTTTCATGCCACCTTCTGTCGTCAATATCCATTTTAG	258	0	A_84_P11905	DET1	AT4G10180.1	tair|DET1 (DE-ETIOLATED 1); catalytic [AT4G10180.1]	11725.8	266.097	0	1	1.726778e+004	1.726800e+003	0	0	66	1.249009e+004	11896	2.646981e+003	3.091221e+003	57	1.645614e+001	17	5.571196e+000	5.930400e+000	0	0	0	0	0	0	0	12442.1	1244.23	1	0	1	1	47.9525	5.5712	1	0	47.9525	46.8651	46.8651	12483.3	0.720541	16.4561	5.5712	0	12455.1	0	0
DATA	246	3	76	tair|AT1G06920.1|ref|NM_100566	at|chr1:2124920-2124861	0		880	ATCTCATTATCAAGGTTTTCGTTCAAGTCTGGCTTGAAGTCATAAACTCTACATTTGCAT	260	0	A_84_P19387	ATOFP4/OFP4	AT1G06920.1	tair|ATOFP4/OFP4 (ARABIDOPSIS THALIANA OVATE FAMILY PROTEIN 4) [AT1G06920.1]	11751.5	266.173	8.78565	1	8.785654e+000	8.745548e+000	0	0	64	4.387500e+001	43.5	1.099278e+001	1.074885e+001	57	1.636842e+001	16	5.805267e+000	5.189100e+000	0	0	0	0	0	0	0	-4.10765	6.28254	0	0.0913967	1	0	47.9826	5.80527	1	0	47.9826	49.1849	49.1849	37.1293	0.71837	16.3684	5.80527	0	8.71792	1	0
DATA	247	3	77		 	66	Structural	0		1	1	DarkCorner	DarkCorner	DarkCorner		11777.3	266.156	8.81064	1	8.810643e+000	8.770423e+000	0	0	65	3.956923e+001	40	1.029103e+001	1.111950e+001	53	1.683019e+001	16	5.444602e+000	6.671700e+000	0	0	0	0	0	0	0	-8.44566	6.28254	0	0.000637359	1	0	48.0149	5.4446	1	0	48.0149	45.4864	45.4864	32.8235	0.716333	16.8302	5.4446	0	4.19735	0	0
DATA	248	3	78		 	66	Structural	0		1	1	DarkCorner	DarkCorner	DarkCorner		11802.5	266.2	8.8328	1	8.832796e+000	8.792475e+000	1	0	65	4.256923e+001	42	1.065066e+001	1.186080e+001	52	1.669231e+001	16.5	6.260798e+000	6.857025e+000	0	0	0	0	0	0	0	-5.47887	6.28254	0	0.0249196	1	0	48.0481	6.2608	1	0	48.0481	45.835	45.835	35.8235	0.714536	16.6923	6.2608	0	6.97856	0	0
DATA	249	3	79		 	66	Structural	0		1	1	DarkCorner	DarkCorner	DarkCorner		11827.6	266.444	8.85206	1	8.852063e+000	8.811654e+000	0	0	64	4.351563e+001	40	1.375522e+001	1.408470e+001	55	1.638182e+001	16	5.251070e+000	4.447800e+000	0	0	0	0	0	0	0	-4.57415	6.28254	0	0.0604531	1	0	48.0898	5.25107	1	0	48.0898	44.7812	44.7812	36.7699	0.712981	16.3818	5.25107	0	7.69564	0	0
DATA	250	3	80		 	66	Structural	0		1	1	DarkCorner	DarkCorner	DarkCorner		11853.2	266.469	8.86983	1	8.869826e+000	8.829336e+000	1	0	65	4.109231e+001	41	1.083790e+001	1.186080e+001	54	1.459259e+001	14	5.253996e+000	4.447800e+000	0	0	0	0	0	0	0	-7.03845	6.28254	0	0.00417905	1	0	48.1308	5.254	1	0	48.1308	44.4243	44.4243	34.3466	0.711553	14.5926	5.254	0	5.03423	0	0
DATA	251	3	81		 	66	Structural	0		1	1	DarkCorner	DarkCorner	DarkCorner		11878.8	266.378	8.88515	1	8.885150e+000	8.844590e+000	0	0	65	3.943077e+001	39	9.943543e+000	9.636900e+000	57	1.496491e+001	15	4.471996e+000	4.447800e+000	0	0	0	0	0	0	0	-8.74135	6.28254	0	0.000416199	1	0	48.1721	4.472	1	0	48.1721	47.8731	47.8731	32.6851	0.710326	14.9649	4.472	0	3.12775	0	0
DATA	252	3	82		 	66	Structural	0		1	1	DarkCorner	DarkCorner	DarkCorner		11903.9	266.309	8.89712	1	8.897121e+000	8.856507e+000	0	0	65	3.840000e+001	37	9.941705e+000	1.186080e+001	59	1.598305e+001	16	5.319099e+000	5.559750e+000	0	0	0	0	0	0	0	-9.82273	6.28254	0	8.02604e-005	1	0	48.2227	5.3191	1	0	48.2227	45.835	45.835	31.6543	0.70937	15.9831	5.3191	0	1.84961	0	0
DATA	253	3	83		 	66	Structural	0		1	1	DarkCorner	DarkCorner	DarkCorner		11929.2	266.149	8.90629	1	8.906289e+000	8.865632e+000	0	0	66	3.648485e+001	35.5	1.216077e+001	1.223145e+001	64	1.457813e+001	14.5	4.826529e+000	4.633125e+000	0	0	0	0	0	0	0	-11.7991	6.28254	0	2.84909e-006	1	0	48.2839	4.82653	1	0	48.2839	45.835	45.835	29.7392	0.70864	14.5781	4.82653	0	-0.322764	0	0
DATA	254	3	84		 	66	Structural	0		1	1	DarkCorner	DarkCorner	DarkCorner		11954.9	266.394	8.91101	1	8.911014e+000	8.870336e+000	1	0	63	4.079365e+001	40	1.048218e+001	1.111950e+001	52	1.369231e+001	13	4.363568e+000	3.706500e+000	0	0	0	0	0	1	0	-7.56717	6.28254	0	0.00212269	1	0	48.3608	4.36357	1	0	48.3608	46.5243	46.5243	34.048	0.708264	13.6923	4.36357	0	3.71055	0	0
DATA	255	3	85		 	66	Structural	0		1	1	DarkCorner	DarkCorner	DarkCorner		11980.3	266.422	8.91252	1	8.912523e+000	8.871838e+000	3	3	59	3.871186e+001	38	8.566275e+000	8.154300e+000	68	1.423529e+001	15	4.316292e+000	4.633125e+000	0	0	0	0	0	0	0	-9.73073	6.28254	0	9.28051e-005	1	0	48.4426	4.31629	1	0	48.4426	45.1352	45.1352	31.9662	0.708144	14.2353	4.31629	0	1.35164	0	0
DATA	256	4	1		 	66	Structural	0		1	1	DarkCorner	DarkCorner	DarkCorner		9859.53	272.765	7.2232	1	7.223198e+000	7.190224e+000	1	0	66	4.000000e+001	38.5	8.525076e+000	8.895600e+000	40	1.620000e+001	17	5.194672e+000	4.633125e+000	0	0	0	0	0	0	0	-5.00127	6.28254	0	0.0403403	1	0	45.0013	5.19467	1	0	45.0013	46.8651	46.8651	33.2543	0.873761	16.2	5.19467	0	-2.41199	0	0
DATA	257	4	2		 	66	Structural	0		1	1	DarkCorner	DarkCorner	DarkCorner		9885.22	273.215	7.26147	1	7.261475e+000	7.228327e+000	1	0	64	4.162500e+001	42.5	1.056123e+001	1.204613e+001	39	1.600000e+001	16	5.041929e+000	6.301050e+000	0	0	0	0	0	0	0	-3.58187	6.28254	0	0.140529	1	0	45.2069	5.04193	1	0	45.2069	45.4864	45.4864	34.8793	0.869155	16	5.04193	0	-0.396571	0	0
DATA	258	4	3		 	66	Structural	0		1	1	DarkCorner	DarkCorner	DarkCorner		9910.68	273.027	7.29694	1	7.296943e+000	7.263633e+000	1	0	64	3.651563e+001	36	8.286520e+000	8.154300e+000	28	1.467857e+001	15	3.791351e+000	4.447800e+000	0	0	0	0	0	0	0	-8.88918	6.28254	0	0.000335017	1	0	45.4048	3.79135	1	0	45.4048	49.1849	49.1849	29.7699	0.864931	14.6786	3.79135	0	-5.1147	0	0
DATA	259	4	4		 	66	Structural	0		1	1	DarkCorner	DarkCorner	DarkCorner		9935.69	273.344	7.32834	1	7.328345e+000	7.294892e+000	1	0	65	3.666154e+001	35	9.314433e+000	9.636900e+000	29	1.479310e+001	14	3.940443e+000	4.447800e+000	0	0	0	0	0	0	0	-8.92313	6.28254	0	0.000318618	1	0	45.5847	3.94044	1	0	45.5847	44.4243	44.4243	29.9158	0.861225	14.7931	3.94044	0	-4.60222	0	0
DATA	260	4	5		 	66	Structural	0		1	1	DarkCorner	DarkCorner	DarkCorner		9961.01	273.074	7.35808	1	7.358085e+000	7.324496e+000	0	0	69	4.024638e+001	41	8.703288e+000	9.636900e+000	27	1.629630e+001	17	5.524873e+000	6.301050e+000	0	0	0	0	0	0	0	-5.50562	6.28254	0	0.0242339	1	0	45.752	5.52487	1	0	45.752	46.8651	46.8651	33.5007	0.857744	16.2963	5.52487	0	-0.642665	0	0
DATA	261	4	6		 	66	Structural	0		1	1	DarkCorner	DarkCorner	DarkCorner		9986.74	273.274	7.38505	1	7.385046e+000	7.351334e+000	1	0	63	3.836508e+001	36	1.153019e+001	1.074885e+001	40	1.532500e+001	16	4.581946e+000	5.189100e+000	0	0	0	0	0	0	0	-7.54162	6.28254	0	0.00219512	1	0	45.9067	4.58195	1	0	45.9067	44.4243	44.4243	31.6194	0.854612	15.325	4.58195	0	-2.16091	0	0
DATA	262	4	7		 	66	Structural	0		1	1	DarkCorner	DarkCorner	DarkCorner		10012.2	273.215	7.40953	1	7.409525e+000	7.375702e+000	1	0	65	3.618462e+001	35	9.293634e+000	9.636900e+000	36	1.761111e+001	17.5	5.673385e+000	6.115725e+000	0	0	0	0	0	0	0	-9.88154	6.28254	0	7.31084e-005	1	0	46.0662	5.67339	1	0	46.0662	45.835	45.835	29.4389	0.851789	17.6111	5.67339	0	-3.98594	0	0
DATA	263	4	8		 	66	Structural	0		1	1	DarkCorner	DarkCorner	DarkCorner		10037.5	273	7.43188	1	7.431880e+000	7.397954e+000	1	0	61	3.586885e+001	37	1.107922e+001	1.260210e+001	37	1.637838e+001	16	5.345566e+000	4.447800e+000	0	0	0	0	0	0	0	-10.3354	6.28254	0	3.51208e-005	1	0	46.2043	5.34557	1	0	46.2043	54.1152	54.1152	29.1232	0.849227	16.3784	5.34557	0	-3.95226	0	0
DATA	264	4	9		 	66	Structural	0		1	1	DarkCorner	DarkCorner	DarkCorner		10062.8	273.186	7.45152	1	7.451522e+000	7.417507e+000	0	0	65	4.081538e+001	41	1.040116e+001	1.037820e+001	30	1.656667e+001	16.5	4.724721e+000	5.003775e+000	0	0	0	0	0	0	0	-5.53726	6.28254	0	0.0234447	1	0	46.3526	4.72472	1	0	46.3526	46.1809	46.1809	34.0697	0.846988	16.5667	4.72472	0	1.32738	0	0
DATA	265	4	10	tair|AT1G69340.1|ref|NM_105601|ta|TA33073_3702|ta|BX834778	at|chr1:26073268-26073327	0		1884	CGTTGACCCAAGAACAAAATACGTTTATCAACGGCCATGAACCAAAATCAAAGACCGTTA	129	0	A_84_P817369	AT1G69340	AT1G69340.1	tair|appr-1-p processing enzyme family protein [AT1G69340.1]	10088	273.088	0	1	7.160749e+003	7.161135e+002	0	0	68	6.096941e+003	5879	1.313956e+003	1.276519e+003	33	1.706061e+001	17	5.195788e+000	4.447800e+000	0	0	0	0	0	0	0	6050.44	605.077	1	2.96439e-323	1	1	46.4983	5.19579	1	0	46.4983	46.8651	46.8651	6090.2	0.844945	17.0606	5.19579	0	6057.78	0	0
DATA	266	4	11	tair|AT5G52180.1|ref|NM_124597|ta|TA46370_3702|tc|TC284932	at|chr5:21217518-21217459	0		1318	CTTTGCCTTGTAGCGATTTCATTAAACAAGTTGGTTTGTTGATGTCTTGGTGGGTTCTTT	131	0	A_84_P568212	AT5G52180	AT5G52180.1	tair|similar to hypothetical protein [Vitis vinifera] (GB:CAN83669.1) [AT5G52180.1]	10113.2	273	0	1	3.517411e+003	3.518201e+002	1	0	64	3.012219e+003	2842	6.907281e+002	6.504907e+002	27	1.718519e+001	18	4.641262e+000	5.189100e+000	0	0	0	0	0	0	0	2965.59	296.626	1	1.60373e-280	1	1	46.6276	4.64126	1	0	46.6276	46.8651	46.8651	3005.47	0.843118	17.1852	4.64126	0	2973.38	0	0
DATA	267	4	12	tair|AT1G08465.1|ref|NM_001084021|ta|TA37835_3702|ta|DR380173	at|chr1:2679476-2679535	0		865	GTACGTACGCATTAATGAATGTGTAAGCAGAGAGCTGATGATGGAAAGAGATCAGGCGAG	133	0	A_84_P751359	YAB2	AT1G08465.1	tair|YAB2 (YABBY 2); transcription factor [AT1G08465.1]	10138.7	273.118	0	1	3.326351e+003	3.327188e+002	0	1	65	2.845831e+003	2665	6.350574e+002	5.811792e+002	34	1.708824e+001	16.5	4.718549e+000	3.706500e+000	0	0	0	0	0	0	0	2799.11	279.981	1	4.65052e-277	1	1	46.7256	4.71855	1	0	46.7256	45.835	45.835	2839.09	0.841494	17.0882	4.71855	0	2807.31	0	0
DATA	268	4	13	tair|AT5G48390.1|ref|NM_124214|ug|AB354634|tc|NP225847	at|chr5:19632496-19632555	0		2717	GGAAATCGCTGATAAGGTTACAGGTATGGATACTTATAAAGCTTGTATGCAGGATTACTT	135	0	A_84_P301530	AT5G48390	AT5G48390.1	tair|binding [AT5G48390.1]	10164.2	273.016	0	1	3.957510e+001	8.461633e+000	1	0	64	8.009375e+001	80.5	1.755420e+001	1.964445e+001	36	1.811111e+001	18	6.209568e+000	7.598325e+000	0	0	0	0	0	0	0	33.2435	7.10785	1	1.17689e-027	1	1	46.8503	6.20957	1	0	46.8503	45.4864	45.4864	73.3481	0.84001	18.1111	6.20957	0	41.8767	0	0
DATA	269	4	14	tair|AT3G03330.1|ref|NM_111204|ta|TA32506_3702|ta|TA32507_3702	at|chr3:783647-783588	0		979	GTCGCGGAAAAGAAAGGCAACACATACTCGTGGGATTTACTGTTCGGGAAGAAGACTAAA	137	0	A_84_P15470	AT3G03330	AT3G03330.1	tair|short-chain dehydrogenase/reductase (SDR) family protein [AT3G03330.1]	10189.9	272.985	0	1	6.195694e+003	6.196147e+002	0	0	69	5.243203e+003	4934	1.376209e+003	1.301723e+003	28	1.632143e+001	15	4.937037e+000	3.706500e+000	0	0	0	0	0	0	0	5196.24	519.662	1	3.91976e-314	1	1	46.9667	4.93704	1	0	46.9667	46.8651	46.8651	5236.46	0.838685	16.3214	4.93704	0	5205.29	0	0
DATA	270	4	15	tair|AT5G66840.1|ref|NM_126083|tc|NP231140	at|chr5:26710356-26710297	0		1447	TGAGGGACTTGGAACACTTCTCGCATATGATGATAAGCCACAGAAGAGAAGGAGACACAT	139	0	A_84_P519500	AT5G66840	AT5G66840.1	tair|SAP domain-containing protein [AT5G66840.1]	10215.1	273.017	7.53561	1	7.535607e+000	7.502992e+000	1	0	66	4.845455e+001	46.5	1.259448e+001	1.278742e+001	37	1.697297e+001	17	5.530152e+000	4.447800e+000	0	0	0	0	0	0	0	1.37056	6.28403	0	0.571499	1	0	47.084	5.53015	1	0	47.084	44.4243	44.4243	41.7089	0.837537	16.973	5.53015	0	10.8251	1	0
DATA	271	4	16	tair|AT1G69490.1|ref|NM_105616|ug|AF360201|ta|TA31972_3702	at|chr1:26126816-26126875	0		831	GTTCGGGGACCTTCAGTTTAACCAAGACGAGATCTTAAACCATCATCGTCAAGCGATGTT	141	0	A_84_P14306	NAP	AT1G69490.1	tair|NAP (NAC-LIKE, ACTIVATED BY AP3/PI); transcription factor [AT1G69490.1]	10240.4	273.014	0	1	1.255178e+004	1.255200e+003	0	0	65	1.054674e+004	10188	2.244401e+003	2.378832e+003	27	1.848148e+001	17	6.565471e+000	6.301050e+000	0	0	0	0	0	0	0	10499.6	1049.97	1	0	1	1	47.1822	6.56547	1	0	47.1822	47.2035	47.2035	10540	0.8365	18.4815	6.56547	0	10509.4	0	0
DATA	272	4	17	tair|AT2G38560.1|ref|NM_129413|ta|TA37206_3702|ta|DR381697	at|chr2:16143334-16143393	0		1237	TGATGAGCCAATGACGACTTATGTTACATGTGTTAACTGTGACAACCACTGGAAGTTCTG	143	0	A_84_P16317	AT2G38560	AT2G38560.1	tair|transcription factor S-II (TFIIS) domain-containing protein [AT2G38560.1]	10265.7	273.353	0	1	7.987613e+003	7.987966e+002	0	0	64	6.721984e+003	6227.5	1.396206e+003	1.479635e+003	33	1.833333e+001	17	5.389032e+000	5.930400e+000	0	0	0	0	0	0	0	6674.71	667.501	1	0	1	1	47.2699	5.38903	1	0	47.2699	46.1809	46.1809	6715.24	0.835633	18.3333	5.38903	0	6684.9	0	0
DATA	273	4	18	tair|AT3G23980.1|ref|NM_113303|ta|TA49337_3702|tc|TC300280	at|chr3:8667069-8667010	0		443	TAGCCAACAAAGTGTCATAGATTCAGATGGAGCTGGTGCATCTATCTCTAATGGACCTCT	145	0	A_84_P831862	AT3G23980	AT3G23980.1	tair|similar to hypothetical protein OsI_004770 [Oryza sativa (indica cultivar-group)] (GB:EAY76923.1); contains domain Spectrin repeat (SSF46966) [AT3G23980.1]	10291.3	273.206	0	1	1.514512e+002	1.691209e+001	1	0	63	1.737778e+002	176	3.769720e+001	3.854760e+001	36	1.713889e+001	17	4.460319e+000	3.891825e+000	0	0	0	0	0	0	0	126.424	14.1174	1	6.97213e-093	1	1	47.3537	4.46032	1	0	47.3537	46.1809	46.1809	167.032	0.834752	17.1389	4.46032	0	136.962	0	0
DATA	274	4	19	tair|AT2G29800.1|ref|NM_128534|tc|NP455395	at|chr2:12730612-12730553	0		1067	GATTTTGGGATGTTATCGGAGTAGTTTTGATTATTACAGAAAAGACGTTTGGTGCGTTGA	147	0	A_84_P612821	AT2G29800	AT2G29800.1	tair|kelch repeat-containing F-box family protein [AT2G29800.1]	10316.9	273.484	7.56728	1	7.567285e+000	7.532741e+000	3	0	59	4.528814e+001	46	9.435901e+000	8.895600e+000	30	1.593333e+001	15.5	5.387939e+000	6.671700e+000	0	0	0	0	0	0	0	-2.17841	6.28254	0	0.368881	1	0	47.4665	5.38794	1	0	47.4665	43.7019	43.7019	38.5424	0.834031	15.9333	5.38794	0	8.72678	1	0
DATA	275	4	20	tair|AT5G38930.1|ref|NM_123255	at|chr5:15602810-15602869	0		410	CCCCGATAATCGCCTATTCACTAAAGTTCTCAACGAGGGTGATGTATTTGTGTTTCCAGA	149	0	A_84_P216298	AT5G38930	AT5G38930.1	tair|germin-like protein, putative [AT5G38930.1]	10342	273.136	0	1	9.662103e+002	9.691477e+001	0	0	66	8.526212e+002	798	2.033536e+002	2.038575e+002	33	1.587879e+001	15	5.091399e+000	5.930400e+000	0	0	0	0	0	0	0	805.097	80.7544	1	2.06644e-202	1	1	47.5245	5.0914	1	0	47.5245	46.5243	46.5243	845.876	0.833252	15.8788	5.0914	0	816.312	0	0
DATA	276	4	21	tair|AT5G65740.3|ref|NM_001037076|ta|TA52403_3702|tc|TC309116	at|chr5:26320348-26320289	0		311	ACTTTGCAACCTATGTAGCTCCATCTTCATGTGACATGTTAGCTTTGTGCCATCATCATG	151	0	A_84_P836308	AT5G65740	AT5G65740.3	tair|protein binding / zinc ion binding [AT5G65740.3]	10367.5	273.143	0	1	1.656417e+002	1.820195e+001	1	0	63	1.854603e+002	183	3.588909e+001	3.558240e+001	36	1.491667e+001	16	4.812929e+000	4.077150e+000	0	0	0	0	0	0	0	137.911	15.1547	1	7.24521e-098	1	1	47.5492	4.81293	1	0	47.5492	47.5395	47.5395	178.715	0.832587	14.9167	4.81293	0	149.391	0	0
DATA	277	4	22	tair|AT5G40400.1|ref|NM_123404|ug|AK227121|tc|TC311596	at|chr5:16185384-16185443	0		1718	AGCGTTAGAGCTTCAAGAAAGAATGCAAAGACTCGGGTTTGTTCCAAACAGGTTAACTTG	153	0	A_84_P787226	AT5G40400	AT5G40400.1	tair|binding [AT5G40400.1]	10392.7	273.214	0	1	3.886415e+002	3.959097e+001	0	1	64	3.710000e+002	366.5	7.785334e+001	8.228430e+001	43	1.732558e+001	18	5.680882e+000	6.301050e+000	0	0	0	0	0	0	0	323.34	32.9387	1	6.27714e-148	1	1	47.6598	5.68088	1	0	47.6598	47.2035	47.2035	364.254	0.831975	17.3256	5.68088	0	335.16	0	0
DATA	278	4	23	tair|AT3G16490.1|ref|NM_112520|ug|BX824788|ta|TA47640_3702	at|chr3:5604056-5603997	0		1289	AAACGCAAACGCAGCAACAGAAACGCTCTCCTTGTTCGTATGATCATCAGTTTCGTCAGA	155	0	A_84_P17428	IQD26	AT3G16490.1	tair|IQD26 (IQ-domain 26); calmodulin binding [AT3G16490.1]	10418.1	273.104	0	1	1.271723e+003	1.273966e+002	0	0	67	1.104970e+003	1027	2.672679e+002	2.816940e+002	44	1.743182e+001	18	5.022728e+000	4.818450e+000	0	0	0	0	0	0	0	1057.23	105.91	1	1.00532e-218	1	1	47.7387	5.02273	1	0	47.7387	46.8651	46.8651	1098.22	0.831338	17.4318	5.02273	0	1069.36	0	0
DATA	279	4	24	tair|AT5G35360.1|tair|AT5G35360.2|ref|NM_001036891|ref|NM_122927	at|chr5:13605560-13605619	0		1817	TCATTGGTACAAACTTCGGTAACGATAAGACTGTTTTACTAGAGTCTGTGGTTTTATCAA	157	0	A_84_P260540	CAC2	AT5G35360.1	tair|CAC2 (acetyl co-enzyme A carboxylase biotin carboxylase subunit) [AT5G35360.1]	10444	273	0	1	4.262538e+004	4.262545e+003	0	0	69	3.545661e+004	33952	7.649920e+003	6.986752e+003	39	1.707692e+001	17	6.375878e+000	7.042350e+000	0	0	0	0	0	0	0	35408.8	3540.89	1	0	1	1	47.7777	6.37588	1	0	47.7777	54.9904	54.9904	35449.9	0.830698	17.0769	6.37588	0	35421.2	0	0
DATA	280	4	25	tair|AT5G65440.1|tair|AT5G65440.2|ref|NM_001126032|ref|NM_125942	at|chr5:26174217-26174276	0		3510	AATGTAGTTAAAAGAAGGCGCGGGGGTAAACAGAGAGTTTAACTGTACTTGTATGTTATA	159	0	A_84_P165273	AT5G65440	AT5G65440.1	tair|similar to unknown protein [Arabidopsis thaliana] (TAIR:AT4G24610.1); similar to unknown protein [Arabidopsis thaliana] (TAIR:AT5G48310.1); similar to unnamed protein product [Vitis vinifera] (GB:CAO61624.1); similar to unnamed protein product [Vitis	10468.8	273.194	0	1	1.020654e+004	1.020682e+003	0	0	65	8.520815e+003	7960	2.074486e+003	2.122342e+003	43	1.786047e+001	18	5.510083e+000	4.447800e+000	0	0	0	0	0	0	0	8473.01	847.324	1	0	1	1	47.8036	5.51008	1	0	47.8036	47.5395	47.5395	8514.07	0.830155	17.8605	5.51008	0	8485.62	0	0
DATA	281	4	26	tair|AT3G25490.1|ref|NM_113445	at|chr3:9244385-9244444	0		1336	AGTCCAGGAAGAGGTTGTGGCATCATTGGATTCACTGGAACAGGAAACTTATGAGCAGAA	161	0	A_84_P257760	AT3G25490	AT3G25490.1	tair|wall-associated kinase, putative [AT3G25490.1]	10494.2	273.25	0	1	1.670975e+002	1.834592e+001	2	0	62	1.864355e+002	182.5	4.178149e+001	3.836227e+001	35	1.631429e+001	16	5.497440e+000	5.930400e+000	0	0	0	0	0	0	0	138.616	15.2189	1	3.68793e-098	1	1	47.8195	5.49744	1	0	47.8195	45.1352	45.1352	179.69	0.829551	16.3143	5.49744	0	151.442	0	0
DATA	282	4	27	tair|AT3G23600.1|tair|AT3G23600.2|ref|NM_113263|ref|NM_001035672	at|chr3:8475598-8475657	0		713	CGGTTAAAGCAGCAGAAGAAGCTCACAAGGAGATGCTTGATTGGTTTGTGACCTACATCA	163	0	A_84_P18350	AT3G23600	AT3G23600.1	tair|dienelactone hydrolase family protein [AT3G23600.1]	10520.5	273	0	1	4.604459e+004	4.604465e+003	1	2	59	3.821081e+004	37284	6.726088e+003	6.232480e+003	33	1.730303e+001	17	6.297246e+000	7.413000e+000	0	0	0	0	0	0	0	38163	3816.3	1	0	1	1	47.8553	6.29725	1	0	47.8553	54.1152	54.1152	38204.1	0.828826	17.303	6.29725	0	38176	0	0
DATA	283	4	28	tc|TC312168	at|chr4:14341925-14341983	0		288	ACTCACCAGCCCAACAAATCTTGTGTTACAACAACAGACCACAACAAACCTGTTATGAAT	165	0	A_84_P859431	TC312168	TC312168	tc|NM_119054 transcription factor {Arabidopsis thaliana} (exp=-1; wgp=0; cg=0), partial (26%) [TC312168]	10545.3	273.156	0	1	4.366974e+001	8.752908e+000	1	0	64	8.404688e+001	82.5	1.769802e+001	1.667925e+001	36	1.722222e+001	17	5.329761e+000	6.115725e+000	0	0	0	0	0	0	0	36.1676	7.24923	1	1.07499e-030	1	1	47.8793	5.32976	1	0	47.8793	45.4864	45.4864	77.3012	0.828208	17.2222	5.32976	0	49.4321	0	0
DATA	284	4	29	tair|AT5G65970.1|ref|NM_125994|ug|BX831968|ta|TA51160_3702	at|chr5:26404851-26404792	0		1638	GGGCACACTCTCGTCAGGGTTGGTGATCAGAACACAGAGATAGAATATACTGGAGATATT	167	0	A_84_P784727	MLO10	AT5G65970.1	tair|MLO10 (MILDEW RESISTANCE LOCUS O 10); calmodulin binding [AT5G65970.1]	10570.7	273.147	0	1	2.659906e+003	2.660989e+002	0	0	65	2.248908e+003	2101	5.622237e+002	6.004530e+002	33	1.675758e+001	18	4.486301e+000	5.189100e+000	0	0	0	0	0	0	0	2201.05	220.195	1	1.17859e-262	1	1	47.8585	4.4863	1	0	47.8585	45.835	45.835	2242.16	0.827491	16.7576	4.4863	0	2214.47	0	0
DATA	285	4	30	tair|AT5G23790.1|ref|NM_122284|tc|TC313834	at|chr5:8021498-8021439	0		102	TGGATGCTTGTAGTTGGTCTAGCCAAAGGTCTTCGTAAAGTGAAATCAGCTTATCCACTC	169	0	A_84_P11147	ATGOLS5	AT5G23790.1	tair|ATGOLS5 (ARABIDOPSIS THALIANA GALACTINOL SYNTHASE 5); transferase, transferring glycosyl groups / transferase, transferring hexosyl groups [AT5G23790.1]	10596.4	272.786	7.63508	1	7.635077e+000	7.602059e+000	1	0	64	4.920313e+001	47.5	1.131115e+001	1.297275e+001	33	1.809091e+001	19	6.472845e+000	6.671700e+000	0	0	0	0	0	0	0	1.38091	6.28406	0	0.568601	1	0	47.8222	6.47285	1	0	47.8222	41.8414	41.8414	42.4574	0.826626	18.0909	6.47285	0	14.939	1	0
DATA	286	4	31	tair|AT3G26616.1|ref|NM_148755|ug|EG467360	unmapped	0		190	CTCTCGGTTTGGATAAGGTCCAGAAAGGAGATTCAAGTGTTGGACAGTTTGCTGTAATCA	171	0	A_84_P797801	AT3G26616	AT3G26616.1	tair|unknown protein [AT3G26616.1]	10621.6	273.212	7.64159	1	7.641589e+000	7.608996e+000	0	0	65	4.927692e+001	48	1.555184e+001	1.556730e+001	25	1.808000e+001	17	6.575966e+000	6.671700e+000	0	0	0	0	0	0	0	1.54182	6.28443	0	0.524482	1	0	47.7351	6.57597	1	0	47.7351	45.835	45.835	42.5312	0.825921	18.08	6.57597	0	15.1625	1	0
DATA	287	4	32	ta|TA51703_3702|tc|TC301359	at|chr4:15239088-15239147	0		377	ATTTTGTTTGTTTGTTTGTATAAAATCGCAGGGAAAGCTTTCGCAACAATGGGTGCATGC	173	0	A_84_P834832	TA51703_3702	TA51703_3702	tc|XM_473049 {Oryza sativa (japonica cultivar-group)} (exp=-1; wgp=0; cg=0), partial (8%) [TC301359]	10647.1	273.2	0	1	1.757606e+001	7.815131e+000	2	0	64	6.218750e+001	64.5	1.127700e+001	1.186080e+001	40	1.587500e+001	14.5	6.077227e+000	6.301050e+000	0	0	0	0	0	0	0	14.5008	6.44772	1	1.63543e-008	1	0	47.6867	6.07723	1	0	47.6867	46.8651	46.8651	55.4418	0.82503	15.875	6.07723	0	28.2245	0	0
DATA	288	4	33	tair|AT1G37130.1|ref|NM_103364|ug|AK230230|ta|TA27277_3702	at|chr1:14164028-14164087	0		2778	TTTGCGGTTCAGCCGAATTTGGAGAAGATGCAATATAACATCAAGGAGGATTTCTTGATA	175	0	A_84_P16255	NIA2	AT1G37130.1	tair|NIA2 (NITRATE REDUCTASE 2) [AT1G37130.1]	10672.5	273	0	1	1.484135e+005	1.484135e+004	0	0	62	1.223430e+005	108286	1.751897e+004	-2.546792e+004	34	2.100000e+001	20.5	7.749878e+000	8.710275e+000	0	0	0	0	0	0	0	122295	12229.5	1	0	1	1	47.6303	7.74988	1	0	47.6303	54.1152	54.1152	122336	0.824018	21	7.74988	0	122309	0	0
DATA	289	4	34	tair|AT4G17098.1|ref|NR_022976	at|chr4:9611652-9611711	0		1644	GGGAAATCAAAATGCTGAATATTAAAGGCTTTTTGCAGGTAAGGAAGAGCCTGGGTTTCT	177	0	A_84_P765100	AT4G17098	AT4G17098.1	tair|other RNA [AT4G17098.1]	10697.4	273.106	0	1	3.875586e+002	3.950045e+001	0	0	63	3.665714e+002	371	6.616687e+001	7.450065e+001	34	1.908824e+001	19	6.743651e+000	7.968975e+000	0	0	0	0	0	0	0	318.973	32.5101	1	4.04043e-147	1	1	47.5982	6.74365	1	0	47.5982	45.4864	45.4864	359.826	0.823032	19.0882	6.74365	0	332.885	0	0
DATA	290	4	35	ta|TA33883_3702	at|chr5:26380093-26379879	0		570	CATCCTGAGACTTGGGTTGGATTTTCCTTTACCTGATGACGACGATAGCTTTTGATGACT	179	0	A_84_P818310	TA33883_3702	TA33883_3702	Unknown	10722.8	273.194	0	1	1.574746e+003	1.576600e+002	2	0	63	1.341921e+003	1299	2.891007e+002	2.816940e+002	41	1.724390e+001	16	4.673224e+000	5.189100e+000	0	0	0	0	0	0	0	1294.35	129.588	1	7.61347e-231	1	1	47.5666	4.67322	1	0	47.5666	47.5395	47.5395	1335.17	0.821945	17.2439	4.67322	0	1308.36	0	0
DATA	291	4	36	tair|AT5G18070.1|ref|NM_121812|ta|TA49050_3702|tc|TC283674	at|chr5:5982710-5982769	0		1701	AGGCTTCCACTCAAGAAGATGCTGATTCTTTGGCTAATTCTGTGGCTCAGCTCGTCAAAA	181	0	A_84_P17754	DRT101	AT5G18070.1	tair|DRT101 (DNA-DAMAGE-REPAIR/TOLERATION 101); intramolecular transferase, phosphotransferases [AT5G18070.1]	10748.5	273.377	0	1	3.167739e+003	3.168663e+002	0	0	64	2.647563e+003	2504.5	5.861265e+002	5.995264e+002	34	1.758824e+001	16.5	5.087821e+000	4.262475e+000	0	0	0	0	0	0	0	2600.01	260.077	1	1.22771e-272	1	1	47.5517	5.08782	1	0	47.5517	46.8651	46.8651	2640.82	0.820778	17.5882	5.08782	0	2614.12	0	0
DATA	292	4	37	tair|AT2G38000.1|ref|NM_129357	at|chr2:15910315-15910256	0		1452	TTAGTGTGGATTGAGAGCTTTAGAGAGAAAATCAAACTGGATTTCTAGACCTTGCGAGCT	183	0	A_84_P170233	AT2G38000	AT2G38000.1	tair|chaperone protein dnaJ-related [AT2G38000.1]	10773.7	273.309	0	1	1.941153e+003	1.942666e+002	0	0	64	1.638250e+003	1609.5	3.754783e+002	3.593452e+002	32	1.868750e+001	18.5	4.553889e+000	4.633125e+000	0	0	0	0	0	0	0	1590.74	159.198	1	3.3821e-243	1	1	47.5136	4.55389	1	0	47.5136	46.5243	46.5243	1631.5	0.81948	18.6875	4.55389	0	1604.91	0	0
DATA	293	4	38	tair|AT2G43160.1|tair|AT2G43160.3|tair|AT2G43160.2|tair|AT2G43160.4	at|chr2:17960343-17960402	0		2981	AAGATCAAGCCAAACATGATGCACTTGACTTCATTCGTGTAATCAAGAATACGCTCGCCT	185	0	A_84_P579341	AT2G43160	AT2G43160.1	tair|epsin N-terminal homology (ENTH) domain-containing protein [AT2G43160.1]	10798.9	273.507	0	1	2.460434e+004	2.460446e+003	0	0	62	2.017777e+004	19318	4.104858e+003	4.109953e+003	39	2.028205e+001	20	6.307676e+000	6.301050e+000	0	0	0	0	0	0	0	20130.3	2013.04	1	0	1	1	47.4897	6.30768	1	0	47.4897	47.8731	47.8731	20171	0.81816	20.2821	6.30768	0	20144.5	0	0
DATA	294	4	39	tair|AT1G50960.1|ref|NM_103976|tc|NP306380	at|chr1:18895318-18895377	0		941	CAAAGAGCAGAGTGAACATGATGTTAAAGAAACTGGTGATAAGGTAGGCTTGTCCAGGTT	187	0	A_84_P12417	ATGA2OX7	AT1G50960.1	tair|ATGA2OX7 (GIBBERELLIN 2-OXIDASE 7); gibberellin 2-beta-dioxygenase/ gibberellin 20-oxidase [AT1G50960.1]	10825.1	273.386	0	0	1.032416e+001	7.762509e+000	0	0	64	5.590625e+001	55.5	1.340069e+001	1.352873e+001	31	1.851613e+001	17	6.597328e+000	5.559750e+000	0	0	0	0	0	0	0	8.43069	6.33885	1	0.000651074	1	0	47.4756	6.59733	1	0	47.4756	65	65	49.1606	0.816599	18.5161	6.59733	0	22.7673	0	0
DATA	295	4	40	tair|AT1G16240.1|tair|AT1G16240.3|tair|AT1G16240.2|ref|NM_101490	at|chr1:5555160-5555101	0		928	CTTATAAGTTCCTCTGTAGGTCCACTGGCCTCTACTCTCTATGTGAATGGTTGCAATGTA	189	0	A_84_P750282	SYP51	AT1G16240.1	tair|SYP51 (SYNTAXIN OF PLANTS 51) [AT1G16240.1]	10850.5	273.352	0	1	3.297504e+004	3.297513e+003	0	1	65	2.692228e+004	25949	6.276819e+003	5.713940e+003	44	1.665909e+001	16.5	5.162220e+000	4.633125e+000	0	0	0	0	0	0	0	26874.8	2687.49	1	0	1	1	47.4641	5.16222	1	0	47.4641	57.5363	57.5363	26915.5	0.815005	16.6591	5.16222	0	26889.2	0	0
DATA	296	4	41	tair|AT1G56400.1|ref|NM_104518|tc|NP305863	at|chr1:21115607-21115548	0		1302	CATGGGCCTATGCTGGAAAGAGTGGAGCTTTACATGGATAGTAGTATGGCAGAAAGTCAA	191	0	A_84_P588775	AT1G56400	AT1G56400.1	tair|F-box family protein [AT1G56400.1]	10875.8	273.458	7.75965	1	7.759648e+000	7.731324e+000	1	0	64	5.014063e+001	48.5	1.243378e+001	1.167547e+001	33	1.648485e+001	17	4.549184e+000	5.189100e+000	0	0	0	0	0	0	0	2.69413	6.28831	0	0.266809	1	0	47.4465	4.54918	1	0	47.4465	47.8731	47.8731	43.3949	0.813355	16.4848	4.54918	0	17.163	1	0
DATA	297	4	42	tair|AT4G34830.1|ref|NM_119649|ta|TA45418_3702|ta|R90347	at|chr4:16600937-16600570	0		2907	TTGCCGAAAAACGTTGCTGAGGTTTACCTGTTAACCATCTTTAAAGGTCTTAAGCATCGC	193	0	A_84_P845559	AT4G34830	AT4G34830.1	tair|binding [AT4G34830.1]	10900.8	273.5	0	1	7.374136e+003	7.374542e+002	0	0	66	6.032394e+003	5769	1.392107e+003	1.591756e+003	42	1.671429e+001	15.5	5.487394e+000	6.486375e+000	0	0	0	0	0	0	0	5984.96	598.529	1	1.33398e-322	1	1	47.4313	5.48739	1	0	47.4313	46.5243	46.5243	6025.65	0.811615	16.7143	5.48739	0	5999.48	0	0
DATA	298	4	43	tair|AT4G32610.1|ref|NM_119413|ta|TA45621_3702|ta|CNS0A3VQ	at|chr4:15728336-15728277	0		1452	CATATGAGACTTACTTGCCTTGAACAAATCTTTTGATGGGGAATGTGGTTGGGTCGTGTT	195	0	A_84_P763045	AT4G32610	AT4G32610.1	tair|similar to unknown protein [Arabidopsis thaliana] (TAIR:AT2G25670.2); similar to unknown protein [Arabidopsis thaliana] (TAIR:AT2G25670.1); similar to unnamed protein product [Vitis vinifera] (GB:CAO44124.1) [AT4G32610.1]	10925.9	273.232	0	1	1.067085e+004	1.067113e+003	0	0	66	8.687273e+003	8130.5	1.961338e+003	2.098991e+003	35	1.680000e+001	17	6.816071e+000	8.154300e+000	0	0	0	0	0	0	0	8639.86	864.009	1	0	1	1	47.4158	6.81607	1	0	47.4158	46.5243	46.5243	8680.53	0.809669	16.8	6.81607	0	8654.43	0	0
DATA	299	4	44	ug|DR376987	at|chr1:015834244-015834192	0		7	TGATGTTTGTGAGTAGAGGAGAAGACAAATGGCTCATCGGACTCTGATTCATCTCCAATT	197	0	A_84_P796086	AT1G72360	DR376987	ug|992465 CERES-131 Arabidopsis thaliana cDNA clone 41785 3', mRNA sequence [DR376987]	10952	273.455	0	1	7.948821e+000	7.818878e+000	1	0	61	5.383607e+001	51	1.426555e+001	1.334340e+001	32	1.556250e+001	16	5.558704e+000	5.930400e+000	0	0	0	0	0	0	0	6.42021	6.31526	1	0.00881423	1	0	47.4159	5.5587	1	0	47.4159	55.8519	55.8519	47.0904	0.807694	15.5625	5.5587	0	21.0417	1	0
DATA	300	4	45	tair|AT1G52191.1|ref|NM_001123996	at|chr1:19443124-19443065	0		328	CCACAGGTAGACTATGGATGAGCCTGTTGAAGACACCATTTAGCCTAAATGTCAAACACA	199	0	A_84_P754512	AT1G52191	AT1G52191.1	tair|similar to thioesterase family protein [Arabidopsis thaliana] (TAIR:AT3G16175.1); similar to hypothetical protein [Vitis vinifera] (GB:CAN75402.1); contains domain Thioesterase/thiol ester dehydrase-isomerase (SSF54637); contains domain no descriptio	10977.5	273.352	7.83469	1	7.834693e+000	7.798928e+000	1	0	65	4.673846e+001	45	1.286380e+001	1.482600e+001	25	1.836000e+001	18	7.239245e+000	7.413000e+000	0	0	0	0	0	0	0	-0.669641	6.28254	0	0.782097	1	0	47.4081	7.23924	1	0	47.4081	57.5363	57.5363	39.9928	0.805564	18.36	7.23924	0	13.991	1	0
DATA	301	4	46	tair|AT3G09200.2|tair|AT3G09200.1|ref|NM_001084656|ref|NM_111754	at|chr3:2825002-2824943	0		118	AAGAAGATCGCCTACGATACCAAGCTATGTCAGCTTATCGATGAGTACACCCAGATCTTG	201	0	A_84_P810958	AT3G09200	AT3G09200.2	tair|60S acidic ribosomal protein P0 (RPP0B) [AT3G09200.2]	11002.1	273.389	0	1	6.216148e+003	6.216640e+002	0	0	64	5.041828e+003	4845	9.390321e+002	1.060800e+003	42	1.628571e+001	16	5.152720e+000	4.818450e+000	0	0	0	0	0	0	0	4994.42	499.481	1	9.27517e-312	1	1	47.4088	5.15272	1	0	47.4088	48.2044	48.2044	5035.08	0.803459	16.2857	5.15272	0	5009.12	0	0
DATA	302	4	47	tair|AT3G61670.1|ref|NM_116032|ta|TA47630_3702|tc|TC305977	at|chr3:22830397-22830456	0		512	GAAGATACAGCCAAACCGGTTTCAGCTAGTTCCCCAGAGAAAGCAATATTGGATTCTAGT	203	0	A_84_P830318	AT3G61670	AT3G61670.1	tair|similar to unknown protein [Arabidopsis thaliana] (TAIR:AT2G46380.1); similar to unnamed protein product [Vitis vinifera] (GB:CAO65830.1) [AT3G61670.1]	11028.4	273.427	0	1	1.159334e+002	1.399676e+001	1	0	63	1.402857e+002	136	3.914260e+001	3.335850e+001	40	1.620000e+001	15.5	5.150056e+000	5.374425e+000	0	0	0	0	0	0	0	92.8738	11.2127	1	1.35795e-075	1	1	47.4119	5.15006	1	0	47.4119	57.5363	57.5363	133.54	0.801096	16.2	5.15006	0	107.602	0	0
DATA	303	4	48	tair|AT1G01880.1|ref|NM_100069|tc|NP302922	at|chr1:306633-306574	0		1637	AAAGAAGAGACAGGCAACTTCTACTAGTAGTAGTAACCTTACAAAGTCGGTCAGGCGTCG	205	0	A_84_P20001	AT1G01880	AT1G01880.1	tair|DNA repair protein, putative [AT1G01880.1]	11053.2	273.485	0	1	6.938607e+002	6.983042e+001	1	1	64	6.016563e+002	585.5	1.202255e+002	1.086005e+002	38	1.623684e+001	16	5.122469e+000	5.930400e+000	0	0	0	0	0	0	0	554.246	55.7795	1	4.47069e-180	1	1	47.4107	5.12247	1	0	47.4107	46.8651	46.8651	594.911	0.798785	16.2368	5.12247	0	568.992	0	0
DATA	304	4	49	tair|AT1G48910.1|ref|NM_103784|ta|DQ056487|tc|TC288515	at|chr1:18097375-18097434	0		1084	GTGCTGAGGATGCTATGTCTGTAGCCGACGACATCAGATCTATCTTGGCTACCTTAAAAA	207	0	A_84_P18152	YUC10	AT1G48910.1	tair|YUC10; monooxygenase [AT1G48910.1]	11079	273.455	7.92618	1	7.926184e+000	7.890002e+000	0	0	62	4.601613e+001	45	1.187019e+001	1.186080e+001	38	1.613158e+001	16	4.679865e+000	5.189100e+000	0	0	0	0	0	0	0	-1.39873	6.28254	0	0.563629	1	0	47.4149	4.67987	1	0	47.4149	55.8519	55.8519	39.2704	0.796266	16.1316	4.67987	0	13.3646	1	0
DATA	305	4	50	tair|AT5G46140.1|ref|NM_123983|ug|EG449818|ug|AY735701	at|chr5:18722949-18722890	0		780	TTGATCTCAACTTCAAGGAGAAGGATAAGCTCGAGTTTGTCGAGGTGCGAAAAACAGATC	209	0	A_84_P791052	AT5G46140	AT5G46140.1	tair|similar to unknown protein [Arabidopsis thaliana] (TAIR:AT5G46130.1); contains InterPro domain Protein of unknown function DUF295 (InterPro:IPR005174) [AT5G46140.1]	11104	273.677	0	1	4.401015e+001	9.055795e+000	1	0	64	8.234375e+001	80	2.463075e+001	2.779875e+001	35	1.768571e+001	16	6.610025e+000	6.671700e+000	0	0	0	0	0	0	0	34.9355	7.18855	1	2.02068e-029	1	1	47.4082	6.61003	1	0	47.4082	45.4864	45.4864	75.5981	0.793806	17.6857	6.61003	0	49.6922	0	0
DATA	306	4	51	tair|AT5G50340.1|ref|NM_124415|ug|AK226617|tc|TC313021	at|chr5:20508932-20508873	0		1793	AGTTTGAAAGAGATTGAGATAATCGGATGCAAGAATCTGAAAGAGTTAATCAATGCTGTG	211	0	A_84_P16889	AT5G50340	AT5G50340.1	tair|ATP binding / ATP-dependent peptidase/ damaged DNA binding / nucleoside-triphosphatase/ nucleotide binding / serine-type endopeptidase [AT5G50340.1]	11129.2	273.5	0	1	1.208392e+003	1.210999e+002	2	1	63	1.003429e+003	971	1.727299e+002	1.645686e+002	28	1.885714e+001	18	6.824326e+000	5.559750e+000	0	0	0	0	0	0	0	955.994	95.8056	1	1.07202e-212	1	1	47.4349	6.82433	1	0	47.4349	45.1352	45.1352	996.683	0.791129	18.8571	6.82433	0	970.776	0	0
DATA	307	4	52	tair|AT1G11592.1|tair|AT1G11592.2|ref|NR_022069|ref|NR_022070	at|chr1:3895373-3895314	0		967	TACCAAATCTGTGATGATCTGAAATCTTGTGTCCATAAGTTCGGTTCCCGATTCCTTCCC	213	0	A_84_P753401	AT1G11592	AT1G11592.1	tair|other RNA [AT1G11592.1]	11154.7	273.652	0	1	3.656330e+003	3.657198e+002	0	0	66	2.930212e+003	2847.5	6.273888e+002	7.494543e+002	32	1.659375e+001	17	4.696322e+000	4.633125e+000	0	0	0	0	0	0	0	2882.8	288.348	1	7.97959e-279	1	1	47.4147	4.69632	1	0	47.4147	45.835	45.835	2923.47	0.78844	16.5938	4.69632	0	2897.55	0	0
DATA	308	4	53	tair|AT5G48657.2|tair|AT5G48657.1|ref|NM_203180|ref|NM_203181	at|chr5:19751255-19751196	0		784	TGGAGATGTAAGGAGTAGTTTTTGCTAAAACATTATGCAACTTCTGTTACTCTATTTGCG	215	0	A_84_P555790	AT5G48657	AT5G48657.2	tair|defense protein-related [AT5G48657.2]	11180	273.652	0	1	4.057883e+002	4.135925e+001	0	0	65	3.662000e+002	354	8.217934e+001	9.488640e+001	43	1.716279e+001	16	5.567466e+000	6.671700e+000	0	0	0	0	0	0	0	318.807	32.4939	1	4.33914e-147	1	1	47.3928	5.56747	1	0	47.3928	46.5243	46.5243	359.454	0.785649	17.1628	5.56747	0	333.513	0	0
DATA	309	4	54	tair|AT2G01735.1|ref|NM_179593|ug|AK227479|ta|TA41839_3702	at|chr2:325877-325936	0		1089	ACCACTGATCAATCTTGAAGACAAAACTCAACCAACCAGAGGGAATAAGATTCTGCACAT	217	0	A_84_P756924	RIE1	AT2G01735.1	tair|RIE1 (RING-FINGER PROTEIN FOR EMBRYOGENESIS); zinc ion binding [AT2G01735.1]	11205.5	273.543	0	1	3.776119e+003	3.776972e+002	0	0	66	3.003091e+003	2883	7.272586e+002	7.980094e+002	26	1.757692e+001	18	4.119933e+000	3.706500e+000	0	0	0	0	0	0	0	2955.71	295.637	1	2.54216e-280	1	1	47.3841	4.11993	1	0	47.3841	47.2035	47.2035	2996.35	0.782737	17.5769	4.11993	0	2970.38	0	0
DATA	310	4	55		 	0		0		219	1	RC1	RC1	RC1		11231.1	274.031	8.09231	1	8.092309e+000	8.055369e+000	0	0	66	4.136364e+001	40	1.101137e+001	1.093418e+001	37	1.608108e+001	17	4.399358e+000	4.447800e+000	0	0	0	0	0	0	0	-6.0004	6.28254	0	0.0142175	1	0	47.364	4.39936	1	0	47.364	45.835	45.835	34.6179	0.77992	16.0811	4.39936	0	8.60467	1	0
DATA	311	4	56	tair|AT5G28950.1|ref|NM_122779	unmapped	0		367	ATCAACAGAGAGAATATGCCAATCAGTGGAGAGAAACAATAGCATCAAACATGTGGAACA	221	0	A_84_P10217	AT5G28950	AT5G28950.1	tair|similar to unknown protein [Arabidopsis thaliana] (TAIR:AT5G41980.1); similar to hypothetical protein [Vitis vinifera] (GB:CAN67849.1); contains domain PTHR22930 (PTHR22930) [AT5G28950.1]	11256.7	273.698	8.12468	1	8.124679e+000	8.087590e+000	2	0	62	4.696774e+001	46	1.183350e+001	1.093418e+001	32	1.534375e+001	16	3.907060e+000	4.077150e+000	0	0	0	0	0	0	0	-0.395262	6.28254	0	0.870303	1	0	47.363	3.90706	1	0	47.363	44.4243	44.4243	40.222	0.776812	15.3438	3.90706	0	14.1699	1	0
DATA	312	4	57	tair|AT3G18600.1|ref|NM_112746|ta|TA39962_3702|tc|TC283336	at|chr3:6399979-6399831	0		1692	TGGCTGTTGCTGAATCGTTCTGCTTCTCTTCGCCGCCTAAAGTGAATCTGAACATAGAAA	223	0	A_84_P24066	AT3G18600	AT3G18600.1	tair|DEAD/DEAH box helicase, putative [AT3G18600.1]	11281.6	273.849	0	1	1.226974e+004	1.227001e+003	0	0	65	9.542662e+003	8978	1.947260e+003	2.134203e+003	33	1.593939e+001	14	5.623274e+000	5.930400e+000	0	0	0	0	0	0	0	9495.3	949.551	1	0	1	1	47.3628	5.62327	1	0	47.3628	48.5334	48.5334	9535.92	0.773879	15.9394	5.62327	0	9509.81	0	0
DATA	313	4	58	tair|AT1G32172.1|ref|NR_022193|ug|EF183178	at|chr1:11580437-11580496	0		1951	GCCAAGCTAGATTGTCGTATCTTGGAGGTTCAACGGTTCAAAATTTAATTCGCATCTTCA	225	0	A_84_P754363	AT1G32172	AT1G32172.1	tair|other RNA [AT1G32172.1]	11307.4	273.863	8.18851	1	8.188514e+000	8.158191e+000	0	0	65	4.996923e+001	46	1.464258e+001	1.556730e+001	44	1.550000e+001	15.5	4.014509e+000	3.706500e+000	0	0	0	0	0	0	0	2.61479	6.28798	0	0.281087	1	0	47.3544	4.01451	1	1	47.3544	48.5334	48.5334	43.2235	0.770757	15.5	4.01451	0	17.0549	1	0
DATA	314	4	59	tair|AT2G24120.1|tair|AT2G24120.2|ref|NM_201796|ref|NM_127973	at|chr2:10256524-10256465	0		3006	TACCCGAATCTCGTGTTTCCTCCAGTACCAAAGAGAGGTGATTTCGATTTAAAGGAAGTT	227	0	A_84_P16367	PDE319/SCA3	AT2G24120.1	tair|PDE319/SCA3 (SCABRA 3); DNA binding / DNA-directed RNA polymerase [AT2G24120.1]	11332.4	273.563	0	1	6.908806e+003	6.909291e+002	0	0	64	5.350625e+003	5224.5	1.129936e+003	1.354355e+003	38	1.763158e+001	17	6.511616e+000	7.042350e+000	0	0	0	0	0	0	0	5303.27	530.365	1	2.35119e-315	1	1	47.3516	6.51162	1	0	47.3516	50.7771	50.7771	5343.88	0.767611	17.6316	6.51162	0	5317.65	0	0
DATA	315	4	60	tc|NP221488	at|chr1:16713849-16713908	0		307	GGGATTGGAGAGCAAGAGAAGATGGGATCTATTTAAAGAAAGAAGCTGGCGAGGCATTAT	229	0	A_84_P840517	NP221488	NP221488	tc|GB|AC022314.5|AAF79667.1 F9C16.21 [NP221488]	11358.4	273.427	0	1	2.205016e+001	8.510019e+000	0	0	64	6.421875e+001	62.5	1.517984e+001	1.649393e+001	38	1.718421e+001	16	6.207473e+000	7.783650e+000	0	0	0	0	0	0	0	16.8542	6.50469	1	1.16241e-010	1	0	47.3646	6.20747	1	0	47.3646	57.5363	57.5363	57.4731	0.764356	17.1842	6.20747	0	31.1655	0	0
DATA	316	4	61	ta|TA52628_3702|tc|TC290446	at|chr2:15032750-15032687	0		1055	AAACCGAGTCAAGAAACATCTCGAGAAATATACCCGGCAGAATTGGTTTTAGCGGGATAT	231	0	A_84_P836811	TA52628_3702	TA52628_3702	tc|NM_129132 carbohydrate transporter/ sugar porter {Arabidopsis thaliana} (exp=-1; wgp=0; cg=0), partial (39%) [TC290446]	11383.3	273.742	8.28957	1	8.289571e+000	8.256098e+000	0	0	64	4.943750e+001	48.5	1.401572e+001	1.278742e+001	37	1.686486e+001	15	6.259048e+000	5.930400e+000	0	0	0	0	0	0	0	2.04446	6.28587	0	0.398967	1	0	47.393	6.25905	1	0	47.393	45.1352	45.1352	42.6918	0.76136	16.8649	6.25905	0	16.2951	1	0
DATA	317	4	62	tair|AT5G64880.1|ref|NM_125886|ug|AK229074|ta|TA40892_3702	at|chr5:25951249-25951308	0		727	CAACGCATTCGCTTTTTTCTTTTTGCGTGAAAACGATATTGTCACTGTGGTTAAATTATC	233	0	A_84_P202428	AT5G64880	AT5G64880.1	tair|unknown protein [AT5G64880.1]	11408.9	273.5	0	1	2.587276e+003	2.588603e+002	2	1	61	2.008852e+003	1954	3.415729e+002	3.165351e+002	37	1.648649e+001	16	4.457339e+000	4.447800e+000	0	0	0	0	0	0	0	1961.43	196.243	1	9.50677e-256	1	1	47.4257	4.45734	1	0	47.4257	51.0895	51.0895	2002.11	0.758105	16.4865	4.45734	0	1975.62	0	0
DATA	318	4	63	tair|AT1G64890.1|ref|NM_105163|ug|DR380930|ta|TA37244_3702	at|chr1:24114651-24114710	0		1361	AGTTAGCGGATATCTTGGAATCGTTCTTGCATCGTTTGTCGGTGTAACAGAGGATGATTT	235	0	A_84_P822038	AT1G64890	AT1G64890.1	tair|integral membrane transporter family protein [AT1G64890.1]	11433.6	273.5	0	1	9.563854e+002	9.599983e+001	2	0	64	7.695625e+002	758.5	1.684738e+002	1.662365e+002	54	1.787037e+001	16.5	6.590577e+000	7.227675e+000	0	0	0	0	0	0	0	722.099	72.4827	1	6.71343e-196	1	1	47.4638	6.59058	1	0	47.4638	47.8731	47.8731	762.817	0.755029	17.8704	6.59058	0	736.231	0	0
DATA	319	4	64	tair|AT2G45360.1|ref|NM_130099|tc|TC295369	at|chr2:18706252-18706311	0		492	AAATGGCACGATGTGTTGAAAAGAGGAACACGTGTGGTGAGATCCGTGTTTTTACCGGTT	237	0	A_84_P88159	AT2G45360	AT2G45360.1	tair|similar to unknown protein [Arabidopsis thaliana] (TAIR:AT3G60780.1); similar to unnamed protein product [Vitis vinifera] (GB:CAO24498.1); contains InterPro domain Protein of unknown function DUF1442 (InterPro:IPR009902) [AT2G45360.1]	11459.9	273.5	0	1	1.297865e+002	1.543645e+001	0	0	64	1.450781e+002	145.5	4.038045e+001	3.613837e+001	38	1.981579e+001	18.5	6.467613e+000	7.413000e+000	0	0	0	0	0	0	0	97.5701	11.6047	1	2.60742e-078	1	1	47.508	6.46761	1	0	47.508	56.9804	56.9804	138.332	0.751774	19.8158	6.46761	0	111.634	0	0
DATA	320	4	65	tair|AT2G12557.1|ref|NM_001124833	at|chr2:5129001-5129060	0		27	AGAAAAAGAGAGGATAGAGCTTTAGCAAGATCCTCCCCTGAGTTTAGTGAACCTGGCATA	239	0	A_84_P758267	AT2G12557	AT2G12557.1	tair|unknown protein [AT2G12557.1]	11485	274.099	0	1	1.667834e+001	8.553789e+000	1	0	66	6.004545e+001	59	1.165192e+001	1.315807e+001	38	1.813158e+001	17	6.963888e+000	6.486375e+000	0	0	0	0	0	0	0	12.4895	6.40548	1	8.09734e-007	1	0	47.5559	6.96389	1	0	47.5559	46.8651	46.8651	53.2998	0.748847	18.1316	6.96389	0	26.4736	0	0
DATA	321	4	66	tair|AT3G07360.1|tair|AT3G07360.3|tair|AT3G07360.2|ref|NM_001035579	at|chr3:2356491-2356550	0		1417	AAAGAAGAGGAGAATGCTCATGGAACGATAACAAAGCTTTCGCGTGAAGGAACTTCAAGG	241	0	A_84_P758964	AT3G07360	AT3G07360.1	tair|armadillo/beta-catenin repeat family protein / U-box domain-containing protein [AT3G07360.1]	11510.1	274.156	0	1	1.310356e+004	1.310384e+003	0	0	66	9.820258e+003	9179.5	1.929217e+003	2.219823e+003	29	1.496552e+001	14	5.123355e+000	5.930400e+000	0	0	0	0	0	0	0	9772.65	977.285	1	0	1	1	47.6059	5.12336	1	0	47.6059	45.4864	45.4864	9813.51	0.745801	14.9655	5.12336	0	9786.56	0	0
DATA	322	4	67	tair|AT5G38500.1|ref|NM_123211|tc|NP236569	at|chr5:15433540-15433481	0		943	ATATTAGTGTGGGAACGATTCTTGTGTGTCAAGCCAAGCAGGAAGACGAAGACAAAGACG	243	0	A_84_P531960	AT5G38500	AT5G38500.1	tair|DNA binding [AT5G38500.1]	11536.1	273.5	8.50002	0	8.500016e+000	8.474430e+000	0	0	64	5.117188e+001	50.5	1.590104e+001	2.020042e+001	41	1.882927e+001	18	7.693837e+000	8.895600e+000	0	0	0	0	0	0	0	3.51277	6.29235	0	0.148288	1	0	47.6591	7.69384	1	0	47.6591	65	65	44.4262	0.74251	18.8293	7.69384	0	17.3491	1	0
DATA	323	4	68	ug|CD532728|ta|TA32582_3702|ta|CD534562|ta|BP659285	at|chr1:1559039-1559098	0		158	AAACTCGTCATAAATAGACCATCCCAATTCCCAAATGGCTTAGAAGCAAATGTCCAGGGC	245	0	A_84_P799685	CD532728	CD532728	ug|28I22 Arabidopsis Leaf Senescence Library Arabidopsis thaliana cDNA 3', mRNA sequence [CD532728]	11561.3	274.317	0	1	3.418513e+001	9.154886e+000	0	0	64	7.300000e+001	71.5	1.824872e+001	1.871782e+001	41	1.475610e+001	16	4.164015e+000	3.706500e+000	0	0	0	0	0	0	0	25.2888	6.77241	1	3.13208e-019	1	0	47.7112	4.16402	1	0	47.7112	44.7812	44.7812	66.2543	0.739759	14.7561	4.16402	0	39.0216	0	0
DATA	324	4	69	tair|AT4G32605.1|ref|NM_001085012|ta|TA38832_3702|ta|DR377398	at|chr4:15726504-15726445	0		697	CCTACTGCGATGGTTCAAATCAGTTGGCACGTTTGTTCATGAAAACCCATCTGCAGAAAA	247	0	A_84_P10093	AT4G32605	AT4G32605.1	tair|transcription factor [AT4G32605.1]	11586.4	274	0	1	1.132234e+004	1.132266e+003	0	0	65	8.389846e+003	8094	1.713465e+003	1.816185e+003	26	1.526923e+001	15.5	4.229021e+000	3.521175e+000	0	0	0	0	0	0	0	8342.09	834.233	1	0	1	1	47.754	4.22902	1	0	47.754	48.5334	48.5334	8383.1	0.736782	15.2692	4.22902	0	8355.72	0	0
DATA	325	4	70	ug|BP577321	at|chr1:23779934-23779875	0		289	TTGAATGTGTTGCATAGTTTGCTAAGCTCCTTCCCTAAAAGCGGTACTCCGCAATAAAAC	249	0	A_84_P794751	BP577321	BP577321	ug|BP577321 RAFL14 Arabidopsis thaliana cDNA clone RAFL14-96-E03 3', mRNA sequence [BP577321]	11612.4	273.427	0	1	3.111642e+001	9.110508e+000	0	0	64	7.064063e+001	70	1.916459e+001	1.760587e+001	35	1.677143e+001	18	5.018118e+000	5.189100e+000	0	0	0	0	0	0	0	22.8306	6.68451	1	1.20118e-016	1	0	47.8101	5.01812	1	0	47.8101	57.5363	57.5363	63.8949	0.733714	16.7714	5.01812	0	36.3671	0	0
DATA	326	4	71	tair|AT4G34100.2|tair|AT4G34100.1|ref|NM_001125641|ref|NM_119571	at|chr4:16332273-16332329	0		1441	GCTTGCTACTGATCTCCTGAAAGGTTCTACTGTTGGGGCCTCAAAGCTTTCTGATATTAA	251	0	A_84_P832362	AT4G34100	AT4G34100.2	tair|similar to protein binding / zinc ion binding [Arabidopsis thaliana] (TAIR:AT4G32670.1); similar to predicted protein [Physcomitrella patens subsp. patens] (GB:EDQ59867.1); similar to unnamed protein product [Vitis vinifera] (GB:CAO47840.1); similar 	11637.2	273.653	0	1	6.413640e+002	6.470955e+001	0	0	64	5.167344e+002	494	1.237608e+002	1.182373e+002	28	1.546429e+001	15	5.520884e+000	5.189100e+000	0	0	0	0	0	0	0	468.886	47.3076	1	4.39664e-170	1	1	47.8486	5.52088	1	0	47.8486	49.1849	49.1849	509.989	0.731076	15.4643	5.52088	0	482.294	0	0
DATA	327	4	72	tair|AT2G43250.1|ref|NM_129887|ug|AK228887|ta|TA50897_3702	at|chr2:17984885-17984944	0		580	TTATCAGAGAGATCTGCTAGTGATGCTGAGTGTCTTATACGAGAAAATCGTCCTGGTGCG	253	0	A_84_P833751	AT2G43250	AT2G43250.1	tair|similar to unnamed protein product [Vitis vinifera] (GB:CAO67796.1) [AT2G43250.1]	11662.7	273.827	0	1	5.491139e+001	1.022423e+001	1	0	65	8.787692e+001	85	2.289344e+001	2.298030e+001	42	1.578571e+001	14	5.899714e+000	5.745075e+000	0	0	0	0	0	0	0	40.0003	7.44785	1	1.37922e-034	1	1	47.8767	5.89971	1	0	47.8767	48.8603	48.8603	81.1312	0.728451	15.7857	5.89971	0	53.2578	0	0
DATA	328	4	73	tair|AT2G18670.1|tair|AT2G18680.1|ref|NM_127423|ref|NM_127424	at|chr2:8102666-8102725	0		1926	CTGAGGGATGTTGAATATACGAAATTGTCATCCACTACTCCCATGGGAGGATTGCCTTGA	255	0	A_84_P824985	AT2G18670	AT2G18670.1	tair|zinc finger (C3HC4-type RING finger) family protein [AT2G18670.1]	11688.5	273.5	0	0	9.488052e+001	1.284332e+001	1	1	66	1.167727e+002	115	2.701726e+001	2.668680e+001	35	1.457143e+001	14	5.065952e+000	5.559750e+000	0	0	0	0	0	0	0	68.8638	9.32162	1	1.11543e-059	1	1	47.9089	5.06595	1	0	47.9089	65	65	110.027	0.725795	14.5714	5.06595	0	81.974	0	0
DATA	329	4	74	tair|AT2G03030.1|ref|NM_126355	at|chr2:890387-890446	0		482	TAAGGCGGTTCAGTGTGTTGTAGCAACGATTGGACTTGAGGAAGAAGAAGAGAATCATTT	257	0	A_84_P755996	AT2G03030	AT2G03030.1	tair|Toll-Interleukin-Resistance (TIR) domain-containing protein [AT2G03030.1]	11713.8	273.792	0	1	1.030894e+001	8.744945e+000	2	0	63	5.539683e+001	56	1.563344e+001	1.482600e+001	40	1.647500e+001	15	5.495861e+000	5.930400e+000	0	0	0	0	0	0	0	7.45815	6.32665	1	0.00244802	1	0	47.9387	5.49586	1	0	47.9387	47.5395	47.5395	48.6511	0.723464	16.475	5.49586	0	20.4024	1	0
DATA	330	4	75	tair|AT1G80010.1|ref|NM_106650|tc|TC281981	at|chr1:30104679-30104738	0		2281	CTGGGAAGCGTTTAGAGAGTGTGCCAATAAGGTCCAATTTGTGACAGAGAAGCCTTCATA	259	0	A_84_P18108	FRS8	AT1G80010.1	tair|FRS8 (FAR1-related sequence 8); zinc ion binding [AT1G80010.1]	11738.6	273.986	0	1	1.211455e+004	1.211487e+003	0	0	65	8.786092e+003	8250	1.904543e+003	2.078605e+003	31	1.767742e+001	17	6.182702e+000	5.559750e+000	0	0	0	0	0	0	0	8738.12	873.835	1	0	1	1	47.9687	6.1827	1	0	47.9687	47.8731	47.8731	8779.35	0.721291	17.6774	6.1827	0	8750.9	0	0
DATA	331	4	76	tair|AT4G09700.1|tc|TC288917	unmapped	0		953	TAACTTCAGGAGAGACTCAGTAAGATCAGGGTTTGATTTGCATCCTCATGATCGTTCTCA	261	0	A_84_P595600	AT4G09700	AT4G09700.1	tair|transposable element gene [AT4G09700.1]	11764.6	273.427	8.77797	0	8.777966e+000	8.737895e+000	0	0	64	4.229688e+001	41.5	1.169952e+001	1.130482e+001	26	1.665385e+001	17	4.655683e+000	4.262475e+000	0	0	0	0	0	0	0	-5.69978	6.28254	0	0.0197353	1	0	47.9967	4.65568	1	1	47.9967	65	65	35.5512	0.718999	16.6538	4.65568	0	6.90246	1	0
DATA	332	4	77		 	66	Structural	0		1	1	DarkCorner	DarkCorner	DarkCorner		11789.5	274	8.7997	1	8.799695e+000	8.759525e+000	0	0	62	4.114516e+001	41	1.301052e+001	1.241677e+001	25	1.808000e+001	18	4.906798e+000	5.930400e+000	0	0	0	0	0	0	0	-6.88646	6.28254	0	0.0050438	1	0	48.0316	4.9068	1	0	48.0316	44.4243	44.4243	34.3995	0.717224	18.08	4.9068	0	5.52918	0	0
DATA	333	4	78		 	66	Structural	0		1	1	DarkCorner	DarkCorner	DarkCorner		11814.4	274.322	8.82011	1	8.820105e+000	8.779842e+000	1	0	63	4.077778e+001	40	1.218334e+001	1.482600e+001	35	1.888571e+001	18	5.416594e+000	5.559750e+000	0	0	0	0	0	0	0	-7.29061	6.28254	0	0.00303881	1	0	48.0684	5.41659	1	0	48.0684	42.2201	42.2201	34.0321	0.715564	18.8857	5.41659	0	4.93667	0	0
DATA	334	4	79		 	66	Structural	0		1	1	DarkCorner	DarkCorner	DarkCorner		11840.2	274.145	8.84022	1	8.840222e+000	8.799868e+000	1	0	65	3.860000e+001	38	1.066654e+001	9.636900e+000	42	1.600000e+001	16	6.148567e+000	5.559750e+000	0	0	0	0	0	0	0	-9.50979	6.28254	0	0.000131024	1	0	48.1098	6.14857	1	0	48.1098	46.1809	46.1809	31.8543	0.713936	16	6.14857	0	2.5269	0	0
DATA	335	4	80		 	66	Structural	0		1	1	DarkCorner	DarkCorner	DarkCorner		11865.8	274.083	8.85721	1	8.857205e+000	8.816773e+000	0	0	66	4.169697e+001	42	1.002300e+001	1.019287e+001	33	1.496970e+001	14	4.933843e+000	4.447800e+000	0	0	0	0	0	0	0	-6.45506	6.28254	0	0.00846239	1	0	48.152	4.93384	1	0	48.152	46.8651	46.8651	34.9513	0.712567	14.9697	4.93384	0	5.38353	0	0
DATA	336	4	81		 	66	Structural	0		1	1	DarkCorner	DarkCorner	DarkCorner		11891.5	273.831	8.8719	1	8.871896e+000	8.831396e+000	3	0	62	4.141935e+001	40.5	1.052950e+001	1.093418e+001	35	1.605714e+001	16	5.723753e+000	6.301050e+000	0	0	0	0	0	0	0	-6.77395	6.28254	0	0.00578612	1	0	48.1933	5.72375	1	0	48.1933	47.5395	47.5395	34.6737	0.711387	16.0571	5.72375	0	4.859	0	0
DATA	337	4	82		 	66	Structural	0		1	1	DarkCorner	DarkCorner	DarkCorner		11916.8	273.859	8.8825	1	8.882497e+000	8.841949e+000	1	0	65	4.296923e+001	43	1.123328e+001	1.260210e+001	37	1.502703e+001	15	5.595070e+000	6.671700e+000	0	0	0	0	0	0	0	-5.28088	6.28254	0	0.0305416	1	0	48.2501	5.59507	1	0	48.2501	45.835	45.835	36.2235	0.710538	15.027	5.59507	0	6.15387	0	0
DATA	338	4	83		 	66	Structural	0		1	1	DarkCorner	DarkCorner	DarkCorner		11942.1	273.918	8.88978	1	8.889783e+000	8.849202e+000	0	0	66	3.918182e+001	39	1.044533e+001	1.019287e+001	39	1.376923e+001	13	4.642263e+000	4.447800e+000	0	0	0	0	0	1	0	-9.14129	6.28254	0	0.00023003	1	0	48.3231	4.64226	1	0	48.3231	46.8651	46.8651	32.4361	0.709956	13.7692	4.64226	0	2.10159	0	0
DATA	339	4	84		 	66	Structural	0		1	1	DarkCorner	DarkCorner	DarkCorner		11967.8	274.385	8.89255	1	8.892546e+000	8.851952e+000	2	0	62	4.103226e+001	41	1.028283e+001	9.080925e+000	35	1.348571e+001	13	5.037340e+000	4.447800e+000	0	0	0	0	0	1	0	-7.36777	6.28254	0	0.00275206	1	0	48.4	5.03734	1	0	48.4	45.1352	45.1352	34.2866	0.709735	13.4857	5.03734	0	3.66869	0	0
DATA	340	4	85		 	66	Structural	0		1	1	DarkCorner	DarkCorner	DarkCorner		11993.2	273.742	8.89418	1	8.894176e+000	8.853575e+000	1	0	65	4.376923e+001	43	1.102521e+001	1.037820e+001	399	1.599749e+001	16	5.257920e+000	5.189100e+000	0	0	0	0	0	0	0	-4.72352	6.28254	0	0.0526269	1	0	48.4928	5.25792	1	0	48.4928	45.835	45.835	37.0235	0.709605	15.9975	5.25792	0	6.13668	0	0
DATA	341	5	1		 	66	Structural	0		1	1	DarkCorner	DarkCorner	DarkCorner		9846.4	280.239	7.19495	1	7.194949e+000	7.162104e+000	0	0	65	4.076923e+001	40	1.180674e+001	1.111950e+001	391	1.605627e+001	16	5.295078e+000	4.447800e+000	0	0	0	0	0	0	0	-4.23895	6.28254	0	0.0816038	1	0	45.0082	5.29508	1	0	45.0082	46.5243	46.5243	34.0235	0.877192	16.0563	5.29508	0	-1.99675	0	0
DATA	342	5	2		 	66	Structural	0		1	1	DarkCorner	DarkCorner	DarkCorner		9872.29	280.087	7.23537	1	7.235371e+000	7.202342e+000	1	0	65	4.116923e+001	40	9.897236e+000	1.111950e+001	37	1.524324e+001	15	6.038789e+000	7.413000e+000	0	0	0	0	0	0	0	-4.03851	6.28254	0	0.0969251	1	0	45.2077	6.03879	1	0	45.2077	46.1809	46.1809	34.4235	0.872291	15.2432	6.03879	0	-1.18695	0	0
DATA	343	5	3		 	66	Structural	0		1	1	DarkCorner	DarkCorner	DarkCorner		9897.8	280.133	7.27179	1	7.271787e+000	7.238592e+000	1	0	65	3.949231e+001	38	1.020589e+001	1.037820e+001	30	1.480000e+001	14	4.693356e+000	5.189100e+000	0	0	0	0	0	0	0	-5.91695	6.28254	0	0.0155913	1	0	45.4093	4.69336	1	0	45.4093	48.5334	48.5334	32.7466	0.867923	14.8	4.69336	0	-2.47214	0	0
DATA	344	5	4		 	66	Structural	0		1	1	DarkCorner	DarkCorner	DarkCorner		9923.5	280.352	7.3052	1	7.305199e+000	7.271851e+000	0	0	66	4.095455e+001	41.5	1.053263e+001	1.167547e+001	26	1.546154e+001	16	4.474200e+000	4.447800e+000	0	0	0	0	0	0	0	-4.64372	6.28254	0	0.0566942	1	0	45.5983	4.4742	1	0	45.5983	57.5363	57.5363	34.2089	0.863953	15.4615	4.4742	0	-0.626905	0	0
DATA	345	5	5		 	66	Structural	0		1	1	DarkCorner	DarkCorner	DarkCorner		9948.43	280.375	7.33502	1	7.335019e+000	7.301535e+000	0	0	64	3.750000e+001	38	9.979344e+000	1.130482e+001	25	1.508000e+001	14	4.405678e+000	4.447800e+000	0	0	0	0	0	0	0	-8.27019	6.28254	0	0.000816672	1	0	45.7702	4.40568	1	0	45.7702	48.2044	48.2044	30.7543	0.860441	15.08	4.40568	0	-3.71419	0	0
DATA	346	5	6		 	66	Structural	0		1	1	DarkCorner	DarkCorner	DarkCorner		9973.58	280.375	7.3625	1	7.362495e+000	7.328886e+000	3	0	61	3.988525e+001	41	9.516824e+000	8.895600e+000	30	1.576667e+001	17	4.994365e+000	5.559750e+000	0	0	0	0	0	0	0	-6.04376	6.28254	0	0.0135472	1	0	45.929	4.99436	1	0	45.929	45.1352	45.1352	33.1396	0.85723	15.7667	4.99436	0	-0.965979	0	0
DATA	347	5	7		 	66	Structural	0		1	1	DarkCorner	DarkCorner	DarkCorner		9999.3	280.282	7.38815	1	7.388149e+000	7.354422e+000	2	0	62	3.746774e+001	37	1.078207e+001	1.000755e+001	36	1.675000e+001	17.5	5.437305e+000	6.671700e+000	0	0	0	0	0	0	0	-8.61661	6.28254	0	0.000498812	1	0	46.0843	5.43731	1	0	46.0843	47.5395	47.5395	30.722	0.854253	16.75	5.43731	0	-3.01872	0	0
DATA	348	5	8		 	66	Structural	0		1	1	DarkCorner	DarkCorner	DarkCorner		10024.5	280.274	7.41082	1	7.410819e+000	7.376989e+000	0	0	66	4.078788e+001	41	9.895633e+000	9.451575e+000	37	1.672973e+001	17	5.834041e+000	6.671700e+000	0	0	0	0	0	0	0	-5.44588	6.28254	0	0.0257883	1	0	46.2338	5.83404	1	0	46.2338	48.8603	48.8603	34.0422	0.85164	16.7297	5.83404	0	0.649068	0	0
DATA	349	5	9		 	66	Structural	0		1	1	DarkCorner	DarkCorner	DarkCorner		10050.5	280.352	7.43182	1	7.431816e+000	7.397890e+000	2	0	64	3.935938e+001	38.5	1.019394e+001	1.074885e+001	38	1.692105e+001	16	5.369491e+000	5.745075e+000	0	0	0	0	0	0	0	-7.0109	6.28254	0	0.00432489	1	0	46.3703	5.36949	1	0	46.3703	57.5363	57.5363	32.6137	0.849234	16.9211	5.36949	0	-0.430672	0	0
DATA	350	5	10	tair|AT3G15070.1|ref|NM_112369|tc|TC284436	at|chr3:5070613-5070554	0		1492	ACGCTGGATTGCATGCACAAATACCATGCAGAATGCTTGAAGAAGTGGTTGGTTATCAAG	263	0	A_84_P18373	AT3G15070	AT3G15070.1	tair|zinc finger (C3HC4-type RING finger) family protein [AT3G15070.1]	10075.1	280.627	0	1	2.681950e+003	2.682975e+002	0	0	65	2.318738e+003	2256	4.200264e+002	4.299540e+002	36	1.702778e+001	17	5.157442e+000	6.671700e+000	0	0	0	0	0	0	0	2272.22	227.309	1	1.46004e-264	1	1	46.5164	5.15744	1	0	46.5164	45.835	45.835	2311.99	0.847228	17.0278	5.15744	0	2279.27	0	0
DATA	351	5	11	ta|TA27785_3702	at|chr4:12568474-12568533	0		3005	AACAGCTTCATCGACTTCATAAACTCGATCAGCTTCTTCGCTAAGAAACCGATCGACAAG	265	0	A_84_P730916	TA27785_3702	TA27785_3702	Unknown	10101.4	280.427	0	1	3.189149e+001	8.088163e+000	1	0	63	7.360317e+001	74	1.950396e+001	1.853250e+001	31	1.741935e+001	18	4.645960e+000	4.447800e+000	0	0	0	0	0	0	0	26.9558	6.83641	1	5.34234e-021	1	0	46.6473	4.64596	1	0	46.6473	57.5363	57.5363	66.8575	0.845236	17.4194	4.64596	0	34.4728	0	0
DATA	352	5	12	tair|AT3G28340.1|ref|NM_113753|ta|TA39080_3702|tc|TC289121	at|chr3:10590725-10590666	0		1064	CCTTGTCCAATTGATTATCTTTGGGCTCCTTATGATCTTCACAAGTCACAGAGGCAGTAT	267	0	A_84_P823733	GATL10	AT3G28340.1	tair|GATL10 (Galacturonosyltransferase-like 10); polygalacturonate 4-alpha-galacturonosyltransferase/ transferase, transferring hexosyl groups [AT3G28340.1]	10126	280.657	0	1	1.271127e+003	1.273306e+002	0	0	65	1.119154e+003	1055	2.465280e+002	2.401812e+002	34	1.770588e+001	17	3.794169e+000	3.706500e+000	0	0	0	0	0	0	0	1072.38	107.422	1	1.41357e-219	1	1	46.775	3.79417	1	0	46.775	45.4864	45.4864	1112.41	0.843644	17.7059	3.79417	0	1080.33	0	0
DATA	353	5	13	tair|AT1G18410.1|ref|NM_101699|tc|NP184582	at|chr1:6336979-6336920	0		3167	AGGATCCACTGATGCTCCTTGTGCAGCAGAAGGGAGAAAACCTTTAAAGATTTCAGACAA	269	0	A_84_P18086	AT1G18410	AT1G18410.1	tair|kinesin motor protein-related [AT1G18410.1]	10152	280.455	0	1	4.987019e+001	8.974108e+000	1	0	61	8.886885e+001	87	2.327049e+001	2.372160e+001	32	1.850000e+001	18	6.268199e+000	5.189100e+000	0	0	0	0	0	0	0	41.9941	7.55681	1	1.45479e-036	1	1	46.8748	6.2682	1	0	46.8748	55.8519	55.8519	82.1232	0.842068	18.5	6.2682	0	50.3622	0	0
DATA	354	5	14	ug|CK119463|ta|TA51668_3702|tc|TC293578	unmapped	0		547	TGTGTACCAGAAGACCAATGCCGTGTCTGAGATTAAAAGGGTTGGTAAAGACAGCTTCTG	271	0	A_84_P802323	CK119463	CK119463	ug|212g03.p1 AtM1 Arabidopsis thaliana cDNA clone MPMGp2011G03212 5-PRIME, mRNA sequence [CK119463]	10177.4	280.427	7.50705	1	7.507045e+000	7.472922e+000	2	0	62	4.738710e+001	46	1.309906e+001	1.260210e+001	37	1.797297e+001	17	5.833269e+000	6.671700e+000	0	0	0	0	0	0	0	0.391995	6.28266	0	0.871366	1	0	46.9951	5.83327	1	0	46.9951	57.5363	57.5363	40.6414	0.840724	17.973	5.83327	0	9.18257	1	0
DATA	355	5	15	tair|AT3G27999.1|ref|NM_001125251|ug|EF183429|tc|NP301510	at|chr3:10404482-10404541	0		373	CAGATATTTAGCTGCCAAAGACTATAACAGCGTAAACACTAGGGTCAGTGGAACGTTGGA	273	0	A_84_P762818	AT3G27999	AT3G27999.1	tair|enzyme inhibitor/ pectinesterase [AT3G27999.1]	10202.6	280.427	7.51761	1	7.517605e+000	7.483288e+000	1	0	63	4.507937e+001	43	1.133550e+001	1.482600e+001	23	1.726087e+001	17	3.840187e+000	3.706500e+000	0	0	0	0	0	0	0	-2.02072	6.28254	0	0.404452	1	0	47.1001	3.84019	1	0	47.1001	57.5363	57.5363	38.3337	0.839543	17.2609	3.84019	0	7.16535	1	0
DATA	356	5	16	tair|AT1G22882.1|ref|NM_148482|ta|TA29544_3702|tc|TC282317	at|chr1:8101229-8101288	0		2205	TTTACACTGTAGAGTCATGTTACCAATGGATGAAATATACCTTGTTTTTCAATAACCGGC	275	0	A_84_P540904	AT1G22882	AT1G22882.1	tair|similar to unknown protein [Arabidopsis thaliana] (TAIR:AT1G71360.1); similar to unnamed protein product [Vitis vinifera] (GB:CAO44551.1); contains InterPro domain Sad1/UNC-like, C-terminal (InterPro:IPR012919); contains InterPro domain Galactose-bin	10227.8	280.529	0	1	4.980959e+003	4.981522e+002	1	0	66	4.223788e+003	4075	8.746593e+002	8.736220e+002	29	1.731034e+001	18	4.668308e+000	3.706500e+000	0	0	0	0	0	0	0	4176.58	417.705	1	4.83752e-301	1	1	47.2116	4.66831	1	0	47.2116	47.2035	47.2035	4217.04	0.838508	17.3103	4.66831	0	4186.15	0	0
DATA	357	5	17	tair|AT4G04293.1|ta|TA47282_3702|tc|TC300138	at|chr4:2077119-2077178	0		289	TCGTTGGAGCCTTATCAAGAAATGACGACTACTTCACCCAACGTGTTGACGAAACAAATA	277	0	A_84_P763873	AT4G04293	AT4G04293.1	tair|transposable element gene [AT4G04293.1]	10253.6	280.427	0	0	1.164257e+001	7.591162e+000	2	0	62	5.706452e+001	57	1.341381e+001	1.315807e+001	36	1.752778e+001	17	5.769309e+000	5.930400e+000	0	0	0	0	0	0	0	9.7509	6.35776	1	8.99033e-005	1	0	47.3136	5.76931	1	0	47.3136	65	65	50.3188	0.837521	17.5278	5.76931	0	19.7148	1	0
DATA	358	5	18	tair|AT4G24990.1|ref|NM_118631|ug|AK227315|ta|TA28118_3702	at|chr4:12850710-12849983	0		585	ACAGAGAAGAAGGTTGATAAAGCACCAAAGGCAGTAATCTGCACATGCACCATTTTGTGA	279	0	A_84_P15730	ATGP4	AT4G24990.1	tair|ATGP4 (Arabidopsis thaliana geranylgeranylated protein) [AT4G24990.1]	10278.5	280.648	0	1	8.401437e+003	8.401773e+002	0	0	65	7.077123e+003	6786	1.390144e+003	1.583417e+003	26	1.688462e+001	17	3.902070e+000	4.262475e+000	0	0	0	0	0	0	0	7029.72	703	1	0	1	1	47.399	3.90207	1	0	47.399	47.8731	47.8731	7070.38	0.836729	16.8846	3.90207	0	7040.03	0	0
DATA	359	5	19	tc|NP221272	at|chr1:13148189-13148130	0		37	TGGTCGGGGCGTTACACTTTACCACTCGACAAAAGAAATTTGGTTATTCTCTGATCCTTA	281	0	A_84_P840368	NP221272	NP221272	tc|GB|AC007887.9|AAF79352.1 F15O4.24 [NP221272]	10304.1	280.457	7.55027	1	7.550274e+000	7.515808e+000	4	0	60	4.398333e+001	44	1.129645e+001	1.037820e+001	36	1.644444e+001	17.5	4.550946e+000	5.374425e+000	0	0	0	0	0	0	0	-3.50087	6.28254	0	0.149657	1	0	47.4842	4.55095	1	1	47.4842	47.8731	47.8731	37.2376	0.83591	16.4444	4.55095	0	7.15948	1	0
DATA	360	5	20	tair|AT3G22170.2|tair|AT3G22170.1|ref|NM_001125201|ref|NM_113114	at|chr3:7824663-7824604	0		1105	TTATGCAGTAGATCTGGGCGATGATCAGCGAGTGAAGAATGTATTTTGGGTAGATGCAAA	283	0	A_84_P838385	FHY3	AT3G22170.2	tair|FHY3 (FAR-RED ELONGATED HYPOCOTYLS 3) [AT3G22170.2]	10329.2	280.732	0	1	3.886762e+002	3.958871e+001	2	0	62	3.722419e+002	360.5	8.040200e+001	8.080170e+001	28	1.735714e+001	18.5	5.396942e+000	6.857025e+000	0	0	0	0	0	0	0	324.65	33.0673	1	3.60821e-148	1	1	47.5919	5.39694	1	0	47.5919	47.2035	47.2035	365.496	0.835271	17.3571	5.39694	0	335.663	0	0
DATA	361	5	21	tair|AT2G17190.1|ref|NM_127273|ta|TA31451_3702|tc|TC307027	at|chr2:7486292-7485844	0		1538	CAAATGATGTCTCTACAACAATCACTTTTCTCTCAGAATAGGAACACGGCTGGCCAGGAT	285	0	A_84_P16305	AT2G17190	AT2G17190.1	tair|ubiquitin family protein [AT2G17190.1]	10354.5	281.015	0	1	5.018290e+003	5.018855e+002	0	1	61	4.236295e+003	4015	8.118851e+002	8.443407e+002	33	1.551515e+001	16	5.214890e+000	5.189100e+000	0	0	0	0	0	0	0	4188.68	418.916	1	3.24445e-301	1	1	47.6112	5.21489	1	0	47.6112	44.4243	44.4243	4229.55	0.834683	15.5152	5.21489	0	4199.95	0	0
DATA	362	5	22	tair|AT2G23100.1|ref|NM_127874|ta|TA53462_3702	at|chr2:9845930-9845871	0		886	GGGTTGTCTCTCAATGACGCTCATGATCCAGTTTACGCTTGTCTTCCTTGTAACTACATG	287	0	A_84_P838344	AT2G23100	AT2G23100.1	tair|DC1 domain-containing protein [AT2G23100.1]	10379.9	280.889	0	1	7.559035e+001	1.067144e+001	0	0	66	1.107121e+002	107	3.019922e+001	2.650147e+001	36	1.705556e+001	16	6.989561e+000	9.080925e+000	0	0	0	0	0	0	0	63.0456	8.90044	1	3.27334e-055	1	1	47.6665	6.98956	1	0	47.6665	45.4864	45.4864	103.966	0.834043	17.0556	6.98956	0	74.6095	0	0
DATA	363	5	23	tair|AT5G08530.1|ref|NM_120938|ta|TA30375_3702|ta|TA30376_3702	at|chr5:2761776-2761299	0		100	AAAGACCAGTATCTCTCTGAAAGACTACTTCTAGGAAATTTTCGTCTCCATGGCACCCGT	289	0	A_84_P813705	CI51	AT5G08530.1	tair|CI51 (51 KDA SUBUNIT OF COMPLEX I); NADH dehydrogenase (ubiquinone) [AT5G08530.1]	10406	280.455	0	1	9.573304e+001	1.218543e+001	1	2	59	1.275593e+002	130	3.160602e+001	3.039330e+001	40	1.715000e+001	18	5.437524e+000	5.003775e+000	0	0	0	0	0	0	0	79.778	10.1546	1	2.25274e-067	1	1	47.7813	5.43752	1	0	47.7813	55.8519	55.8519	120.814	0.833338	17.15	5.43752	0	91.6999	0	0
DATA	364	5	24	ta|TA26934_3702	at|chr2:013380352-013380303	0		325	ATAACGGGAGTTTGAAAGCTCCCTAAATGGCTTGAGTATCTCTTAGCCTATTGTGCCTTC	291	0	A_84_P807436	TA26934_3702	TA26934_3702	Unknown	10430.9	280.81	0	1	3.315963e+003	3.316821e+002	0	2	64	2.809563e+003	2783.5	3.746408e+002	4.180932e+002	49	1.632653e+001	17	4.561559e+000	4.447800e+000	0	0	0	0	0	0	0	2761.73	276.244	1	2.97254e-276	1	1	47.8355	4.56156	1	0	47.8355	43.3362	43.3362	2802.82	0.832858	16.3265	4.56156	0	2773.91	0	0
DATA	365	5	25	tair|AT3G03680.1|ref|NM_111239|ta|TA49626_3702|tc|TC309536	at|chr3:910585-910644	0		3078	TTTTTACTACATTCGACATCCGAGGTTTAGAGACGATATGCCTTCCGTTCCGGTCAACTT	293	0	A_84_P14519	AT3G03680	AT3G03680.1	tair|C2 domain-containing protein [AT3G03680.1]	10456	280.853	0	1	4.717005e+003	4.717609e+002	0	0	66	3.973848e+003	3784	8.058553e+002	8.962317e+002	38	1.602632e+001	16.5	5.410135e+000	6.301050e+000	0	0	0	0	0	0	0	3925.98	392.649	1	2.47036e-297	1	1	47.8644	5.41013	1	0	47.8644	46.8651	46.8651	3967.1	0.832304	16.0263	5.41013	0	3938.41	0	0
DATA	366	5	26	tair|AT4G39020.1|ref|NM_120062|tc|TC299446	at|chr4:18184040-18184232	0		348	TTTGAGCTCAGCTTATCAGTTGGAGACTATGTTGTTATCAGAGAGGTAGTGAGTAGCGTG	295	0	A_84_P586800	AT4G39020	AT4G39020.1	tair|SH3 domain-containing protein [AT4G39020.1]	10481.9	280.803	7.58847	1	7.588475e+000	7.553834e+000	1	0	65	4.636923e+001	45	1.324241e+001	1.482600e+001	37	1.732432e+001	18	5.617700e+000	5.189100e+000	0	0	0	0	0	0	0	-1.51897	6.28254	0	0.530639	1	0	47.8882	5.6177	1	0	47.8882	44.7812	44.7812	39.6235	0.831702	17.3243	5.6177	0	11.1364	1	0
DATA	367	5	27	tair|AT4G24060.1|ref|NM_118538|ug|AY037220|ta|TA39071_3702	at|chr4:12505314-12505373	0		1103	GCAACAATTAATGTCGACATTAATGAACATCAGAAGCGAGGAAGCGGTAGTGATGCAGCT	297	0	A_84_P13835	AT4G24060	AT4G24060.1	tair|Dof-type zinc finger domain-containing protein [AT4G24060.1]	10507.6	280.427	0	1	2.110753e+003	2.112107e+002	1	5	58	1.801931e+003	1781	2.841010e+002	2.650147e+002	33	1.651515e+001	14	7.233262e+000	5.930400e+000	0	0	0	0	0	0	0	1754.04	175.517	1	4.71884e-249	1	1	47.887	7.23326	1	0	47.887	57.5363	57.5363	1795.19	0.831004	16.5152	7.23326	0	1766.9	0	0
DATA	368	5	28	tair|AT4G27860.1|ref|NM_118924|ta|TA39279_3702|tc|TC282633	at|chr4:13876187-13876246	0		1787	AGTCAATGGCTTGAGAAAAGCGGGTTTTATGATGATTCTCCAGAAACTCAACGAGTTTGA	299	0	A_84_P823905	AT4G27860	AT4G27860.1	tair|integral membrane family protein [AT4G27860.1]	10532.4	281.062	0	1	4.713777e+003	4.714383e+002	0	0	64	3.962938e+003	3721	8.582811e+002	9.045713e+002	33	1.809091e+001	17	4.914034e+000	5.930400e+000	0	0	0	0	0	0	0	3915.03	391.553	1	3.63241e-297	1	1	47.9067	4.91403	1	0	47.9067	45.1352	45.1352	3956.19	0.830551	18.0909	4.91403	0	3928.08	0	0
DATA	369	5	29	tair|AT4G36770.1|ref|NM_119841|ta|TA32672_3702|tc|TC286168	at|chr4:17330288-17330229	0		1342	GAACTGAAGAAGACAGCAGAAGAAGCTCTCAACATGACTCACATTCCATCTGCTTACTTC	301	0	A_84_P19592	AT4G36770	AT4G36770.1	tair|UDP-glucoronosyl/UDP-glucosyl transferase family protein [AT4G36770.1]	10558	280.824	0	1	2.989211e+002	3.083598e+001	2	0	64	2.959844e+002	290	5.431697e+001	5.763607e+001	32	1.687500e+001	17	4.857651e+000	4.818450e+000	0	0	0	0	0	0	0	248.05	25.5883	1	3.35434e-132	1	1	47.934	4.85765	1	0	47.934	46.8651	46.8651	289.239	0.829819	16.875	4.85765	0	261.313	0	0
DATA	370	5	30	ta|CF651583|tc|TC313423	unmapped	0		306	TACCTGCAATCAAGTCTATAGAAAGCTTGCGACGCTATAGAGGAGCAAGCTGTTTCATTT	303	0	A_84_P861499	CF651583	CF651583	tc|Q2V3J4_ARATH (Q2V3J4) Protein At4g13640, partial (65%) [TC313423]	10583.4	280.565	7.61282	1	7.612821e+000	7.578069e+000	2	1	61	4.085246e+001	42	1.000806e+001	9.636900e+000	33	1.636364e+001	16	5.343326e+000	5.189100e+000	0	0	0	0	0	0	0	-7.0467	6.28254	0	0.00413621	1	0	47.8992	5.34333	1	0	47.8992	47.5395	47.5395	34.1068	0.829042	16.3636	5.34333	0	6.35682	1	0
DATA	371	5	31	tair|AT3G56490.1|ref|NM_115507|ta|TA26101_3702|ta|TA26727_3702	at|chr3:20953202-20953616	0		161	AGAGATTCCATCCACCGTGGTTTTTGAGGATGACAAGGTCTTAGCTTTTAGGGACATAAC	305	0	A_84_P805641	AT3G56490	AT3G56490.1	tair|zinc-binding protein, putative / protein kinase C inhibitor, putative [AT3G56490.1]	10608.8	280.644	0	1	7.039903e+003	7.040311e+002	0	0	64	5.878953e+003	5636.5	1.187466e+003	1.263917e+003	25	1.796000e+001	18	5.548874e+000	5.189100e+000	0	0	0	0	0	0	0	5831.13	583.146	1	4.8369e-321	1	1	47.8272	5.54887	1	0	47.8272	48.5334	48.5334	5872.21	0.828296	17.96	5.54887	0	5844.62	0	0
DATA	372	5	32	tair|AT5G16230.1|ref|NM_121628|ta|TA44170_3702|tc|TC287964	at|chr5:5305877-5305936	0		1181	ATAGGGTCAAACTTGTGTCAAAACCTTCTGTTTCGTTTAGCTGGGTTTTTGGTAGAGATG	307	0	A_84_P23583	AT5G16230	AT5G16230.1	tair|acyl-(acyl-carrier-protein) desaturase, putative / stearoyl-ACP desaturase, putative [AT5G16230.1]	10634	280.687	0	1	1.547114e+003	1.548976e+002	0	0	65	1.327969e+003	1289	2.968402e+002	3.195003e+002	41	1.526829e+001	16	4.527827e+000	4.447800e+000	0	0	0	0	0	0	0	1280.21	128.175	1	3.46443e-230	1	1	47.756	4.52783	1	0	47.756	45.835	45.835	1321.22	0.827485	15.2683	4.52783	0	1293.79	0	0
DATA	373	5	33	ug|CB257190	unmapped	0		276	TTGGACTTTCAGTTGATCCCGAAACATTCCCAGGGAACCGGGACCTAAAATTTTTCCACA	309	0	A_84_P801706	CAB3	CB257190	ug|41-E012738-027-002-A20-T7R MPIZ-ADIS-027 Arabidopsis thaliana cDNA clone MPIZp772A202Q 5-PRIME, mRNA sequence [CB257190]	10659.9	280.5	0	1	2.800654e+003	2.801685e+002	0	7	57	2.362491e+003	2374	1.533615e+002	1.289862e+002	41	1.885366e+001	19	7.333352e+000	8.154300e+000	0	0	0	0	0	0	0	2314.79	231.565	1	1.12731e-265	1	1	47.6976	7.33335	1	0	47.6976	56.9804	56.9804	2355.75	0.826519	18.8537	7.33335	0	2328.46	0	0
DATA	374	5	34	tair|AT3G19590.1|ref|NM_112849|ta|TA36115_3702|tc|TC286706	at|chr3:6808314-6808373	0		1123	TGTAAGAAGCGTGAATGAAATCGAAGTGAAACCAAAACCGAAAGTATACCCGAATCCTGC	311	0	A_84_P22165	AT3G19590	AT3G19590.1	tair|WD-40 repeat family protein / mitotic checkpoint protein, putative [AT3G19590.1]	10684.8	281.18	0	1	2.651357e+003	2.652448e+002	0	0	65	2.237000e+003	2057	5.498640e+002	5.218752e+002	31	1.954839e+001	19	8.954845e+000	9.266250e+000	0	0	0	0	0	0	0	2189.36	219.026	1	2.45776e-262	1	1	47.6436	8.95484	1	0	47.6436	45.1352	45.1352	2230.25	0.825749	19.5484	8.95484	0	2203.1	0	0
DATA	375	5	35	tair|AT1G65430.1|ref|NM_105217|ta|TA41101_3702|ta|AA713270	at|chr1:24304893-24304834	0		1715	GAATATTGCACTTACGTAAATCCAAGGTCGACCACCATTTGCCAAATGTGTGAACATGGC	313	0	A_84_P825359	AT1G65430	AT1G65430.1	tair|zinc finger protein-related [AT1G65430.1]	10710.1	281.182	0	1	6.483821e+003	6.484269e+002	0	0	66	5.394833e+003	5177.5	1.085100e+003	1.217585e+003	33	1.727273e+001	18	5.328419e+000	4.447800e+000	0	0	0	0	0	0	0	5347.23	534.76	1	7.52667e-316	1	1	47.6043	5.32842	1	0	47.6043	45.835	45.835	5388.09	0.824703	17.2727	5.32842	0	5361.06	0	0
DATA	376	5	36	tair|AT2G37925.1|ref|NM_179958|ug|AF466372|tc|NP432021	at|chr2:15877363-15877304	0		412	GGCGTTTAGGAATAGGGATATTCAATAACTTGTGAGTGTAACCAACCAAACCCTATGAGA	315	0	A_84_P602497	COPT4	AT2G37925.1	tair|COPT4 (copper transporter 4); copper ion transmembrane transporter [AT2G37925.1]	10736.3	280.5	0	1	1.685097e+002	1.849813e+001	0	3	63	1.863175e+002	187	4.280105e+001	3.521175e+001	35	1.754286e+001	16	4.966611e+000	4.818450e+000	0	0	0	0	0	0	0	138.741	15.2302	1	3.27395e-098	1	1	47.5769	4.96661	1	0	47.5769	57.5363	57.5363	179.572	0.823339	17.5429	4.96661	0	152.682	0	0
DATA	377	5	37	tair|AT2G37200.1|ref|NM_129276|ta|TA39507_3702|tc|TC295765	at|chr2:15629307-15629248	0		462	TCAACGATCTTGGACAATGTAACGTGAATCACTGCACAAGGTTTGAGACTGCCACAGCAA	317	0	A_84_P132585	AT2G37200	AT2G37200.1	tair|integral membrane protein, putative [AT2G37200.1]	10761	281.226	0	1	9.389219e+003	9.389530e+002	0	0	65	7.768754e+003	7525	1.788986e+003	1.974823e+003	36	1.766667e+001	16.5	4.195235e+000	3.706500e+000	0	0	0	0	0	0	0	7721.19	772.145	1	0	1	1	47.5589	4.19524	1	0	47.5589	45.4864	45.4864	7762.01	0.822347	17.6667	4.19524	0	7735.22	0	0
DATA	378	5	38	tair|AT1G48170.1|ref|NM_103713|tc|NP221695|ta|BE037575	at|chr1:17793093-17793253	0		375	TGCAACATCCCTAAAAACAATCCCTTGCTTGAGGCAAAAGCTGAGAAAGTGTTGATTAGA	319	0	A_84_P840693	AT1G48170	AT1G48170.1	tair|similar to expressed protein [Oryza sativa (japonica cultivar-group)] (GB:ABA95965.1); similar to hypothetical protein OsI_036449 [Oryza sativa (indica cultivar-group)] (GB:EAY82490.1); similar to Os12g0182800 [Oryza sativa (japonica cultivar-group)]	10786.4	280.71	0	1	6.231934e+003	6.232404e+002	0	0	65	5.163200e+003	4866	1.221117e+003	1.309136e+003	24	1.683333e+001	15.5	4.678040e+000	5.189100e+000	0	0	0	0	0	0	0	5115.67	511.606	1	3.38618e-313	1	1	47.5266	4.67804	1	0	47.5266	46.8651	46.8651	5156.45	0.820881	16.8333	4.67804	0	5129.78	0	0
DATA	379	5	39	tair|AT2G45190.1|ref|NM_130082|ug|AK228902|ta|TA41697_3702	at|chr2:18636401-18636252	0		595	TCCGCATATAACCGATTCATCAAGGAGGAGATCCAACGTATCAAAGCTGGTAATCCTGAT	321	0	A_84_P224829	AFO	AT2G45190.1	tair|AFO (ABNORMAL FLORAL ORGANS); transcription factor [AT2G45190.1]	10811.7	280.778	0	1	3.131449e+003	3.132387e+002	0	0	64	2.613672e+003	2521.5	5.639722e+002	5.815498e+002	33	1.878788e+001	18	5.331261e+000	4.447800e+000	0	0	0	0	0	0	0	2566.18	256.694	1	7.48278e-272	1	1	47.4967	5.33126	1	0	47.4967	47.5395	47.5395	2606.93	0.819485	18.7879	5.33126	0	2580.35	0	0
DATA	380	5	40	tair|AT2G35620.1|ref|NM_129116|ta|AV548454|tc|TC307414	at|chr2:14968450-14968391	0		1831	AGATTGTTGATCTAAGCTGTGAAGGAGTGGAGAGAGAGAGTCTCGACGCACTTCTATCAA	323	0	A_84_P23006	AT2G35620	AT2G35620.1	tair|leucine-rich repeat transmembrane protein kinase, putative [AT2G35620.1]	10837.2	281.015	0	1	2.709174e+003	2.710262e+002	0	0	66	2.263682e+003	2191	4.451026e+002	4.940764e+002	38	1.684211e+001	17	4.934853e+000	4.447800e+000	0	0	0	0	0	0	0	2216.19	221.708	1	4.57653e-263	1	1	47.4906	4.93485	1	0	47.4906	46.1809	46.1809	2256.94	0.818032	16.8421	4.93485	0	2230.44	0	0
DATA	381	5	41	tair|AT4G15735.1|ref|NM_202827|ug|BT014951|ta|TA46945_3702	at|chr4:8963439-8963498	0		293	TGTACCCCTCAGCCCAATAACAAGCGTCTTTGTGAATGTTCAGTTATTTGCACCGATTGT	325	0	A_84_P523670	SCRL10	AT4G15735.1	tair|SCRL10 (SCR-Like 10) [AT4G15735.1]	10863.1	280.5	0	1	9.201677e+000	7.751824e+000	0	0	64	5.498438e+001	55	1.550575e+001	1.760587e+001	39	1.666667e+001	16	4.922202e+000	4.818450e+000	0	0	0	0	0	0	0	7.51069	6.32728	1	0.00228588	1	0	47.4737	4.9222	1	0	47.4737	56.9804	56.9804	48.2387	0.816231	16.6667	4.9222	0	21.8377	1	0
DATA	382	5	42	tair|AT4G19480.1|ref|NM_118068|tc|TC306313	at|chr4:10614976-10614917	0		201	TTCGAGTGTGGTGTATCAGACGCTACGGAAGAAGTGTTCTTGTATATTCTGGGTTTCTTG	327	0	A_84_P553809	AT4G19480	AT4G19480.1	tair|unknown protein [AT4G19480.1]	10888.5	280.5	7.74868	0	7.748681e+000	7.713394e+000	4	0	64	4.775000e+001	46.5	1.257612e+001	1.111950e+001	32	1.581250e+001	16	3.187045e+000	3.706500e+000	0	0	0	0	0	0	0	0.294533	6.28261	0	0.903162	1	0	47.4555	3.18705	1	0	47.4555	65	65	41.0043	0.814506	15.8125	3.18705	0	14.6768	1	0
DATA	383	5	43	tc|TC304600	at|chr1:2123562-2123503	0		1272	GTTGTTGGTACTCGTCTACTCACAAAAAGGTCTGATGCCTACTCCAGTACTCCAATACCT	329	0	A_84_P850199	TC304600	TC304600	tc|Q9M9Z6_ARATH (Q9M9Z6) F4H5.2 protein, complete [TC304600]	10913.9	280.5	0	1	5.445200e+001	9.455855e+000	1	0	63	9.169841e+001	90	2.645424e+001	2.742810e+001	38	1.597368e+001	13.5	5.533616e+000	6.671700e+000	0	0	0	0	0	0	0	44.252	7.68458	1	9.26223e-039	1	1	47.4464	5.53362	1	0	47.4464	56.9804	56.9804	84.9527	0.812679	15.9737	5.53362	0	58.6906	0	0
DATA	384	5	44	tc|TC313260	at|chr3:20292961-20292902	0		2311	ACTATATTCTTCTTCTGCGGTTACACGAAAACACACCAAGTTCAGTTTCTTATTGATCGA	331	0	A_84_P71354	TC313260	TC313260	tc|NM_115336 ubiquitin-protein ligase {Arabidopsis thaliana} (exp=-1; wgp=0; cg=0), partial (95%) [TC313260]	10939.4	280.427	0	1	1.403009e+001	7.875345e+000	3	0	61	5.880328e+001	59	1.251375e+001	1.482600e+001	36	1.683333e+001	17.5	5.920907e+000	7.598325e+000	0	0	0	0	0	0	0	11.3744	6.38468	1	6.03835e-006	1	0	47.4288	5.92091	1	0	47.4288	57.5363	57.5363	52.0576	0.810717	16.8333	5.92091	0	25.8543	0	0
DATA	385	5	45	tair|AT3G14420.1|tair|AT3G14420.6|tair|AT3G14420.3|tair|AT3G14420.5	at|chr3:4823885-4823944	0		1214	ACGTCCTTCAGCCAGGTTATAGAGAGGAAAATAACCAACAAGCAGAGAACAGCAGCAACA	333	0	A_84_P167863	AT3G14420	AT3G14420.1	tair|(S)-2-hydroxy-acid oxidase, peroxisomal, putative / glycolate oxidase, putative / short chain alpha-hydroxy acid oxidase, putative [AT3G14420.1]	10964.6	280.427	0	1	2.806613e+005	2.806613e+004	0	7	57	2.270186e+005	222944	2.503012e+004	-2.618272e+004	21	2.252381e+001	19	1.254440e+001	8.154300e+000	0	0	0	0	0	1	0	226971	22697.1	1	0	1	1	47.4192	12.5444	1	0	47.4192	57.5363	57.5363	227012	0.808702	22.5238	12.5444	0	226986	0	0
DATA	386	5	46	tair|AT4G17245.1|ref|NM_117830|ug|AY054245|tc|TC309288	at|chr4:9669858-9669916	0		481	TTCACTCACAAAGCTTACCACTAACGAGTACACCTTAGTCAGATGGTAGGCTAGTTCCTG	335	0	A_84_P854609	AT4G17245	AT4G17245.1	tair|zinc finger (C3HC4-type RING finger) family protein [AT4G17245.1]	10989.6	280.897	0	1	1.363340e+004	1.363362e+003	1	0	62	1.104602e+004	10663	2.102702e+003	2.086389e+003	30	1.543333e+001	16	5.263297e+000	5.189100e+000	0	0	0	0	0	0	0	10998.6	1099.88	1	0	1	1	47.4271	5.2633	1	0	47.4271	46.5243	46.5243	11039.3	0.806739	15.4333	5.2633	0	11013.1	0	0
DATA	387	5	47	tair|AT5G13880.1|ref|NM_121391|ug|AY050319|ta|TA51529_3702	at|chr5:4477456-4477397	0		655	CCTTGTTTTTTGTTTCGGGGTGAAGGACTCAATGATCCATACAGATTTTTGTTTTACGTA	337	0	A_84_P78679	AT5G13880	AT5G13880.1	tair|similar to unknown protein [Arabidopsis thaliana] (TAIR:AT5G47920.1); similar to hypothetical protein [Vitis vinifera] (GB:CAN74736.1) [AT5G13880.1]	11015	281.134	0	1	9.399976e+002	9.432353e+001	0	0	67	8.037164e+002	768	1.814273e+002	1.957032e+002	47	1.619149e+001	16	5.084667e+000	5.189100e+000	0	0	0	0	0	0	0	756.296	75.8901	1	1.14261e-198	1	1	47.4209	5.08467	1	0	47.4209	46.8651	46.8651	796.971	0.804572	16.1915	5.08467	0	770.876	0	0
DATA	388	5	48	tair|AT4G15790.1|ref|NM_117670|ug|AY072116|ta|TA40745_3702	at|chr4:8984142-8984201	0		653	TACTAGTATGCTTAATATGTAGTTCCGCGGTTTAGTTGATTCTAATGATGCACCATGACA	339	0	A_84_P296164	AT4G15790	AT4G15790.1	tair|similar to unnamed protein product [Vitis vinifera] (GB:CAO70981.1) [AT4G15790.1]	11040.4	281.262	0	1	7.428690e+003	7.429102e+002	0	0	66	6.007273e+003	5641.5	1.227807e+003	1.343606e+003	32	1.546875e+001	15	5.217739e+000	5.374425e+000	0	0	0	0	0	0	0	5959.85	596.018	1	2.37152e-322	1	1	47.4244	5.21774	1	0	47.4244	45.835	45.835	6000.53	0.802274	15.4688	5.21774	0	5974.46	0	0
DATA	389	5	49	tair|AT5G61240.1|ref|NM_125517|ta|TA32436_3702|ta|AV518665	at|chr5:24649113-24649172	0		1114	TTCAAGTCAGGCGTGAACCCAATTGGTACCCACAAAGTTTTAGAAGTTTCTGATGCCGAT	341	0	A_84_P23551	AT5G61240	AT5G61240.1	tair|protein binding [AT5G61240.1]	11065.8	280.912	0	1	1.985036e+004	1.985052e+003	0	0	66	1.592264e+004	15030.5	3.291332e+003	3.798051e+003	46	1.591304e+001	16	4.769468e+000	5.930400e+000	0	0	0	0	0	0	0	15875.2	1587.53	1	0	1	1	47.4243	4.76947	1	0	47.4243	46.5243	46.5243	15915.9	0.799744	15.913	4.76947	0	15889.8	0	0
DATA	390	5	50	tair|AT1G50800.1|ref|NM_103962|tc|NP306366	at|chr1:18830636-18830577	0		624	GCTAGCAAAATAAAGGCGAGATTGGAATCTCCAGTTTCGTATAGATTAATGATCACTTGA	343	0	A_84_P190844	AT1G50800	AT1G50800.1	tair|similar to unknown protein [Arabidopsis thaliana] (TAIR:AT1G50790.1) [AT1G50800.1]	11091.5	280.5	7.91811	1	7.918108e+000	7.881962e+000	1	0	67	4.641791e+001	47	1.272215e+001	1.223145e+001	42	1.611905e+001	15.5	5.865161e+000	5.930400e+000	0	0	0	0	0	0	0	-1.00226	6.28254	0	0.678946	1	0	47.4202	5.86516	1	0	47.4202	57.5363	57.5363	39.6722	0.797078	16.119	5.86516	0	13.6396	1	0
DATA	391	5	51	tair|AT3G16360.1|ref|NM_112507|ug|AB041766|tc|NP226519	at|chr3:5555314-5555373	0		334	AAGAAAGAACACTCAACGTTGAGAAAGAAGCTTGAACATTATTTCCAGGCGAGCCAATAA	345	0	A_84_P22136	AHP4	AT3G16360.1	tair|AHP4 (HPT PHOSPHOTRANSMITTER 4); histidine phosphotransfer kinase/ transferase, transferring phosphorus-containing groups [AT3G16360.1]	11117.1	280.5	0	1	2.219133e+002	2.355827e+001	1	1	62	2.237258e+002	219.5	4.693461e+001	5.040840e+001	37	1.991892e+001	18	8.753978e+000	8.154300e+000	0	0	0	0	0	0	0	176.299	18.7158	1	4.1242e-112	1	1	47.427	8.75398	1	0	47.427	56.9804	56.9804	216.98	0.794449	19.9189	8.75398	0	190.948	0	0
DATA	392	5	52	ta|BX837570|tc|TC307873	at|chr4:15501687-15501746	0		607	GGGCAATCTTCCCCGCGTTTCCTCCAACAGAATCTCTTCTATTATGAGAAGGATATGTTT	347	0	A_84_P852792	BX837570	BX837570	tc|NM_119358 calcium ion binding {Arabidopsis thaliana} (exp=-1; wgp=0; cg=0), partial (27%) [TC307873]	11142.2	280.951	0	1	5.084913e+002	5.146427e+001	0	0	66	4.501212e+002	452	7.034410e+001	7.876313e+001	31	1.629032e+001	18	4.583983e+000	5.559750e+000	0	0	0	0	0	0	0	402.686	40.7557	1	5.32579e-161	1	1	47.4354	4.58398	1	0	47.4354	44.7812	44.7812	443.376	0.791923	16.2903	4.58398	0	417.327	0	0
DATA	393	5	53	tair|AT1G80090.1|ref|NM_106658|ta|TA45825_3702|tc|NP159531	at|chr1:30136460-30136519	0		920	TCATTTAGCCACATTGCGTTCGTGGTTGCCGCTAAATGCACTAGAGTTCGTCGAGAAAAT	349	0	A_84_P13419	AT1G80090	AT1G80090.1	tair|CBS domain-containing protein [AT1G80090.1]	11167	280.581	0	1	1.160641e+001	8.045710e+000	0	0	64	5.657813e+001	56	1.556125e+001	1.445535e+001	35	1.674286e+001	17	4.822392e+000	4.447800e+000	0	0	0	0	0	0	0	9.15873	6.34895	1	0.000224062	1	0	47.4194	4.82239	1	0	47.4194	44.0646	44.0646	49.8324	0.78911	16.7429	4.82239	0	23.7754	0	0
DATA	394	5	54	tair|AT4G09610.1|ref|NM_117029|ta|ATU11765|tc|TC310118	at|chr4:6075560-6075404	0		82	TCCGAAGTACACTGGTTCTGTTACTAATCATCGTCTGTCTCACCACTTATGAGCTTCACG	351	0	A_84_P10958	GASA2	AT4G09610.1	tair|GASA2 (GAST1 PROTEIN HOMOLOG 2) [AT4G09610.1]	11193.3	280.5	8.02826	0	8.028257e+000	7.994638e+000	1	0	65	4.912308e+001	48	1.400503e+001	1.408470e+001	41	1.780488e+001	18	4.925543e+000	5.189100e+000	0	0	0	0	0	0	0	1.7302	6.28492	0	0.47518	1	0	47.3929	4.92554	1	0	47.3929	65	65	42.3774	0.786142	17.8049	4.92554	0	16.2969	1	0
DATA	395	5	55	tair|AT3G53232.1|ref|NM_202692|ug|DR202323|ta|TA49811_3702	at|chr3:19742063-19742004	0		338	GTTGGGTCGCCGTTTTTCATTTTTCCCTCTAGTATCAAACTTTTGAACTAGGGTTGATAT	353	0	A_84_P586644	DVL20/RTFL1	AT3G53232.1	tair|DVL20/RTFL1 (ROTUNDIFOLIA 1) [AT3G53232.1]	11218.1	280.875	0	1	4.101134e+002	4.178805e+001	1	0	66	3.686667e+002	355	7.981080e+001	8.450820e+001	29	1.675862e+001	17	4.076546e+000	4.447800e+000	0	0	0	0	0	0	0	321.289	32.7374	1	1.50053e-147	1	1	47.3776	4.07655	1	0	47.3776	46.8651	46.8651	361.921	0.783415	16.7586	4.07655	0	335.802	0	0
DATA	396	5	56	tair|AT4G29700.1|ref|NM_119115|ta|TA37022_3702|ta|AV440020	at|chr4:14544101-14544042	0		1043	TTGAAAGTTTACTTGAAGGAGAAGCTACCAGAGAGACTGCATTTTTCAGAGAGTTATCGG	355	0	A_84_P16698	AT4G29700	AT4G29700.1	tair|type I phosphodiesterase/nucleotide pyrophosphatase family protein [AT4G29700.1]	11243.5	281.19	0	1	1.966550e+003	1.968197e+002	1	0	63	1.582333e+003	1534	3.262515e+002	3.232068e+002	32	1.487500e+001	14.5	3.824792e+000	3.891825e+000	0	0	0	0	0	0	0	1534.96	153.625	1	4.65081e-241	1	1	47.3703	3.82479	1	0	47.3703	43.7019	43.7019	1575.59	0.780536	14.875	3.82479	0	1549.42	0	0
DATA	397	5	57	tair|AT3G01760.1|ref|NM_111042|tc|NP332318|tc|NP332342	at|chr3:275200-275259	0		1362	GGGGGACTGGCCAAACTAATCTATAATATTCAAAAGGGCACTCTACCTAATTCAAGATGC	357	0	A_84_P21150	AT3G01760	AT3G01760.1	tair|lysine and histidine specific transporter, putative [AT3G01760.1]	11269.5	280.5	0	1	2.191263e+001	8.374860e+000	1	0	67	6.440299e+001	66	1.919285e+001	2.223900e+001	34	1.467647e+001	14	4.429383e+000	4.447800e+000	0	0	0	0	0	0	0	17.0314	6.5093	1	7.89711e-011	1	0	47.3715	4.42938	1	0	47.3715	57.5363	57.5363	57.6573	0.777243	14.6765	4.42938	0	31.4554	0	0
DATA	398	5	58	tair|AT4G08520.1|ref|NM_116921|ug|AY074506|ta|TA36123_3702	at|chr4:5418813-5418872	0		150	CCGATGATTGGGCAACTAATGCTTCCAAGTTAGCTTTTGAAAAATATGTCTTCTCGAAAA	359	0	A_84_P20409	AT4G08520	AT4G08520.1	tair|clathrin adaptor complex small chain family protein [AT4G08520.1]	11294.2	281.333	0	1	2.172445e+003	2.173959e+002	1	0	63	1.729905e+003	1695	3.217532e+002	3.369208e+002	37	1.491892e+001	14	3.803349e+000	3.706500e+000	0	0	0	0	0	0	0	1682.54	168.371	1	1.47064e-246	1	1	47.3643	3.80335	1	0	47.3643	45.4864	45.4864	1723.16	0.774492	14.9189	3.80335	0	1696.89	0	0
DATA	399	5	59	tair|AT1G15520.1|ref|NM_101421|ta|TA51991_3702|tc|TC307764	at|chr1:5332073-5332014	0		4337	TTGCCGCCATGAACGTCATCTTTCCTTTGCTCTTTGCCGTTATCTTTGCTATCGGAATCA	361	0	A_84_P11446	ATPDR12/PDR12	AT1G15520.1	tair|ATPDR12/PDR12 (PLEIOTROPIC DRUG RESISTANCE 12); ATPase, coupled to transmembrane movement of substances [AT1G15520.1]	11320.3	280.5	0	0	1.072595e+002	1.346976e+001	1	0	65	1.300615e+002	134	3.964762e+001	4.521930e+001	39	1.548718e+001	15	4.210712e+000	2.965200e+000	0	0	0	0	0	0	0	82.7036	10.386	1	2.67598e-069	1	1	47.358	4.21071	1	0	47.358	65	65	123.316	0.771061	15.4872	4.21071	0	96.9923	0	0
DATA	400	5	60	tair|AT1G76820.1|ref|NM_106332|ta|TA42658_3702|tc|TC292666	at|chr1:28843215-28843274	0		659	CATAAGAAGAAGAACAAGAGTGGAAGGACACTTCAGGAAGATGATGATTTGGACAAGCTT	363	0	A_84_P87569	AT1G76820	AT1G76820.1	tair|similar to eukaryotic translation initiation factor 2 family protein / eIF-2 family protein [Arabidopsis thaliana] (TAIR:AT1G76810.1) [AT1G76820.1]	11345.1	281.328	0	1	6.533901e+002	6.584880e+001	1	0	65	5.493231e+002	531	1.014862e+002	1.163841e+002	40	1.665000e+001	17	6.066089e+000	6.115725e+000	0	0	0	0	0	0	0	501.958	50.5874	1	3.734e-174	1	1	47.3655	6.06609	1	0	47.3655	45.1352	45.1352	542.577	0.768236	16.65	6.06609	0	516.168	0	0
DATA	401	5	61	tair|AT1G75600.1|ref|NM_106212|tc|NP227902|ta|DR232283	at|chr1:28395013-28395072	0		389	TGGTTGGTTTGTTTGAAGATACAAATCTGTGTGCCATTCATGCCAAGAGGGTTACGATCA	365	0	A_84_P252955	AT1G75600	AT1G75600.1	tair|histone H3.2, putative [AT1G75600.1]	11370.7	281.375	0	1	2.555287e+003	2.556606e+002	0	3	61	2.002328e+003	1980	2.598156e+002	2.394399e+002	29	1.720690e+001	16	5.960461e+000	5.189100e+000	0	0	0	0	0	0	0	1954.94	195.595	1	1.50151e-255	1	1	47.3878	5.96046	1	0	47.3878	47.5395	47.5395	1995.58	0.765057	17.2069	5.96046	0	1969.09	0	0
DATA	402	5	62	tair|AT1G51820.1|ref|NM_104062|tc|NP232362|tc|NP306444	at|chr1:19241341-19241282	0		2392	CAAAAGGAGACATCCAAAGCATTATGGATCCAAGTCTCAATGAAGATTATGATTCCGGTT	367	0	A_84_P13200	AT1G51820	AT1G51820.1	tair|leucine-rich repeat protein kinase, putative [AT1G51820.1]	11396.2	281.154	0	1	9.887077e+001	1.287494e+001	1	0	65	1.227385e+002	126	3.010828e+001	3.113460e+001	36	1.430556e+001	13.5	3.412745e+000	3.706500e+000	0	0	0	0	0	0	0	75.3212	9.80832	1	2.47405e-064	1	1	47.4173	3.41274	1	0	47.4173	45.835	45.835	115.993	0.761814	14.3056	3.41274	0	89.4152	0	0
DATA	403	5	63	tair|AT4G12730.1|ref|NM_117342|ug|AK230362|ta|TA30114_3702	at|chr4:7492351-7492292	0		522	TCACTACGTGAAATCCGTCTTTGAAAAGCCTTACAACATCTCTGTTCTTCACATCAGCCA	369	0	A_84_P859502	FLA2	AT4G12730.1	tair|FLA2 [AT4G12730.1]	11421.2	281.365	0	1	9.495899e+002	9.531931e+001	0	1	64	7.679531e+002	755	1.570436e+002	1.701283e+002	37	1.548649e+001	14	4.700010e+000	5.189100e+000	0	0	0	0	0	0	0	720.499	72.3233	1	9.11258e-196	1	1	47.4539	4.70001	1	0	47.4539	44.7812	44.7812	761.207	0.758748	15.4865	4.70001	0	734.53	0	0
DATA	404	5	64	tc|NP043841	at|chr5:9489305-9489162	0		690	GAGAGGGAGAAAGAGATACAACAGGCAAGTGCTTGCACTACGTCTTTGTTCTTAGTTGTT	371	0	A_84_P839233	NP043841	NP043841	tc|GB|AF007270.1|AAB61065.1 contains similarity to syntaxin [NP043841]	11447.4	280.573	8.35663	1	8.356628e+000	8.360256e+000	4	0	60	5.380000e+001	52	1.527133e+001	1.816185e+001	51	1.619608e+001	15	5.946493e+000	6.301050e+000	0	0	0	0	0	0	0	6.30425	6.31409	0	0.0100821	1	0	47.4957	5.94649	1	0	47.4957	57.5363	57.5363	47.0543	0.755251	16.1961	5.94649	0	20.2826	1	0
DATA	405	5	65	tc|NP453501	unmapped	0		642	GCTTCAATTTCGATAACCCTTTTGTTGGTTTACCATCTGATTTCTGCTCTGGTAGTTTAG	373	0	A_84_P15403	NP453501	NP453501	tc|GB|AC007018.7|AAD29065.1 putative Ta11-like non-LTR retroelement protein [Arabidopsis thaliana] [NP453501]	11472.4	281.129	0	1	1.821003e+001	8.547296e+000	3	0	62	6.124194e+001	59	1.477890e+001	1.315807e+001	35	1.688571e+001	17	5.074570e+000	5.189100e+000	0	0	0	0	0	0	0	13.6995	6.43017	1	8.0566e-008	1	0	47.5425	5.07457	1	0	47.5425	46.8651	46.8651	54.4962	0.752304	16.8857	5.07457	0	27.6029	0	0
DATA	406	5	66	tair|AT1G42350.1|tc|NP173340	unmapped	0		166	TACATTCCAGAGGGAGTAGCAGAAGATGGGGAATTGATGCGTGTTTCATTTCGCCTCATA	375	0	A_84_P839714	AT1G42350	AT1G42350.1	tair|transposable element gene [AT1G42350.1]	11498	280.545	8.4265	1	8.426502e+000	8.402237e+000	2	0	60	5.125000e+001	51	1.219423e+001	1.260210e+001	32	1.728125e+001	16	7.122134e+000	9.080925e+000	0	0	0	0	0	0	0	3.65729	6.29318	0	0.132426	1	0	47.5927	7.12213	1	0	47.5927	55.8519	55.8519	44.5043	0.748988	17.2813	7.12213	0	17.4985	1	0
DATA	407	5	67	tair|AT1G49590.1|ref|NM_103847|ug|BX816601|ta|TA40258_3702	at|chr1:18359989-18360048	0		851	AAGCTGCATTGAAGGCAAGAGAAGCTGCTAGGAAACGAGTTGAAGATAGAGAAAAACCAT	377	0	A_84_P17756	AT1G49590	AT1G49590.1	tair|formin-binding protein-related [AT1G49590.1]	11523.1	281.328	0	1	3.938164e+003	3.939064e+002	0	0	66	2.986076e+003	2792.5	6.844990e+002	7.724346e+002	35	1.791429e+001	18	6.683480e+000	7.783650e+000	0	0	0	0	0	0	0	2938.43	293.91	1	5.70782e-280	1	1	47.6433	6.68348	1	0	47.6433	45.1352	45.1352	2979.33	0.746143	17.9143	6.68348	0	2952.18	0	0
DATA	408	5	68	tair|AT1G22882.1|ref|NM_148482|ta|TA29550_3702|ta|TA29544_3702	at|chr1:8101134-8101193	0		2110	AGAGAAGACCGGTAGTGGGGCTTGGCTCTTGTTATTGATTAGCTCAACATTCATTATGTT	379	0	A_84_P812434	AT1G22882	AT1G22882.1	tair|similar to unknown protein [Arabidopsis thaliana] (TAIR:AT1G71360.1); similar to unnamed protein product [Vitis vinifera] (GB:CAO44551.1); contains InterPro domain Sad1/UNC-like, C-terminal (InterPro:IPR012919); contains InterPro domain Galactose-bin	11548.3	280.773	0	1	1.140414e+004	1.140446e+003	0	0	65	8.520662e+003	8242	1.792498e+003	1.971117e+003	30	1.840000e+001	16.5	6.262092e+000	7.227675e+000	0	0	0	0	0	0	0	8472.96	847.32	1	0	1	1	47.698	6.26209	1	0	47.698	49.1849	49.1849	8513.92	0.742972	18.4	6.26209	0	8486.64	0	0
DATA	409	5	69	tair|AT1G69526.1|tair|AT1G69526.2|ref|NM_105621|ref|NM_001036179	at|chr1:26136565-26136624	0		1134	AGACCTCATGTCTATGGAGCAGCATACAAGTAAGGTTTCTTGCTTACTACAAAGAGTCAA	381	0	A_84_P587219	AT1G69526	AT1G69526.1	tair|UbiE/COQ5 methyltransferase family protein [AT1G69526.1]	11573.9	281.194	0	1	4.130254e+003	4.131127e+002	0	1	65	3.104431e+003	3007	5.884683e+002	6.241746e+002	31	1.445161e+001	15	4.508057e+000	3.335850e+000	0	0	0	0	0	0	0	3056.68	305.733	1	2.46645e-282	1	1	47.7467	4.50806	1	0	47.7467	46.1809	46.1809	3097.69	0.740072	14.4516	4.50806	0	3070.25	0	0
DATA	410	5	70	tair|AT3G47840.1|ref|NM_114654|tc|NP034728	at|chr3:17664791-17664850	0		1894	AAGCTGCAAATGTAAGAAAGAATATGAAAGCAAAAGGCGTGATCAAAGAGCCCGGATGGT	383	0	A_84_P524463	AT3G47840	AT3G47840.1	tair|pentatricopeptide (PPR) repeat-containing protein [AT3G47840.1]	11598.9	281.197	0	1	1.957984e+002	2.135407e+001	2	0	64	1.921406e+002	183	4.620344e+001	4.392202e+001	36	1.827778e+001	18	5.819235e+000	6.857025e+000	0	0	0	0	0	0	0	144.343	15.7423	1	1.712e-100	1	1	47.7972	5.81923	1	0	47.7972	44.7812	44.7812	185.395	0.737204	18.2778	5.81923	0	157.813	0	0
DATA	411	5	71	tair|AT5G21990.1|ref|NM_147882|ta|TA35022_3702|ta|DR379561	at|chr5:7276244-7276303	0		1813	AAAGGCGGATTGATCTTTGCAATATTAATGCTCGTTTTAGCAATGGTCCTTCACCGTCTC	385	0	A_84_P242765	AT5G21990	AT5G21990.1	tair|tetratricopeptide repeat (TPR)-containing protein [AT5G21990.1]	11624.4	281.292	0	1	1.400461e+004	1.400487e+003	0	0	65	1.033263e+004	9820	2.018767e+003	2.246139e+003	31	1.587097e+001	17	4.849343e+000	4.818450e+000	0	0	0	0	0	0	0	10284.8	1028.5	1	0	1	1	47.8428	4.84934	1	0	47.8428	45.4864	45.4864	10325.9	0.734386	15.871	4.84934	0	10298.1	0	0
DATA	412	5	72	tc|TC281983	at|chr4:001652309-001652262	0		2021	CTCTTTTGCTCTTGTTGCGGGTCGTGATGGTTCTCCTGCTCCTGATGCATTAATACATTT	387	0	A_84_P16616	TC281983	TC281983	tc|Q9FN97_ARATH (Q9FN97) Transposon protein-like, partial (33%) [TC281983]	11650	281.226	0	1	1.662918e+002	1.871550e+001	0	0	65	1.695385e+002	168	2.498817e+001	2.520420e+001	41	1.648780e+001	15	6.160852e+000	5.930400e+000	0	0	0	0	0	0	0	121.662	13.6925	1	1.07395e-090	1	1	47.877	6.16085	1	0	47.877	45.4864	45.4864	162.793	0.731615	16.4878	6.16085	0	134.876	0	0
DATA	413	5	73	tair|AT4G23260.1|ref|NM_118455|ta|TA45355_3702|ta|TA45354_3702	at|chr4:12169334-12169275	0		762	ATGGGAAGTGTATCCCTTCTCTGGTGCTATTGATCAGATTAATTTACCAAAGTCACCGCC	389	0	A_84_P828734	AT4G23260	AT4G23260.1	tair|protein kinase [AT4G23260.1]	11675.4	281.288	0	1	1.467863e+002	1.702150e+001	3	0	62	1.549194e+002	152	3.378684e+001	2.891070e+001	35	1.560000e+001	15	4.583859e+000	4.077150e+000	0	0	0	0	0	0	0	107.008	12.4088	1	1.89019e-083	1	1	47.9113	4.58386	1	0	47.9113	45.835	45.835	148.174	0.729006	15.6	4.58386	0	120.077	0	0
DATA	414	5	74	tair|AT3G03070.1|ref|NM_111177|ta|TA27499_3702|ta|TA27495_3702	at|chr3:696617-696558	0		402	CAAGATCATCACCATTGAGGCAAATTCTGAAAGTGAATTGCTGGTCTCTCTCCCCTTTTT	391	0	A_84_P808363	AT3G03070	AT3G03070.1	tair|NADH-ubiquinone oxidoreductase-related [AT3G03070.1]	11700.6	281.239	0	1	3.368598e+004	3.368609e+003	0	0	65	2.452100e+004	23696	4.442638e+003	5.116453e+003	32	1.609375e+001	16	5.502840e+000	5.930400e+000	0	0	0	0	0	0	0	24473.1	2447.31	1	0	1	1	47.9361	5.50284	1	0	47.9361	46.5243	46.5243	24514.3	0.726506	16.0938	5.50284	0	24486	0	0
DATA	415	5	75	tair|AT4G16960.1|ref|NM_117799|tc|TC280573	at|chr4:9546436-9546377	0		3051	TCCATGATAACTAAGCGACAAGCTAAAGAAATTCCCATCGCGCATAGGGACGAAGATTCT	393	0	A_84_P15804	AT4G16960	AT4G16960.1	tair|disease resistance protein (TIR-NBS-LRR class), putative [AT4G16960.1]	11726.6	280.573	0	1	7.910796e+002	7.958258e+001	2	5	57	6.206491e+002	629	8.510676e+001	6.894090e+001	38	1.700000e+001	17	6.067191e+000	5.930400e+000	0	0	0	0	0	0	0	572.677	57.6113	1	4.95076e-182	1	1	47.9722	6.06719	1	0	47.9722	57.5363	57.5363	613.903	0.723918	17	6.06719	0	585.435	0	0
DATA	416	5	76	tair|AT3G19480.1|ref|NM_112835|ug|BX824744|ta|TA40315_3702	at|chr3:6754582-6754641	0		1751	CAACCAAGCAAAGAAACTTTGAAGAAAATCGGAGACATTCCTGCCATTGAAGAGTTTGTT	395	0	A_84_P20245	AT3G19480	AT3G19480.1	tair|D-3-phosphoglycerate dehydrogenase, putative / 3-PGDH, putative [AT3G19480.1]	11751.3	281.254	0	1	6.131265e+003	6.131883e+002	0	0	64	4.474266e+003	4279.5	7.419207e+002	8.165419e+002	32	1.584375e+001	15.5	4.642784e+000	4.633125e+000	0	0	0	0	0	0	0	4426.26	442.671	1	1.60275e-304	1	1	48.0035	4.64278	1	0	48.0035	45.835	45.835	4467.52	0.721917	15.8438	4.64278	0	4438.84	0	0
DATA	417	5	77	tair|AT4G29670.1|tair|AT4G29670.2|ref|NM_179138|ref|NM_119112	at|chr4:14535701-14535642	0		926	ATATCGTCATATTTTTGGGTGTAAAAGAATACTTCCTAAAGCCAGTTACGATTCTTCTGC	397	0	A_84_P126561	AT4G29670	AT4G29670.1	tair|thioredoxin family protein [AT4G29670.1]	11776.6	281.246	0	1	1.836493e+004	1.836514e+003	0	0	66	1.326824e+004	12777	2.850177e+003	3.027655e+003	32	1.659375e+001	17.5	4.442169e+000	5.374425e+000	0	0	0	0	0	0	0	13220.2	1322.04	1	0	1	1	48.0376	4.44217	1	0	48.0376	45.4864	45.4864	13261.5	0.719861	16.5938	4.44217	0	13232.6	0	0
DATA	418	5	78		 	66	Structural	0		1	1	DarkCorner	DarkCorner	DarkCorner		11802.1	281.016	8.79126	1	8.791263e+000	8.751131e+000	1	0	66	4.548485e+001	45.5	1.156153e+001	1.223145e+001	29	1.813793e+001	18	5.610730e+000	5.930400e+000	0	0	0	0	1	0	0	-2.58736	6.28254	0	0.286144	1	0	48.0722	5.61073	1	0	48.0722	45.835	45.835	38.7392	0.717912	18.1379	5.61073	0	9.63451	0	0
DATA	419	5	79		 	66	Structural	0		1	1	DarkCorner	DarkCorner	DarkCorner		11827.5	280.719	8.81288	1	8.812884e+000	8.772653e+000	3	0	64	3.990625e+001	40.5	1.030598e+001	1.056353e+001	41	1.795122e+001	18	6.024746e+000	6.671700e+000	0	0	0	0	0	0	0	-8.20928	6.28254	0	0.000889286	1	0	48.1155	6.02475	1	0	48.1155	44.7812	44.7812	33.1606	0.71615	17.9512	6.02475	0	3.83357	0	0
DATA	420	5	80		 	66	Structural	0		1	1	DarkCorner	DarkCorner	DarkCorner		11853.6	280.573	8.83203	1	8.832027e+000	8.791709e+000	6	0	58	4.177586e+001	42	1.056317e+001	1.000755e+001	39	1.517949e+001	15	5.471802e+000	5.559750e+000	0	0	0	0	0	0	0	-6.38131	6.28254	0	0.00922261	1	0	48.1572	5.4718	1	0	48.1572	57.5363	57.5363	35.0302	0.714598	15.1795	5.4718	0	5.46408	0	0
DATA	421	5	81		 	66	Structural	0		1	1	DarkCorner	DarkCorner	DarkCorner		11878.8	281.103	8.84607	1	8.846072e+000	8.805690e+000	1	0	65	4.190769e+001	42	1.092406e+001	1.037820e+001	37	1.489189e+001	15	4.514075e+000	3.706500e+000	0	0	0	0	0	0	0	-6.29089	6.28254	0	0.0102384	1	0	48.1986	4.51408	1	0	48.1986	46.5243	46.5243	35.162	0.713464	14.8919	4.51408	0	5.34437	0	0
DATA	422	5	82		 	66	Structural	0		1	1	DarkCorner	DarkCorner	DarkCorner		11904.1	281.083	8.85872	1	8.858719e+000	8.818279e+000	0	0	67	4.259701e+001	42	1.101797e+001	1.186080e+001	34	1.588235e+001	17	6.029044e+000	7.042350e+000	0	0	0	0	0	0	0	-5.65808	6.28254	0	0.020634	1	0	48.2551	6.02904	1	0	48.2551	46.8651	46.8651	35.8513	0.712445	15.8824	6.02904	0	5.78348	0	0
DATA	423	5	83		 	66	Structural	0		1	1	DarkCorner	DarkCorner	DarkCorner		11929.4	281.381	8.86746	1	8.867457e+000	8.826978e+000	1	0	63	4.247619e+001	42	9.304624e+000	8.895600e+000	37	1.454054e+001	15	4.193875e+000	4.447800e+000	0	0	0	0	0	0	0	-5.84591	6.28254	0	0.0168528	1	0	48.3221	4.19388	1	0	48.3221	44.7812	44.7812	35.7305	0.711743	14.5405	4.19388	0	5.39763	0	0
DATA	424	5	84		 	66	Structural	0		1	1	DarkCorner	DarkCorner	DarkCorner		11955	280.986	8.87459	1	8.874586e+000	8.834074e+000	1	0	68	3.888235e+001	39	1.065683e+001	9.266250e+000	36	1.569444e+001	15	6.328256e+000	6.115725e+000	0	0	0	0	0	0	0	-9.51277	6.28254	0	0.000130421	1	0	48.3951	6.32826	1	0	48.3951	46.8651	46.8651	32.1367	0.711171	15.6944	6.32826	0	1.54057	0	0
DATA	425	5	85		 	66	Structural	0		1	1	DarkCorner	DarkCorner	DarkCorner		11980.2	281.377	8.87604	1	8.876036e+000	8.835518e+000	1	0	64	4.067188e+001	40.5	9.170440e+000	9.080925e+000	45	1.486667e+001	15	4.429242e+000	3.706500e+000	0	0	0	0	0	0	0	-7.81341	6.28254	0	0.00152978	1	0	48.4853	4.42924	1	0	48.4853	46.5243	46.5243	33.9262	0.711055	14.8667	4.42924	0	3.04902	0	0
DATA	426	6	1		 	66	Structural	0		1	1	DarkCorner	DarkCorner	DarkCorner		9859.61	287.714	7.20849	1	7.208487e+000	7.175581e+000	4	0	61	4.152459e+001	39	1.087904e+001	1.186080e+001	45	1.633333e+001	17	5.493798e+000	5.189100e+000	0	0	0	0	0	0	0	-3.58347	6.28254	0	0.140354	1	0	45.1081	5.4938	1	0	45.1081	47.5395	47.5395	34.7789	0.875544	16.3333	5.4938	0	-1.17881	0	0
DATA	427	6	2		 	66	Structural	0		1	1	DarkCorner	DarkCorner	DarkCorner		9885.11	287.764	7.24599	1	7.245987e+000	7.212910e+000	2	0	64	3.985938e+001	39	1.017446e+001	8.154300e+000	36	1.497222e+001	14.5	4.819520e+000	5.930400e+000	0	0	0	0	0	0	0	-5.44774	6.28254	0	0.0257384	1	0	45.3071	4.81952	1	0	45.3071	47.8731	47.8731	33.1137	0.871013	14.9722	4.81952	0	-2.44829	0	0
DATA	428	6	3		 	66	Structural	0		1	1	DarkCorner	DarkCorner	DarkCorner		9910.33	287.923	7.27989	1	7.279892e+000	7.246660e+000	4	0	61	3.509836e+001	35	7.318253e+000	5.930400e+000	29	1.382759e+001	14	3.732760e+000	4.447800e+000	0	0	0	0	0	0	0	-10.4076	6.28254	0	3.11938e-005	1	0	45.5059	3.73276	1	0	45.5059	49.8279	49.8279	28.3527	0.866957	13.8276	3.73276	0	-6.82804	0	0
DATA	429	6	4		 	66	Structural	0		1	1	DarkCorner	DarkCorner	DarkCorner		9935.64	287.77	7.31135	1	7.311348e+000	7.277973e+000	1	0	64	3.843750e+001	37.5	9.783165e+000	1.056353e+001	25	1.548000e+001	16	4.547160e+000	4.447800e+000	0	0	0	0	0	0	0	-7.24874	6.28254	0	0.00320571	1	0	45.6862	4.54716	1	0	45.6862	48.8603	48.8603	31.6918	0.863227	15.48	4.54716	0	-3.10842	0	0
DATA	430	6	5		 	66	Structural	0		1	1	DarkCorner	DarkCorner	DarkCorner		9961	288.117	7.33952	1	7.339525e+000	7.306020e+000	0	0	67	4.085075e+001	38	1.143924e+001	1.297275e+001	27	1.644444e+001	16	5.264784e+000	5.930400e+000	0	0	0	0	0	0	0	-5.00268	6.28254	0	0.0402849	1	0	45.8534	5.26478	1	0	45.8534	44.7812	44.7812	34.1051	0.859913	16.4444	5.26478	0	-0.331551	0	0
DATA	431	6	6		 	66	Structural	0		1	1	DarkCorner	DarkCorner	DarkCorner		9986.06	288.214	7.36508	1	7.365079e+000	7.331458e+000	2	0	64	4.015625e+001	40.5	1.001462e+001	1.111950e+001	33	1.618182e+001	17	5.703368e+000	5.930400e+000	0	0	0	0	0	0	0	-5.84912	6.28254	0	0.0167938	1	0	46.0054	5.70337	1	0	46.0054	46.8651	46.8651	33.4106	0.856929	16.1818	5.70337	0	-0.67005	0	0
DATA	432	6	7		 	66	Structural	0		1	1	DarkCorner	DarkCorner	DarkCorner		10011.6	287.954	7.38919	1	7.389191e+000	7.355460e+000	0	0	65	3.846154e+001	40	1.052390e+001	1.037820e+001	35	1.691429e+001	18	5.299120e+000	6.671700e+000	0	0	0	0	0	0	0	-7.70333	6.28254	0	0.00177269	1	0	46.1649	5.29912	1	0	46.1649	45.4864	45.4864	31.7158	0.854133	16.9143	5.29912	0	-2.0024	0	0
DATA	433	6	8		 	66	Structural	0		1	1	DarkCorner	DarkCorner	DarkCorner		10037	288	7.4104	1	7.410395e+000	7.376568e+000	0	0	69	3.894203e+001	40	1.077017e+001	1.186080e+001	40	1.657500e+001	16	5.647271e+000	6.301050e+000	0	0	0	0	0	0	0	-7.35766	6.28254	0	0.00278816	1	0	46.2997	5.64727	1	0	46.2997	37.847	37.847	32.1963	0.851689	16.575	5.64727	0	-1.17693	0	0
DATA	434	6	9	tair|AT3G24800.1|ref|NM_113392|ta|TA40421_3702|ta|DR749529	at|chr3:9057690-9057749	0		1264	TCAATTCTATCGGTATCCTTCTCGGACCCGTTATCTCAAATGAAGGCATGGATACAGATG	262	0	A_84_P24044	PRT1	AT3G24800.1	tair|PRT1 (PROTEOLYSIS 1); ubiquitin-protein ligase [AT3G24800.1]	10062.4	288.154	0	1	4.605668e+003	4.606262e+002	0	2	63	3.959048e+003	3859	6.197691e+002	5.948932e+002	30	1.750000e+001	16.5	6.157418e+000	6.486375e+000	0	0	0	0	0	0	0	3912.6	391.311	1	3.95694e-297	1	1	46.444	6.15742	1	0	46.444	45.4864	45.4864	3952.3	0.849519	17.5	6.15742	0	3919.26	0	0
DATA	435	6	10	tair|AT3G25480.1|ref|NM_113444|ug|AK221606|ta|TA26954_3702	at|chr3:9236907-9236848	0		724	CACCGGTGCATATGTACACTGCGAAAAACGTAAAATCTTCAAACAACAATGAAGCGTCTG	264	0	A_84_P15518	AT3G25480	AT3G25480.1	tair|rhodanese-like domain-containing protein [AT3G25480.1]	10087.9	288.182	0	1	4.237451e+003	4.238099e+002	0	0	66	3.638030e+003	3531	6.325255e+002	6.977486e+002	37	1.705405e+001	17	5.174435e+000	4.447800e+000	0	0	0	0	0	0	0	3591.45	359.2	1	5.37239e-292	1	1	46.5832	5.17443	1	0	46.5832	45.835	45.835	3631.28	0.847549	17.0541	5.17443	0	3598.58	0	0
DATA	436	6	11	tair|AT3G57790.1|ref|NM_115640|ta|TA38332_3702|ta|BP646830	at|chr3:21416427-21416368	0		1703	TTACACGAAATTGTTTGAGTCTGATTACGTTATGGTTGGTGAAAACAACATTGCTTTTGC	266	0	A_84_P88989	AT3G57790	AT3G57790.1	tair|glycoside hydrolase family 28 protein / polygalacturonase (pectinase) family protein [AT3G57790.1]	10113.3	288.042	0	1	4.200212e+003	4.200869e+002	0	0	65	3.599138e+003	3357	7.962961e+002	8.280321e+002	33	1.669697e+001	17	4.700298e+000	4.447800e+000	0	0	0	0	0	0	0	3552.43	355.299	1	2.4252e-291	1	1	46.7059	4.7003	1	0	46.7059	47.2035	47.2035	3592.39	0.845775	16.697	4.7003	0	3560.01	0	0
DATA	437	6	12	tair|ATCG00360.1|tc|TC301824	at|chrC:42643-42584	0		321	ACTCCTGGTAATTATATTGAAGCACAGAATTGGTTGACGATCACGAGGCGCTTCGAATAA	268	0	A_84_P769702	ATCG00360.1	ATCG00360.1	tair|Encodes a protein required for photosystem I assembly and stability. In Chlamydomonas reinhardtii, this protein seems to act as a PSI specific chaperone facilitating the assembly of the complex by interacting with PsaA and PsaD. A loss of function mu	10139.4	287.573	0	1	2.728504e+004	2.728515e+003	0	2	62	2.307792e+004	22541	4.581679e+003	4.726529e+003	29	1.913793e+001	17	5.896271e+000	5.189100e+000	0	0	0	0	0	0	0	23031.1	2303.12	1	0	1	1	46.8188	5.89627	1	0	46.8188	57.5363	57.5363	23071.2	0.844092	19.1379	5.89627	0	23039.1	0	0
DATA	438	6	13	tair|AT5G50915.2|tair|AT5G50915.1|ref|NM_124470|ref|NM_180832	at|chr5:20728291-20728232	0		740	GGGTTCTCCAGAAGTAGGAACGTCTTTTACCAATGCAATGCCAACAACTACTCCTATCTT	270	0	A_84_P825374	AT5G50915	AT5G50915.2	tair|basic helix-loop-helix (bHLH) family protein [AT5G50915.2]	10164.1	287.686	0	1	3.704718e+003	3.705468e+002	1	0	64	3.169172e+003	3062.5	6.832516e+002	6.592010e+002	35	1.657143e+001	16	5.756253e+000	6.671700e+000	0	0	0	0	0	0	0	3122.24	312.287	1	1.31977e-283	1	1	46.9366	5.75625	1	0	46.9366	46.8651	46.8651	3162.43	0.842773	16.5714	5.75625	0	3130.67	0	0
DATA	439	6	14	tair|AT3G05680.1|ref|NM_111442|ta|TA43709_3702|tc|TC295933	at|chr3:1660702-1660643	0		6279	AAAGCGGTAATCGGTATCGCTTTCTGTTGTTGTTTAGTCATATTCATGTACATTAGCTAG	272	0	A_84_P292924	EMB2016	AT3G05680.1	tair|EMB2016 (EMBRYO DEFECTIVE 2016) [AT3G05680.1]	10189.5	287.878	0	1	9.180040e+003	9.180343e+002	0	0	64	7.772766e+003	7635	1.508631e+003	1.742982e+003	33	1.724242e+001	17	4.776442e+000	4.447800e+000	0	0	0	0	0	0	0	7725.71	772.597	1	0	1	1	47.0551	4.77644	1	0	47.0551	48.8603	48.8603	7766.02	0.841577	17.2424	4.77644	0	7734.56	0	0
DATA	440	6	15	tair|AT3G14310.1|ref|NM_112289|ta|TA30443_3702|ta|TA30445_3702	at|chr3:4772336-4772277	0		1687	GGGGCTTTAAGGTAATTACGGCTGCTGCTGAAGCTCAAAAATATACGGCTGGTCAGTTTA	274	0	A_84_P20232	ATPME3	AT3G14310.1	tair|ATPME3 (Arabidopsis thaliana pectin methylesterase 3) [AT3G14310.1]	10214.9	287.771	0	1	3.190987e+004	3.190996e+003	0	0	66	2.686639e+004	24736.5	6.574154e+003	7.040867e+003	33	1.736364e+001	17	5.776126e+000	5.930400e+000	0	0	0	0	0	0	0	26819.2	2681.93	1	0	1	1	47.1533	5.77613	1	0	47.1533	46.5243	46.5243	26859.6	0.840469	17.3636	5.77613	0	26828.5	0	0
DATA	441	6	16	tair|AT1G77630.1|ref|NM_106411|ug|BX817126|ta|TA42171_3702	at|chr1:29180155-29180214	0		1414	CAATTCAATCCCGGGTAATCCAGCTAATGGTCCAGGCGGAAGTATTTCTATAGCTTCTTG	276	0	A_84_P786152	AT1G77630	AT1G77630.1	tair|peptidoglycan-binding LysM domain-containing protein [AT1G77630.1]	10240.5	287.638	0	1	4.693104e+003	4.693700e+002	0	0	65	3.986938e+003	3815	8.177793e+002	8.932665e+002	33	1.812121e+001	18	5.560787e+000	5.189100e+000	0	0	0	0	0	0	0	3939.69	394.019	1	1.52733e-297	1	1	47.2502	5.56079	1	0	47.2502	47.5395	47.5395	3980.19	0.839463	18.1212	5.56079	0	3949.31	0	0
DATA	442	6	17	tair|AT1G62260.1|ref|NM_104906|ta|TA50750_3702|tc|TC301258	at|chr1:23002572-23002513	0		889	TGGTCTCTGCTAGGTTGCTATTTGATCAGATGAAAGACCGCGATACAATTTCTTGGAACA	278	0	A_84_P833485	AT1G62260	AT1G62260.1	tair|pentatricopeptide (PPR) repeat-containing protein [AT1G62260.1]	10266.4	287.573	0	1	2.192395e+001	7.806197e+000	3	0	61	6.573770e+001	65	1.615642e+001	1.482600e+001	36	1.600000e+001	15	4.195235e+000	3.891825e+000	0	0	0	0	0	0	0	18.3847	6.54601	1	3.90781e-012	1	0	47.353	4.19524	1	0	47.353	57.5363	57.5363	58.992	0.838566	16	4.19524	0	28.388	0	0
DATA	443	6	18	ug|AA712483	at|chr4:14012069-14012016	0		316	TCATCGAGACGCTTGTTACTTGCTCACCCGATAACATTTTGCAATTGGTTCTGATTTTGT	280	0	A_84_P787419	AT4G28290	AA712483	ug|32198 Lambda-PRL2 Arabidopsis thaliana cDNA clone 195E1T7, mRNA sequence [AA712483]	10291	287.939	0	1	6.715240e+003	6.715658e+002	0	0	69	5.674072e+003	5385	1.253849e+003	1.438863e+003	29	1.693103e+001	17	4.382848e+000	3.706500e+000	0	0	0	0	0	0	0	5626.63	562.699	1	6.67008e-319	1	1	47.4375	4.38285	1	0	47.4375	46.8651	46.8651	5667.33	0.83789	16.931	4.38285	0	5636.97	0	0
DATA	444	6	19	tair|AT5G39990.1|ref|NM_123362|ta|TA41121_3702|ta|TA41120_3702	at|chr5:16021944-16022003	0		435	ACCGGATCTGGTTCATCAGCTTTCGTTGAATCCAAAATCAAACCTCAACAAATCTCATCA	282	0	A_84_P825371	AT5G39990	AT5G39990.1	tair|glycosyltransferase family 14 protein / core-2/I-branching enzyme family protein [AT5G39990.1]	10316.5	288.403	0	1	5.379754e+002	5.431830e+001	0	0	66	4.979848e+002	489	1.160002e+002	1.169401e+002	37	1.756757e+001	18	4.681765e+000	4.447800e+000	0	0	0	0	0	0	0	450.439	45.4799	1	1.09533e-167	1	1	47.546	4.68176	1	0	47.546	45.835	45.835	491.239	0.837285	17.5676	4.68176	0	461.134	0	0
DATA	445	6	20	tair|AT2G33980.1|ref|NM_128949|ug|AK229595|ta|TA44226_3702	at|chr2:14357151-14357092	0		1681	AGCCAAGTGGTCGATAAAGCCATCACTCGTCTTATGGAACAAAGGAGAATGCCTAAATAT	284	0	A_84_P785024	ATNUDT22	AT2G33980.1	tair|ATNUDT22 (Arabidopsis thaliana Nudix hydrolase homolog 22); hydrolase [AT2G33980.1]	10341.8	288.359	0	1	1.158648e+003	1.161079e+002	0	0	65	1.016969e+003	1000	2.426276e+002	2.668680e+002	37	1.764865e+001	18	5.706800e+000	5.189100e+000	0	0	0	0	0	0	0	969.367	97.14	1	1.57893e-213	1	1	47.6027	5.7068	1	0	47.6027	44.7812	44.7812	1010.22	0.836636	17.6486	5.7068	0	980.366	0	0
DATA	446	6	21	tair|AT4G14200.1|ref|NM_117497|ta|TA42115_3702|tc|TC289675	at|chr4:8185467-8185408	0		2522	CTTGCTAGTACAAAGACGTGTTAGTAGTTTGGTTCTTGTAGGCGCTACTGTTGCTTAGGC	286	0	A_84_P115272	AT4G14200	AT4G14200.1	tair|similar to unnamed protein product [Vitis vinifera] (GB:CAO66985.1); contains domain PENTATRICOPEPTIDE REPEAT-CONTAINING PROTEIN-RELATED (PTHR10483:SF9); contains domain PENTATRICOPEPTIDE REPEAT-CONTAINING PROTEIN (PTHR10483) [AT4G14200.1]	10367	288.226	0	1	5.059881e+003	5.060439e+002	0	1	64	4.277750e+003	3943	9.788888e+002	1.022994e+003	29	1.858621e+001	17	8.108713e+000	9.636900e+000	0	0	0	0	0	0	0	4230.12	423.059	1	8.34092e-302	1	1	47.6308	8.10871	1	0	47.6308	45.4864	45.4864	4271	0.836012	18.5862	8.10871	0	4241.39	0	0
DATA	447	6	22	tair|AT1G29040.1|ref|NM_102645|ta|TA50543_3702|ta|TA35657_3702	at|chr1:10135910-10135969	0		1391	AGACAAAGAGATTGAGAAGATGAGCTGTGTGCAAATCCTCTTGCAAAAGGGATTCAAATT	288	0	A_84_P752505	AT1G29040	AT1G29040.1	tair|similar to unnamed protein product [Vitis vinifera] (GB:CAO48077.1); contains InterPro domain Conserved hypothetical protein CHP02058 (InterPro:IPR011719) [AT1G29040.1]	10392.7	288.176	0	1	8.215046e+002	8.249395e+001	0	0	65	7.340308e+002	722	1.531870e+002	1.571556e+002	36	1.650000e+001	16	5.964179e+000	5.374425e+000	0	0	0	0	0	0	0	686.307	68.9176	1	7.39332e-193	1	1	47.724	5.96418	1	0	47.724	45.835	45.835	727.285	0.835427	16.5	5.96418	0	697.906	0	0
DATA	448	6	23	tair|AT5G52440.1|ref|NM_124623|ta|TA33517_3702|tc|NP221602	at|chr5:21304428-21304487	0		352	AAGAAGAGAAGATGTAAGAGTATGGTGATTAGTGCGTCTCTGTTTGGTGTTGGAGCACCT	290	0	A_84_P840613	HCF106	AT5G52440.1	tair|HCF106 (High chlorophyll fluorescence 106) [AT5G52440.1]	10417.9	288.328	0	1	1.827896e+003	1.829444e+002	0	0	66	1.573955e+003	1521.5	3.026981e+002	3.517468e+002	38	1.547368e+001	15	4.757565e+000	3.706500e+000	0	0	0	0	0	0	0	1526.15	152.744	1	1.02964e-240	1	1	47.8091	4.75756	1	0	47.8091	45.1352	45.1352	1567.21	0.834919	15.4737	4.75756	0	1538.05	0	0
DATA	449	6	24	tair|AT3G29305.1|ref|NM_148763	at|chr3:11250101-11249953	0		277	CATTCACGGTGGTTAACTATAGTACTCTCGGGTACTTAGATGGTGCTCGTGGAGATTGTT	292	0	A_84_P540397	AT3G29305	AT3G29305.1	tair|unknown protein [AT3G29305.1]	10444	287.545	7.56596	0	7.565959e+000	7.555545e+000	1	0	61	5.288525e+001	54	1.375027e+001	1.334340e+001	42	1.576190e+001	16	5.150465e+000	4.818450e+000	0	0	0	0	0	0	0	5.0325	6.30266	0	0.0391264	1	0	47.8527	5.15047	1	1	47.8527	65	65	46.1396	0.834177	15.7619	5.15047	0	17.2173	1	0
DATA	450	6	25	tair|AT1G09930.1|ref|NM_100867|tc|NP043947|ta|DQ446240	at|chr1:3227716-3227657	0		1980	TACTTTGTGTTCAAGTACTGCAAAAAGTGGTGGCAGAGGTATAACTACGTGCTATCGGCA	294	0	A_84_P839281	ATOPT2	AT1G09930.1	tair|ATOPT2 (oligopeptide transporter 2); oligopeptide transporter [AT1G09930.1]	10469.1	288.446	0	1	7.746306e+001	1.080607e+001	1	0	62	1.124677e+002	112	2.456288e+001	2.409225e+001	41	1.573171e+001	16	4.717120e+000	4.447800e+000	0	0	0	0	0	0	0	64.5932	9.01072	1	1.9952e-056	1	1	47.8746	4.71712	1	0	47.8746	44.7812	44.7812	105.722	0.833858	15.7317	4.71712	0	76.988	0	0
DATA	451	6	26	tair|AT1G52950.1|ref|NM_104173|ug|DQ446355|tc|NP305116	at|chr1:19731609-19731668	0		1634	ACGAGAGAAGATTGTTCTGAAGAACATTAAAGTTGAGAAGATTGATGGGAAAAACGCTCC	296	0	A_84_P21171	AT1G52950	AT1G52950.1	tair|replication protein-related [AT1G52950.1]	10494.7	287.833	7.57536	1	7.575357e+000	7.540776e+000	3	1	61	4.380328e+001	43	9.912651e+000	8.895600e+000	32	1.484375e+001	14	5.212326e+000	5.930400e+000	0	0	0	0	0	0	0	-4.0844	6.28254	0	0.0932266	1	0	47.8877	5.21233	1	0	47.8877	45.835	45.835	37.0576	0.833142	14.8438	5.21233	0	8.53708	1	0
DATA	452	6	27	tair|AT4G09890.1|ref|NM_117057|ug|BT004240|ug|CB265174	at|chr4:6218698-6218757	0		305	CAGTTTCAAATGGATCAAGAACAAATTCTCAGGCGATGATAATAGTATCCGGTACAACGT	298	0	A_84_P19468	AT4G09890	AT4G09890.1	tair|similar to unknown protein [Arabidopsis thaliana] (TAIR:AT2G47480.1); similar to unknown [Populus trichocarpa] (GB:ABK92947.1) [AT4G09890.1]	10519.6	288.299	0	1	1.802200e+004	1.802216e+003	0	0	65	1.505460e+004	14343	3.364556e+003	3.452975e+003	28	1.628571e+001	16.5	4.520383e+000	3.891825e+000	0	0	0	0	0	0	0	15006.7	1500.68	1	0	1	1	47.9074	4.52038	1	0	47.9074	46.1809	46.1809	15047.9	0.832687	16.2857	4.52038	0	15019.5	0	0
DATA	453	6	28	tc|TC293169|tc|TC311988	at|chr3:2144736-2144887	0		1243	ACCTTTCCTTCAACGTACAAGTCACCTCCGTAGTCTTTGTTTGGTACATCGAGATAGGAA	300	0	A_84_P845785	TC293169	TC293169	tc|Q9M7Y4_ARATH (Q9M7Y4) F3E22.8 protein, complete [TC293169]	10545	288.226	0	1	1.106320e+002	1.339429e+001	6	0	60	1.399833e+002	141	2.987289e+001	2.557485e+001	33	1.678788e+001	17	5.354657e+000	5.189100e+000	0	0	0	0	0	0	0	92.0513	11.1447	1	4.17259e-075	1	1	47.932	5.35466	1	0	47.932	45.4864	45.4864	133.238	0.83205	16.7879	5.35466	0	105.082	0	0
DATA	454	6	29	tair|AT4G35905.1|ref|NM_119757|ug|DR370125|ta|TA42284_3702	at|chr4:17007221-17007162	0		386	CAGCAACTTATCAATGGTTCGTTCTGTCCTCTGTACTAGTTACCTGATCATCTCTTCTAA	302	0	A_84_P521977	AT4G35905	AT4G35905.1	tair|similar to unnamed protein product [Vitis vinifera] (GB:CAO43077.1); contains InterPro domain Protein of unknown function DUF343 (InterPro:IPR005651) [AT4G35905.1]	10570.6	288.028	0	1	8.707950e+003	8.708278e+002	0	0	63	7.287127e+003	6761	1.831105e+003	1.926268e+003	36	1.747222e+001	16.5	6.921957e+000	6.671700e+000	0	0	0	0	0	0	0	7239.22	723.949	1	0	1	1	47.9065	6.92196	1	0	47.9065	48.2044	48.2044	7280.38	0.831335	17.4722	6.92196	0	7252.41	0	0
DATA	455	6	30	tair|AT3G13010.1|ref|NM_112138|tc|NP396448	at|chr3:4163359-4163300	0		1381	TGGTAAAAGAACCTCACCTTCAAGTGAAGATTGGTACACAGCTTGATGTGTATAGATACG	304	0	A_84_P534143	AT3G13010	AT3G13010.1	tair|hAT dimerisation domain-containing protein [AT3G13010.1]	10596.5	287.648	7.5994	1	7.599403e+000	7.564713e+000	0	0	66	4.519697e+001	47.5	1.348643e+001	1.464068e+001	31	1.680645e+001	16	6.665430e+000	5.930400e+000	0	0	0	0	0	0	0	-2.67459	6.28254	0	0.270277	1	0	47.8716	6.66543	1	0	47.8716	57.5363	57.5363	38.4513	0.830506	16.8065	6.66543	0	10.6533	1	0
DATA	456	6	31	tair|AT1G54300.1|ref|NM_104308|ta|BT012097	at|chr1:20275610-20275669	0		878	TCAGGCTGGATCGTGTCTAGAAAGCATGTTGTTCTGGTATGAACATAGAAGAAGATTTCA	306	0	A_84_P595186	AT1G54300	AT1G54300.1	tair|similar to catalytic/ cobalamin binding [Arabidopsis thaliana] (TAIR:AT3G05770.1); similar to hypothetical protein OsJ_027300 [Oryza sativa (japonica cultivar-group)] (GB:EAZ43817.1) [AT1G54300.1]	10621.6	287.573	7.6066	1	7.606596e+000	7.571872e+000	2	0	62	4.711290e+001	46	1.202334e+001	1.167547e+001	30	1.696667e+001	17	4.012767e+000	4.077150e+000	0	0	0	0	0	0	0	-0.662314	6.28254	0	0.784421	1	0	47.7752	4.01277	1	1	47.7752	57.5363	57.5363	40.3672	0.829721	16.9667	4.01277	0	12.7278	1	0
DATA	457	6	32	tair|AT1G21973.1	at|chr1:7730985-7730926	0		148	TTCCAAACCAATGTTTGAAGATGGTCAAAGGTGCTACTCATGATGTATGCGAAGAAGCTT	308	0	A_84_P753122	AT1G21973	AT1G21973.1	tair|Encodes a Plant thionin family protein [pseudogene] [AT1G21973.1]	10647.4	287.573	7.61446	1	7.614456e+000	7.579697e+000	0	0	64	4.267188e+001	42	1.180941e+001	1.297275e+001	42	1.676190e+001	16	5.750120e+000	6.486375e+000	0	0	0	0	0	0	0	-5.05463	6.28254	0	0.0382855	1	0	47.7265	5.75012	1	0	47.7265	57.5363	57.5363	35.9262	0.828864	16.7619	5.75012	0	8.44038	1	0
DATA	458	6	33	tair|AT3G01560.1|ref|NM_111022|ta|TA37205_3702|ta|TA37204_3702	at|chr3:219993-220052	0		404	GATGATCACCAGAAGAAGCAGGTGATCGGCGATAATGGATTGGACTCTAAGAAAGAAGTG	310	0	A_84_P821989	AT3G01560	AT3G01560.1	tair|proline-rich family protein [AT3G01560.1]	10672.1	288.328	0	1	6.720000e+001	1.013435e+001	1	0	65	1.033231e+002	102	2.425200e+001	2.594550e+001	29	1.962069e+001	19	8.015226e+000	7.413000e+000	0	0	0	0	0	0	0	55.6537	8.39307	1	3.99417e-049	1	1	47.6694	8.01523	1	0	47.6694	45.1352	45.1352	96.5774	0.82818	19.6207	8.01523	0	69.2163	0	0
DATA	459	6	34	tair|AT3G04184.1|tair|AT2G38980.1|ref|NM_001125098|ug|AY062586	at|chr3:1100153-1100094	0		100	AACAATGTGGTTTACGTTCCAACGACGACTTGAACCAGAAAACAACAGATCATCTTGCTT	312	0	A_84_P762101	AT3G04184	AT3G04184.1	tair|unknown protein [AT3G04184.1]	10697.4	288.172	0	1	8.938614e+002	8.970826e+001	0	0	65	7.869846e+002	765	1.616243e+002	1.616034e+002	28	1.714286e+001	16	6.910616e+000	6.115725e+000	0	0	0	0	0	0	0	739.359	74.2024	1	2.5901e-197	1	1	47.6252	6.91062	1	0	47.6252	45.1352	45.1352	780.239	0.827152	17.1429	6.91062	0	753.015	0	0
DATA	460	6	35	tair|AT4G26870.1|ref|NM_118821|ug|EG468002|ta|TA34653_3702	at|chr4:13507544-13507603	0		1567	TGTGGTAATGCTCTTATGTGCCCTCAATAACATCCGCAAAACTTCGCTATTCCCTCGTGA	314	0	A_84_P19523	AT4G26870	AT4G26870.1	tair|aspartyl-tRNA synthetase, putative / aspartate--tRNA ligase, putative [AT4G26870.1]	10722.8	288.212	0	1	2.053762e+004	2.053776e+003	0	0	64	1.701347e+004	16313.5	3.542328e+003	3.646455e+003	35	1.705714e+001	16	5.075563e+000	5.930400e+000	0	0	0	0	0	0	0	16965.9	1696.6	1	0	1	1	47.5942	5.07556	1	0	47.5942	45.835	45.835	17006.7	0.826088	17.0571	5.07556	0	16979.6	0	0
DATA	461	6	36	tair|AT2G44065.1|tair|AT2G44065.2|ref|NM_129969|ref|NM_201956	at|chr2:18236971-18237030	0		319	ATGATAGGAAGTTCCATGCCACTAGGTATGATGCGTATCGGAACAATCATCCACAACATC	316	0	A_84_P822632	AT2G44065	AT2G44065.1	tair|ribosomal protein L2 family protein [AT2G44065.1]	10748.5	288.179	0	1	1.243133e+003	1.245464e+002	1	0	63	1.073032e+003	1050	2.046960e+002	1.894021e+002	31	1.719355e+001	16	4.490133e+000	3.706500e+000	0	0	0	0	0	0	0	1025.46	102.738	1	6.75627e-217	1	1	47.5729	4.49013	1	0	47.5729	49.1849	49.1849	1066.29	0.824899	17.1935	4.49013	0	1039.31	0	0
DATA	462	6	37	ta|BE844797|tc|TC307766	at|chr1:2476078-2476137	0		629	TGTTAGTGAGGGCTTTGGTGTCCAGATGCACTTTTATGTGAAAACCACAGTGATTTTCAG	318	0	A_84_P852663	BE844797	BE844797	tc|Q3EDG6_ARATH (Q3EDG6) Protein At1g07985, complete [TC307766]	10774.4	287.573	7.66459	0	7.664586e+000	7.629598e+000	3	0	61	4.672131e+001	46	1.160622e+001	1.260210e+001	31	1.696774e+001	16	4.316510e+000	4.818450e+000	0	0	0	0	0	0	0	-0.818375	6.28254	0	0.735365	1	0	47.5397	4.31651	1	1	47.5397	65	65	39.9756	0.823443	16.9677	4.31651	0	13.1223	1	0
DATA	463	6	38	tair|AT1G49990.1|ref|NM_103887|ug|AY735533|tc|TC286979	at|chr1:18518394-18518453	0		1098	CCCTGGCAATGAATCCGTTTGATACTTATATCGTCTATCTGTGGGATCGTCAACACGGTT	320	0	A_84_P550701	AT1G49990	AT1G49990.1	tair|Identical to F-box protein At1g49990 [Arabidopsis Thaliana] (GB:Q9LPM2); similar to F-box family protein [Arabidopsis thaliana] (TAIR:AT3G26010.1); contains InterPro domain Cyclin-like F-box (InterPro:IPR001810) [AT1G49990.1]	10798.8	288.365	0	1	7.173651e+002	7.214216e+001	0	0	65	6.374462e+002	636	1.549790e+002	1.630860e+002	35	1.702857e+001	16	5.506604e+000	5.189100e+000	0	0	0	0	0	0	0	589.934	59.327	1	8.30804e-184	1	1	47.5118	5.5066	1	0	47.5118	44.7812	44.7812	630.7	0.822363	17.0286	5.5066	0	603.931	0	0
DATA	464	6	39	tair|AT4G15430.1|ref|NM_117632|ug|AY064008|ta|TA47861_3702	at|chr4:8831309-8831368	0		2393	AACACTCCTTTGCCTAGCAAAGATAGCTGCCGTGAAATACCCTAATCCTTGCTCTGTTCT	322	0	A_84_P136665	AT4G15430	AT4G15430.1	tair|similar to early-responsive to dehydration protein-related / ERD protein-related [Arabidopsis thaliana] (TAIR:AT4G04340.1); similar to early-responsive to dehydration protein-related / ERD protein-related [Arabidopsis thaliana] (TAIR:AT4G04340.3); si	10824.3	288.147	0	1	1.045736e+004	1.045764e+003	0	0	66	8.631394e+003	8367	1.812691e+003	2.058590e+003	33	1.772727e+001	17	5.580506e+000	5.930400e+000	0	0	0	0	0	0	0	8583.9	858.413	1	0	1	1	47.4959	5.58051	1	0	47.4959	46.1809	46.1809	8624.65	0.820847	17.7273	5.58051	0	8597.98	0	0
DATA	465	6	40	tair|AT3G42140.1|ref|NM_114081|tc|NP166615	unmapped	0		688	GAAAACTGAAGCCTCTTCTTCAACGTCTAACTATGGAAGTCCCTTGGTGTGTTGCAACAT	324	0	A_84_P597295	AT3G42140	AT3G42140.1	tair|nucleic acid binding / zinc ion binding [AT3G42140.1]	10849.9	288.313	7.70314	1	7.703141e+000	7.706252e+000	0	0	65	5.376923e+001	53	1.369394e+001	1.334340e+001	36	1.733333e+001	17	4.786887e+000	4.447800e+000	0	0	0	0	0	0	0	6.28505	6.3139	0	0.0103072	1	0	47.4842	4.78689	1	0	47.4842	45.835	45.835	47.0235	0.819322	17.3333	4.78689	0	20.4361	1	0
DATA	466	6	41	tair|AT5G24600.1|ref|NM_122368|ug|AK176440|ta|TA48054_3702	at|chr5:8421951-8421892	0		726	TTCCTATGGATCTTTGGTCCCATCCCAATGTTCATAACTTGTTGCGTTCTTGTTTGTTCG	326	0	A_84_P787273	AT5G24600	AT5G24600.1	tair|similar to unknown protein [Arabidopsis thaliana] (TAIR:AT3G18215.1); similar to unnamed protein product [Vitis vinifera] (GB:CAO65983.1); contains InterPro domain Protein of unknown function DUF599 (InterPro:IPR006747) [AT5G24600.1]	10875.3	288	0	1	3.034047e+002	3.129846e+001	2	0	63	2.955238e+002	287	6.207406e+001	4.929645e+001	35	1.648571e+001	16	4.259049e+000	4.077150e+000	0	0	0	0	0	0	0	248.056	25.5888	1	3.34439e-132	1	1	47.468	4.25905	1	0	47.468	47.2035	47.2035	288.778	0.817574	16.4857	4.25905	0	262.274	0	0
DATA	467	6	42	tair|AT3G61010.1|ref|NM_115965|ta|TA51141_3702|ta|T45382	at|chr3:22582931-22582723	0		1601	GTTATGCTGAGAAGTTTATGGAGTATCAGATGCATTGTTTGCGATGGAGCTTGCACTGAC	328	0	A_84_P834134	AT3G61010	AT3G61010.1	tair|glycosyl hydrolase family protein 85 [AT3G61010.1]	10900.8	288.359	0	1	1.701630e+003	1.703371e+002	1	0	64	1.435828e+003	1392.5	2.952132e+002	2.742810e+002	35	1.608571e+001	15	4.859021e+000	4.447800e+000	0	0	0	0	0	0	0	1388.38	138.98	1	4.79456e-235	1	1	47.4509	4.85902	1	0	47.4509	44.7812	44.7812	1429.08	0.81591	16.0857	4.85902	0	1402.64	0	0
DATA	468	6	43	tair|AT3G43433.1	unmapped	0		964	TTTTGAATGCGTTAAGAAGTGGGTCTGTAAGCCTGGGTGGACACATTCTGAACCTTCACA	330	0	A_84_P207608	AT3G43433	AT3G43433.1	tair|transposable element gene [AT3G43433.1]	10926.5	287.648	7.75532	1	7.755319e+000	7.723554e+000	0	0	66	4.936364e+001	48	1.276128e+001	1.464068e+001	36	1.627778e+001	16	5.868128e+000	6.671700e+000	0	0	0	0	0	0	0	1.92884	6.2855	0	0.426102	1	0	47.4348	5.86813	1	0	47.4348	57.5363	57.5363	42.6179	0.813809	16.2778	5.86813	0	16.2529	1	0
DATA	469	6	44	tair|AT1G80040.1|tair|AT1G80040.2|ref|NM_202459|ref|NM_106653	at|chr1:30114245-30114186	0		1070	AACAAAAGTGCTTTTGCATTGTAATACTGTGTAGTCAGGACAAACAAACATTCTGTTTCC	332	0	A_84_P302240	AT1G80040	AT1G80040.1	tair|similar to unknown protein [Arabidopsis thaliana] (TAIR:AT5G32440.1); similar to hypothetical protein [Vitis vinifera] (GB:CAN67646.1); contains InterPro domain UBA-like (InterPro:IPR009060) [AT1G80040.1]	10951.6	288.176	0	1	1.704586e+004	1.704604e+003	0	0	65	1.388885e+004	13495	2.908046e+003	2.703521e+003	28	1.832143e+001	18	6.330722e+000	5.559750e+000	0	0	0	0	0	0	0	13841.4	1384.16	1	0	1	1	47.4304	6.33072	1	0	47.4304	46.8651	46.8651	13882.1	0.81201	18.3214	6.33072	0	13855.8	0	0
DATA	470	6	45	tair|AT3G06380.1|ref|NM_111513|ta|TA38680_3702|ta|TA38679_3702	at|chr3:1937973-1938032	0		1341	CTGCGTTTCAAGCGTTTGCTATCTGCCTGAGCAGTTTTGAAACCAGAATTGCCTGTGAAT	334	0	A_84_P13589	ATTLP9	AT3G06380.1	tair|ATTLP9 (TUBBY-LIKE PROTEIN 9); phosphoric diester hydrolase/ protein binding / transcription factor [AT3G06380.1]	10976.8	288.359	0	1	1.008228e+004	1.008257e+003	0	1	64	8.214141e+003	8020	1.253433e+003	1.335081e+003	30	1.656667e+001	14.5	7.280978e+000	7.413000e+000	0	0	0	0	0	0	0	8166.72	816.696	1	0	1	1	47.4229	7.28098	1	0	47.4229	44.7812	44.7812	8207.39	0.810007	16.5667	7.28098	0	8181.11	0	0
DATA	471	6	46	tair|AT5G57685.1|ref|NM_148146|ta|TA37832_3702|ta|TA37833_3702	at|chr5:23383915-23383856	0		178	TTTAGCAGCGATGCTTGGTCTCATAGCTTTTGCTCTTCTAATCCTCGCTTGCTCTTACTG	336	0	A_84_P822593	ATGDU3	AT5G57685.1	tair|ATGDU3 (ARABIDOPSIS THALIANA GLUTAMINE DUMPER 3) [AT5G57685.1]	11002.1	288.328	0	1	1.650864e+003	1.652695e+002	1	0	65	1.381031e+003	1327	2.309428e+002	2.342508e+002	37	1.524324e+001	16	3.729800e+000	3.706500e+000	0	0	0	0	0	0	0	1333.61	133.509	1	1.23522e-232	1	1	47.4205	3.7298	1	0	47.4205	45.1352	45.1352	1374.29	0.807826	15.2432	3.7298	0	1348.04	0	0
DATA	472	6	47	tair|AT4G04940.1|ref|NM_116732|ta|BX841453|ta|AV548299	at|chr4:2511291-2511232	0		2792	GAGTTTGGTGTGGCAGAAAATGGAGAAGCTTTTCCAGAGCACAAGATGCATAGTTACCTT	338	0	A_84_P19458	AT4G04940	AT4G04940.1	tair|transducin family protein / WD-40 repeat family protein [AT4G04940.1]	11027.4	288.129	0	1	4.302041e+003	4.302748e+002	0	0	65	3.512708e+003	3410	8.596905e+002	8.332212e+002	32	1.806250e+001	17	6.772513e+000	6.671700e+000	0	0	0	0	0	0	0	3465.28	346.585	1	7.46916e-290	1	1	47.4245	6.77251	1	0	47.4245	47.2035	47.2035	3505.96	0.805498	18.0625	6.77251	0	3479.75	0	0
DATA	473	6	48	tair|AT5G52560.1|ref|NM_124635|ta|TA35237_3702|tc|NP223998	at|chr5:21351661-21351720	0		1998	TGGTTGGACCATGGAGAGTGTAGATTACAAGGACACATCGGTTCCAGAAGAAATAAGAAT	340	0	A_84_P819904	ATUSP	AT5G52560.1	tair|ATUSP (ARABIDOPSIS THALIANA UDP-SUGAR PYROPHOSPHORYLASE); UTP-monosaccharide-1-phosphate uridylyltransferase/ UTP:arabinose-1-phosphate uridylyltransferase/ UTP:galactose-1-phosphate uridylyltransferase/ UTP:glucose-1-phosphate uridylyltransferase/ U	11053.1	288.328	0	1	6.801557e+003	6.802007e+002	0	0	66	5.510091e+003	5282	1.121340e+003	1.321738e+003	39	1.551282e+001	16	4.090244e+000	3.706500e+000	0	0	0	0	0	0	0	5462.67	546.303	1	3.94944e-317	1	1	47.4219	4.09024	1	0	47.4219	45.1352	45.1352	5503.35	0.80315	15.5128	4.09024	0	5477.15	0	0
DATA	474	6	49	ta|CK117626|tc|TC308581	at|chr4:9039592-9039754	0		464	AAACACTTTTTGATTCTCTAGTTTAACTGCCAAAGGCGATGGTGCGTGATCCCGATAATC	342	0	A_84_P853668	CK117626	CK117626	tc|Q93ZE5_ARATH (Q93ZE5) AT4g15940/dl4011w (At4g15940) (Isomerase like protein), partial (63%) [TC308581]	11078.8	288.295	0	1	3.652215e+003	3.653058e+002	1	1	63	2.971508e+003	2891	5.147850e+002	4.184638e+002	44	1.650000e+001	16	5.276098e+000	5.374425e+000	0	0	0	0	0	0	0	2924.08	292.476	1	1.12149e-279	1	1	47.4231	5.2761	1	0	47.4231	48.8603	48.8603	2964.76	0.800633	16.5	5.2761	0	2938.58	0	0
DATA	475	6	50	tair|AT4G27800.1|tair|AT4G27800.2|tair|AT4G27800.3|ref|NM_179128	at|chr4:13852088-13852029	0		1197	ACTGGTTCAGGCTGCAACGACTATCGGTTTAGTTACTGTTGGCATATGGATGTCTTCACA	344	0	A_84_P22365	AT4G27800	AT4G27800.1	tair|protein phosphatase 2C PPH1 / PP2C PPH1 (PPH1) [AT4G27800.1]	11104	288.203	0	1	2.923872e+004	2.923883e+003	0	0	65	2.338182e+004	22108	5.002670e+003	5.411490e+003	47	1.908511e+001	18	8.219356e+000	9.266250e+000	0	0	0	0	0	0	0	23334.4	2333.45	1	0	1	1	47.4237	8.21936	1	0	47.4237	46.8651	46.8651	23375.1	0.798065	19.0851	8.21936	0	23348.9	0	0
DATA	476	6	51	tair|AT5G24775.1	unmapped	0		2940	GATTAGGTAGCCTAAACGAAAGCACCAAAGATTTTTATGACGGCCCATCACGGGATTCTG	346	0	A_84_P767190	AT5G24775	AT5G24775.1	tair|transposable element gene [AT5G24775.1]	11129.7	288.237	7.93486	1	7.934859e+000	7.903746e+000	0	0	64	4.970313e+001	48	1.198369e+001	1.371405e+001	29	1.751724e+001	16	7.519597e+000	7.413000e+000	0	0	0	0	0	0	0	2.26001	6.2866	0	0.351271	1	0	47.4431	7.5196	1	0	47.4431	42.9674	42.9674	42.9574	0.795395	17.5172	7.5196	0	16.7805	1	0
DATA	477	6	52	tair|AT1G08390.1|ref|NM_100712|ta|TA43815_3702|tc|TC300325	at|chr1:2643034-2643093	0		353	GTGGTATTTAGAAGTCATGGACGCATACAGACTCTTCTATGAGCCCTTGATCCAAGAGTT	348	0	A_84_P11405	AT1G08390	AT1G08390.1	tair|nucleic acid binding [AT1G08390.1]	11154.8	288.167	0	1	4.282288e+003	4.283022e+002	2	0	64	3.441875e+003	3341.5	5.952836e+002	5.709863e+002	32	1.621875e+001	16.5	5.528427e+000	6.115725e+000	0	0	0	0	0	0	0	3394.45	339.504	1	1.29083e-288	1	1	47.4202	5.52843	1	0	47.4202	48.8603	48.8603	3435.13	0.792673	16.2188	5.52843	0	3408.94	0	0
DATA	478	6	53	tair|AT2G18840.1|ref|NM_127440|ta|TA43023_3702|tc|TC292038	at|chr2:8167068-8167127	0		1073	TGGGTTTGGTTAAAAAGAAGATCATCATTTGTATGTGCCCCGCTCTATCTGCATTAAGCT	350	0	A_84_P147398	AT2G18840	AT2G18840.1	tair|integral membrane Yip1 family protein [AT2G18840.1]	11180.1	288.104	0	1	4.174117e+003	4.174875e+002	2	0	65	3.344338e+003	3193	7.225017e+002	6.916329e+002	48	1.758333e+001	16.5	5.156419e+000	5.559750e+000	0	0	0	0	0	0	0	3296.93	329.753	1	7.20821e-287	1	1	47.4063	5.15642	1	0	47.4063	46.8651	46.8651	3337.59	0.789851	17.5833	5.15642	0	3311.39	0	0
DATA	479	6	54	tair|AT3G55140.1|tair|AT3G55140.2|ref|NM_202710|ref|NM_115372	at|chr3:20451127-20451186	0		967	TCTCAAGCAAATCATGCAAATTTGTACCGGTTGGCAATCTTTGTCCCGTCCTTCTGATCA	352	0	A_84_P11839	AT3G55140	AT3G55140.1	tair|pectate lyase family protein [AT3G55140.1]	11205.6	288.258	0	1	7.846183e+003	7.846589e+002	0	0	64	6.222313e+003	5974	1.302281e+003	1.264287e+003	35	1.757143e+001	17	6.059925e+000	5.930400e+000	0	0	0	0	0	0	0	6174.92	617.524	1	0	1	1	47.3905	6.05992	1	0	47.3905	46.1809	46.1809	6215.57	0.786997	17.5714	6.05992	0	6189.33	0	0
DATA	480	6	55	tair|AT2G25760.1|tair|AT2G25760.2|ref|NM_201803|ref|NM_128136	at|chr2:10992040-10991981	0		2449	GTGTATCGACTGCAAAAACTTATCCTACTTTTCAACTTGGATGACTTGTTTGATGAAAGA	354	0	A_84_P62490	AT2G25760	AT2G25760.1	tair|protein kinase family protein [AT2G25760.1]	11230.9	288.232	0	1	1.196353e+004	1.196380e+003	0	0	66	9.427515e+003	9004	1.971539e+003	2.062297e+003	30	1.433333e+001	14.5	4.670770e+000	4.447800e+000	0	0	0	0	0	0	0	9380.14	938.035	1	0	1	1	47.3767	4.67077	1	0	47.3767	46.1809	46.1809	9420.77	0.784061	14.3333	4.67077	0	9394.5	0	0
DATA	481	6	56	tair|AT1G78880.1|tair|AT1G78882.1|ref|NM_001124146|ref|NM_106536	at|chr1:29657533-29657526	0		361	CCATCTATTCTCTAGCCAGGTTCGGAGTTGCCTGAAGAAATCAAATGGGTTTCGAGATAC	356	0	A_84_P851436	AT1G78880	AT1G78880.1	tair|balbiani ring 1-related / BR1-related [AT1G78880.1]	11256.3	288.147	0	1	8.618025e+002	8.655484e+001	0	0	65	7.204615e+002	707	1.569178e+002	1.504839e+002	33	1.527273e+001	15	4.375162e+000	4.447800e+000	0	0	0	0	0	0	0	673.092	67.6017	1	1.07674e-191	1	1	47.37	4.37516	1	0	47.37	45.835	45.835	713.716	0.781028	15.2727	4.37516	0	687.401	0	0
DATA	482	6	57	tair|AT4G16840.1|ref|NM_117786|ug|AK118753|ta|TA45032_3702	at|chr4:9475469-9475528	0		377	TTTTGTGCCGCAAACCATTCGTATTTGTAATTTTTGGTTCTGTAGACACACAAAAGGATC	358	0	A_84_P129556	AT4G16840	AT4G16840.1	tair|similar to unknown protein [Arabidopsis thaliana] (TAIR:AT2G35658.3); similar to unknown protein [Arabidopsis thaliana] (TAIR:AT2G35658.2); similar to unknown protein [Arabidopsis thaliana] (TAIR:AT2G35658.1) [AT4G16840.1]	11281.6	288.682	0	1	1.875980e+003	1.877717e+002	1	0	64	1.507125e+003	1426.5	2.987413e+002	2.987439e+002	33	1.524242e+001	15	4.582782e+000	4.447800e+000	0	0	0	0	0	0	0	1459.76	146.111	1	4.75555e-238	1	1	47.3669	4.58278	1	0	47.3669	44.7812	44.7812	1500.38	0.778131	15.2424	4.58278	0	1474	0	0
DATA	483	6	58	tair|AT3G25260.1|ref|NM_113432|ta|TA46940_3702|tc|TC306492	at|chr3:9202885-9202944	0		1587	ACGGGATGGCTCCGCGACGATCTTAATGAGTCCAGGCTCGAACTATTTTATTTGGTTTTA	360	0	A_84_P19305	AT3G25260	AT3G25260.1	tair|proton-dependent oligopeptide transport (POT) family protein [AT3G25260.1]	11306.9	288.03	0	1	4.773061e+001	9.408623e+000	5	0	64	8.434375e+001	83.5	1.842808e+001	1.686457e+001	49	1.497959e+001	14	3.976440e+000	3.706500e+000	0	0	0	0	0	0	0	36.9843	7.29031	1	1.55846e-031	1	1	47.3595	3.97644	1	0	47.3595	46.8651	46.8651	77.5981	0.774855	14.9796	3.97644	0	51.1731	0	0
DATA	484	6	59	tair|AT2G03270.1|ref|NM_126378	at|chr2:995904-995963	0		1974	AGCAGTGATGCGTTTCTCAAACGTATGATCGAATACTTTGAGGAGCATGGCGAGTATCTC	362	0	A_84_P12614	AT2G03270	AT2G03270.1	tair|DNA-binding protein, putative [AT2G03270.1]	11332.2	288.343	0	1	2.929275e+003	2.930406e+002	0	0	65	2.308246e+003	2240	4.032950e+002	3.951129e+002	35	1.628571e+001	16	5.458784e+000	4.818450e+000	0	0	0	0	0	0	0	2260.89	226.176	1	2.91099e-264	1	1	47.3591	5.45878	1	0	47.3591	45.835	45.835	2301.5	0.771825	16.2857	5.45878	0	2275	0	0
DATA	485	6	60	tair|AT1G29760.1|ref|NM_102716|ta|TA50001_3702|ta|AI997993	at|chr1:10424087-10424146	0		1616	GGAGTCTGGAGGTAGATTATGAATCAACAGTTACTGTACATCATGTTTTTAACACGGCAA	364	0	A_84_P565723	AT1G29760	AT1G29760.1	tair|similar to unknown protein [Arabidopsis thaliana] (TAIR:AT2G34380.1); similar to unnamed protein product [Vitis vinifera] (GB:CAO48004.1); contains domain BERNARDINELLI-SEIP CONGENITAL LIPODYSTROPHY 2 HOMOLOG (BSCL2 PROTEIN) (PTHR21212) [AT1G29760.1]	11357.9	288.492	0	1	3.894906e+003	3.895764e+002	0	0	64	3.041266e+003	2950	5.842677e+002	6.071247e+002	36	1.819444e+001	17	6.718076e+000	7.042350e+000	0	0	0	0	0	0	0	2993.89	299.455	1	4.32477e-281	1	1	47.3741	6.71808	1	0	47.3741	44.7812	44.7812	3034.52	0.768668	18.1944	6.71808	0	3007.94	0	0
DATA	486	6	61	tair|AT5G02500.2|ref|NM_001125684|ta|AA042376|ta|AA721839	at|chr5:553784-553743	0		973	AGATTGACTCTCTATACTGAGGGTATCGACTTCTACTCCACCATCACCCGTGCTAGATTT	366	0	A_84_P860187	HSC70-1	AT5G02500.2	tair|HSC70-1 (heat shock cognate 70 kDa protein 1); ATP binding [AT5G02500.2]	11382.8	288.136	0	1	2.222569e+004	2.222585e+003	0	0	66	1.705976e+004	16475.5	3.067143e+003	3.173876e+003	35	1.688571e+001	16	5.671245e+000	6.301050e+000	0	0	0	0	0	0	0	17012.4	1701.25	1	0	1	1	47.4013	5.67125	1	0	47.4013	46.1809	46.1809	17053	0.765436	16.8857	5.67125	0	17026.4	0	0
DATA	487	6	62	tair|AT1G22750.1|tair|AT1G22750.3|tair|AT1G22750.4|tair|AT1G22750.2	at|chr1:8052831-8052890	0		1009	ATGTACTTAACTTTTTTGGGTCACGACTTGAAAAACCACATATGGATTGAGACTTTTTGG	368	0	A_84_P86609	AT1G22750	AT1G22750.1	tair|similar to unnamed protein product [Vitis vinifera] (GB:CAO67528.1); contains InterPro domain Protein of unknown function DUF1475 (InterPro:IPR009943) [AT1G22750.1]	11408.5	288.104	0	1	8.329227e+003	8.329635e+002	2	0	61	6.396016e+003	6150	1.187299e+003	1.221662e+003	30	1.823333e+001	18	4.896750e+000	4.447800e+000	0	0	0	0	0	0	0	6348.58	634.889	1	0	1	1	47.4348	4.89675	1	0	47.4348	49.5074	49.5074	6389.27	0.762205	18.2333	4.89675	0	6362.52	0	0
DATA	488	6	63	tair|AT3G46658.1|ref|NR_022807|ug|AK117305	at|chr3:17202011-17202070	0		1884	AGAGTGGTAACCAAAGAAAAGCAAAAATGCTATTGTCTTCTTGGTTCTCTTGCCGCATTT	370	0	A_84_P761741	AT3G46658	AT3G46658.1	tair|other RNA [AT3G46658.1]	11433.9	288.104	0	1	3.430631e+002	3.529074e+001	2	0	65	3.078615e+002	303	5.948053e+001	6.004530e+001	50	1.636000e+001	16	5.770297e+000	5.930400e+000	0	0	0	0	0	0	0	260.388	26.786	1	4.48793e-135	1	1	47.4736	5.7703	1	0	47.4736	46.8651	46.8651	301.116	0.759009	16.36	5.7703	0	274.266	0	0
DATA	489	6	64	tair|AT5G54220.1|ref|NM_124802|ug|EG459156|tc|NP231180	at|chr5:22028855-22028914	0		164	AGGATTGGCTTATAAAGATGGTAGCTGCATTTATCCTCCTCCTGAGGTTGATGGTCTTCC	372	0	A_84_P520348	AT5G54220	AT5G54220.1	tair|Encodes a defensin-like (DEFL) family protein. [AT5G54220.1]	11459.4	288.448	0	1	5.186202e+001	9.796663e+000	3	0	61	8.672131e+001	85	1.492663e+001	1.260210e+001	38	1.655263e+001	16	5.750193e+000	5.930400e+000	0	0	0	0	0	0	0	39.2026	7.40532	1	8.70902e-034	1	1	47.5187	5.75019	1	0	47.5187	45.835	45.835	79.9756	0.755902	16.5526	5.75019	0	53.0093	0	0
DATA	490	6	65	tair|AT5G48500.1|ref|NM_124226|ug|BT002825|ta|TA37726_3702	at|chr5:19671213-19671272	0		717	AAGGTGTTTTTTGCCAACACGGGTGCTTTGAAGAAACAAGCGTGAGAGACTTGAGTCAGA	374	0	A_84_P187444	AT5G48500	AT5G48500.1	tair|similar to unknown protein [Arabidopsis thaliana] (TAIR:AT2G10930.1) [AT5G48500.1]	11484.9	288.309	0	1	2.310110e+004	2.310125e+003	0	0	65	1.743572e+004	16457	3.782435e+003	3.806575e+003	43	1.869767e+001	17	6.119971e+000	6.671700e+000	0	0	0	0	0	0	0	17388.2	1738.83	1	0	1	1	47.5672	6.11997	1	0	47.5672	45.835	45.835	17429	0.752698	18.6977	6.11997	0	17401.9	0	0
DATA	491	6	66	ug|BE038835	unmapped	0		465	CTTGAAAACTAGCATAGTCTTTCTGATAACTTTGTTCGCTTGGCTGCCTTGCTTCCAGTG	376	0	A_84_P790088	BE038835	BE038835	ug|AB04H01 AB Arabidopsis thaliana cDNA 5' similar to drought-induced protein, mRNA sequence [BE038835]	11510.5	288	8.42126	1	8.421261e+000	8.415613e+000	1	0	61	5.318033e+001	53	1.486664e+001	1.408470e+001	33	1.763636e+001	16	7.817521e+000	8.895600e+000	0	0	0	0	0	0	0	5.56257	6.30712	0	0.0228293	1	0	47.6178	7.81752	1	0	47.6178	54.1152	54.1152	46.4346	0.749454	17.6364	7.81752	0	19.2321	1	0
DATA	492	6	67	tair|AT1G58380.1|tair|AT1G59359.1|tair|AT1G58684.1|tair|AT1G58983.1	at|chr1:21693070-21693129	0		373	CGAGGTTATGAAGATCATGCCTGTTCAGAAACAAACCAGAGCTGGTCAAAGGACTAGATT	378	0	A_84_P810275	XW6	AT1G58380.1	tair|XW6; structural constituent of ribosome [AT1G58380.1]	11536	288	0	1	1.184066e+005	1.184066e+004	0	3	66	8.842068e+004	87974	1.479944e+004	1.676561e+004	29	1.886207e+001	18	6.039892e+000	5.930400e+000	0	0	0	0	0	0	0	88373	8837.3	1	0	1	1	47.6711	6.03989	1	0	47.6711	54.9904	54.9904	88413.9	0.746352	18.8621	6.03989	0	88386.6	0	0
DATA	493	6	68	tair|AT5G57860.2|tair|AT5G57860.1|tair|AT5G57860.3|tair|AT5G57860.4	at|chr5:23455581-23455640	0		247	CAAAAACTGTTTGCTCTCATTGAGCAACCAGTCAACAATCAGCGTCTGGTCTTAATGTCT	380	0	A_84_P823491	AT5G57860	AT5G57860.2	tair|ubiquitin family protein [AT5G57860.2]	11561	288.431	0	1	5.947704e+002	6.007432e+001	0	0	63	4.899206e+002	488	8.567649e+001	1.104537e+002	36	1.625000e+001	16	5.473964e+000	5.374425e+000	0	0	0	0	0	0	0	442.197	44.6638	1	1.38631e-166	1	1	47.7234	5.47396	1	0	47.7234	44.7812	44.7812	483.175	0.743475	16.25	5.47396	0	455.691	0	0
DATA	494	6	69	tair|AT1G12840.1|ref|NM_101154|ta|TA30497_3702|tc|TC294255	at|chr1:4376895-4377053	0		641	TTCCCAAAAAGACTGGCTAGCATGTTATGAGACTTTGACCGATTATGTGGTTCCTAGGTC	382	0	A_84_P845914	DET3	AT1G12840.1	tair|DET3 (DE-ETIOLATED 3) [AT1G12840.1]	11586.2	288.227	0	1	1.439663e+004	1.439688e+003	0	0	64	1.070802e+004	10427.5	1.968159e+003	2.078976e+003	26	1.757692e+001	16	6.413567e+000	7.783650e+000	0	0	0	0	0	0	0	10660.2	1066.04	1	0	1	1	47.7671	6.41357	1	0	47.7671	45.4864	45.4864	10701.3	0.740468	17.5769	6.41357	0	10673.6	0	0
DATA	495	6	70	tair|AT1G18980.1|ref|NM_101755|ta|TA31461_3702|ta|AI998771	at|chr1:6557478-6557419	0		558	ATCGGCTGTTCTGCCTAGTACTCTGTTTGGCTCAAACCCTACCATTCCAAATGCTGTTTT	384	0	A_84_P20796	AT1G18980	AT1G18980.1	tair|germin-like protein, putative [AT1G18980.1]	11611.6	288.103	0	1	1.175797e+004	1.175827e+003	0	0	63	8.719841e+003	8544	1.517618e+003	1.670890e+003	30	1.676667e+001	17	4.651165e+000	4.262475e+000	0	0	0	0	0	0	0	8672.02	867.224	1	0	1	1	47.8244	4.65116	1	0	47.8244	46.5243	46.5243	8713.1	0.737544	16.7667	4.65116	0	8685.31	0	0
DATA	496	6	71	tair|AT5G38365.1	unmapped	0		5396	TCTCTTCTTTAACTGTGCATTCAGCCGTGAAGTTTGGTCTTCCTTTACTACAAGAGTGAA	386	0	A_84_P712198	AT5G38365	AT5G38365.1	tair|transposable element gene [AT5G38365.1]	11637.5	288	8.59095	1	8.590951e+000	8.552859e+000	3	0	59	4.888136e+001	47	1.341523e+001	1.408470e+001	33	1.536364e+001	14	6.660603e+000	5.930400e+000	0	0	0	0	0	0	0	1.01918	6.28337	0	0.67384	1	0	47.8622	6.6606	1	0	47.8622	54.1152	54.1152	42.1357	0.734651	15.3636	6.6606	0	14.1829	1	0
DATA	497	6	72	tair|AT5G54370.1|ref|NM_124817|ta|TA38757_3702|ta|BT023723	at|chr5:22093709-22093768	0		980	TTCTGTTAAGTCAGAGATTGAATATGCAACTTTGGATTGTACCCGTGGAGCGTCTTCTGG	388	0	A_84_P20686	AT5G54370	AT5G54370.1	tair|late embryogenesis abundant protein-related / LEA protein-related [AT5G54370.1]	11662.4	288.5	0	1	2.716980e+003	2.718334e+002	1	0	65	2.037062e+003	1950	3.866848e+002	3.743565e+002	31	1.467742e+001	15	3.320513e+000	4.077150e+000	0	0	0	0	0	0	0	1989.17	199.016	1	1.36909e-256	1	1	47.8915	3.32051	1	0	47.8915	44.4243	44.4243	2030.32	0.732126	14.6774	3.32051	0	2002.18	0	0
DATA	498	6	73	tair|AT1G50780.1|ref|NM_103960|tc|NP306384	at|chr1:18824975-18825321	0		40	TCCTGTACCTCATTTCGATCCCCTACAGCGATGTGAATAACTTTGTTGGAGTTCTTCGTT	390	0	A_84_P554123	AT1G50780	AT1G50780.1	tair|electron carrier/ iron-sulfur cluster binding [AT1G50780.1]	11688.5	288	8.6536	0	8.653604e+000	8.614101e+000	0	2	60	4.660000e+001	45	1.080364e+001	1.019287e+001	29	1.386207e+001	13	5.005170e+000	5.189100e+000	0	0	0	0	0	0	0	-1.3222	6.28254	0	0.585134	1	0	47.9222	5.00517	1	0	47.9222	65	65	39.8543	0.729332	13.8621	5.00517	0	11.543	1	0
DATA	499	6	74	tair|AT3G19710.1|ref|NM_112861|ta|TA31589_3702|ta|TA31588_3702	at|chr3:6847440-6847283	0		998	AAAGACAAAAAGACCGGATTCAAAACAGGGGAAGAAACATTGGCTGCGAAGCTATACGAG	392	0	A_84_P17435	BCAT4	AT3G19710.1	tair|BCAT4 (BRANCHED-CHAIN AMINOTRANSFERASE4); catalytic/ methionine-oxo-acid transaminase [AT3G19710.1]	11713.1	288.348	0	1	2.770532e+004	2.770545e+003	1	0	64	2.019042e+004	19388.5	3.901662e+003	3.749125e+003	40	1.720000e+001	16.5	5.440588e+000	5.374425e+000	0	0	0	0	0	0	0	20142.5	2014.26	1	0	1	1	47.9585	5.44059	1	0	47.9585	45.835	45.835	20183.7	0.727025	17.2	5.44059	0	20155.2	0	0
DATA	500	6	75	tair|AT1G30580.1|ref|NM_102795|ta|TA34450_3702|ta|AV795181	at|chr1:10832012-10831953	0		1191	GAGGGTAAAACATATGTTGTTCAGGATGGAGATATCATTTTCTTCAAGTTCAATGTTTCC	394	0	A_84_P23706	AT1G30580	AT1G30580.1	tair|GTP binding [AT1G30580.1]	11738.5	288.25	0	1	2.087594e+004	2.087612e+003	0	0	67	1.517630e+004	14440	2.766684e+003	3.041925e+003	29	1.572414e+001	14	4.941779e+000	5.189100e+000	0	0	0	0	0	0	0	15128.3	1512.84	1	0	1	1	47.9873	4.94178	1	0	47.9873	47.5395	47.5395	15169.6	0.724677	15.7241	4.94178	0	15140.9	0	0
DATA	501	6	76	tc|TC312975	at|chr1:5451588-5451529	0		660	AGATTCCTCCACTGTTCATGGAATCCCCTCTGCTCAAACGCTAATCATTTTCTGATTTCT	396	0	A_84_P860718	TC312975	TC312975	Unknown	11764.5	288	0	1	3.467178e+001	9.362511e+000	1	0	61	7.306557e+001	72	1.585020e+001	1.630860e+001	33	1.639394e+001	18	4.582162e+000	5.189100e+000	0	0	0	0	0	0	0	25.0466	6.7634	1	5.64775e-019	1	0	48.019	4.58216	1	0	48.019	54.1152	54.1152	66.3199	0.722392	16.3939	4.58216	0	37.4134	0	0
DATA	502	6	77	tair|AT2G28560.2|tair|AT2G28560.1|tair|AT2G28560.3|ref|NM_128416	at|chr2:12244833-12244674	0		722	CCTCAGTTGGGTTGGCATATCTCTTTCTTAAAATCGCTTGCTGAATTTTCACGGATTCCT	398	0	A_84_P757473	ATRAD51B/RAD51B	AT2G28560.2	tair|ATRAD51B/RAD51B [AT2G28560.2]	11789.5	288.373	0	1	6.474555e+001	1.086058e+001	0	0	64	9.470313e+001	92.5	2.696952e+001	3.317318e+001	32	1.675000e+001	16.5	4.885792e+000	5.189100e+000	0	0	0	0	0	0	0	46.6494	7.82509	1	4.85525e-041	1	1	48.0537	4.88579	1	0	48.0537	46.1809	46.1809	87.9574	0.720504	16.75	4.88579	0	58.8323	0	0
DATA	503	6	78		 	66	Structural	0		1	1	DarkCorner	DarkCorner	DarkCorner		11815	288.754	8.78081	1	8.780811e+000	8.740727e+000	1	0	64	4.467188e+001	42	1.325579e+001	1.186080e+001	30	1.926667e+001	18.5	5.895254e+000	7.042350e+000	0	0	0	0	1	0	0	-3.42275	6.28254	0	0.158886	1	0	48.0946	5.89525	1	0	48.0946	44.0646	44.0646	37.9262	0.718766	19.2667	5.89525	0	8.57089	0	0
DATA	504	6	79		 	66	Structural	0		1	1	DarkCorner	DarkCorner	DarkCorner		11840	288.5	8.80114	1	8.801136e+000	8.760960e+000	2	0	60	4.108333e+001	41.5	1.065052e+001	1.056353e+001	40	1.705000e+001	17	5.382545e+000	5.930400e+000	0	0	0	0	0	0	0	-7.05224	6.28254	0	0.0041077	1	0	48.1356	5.38255	1	0	48.1356	42.9674	42.9674	34.3376	0.717106	17.05	5.38255	0	4.75858	0	0
DATA	505	6	80		 	66	Structural	0		1	1	DarkCorner	DarkCorner	DarkCorner		11865.7	288.282	8.81926	1	8.819258e+000	8.778999e+000	2	1	61	3.734426e+001	36	9.677956e+000	8.895600e+000	34	1.623529e+001	16.5	5.205235e+000	5.374425e+000	0	0	0	0	0	0	0	-10.8341	6.28254	0	1.52984e-005	1	0	48.1784	5.20524	1	0	48.1784	47.2035	47.2035	30.5986	0.715633	16.2353	5.20524	0	0.781137	0	0
DATA	506	6	81		 	66	Structural	0		1	1	DarkCorner	DarkCorner	DarkCorner		11891.1	288.456	8.83331	1	8.833314e+000	8.792991e+000	0	0	64	3.887500e+001	37	9.823037e+000	1.149015e+001	32	1.596875e+001	14.5	5.521129e+000	6.671700e+000	0	0	0	0	0	0	0	-9.34867	6.28254	0	0.000167903	1	0	48.2237	5.52113	1	0	48.2237	46.1809	46.1809	32.1293	0.714494	15.9688	5.52113	0	2.06151	0	0
DATA	507	6	82		 	66	Structural	0		1	1	DarkCorner	DarkCorner	DarkCorner		11916.5	288.567	8.84456	1	8.844558e+000	8.804184e+000	3	0	61	3.881967e+001	38	9.222271e+000	8.895600e+000	32	1.537500e+001	15.5	5.672514e+000	6.115725e+000	0	0	0	0	0	0	0	-9.46447	6.28254	0	0.000140533	1	0	48.2841	5.67251	1	0	48.2841	45.835	45.835	32.074	0.713586	15.375	5.67251	0	1.74816	0	0
DATA	508	6	83		 	66	Structural	0		1	1	DarkCorner	DarkCorner	DarkCorner		11942.2	288.906	8.85202	1	8.852021e+000	8.811613e+000	1	0	65	4.020000e+001	38	1.145262e+001	1.334340e+001	34	1.426471e+001	14.5	5.100854e+000	5.189100e+000	0	0	0	0	0	0	0	-8.15729	6.28254	0	0.000955998	1	0	48.3573	5.10085	1	0	48.3573	40.6843	40.6843	33.4543	0.712984	14.2647	5.10085	0	2.85626	0	0
DATA	509	6	84		 	66	Structural	0		1	1	DarkCorner	DarkCorner	DarkCorner		11967.6	288.069	8.85882	1	8.858817e+000	8.818377e+000	2	0	62	3.775806e+001	38	9.902286e+000	9.451575e+000	29	1.610345e+001	15	6.991550e+000	6.671700e+000	0	0	0	0	0	0	0	-10.6781	6.28254	0	1.98959e-005	1	0	48.4362	6.99155	1	0	48.4362	53.8203	53.8203	31.0124	0.712437	16.1034	6.99155	0	0.156448	0	0
DATA	510	6	85		 	66	Structural	0		1	1	DarkCorner	DarkCorner	DarkCorner		11992.7	288.5	8.85872	1	8.858716e+000	8.818277e+000	1	1	64	3.892188e+001	39.5	9.160482e+000	8.339625e+000	378	1.574868e+001	16	5.293288e+000	5.189100e+000	0	0	0	0	0	0	0	-9.60798	6.28254	0	0.000112482	1	0	48.5299	5.29329	1	0	48.5299	46.5243	46.5243	32.1762	0.712445	15.7487	5.29329	0	1.03554	0	0
DATA	511	7	1		 	66	Structural	0		1	1	DarkCorner	DarkCorner	DarkCorner		9847.1	294.841	7.18197	1	7.181973e+000	7.149187e+000	2	0	64	4.040625e+001	39	9.929464e+000	1.186080e+001	371	1.619677e+001	16	5.247042e+000	5.189100e+000	0	0	0	0	0	0	0	-4.70595	6.28254	0	0.053501	1	0	45.1122	5.24704	1	0	45.1122	45.4864	45.4864	33.6606	0.878777	16.1968	5.24704	0	-2.63378	0	0
DATA	512	7	2		 	66	Structural	0		1	1	DarkCorner	DarkCorner	DarkCorner		9872.14	294.78	7.22008	1	7.220080e+000	7.187121e+000	1	0	65	4.412308e+001	44	1.327887e+001	1.334340e+001	38	1.413158e+001	14	4.976545e+000	5.003775e+000	0	0	0	0	0	0	0	-1.1912	6.28254	0	0.622816	1	0	45.3143	4.97655	1	0	45.3143	40.2912	40.2912	37.3774	0.874139	14.1316	4.97655	0	1.47809	0	0
DATA	513	7	3		 	66	Structural	0		1	1	DarkCorner	DarkCorner	DarkCorner		9897.85	294.544	7.2562	1	7.256202e+000	7.223078e+000	1	0	64	3.812500e+001	35.5	1.017700e+001	1.056353e+001	38	1.473684e+001	14.5	4.328936e+000	4.262475e+000	0	0	0	0	0	0	0	-7.38602	6.28254	0	0.00268797	1	0	45.511	4.32894	1	0	45.511	46.8651	46.8651	31.3793	0.869787	14.7368	4.32894	0	-4.11926	0	0
DATA	514	7	4		 	66	Structural	0		1	1	DarkCorner	DarkCorner	DarkCorner		9922.96	294.813	7.28795	1	7.287954e+000	7.254685e+000	5	0	61	3.606557e+001	36	8.919770e+000	8.895600e+000	32	1.621875e+001	16	5.586472e+000	7.413000e+000	0	0	0	0	0	0	0	-9.63457	6.28254	0	0.000107909	1	0	45.7001	5.58647	1	0	45.7001	48.2044	48.2044	29.3199	0.865998	16.2188	5.58647	0	-5.80515	0	0
DATA	515	7	5		 	66	Structural	0		1	1	DarkCorner	DarkCorner	DarkCorner		9948.37	294.763	7.31762	1	7.317618e+000	7.284214e+000	1	0	64	3.760938e+001	39	1.000415e+001	1.056353e+001	28	1.625000e+001	16	4.978658e+000	4.818450e+000	0	0	0	0	0	0	0	-8.26288	6.28254	0	0.000825078	1	0	45.8723	4.97866	1	0	45.8723	42.9674	42.9674	30.8637	0.862487	16.25	4.97866	0	-3.8851	0	0
DATA	516	7	6		 	66	Structural	0		1	1	DarkCorner	DarkCorner	DarkCorner		9973.67	295.034	7.34408	1	7.344080e+000	7.310554e+000	2	0	63	4.026984e+001	41	9.331194e+000	8.895600e+000	27	1.622222e+001	17	6.059534e+000	7.042350e+000	0	0	0	0	0	0	0	-5.76127	6.28254	0	0.0184732	1	0	46.0311	6.05953	1	0	46.0311	42.9674	42.9674	33.5241	0.859379	16.2222	6.05953	0	-0.864373	0	0
DATA	517	7	7		 	66	Structural	0		1	1	DarkCorner	DarkCorner	DarkCorner		9998.89	295.243	7.36801	1	7.368011e+000	7.334377e+000	0	0	66	3.736364e+001	36	1.181868e+001	1.371405e+001	34	1.650000e+001	17.5	4.819468e+000	5.003775e+000	0	0	0	0	0	0	0	-8.81679	6.28254	0	0.000372695	1	0	46.1804	4.81947	1	0	46.1804	46.5243	46.5243	30.6179	0.856588	16.5	4.81947	0	-3.41837	0	0
DATA	518	7	8		 	66	Structural	0		1	1	DarkCorner	DarkCorner	DarkCorner		10025.1	294.935	7.39112	1	7.391121e+000	7.357381e+000	1	0	66	3.862121e+001	38.5	1.120819e+001	1.093418e+001	32	1.590625e+001	13.5	5.794098e+000	6.301050e+000	0	0	0	0	0	0	0	-7.71186	6.28254	0	0.00175266	1	0	46.3331	5.7941	1	0	46.3331	54.4085	54.4085	31.8755	0.85391	15.9063	5.7941	0	-1.79306	0	0
DATA	519	7	9	tair|AT2G28940.1|tair|AT2G28940.2|ref|NM_179797|ref|NM_201827	at|chr2:12434011-12433952	0		1366	TAGGGATAAGATGAACTTAAACAAGTCGCTTTCGAAGCTAGACTGGCGAAACTGGACACC	400	0	A_84_P11674	AT2G28940	AT2G28940.1	tair|protein kinase family protein [AT2G28940.1]	10050.1	295.25	0	1	2.195037e+003	2.196276e+002	0	1	65	1.916015e+003	1851	3.793841e+002	4.062324e+002	37	1.745946e+001	18	5.914176e+000	5.930400e+000	0	0	0	0	0	0	0	1869.55	187.061	1	7.12173e-253	1	1	46.4637	5.91418	1	0	46.4637	45.835	45.835	1909.27	0.851717	17.4595	5.91418	0	1875.93	0	0
DATA	520	7	10	ug|AV781489	at|chr2:1683089-1683030	0		383	CGCCACCCGCGGGCTTTTTCGAAGATTTTGAAGGTTTCTTCTTAATATAGACAACATCTT	402	0	A_84_P785287	AT2G04795	AV781489	ug|AV781489 RAFL2 Arabidopsis thaliana cDNA clone RAFL02-08-J17 3', mRNA sequence [AV781489]	10075.6	295.354	0	1	2.466164e+001	7.794336e+000	0	0	64	6.756250e+001	69	1.641126e+001	1.742055e+001	29	1.817241e+001	18	5.244514e+000	5.930400e+000	0	0	0	0	0	0	0	20.9548	6.62279	1	1.03915e-014	1	0	46.6077	5.24451	1	0	46.6077	45.1352	45.1352	60.8168	0.849693	18.1724	5.24451	0	27.8127	0	0
DATA	521	7	11	ug|AV524886	at|chr1:001357617-001357557	0		291	CTGGTACTTACCGTCAGCTTTTCACCCTGAACAACTCATCATTTGTAAACAAGATGCAGC	404	0	A_84_P793013	TUA4	AV524886	ug|AV524886 Arabidopsis thaliana aboveground organs two to six-week old Arabidopsis thaliana cDNA clone APD12c08R 5', mRNA sequence [AV524886]	10100.6	295.13	0	1	1.216419e+004	1.216441e+003	0	0	65	1.036034e+004	9943	1.876826e+003	2.047471e+003	35	1.711429e+001	17	4.957297e+000	5.189100e+000	0	0	0	0	0	0	0	10313.6	1031.38	1	0	1	1	46.741	4.9573	1	0	46.741	46.8651	46.8651	10353.6	0.847866	17.1143	4.9573	0	10320.9	0	0
DATA	522	7	12	tair|AT3G03760.1|ref|NM_111247|ta|TA46081_3702|tc|TC291931	at|chr3:944590-944649	0		806	AGAGAGCGGTGCTGATTTTTCGGTGGCTGTTGGATCGACGGCGGTGGCTTCGAAGGTTAT	406	0	A_84_P277680	LBD20	AT3G03760.1	tair|LBD20 (LOB DOMAIN-CONTAINING PROTEIN 20) [AT3G03760.1]	10126.4	295.141	0	1	1.705706e+002	1.860271e+001	0	0	65	1.912000e+002	193	3.542166e+001	3.854760e+001	37	1.870270e+001	19	4.730896e+000	5.189100e+000	0	0	0	0	0	0	0	144.343	15.7423	1	1.71296e-100	1	1	46.8572	4.7309	1	0	46.8572	44.7812	44.7812	184.454	0.846235	18.7027	4.7309	0	152.098	0	0
DATA	523	7	13	tair|AT3G16590.1|ref|NM_112532|tc|NP301708	at|chr3:5650090-5650031	0		972	CTCATCGTGTGTACTTGTGATGAAAGTGGTAAGCCTTGCATATACATTGTGAAGGGGGAT	408	0	A_84_P523086	AT3G16590	AT3G16590.1	tair|F-box family protein [AT3G16590.1]	10152	295	7.47109	0	7.471091e+000	7.436986e+000	1	0	68	4.645588e+001	46	1.307091e+001	1.278742e+001	31	1.738710e+001	16	5.383168e+000	5.189100e+000	0	0	0	0	0	0	0	-0.507018	6.28254	0	0.834112	1	0	46.9629	5.38317	1	0	46.9629	65	65	39.7102	0.84477	17.3871	5.38317	0	7.66965	1	0
DATA	524	7	14	tair|AT5G28500.1|ref|NM_122733|ug|T22873|ta|TA34258_3702	at|chr5:10477962-10478021	0		187	CAAAACAACAACTCTATCAACCATTCCGTCCACCACCATCACCAATCCCTCCAAAGTTCC	410	0	A_84_P801021	AT5G28500	AT5G28500.1	tair|similar to unknown protein [Arabidopsis thaliana] (TAIR:AT3G04550.1); similar to unnamed protein product [Vitis vinifera] (GB:CAO65032.1) [AT5G28500.1]	10177.2	295.12	0	1	7.117842e+002	7.156701e+001	0	1	65	6.474923e+002	649	9.065545e+001	8.821470e+001	37	1.840541e+001	19	5.974294e+000	5.189100e+000	0	0	0	0	0	0	0	600.417	60.3695	1	7.34925e-185	1	1	47.075	5.97429	1	0	47.075	48.2044	48.2044	640.747	0.843538	18.4054	5.97429	0	609.003	0	0
DATA	525	7	15	ta|TA29602_3702|tc|TC299909	at|chr4:15470341-15470400	0		299	CTATTCGAGACTGATTCTGTGTATGACTCAGAGAAGCTCGCTGAGAGAATTGCGAACGTA	412	0	A_84_P812497	TA29602_3702	TA29602_3702	tc|RUBA_ARATH (P21238) RuBisCO large subunit-binding protein subunit alpha, chloroplast precursor (60 kDa chaperonin subunit alpha) (CPN-60 alpha), partial (23%) [TC299909]	10202.3	295.029	0	1	2.297738e+004	2.297750e+003	0	0	65	1.940368e+004	18587	3.411973e+003	3.774700e+003	30	1.733333e+001	18	4.816161e+000	5.189100e+000	0	0	0	0	0	0	0	19356.5	1935.66	1	0	1	1	47.1796	4.81616	1	0	47.1796	46.1809	46.1809	19396.9	0.842416	17.3333	4.81616	0	19365.5	0	0
DATA	526	7	16	tair|AT5G13620.1|ref|NM_121365|tc|NP231602	at|chr5:4385461-4385402	0		832	TTTGGGCTCGAAAATACATTCCCAGATCCTCCATTAATAATAATCTTGCCCCATCCTATG	414	0	A_84_P585958	AT5G13620	AT5G13620.1	tair|similar to unknown protein [Arabidopsis thaliana] (TAIR:AT1G49290.1); similar to hypothetical protein [Vitis vinifera] (GB:CAN72326.1) [AT5G13620.1]	10227.9	295.018	7.50089	1	7.500893e+000	7.495084e+000	2	0	67	5.277612e+001	48	1.453191e+001	1.742055e+001	32	1.818750e+001	17.5	5.044560e+000	4.633125e+000	0	0	0	0	0	0	0	5.48792	6.30646	0	0.0246856	1	0	47.2882	5.04456	1	0	47.2882	43.3362	43.3362	46.0304	0.841413	18.1875	5.04456	0	14.8672	1	0
DATA	527	7	17	ug|BX822613	at|chr3:2365243-2365184	0		1071	TGTGGAGAGTGCGTGTTCTTTTGGAAGTTTACTGCCACTGGCTTTTTTCATATTTTCACT	416	0	A_84_P790043	AIR12	BX822613	ug|Arabidopsis thaliana Full-length cDNA Complete sequence from clone GSLTFB52ZE08 of Flowers and buds of strain col-0 of Arabidopsis thaliana (thale cress) [BX822613]	10252.9	295.2	0	1	7.015436e+002	7.055137e+001	0	0	66	6.370909e+002	608.5	1.250382e+002	1.278742e+002	41	1.629268e+001	16	4.360298e+000	3.706500e+000	0	0	0	0	0	0	0	589.707	59.3044	1	8.76159e-184	1	1	47.3842	4.3603	1	0	47.3842	46.8651	46.8651	630.345	0.840584	16.2927	4.3603	0	599.452	0	0
DATA	528	7	18	tair|AT4G16710.1|tair|AT4G16710.2|ref|NM_117772|ref|NM_179066	at|chr4:9399527-9399586	0		622	CTTCATCAAACCTTGACGAAAATGGAGTTGGGGTCTCTGGTTCAGTATACTCCAGGTGAT	418	0	A_84_P222086	AT4G16710	AT4G16710.1	tair|glycosyltransferase family protein 28 [AT4G16710.1]	10278.5	295.265	0	1	3.992890e+003	3.993591e+002	0	0	66	3.400742e+003	3168.5	6.856814e+002	7.264740e+002	31	1.654839e+001	15	5.932053e+000	5.189100e+000	0	0	0	0	0	0	0	3353.26	335.385	1	6.95902e-288	1	1	47.4793	5.93205	1	0	47.4793	46.5243	46.5243	3394	0.839808	16.5484	5.93205	0	3363.37	0	0
DATA	529	7	19	tair|AT5G04320.1|tair|AT5G04320.2|ref|NM_120514|ref|NM_001085057	at|chr5:1212296-1212355	0		1747	AAGACCATCGAGACATGCCGCAGAGAAAGTCCAATCATACAGAGAAGTCTCACTTAGAGT	420	0	A_84_P273130	AT5G04320	AT5G04320.1	tair|similar to unknown protein [Arabidopsis thaliana] (TAIR:AT3G10440.1); similar to hypothetical protein OsI_009118 [Oryza sativa (indica cultivar-group)] (GB:EAY87885.1); contains InterPro domain Shugoshin, C-terminal; (InterPro:IPR011515) [AT5G04320.1	10303.9	295.235	0	1	4.518518e+003	4.519138e+002	0	0	66	3.839030e+003	3602	9.252182e+002	9.190267e+002	38	1.794737e+001	18	4.093154e+000	4.447800e+000	0	0	0	0	0	0	0	3791.48	379.2	1	3.03388e-295	1	1	47.5543	4.09315	1	0	47.5543	46.1809	46.1809	3832.28	0.839097	17.9474	4.09315	0	3801.92	0	0
DATA	530	7	20	tair|AT5G42220.1|ref|NM_123587|ug|AY139764|ta|TA34729_3702	at|chr5:16894529-16894667	0		2722	AGCTCTTTCTCAAGAATATGCGGAGTTGCTAAGACGTGATATCGAAGGCCGGCTAAAAGA	422	0	A_84_P241673	AT5G42220	AT5G42220.1	tair|ubiquitin family protein [AT5G42220.1]	10329.3	295.246	0	1	2.008778e+004	2.008792e+003	0	0	64	1.689052e+004	16251	3.710861e+003	4.038788e+003	32	1.900000e+001	19.5	5.370168e+000	4.633125e+000	0	0	0	0	0	0	0	16842.9	1684.3	1	0	1	1	47.6652	5.37017	1	0	47.6652	45.1352	45.1352	16883.8	0.838462	19	5.37017	0	16853.7	0	0
DATA	531	7	21	tair|AT4G23130.1|tair|AT4G23130.2|ref|NM_179094|ref|NM_118442	at|chr4:12117779-12117720	0		1899	GAACAAGCAGGTCCATCGATGGATAAGTCTTCTCTTTGTTCCATTGATGCTGCATCGATT	424	0	A_84_P12886	CRK5	AT4G23130.1	tair|CRK5 (CYSTEINE-RICH RLK5); kinase [AT4G23130.1]	10355.5	295	0	1	4.441133e+001	8.715289e+000	2	1	59	8.489831e+001	88	2.091007e+001	2.038575e+001	30	1.846667e+001	18.5	6.409763e+000	8.524950e+000	0	0	0	0	0	0	0	37.2079	7.30168	1	9.20246e-032	1	1	47.6904	6.40976	1	0	47.6904	54.1152	54.1152	78.1526	0.837802	18.4667	6.40976	0	48.3006	0	0
DATA	532	7	22	tair|AT5G02450.1|ref|NM_120323|ta|TA29214_3702|ta|TA29216_3702	at|chr5:533542-534049	0		138	TTGTTACCAAACGCGAGCAACCTCCTCGCCCTAACAACAGAAAAGGGAAAACAAGCAAAA	426	0	A_84_P13926	AT5G02450	AT5G02450.1	tair|60S ribosomal protein L36 (RPL36C) [AT5G02450.1]	10380.4	295.175	0	1	2.330087e+004	2.330099e+003	0	3	62	1.955763e+004	19299.5	2.320427e+003	2.070636e+003	35	1.665714e+001	16	6.230583e+000	5.930400e+000	0	0	0	0	0	0	0	19509.9	1951	1	0	1	1	47.7381	6.23058	1	0	47.7381	49.5074	49.5074	19550.9	0.837303	16.6571	6.23058	0	19521.3	0	0
DATA	533	7	23	tair|AT1G33110.1|tair|AT1G33110.2|ref|NM_103045|ref|NM_001036056	at|chr1:12007799-12007858	0		1150	CCCAAAGGAGCCAAGTTTGCAACACTAACCGCGGTTTTCACATCACTCTCTTTAGGAATA	428	0	A_84_P22583	AT1G33110	AT1G33110.1	tair|MATE efflux family protein [AT1G33110.1]	10405.7	295	0	1	1.013563e+004	1.013590e+003	0	1	64	8.528703e+003	8250.5	1.706992e+003	1.786162e+003	29	1.700000e+001	16	5.548488e+000	5.189100e+000	0	0	0	0	0	0	0	8480.86	848.109	1	0	1	1	47.845	5.54849	1	0	47.845	49.1849	49.1849	8521.96	0.836738	17	5.54849	0	8492.57	0	0
DATA	534	7	24	tair|AT2G45480.1|ref|NM_180107|ug|BX820576|ta|TA53139_3702	at|chr2:18754426-18754485	0		1383	GGGTGAAGACGACGATGAGGAGTACTTGTCTTTGTTTTCACCAGGTGTTTAGAAACATAG	430	0	A_84_P788026	AtGRF9	AT2G45480.1	tair|AtGRF9 (GROWTH-REGULATING FACTOR 9) [AT2G45480.1]	10430.8	295.281	0	1	1.114485e+003	1.117014e+002	0	0	65	9.799385e+002	934	2.151947e+002	2.312856e+002	43	1.609302e+001	16	5.153889e+000	4.818450e+000	0	0	0	0	0	0	0	932.041	93.4156	1	3.54471e-211	1	1	47.8972	5.15389	1	0	47.8972	45.4864	45.4864	973.193	0.836297	16.093	5.15389	0	944.013	0	0
DATA	535	7	25	tair|AT5G28527.1	at|chr5:10514073-10514132	0		703	AAAGAGAAGCCTTCAGAAACAACAGTAGGTGAGGACGACTCTTTCTTAGTATGTTTTGAT	432	0	A_84_P707999	AT5G28527	AT5G28527.1	tair|pseudogene, hypothetical protein [AT5G28527.1]	10456.4	295.732	7.55044	1	7.550437e+000	7.516260e+000	2	0	62	4.848387e+001	48.5	1.196681e+001	1.167547e+001	33	1.457576e+001	14	4.190990e+000	4.447800e+000	0	0	0	0	0	0	0	0.55202	6.28278	0	0.819634	1	0	47.9319	4.19099	1	0	47.9319	41.8414	41.8414	41.7382	0.835892	14.5758	4.19099	0	12.7636	1	0
DATA	536	7	26	tair|AT2G25410.1|ref|NM_128098|ug|EG489133|ta|TA51479_3702	at|chr2:10822905-10822964	0		1042	ATTGCTTCCATACTGAATGTATTGATGCGTGGCTCAAGTTGCATAGTTCCTGCCCGGTTT	434	0	A_84_P287050	AT2G25410	AT2G25410.1	tair|protein binding / zinc ion binding [AT2G25410.1]	10481.6	295.239	0	1	3.151043e+001	8.155064e+000	0	0	65	7.427692e+001	71	1.794480e+001	2.075640e+001	35	1.497143e+001	16	4.341901e+000	5.189100e+000	0	0	0	0	0	0	0	26.3193	6.81156	1	2.53369e-020	1	0	47.9577	4.3419	1	0	47.9577	46.5243	46.5243	67.5312	0.835255	14.9714	4.3419	0	38.7685	0	0
DATA	537	7	27	tair|AT2G30420.1|ref|NM_179814|ta|TA51112_3702|tc|TC306316	at|chr2:12968120-12968061	0		479	GGATTATGAGAAACTCTGACTATTTTTCTCACAAACGACGACGTCTTAATAATTCTCCCT	436	0	A_84_P20058	AT2G30420	AT2G30420.1	tair|myb family transcription factor [AT2G30420.1]	10507	295.203	0	1	3.092023e+002	3.182313e+001	3	1	61	3.060492e+002	299	5.959039e+001	4.373670e+001	33	1.512121e+001	14	5.266389e+000	4.447800e+000	0	0	0	0	0	0	0	258.092	26.5629	1	1.50168e-134	1	1	47.9571	5.26639	1	0	47.9571	46.8651	46.8651	299.303	0.834703	15.1212	5.26639	0	270.738	0	0
DATA	538	7	28	tair|AT4G16710.1|tair|AT4G16710.2|ref|NM_117772|ref|NM_179066	at|chr4:9398872-9398931	0		237	AGTGTTTGTAACTGTAGGAACAACGAGTTTCGATGCTCTTGTGAAAGCAGTGGTTAGTCA	438	0	A_84_P827240	AT4G16710	AT4G16710.1	tair|glycosyltransferase family protein 28 [AT4G16710.1]	10532.4	295.227	0	1	1.213569e+003	1.215904e+002	0	0	65	1.060246e+003	1046	2.286726e+002	2.342508e+002	27	1.681481e+001	17	3.595264e+000	3.706500e+000	0	0	0	0	0	0	0	1012.28	101.423	1	4.01956e-216	1	1	47.9635	3.59526	1	0	47.9635	45.835	45.835	1053.5	0.834137	16.8148	3.59526	0	1025.12	0	0
DATA	539	7	29	tair|AT5G14260.1|tair|AT5G14260.3|ref|NM_203049|ref|NM_180707	at|chr5:4604005-4604064	0		1746	TCGTGTCCTTGATCATTACAATCTGAGGTCGCTTAACTACGGTCAGTTTTTGTGTGTACA	440	0	A_84_P16801	AT5G14260	AT5G14260.1	tair|SET domain-containing protein [AT5G14260.1]	10558	295.136	0	1	1.697392e+004	1.697409e+003	0	0	66	1.419564e+004	13412	3.293222e+003	3.434258e+003	36	1.822222e+001	17	6.467992e+000	6.857025e+000	0	0	0	0	0	0	0	14147.7	1414.78	1	0	1	1	47.9817	6.46799	1	0	47.9817	46.5243	46.5243	14188.9	0.833494	18.2222	6.46799	0	14160.7	0	0
DATA	540	7	30	tc|TC305885	at|chr1:4910431-4910490	0		1538	ACAGTTCTCCGAAAGTGTAAGCTTCGCACCTTCTTTGTTCATCATACAATACTTAGGCTT	442	0	A_84_P851061	TC305885	TC305885	tc|NM_101302 MYB124; DNA binding {Arabidopsis thaliana} (exp=-1; wgp=0; cg=0), partial (96%) [TC305885]	10583.6	295.424	7.57754	1	7.577538e+000	7.556400e+000	3	0	61	5.168852e+001	50	1.245062e+001	1.037820e+001	29	1.834483e+001	18	7.296163e+000	6.671700e+000	0	0	0	0	0	0	0	3.75393	6.29375	0	0.122583	1	0	47.9346	7.29616	1	0	47.9346	45.4864	45.4864	44.9428	0.832903	18.3448	7.29616	0	16.9148	1	0
DATA	541	7	31	tair|AT1G64640.1|ref|NM_105139|ta|TA39860_3702|tc|TC297515	at|chr1:24026477-24026418	0		288	TCCAATTTCAAGAGCTGCAACACCAAAGACCCAATCTTGTACATGAACGACGGCAACTCT	444	0	A_84_P19878	AT1G64640	AT1G64640.1	tair|plastocyanin-like domain-containing protein [AT1G64640.1]	10608.8	295.381	0	1	1.822027e+003	1.823591e+002	0	0	64	1.564125e+003	1514	3.227035e+002	3.046743e+002	28	1.753571e+001	18	2.821638e+000	2.965200e+000	0	0	0	0	0	0	0	1516.25	151.755	1	2.52546e-240	1	1	47.8731	2.82164	1	0	47.8731	44.7812	44.7812	1557.38	0.832178	17.5357	2.82164	0	1529.51	0	0
DATA	542	7	32	tair|AT3G28740.1|ref|NM_113795|ug|AY050849|ta|TA42452_3702	at|chr3:10790120-10790061	0		1411	AAGTATCTAGACATGAGAGAAAGTGAAAAAGGAACCACAATGCGAAAAGCTACATCGTTG	446	0	A_84_P24073	AT3G28740	AT3G28740.1	tair|cytochrome P450 family protein [AT3G28740.1]	10634.1	295.348	0	1	1.066172e+004	1.066198e+003	0	0	65	8.911831e+003	8474	1.825767e+003	2.014853e+003	41	1.692683e+001	16	5.377687e+000	5.930400e+000	0	0	0	0	0	0	0	8864.03	886.425	1	0	1	1	47.8024	5.37769	1	0	47.8024	45.835	45.835	8905.09	0.831389	16.9268	5.37769	0	8877.38	0	0
DATA	543	7	33	tair|AT2G07736.1|tair|ATMG00300.1|tc|TC302960	at|chrM:90032-89973	0		22	TAGCAACTTCGAAAGAATGGGAAAGGCCCCGGCCCGTTGAAGCAAGTTGTAGTGAAGGAG	448	0	A_84_P755951	AT2G07736	AT2G07736.1	tair|transposable element gene [AT2G07736.1]	10659.7	295.208	0	1	3.073597e+002	3.165323e+001	1	1	63	3.030000e+002	309	5.053456e+001	5.633880e+001	35	1.740000e+001	18	5.801622e+000	6.301050e+000	0	0	0	0	0	0	0	255.259	26.2877	1	6.76243e-134	1	1	47.7408	5.80162	1	0	47.7408	48.8603	48.8603	296.254	0.83049	17.4	5.80162	0	268.696	0	0
DATA	544	7	34	tair|AT1G47610.1|ref|NM_103654|ta|TA51970_3702|ta|CNS0AB9J	unmapped	0		1043	AGGTTGGTTTTGTATAGTGGAAGTCTTGACAAATCGGTCAAAGTGTGGAGGGTACCACGT	450	0	A_84_P18051	AT1G47610	AT1G47610.1	tair|transducin family protein / WD-40 repeat family protein [AT1G47610.1]	10684.6	295.299	0	1	6.707724e+001	1.011649e+001	0	0	65	1.033231e+002	101	2.424427e+001	2.520420e+001	25	1.644000e+001	15	7.638063e+000	7.413000e+000	0	0	0	0	0	0	0	55.6474	8.39265	1	4.04426e-049	1	1	47.6757	7.63806	1	0	47.6757	46.1809	46.1809	96.5774	0.829602	16.44	7.63806	0	69.1537	0	0
DATA	545	7	35	tair|AT3G10480.1|tair|AT3G10480.2|ref|NM_202543|ref|NM_111883	at|chr3:3266972-3267031	0		1591	ATCCTTTTTTACTTTGGATGTTTCTGCATCTTTTGGGAACATTTTCAGGCTGATCCATTG	452	0	A_84_P291084	ANAC050	AT3G10480.1	tair|ANAC050; transcription factor [AT3G10480.1]	10710.2	295.215	0	1	5.136859e+003	5.137419e+002	1	0	65	4.303831e+003	4073	9.595720e+002	9.436749e+002	28	1.660714e+001	16.5	5.775679e+000	5.930400e+000	0	0	0	0	0	0	0	4256.2	425.666	1	3.57176e-302	1	1	47.633	5.77568	1	0	47.633	45.835	45.835	4297.09	0.82856	16.6071	5.77568	0	4269.79	0	0
DATA	546	7	36	tair|AT3G02520.1|ref|NM_111119|ta|TA33748_3702|ta|BP588384	at|chr3:527095-527036	0		706	AGCTGGATACATTAGGAGAAGAATCATACAAAGACAGTACGTTGATAATGCAACTTCTCC	454	0	A_84_P20227	GRF7	AT3G02520.1	tair|GRF7 (GENERAL REGULATORY FACTOR 7); protein phosphorylated amino acid binding [AT3G02520.1]	10735.5	295.258	0	1	1.949283e+003	1.950762e+002	1	0	65	1.660585e+003	1595	3.599595e+002	3.313611e+002	33	1.563636e+001	15	4.463870e+000	5.189100e+000	0	0	0	0	0	0	0	1612.98	161.42	1	4.98015e-244	1	1	47.6057	4.46387	1	0	47.6057	46.5243	46.5243	1653.84	0.827473	15.6364	4.46387	0	1626.67	0	0
DATA	547	7	37	ta|BX838487|tc|TC299466	unmapped	0		948	CACAGTTGTAGTGGCCAACAAGTATATAAACGTTCAACCGGCGTTGCATCGGAATAATAA	456	0	A_84_P847448	BX838487	BX838487	tc|NM_119928 SHR (SHORT ROOT); transcription factor {Arabidopsis thaliana} (exp=-1; wgp=0; cg=0), partial (54%) [TC299466]	10761.3	295.731	0	1	2.391458e+001	7.969643e+000	1	0	63	6.734921e+001	67	1.741075e+001	1.704990e+001	39	1.697436e+001	17	4.202049e+000	4.077150e+000	0	0	0	0	0	0	0	19.7628	6.58605	1	1.67708e-013	1	0	47.5864	4.20205	1	0	47.5864	40.6843	40.6843	60.6035	0.826392	16.9744	4.20205	0	33.5426	0	0
DATA	548	7	38	tair|AT4G21705.1|ref|NM_148369|ug|BT003959|ta|TA47895_3702	at|chr4:11533136-11533077	0		1641	TTTGTTAAGAACACTCTCTAGACTCTGTTTTCATAGCATCTATAGAACAGTCTACAAGAG	458	0	A_84_P606327	AT4G21705	AT4G21705.1	tair|pentatricopeptide (PPR) repeat-containing protein [AT4G21705.1]	10786.5	295.358	0	1	2.093694e+003	2.095079e+002	0	0	64	1.774859e+003	1726	3.691474e+002	3.745418e+002	26	1.507692e+001	15	3.486237e+000	3.521175e+000	0	0	0	0	0	0	0	1727.31	172.845	1	3.92802e-248	1	1	47.5521	3.48624	1	0	47.5521	46.1809	46.1809	1768.11	0.825005	15.0769	3.48624	0	1741.17	0	0
DATA	549	7	39	tair|AT3G11060.1|ref|NM_111943|ug|EG475965|tc|NP306340	at|chr3:3466911-3466852	0		39	AGAGGATTATGGTATGCAATGACTCTACTCTCCATCTTTGGCCTCTCCATATCCCTCAAC	460	0	A_84_P797928	AT3G11060	AT3G11060.1	tair|similar to unknown protein [Arabidopsis thaliana] (TAIR:AT3G06545.1) [AT3G11060.1]	10812.5	295	0	1	4.824000e+001	9.026433e+000	1	0	61	8.724590e+001	87	2.344259e+001	2.520420e+001	41	1.678049e+001	17	4.530520e+000	5.189100e+000	0	0	0	0	0	0	0	39.7247	7.43309	1	2.60332e-034	1	1	47.5212	4.53052	1	0	47.5212	54.1152	54.1152	80.5002	0.82348	16.7805	4.53052	0	53.6591	0	0
DATA	550	7	40	tair|AT2G36835.1|ref|NM_129239|ta|TA36967_3702|ta|TA36966_3702	at|chr2:15456954-15456895	0		457	TGTCGAGCTGATGAATAAGTCCTTCATTGACCGCTAAGCACAGTGGATAACCGGTCATAT	462	0	A_84_P596261	AT2G36835	AT2G36835.1	tair|similar to hypothetical protein [Vitis vinifera] (GB:CAN81061.1) [AT2G36835.1]	10837	295.286	0	1	2.614072e+004	2.614083e+003	0	0	65	2.153831e+004	20445	4.198782e+003	4.497467e+003	32	1.968750e+001	19.5	7.077623e+000	7.413000e+000	0	0	0	0	0	0	0	21490.8	2149.09	1	0	1	1	47.5127	7.07762	1	0	47.5127	45.4864	45.4864	21531.6	0.82212	19.6875	7.07762	0	21504.8	0	0
DATA	551	7	41	tair|AT4G32940.1|ref|NM_119448|ug|AK230158|ta|TA30307_3702	at|chr4:15902965-15902650	0		306	CTAGCGGATATTGGAATTACAGGCATCAGGCTGATATATGCCATGCCTATCAACTTCTGA	464	0	A_84_P813613	GAMMA-VPE	AT4G32940.1	tair|GAMMA-VPE (Vacuolar processing enzyme gamma); cysteine-type endopeptidase [AT4G32940.1]	10862.6	295.357	0	1	4.067280e+002	4.138720e+001	2	1	61	3.812295e+002	382	7.184390e+001	5.856270e+001	33	1.672727e+001	16	4.658814e+000	5.189100e+000	0	0	0	0	0	0	0	333.734	33.9596	1	8.23129e-150	1	1	47.4954	4.65881	1	0	47.4954	47.2035	47.2035	374.484	0.820534	16.7273	4.65881	0	347.806	0	0
DATA	552	7	42	ta|TA41752_3702|tc|TC307157	unmapped	0		416	ATCTTGGTCCTTTTGGATGGGTCTTCGTGAATTCCGGTGAAAGTTTCAAACTTTGGATTT	466	0	A_84_P825924	TA41752_3702	TA41752_3702	Unknown	10888.3	295.475	0	1	2.316615e+001	8.014569e+000	0	0	65	6.644615e+001	62	1.624041e+001	1.482600e+001	32	1.546875e+001	15	4.119070e+000	4.447800e+000	0	0	0	0	0	0	0	18.9694	6.56268	1	1.03743e-012	1	0	47.4767	4.11907	1	0	47.4767	43.3362	43.3362	59.7005	0.818843	15.4688	4.11907	0	33.0954	0	0
DATA	553	7	43	tair|AT1G80870.1|ref|NM_106735|ta|H76842|ta|H77140	at|chr1:30398961-30399020	0		1936	AGAAAGCTCCAGAGTTACGGCCTGATGTTAGTGAAGTTGTGAGAATCTTGAGAGGGGAAA	468	0	A_84_P16109	AT1G80870	AT1G80870.1	tair|protein kinase family protein [AT1G80870.1]	10913.4	295.608	0	1	6.470499e+003	6.470955e+002	0	0	64	5.334484e+003	5078.5	1.193315e+003	1.342124e+003	34	1.470588e+001	14	3.745943e+000	4.262475e+000	0	0	0	0	0	0	0	5287.02	528.739	1	3.59134e-315	1	1	47.4655	3.74594	1	0	47.4655	49.1849	49.1849	5327.74	0.817096	14.7059	3.74594	0	5301.2	0	0
DATA	554	7	44	tair|AT1G32640.1|ref|NM_102998|ug|X99548|ta|TA30254_3702	at|chr1:11799105-11799046	0		1863	ATTCAACAAGCGACGGTGAAGATGGGTTTTAGGATCTATACGCAAGAACAGCTCAGAGCA	470	0	A_84_P17140	ATMYC2	AT1G32640.1	tair|ATMYC2 (JASMONATE INSENSITIVE 1); DNA binding / transcription factor [AT1G32640.1]	10938.9	295.735	0	1	1.128197e+004	1.128224e+003	0	0	66	9.244697e+003	8499.5	2.295465e+003	2.183499e+003	35	1.737143e+001	17	5.219228e+000	5.189100e+000	0	0	0	0	0	0	0	9197.25	919.746	1	0	1	1	47.45	5.21923	1	0	47.45	45.835	45.835	9237.95	0.815216	17.3714	5.21923	0	9211.46	0	0
DATA	555	7	45	tair|AT5G66816.1|ref|NM_001126042	at|chr5:26698912-26698971	0		191	GATGAAGGAGAATGAAGAAAATGCTGGAGGGTATAAAGATGACTTCGAACCTACGACGCC	472	0	A_84_P769524	AT5G66816	AT5G66816.1	tair|similar to unknown protein [Arabidopsis thaliana] (TAIR:AT3G50610.1); similar to unnamed protein product [Vitis vinifera] (GB:CAO71825.1) [AT5G66816.1]	10964.2	295.77	0	1	5.705972e+001	9.604325e+000	2	0	62	9.383871e+001	94	2.492033e+001	2.779875e+001	28	1.839286e+001	17.5	7.078079e+000	6.301050e+000	0	0	0	0	0	0	0	46.4015	7.81034	1	8.30848e-041	1	1	47.4372	7.07808	1	0	47.4372	44.4243	44.4243	87.093	0.81321	18.3929	7.07808	0	60.6548	0	0
DATA	556	7	46		 	66	Structural	0		474	-1	(-)3xSLv1	NegativeControl	NegativeControl		10990.1	295.386	7.7828	1	7.782796e+000	7.747268e+000	0	0	64	4.304688e+001	43	1.338375e+001	1.297275e+001	34	1.382353e+001	13.5	4.330796e+000	5.003775e+000	0	0	0	0	0	0	0	-4.39618	6.28254	0	0.0710275	1	0	47.4431	4.3308	1	0	47.4431	57.259	57.259	36.3012	0.810936	13.8235	4.3308	0	9.91215	1	0
DATA	557	7	47	tair|AT2G27030.2|tair|AT2G27030.3|ref|NM_179765|ref|NM_179766	at|chr2:11541278-11541337	0		2193	TCCTTTTCTTTATATGTTTGTGTGCAATAAGAGATTTGTACCTCTCACACCCATTAAACG	476	0	A_84_P513614	CAM5	AT2G27030.2	tair|CAM5 (CALMODULIN 5); calcium ion binding [AT2G27030.2]	11015.1	295.828	0	1	1.054667e+004	1.054695e+003	0	0	66	8.578348e+003	8302.5	1.616468e+003	1.649763e+003	40	1.922500e+001	19	6.141442e+000	5.559750e+000	0	0	0	0	0	0	0	8530.91	853.114	1	0	1	1	47.4364	6.14144	1	0	47.4364	45.835	45.835	8571.6	0.808873	19.225	6.14144	0	8545.24	0	0
DATA	558	7	48	tair|AT1G79100.1|ref|NM_106561|tc|NP041893|ta|DQ446442	at|chr1:29758936-29758995	0		90	GATGCATATGTTGAATTCAAGGCAAAAATAGCTGATGCTGAGAAACCACAGCTGTACATG	478	0	A_84_P541047	AT1G79100	AT1G79100.1	tair|arginine/serine-rich protein-related [AT1G79100.1]	11040.6	295.404	7.8265	1	7.826503e+000	7.795045e+000	0	0	64	4.951563e+001	49.5	1.418359e+001	1.575262e+001	26	1.607692e+001	15	6.517196e+000	8.339625e+000	0	0	0	0	0	0	0	2.08032	6.28598	0	0.39077	1	0	47.4353	6.5172	1	0	47.4353	57.8122	57.8122	42.7699	0.806408	16.0769	6.5172	0	16.4385	1	0
DATA	559	7	49	tair|AT3G07280.1|ug|EG500605|ug|AY074562|ta|TA46493_3702	at|chr3:2320566-2320507	0		655	TTTGGGAGATCATAAAGAAATGTTTGGAGCTTCTAAGTGATATTATTGGATATGGTGGAC	480	0	A_84_P720051	AT3G07280	AT3G07280.1	tair|pseudogene of unknown protein [AT3G07280.1]	11066	295.727	0	1	2.422707e+002	2.545582e+001	2	0	63	2.422381e+002	239	5.293353e+001	4.966710e+001	44	1.554545e+001	16	4.677778e+000	4.447800e+000	0	0	0	0	0	0	0	194.805	20.4685	1	5.87888e-118	1	1	47.4331	4.67778	1	0	47.4331	45.4864	45.4864	235.492	0.80408	15.5455	4.67778	0	209.172	0	0
DATA	560	7	50	tair|AT4G16580.1|ref|NM_117759|ta|TA41190_3702|ta|CNS0A4N5	at|chr4:9341258-9341199	0		1610	CTTCAGATACTACGGTGGTAAGCTTGATGACATTACAGTTGTTGTCTCTTATGTGGCGGC	482	0	A_84_P61980	AT4G16580	AT4G16580.1	tair|catalytic [AT4G16580.1]	11091.1	295.648	0	1	9.400506e+003	9.400833e+002	0	0	65	7.582554e+003	7431	1.612411e+003	1.833235e+003	41	1.717073e+001	16	6.677958e+000	5.930400e+000	0	0	0	0	0	0	0	7535.12	753.538	1	0	1	1	47.4344	6.67796	1	0	47.4344	47.8731	47.8731	7575.81	0.801565	17.1707	6.67796	0	7549.5	0	0
DATA	561	7	51	tair|AT1G74140.5|tair|AT1G74140.4|tair|AT1G74140.1|tair|AT1G74140.2	at|chr1:27883350-27883409	0		1090	GGGTTGGACTTTTGTTTTGTAAACTGAAACCAAGAGATCAATTTGATGGGTTTGGACCGT	484	0	A_84_P754788	AT1G74140	AT1G74140.5	tair|similar to rhomboid family protein [Arabidopsis thaliana] (TAIR:AT1G74130.1); similar to unnamed protein product [Vitis vinifera] (GB:CAO62451.1); contains InterPro domain Peptidase S54, rhomboid; (InterPro:IPR002610) [AT1G74140.5]	11117.1	295.386	0	0	1.105200e+001	7.942067e+000	1	0	63	5.626984e+001	55	1.728994e+001	1.927380e+001	38	1.731579e+001	16	7.200245e+000	7.227675e+000	0	0	0	0	0	0	0	8.82854	6.34427	1	0.000366318	1	0	47.4413	7.20024	1	0	47.4413	65	65	49.5241	0.798818	17.3158	7.20024	0	23.2195	0	0
DATA	562	7	52	tair|AT3G26330.1|ref|NM_113540|ta|TA46780_3702|tc|TC305528	at|chr3:9648615-9648556	0		1045	ATCAAATTGGGGGCAAGTCAATGATCTGCTTGGATGACATAGACCAACTCCATTACCTGA	486	0	A_84_P18388	CYP71B37	AT3G26330.1	tair|CYP71B37 (cytochrome P450, family 71, subfamily B, polypeptide 37); oxygen binding [AT3G26330.1]	11142.1	295.648	0	1	7.842300e+002	7.881893e+001	0	0	65	6.718769e+002	663	1.685290e+002	1.786533e+002	33	1.584848e+001	16	4.783574e+000	5.189100e+000	0	0	0	0	0	0	0	624.434	62.7586	1	3.31664e-187	1	1	47.4434	4.78357	1	0	47.4434	47.8731	47.8731	665.131	0.796238	15.8485	4.78357	0	638.814	0	0
DATA	563	7	53	tair|AT4G13440.1|ref|NM_117418|tc|TC301595	at|chr4:7810608-7810667	0		397	ATCGTCTCTTTTTGGATAGTTATGTCTTATTACGATCAAGACGTATCCACCATCCTTCGG	488	0	A_84_P514782	AT4G13440	AT4G13440.1	tair|calcium-binding EF hand family protein [AT4G13440.1]	11167.7	295.435	0	1	3.170578e+001	8.529866e+000	1	0	63	7.258730e+001	73	2.008340e+001	2.001510e+001	35	1.751429e+001	18	4.374871e+000	4.447800e+000	0	0	0	0	0	0	0	25.1547	6.76741	1	4.34144e-019	1	0	47.4326	4.37487	1	0	47.4326	46.8651	46.8651	65.8416	0.793379	17.5143	4.37487	0	39.5131	0	0
DATA	564	7	54	tair|AT5G35720.1|tc|NP231085	unmapped	0		1127	ACAACAACAACTTATGATAACTCTTACGACAATCCCTCCACCGGACAGCTCGAAAGGGTA	490	0	A_84_P101576	AT5G35720	AT5G35720.1	tair|transposable element gene [AT5G35720.1]	11193.3	295.853	0	1	1.764257e+001	8.139814e+000	2	0	63	6.134921e+001	61	1.500340e+001	1.482600e+001	39	1.692308e+001	16	5.223351e+000	6.671700e+000	0	0	0	0	0	0	0	13.9486	6.43552	1	4.93381e-008	1	0	47.4006	5.22335	1	0	47.4006	45.835	45.835	54.6035	0.790623	16.9231	5.22335	0	28.2434	0	0
DATA	565	7	55	tair|AT4G15733.1|ref|NM_001036571	at|chr4:8962041-8962100	0		184	CTAAGAATTGCAAATGCACTCCTCTTCCTCACAATCGTCGTCAATGTGACTGTTTTGTCG	492	0	A_84_P764715	SCRL11	AT4G15733.1	tair|SCRL11 (SCR-Like 11) [AT4G15733.1]	11218.4	295.526	0	1	9.820111e+001	1.265139e+001	0	0	65	1.247385e+002	129	2.172216e+001	1.927380e+001	31	1.590323e+001	15	4.642950e+000	2.594550e+000	0	0	0	0	0	0	0	77.3471	9.96474	1	9.87672e-066	1	1	47.3914	4.64295	1	0	47.3914	49.8279	49.8279	117.993	0.78764	15.9032	4.64295	0	91.6071	0	0
DATA	566	7	56	tair|AT1G30990.1|ref|NM_102837|tc|NP229971	at|chr1:11052965-11053024	0		379	CAGAACCCGCCAAGTTTTATAAGTTTCTCGAGAAGATGATTGCTGATTCGGATGACCACA	494	0	A_84_P17973	AT1G30990	AT1G30990.1	tair|major latex protein-related / MLP-related [AT1G30990.1]	11244	295.455	0	1	3.566978e+001	8.765807e+000	1	0	61	7.536066e+001	76	2.202198e+001	2.001510e+001	30	1.556667e+001	15.5	5.315451e+000	5.930400e+000	0	0	0	0	0	0	0	27.9867	6.87771	1	4.28456e-022	1	0	47.3739	5.31545	1	0	47.3739	55.8519	55.8519	68.615	0.784606	15.5667	5.31545	0	42.1902	0	0
DATA	567	7	57	tair|AT4G02790.1|ref|NM_116513|ta|TA36106_3702|tc|TC288770	at|chr4:1248863-1248922	0		847	TCGATGATCAAGCAGCTGCTATAAAGCTGGCAATTTGTGATGACATTGGAGAGAAAGCTT	496	0	A_84_P820904	AT4G02790	AT4G02790.1	tair|GTP-binding family protein [AT4G02790.1]	11269	296.078	0	1	5.312865e+003	5.313472e+002	0	0	69	4.200928e+003	4148	6.547837e+002	7.072002e+002	32	1.575000e+001	15	4.181372e+000	4.447800e+000	0	0	0	0	0	0	0	4153.55	415.403	1	1.03733e-300	1	1	47.3758	4.18137	1	0	47.3758	46.1809	46.1809	4194.18	0.781791	15.75	4.18137	0	4167.7	0	0
DATA	568	7	58	tair|AT3G49305.1|ref|NM_114790	at|chr3:18291056-18290816	0		119	ACCAACCAATATTCCTTAAACAATCTTGAGGAGAGTATCCCCACGATCATGGATTATCCA	498	0	A_84_P539551	AT3G49305	AT3G49305.1	tair|similar to proline-rich family protein [Arabidopsis thaliana] (TAIR:AT3G49300.1) [AT3G49305.1]	11294	296.087	8.10451	1	8.104512e+000	8.067515e+000	0	0	67	4.717910e+001	45	1.452993e+001	1.593795e+001	39	1.489744e+001	15	3.618628e+000	3.335850e+000	0	0	0	0	0	0	0	-0.192228	6.28254	0	0.936708	1	0	47.3713	3.61863	1	0	47.3713	46.8651	46.8651	40.4334	0.778745	14.8974	3.61863	0	13.8945	1	0
DATA	569	7	59	tair|AT1G55570.1|ref|NM_104433|ug|AF367325|ta|TA42282_3702	at|chr1:20762887-20762946	0		1320	CATCTCGGACAACCCAAATCCTGATCAGATCAAGAACATCAAGATCGAACCCAATGTTCT	500	0	A_84_P15137	SKS12	AT1G55570.1	tair|SKS12 (SKU5 Similar 12); copper ion binding / oxidoreductase [AT1G55570.1]	11320.7	295.827	8.1396	1	8.139603e+000	8.105297e+000	0	1	64	4.903125e+001	48	1.314144e+001	1.297275e+001	41	1.380488e+001	13	4.308245e+000	2.965200e+000	0	0	0	0	0	1	0	1.66666	6.28475	0	0.491516	1	0	47.3646	4.30825	1	0	47.3646	49.5074	49.5074	42.2856	0.775388	13.8049	4.30825	0	15.6839	1	0
DATA	570	7	60	tair|AT5G10830.1|ref|NM_121121|ug|AK228188|ta|TA32102_3702	at|chr5:3424568-3424627	0		748	TTGAAACCGCTTGGGGAGGTTCTGATCTGGTTCGTTCCGTCGTTTACAAAGCTTTTATGA	502	0	A_84_P20574	AT5G10830	AT5G10830.1	tair|embryo-abundant protein-related [AT5G10830.1]	11345	295.616	0	1	1.034461e+004	1.034493e+003	0	0	65	8.036462e+003	7602	1.827054e+003	2.222417e+003	34	1.682353e+001	16.5	5.101815e+000	4.447800e+000	0	0	0	0	0	0	0	7989.09	798.933	1	0	1	1	47.3749	5.10182	1	0	47.3749	48.8603	48.8603	8029.72	0.772295	16.8235	5.10182	0	8003.05	0	0
DATA	571	7	61	tair|AT1G09010.1|ref|NM_100772|ug|AY045934|ta|TA33317_3702	at|chr1:2895706-2895647	0		2487	GCAAATACCTCTCAAGATCACTTGCAATGCAGTTATGGTGGGTTCAAGATATGAGCTGGA	504	0	A_84_P789949	AT1G09010	AT1G09010.1	tair|glycoside hydrolase family 2 protein [AT1G09010.1]	11370.3	295.69	0	1	3.940626e+003	3.941472e+002	0	0	66	3.078258e+003	2849	7.239543e+002	8.878921e+002	28	1.639286e+001	17	5.159237e+000	5.189100e+000	0	0	0	0	0	0	0	3030.86	303.151	1	7.95248e-282	1	1	47.397	5.15924	1	0	47.397	48.2044	48.2044	3071.51	0.769132	16.3929	5.15924	0	3044.76	0	0
DATA	572	7	62	tair|AT5G47455.2|ref|NM_180816|ta|TA36175_3702|tc|TC294010	at|chr5:19269628-19269687	0		621	AGCCTCATGATTGATTTCATGACTAGTTTGACATTGCGTTAACATAACCAACAACTCAAA	506	0	A_84_P567310	AT5G47455	AT5G47455.2	tair|similar to unknown protein [Arabidopsis thaliana] (TAIR:AT4G17310.1); similar to transcription factor [Arabidopsis thaliana] (TAIR:AT4G17310.2); similar to hypothetical protein 25.t00029 [Brassica oleracea] (GB:ABD64980.1) [AT5G47455.2]	11396.4	295.427	0	1	1.155775e+002	1.417361e+001	4	1	59	1.359322e+002	137	2.384206e+001	2.186835e+001	32	1.687500e+001	17	5.302160e+000	6.671700e+000	0	0	0	0	0	0	0	88.5054	10.8537	1	5.81178e-073	1	1	47.4268	5.30216	1	0	47.4268	57.5363	57.5363	129.187	0.765767	16.875	5.30216	0	102.351	0	0
DATA	573	7	63	tair|AT3G47460.1|ref|NM_114614|ta|AU228373|tc|TC290724	at|chr3:17503930-17504099	0		3392	ACATTCACAGTTCATTGTGGTTTCACTGAAAGAAGGAATGTTCAGCAACGCCGATGTTCT	508	0	A_84_P16531	ATSMC2	AT3G47460.1	tair|ATSMC2 (Arabidopsis thaliana structural maintenance of chromosome 2) [AT3G47460.1]	11421.2	295.725	0	1	5.667504e+002	5.727049e+001	0	1	64	4.797344e+002	471	8.498632e+001	8.784405e+001	32	1.546875e+001	15.5	4.898877e+000	5.189100e+000	0	0	0	0	0	0	0	432.271	43.6812	1	3.13969e-165	1	1	47.4636	4.89888	1	0	47.4636	46.8651	46.8651	472.989	0.762718	15.4688	4.89888	0	446.053	0	0
DATA	574	7	64	tair|AT5G66990.1|ref|NM_126099|tc|NP230094	at|chr5:26761807-26761661	0		596	TCACCGTAAGCTCACGAGCCTAAACGCTCTAATTGCTAATCTCAAGGACTTGTTAGGGAA	510	0	A_84_P578113	AT5G66990	AT5G66990.1	tair|RWP-RK domain-containing protein [AT5G66990.1]	11447.2	296.136	8.30933	1	8.309326e+000	8.271395e+000	3	2	61	4.363934e+001	44	8.931280e+000	8.895600e+000	44	1.600000e+001	16	5.770817e+000	5.930400e+000	0	0	0	0	0	0	0	-3.86701	6.28254	0	0.111809	1	0	47.5064	5.77082	1	0	47.5064	46.1809	46.1809	36.8936	0.75955	16	5.77082	0	9.84336	1	0
DATA	575	7	65	tair|AT1G21740.1|ref|NM_102023|tc|TC311461	at|chr1:7645004-7645063	0		2798	AGTTGTGAAAGCTCATGAAGATGTTAGGTTTCAACAACAACAACAGCCTGAGTCTGAAGA	512	0	A_84_P18050	AT1G21740	AT1G21740.1	tair|similar to unknown protein [Arabidopsis thaliana] (TAIR:AT1G77500.1); similar to hypothetical protein [Vitis vinifera] (GB:CAN81539.1); contains InterPro domain Protein of unknown function DUF632 (InterPro:IPR006867); contains InterPro domain Protein	11472	296.226	0	1	2.619684e+003	2.621000e+002	0	0	65	2.029215e+003	1966	3.888545e+002	4.284714e+002	38	1.797368e+001	17	6.153386e+000	6.486375e+000	0	0	0	0	0	0	0	1981.66	198.266	1	2.30694e-256	1	1	47.5536	6.15339	1	0	47.5536	45.4864	45.4864	2022.47	0.756451	17.9737	6.15339	0	1995.31	0	0
DATA	576	7	66	ug|AV535948	at|chr1:1808197-1808256	0		225	CCCCAACAAACAAAAACATTAAACAAACAGACAATTCTGAGTTTCTGCCCGACCTTTCGG	514	0	A_84_P793091	AT1G05960	AV535948	ug|AV535948 Arabidopsis thaliana flower buds Columbia Arabidopsis thaliana cDNA clone FB105a07F 3', mRNA sequence [AV535948]	11498	295.455	0	1	3.921244e+001	9.218898e+000	1	0	61	7.713115e+001	74	1.906609e+001	1.927380e+001	42	1.869048e+001	18.5	6.126663e+000	7.968975e+000	0	0	0	0	0	0	0	29.5269	6.94181	1	9.88977e-024	1	0	47.6043	6.12666	1	0	47.6043	55.8519	55.8519	70.3855	0.752997	18.6905	6.12666	0	43.1124	0	0
DATA	577	7	67	tair|AT2G24160.1|ug|AY099820|ta|TA51140_3702|ta|DR289548	at|chr2:10275343-10275284	0		2349	TTCGCATAAGCAGGAGTGGTTAATGGAAAAGTGTCGTAGAAACAAGCCCAGAGTTGTCAT	516	0	A_84_P10696	AT2G24160	AT2G24160.1	tair|pseudogene, leucine rich repeat protein family, contains leucine rich-repeat domains Pfam:PF00560, INTERPRO:IPR001611; contains some similarity to Cf-4 (Lycopersicon hirsutum) gi [AT2G24160.1]	11523.4	295.427	0	1	3.556103e+002	3.653469e+001	0	0	64	3.143125e+002	309	7.560862e+001	8.228430e+001	26	1.684615e+001	17	4.670694e+000	4.262475e+000	0	0	0	0	0	0	0	266.656	27.3957	1	1.74856e-136	1	1	47.6565	4.67069	1	0	47.6565	57.5363	57.5363	307.567	0.749854	16.8462	4.67069	0	280.165	0	0
DATA	578	7	68	tair|AT5G46450.1|ref|NM_124015|tc|TC309088	at|chr5:18856695-18856754	0		3293	CAGTGAAGAGTGGGAAGACTGCAACGATAGCGGTCTTGGCAGTGAATCTGATAATTTAGA	518	0	A_84_P13092	AT5G46450	AT5G46450.1	tair|disease resistance protein (TIR-NBS-LRR class), putative [AT5G46450.1]	11548.3	295.878	0	1	2.837905e+003	2.839151e+002	0	1	64	2.167469e+003	2065.5	3.763770e+002	4.114215e+002	27	1.792593e+001	17	5.850220e+000	7.042350e+000	0	0	0	0	0	0	0	2119.76	212.069	1	2.1203e-260	1	1	47.7117	5.85022	1	0	47.7117	48.8603	48.8603	2160.72	0.746944	17.9259	5.85022	0	2133.18	0	0
DATA	579	7	69	tair|AT2G45160.1|ref|NM_130079|ta|TA37157_3702|ta|CNS0A9S3	at|chr2:18626180-18626121	0		1045	CACAAGTCTCCGTTTCAAAGAGCAGCTTCTCACATCGCTGAAGCTCTCCTCTCACTCATC	520	0	A_84_P738263	AT2G45160	AT2G45160.1	tair|scarecrow transcription factor family protein [AT2G45160.1]	11574.4	295.427	0	1	9.675166e+002	9.711974e+001	1	3	60	7.673167e+002	761.5	1.338993e+002	1.252797e+002	34	1.838235e+001	18.5	6.419736e+000	7.968975e+000	0	0	0	0	0	0	0	719.557	72.2294	1	1.09139e-195	1	1	47.76	6.41974	1	0	47.76	57.5363	57.5363	760.571	0.743715	18.3824	6.41974	0	732.884	0	0
DATA	580	7	70	tair|AT1G63600.1|ref|NM_105038|tc|TC291233	at|chr1:23586217-23586276	0		842	TTTTTAAGCGGCCGCAAACCGCGTCAGGGTTTAGCGGGTCATCTTCTATTAACGTTATAA	522	0	A_84_P11459	AT1G63600	AT1G63600.1	tair|protein kinase-related [AT1G63600.1]	11599.3	295.636	8.51887	1	8.518865e+000	8.479977e+000	0	0	65	4.367692e+001	42	1.047632e+001	9.636900e+000	38	1.842105e+001	17	5.274270e+000	6.486375e+000	0	0	0	0	0	0	0	-4.13558	6.28254	0	0.0892375	1	0	47.8125	5.27427	1	0	47.8125	45.835	45.835	36.9312	0.740868	18.4211	5.27427	0	9.08959	1	0
DATA	581	7	71	tair|AT1G01490.1|tair|AT1G01490.2|ref|NM_100031|ref|NM_001035851	at|chr1:180447-180388	0		779	ACGCCCAAAGCATCGAAGAAAACCCTAATGCTTGCGTTATATGTTGAAATATTTATAATG	524	0	A_84_P209748	AT1G01490	AT1G01490.1	tair|heavy-metal-associated domain-containing protein [AT1G01490.1]	11624.6	295.586	0	1	3.386627e+004	3.386638e+003	0	0	64	2.504061e+004	24612.5	4.026986e+003	4.361253e+003	28	1.725000e+001	17.5	7.900422e+000	7.598325e+000	0	0	0	0	0	0	0	24992.8	2499.28	1	0	1	1	47.8544	7.90042	1	0	47.8544	52.3208	52.3208	25033.9	0.737984	17.25	7.90042	0	25005.9	0	0
DATA	582	7	72	tair|AT3G55230.1|ref|NM_115381|ta|TA46913_3702|ta|AU228573	at|chr3:20483658-20483717	0		890	TGTTACTGATGGTCATGATACCATTCTCCATTTCAGTGTTTATCTTACATACTACAAAGC	526	0	A_84_P19403	AT3G55230	AT3G55230.1	tair|disease resistance-responsive family protein [AT3G55230.1]	11650	296.226	0	1	8.484419e+003	8.484849e+002	0	0	65	6.287015e+003	6111	1.041569e+003	1.160134e+003	34	1.582353e+001	15.5	5.219257e+000	5.003775e+000	0	0	0	0	0	0	0	6239.13	623.944	1	0	1	1	47.8904	5.21926	1	0	47.8904	45.4864	45.4864	6280.27	0.735363	15.8235	5.21926	0	6252.09	0	0
DATA	583	7	73	tair|AT1G19640.1|ref|NM_101820|ta|TA38893_3702|tc|NP235691	at|chr1:6789222-6789163	0		1242	GAGTACTTCTATGTAAGCTCGCCACGATACGCTATTGTTATTCTTTCGCTCGTTAGAGCC	528	0	A_84_P13518	JMT	AT1G19640.1	tair|JMT (JASMONIC ACID CARBOXYL METHYLTRANSFERASE); jasmonate O-methyltransferase [AT1G19640.1]	11675.3	295.986	0	1	8.627679e+002	8.670191e+001	0	0	65	6.800154e+002	679	1.107946e+002	1.089711e+002	38	1.565789e+001	15	4.545722e+000	4.262475e+000	0	0	0	0	0	0	0	632.091	63.5205	1	6.19039e-188	1	1	47.9247	4.54572	1	0	47.9247	47.2035	47.2035	673.27	0.732631	15.6579	4.54572	0	644.913	0	0
DATA	584	7	74	tair|AT3G07000.1|ref|NM_111580|ug|BX824703|ta|TA48766_3702	at|chr3:2211017-2211076	0		1599	TGGTATGACTAGACCTTTTTGCATATCGTGTAAAAAACGTTGCAGCTTCCCTTCCTTCCT	530	0	A_84_P869955	AT3G07000	AT3G07000.1	tair|DC1 domain-containing protein [AT3G07000.1]	11701.3	295.5	0	1	3.008200e+002	3.128924e+001	1	0	65	2.675231e+002	261	6.703127e+001	6.152790e+001	29	1.565517e+001	16	4.278483e+000	3.706500e+000	0	0	0	0	0	0	0	219.566	22.8377	1	5.37252e-125	1	1	47.9575	4.27848	1	0	47.9575	57.5363	57.5363	260.777	0.72989	15.6552	4.27848	0	232.238	0	0
DATA	585	7	75	tair|AT1G42450.1	unmapped	0		2088	CGACTCCAGACCAAATGATGGTGTTAAATAAACAGGTTAGCTGGAGGATGGCAGATATCT	532	0	A_84_P750016	AT1G42450	AT1G42450.1	tair|transposable element gene [AT1G42450.1]	11726.6	295.427	8.67583	0	8.675832e+000	8.636229e+000	2	0	62	4.801613e+001	47	1.283756e+001	1.223145e+001	34	1.667647e+001	16	5.341210e+000	4.818450e+000	0	0	0	0	0	0	0	0.02486	6.28254	0	0.991806	1	0	47.9913	5.34121	1	0	47.9913	65	65	41.2704	0.727463	16.6765	5.34121	0	12.5388	1	0
DATA	586	7	76	tair|AT5G38380.1|tair|AT5G38380.2|ref|NM_180773|ref|NM_123199	at|chr5:15365462-15365521	0		1316	CCTACACTAACGACGATGTACTGTTGAATGTACTTGTCCTTGACGATGTAAATCTGTCTG	534	0	A_84_P257710	AT5G38380	AT5G38380.1	tair|similar to cation efflux family protein [Arabidopsis thaliana] (TAIR:AT2G04620.1); similar to hypothetical protein OsJ_022901 [Oryza sativa (japonica cultivar-group)] (GB:EAZ39418.1); similar to hypothetical protein OsI_024738 [Oryza sativa (indica c	11751.3	295.778	0	1	5.897121e+003	5.897757e+002	0	0	64	4.325391e+003	4172	7.943944e+002	8.543483e+002	36	1.536111e+001	15	4.617685e+000	5.930400e+000	0	0	0	0	0	0	0	4277.37	427.783	1	1.8012e-302	1	1	48.0249	4.61769	1	0	48.0249	47.5395	47.5395	4318.64	0.725331	15.3611	4.61769	0	4289.71	0	0
DATA	587	7	77	tair|AT4G02790.1|ref|NM_116513|ta|TA36106_3702|tc|TC288563	at|chr4:1249477-1249536	0		1274	AAATCCATGACGACATCAGTCAGATGCTGCTAAATGCTAACCATTTTTCTCTTAAGCCCA	536	0	A_84_P132155	AT4G02790	AT4G02790.1	tair|GTP-binding family protein [AT4G02790.1]	11776.7	296.333	0	1	1.750845e+004	1.750866e+003	0	0	64	1.271253e+004	12446.5	2.271175e+003	2.711119e+003	36	1.622222e+001	16	4.992057e+000	6.115725e+000	0	0	0	0	0	0	0	12664.5	1266.46	1	0	1	1	48.0591	4.99206	1	0	48.0591	44.4243	44.4243	12705.8	0.723335	16.2222	4.99206	0	12676.6	0	0
DATA	588	7	78	ug|BX815564|ta|CNS0AE0Y	at|chr1:1457145-1457097	0		1437	CCTTAGTTTCCAAACCCACTCCGTGTAAATTTGGTTTGTGAAATTGGAAGGCTAAACCAA	538	0	A_84_P785142	AT1G05070	BX815564	ug|Arabidopsis thaliana Full-length cDNA Complete sequence from clone GSLTLS71ZF07 of Adult vegetative tissue of strain col-0 of Arabidopsis thaliana (thale cress) [BX815564]	11802.6	295.427	8.75184	1	8.751845e+000	8.747457e+000	0	0	64	5.378125e+001	53	1.884057e+001	1.667925e+001	31	1.867742e+001	19	6.569562e+000	6.671700e+000	0	0	0	0	0	0	0	5.68256	6.30819	0	0.0201022	1	0	48.0987	6.56956	1	0	48.0987	57.5363	57.5363	47.0356	0.721145	18.6774	6.56956	0	17.6727	1	0
DATA	589	7	79		 	66	Structural	0		1	1	DarkCorner	DarkCorner	DarkCorner		11827.9	296.443	8.77034	1	8.770342e+000	8.730306e+000	0	0	63	4.193651e+001	43	1.096751e+001	1.186080e+001	30	1.853333e+001	17.5	6.273828e+000	5.745075e+000	0	0	0	0	0	0	0	-6.20495	6.28254	0	0.011296	1	0	48.1415	6.27383	1	0	48.1415	46.8651	46.8651	35.1908	0.719624	18.5333	6.27383	0	5.58351	0	0
DATA	590	7	80		 	66	Structural	0		1	1	DarkCorner	DarkCorner	DarkCorner		11853.5	295.5	8.79191	1	8.791908e+000	8.751774e+000	3	1	64	3.948438e+001	38	1.171486e+001	1.074885e+001	38	1.615789e+001	16	5.533809e+000	6.857025e+000	0	0	0	0	0	0	0	-8.69964	6.28254	0	0.000442266	1	0	48.184	5.53381	1	0	48.184	57.5363	57.5363	32.7387	0.717859	16.1579	5.53381	0	2.91098	0	0
DATA	591	7	81		 	66	Structural	0		1	1	DarkCorner	DarkCorner	DarkCorner		11878.3	296.392	8.80543	1	8.805425e+000	8.765229e+000	1	0	64	4.028125e+001	39.5	1.064353e+001	9.080925e+000	33	1.515152e+001	15	5.148551e+000	4.447800e+000	0	0	0	0	0	0	0	-7.94421	6.28254	0	0.0012815	1	0	48.2255	5.14855	1	0	48.2255	47.5395	47.5395	33.5356	0.716757	15.1515	5.14855	0	3.45464	0	0
DATA	592	7	82		 	66	Structural	0		1	1	DarkCorner	DarkCorner	DarkCorner		11904.4	295.427	8.8217	1	8.821701e+000	8.781431e+000	6	0	58	3.900000e+001	38	8.843672e+000	8.154300e+000	33	1.557576e+001	15	4.841425e+000	5.189100e+000	0	0	0	0	0	0	0	-9.28519	6.28254	0	0.000184988	1	0	48.2852	4.84142	1	0	48.2852	57.5363	57.5363	32.2543	0.715435	15.5758	4.84142	0	1.93155	0	0
DATA	593	7	83		 	66	Structural	0		1	1	DarkCorner	DarkCorner	DarkCorner		11929.4	296.041	8.83019	1	8.830188e+000	8.789879e+000	1	0	64	3.882813e+001	40	1.048893e+001	8.710275e+000	27	1.559259e+001	18	6.203344e+000	5.930400e+000	0	0	0	0	0	0	0	-9.52656	6.28254	0	0.000127665	1	0	48.3547	6.20334	1	0	48.3547	49.1849	49.1849	32.0824	0.714747	15.5926	6.20334	0	1.49374	0	0
DATA	594	7	84		 	66	Structural	0		1	1	DarkCorner	DarkCorner	DarkCorner		11954.3	296.149	8.83674	1	8.836745e+000	8.796406e+000	2	0	63	4.095238e+001	41	1.035254e+001	1.037820e+001	29	1.768966e+001	16	6.959595e+000	6.671700e+000	0	0	0	0	0	0	0	-7.47832	6.28254	0	0.00238454	1	0	48.4307	6.95959	1	0	48.4307	45.835	45.835	34.2067	0.714217	17.6897	6.95959	0	3.35296	0	0
DATA	595	7	85		 	66	Structural	0		1	1	DarkCorner	DarkCorner	DarkCorner		11980.2	296.099	8.84027	1	8.840271e+000	8.799915e+000	1	0	65	4.258462e+001	43	1.010862e+001	8.154300e+000	46	1.560870e+001	15	5.393322e+000	5.930400e+000	0	0	0	0	0	0	0	-5.9399	6.28254	0	0.0152022	1	0	48.5245	5.39332	1	0	48.5245	46.8651	46.8651	35.8389	0.713932	15.6087	5.39332	0	4.70574	0	0
DATA	596	8	1		 	66	Structural	0		1	1	DarkCorner	DarkCorner	DarkCorner		9859.88	302.481	7.19415	1	7.194155e+000	7.161656e+000	4	0	59	4.583051e+001	45	1.292305e+001	1.186080e+001	45	1.593333e+001	15	5.718391e+000	5.930400e+000	0	0	0	0	1	0	0	0.613913	6.28284	0	0.799824	1	0	45.2166	5.71839	1	0	45.2166	40.6843	40.6843	39.0848	0.877289	15.9333	5.71839	0	2.84442	0	0
DATA	597	8	2		 	66	Structural	0		1	1	DarkCorner	DarkCorner	DarkCorner		9885.29	302.2	7.23095	1	7.230955e+000	7.197946e+000	0	0	65	3.944615e+001	40	1.066101e+001	1.186080e+001	40	1.452500e+001	15	3.915698e+000	4.077150e+000	0	0	0	0	0	0	0	-5.96549	6.28254	0	0.0147785	1	0	45.4116	3.9157	1	0	45.4116	45.4864	45.4864	32.7005	0.872824	14.525	3.9157	0	-3.13891	0	0
DATA	598	8	3		 	66	Structural	0		1	1	DarkCorner	DarkCorner	DarkCorner		9910.5	302.485	7.26382	1	7.263822e+000	7.230664e+000	1	0	67	3.998507e+001	40	1.198799e+001	1.223145e+001	34	1.585294e+001	16	4.016122e+000	3.706500e+000	0	0	0	0	0	0	0	-5.62242	6.28254	0	0.0214308	1	0	45.6075	4.01612	1	0	45.6075	46.5243	46.5243	33.2394	0.868875	15.8529	4.01612	0	-2.22105	0	0
DATA	599	8	4		 	66	Structural	0		1	1	DarkCorner	DarkCorner	DarkCorner		9935.39	302.696	7.2935	1	7.293504e+000	7.260210e+000	3	0	62	3.940323e+001	38.5	8.860411e+000	6.486375e+000	29	1.710345e+001	17	5.157137e+000	5.930400e+000	0	0	0	0	0	0	0	-6.38509	6.28254	0	0.00918215	1	0	45.7883	5.15714	1	0	45.7883	46.8651	46.8651	32.6575	0.865339	17.1034	5.15714	0	-2.43521	0	0
DATA	600	8	5		 	66	Structural	0		1	1	DarkCorner	DarkCorner	DarkCorner		9961.26	302.174	7.32243	1	7.322434e+000	7.289008e+000	1	0	64	4.014063e+001	40.5	8.997120e+000	1.037820e+001	35	1.682857e+001	17	5.813199e+000	6.301050e+000	0	0	0	0	0	0	0	-5.81327	6.28254	0	0.0174621	1	0	45.9539	5.8132	1	0	45.9539	46.1809	46.1809	33.3949	0.86192	16.8286	5.8132	0	-1.30968	0	0
DATA	601	8	6		 	66	Structural	0		1	1	DarkCorner	DarkCorner	DarkCorner		9986.86	302.364	7.34755	1	7.347553e+000	7.314012e+000	1	0	64	3.967188e+001	39	9.675783e+000	9.266250e+000	30	1.676667e+001	17.5	5.519141e+000	4.818450e+000	0	0	0	0	0	0	0	-6.4346	6.28254	0	0.0086674	1	0	46.1065	5.51914	1	0	46.1065	49.8279	49.8279	32.9262	0.858973	16.7667	5.51914	0	-1.41631	0	0
DATA	602	8	7		 	66	Structural	0		1	1	DarkCorner	DarkCorner	DarkCorner		10012.4	302.427	7.37032	1	7.370320e+000	7.336675e+000	0	0	64	4.039063e+001	38.5	1.046478e+001	1.056353e+001	32	1.693750e+001	17.5	5.885672e+000	5.559750e+000	0	0	0	0	0	0	0	-5.86891	6.28254	0	0.0164349	1	0	46.2595	5.88567	1	0	46.2595	57.5363	57.5363	33.6449	0.85632	16.9375	5.88567	0	-0.341767	0	0
DATA	603	8	8	tair|AT2G47690.2|tair|AT2G47690.1|ref|NM_001125070|ref|NM_130337	at|chr2:19558591-19559079	0		258	GTTTCAAAGAAGGAACAGGATATACAAGGAGGAGCAGCGTAAACTAAGAGCAGCTTCGAG	399	0	A_84_P822887	AT2G47690	AT2G47690.2	tair|NADH-ubiquinone oxidoreductase-related [AT2G47690.2]	10037.1	302.662	0	1	7.413259e+003	7.413624e+002	0	0	65	6.377708e+003	6181	1.251041e+003	1.442570e+003	32	1.725000e+001	18	6.032172e+000	6.857025e+000	0	0	0	0	0	0	0	6331.31	633.162	1	0	1	1	46.3987	6.03217	1	0	46.3987	45.4864	45.4864	6370.96	0.854052	17.25	6.03217	0	6337.31	0	0
DATA	604	8	9	tair|AT1G04240.1|ref|NM_100305|ta|TA39106_3702|ta|AA042741	at|chr1:1128752-1128589	0		716	TTCCATGGGAGATGTTCATATGTACGTGCAAGAGACTAAGGATCATGAAAGGATCAGAAG	401	0	A_84_P21812	SHY2	AT1G04240.1	tair|SHY2 (SHORT HYPOCOTYL 2); transcription factor [AT1G04240.1]	10062.6	302.821	0	1	2.657663e+003	2.658686e+002	0	0	65	2.310754e+003	2223	5.459567e+002	5.922987e+002	31	1.770968e+001	18	6.367593e+000	5.559750e+000	0	0	0	0	0	0	0	2264.22	226.509	1	2.37593e-264	1	1	46.5363	6.36759	1	0	46.5363	46.5243	46.5243	2304.01	0.851958	17.7097	6.36759	0	2270.69	0	0
DATA	605	8	10	tair|AT1G62790.1|tair|AT1G62790.2|ref|NM_179506|ref|NM_104957	at|chr1:23256209-23256268	0		231	AGAAGGAACTTACATGTCTCTGTACAATCTACACCAGTCCAGGTTTGCTCGCTCAGTTCA	403	0	A_84_P22443	AT1G62790	AT1G62790.1	tair|protease inhibitor/seed storage/lipid transfer protein (LTP) family protein [AT1G62790.1]	10088	302.771	0	1	9.496825e+003	9.497113e+002	0	0	65	8.119585e+003	7578	1.813128e+003	2.154959e+003	30	1.666667e+001	16.5	5.214921e+000	5.003775e+000	0	0	0	0	0	0	0	8072.91	807.315	1	0	1	1	46.6774	5.21492	1	0	46.6774	46.8651	46.8651	8112.84	0.850064	16.6667	5.21492	0	8079.85	0	0
DATA	606	8	11	tair|AT4G33280.1|ref|NM_119482|ta|TA47694_3702|tc|TC286050	at|chr4:16047453-16047394	0		966	ACAAAACCGCTTCATCTCAATGTCTATATATTCCGTGGTGAAGAAACGGAAAGAACCAAC	405	0	A_84_P543484	AT4G33280	AT4G33280.1	tair|DNA binding / transcription factor [AT4G33280.1]	10113.1	302.794	0	1	1.406948e+002	1.589919e+001	1	0	65	1.661538e+002	157	4.321430e+001	4.077150e+001	38	1.905263e+001	19	5.779495e+000	6.486375e+000	0	0	0	0	0	0	0	119.368	13.4892	1	1.29447e-089	1	1	46.7859	5.77949	1	0	46.7859	45.4864	45.4864	159.408	0.848418	19.0526	5.77949	0	126.74	0	0
DATA	607	8	12	ta|TA27278_3702|ta|AI100178|ta|DR207916|tc|TC301465	at|chr5:10069787-10069725	0		299	GAAGAGGACAGAAGCAGCAATATGGTTTTTGTTCTGCATCACTCCTTTGAAGCCATGTTT	407	0	A_84_P807987	TA27278_3702	TA27278_3702	tc|Q42155_ARATH (Q42155) NADH dehoydrogenase, partial (70%) [TC301465]	10139.4	302.427	0	1	1.117472e+005	1.117472e+004	0	2	62	9.467665e+004	94154.5	1.628543e+004	1.655842e+004	30	1.793333e+001	17.5	5.483098e+000	5.930400e+000	0	0	0	0	0	0	0	94629.7	9462.98	1	0	1	1	46.9126	5.4831	1	0	46.9126	57.5363	57.5363	94669.9	0.84682	17.9333	5.4831	0	94637.6	0	0
DATA	608	8	13	tair|AT4G23600.1|tair|AT4G23600.2|tair|AT4G23600.3|ref|NM_179099	at|chr4:12312822-12312881	0		1233	AAAGATTGAAGAGCTTCTGCGATCGCCATTCCAACAAAAAAGCTCCCCTCAAAGACGTCA	409	0	A_84_P12888	CORI3	AT4G23600.1	tair|CORI3 (CORONATINE INDUCED 1, JASMONIC ACID RESPONSIVE 2); transaminase [AT4G23600.1]	10164.3	302.618	0	1	4.747519e+003	4.748100e+002	0	0	65	4.061415e+003	3980	6.669415e+002	7.020111e+002	33	1.645455e+001	16	5.006814e+000	4.447800e+000	0	0	0	0	0	0	0	4014.39	401.488	1	1.14341e-298	1	1	47.0238	5.00681	1	0	47.0238	46.5243	46.5243	4054.67	0.845577	16.4545	5.00681	0	4022.63	0	0
DATA	609	8	14	tc|TC285246	at|chr5:7951322-7951381	0		2965	TTAGGATTGCTTTCAAGCATTTTCTTTATAAGATCTTTGGCACTCTCTGAAATGCTAGGC	411	0	A_84_P730517	TC285246	TC285246	tc|Q8VZJ5_ARATH (Q8VZJ5) AT5g08500/MAH20_6, complete [TC285246]	10190.1	302.5	7.47448	1	7.474481e+000	7.449126e+000	1	0	63	5.019048e+001	48	1.220769e+001	1.074885e+001	30	1.733333e+001	19	5.351979e+000	5.745075e+000	0	0	0	0	0	0	0	3.0506	6.28994	0	0.208907	1	0	47.1399	5.35198	1	0	47.1399	56.9804	56.9804	43.4448	0.844387	17.3333	5.35198	0	11.7108	1	0
DATA	610	8	15	tair|AT1G50890.1|ref|NM_103969|ta|TA50976_3702|ta|BP651935	at|chr1:18866041-18865982	0		2674	GGAAGGTCTAGCTCCCGATCATCTTTTGGTCGAGTTAGCATCTAATTGGAACATCGAGAT	413	0	A_84_P249405	AT1G50890	AT1G50890.1	tair|binding [AT1G50890.1]	10215.1	302.258	0	1	2.470032e+003	2.471155e+002	0	0	66	2.130318e+003	2100.5	4.153604e+002	4.318072e+002	42	1.819048e+001	18.5	5.739202e+000	6.115725e+000	0	0	0	0	0	0	0	2083.08	208.402	1	2.35699e-259	1	1	47.2413	5.7392	1	0	47.2413	45.835	45.835	2123.57	0.84334	18.1905	5.7392	0	2092.13	0	0
DATA	611	8	16	tair|AT4G23660.1|tair|AT4G23660.2|ref|NM_179100|ref|NM_118497	at|chr4:12328516-12328457	0		1281	CTTTGGTTAACTGGATTTGGCACAGCATCCATAGGTTTTCTTGCACTTTCTGGATTCAGT	415	0	A_84_P16670	ATPPT1	AT4G23660.1	tair|ATPPT1 (ARABIDOPSIS THALIANA POLYPRENYLTRANSFERASE 1); 4-hydroxybenzoate nonaprenyltransferase [AT4G23660.1]	10240.9	302.5	0	1	1.817805e+003	1.819334e+002	0	0	64	1.578797e+003	1603.5	3.385169e+002	3.623104e+002	34	1.602941e+001	16	3.825634e+000	4.077150e+000	0	0	0	0	0	0	0	1531.46	153.275	1	6.37316e-241	1	1	47.3354	3.82563	1	0	47.3354	56.9804	56.9804	1572.05	0.842479	16.0294	3.82563	0	1540.89	0	0
DATA	612	8	17	ta|TA28705_3702	at|chr2:2033343-2033284	0		610	CAGCGAGGTCTCTGGCTACCACCTCAGAAGCTATAAGAAGAACAACAATGAGACTTAAAA	417	0	A_84_P810776	TA28705_3702	TA28705_3702	Unknown	10266.1	302.955	0	1	5.558293e+002	5.608176e+001	3	0	66	5.153182e+002	508.5	9.535959e+001	9.544237e+001	46	1.641304e+001	15	5.213555e+000	4.818450e+000	0	0	0	0	0	0	0	467.89	47.209	1	5.88859e-170	1	1	47.4277	5.21356	1	0	47.4277	46.8651	46.8651	508.572	0.841788	16.413	5.21356	0	477.672	0	0
DATA	613	8	18	tair|AT3G49150.1|ref|NM_114774|tc|TC300053	at|chr3:18232454-18232513	0		1632	GTTGCTGAAACTCTTACTGATTTAGTGCAGCAAGATACAGTCATCGAAGTTGCCGATGCT	419	0	A_84_P531549	AT3G49150	AT3G49150.1	tair|Identical to Putative F-box/LRR-repeat protein At3g49150 [Arabidopsis Thaliana] (GB:Q9M3B7;GB:Q9SMV1); similar to F-box family protein [Arabidopsis thaliana] (TAIR:AT3G59240.1); similar to unnamed protein product [Vitis vinifera] (GB:CAO63564.1); con	10291.6	302.427	7.50487	1	7.504866e+000	7.496233e+000	1	0	63	5.273016e+001	50	1.514256e+001	1.334340e+001	37	1.748649e+001	17	5.454975e+000	5.189100e+000	0	0	0	0	0	0	0	5.20816	6.30409	0	0.0328674	1	0	47.522	5.45498	1	0	47.522	57.5363	57.5363	45.9845	0.840968	17.4865	5.45498	0	15.3604	1	0
DATA	614	8	19		 	0		0		421	1	RC2	RC2	RC2		10317.1	302.5	7.51042	1	7.510420e+000	7.476135e+000	0	0	64	4.250000e+001	40.5	1.306030e+001	1.408470e+001	31	2.087097e+001	20	5.175210e+000	5.189100e+000	0	0	0	0	0	0	0	-5.11405	6.28254	0	0.0361038	1	0	47.614	5.17521	1	0	47.614	56.9804	56.9804	35.7543	0.840346	20.871	5.17521	0	5.38726	1	0
DATA	615	8	20	tair|AT5G47600.1|ref|NM_124133|ug|DR369058|ta|TA46151_3702	at|chr5:19317152-19317093	0		457	TGTGTCTCGTAATGGTACTTGTGTCTAGCGTCTCTATCTATCTATGAACTTTGATGCAGC	423	0	A_84_P575328	AT5G47600	AT5G47600.1	tair|heat shock protein-related [AT5G47600.1]	10341.9	302.648	0	1	2.029415e+003	2.030793e+002	0	0	65	1.752015e+003	1711	4.490889e+002	4.685016e+002	43	1.909302e+001	19	5.437147e+000	5.559750e+000	0	0	0	0	0	0	0	1704.33	170.549	1	2.49125e-247	1	1	47.6815	5.43715	1	0	47.6815	47.8731	47.8731	1745.27	0.839815	19.093	5.43715	0	1715.14	0	0
DATA	616	8	21	tair|AT1G69620.1|ref|NM_105630|ug|BX816733|ta|TA29448_3702	at|chr1:26194656-26194715	0		335	TCATTCGTGCCTTCCTTGTGGAGGAGCAAAAGATTGTGAAGAAGGTTTTGAAGCTTCAGA	425	0	A_84_P19965	RPL34	AT1G69620.1	tair|RPL34 (RIBOSOMAL PROTEIN L34); structural constituent of ribosome [AT1G69620.1]	10367.7	302.5	0	1	1.387851e+005	1.387851e+004	0	1	65	1.165218e+005	106651	1.620731e+004	2.256814e+004	30	1.860000e+001	17	6.273095e+000	5.745075e+000	0	0	0	0	0	0	0	116474	11647.4	1	0	1	1	47.7129	6.2731	1	0	47.7129	57.5363	57.5363	116515	0.83924	18.6	6.2731	0	116485	0	0
DATA	617	8	22	ta|TA39336_3702|ta|BP800220|ta|BP855309|ta|BP844904	unmapped	0		328	TTATGGCCTTTATGGTGATGAAACACGTCGGCTTTAGCTTCAACAATCTGTTCAGTGAAG	427	0	A_84_P823957	TA39336_3702	TA39336_3702	Unknown	10393.4	302.427	7.52504	1	7.525044e+000	7.490693e+000	2	0	62	4.269355e+001	42	1.074990e+001	1.111950e+001	33	1.542424e+001	15	4.308642e+000	3.706500e+000	0	0	0	0	0	0	0	-5.09623	6.28254	0	0.0367464	1	0	47.7898	4.30864	1	0	47.7898	57.5363	57.5363	35.9479	0.838713	15.4242	4.30864	0	6.30569	1	0
DATA	618	8	23	tair|AT3G14620.1|ref|NM_112323|ta|TA37269_3702|ta|BP664068	at|chr3:4916728-4916787	0		1479	AGCTAAGATGGCACTTGTCTTGATTCTGCAGAGATTCTCCTTTGAGCTGTCTCCTTCGTA	429	0	A_84_P21188	CYP72A8	AT3G14620.1	tair|CYP72A8 (cytochrome P450, family 72, subfamily A, polypeptide 8); oxygen binding [AT3G14620.1]	10418	302.657	0	1	2.116677e+004	2.116691e+003	0	0	65	1.779189e+004	17038	3.386003e+003	3.662763e+003	27	1.696296e+001	16	5.243908e+000	5.559750e+000	0	0	0	0	0	0	0	17744	1774.41	1	0	1	1	47.8653	5.24391	1	0	47.8653	45.4864	45.4864	17785.1	0.838296	16.963	5.24391	0	17755.7	0	0
DATA	619	8	24	tair|AT1G63120.1|ref|NM_104990|ug|BT004076|ta|TA37270_3702	at|chr1:23412554-23412541	0		639	CTTGGAGCAATGTTATCTGAACTTCTTACCAATTGGACTATCTATTGCCAACAAGGCGGC	431	0	A_84_P859203	ATRBL2	AT1G63120.1	tair|ATRBL2 (ARABIDOPSIS THALIANA RHOMBOID-LIKE 2); serine-type endopeptidase [AT1G63120.1]	10443.6	303.172	0	1	1.719550e+003	1.721184e+002	0	0	64	1.488781e+003	1407	3.204776e+002	3.345116e+002	37	1.605405e+001	16	5.863948e+000	5.189100e+000	0	0	0	0	0	0	0	1440.87	144.224	1	2.86597e-237	1	1	47.9071	5.86395	1	0	47.9071	44.7812	44.7812	1482.04	0.837937	16.0541	5.86395	0	1452.81	0	0
DATA	620	8	25	tair|AT1G71860.1|tair|AT1G71860.2|tair|AT1G71860.3|ref|NM_202398	at|chr1:27032269-27032328	0		1109	TGCTACAATGCTATTGTTGATGAATTAGAAGATCTAACCGCGGGGACAAATGCTGGAACG	433	0	A_84_P16261	PTP1	AT1G71860.1	tair|PTP1 (PROTEIN TYROSINE PHOSPHATASE 1) [AT1G71860.1]	10469	303.226	0	1	8.037524e+003	8.037874e+002	0	0	65	6.779092e+003	6413	1.341772e+003	1.487048e+003	34	1.426471e+001	14	4.244846e+000	4.447800e+000	0	0	0	0	0	0	0	6731.15	673.145	1	0	1	1	47.938	4.24485	1	0	47.938	45.4864	45.4864	6772.35	0.837466	14.2647	4.24485	0	6743.33	0	0
DATA	621	8	26	tair|AT3G29612.1	at|chr3:11413119-11413060	0		1725	ACCCGTGGAAGCAAACTTCACAAGAAGGATAACTCGGAGAACCAAAAATTGAATTTGGTT	435	0	A_84_P760409	AT3G29612	AT3G29612.1	tair|transposable element gene [AT3G29612.1]	10494.5	302.779	7.54176	1	7.541760e+000	7.512620e+000	0	0	66	5.031818e+001	50	1.212138e+001	1.093418e+001	36	1.572222e+001	16	4.533123e+000	4.077150e+000	0	0	0	0	0	0	0	2.35824	6.28696	0	0.330799	1	0	47.9599	4.53312	1	1	47.9599	46.8651	46.8651	43.5725	0.836854	15.7222	4.53312	0	14.7689	1	0
DATA	622	8	27	tair|AT1G68580.1|ref|NM_179531|ta|BX838827|tc|TC312199	at|chr1:25757414-25757473	0		531	TTTCAGGAGCCTATTCAGCAGATCAAAACGTTCTCTTGGATGGGTTTTTCTTGGACTTGC	437	0	A_84_P859484	AT1G68580	AT1G68580.1	tair|agenet domain-containing protein / bromo-adjacent homology (BAH) domain-containing protein [AT1G68580.1]	10519.8	302.831	0	1	2.909663e+002	3.005068e+001	1	0	65	2.913077e+002	288	7.092270e+001	7.857780e+001	30	1.470000e+001	14.5	3.715299e+000	3.521175e+000	0	0	0	0	0	0	0	243.347	25.1326	1	4.54972e-131	1	1	47.9609	3.7153	1	0	47.9609	47.2035	47.2035	284.562	0.83634	14.7	3.7153	0	255.949	0	0
DATA	623	8	28	tair|AT4G04500.1|ref|NM_116688|tc|TC282482	at|chr4:2240642-2240701	0		1817	TATTTCCAAAAGACCTAGCATTAATTCAATCCTCTTTTGGCTTGAGAGACACGCTACTAT	439	0	A_84_P19456	AT4G04500	AT4G04500.1	tair|protein kinase family protein [AT4G04500.1]	10545.6	302.427	7.5525	1	7.552501e+000	7.518024e+000	0	0	64	4.481250e+001	44.5	1.327950e+001	1.186080e+001	31	1.651613e+001	17	5.065379e+000	4.077150e+000	0	0	0	0	0	0	0	-3.17308	6.28254	0	0.191307	1	0	47.9856	5.06538	1	0	47.9856	57.5363	57.5363	38.0668	0.835664	16.5161	5.06538	0	9.64804	1	0
DATA	624	8	29	tair|AT1G77020.1|ref|NM_106353|ta|TA52718_3702|tc|TC298611	at|chr1:28950128-28949984	0		1210	TCTGCTTACTCAGGGGATTGGTAGACTTTTCAGATGTCTCTGCAATCCAGCATTCGATGT	441	0	A_84_P18928	AT1G77020	AT1G77020.1	tair|DNAJ heat shock N-terminal domain-containing protein [AT1G77020.1]	10571.1	302.5	0	1	1.944214e+003	1.945669e+002	1	1	62	1.671500e+003	1613	3.160583e+002	3.130139e+002	35	2.017143e+001	19	7.770554e+000	7.783650e+000	0	0	0	0	0	0	0	1623.55	162.476	1	2.02238e-244	1	1	47.9502	7.77055	1	0	47.9502	56.9804	56.9804	1664.75	0.835067	20.1714	7.77055	0	1636.51	0	0
DATA	625	8	30	tair|AT1G02850.1|tair|AT1G02850.4|tair|AT1G02850.5|tair|AT1G02850.2	at|chr1:632947-633006	0		1338	TGGGTACGAGAGGAGCTTTGGATTATTGTACGTGGACTTCAAGGATCCTTCTCTTAAGAG	443	0	A_84_P20984	AT1G02850	AT1G02850.1	tair|glycosyl hydrolase family 1 protein [AT1G02850.1]	10596.5	302.5	0	1	4.463023e+004	4.463029e+003	0	0	68	3.728746e+004	36263.5	8.938080e+003	9.203425e+003	33	1.730303e+001	17	5.992103e+000	5.189100e+000	0	0	0	0	0	0	0	37239.5	3723.96	1	0	1	1	47.9203	5.9921	1	0	47.9203	57.5363	57.5363	37280.7	0.834402	17.303	5.9921	0	37252.6	0	0
DATA	626	8	31	tair|AT3G53700.1|ref|NM_115230|ta|TA46723_3702|tc|TC281581	at|chr3:19913427-19913486	0		2169	AGGAAGAGGTTTCAATGGTGAAAGGTTTGCTTAAAATCAGGAAATTTCAGGACGCTTTGG	445	0	A_84_P12777	MEE40	AT3G53700.1	tair|MEE40 (maternal effect embryo arrest 40) [AT3G53700.1]	10621.3	302.761	0	1	3.832026e+003	3.832767e+002	0	0	64	3.242813e+003	3124	6.974315e+002	7.817008e+002	29	1.896552e+001	19	4.013217e+000	4.447800e+000	0	0	0	0	0	0	0	3194.99	319.561	1	5.49582e-285	1	1	47.8203	4.01322	1	0	47.8203	46.1809	46.1809	3236.07	0.833761	18.9655	4.01322	0	3208.14	0	0
DATA	627	8	32	tc|TC296024	at|chr4:17199837-17199779	0		917	GCCTCTGTTATACCCTGCAGGGGTTATGATTATGACTTTATTCGTCCTGTACCATCAAGC	447	0	A_84_P846284	TC296024	TC296024	Unknown	10646.8	303.03	0	1	1.954918e+001	7.790997e+000	1	0	65	6.404615e+001	63	1.526171e+001	1.408470e+001	36	1.697222e+001	16.5	5.547129e+000	6.671700e+000	0	0	0	0	0	0	0	16.2852	6.49017	1	3.97149e-010	1	0	47.761	5.54713	1	0	47.761	46.1809	46.1809	57.3005	0.833035	16.9722	5.54713	0	29.5227	0	0
DATA	628	8	33	tair|AT1G47780.1|ref|NM_103672|ug|DQ446336|tc|NP232442	at|chr1:17597123-17597182	0		0	ATGTCTGCAGTTCAACTCGATTTGCAAGACAGATGGGTCTTAAAAATGTATGGATGGATG	449	0	A_84_P150568	AT1G47780	AT1G47780.1	tair|acyl-protein thioesterase-related [AT1G47780.1]	10672.4	302.769	7.58495	1	7.584945e+000	7.550321e+000	0	0	65	4.744615e+001	44	1.369424e+001	1.556730e+001	27	1.737037e+001	16	6.511222e+000	7.783650e+000	0	0	0	0	0	0	0	-0.262536	6.28254	0	0.913639	1	0	47.7087	6.51122	1	0	47.7087	45.4864	45.4864	40.7005	0.832089	17.3704	6.51122	0	13.0718	1	0
DATA	629	8	34	tair|AT3G60210.1|ref|NM_115884|ta|TA38241_3702|ta|AA040982	at|chr3:22262595-22262442	0		522	AGCGCCTATGAGGTTGATTTTGGAACAGAAGATGCTAAGCATTGCTTTTGCAAAGAAAGC	451	0	A_84_P24153	AT3G60210	AT3G60210.1	tair|chloroplast chaperonin 10, putative [AT3G60210.1]	10697.4	302.882	0	1	1.129145e+004	1.129170e+003	0	0	63	9.432905e+003	9054	1.938350e+003	2.135315e+003	24	1.554167e+001	14.5	5.445215e+000	4.077150e+000	0	0	0	0	0	0	0	9385.25	938.546	1	0	1	1	47.6538	5.44521	1	0	47.6538	47.2035	47.2035	9426.16	0.831182	15.5417	5.44521	0	9398.66	0	0
DATA	630	8	35	tair|AT1G60780.1|ref|NM_104761|ta|TA39378_3702|tc|TC286294	at|chr1:22373192-22373052	0		1403	GAAAGGCTCCTATCCGTGTCAAATTTGAGATCCCTTATTTCACTGTTTCAGGGATTCAGG	453	0	A_84_P22714	AT1G60780	AT1G60780.1	tair|clathrin adaptor complexes medium subunit family protein [AT1G60780.1]	10722.8	302.639	0	1	1.916951e+004	1.916966e+003	0	0	65	1.595982e+004	15587	3.126359e+003	3.541931e+003	32	1.687500e+001	16	4.722971e+000	4.818450e+000	0	0	0	0	0	0	0	15912.2	1591.23	1	0	1	1	47.623	4.72297	1	0	47.623	47.8731	47.8731	15953.1	0.830078	16.875	4.72297	0	15925.7	0	0
DATA	631	8	36	tair|AT1G20770.1|ref|NM_101929|tc|TC295373	at|chr1:7215511-7215369	0		646	AACAATCATTTGAAACAGCTCTTGAAACTCTGGTGGAAATAGCCAACATGCGTGCATCGA	455	0	A_84_P147628	AT1G20770	AT1G20770.1	tair|similar to hypothetical protein [Vitis vinifera] (GB:CAN80128.1) [AT1G20770.1]	10748.4	303.281	0	1	5.656827e+003	5.657334e+002	0	0	65	4.737800e+003	4514	1.007326e+003	1.134930e+003	32	1.759375e+001	16	5.785741e+000	6.115725e+000	0	0	0	0	0	0	0	4690.2	469.062	1	5.41642e-308	1	1	47.5997	5.78574	1	0	47.5997	44.7812	44.7812	4731.05	0.829122	17.5938	5.78574	0	4703.8	0	0
DATA	632	8	37	ug|AY062586|ta|TA45385_3702|tc|NP455183|tc|TC299525	at|chr2:16286000-16285842	0		297	TTCCTGGTGGAGCTGAACACTTGTACTTGGATCTCAAAGCTTTGTTGTTCTTGACGTGGT	457	0	A_84_P288754	AY062586	AY062586	ug|Arabidopsis thaliana Unknown protein (T7F6.15; At2g38980) mRNA, complete cds [AY062586]	10774.3	302.5	0	1	2.159116e+002	2.288665e+001	1	1	64	2.262656e+002	230.5	6.060076e+001	5.374425e+001	36	1.600000e+001	16	3.832194e+000	3.891825e+000	0	0	0	0	0	0	0	178.699	18.9421	1	6.68275e-113	1	1	47.5666	3.83219	1	0	47.5666	57.5363	57.5363	219.52	0.827649	16	3.83219	0	192.389	0	0
DATA	633	8	38	ug|AV440822|ta|BP641034	at|chr3:6324984-6325043	0		283	GCTCTTCAATGCTTCATCCACATTCTTCTGCAAGAAATGTATCTGCGCAATGATCAGTCT	459	0	A_84_P799422	AT3G18420	AV440822	ug|AV440822 Arabidopsis thaliana above-ground organ two to six-week old Arabidopsis thaliana cDNA clone APZ10f01_f 3', mRNA sequence [AV440822]	10799	302.794	0	1	8.855564e+001	1.167090e+001	4	1	61	1.207213e+002	120	2.412546e+001	2.001510e+001	43	1.744186e+001	17	5.708400e+000	5.930400e+000	0	0	0	0	0	0	0	73.1862	9.64534	1	7.91604e-063	1	1	47.5351	5.7084	1	0	47.5351	46.5243	46.5243	113.976	0.826443	17.4419	5.7084	0	86.9394	0	0
DATA	634	8	39	tair|AT5G55840.1|ref|NM_124966|tc|NP225997	at|chr5:22619663-22619722	0		3762	AAAGCTTCTTCTGTGTCTTTGAAGATTCTTTTTGATGAATATGTCGGAACAACGAGAAAC	461	0	A_84_P17853	AT5G55840	AT5G55840.1	tair|pentatricopeptide (PPR) repeat-containing protein [AT5G55840.1]	10825	302.455	0	1	1.034388e+003	1.037188e+002	0	1	61	9.007705e+002	898	2.066949e+002	2.201661e+002	43	1.802326e+001	18	6.076843e+000	5.559750e+000	0	0	0	0	0	0	0	853.253	85.5563	1	6.87942e-206	1	1	47.5173	6.07684	1	0	47.5173	55.8519	55.8519	894.025	0.824887	18.0233	6.07684	0	867.091	0	0
DATA	635	8	40	ug|EG485283	at|chr4:9508031-9508090	0		672	TTTAGATGGAAGATCTTCACGCTGGAAGTTGAAGGAACAGAAAACCAGATGATCCGTCTT	463	0	A_84_P798145	EG485283	EG485283	ug|AYASQ45TR pooled cDNA populations Arabidopsis thaliana cDNA, mRNA sequence [EG485283]	10850.5	302.5	7.66536	0	7.665361e+000	7.630369e+000	12	0	56	4.546429e+001	44	1.142082e+001	1.056353e+001	35	1.848571e+001	17	7.826694e+000	8.895600e+000	0	0	0	0	0	0	0	-2.04034	6.28254	0	0.399917	1	0	47.5046	7.82669	1	0	47.5046	65	65	38.7186	0.82336	18.4857	7.82669	0	11.8709	1	0
DATA	636	8	41	tc|TC292217	at|chr4:16062189-16062130	0		735	AGTTTGCCAGTCGGATCTTGCAATCTTGCTCTTCCTTTGTGGGCACCACAAGGTAAAATT	465	0	A_84_P84109	TC292217	TC292217	tc|NM_119487 transferase, transferring glycosyl groups {Arabidopsis thaliana} (exp=-1; wgp=0; cg=0), partial (42%) [TC292217]	10875.4	302.884	0	1	6.662981e+001	1.014050e+001	0	0	64	1.022500e+002	100	2.323585e+001	2.687212e+001	29	1.644828e+001	16	4.563725e+000	5.189100e+000	0	0	0	0	0	0	0	54.7608	8.33413	1	2.34183e-048	1	1	47.4892	4.56373	1	0	47.4892	46.5243	46.5243	95.5043	0.821866	16.4483	4.56373	0	68.7261	0	0
DATA	637	8	42	tair|AT5G36228.1|ref|NM_001036896|ug|EF182917	at|chr5:14290256-14290315	0		1677	GGCTGGGTTTTGAAGATTCTGGAATCAAGAAATGAAGATGAACTGCGGACAAATCAGTTT	467	0	A_84_P768007	AT5G36228	AT5G36228.1	tair|nucleic acid binding / zinc ion binding [AT5G36228.1]	10901.3	302.5	7.69705	0	7.697045e+000	7.680589e+000	1	0	65	5.186154e+001	52	1.362199e+001	1.408470e+001	34	1.661765e+001	16	5.455132e+000	6.115725e+000	0	0	0	0	0	0	0	4.38973	6.29786	0	0.0714377	1	0	47.4718	5.45513	1	0	47.4718	65	65	45.1158	0.819971	16.6176	5.45513	0	18.4162	1	0
DATA	638	8	43	ta|TA38035_3702	at|chr3:23454554-23454702	0		3060	ATGTAAATTCATCTTCCTTGTCATCTTGGAAAACGAAGGTTTCAGCGTCGATGGGTCGAG	469	0	A_84_P822739	TA38035_3702	TA38035_3702	Unknown	10926.5	302.5	7.71433	1	7.714329e+000	7.679114e+000	1	0	67	4.532836e+001	45	1.367301e+001	1.223145e+001	36	1.636111e+001	15.5	5.462353e+000	6.115725e+000	0	0	0	0	0	0	0	-2.12704	6.28254	0	0.380246	1	0	47.4554	5.46235	1	0	47.4554	57.5363	57.5363	38.5827	0.818133	16.3611	5.46235	0	11.9443	1	0
DATA	639	8	44	tc|NP229959	at|chr1:11014979-11014643	0		2022	GACATTGTTTTGTTCATGAAATTTGCGTCTAATCCGCTCCATCACTCTATTGGCCTAACT	471	0	A_84_P841765	NP229959	NP229959	tc|GB|AC000107.2|AAF98190.1 F17F8.20 [NP229959]	10951.9	302.5	0	1	8.068083e+000	7.739726e+000	1	0	63	5.403175e+001	50	1.595050e+001	1.816185e+001	34	1.726471e+001	17.5	4.857414e+000	4.818450e+000	0	0	0	0	0	0	0	6.58495	6.31696	1	0.00726008	1	0	47.4468	4.85741	1	0	47.4468	56.9804	56.9804	47.2861	0.816173	17.2647	4.85741	0	20.7014	1	0
DATA	640	8	45	tair|AT5G20660.1|ref|NM_122073|ta|TA45764_3702|tc|TC292651	at|chr5:6986667-6986726	0		430	ACATGTTAAAGCTTTGACTCAGTTTGGTCCTCATCCTGTTTCTTCTGATGCTCTTGTCCA	473	0	A_84_P829061	AT5G20660	AT5G20660.1	tair|24 kDa vacuolar protein, putative [AT5G20660.1]	10976.9	302.955	0	1	2.352357e+002	2.475657e+001	0	0	67	2.389851e+002	224	5.446308e+001	6.189855e+001	35	1.497143e+001	15	4.341901e+000	4.077150e+000	0	0	0	0	0	0	0	191.546	20.1586	1	5.74418e-117	1	1	47.4392	4.3419	1	0	47.4392	46.8651	46.8651	232.239	0.814272	14.9714	4.3419	0	205.691	0	0
DATA	641	8	46	tair|AT1G80650.1|ref|NM_106713|ta|TA46259_3702|tc|TC295300	at|chr1:30320358-30320417	0		535	ATTAGAGATTCTTCAGGGAAAACTGTTTTGGAGTGTTTTGGGGATCCCAGACGCAAAAAG	475	0	A_84_P23791	RTL1	AT1G80650.1	tair|RTL1 (RNASE THREE-LIKE PROTEIN 1); double-stranded RNA binding [AT1G80650.1]	11002.2	303.339	0	1	3.212722e+003	3.213653e+002	0	1	64	2.656875e+003	2514	5.292448e+002	5.837737e+002	38	1.726316e+001	17	6.336016e+000	5.930400e+000	0	0	0	0	0	0	0	2609.44	261.019	1	7.45098e-273	1	1	47.4372	6.33602	1	0	47.4372	44.7812	44.7812	2650.13	0.81222	17.2632	6.33602	0	2623.61	0	0
DATA	642	8	47	tair|AT1G79040.1|ref|NM_106555|ug|BE038985|ta|TA25847_3702	at|chr1:29741086-29741237	0		177	TTCAAAATTGTCGCCAGTGGGTCAAGAAGATCAAGACCGACAAGCCCTTCGGAATTAACG	477	0	A_84_P805152	PSBR	AT1G79040.1	tair|PSBR (photosystem II subunit R) [AT1G79040.1]	11028.3	302.5	0	1	3.226089e+005	3.226089e+004	0	7	59	2.612428e+005	294110	2.310524e+004	3.955947e+003	35	1.980000e+001	20	6.309656e+000	6.671700e+000	0	0	0	0	0	0	0	261195	26119.5	1	0	1	1	47.4338	6.30966	1	0	47.4338	57.5363	57.5363	261236	0.809635	19.8	6.30966	0	261210	0	0
DATA	643	8	48	tair|AT2G25850.3|ref|NM_001036340|tc|TC308934	at|chr2:11032804-11032745	0		2869	ATTGTTCGATATTATGGTCCAGGTGAAATGTGGAGCTGTGCTAGTTCAATGCTTTTGCTG	479	0	A_84_P854170	AT2G25850	AT2G25850.3	tair|nucleotidyltransferase family protein [AT2G25850.3]	11052.9	302.768	0	1	1.619827e+003	1.621695e+002	0	0	66	1.355303e+003	1268.5	3.201782e+002	3.159791e+002	36	1.711111e+001	17	5.650678e+000	6.115725e+000	0	0	0	0	0	0	0	1307.87	130.938	1	1.81718e-231	1	1	47.4354	5.65068	1	0	47.4354	46.5243	46.5243	1348.56	0.807412	17.1111	5.65068	0	1322.1	0	0
DATA	644	8	49	tair|AT5G45420.1|ref|NM_123910|ta|TA36055_3702|tc|TC287720	at|chr5:18423098-18423039	0		735	GGAGATGCGGAAGGTACTAAGGAGATTTGGAGTAATGGAGAAGACATTGCATTGCTCAAT	481	0	A_84_P820862	AT5G45420	AT5G45420.1	tair|myb family transcription factor [AT5G45420.1]	11078.7	303.221	0	1	6.663546e+003	6.664003e+002	0	0	65	5.411846e+003	5186	1.273645e+003	1.372146e+003	37	1.654054e+001	17	4.604313e+000	4.447800e+000	0	0	0	0	0	0	0	5364.41	536.478	1	4.83413e-316	1	1	47.4333	4.60431	1	0	47.4333	46.5243	46.5243	5405.1	0.805039	16.5405	4.60431	0	5378.65	0	0
DATA	645	8	50	tair|AT3G22540.1|ref|NM_113153|ta|TA50338_3702|tc|TC299200	at|chr3:7984276-7984217	0		358	GAAGTTTGGTAGATCTAACACCACCAAGTTGTACTGATCCATTTTTCTTCTATTTCGCTA	483	0	A_84_P590126	AT3G22540	AT3G22540.1	tair|similar to unknown protein [Arabidopsis thaliana] (TAIR:AT4G14819.1); similar to unnamed protein product [Vitis vinifera] (GB:CAO71190.1); contains InterPro domain Protein of unknown function DUF1677, plant (InterPro:IPR012876) [AT3G22540.1]	11103.9	303.175	0	1	6.548161e+003	6.548629e+002	0	0	66	5.302167e+003	5190.5	9.953255e+002	1.034113e+003	47	1.878723e+001	18	7.771006e+000	8.895600e+000	0	0	0	0	0	0	0	5254.73	525.51	1	8.36407e-315	1	1	47.4391	7.77101	1	0	47.4391	45.4864	45.4864	5295.42	0.802474	18.7872	7.77101	0	5268.98	0	0
DATA	646	8	51	tair|AT4G38570.1|ref|NM_120018|ug|BX827703|ta|TA53378_3702	at|chr4:18031635-18031576	0		837	CGCTCTCTTTACTCTTGGCTTTGAGCATATTTGGTTGGTCCATCAAGCAGATCATCAATG	485	0	A_84_P838169	PIS2	AT4G38570.1	tair|PIS2 (PROBABLE CDP-DIACYLGLYCEROL--INOSITOL 3-PHOSPHATIDYLTRANSFERASE 2); phosphotransferase, for other substituted phosphate groups [AT4G38570.1]	11129.5	303.242	0	1	5.012754e+003	5.013369e+002	0	0	66	4.056773e+003	3892	8.728756e+002	1.047272e+003	28	1.621429e+001	16	5.445740e+000	4.077150e+000	0	0	0	0	0	0	0	4009.33	400.982	1	1.36107e-298	1	1	47.4473	5.44574	1	0	47.4473	43.3362	43.3362	4050.03	0.799825	16.2143	5.44574	0	4023.58	0	0
DATA	647	8	52	ta|TA39693_3702	at|chr1:4592805-4592864	0		386	TATATGCATATTGGACTACTCTTATGCAAGAGTCGAAATGGTCCTGTTGCTGCTGCGTCT	487	0	A_84_P824205	TA39693_3702	TA39693_3702	Unknown	11154.9	303.098	0	1	4.603930e+001	9.128382e+000	1	0	65	8.412308e+001	81	2.236593e+001	2.446290e+001	35	1.705714e+001	17	4.752355e+000	4.447800e+000	0	0	0	0	0	0	0	36.6952	7.27569	1	3.08347e-031	1	1	47.4279	4.75235	1	0	47.4279	44.7812	44.7812	77.3774	0.797041	17.0571	4.75235	0	50.9187	0	0
DATA	648	8	53	tair|AT3G17830.1|ref|NM_112664|ta|TA52366_3702|tc|NP227586	at|chr3:6103857-6103916	0		1239	ACCTTCAATCCGGGGAGACCATTGCTTTGTAGTGAAAATTTCGATCCCCAAAAAACTGAG	489	0	A_84_P841627	AT3G17830	AT3G17830.1	tair|DNAJ heat shock family protein [AT3G17830.1]	11180	302.939	0	1	1.387651e+003	1.389904e+002	0	0	69	1.149493e+003	1146	2.573965e+002	2.876244e+002	42	1.716667e+001	17	5.212165e+000	6.671700e+000	0	0	0	0	0	0	0	1102.08	110.387	1	3.26724e-221	1	1	47.4148	5.21217	1	0	47.4148	46.8651	46.8651	1142.75	0.794204	17.1667	5.21217	0	1116.27	0	0
DATA	649	8	54	tair|AT1G65484.1|ref|NM_001124078|ug|EG520414	at|chr1:24352068-24352127	0		431	ACGAGACATTCCCAACCCTGCAAGCAAGAATATCTTAGTAGGGACTTTACAAAATCAGCA	491	0	A_84_P754651	AT1G65484	AT1G65484.1	tair|unknown protein [AT1G65484.1]	11205.3	303.292	0	1	9.750163e+001	1.257310e+001	0	0	64	1.245625e+002	120	3.603300e+001	4.003020e+001	34	1.841176e+001	15.5	6.541789e+000	6.486375e+000	0	0	0	0	0	0	0	77.1645	9.95057	1	1.31684e-065	1	1	47.398	6.54179	1	0	47.398	45.1352	45.1352	117.817	0.791417	18.4118	6.54179	0	91.308	0	0
DATA	650	8	55	tair|AT4G35263.1|ref|NM_001125648	at|chr4:16776719-16776660	0		83	AGGAGTTGATTCACGTGACTATGCTTCGAATCTCTTAACATTGCCAATCTCCGTGTTTCT	493	0	A_84_P765437	AT4G35263	AT4G35263.1	tair|unknown protein [AT4G35263.1]	11230.7	302.776	8.00627	1	8.006266e+000	7.969718e+000	1	0	63	4.438095e+001	44	1.235683e+001	1.334340e+001	37	1.608108e+001	16	5.813673e+000	5.930400e+000	0	0	0	0	0	0	0	-3.00833	6.28254	0	0.215248	1	0	47.3893	5.81367	1	0	47.3893	46.1809	46.1809	37.6353	0.788301	16.0811	5.81367	0	11.1001	1	0
DATA	651	8	56	ug|BT025671	at|chr3:8956469-8956410	0		929	ATGCAAAGATAATAGAGATTGAAGCAATTTGGGATCTTCTGACGCCGGTGAGTAAGAGCT	495	0	A_84_P796278	BT025671	BT025671	ug|Arabidopsis thaliana [BT025671]	11256.3	302.897	8.03698	1	8.036982e+000	8.003066e+000	0	1	64	4.903125e+001	47	1.203298e+001	1.260210e+001	29	1.624138e+001	17	4.808142e+000	5.189100e+000	0	0	0	0	0	0	0	1.6538	6.28472	0	0.494858	1	0	47.3774	4.80814	1	0	47.3774	42.9674	42.9674	42.2856	0.785289	16.2414	4.80814	0	15.7041	1	0
DATA	652	8	57	tair|AT5G67370.1|ref|NM_126137|ug|AF360127|ta|TA44078_3702	at|chr5:26894956-26894897	0		997	AGACCGGTACTACCGTGCATTAGCAGGTGGTCAATACTGCAAATGGGAAGATCTTGTTAA	497	0	A_84_P50780	AT5G67370	AT5G67370.1	tair|similar to unknown protein [Arabidopsis thaliana] (TAIR:AT5G11840.1); similar to hypothetical protein [Vitis vinifera] (GB:CAN75014.1); contains InterPro domain Protein of unknown function DUF1230 (InterPro:IPR009631) [AT5G67370.1]	11281.9	303.174	0	1	2.336798e+004	2.336811e+003	0	1	65	1.832755e+004	18021	2.588574e+003	2.554520e+003	29	1.544828e+001	15	4.171213e+000	3.706500e+000	0	0	0	0	0	0	0	18280.2	1828.03	1	0	1	1	47.3718	4.17121	1	0	47.3718	46.8651	46.8651	18320.8	0.782275	15.4483	4.17121	0	18294.2	0	0
DATA	653	8	58	tair|AT1G79910.1|tair|AT1G79910.2|ref|NM_106640|ref|NM_001036227	at|chr1:30060921-30061056	0		557	GAAACACACTTGATCAGTTTGTGAACCCTGAGTTTGTAGAGAGATTCAAAGCAGAGCCGC	499	0	A_84_P827514	AT1G79910	AT1G79910.1	tair|similar to unknown protein [Arabidopsis thaliana] (TAIR:AT1G52315.1); similar to unnamed protein product [Vitis vinifera] (GB:CAO45916.1); contains InterPro domain Protein of unknown function DUF292, eukaryotic (InterPro:IPR005061) [AT1G79910.1]	11307.2	303.365	0	1	4.540361e+001	9.253147e+000	2	0	63	8.274603e+001	81	2.128983e+001	2.149770e+001	47	1.559574e+001	15	5.424019e+000	5.189100e+000	0	0	0	0	0	0	0	35.3793	7.21022	1	7.0052e-030	1	1	47.3667	5.42402	1	0	47.3667	44.7812	44.7812	76.0003	0.779218	15.5957	5.42402	0	49.2984	0	0
DATA	654	8	59	tair|AT5G40480.1|ref|NM_123412|tc|NP230503	at|chr5:16240967-16241026	0		5642	ATCAGTGATCATCTTGATGAAAGTGATAGATCGACAAGTGCCCACAGGAGCTACTGGAAC	501	0	A_84_P766274	EMB3012	AT5G40480.1	tair|EMB3012 (EMBRYO DEFECTIVE 3012) [AT5G40480.1]	11332.5	303.302	0	1	4.953644e+003	4.954305e+002	0	0	65	3.891615e+003	3775	6.881725e+002	7.057176e+002	33	1.739394e+001	18	5.159575e+000	5.930400e+000	0	0	0	0	0	0	0	3844.25	384.476	1	4.50423e-296	1	1	47.3675	5.15957	1	0	47.3675	44.4243	44.4243	3884.87	0.776044	17.3939	5.15957	0	3858.1	0	0
DATA	655	8	60	tc|TC305074	at|chr1:6809488-6809547	0		2908	AAGTGGTGTGGGAGTAAAACGGAAAGGAATCTCCGGTGACAAACTTGGTAACTGAAAAAC	503	0	A_84_P850443	TC305074	TC305074	tc|Q9FXG6_ARATH (Q9FXG6) F6F9.27 protein (RING finger family protein), complete [TC305074]	11358.4	302.573	0	0	1.495441e+001	8.268277e+000	0	0	64	5.893750e+001	60	1.646051e+001	1.593795e+001	27	1.751852e+001	17	5.010530e+000	3.706500e+000	0	0	0	0	0	0	0	11.5534	6.38789	1	4.40903e-006	1	0	47.3841	5.01053	1	0	47.3841	65	65	52.1918	0.772578	17.5185	5.01053	0	25.3579	0	0
DATA	656	8	61	tair|AT3G43550.1|ref|NM_114223|tc|NP205395|ta|DQ446726	at|chr3:15459623-15459682	0		0	ATGAAGCTTCAAATTATATGGCTCGCTTTGGTTTTAATCGCCGTTGAGACTTATGCAGTT	505	0	A_84_P596406	AT3G43550	AT3G43550.1	tair|carboxylesterase/ lipase [AT3G43550.1]	11383.3	303.086	8.20115	1	8.201152e+000	8.166811e+000	0	0	64	4.914063e+001	49	1.257595e+001	1.501132e+001	33	1.815152e+001	18	5.685075e+000	6.671700e+000	0	0	0	0	0	0	0	1.73045	6.28492	0	0.475117	1	0	47.4102	5.68507	1	1	47.4102	42.9674	42.9674	42.3949	0.769569	18.1515	5.68507	0	15.4689	1	0
DATA	657	8	62	tair|AT3G29300.1|ref|NM_113855|tc|NP301222	at|chr3:11248752-11248811	0		504	ATCGAAGTTTCAACGCCAACATTAACTCCAATGAAGGATCTACCTGAAAAGGCATGCTCT	507	0	A_84_P546611	AT3G29300	AT3G29300.1	tair|unknown protein [AT3G29300.1]	11408.8	303.031	0	1	4.129816e+001	9.179750e+000	1	0	65	7.909231e+001	79	2.048301e+001	2.298030e+001	29	1.765517e+001	17	3.763318e+000	3.706500e+000	0	0	0	0	0	0	0	31.6476	7.03463	1	5.61549e-026	1	1	47.4447	3.76332	1	0	47.4447	45.4864	45.4864	72.3466	0.766321	17.6552	3.76332	0	45.3287	0	0
DATA	658	8	63	ug|BP625456	at|chr4:10017120-10017274	0		349	TCATCTCCATGATCAAACTGCTCTCCAATAAATGCAAGCAAAGTGTAGAGCCAGCTCTTA	509	0	A_84_P795100	EIF4E	BP625456	ug|BP625456 RAFL17 Arabidopsis thaliana cDNA clone RAFL17-43-O03 3', mRNA sequence [BP625456]	11434.1	303.09	0	1	1.604851e+002	1.803698e+001	2	0	64	1.699531e+002	170	3.918796e+001	3.984487e+001	47	1.768085e+001	18	5.664943e+000	5.189100e+000	0	0	0	0	0	0	0	122.469	13.7643	1	4.51672e-091	1	1	47.4844	5.66494	1	0	47.4844	46.5243	46.5243	163.207	0.763116	17.6809	5.66494	0	136.088	0	0
DATA	659	8	64	tair|AT3G42770.1|ref|NM_114145|tc|NP208455	unmapped	0		1378	CACTTGAGGACTTTGCAATACATATCAAGTCATTCAGGAGGAAAGCAAGAAGTGAAAACG	511	0	A_84_P593269	AT3G42770	AT3G42770.1	tair|F-box family protein [AT3G42770.1]	11459.9	302.5	8.30781	0	8.307813e+000	8.269889e+000	0	0	64	4.565625e+001	44.5	1.362446e+001	1.278742e+001	31	1.890323e+001	18	6.117488e+000	5.559750e+000	0	0	0	0	0	0	0	-1.87328	6.28254	0	0.43952	1	0	47.5295	6.11749	1	0	47.5295	65	65	38.9106	0.759689	18.9032	6.11749	0	11.691	1	0
DATA	660	8	65	tair|AT2G38120.1|ref|NM_129368|ta|TA31026_3702|ta|AA586160	at|chr2:15983943-15984002	0		1819	GTGTTCGTATACGTGAAGGGAGTAAAAGTCACGAAAATAGTGTACTTTTTACACACCCCT	513	0	A_84_P107652	AUX1	AT2G38120.1	tair|AUX1 (AUXIN RESISTANT 1); amino acid transmembrane transporter/ transporter [AT2G38120.1]	11484.8	303.277	0	1	1.394830e+004	1.394854e+003	0	0	66	1.060302e+004	10321.5	2.026617e+003	2.210371e+003	47	1.959574e+001	18	6.292368e+000	7.783650e+000	0	0	0	0	0	0	0	10555.4	1055.56	1	0	1	1	47.5787	6.29237	1	0	47.5787	45.835	45.835	10596.3	0.756754	19.5957	6.29237	0	10568.9	0	0
DATA	661	8	66	tair|AT2G47730.1|ref|NM_180148|ug|BX842448|ug|DQ069797	at|chr2:19565982-19566041	0		450	TAACGTATGGCTTCAAGTTGAAGGTCAACAGTTTGACCCTAACGCCTCTAAGCTTGCCTT	515	0	A_84_P18196	ATGSTF8	AT2G47730.1	tair|ATGSTF8 (GLUTATHIONE S-TRANSFERASE 8); glutathione transferase [AT2G47730.1]	11510.4	302.883	0	1	3.235843e+004	3.235853e+003	0	0	64	2.442828e+004	23879	2.801362e+003	3.344931e+003	38	1.894737e+001	18.5	5.699442e+000	4.818450e+000	0	0	0	0	0	0	0	24380.7	2438.07	1	0	1	1	47.63	5.69944	1	0	47.63	49.8279	49.8279	24421.5	0.753456	18.9474	5.69944	0	24394.1	0	0
DATA	662	8	67	tair|AT5G56330.1|ref|NM_125016|tc|NP237653|ta|DR372762	at|chr5:22833050-22833332	0		937	ACGATGCTTCAGATTCAAATGCCAGGCCGCTTCAAGCAGTCAATAAGCGCAAGGTATATT	517	0	A_84_P15017	AT5G56330	AT5G56330.1	tair|carbonic anhydrase family protein [AT5G56330.1]	11536.1	302.5	0	0	1.004094e+001	8.434671e+000	4	0	60	5.521667e+001	55	1.326150e+001	1.278742e+001	30	2.153333e+001	20	6.981420e+000	6.301050e+000	0	0	0	0	0	0	0	7.53253	6.32753	1	0.00222146	1	0	47.6841	6.98142	1	0	47.6841	65	65	48.471	0.750182	21.5333	6.98142	0	20.8753	1	0
DATA	663	8	68	tair|AT3G61560.1|tair|AT3G61560.2|ref|NM_001035836|ref|NM_116021	at|chr3:22790083-22790142	0		787	GGTGTTTGATGAGAAGGTTCTTTCTAAGCTTCCTGTTGCTTCCCTTAAGGCAAAGTTGGG	519	0	A_84_P541342	AT3G61560	AT3G61560.1	tair|reticulon family protein (RTNLB6) [AT3G61560.1]	11561.1	303.328	0	1	3.623555e+003	3.624530e+002	0	0	66	2.755864e+003	2610	5.288244e+002	6.006383e+002	44	1.743182e+001	17.5	6.032462e+000	6.857025e+000	0	0	0	0	0	0	0	2708.13	270.886	1	4.44232e-275	1	1	47.7362	6.03246	1	0	47.7362	45.1352	45.1352	2749.12	0.747367	17.4318	6.03246	0	2721.37	0	0
DATA	664	8	69	tair|AT5G53350.1|ref|NM_124714|ta|TA26710_3702|ta|TA26720_3702	at|chr5:21664670-21664729	0		1842	GGATCGGATGGAGAAACTGAAGTGGAGGCAGAGATTCCATCTGTTGTAGCAAGTATGTAA	521	0	A_84_P20682	CLPX	AT5G53350.1	tair|CLPX (Clp protease regulatory subunit X); ATPase [AT5G53350.1]	11586.2	303.359	0	1	2.962417e+004	2.962429e+003	0	0	65	2.209954e+004	21371	4.024956e+003	4.540462e+003	31	1.654839e+001	16	3.009305e+000	2.594550e+000	0	0	0	0	0	0	0	22051.8	2205.18	1	0	1	1	47.7822	3.0093	1	0	47.7822	44.7812	44.7812	22092.8	0.744384	16.5484	3.0093	0	22064.9	0	0
DATA	665	8	70	tair|AT4G36925.1|ref|NM_148405	at|chr4:17404309-17404368	0		332	AGGAAGAATTCTGCTTGTTTTAAGCTTCTTTCACCTTCGGTTTATCCCCATGTTTTTTGC	523	0	A_84_P583222	AT4G36925	AT4G36925.1	tair|similar to unknown protein [Arabidopsis thaliana] (TAIR:AT2G24945.1) [AT4G36925.1]	11612.4	302.573	0	1	4.412587e+002	4.493271e+001	0	1	63	3.748730e+002	369	7.034122e+001	7.338870e+001	30	1.880000e+001	18	6.277491e+000	6.486375e+000	0	0	0	0	0	0	0	327.036	33.3016	1	1.32322e-148	1	1	47.8365	6.27749	1	0	47.8365	57.5363	57.5363	368.127	0.741145	18.8	6.27749	0	340.08	0	0
DATA	666	8	71	tair|AT4G32920.1|ref|NM_119446|ta|TA48239_3702|tc|TC289700	at|chr4:15887688-15887629	0		4766	ACCACCCTATATGCAAGGTTGTGGTACTGAATTATAATGTTGTAGAGAATAATAGCCTAT	525	0	A_84_P198054	AT4G32920	AT4G32920.1	tair|glycine-rich protein [AT4G32920.1]	11637.3	303.281	0	1	4.732256e+002	4.808109e+001	0	1	63	3.973651e+002	395	6.328948e+001	6.486375e+001	30	1.820000e+001	18.5	7.897621e+000	7.968975e+000	0	0	0	0	0	0	0	349.49	35.5091	1	1.47799e-152	1	1	47.8755	7.89762	1	0	47.8755	45.1352	45.1352	390.619	0.738526	18.2	7.89762	0	362.397	0	0
DATA	667	8	72	tair|AT1G61010.1|tair|AT1G61010.3|tair|AT1G61010.2|ref|NM_104782	at|chr1:22478716-22478657	0		2055	AGGTAGAGAGTGAGCATTCAGGTCTTAAGGAAAGAGTGAGAGTAGCTTTTGAGCGGATTC	527	0	A_84_P23760	CPSF73-I	AT1G61010.1	tair|CPSF73-I; protein binding [AT1G61010.1]	11662.4	303.299	0	1	8.703397e+003	8.703816e+002	0	0	65	6.451831e+003	6301	1.252688e+003	1.418107e+003	23	1.513043e+001	15	4.256592e+000	4.447800e+000	0	0	0	0	0	0	0	6403.92	640.423	1	0	1	1	47.9106	4.25659	1	0	47.9106	46.1809	46.1809	6445.09	0.735795	15.1304	4.25659	0	6416.69	0	0
DATA	668	8	73	ug|EF183044	at|chr4:5439171-5439230	0		1232	TCATGTGATTCTTTTTTCATTGAGGCTGAGTCGAGTAGAGCTGGAGAAGAGAGAGAAGGA	529	0	A_84_P798077	EF183044	EF183044	ug|Arabidopsis thaliana clone asmbl_11795 unknown mRNA sequence [EF183044]	11688.4	302.573	8.61139	1	8.611391e+000	8.573662e+000	1	0	63	4.914286e+001	52	1.355259e+001	1.519665e+001	43	1.509302e+001	15	4.524083e+000	4.447800e+000	0	0	0	0	0	0	0	1.20664	6.2837	0	0.61832	1	0	47.9362	4.52408	1	0	47.9362	57.5363	57.5363	42.3972	0.732907	15.093	4.52408	0	13.829	1	0
DATA	669	8	74	tair|AT5G06610.1|ref|NM_120744|ug|AF370524|ta|TA43280_3702	at|chr5:2033578-2033637	0		1119	ACCACCAAGATGCTCAAAAACATTTACCAAACTACAATACATGATCGAGGCAAAACTGTA	531	0	A_84_P150678	AT5G06610	AT5G06610.1	tair|similar to unknown protein [Arabidopsis thaliana] (TAIR:AT1G27690.1); similar to unnamed protein product [Vitis vinifera] (GB:CAO23452.1); contains InterPro domain Protein of unknown function DUF620 (InterPro:IPR006873) [AT5G06610.1]	11713.3	303.369	0	1	6.116021e+002	6.176173e+001	0	0	65	4.948308e+002	483	1.030297e+002	1.082298e+002	33	1.872727e+001	17	7.203613e+000	7.413000e+000	0	0	0	0	0	0	0	446.854	45.1249	1	3.28462e-167	1	1	47.9764	7.20361	1	0	47.9764	45.4864	45.4864	488.085	0.730629	18.7273	7.20361	0	459.316	0	0
DATA	670	8	75	tair|AT3G06660.1|ref|NM_111546|ta|TA44949_3702|tc|TC286742	at|chr3:2104812-2104871	0		1654	GCTTAACTCTTGTCCAATTGACCTTTACATTTCAGTTTACTTGATATCCATATCCAACAG	533	0	A_84_P263540	AT3G06660	AT3G06660.1	tair|PAPA-1-like family protein / zinc finger (HIT type) family protein [AT3G06660.1]	11738.8	303.314	0	1	6.879496e+003	6.880037e+002	0	0	65	5.057815e+003	4820	1.022311e+003	1.141602e+003	36	1.552778e+001	15	4.644420e+000	5.374425e+000	0	0	0	0	0	0	0	5009.81	501.02	1	6.06703e-312	1	1	48.0096	4.64442	1	0	48.0096	46.8651	46.8651	5051.07	0.728223	15.5278	4.64442	0	5022.1	0	0
DATA	671	8	76	tair|AT1G27210.1|ref|NM_102483|ta|TA37679_3702|tc|NP221412	at|chr1:9455822-9455763	0		1909	AAGAGATCACGAAGAGACCAGTTCCAAGACTGTATGCATACAACACTACAGAAACCAACC	535	0	A_84_P18645	AT1G27210	AT1G27210.1	tair|binding [AT1G27210.1]	11764.4	303.413	0	1	1.337285e+004	1.337313e+003	0	0	64	9.756641e+003	9507.5	1.782704e+003	1.894763e+003	36	1.613889e+001	16	4.697433e+000	5.189100e+000	0	0	0	0	0	0	0	9708.6	970.88	1	0	1	1	48.043	4.69743	1	0	48.043	48.2044	48.2044	9749.89	0.725993	16.1389	4.69743	0	9720.72	0	0
DATA	672	8	77	tair|AT3G07670.1|ref|NM_111646|ta|TA37978_3702|ta|BP608442	at|chr3:2454413-2454572	0		1447	AGGATACTGTACCGTGCTCAATACATTCTGAGGAGGAGACTGAGAGATATCAGAAGTGGT	537	0	A_84_P12654	AT3G07670	AT3G07670.1	tair|SET domain-containing protein [AT3G07670.1]	11789.5	303.403	0	1	5.150247e+003	5.150978e+002	0	0	66	3.776606e+003	3702.5	7.093279e+002	6.343675e+002	25	1.716000e+001	16	6.465808e+000	5.189100e+000	0	0	0	0	0	0	0	3728.53	372.906	1	3.05717e-294	1	1	48.0776	6.46581	1	0	48.0776	45.835	45.835	3769.86	0.723951	17.16	6.46581	0	3740.47	0	0
DATA	673	8	78	ug|EG457990|tc|TC312328	at|chrM:181777-181836	0		597	ATAATGAAATCCATATAACTCTACTCCGGGTTGTGAGAACATCGTGCCTGTTGCGATTGT	539	0	A_84_P789973	EG457990	EG457990	ug|AYAWH62TF pooled cDNA populations Arabidopsis thaliana cDNA, mRNA sequence [EG457990]	11814.7	303.029	0	1	1.032243e+004	1.032280e+003	0	0	65	7.500877e+003	7138	1.468162e+003	1.770966e+003	21	1.990476e+001	20	6.292096e+000	7.413000e+000	0	0	0	0	0	0	0	7452.76	745.302	1	0	1	1	48.121	6.2921	1	0	48.121	46.1809	46.1809	7494.13	0.721996	19.9048	6.2921	0	7464.53	0	0
DATA	674	8	79		 	66	Structural	0		1	1	DarkCorner	DarkCorner	DarkCorner		11840.4	303.306	8.76143	1	8.761428e+000	8.721433e+000	1	0	65	4.043077e+001	40	1.103683e+001	9.636900e+000	40	1.742500e+001	16	6.890676e+000	6.301050e+000	0	0	0	0	0	0	0	-7.73098	6.28254	0	0.0017085	1	0	48.1618	6.89068	1	0	48.1618	44.4243	44.4243	33.6851	0.720356	17.425	6.89068	0	3.84377	0	0
DATA	675	8	80		 	66	Structural	0		1	1	DarkCorner	DarkCorner	DarkCorner		11866.4	302.573	8.78175	1	8.781752e+000	8.741664e+000	1	0	63	3.728571e+001	36	9.782190e+000	1.111950e+001	30	1.500000e+001	14.5	5.533596e+000	5.189100e+000	0	0	0	0	0	0	0	-10.9193	6.28254	0	1.32394e-005	1	0	48.205	5.5336	1	0	48.205	57.5363	57.5363	30.54	0.718689	15	5.5336	0	0.466044	0	0
DATA	676	8	81		 	66	Structural	0		1	1	DarkCorner	DarkCorner	DarkCorner		11891.4	303	8.79553	1	8.795527e+000	8.755376e+000	0	0	65	4.118462e+001	40	1.041317e+001	1.111950e+001	32	1.659375e+001	15	5.673136e+000	6.671700e+000	0	0	0	0	0	0	0	-7.07088	6.28254	0	0.00401306	1	0	48.2555	5.67314	1	0	48.2555	45.835	45.835	34.4389	0.717564	16.5938	5.67314	0	4.11401	0	0
DATA	677	8	82		 	66	Structural	0		1	1	DarkCorner	DarkCorner	DarkCorner		11916.7	302.921	8.80787	1	8.807867e+000	8.767659e+000	2	0	64	3.854688e+001	39	8.974266e+000	8.524950e+000	34	1.667647e+001	17.5	4.408811e+000	4.262475e+000	0	0	0	0	0	0	0	-9.77392	6.28254	0	8.66987e-005	1	0	48.3208	4.40881	1	0	48.3208	49.1849	49.1849	31.8012	0.716558	16.6765	4.40881	0	1.22341	0	0
DATA	678	8	83		 	66	Structural	0		1	1	DarkCorner	DarkCorner	DarkCorner		11942.5	303.055	8.81664	1	8.816639e+000	8.776391e+000	1	0	62	3.930645e+001	38	1.015226e+001	1.037820e+001	25	1.812000e+001	18	7.310495e+000	4.447800e+000	0	0	0	0	0	0	0	-9.08471	6.28254	0	0.000250446	1	0	48.3912	7.31049	1	0	48.3912	48.5334	48.5334	32.5608	0.715845	18.12	7.31049	0	1.71249	0	0
DATA	679	8	84		 	66	Structural	0		1	1	DarkCorner	DarkCorner	DarkCorner		11967.5	302.739	8.82282	1	8.822820e+000	8.782544e+000	0	0	67	3.941791e+001	40	1.074378e+001	9.266250e+000	31	1.580645e+001	14	6.035558e+000	6.301050e+000	0	0	0	0	0	0	0	-9.06059	6.28254	0	0.00025966	1	0	48.4785	6.03556	1	0	48.4785	46.8651	46.8651	32.6722	0.715344	15.8065	6.03556	0	1.5619	0	0
DATA	680	8	85		 	66	Structural	0		1	1	DarkCorner	DarkCorner	DarkCorner		11992.9	303.25	8.8234	1	8.823396e+000	8.783118e+000	1	0	65	3.947692e+001	39	1.094890e+001	9.636900e+000	382	1.581152e+001	16	5.159002e+000	5.189100e+000	0	0	0	0	0	0	0	-9.09311	6.28254	0	0.000247309	1	0	48.57	5.159	1	0	48.57	45.4864	45.4864	32.7312	0.715297	15.8115	5.159	0	1.33308	0	0
DATA	681	9	1		 	66	Structural	0		1	1	DarkCorner	DarkCorner	DarkCorner		9846.85	310.045	7.16683	1	7.166831e+000	7.134115e+000	1	0	65	4.026154e+001	40	9.480699e+000	9.636900e+000	384	1.649479e+001	16	5.206942e+000	5.189100e+000	0	0	0	0	0	0	0	-4.95525	6.28254	0	0.0421878	1	0	45.2168	5.20694	1	0	45.2168	46.1809	46.1809	33.5158	0.880633	16.4948	5.20694	0	-3.07693	0	0
DATA	682	9	2		 	66	Structural	0		1	1	DarkCorner	DarkCorner	DarkCorner		9872.26	310.015	7.20455	1	7.204554e+000	7.171665e+000	1	0	64	3.934375e+001	38	9.592025e+000	9.636900e+000	33	1.566667e+001	15	6.342647e+000	5.930400e+000	0	0	0	0	0	0	0	-6.07841	6.28254	0	0.013032	1	0	45.4222	6.34265	1	0	45.4222	45.835	45.835	32.5981	0.876022	15.6667	6.34265	0	-3.59414	0	0
DATA	683	9	3		 	66	Structural	0		1	1	DarkCorner	DarkCorner	DarkCorner		9897.68	310.169	7.23893	1	7.238933e+000	7.205888e+000	0	0	65	3.932308e+001	38	1.012285e+001	1.037820e+001	36	1.586111e+001	15.5	4.216653e+000	3.891825e+000	0	0	0	0	0	0	0	-6.28985	6.28254	0	0.0102506	1	0	45.6129	4.21665	1	0	45.6129	45.4864	45.4864	32.5774	0.871862	15.8611	4.21665	0	-3.22579	0	0
DATA	684	9	4		 	66	Structural	0		1	1	DarkCorner	DarkCorner	DarkCorner		9923.02	310.078	7.27048	1	7.270481e+000	7.237292e+000	2	0	67	3.585075e+001	34	1.045228e+001	1.000755e+001	35	1.737143e+001	17	4.953227e+000	4.818450e+000	0	0	0	0	0	0	0	-9.95175	6.28254	0	6.53662e-005	1	0	45.8025	4.95323	1	0	45.8025	45.835	45.835	29.1051	0.868079	17.3714	4.95323	0	-6.31371	0	0
DATA	685	9	5		 	66	Structural	0		1	1	DarkCorner	DarkCorner	DarkCorner		9948.48	310.033	7.2993	1	7.299300e+000	7.265980e+000	3	0	59	3.744068e+001	37	9.294550e+000	7.413000e+000	30	1.700000e+001	18	5.051459e+000	6.486375e+000	0	0	0	0	0	0	0	-8.53431	6.28254	0	0.00056153	1	0	45.975	5.05146	1	0	45.975	43.7019	43.7019	30.695	0.864651	17	5.05146	0	-4.34648	0	0
DATA	686	9	6		 	66	Structural	0		1	1	DarkCorner	DarkCorner	DarkCorner		9974.33	309.5	7.32643	1	7.326428e+000	7.292983e+000	1	0	65	3.836923e+001	38	1.030863e+001	9.636900e+000	30	1.590000e+001	15	6.166372e+000	7.968975e+000	0	0	0	0	0	0	0	-7.76447	6.28254	0	0.00163366	1	0	46.1337	6.16637	1	0	46.1337	57.5363	57.5363	31.6235	0.86145	15.9	6.16637	0	-3.03399	0	0
DATA	687	9	7		 	66	Structural	0		1	1	DarkCorner	DarkCorner	DarkCorner		9999.5	309.5	7.34971	1	7.349714e+000	7.316163e+000	1	0	67	4.022388e+001	40	9.882370e+000	9.266250e+000	34	1.658824e+001	16.5	4.658766e+000	4.447800e+000	0	0	0	0	0	0	0	-6.05736	6.28254	0	0.0133428	1	0	46.2812	4.65877	1	0	46.2812	57.5363	57.5363	33.4782	0.858721	16.5882	4.65877	0	-0.82362	0	0
DATA	688	9	8	ug|EG457338	at|chr1:12005303-12005362	0		527	CACCGTTCTCCTCCGGTTTAGTAATGGGATCTTGGGGAGCACTTTCTTCAATTATTACTC	541	0	A_84_P797556	EG457338	EG457338	ug|AYAVW60TF pooled cDNA populations Arabidopsis thaliana cDNA, mRNA sequence [EG457338]	10024.5	310.056	0	1	5.024768e+003	5.025303e+002	0	1	61	4.349541e+003	4258	8.322039e+002	8.265495e+002	29	1.758621e+001	19	6.144203e+000	6.671700e+000	0	0	0	0	0	0	0	4303.11	430.357	1	7.86972e-303	1	1	46.4323	6.1442	1	0	46.4323	47.8731	47.8731	4342.8	0.85638	17.5862	6.1442	0	4308.83	0	0
DATA	689	9	9	tair|AT3G44470.2|ug|EG431983|ta|DQ446731	at|chr3:16095806-16095747	0		542	CTCGTGCTCGTCCAAGGCGGAAGTTTACTTTATCCAACAACTTCTTTTTTGATAGTACGC	543	0	A_84_P761961	AT3G44470	AT3G44470.2	tair|transposable element gene [AT3G44470.2]	10049.9	310.066	0	1	2.946076e+001	7.923146e+000	2	0	65	7.172308e+001	68	2.038114e+001	1.927380e+001	38	1.821053e+001	18	5.662384e+000	5.745075e+000	0	0	0	0	0	0	0	25.1648	6.76779	1	4.23608e-019	1	0	46.5583	5.66238	1	0	46.5583	44.7812	44.7812	64.9774	0.85418	18.2105	5.66238	0	31.3534	0	0
DATA	690	9	10		 	1028	E1A	0		44	1	(+)E1A_r60_3	E1A_r60_3	E1A_r60_3		10075.5	309.704	7.40638	1	7.406380e+000	7.374076e+000	0	0	66	4.796970e+001	46.5	1.222981e+001	1.260210e+001	24	1.670833e+001	17	4.938572e+000	4.447800e+000	0	0	0	0	0	0	0	1.26965	6.28382	0	0.600122	1	0	46.7	4.93857	1	0	46.7	47.8731	47.8731	41.224	0.85215	16.7083	4.93857	0	7.94358	1	0
DATA	691	9	11	tair|AT3G59290.1|ref|NM_115791|ta|TA45515_3702|tc|TC280614	at|chr3:21928213-21928272	0		3081	TTTCCATGGGAATGAACCAGAACTATCCCATGGGAATGAACCAAAACTATCCAATGGGAA	545	0	A_84_P23203	AT3G59290	AT3G59290.1	tair|(EPSIN3); binding [AT3G59290.1]	10100.8	310.339	0	1	4.795101e+002	4.851661e+001	2	3	60	4.546667e+002	456.5	6.147610e+001	5.337360e+001	34	1.770588e+001	17.5	5.340125e+000	5.930400e+000	0	0	0	0	0	0	0	407.839	41.265	1	9.28838e-162	1	1	46.8273	5.34012	1	0	46.8273	44.7812	44.7812	447.921	0.850533	17.7059	5.34012	0	414.954	0	0
DATA	692	9	12	tair|AT3G43682.1|ref|NM_148826	unmapped	0		19	TTTCTGACATAGTGCCTAGTGAGAGTATCTGCAAGCCTTCCTCTGCTTCAGCTTCTTCAT	547	0	A_84_P760484	AT3G43682	AT3G43682.1	tair|unknown protein [AT3G43682.1]	10126.5	309.5	0	1	5.220409e+001	9.057226e+000	0	0	68	9.125000e+001	85	2.791157e+001	2.464823e+001	33	1.924242e+001	19	4.344755e+000	5.189100e+000	0	0	0	0	0	0	0	44.3125	7.68806	1	8.10086e-039	1	1	46.9375	4.34475	1	0	46.9375	57.5363	57.5363	84.5043	0.848832	19.2424	4.34475	0	51.8757	0	0
DATA	693	9	13	tair|AT4G12570.1|ref|NM_117327|ta|TA47548_3702|tc|TC281001	at|chr4:7448680-7448739	0		2708	CTAATGATCGTCTTCCATTGTCTCATACTTGCTTTTACCGTCTCTGTATACCGAGATACC	549	0	A_84_P23263	UPL5	AT4G12570.1	tair|UPL5 (UBIQUITIN PROTEIN LIGASE 5); ubiquitin-protein ligase [AT4G12570.1]	10151.4	310.243	0	1	6.453260e+003	6.453686e+002	0	1	64	5.517125e+003	5114.5	1.308500e+003	1.446462e+003	28	1.846429e+001	17.5	6.298043e+000	6.115725e+000	0	0	0	0	0	0	0	5470.07	547.043	1	3.27613e-317	1	1	47.052	6.29804	1	0	47.052	47.2035	47.2035	5510.38	0.847645	18.4643	6.29804	0	5478.04	0	0
DATA	694	9	14	tair|AT1G17520.1|ref|NM_101614|ta|TA46554_3702|tc|NP221657	at|chr1:6026080-6025550	0		622	CTTCATTGAGCAACGACAAGAAGTGCCACCAAATTTCAGGAGGATGCTTAGTTCAAGATT	551	0	A_84_P829634	AT1G17520	AT1G17520.1	tair|DNA-binding protein, putative [AT1G17520.1]	10176.9	310.031	0	1	1.065762e+003	1.068344e+002	1	0	68	9.492353e+002	897.5	1.907036e+002	2.018189e+002	34	1.797059e+001	19	5.556788e+000	5.003775e+000	0	0	0	0	0	0	0	902.071	90.4256	1	3.21021e-209	1	1	47.1641	5.55679	1	0	47.1641	46.8651	46.8651	942.49	0.84641	17.9706	5.55679	0	910.459	0	0
DATA	695	9	15	tair|AT1G36745.1|ref|NM_148514	at|chr1:13912699-13912758	0		201	CTGATGTATTTGAGGGTTAAGCATTTTGGGAGATTTATAGCGGTCAGGTGGCTCGCTGAA	553	0	A_84_P524103	AT1G36745	AT1G36745.1	tair|unknown protein [AT1G36745.1]	10202.7	310.145	0	1	1.441328e+001	7.570146e+000	0	0	65	5.944615e+001	56	1.557445e+001	1.853250e+001	30	1.796667e+001	19	5.580034e+000	5.559750e+000	0	0	0	0	0	0	0	12.1846	6.39961	1	1.41913e-006	1	0	47.2615	5.58003	1	0	47.2615	44.7812	44.7812	52.7005	0.845374	17.9667	5.58003	0	20.966	1	0
DATA	696	9	16	tair|AT2G26630.1|tc|NP456849	unmapped	0		0	ATGGTTGCGGCAGACGCAGCTTGGTCATCGACAAATTTTTTCATCCACAAATTTGTTAAT	555	0	A_84_P209398	AT2G26630	AT2G26630.1	tair|transposable element gene [AT2G26630.1]	10228.3	309.5	7.47505	1	7.475055e+000	7.440932e+000	3	1	62	4.638710e+001	47.5	1.162439e+001	1.074885e+001	40	1.795000e+001	17.5	4.668223e+000	4.447800e+000	0	0	0	0	0	0	0	-0.972451	6.28254	0	0.68798	1	0	47.3595	4.66822	1	0	47.3595	57.5363	57.5363	39.6414	0.844322	17.95	4.66822	0	8.20747	1	0
DATA	697	9	17	tair|AT2G35860.1|ref|NM_179922|ta|TA33813_3702|ta|TA33814_3702	at|chr2:15068833-15068892	0		1377	AAATTGATGGAGGTAGCTTGTAGAATGATGGGGTCACGGTTTATTCCGTGTCAGTGATTT	557	0	A_84_P94769	FLA16	AT2G35860.1	tair|FLA16 (FASCICLIN-LIKE ARABINOGALACTAN PROTEIN 16 PRECURSOR) [AT2G35860.1]	10252.9	310.328	0	1	1.800537e+004	1.800552e+003	0	0	66	1.523879e+004	14331	3.401565e+003	4.021182e+003	41	1.770732e+001	17	4.874648e+000	4.447800e+000	0	0	0	0	0	0	0	15191.3	1519.15	1	0	1	1	47.4577	4.87465	1	0	47.4577	45.1352	45.1352	15232	0.843711	17.7073	4.87465	0	15200.9	0	0
DATA	698	9	18	tair|AT5G57565.1|tair|AT5G57565.2|ref|NM_203223|ref|NM_001125982	at|chr5:23327770-23327829	0		198	ACGCTAAAACTCTCATACCCAATCGCAAAAGAGAATGAAGAAGAAGCTCCAGCGTCTAAA	559	0	A_84_P858164	AT5G57565	AT5G57565.1	tair|protein kinase family protein [AT5G57565.1]	10278.6	310.299	0	1	8.494113e+002	8.526745e+001	0	0	65	7.636000e+002	742	1.746077e+002	1.994097e+002	37	1.754054e+001	15	6.623169e+000	6.671700e+000	0	0	0	0	0	0	0	716.042	71.8793	1	2.1428e-195	1	1	47.558	6.62317	1	0	47.558	46.1809	46.1809	756.854	0.842986	17.5405	6.62317	0	725.946	0	0
DATA	699	9	19	tair|AT2G19830.1|ref|NM_127541|ta|TA34591_3702|ta|CNS0A9L1	at|chr2:8565485-8565331	0		586	GGCTCCATTTGGGGCTAATGATTTTGATGAGGATGAATTGGAAGCAGAACTTGACGAACT	561	0	A_84_P15332	SNF7.2	AT2G19830.1	tair|SNF7.2 [AT2G19830.1]	10303.9	310.258	0	1	1.266352e+004	1.266374e+003	0	0	66	1.071473e+004	10218	2.078599e+003	2.556188e+003	37	1.943243e+001	20	5.008551e+000	4.447800e+000	0	0	0	0	0	0	0	10667.1	1066.73	1	0	1	1	47.6388	5.00855	1	0	47.6388	44.7812	44.7812	10708	0.842348	19.4324	5.00855	0	10677.3	0	0
DATA	700	9	20	tair|AT5G06670.1|ref|NM_120750	at|chr5:2048310-2048251	0		2912	AGGAGCTGCTAATTCAGGTTTGTCTGATTCAGTATCAGAGACAAGAATCGAGCATTTTGG	563	0	A_84_P22451	AT5G06670	AT5G06670.1	tair|kinesin motor protein-related [AT5G06670.1]	10329	310.323	0	1	2.773751e+003	2.774755e+002	0	0	65	2.382677e+003	2251	5.217978e+002	5.292882e+002	33	2.042424e+001	20	6.349362e+000	5.930400e+000	0	0	0	0	0	0	0	2334.94	233.578	1	3.41041e-266	1	1	47.7385	6.34936	1	0	47.7385	45.4864	45.4864	2375.93	0.841798	20.4242	6.34936	0	2345.53	0	0
DATA	701	9	21	tair|AT1G35700.1	at|chr1:13217909-13217968	0		81	ACAATGTATTCAAATGAAAAACAATGATTCAAGGTCCCAACGGTACTCCCTACGCCAGTG	565	0	A_84_P751321	AT1G35700	AT1G35700.1	tair|pseudogene, putative ubiquitin-conjugating enzyme, similar to ubiquitin-conjugating enzyme GB:CAB40394 GI:4583656 from (Guillardia theta); blastp match of 61% identity and 1.6e-34 P-value to GP [AT1G35700.1]	10355.3	309.5	7.50391	1	7.503912e+000	7.479057e+000	1	0	65	5.092308e+001	50	1.608989e+001	1.556730e+001	38	2.028947e+001	20.5	5.977019e+000	6.486375e+000	0	0	0	0	0	0	0	3.15269	6.29045	0	0.194158	1	0	47.7704	5.97702	1	0	47.7704	57.5363	57.5363	44.1774	0.841075	20.2895	5.97702	0	14.05	1	0
DATA	702	9	22	tair|AT1G60900.1|ref|NM_104771|ta|TA39897_3702|tc|NP305724	at|chr1:22430830-22430957	0		1481	GCAAGAAGAAGTCTTACTTTATGCCCAACAACAGATTGCTTTGCAGAGGCTTATGTTCCA	567	0	A_84_P13357	AT1G60900	AT1G60900.1	tair|U2 snRNP auxiliary factor large subunit, putative [AT1G60900.1]	10379.9	310.222	0	1	6.090895e+003	6.091353e+002	0	0	66	5.168864e+003	5069.5	9.554071e+002	1.119548e+003	34	1.850000e+001	17	5.837444e+000	5.745075e+000	0	0	0	0	0	0	0	5121.04	512.143	1	2.92978e-313	1	1	47.8204	5.83744	1	0	47.8204	45.4864	45.4864	5162.12	0.84077	18.5	5.83744	0	5132.21	0	0
DATA	703	9	23	tair|AT5G45640.1|ref|NM_123932|tc|NP230897	at|chr5:18524795-18524736	0		2185	ATCGATATCGGTTTGGATGGTTTAGCTGGACCGATGGACATCATGTTGTGAGGAGTTCAA	569	0	A_84_P20654	AT5G45640	AT5G45640.1	tair|subtilase family protein [AT5G45640.1]	10406	309.545	7.51227	1	7.512271e+000	7.483127e+000	0	0	62	5.024194e+001	51	1.547784e+001	1.908847e+001	32	1.584375e+001	16	4.273771e+000	4.633125e+000	0	0	0	0	0	0	0	2.33175	6.28687	0	0.336242	1	0	47.9102	4.27377	1	0	47.9102	55.8519	55.8519	43.4962	0.840139	15.8438	4.27377	0	13.8325	1	0
DATA	704	9	24	tair|AT4G33940.1|ref|NM_119554|ta|TA37920_3702|tc|TC300224	at|chr4:16267658-16267717	0		891	TGTGGATAAGTTTGGTAGTAGATCATAGAAACCTCGAGAGTCGTGTGCAGTTTTACAGAC	571	0	A_84_P286620	AT4G33940	AT4G33940.1	tair|zinc finger (C3HC4-type RING finger) family protein [AT4G33940.1]	10430.8	310.359	0	1	7.578274e+003	7.578643e+002	0	0	65	6.412908e+003	6130	1.458653e+003	1.738348e+003	35	1.688571e+001	16	5.022136e+000	5.559750e+000	0	0	0	0	0	0	0	6364.94	636.525	1	0	1	1	47.9724	5.02214	1	0	47.9724	44.7812	44.7812	6406.16	0.839893	16.8857	5.02214	0	6376.7	0	0
DATA	705	9	25	tc|NP281505	at|chr1:4317547-4317606	0		396	AATGCAGTTATCCATAAGCTGCTTCAGTGTGGGAAGTACTACGATGATGAAATAGCTTGG	573	0	A_84_P510716	NP281505	NP281505	tc|GB|AC025417.4|AAF88083.1 T12C24.20 [NP281505]	10455.8	310.356	7.51845	1	7.518454e+000	7.484132e+000	1	0	64	4.618750e+001	44	1.208814e+001	1.371405e+001	29	1.675862e+001	16	5.871573e+000	5.930400e+000	0	0	0	0	0	0	0	-1.8128	6.28254	0	0.4544	1	0	48.0003	5.87157	1	0	48.0003	42.9674	42.9674	39.4418	0.839448	16.7586	5.87157	0	10.1882	1	0
DATA	706	9	26	tc|TC292130	at|chr4:9224475-9225558	0		4485	TTCCTCGACTCAAAGCGGAAAAATAAGCTTGTGGAAGATGCATTGCTACGACGCAGGTTA	575	0	A_84_P568873	TC292130	TC292130	tc|NM_117726 amine oxidase/ oxidoreductase {Arabidopsis thaliana} (exp=-1; wgp=0; cg=0), complete [TC292130]	10481.7	310.323	0	1	6.358954e+001	9.824073e+000	1	0	63	1.013810e+002	99	2.304094e+001	2.409225e+001	30	1.593333e+001	16	3.921060e+000	3.706500e+000	0	0	0	0	0	0	0	53.3497	8.2421	1	3.96547e-047	1	1	48.0313	3.92106	1	0	48.0313	45.1352	45.1352	94.6353	0.83897	15.9333	3.92106	0	65.5906	0	0
DATA	707	9	27	ta|BP654252|tc|TC313766	unmapped	0		152	TTTATCCAGCGTATGTACCGAGAAGGTCCTTTGAGACCTTCAACCATCTCAGTATCCTTT	577	0	A_84_P862135	BP654252	BP654252	tc|CB26_ARATH (Q9XF89) Chlorophyll a-b binding protein CP26, chloroplast precursor (Light-harvesting complex II protein 5) (LHCB5) (LHCIIc), partial (86%) [TC313766]	10507.1	310.222	0	1	6.603268e+001	9.987364e+000	1	0	65	1.033846e+002	102	2.144374e+001	2.372160e+001	33	1.539394e+001	16	4.358464e+000	3.706500e+000	0	0	0	0	0	0	0	55.3658	8.37401	1	7.05221e-049	1	1	48.0188	4.35846	1	0	48.0188	45.4864	45.4864	96.6389	0.83846	15.3939	4.35846	0	67.7925	0	0
DATA	708	9	28	tair|AT3G07620.1|ref|NM_111641|tc|NP332201	at|chr3:2433393-2433334	0		1292	CGAGGGAGTGAAGAAAGTGAAGAGGCATATTTTGGTTAATGATCCTCCAAAGAGATACGA	579	0	A_84_P248505	AT3G07620	AT3G07620.1	tair|exostosin family protein [AT3G07620.1]	10532.6	310.191	0	1	2.567593e+001	7.925129e+000	0	0	65	6.953846e+001	66	1.933349e+001	2.149770e+001	23	1.604348e+001	17	3.197702e+000	2.965200e+000	0	0	0	0	0	0	0	21.5147	6.64072	1	2.77109e-015	1	0	48.0238	3.1977	1	0	48.0238	46.8651	46.8651	62.7928	0.837932	16.0435	3.1977	0	34.1362	0	0
DATA	709	9	29	tair|AT3G11220.1|ref|NM_111957|ug|AY062095|ta|TA40308_3702	at|chr3:3513795-3513736	0		1322	TTTTTCCCTCTCCATTGAGTTCTCTAAGTTCACTCACTAACCTGAGCAGTTACATTATTA	581	0	A_84_P70724	ELO1	AT3G11220.1	tair|ELO1 (ELONGATA 1) [AT3G11220.1]	10558	310.226	0	1	3.794872e+003	3.795613e+002	0	0	65	3.225785e+003	3066	7.083327e+002	7.576086e+002	34	1.820588e+001	17.5	6.446890e+000	5.745075e+000	0	0	0	0	0	0	0	3177.75	317.838	1	1.15942e-284	1	1	48.0305	6.44689	1	0	48.0305	45.4864	45.4864	3219.04	0.837381	18.2059	6.44689	0	3190.56	0	0
DATA	710	9	30	tair|AT3G11130.1|ref|NM_111950|ta|TA30684_3702|tc|TC297371	at|chr3:3482507-3482448	0		5432	GCTTACTAGAAGACTGTGACCGCGGAATTCTGTCGGAATGTTTCCTTGTTTTGTTTTGTT	583	0	A_84_P846600	AT3G11130	AT3G11130.1	tair|clathrin heavy chain, putative [AT3G11130.1]	10583.6	309.573	0	1	6.292911e+004	6.292915e+003	0	0	64	5.269417e+004	47880.5	1.055332e+004	8.501414e+003	37	1.964865e+001	19	5.774543e+000	5.930400e+000	0	0	0	0	0	0	0	52646.2	5264.62	1	0	1	1	47.9723	5.77454	1	0	47.9723	57.5363	57.5363	52687.4	0.836595	19.6486	5.77454	0	52659.1	0	0
DATA	711	9	31	tair|AT3G08910.1|ref|NM_111725|ug|AK117285|ta|TA43484_3702	at|chr3:2710502-2710443	0		961	AAGGGAACTTGAGAATCAAGTTCACTGTTAAGTTCCCATCGAGGCTAACAACAGAGCAGA	585	0	A_84_P21148	AT3G08910	AT3G08910.1	tair|DNAJ heat shock protein, putative [AT3G08910.1]	10609.2	310.366	0	1	1.773530e+003	1.775120e+002	0	1	64	1.530813e+003	1455.5	2.599457e+002	3.009678e+002	34	1.805882e+001	18	5.319724e+000	5.745075e+000	0	0	0	0	0	0	0	1482.9	148.423	1	5.43263e-239	1	1	47.9158	5.31972	1	0	47.9158	46.8651	46.8651	1524.07	0.836127	18.0588	5.31972	0	1495.93	0	0
DATA	712	9	32	tair|AT3G09740.1|ref|NM_111809|ta|TA27008_3702|ta|AA605502	at|chr3:2991489-2991548	0		1114	TCTTATCTTCCTGCATCGACTTTTCTCCATGTTGTTCGTGTGCATAGATTCATCTGTCAA	587	0	A_84_P257420	SYP71	AT3G09740.1	tair|SYP71 (SYNTAXIN OF PLANTS 71) [AT3G09740.1]	10634.6	309.573	0	1	4.349909e+004	4.349916e+003	1	0	63	3.637737e+004	35137	8.417316e+003	7.558665e+003	32	1.893750e+001	18	4.226930e+000	3.891825e+000	0	0	0	0	0	0	0	36329.5	3632.96	1	0	1	1	47.8467	4.22693	1	0	47.8467	57.5363	57.5363	36370.6	0.835179	18.9375	4.22693	0	36342.6	0	0
DATA	713	9	33	tair|AT4G02005.1|ref|NR_022906|ug|BX827411|ta|CNS0A2GO	at|chr4:877114-877055	0		1687	TCCACAGTCTTGCTTTCTTTAGGAACATTCTTCAGAATCTCTAAGAGAGACCACAAGCGT	589	0	A_84_P765082	AT4G02005	AT4G02005.1	tair|other RNA [AT4G02005.1]	10659.3	310.364	0	1	4.746602e+002	4.805920e+001	1	0	64	4.439375e+002	437	8.711202e+001	9.099457e+001	29	1.806897e+001	18	6.261738e+000	8.154300e+000	0	0	0	0	0	0	0	396.153	40.1104	1	5.03241e-160	1	1	47.7846	6.26174	1	0	47.7846	45.835	45.835	437.192	0.834603	18.069	6.26174	0	409.349	0	0
DATA	714	9	34	tair|AT2G41945.1|ref|NM_201934|ta|TA39494_3702|tc|TC301070	at|chr2:17517977-17517918	0		704	GGTCCTCTCTACTGATAATGCCATGGTATTTGATTCTTGAATATATTATACTGCTTACAC	591	0	A_84_P572206	AT2G41945	AT2G41945.1	tair|similar to unknown protein [Arabidopsis thaliana] (TAIR:AT3G04040.1); similar to unnamed protein product [Vitis vinifera] (GB:CAO23431.1) [AT2G41945.1]	10684.6	309.933	0	1	3.950452e+003	3.951171e+002	4	0	60	3.340817e+003	3248.5	6.998971e+002	6.002677e+002	27	1.692593e+001	16	6.456517e+000	6.671700e+000	0	0	0	0	0	0	0	3293.1	329.37	1	8.46252e-287	1	1	47.7153	6.45652	1	0	47.7153	49.1849	49.1849	3334.07	0.833601	16.9259	6.45652	0	3306.38	0	0
DATA	715	9	35	tair|AT2G24310.1|ref|NM_127993|ug|AY144110|ta|TA50273_3702	at|chr2:10352473-10352532	0		1035	TACGCGTTCAGATCTTTCCTTTTTTGTTGATATGAATGCGTCGGGGTAAAAAGAGTTGGG	593	0	A_84_P505629	AT2G24310	AT2G24310.1	tair|similar to unknown protein [Arabidopsis thaliana] (TAIR:AT5G47170.1) [AT2G24310.1]	10710.3	310.182	0	1	3.799913e+002	3.874094e+001	1	0	64	3.640781e+002	347.5	6.915644e+001	7.876313e+001	34	1.711765e+001	16	6.623030e+000	6.301050e+000	0	0	0	0	0	0	0	316.412	32.2589	1	1.21832e-146	1	1	47.6658	6.62303	1	0	47.6658	45.4864	45.4864	357.332	0.832683	17.1176	6.62303	0	329.765	0	0
DATA	716	9	36	tair|AT1G21090.1|ref|NM_101963|ug|BX814054|ta|TA41553_3702	at|chr1:7386003-7386165	0		871	CAGCTCATCAGGTGATGATGATGACATTAACGGTGAAGCTAGGTTTGTGTTGTGTAGCCA	595	0	A_84_P16303	AT1G21090	AT1G21090.1	tair|hydroxyproline-rich glycoprotein family protein [AT1G21090.1]	10735.5	310.141	0	1	2.769348e+003	2.770378e+002	0	1	62	2.350677e+003	2192.5	4.835591e+002	5.120530e+002	28	1.742857e+001	16.5	5.446226e+000	4.818450e+000	0	0	0	0	0	0	0	2303.04	230.39	1	2.27532e-265	1	1	47.6356	5.44623	1	0	47.6356	47.8731	47.8731	2343.93	0.831619	17.4286	5.44623	0	2316.49	0	0
DATA	717	9	37	tair|AT5G09400.1|ref|NM_120977|ug|AY056263|ta|TA41376_3702	at|chr5:2918275-2918334	0		1179	TCTTCAAGAGGAATTCTATAAATGCGTGGTATGCACTTGGAGGTTGCATTCTCTGTGCTA	597	0	A_84_P839890	KUP7	AT5G09400.1	tair|KUP7 (K+ uptake permease 7); potassium ion transmembrane transporter [AT5G09400.1]	10760.8	310.365	0	1	3.591256e+002	3.670061e+001	0	0	65	3.458769e+002	349	6.649072e+001	6.894090e+001	40	1.592500e+001	16	4.565127e+000	3.891825e+000	0	0	0	0	0	0	0	298.262	30.4807	1	3.94805e-143	1	1	47.6147	4.56513	1	0	47.6147	44.7812	44.7812	339.131	0.830523	15.925	4.56513	0	311.798	0	0
DATA	718	9	38	tair|AT1G08990.1|ref|NM_100770|ta|AA651010|ta|CNS0ABTA	at|chr1:2890654-2890712	0		1598	CGTTGAGAAGTGGAGGAAAATGGCTAAGCTCAATGGTTTTCCTGAAAATCCATTGGAAAA	599	0	A_84_P848437	PGSIP5	AT1G08990.1	tair|PGSIP5 (PLANT GLYCOGENIN-LIKE STARCH INITIATION PROTEIN 5); transferase, transferring glycosyl groups [AT1G08990.1]	10786.4	310.299	0	1	5.269159e+002	5.323348e+001	1	0	64	4.845156e+002	469.5	8.891640e+001	8.914132e+001	34	1.585294e+001	15	5.354875e+000	6.301050e+000	0	0	0	0	0	0	0	436.938	44.1432	1	7.17656e-166	1	1	47.5772	5.35488	1	0	47.5772	46.1809	46.1809	477.77	0.829237	15.8529	5.35488	0	450.546	0	0
DATA	719	9	39	tair|AT2G27400.1|ref|NR_022558|ug|CD534192|ta|TA51674_3702	at|chr2:11729263-11729204	0		283	CTTCCCCTCCCGTCGCCCTCTCTGTTTTTGGTATTCATTGGAATACGGAGATATATTTTC	601	0	A_84_P790201	TAS1A	AT2G27400.1	tair|TAS1A; other RNA [AT2G27400.1]	10811.8	310.323	0	1	1.187569e+003	1.189991e+002	0	1	64	1.030719e+003	1040	1.366289e+002	1.351019e+002	45	1.835556e+001	18	5.741221e+000	5.930400e+000	0	0	0	0	0	0	0	983.169	98.5175	1	2.24753e-214	1	1	47.5493	5.74122	1	0	47.5493	45.4864	45.4864	1023.97	0.827884	18.3556	5.74122	0	996.847	0	0
DATA	720	9	40	tair|AT1G33870.1|ref|NM_103109|ug|BX842527|tc|NP305178	at|chr1:12301380-12301321	0		683	GAGGCTTAAGCAGAATTCTGAAGCACATGAAAGAGCGATGCGTGAGATGAGAGAAGCTAT	603	0	A_84_P22808	AT1G33870	AT1G33870.1	tair|avirulence-responsive protein, putative / avirulence induced gene protein, putative / AIG protein, putative [AT1G33870.1]	10837.6	309.573	7.63917	0	7.639169e+000	7.604297e+000	3	0	61	4.545902e+001	44	1.239432e+001	1.111950e+001	45	1.842222e+001	19	7.741532e+000	8.895600e+000	0	0	0	0	0	0	0	-2.07797	6.28254	0	0.391304	1	0	47.537	7.74153	1	0	47.537	65	65	38.7133	0.826183	18.4222	7.74153	0	11.6928	1	0
DATA	721	9	41	tair|AT3G46960.1|ref|NM_114563|ta|TA45800_3702|ta|Z26060	at|chr3:17302049-17301990	0		3956	TTCAAATGCCATAAAACGTGACATCGTCTTTGCGGCTAGTCTGTATGTGACCGGAGTGTA	605	0	A_84_P14638	AT3G46960	AT3G46960.1	tair|ATP-dependent helicase [AT3G46960.1]	10862.8	310.359	0	1	5.315864e+003	5.316410e+002	0	0	65	4.432308e+003	4258	1.008744e+003	1.042268e+003	30	1.823333e+001	17.5	7.659492e+000	8.895600e+000	0	0	0	0	0	0	0	4384.79	438.524	1	5.87556e-304	1	1	47.5189	7.65949	1	0	47.5189	44.7812	44.7812	4425.56	0.82485	18.2333	7.65949	0	4398.61	0	0
DATA	722	9	42	tair|AT1G22990.1|ref|NM_102147|ta|TA42917_3702|ta|AI993408	at|chr1:8139833-8139892	0		313	TGGGAAAAAGAAAGCTGAGCTGTGGCCGTATGTTCCATACACAATGGTGGCTTATCCATA	607	0	A_84_P14212	AT1G22990	AT1G22990.1	tair|heavy-metal-associated domain-containing protein / copper chaperone (CCH)-related [AT1G22990.1]	10887.9	310.328	0	1	1.307753e+003	1.309979e+002	0	0	66	1.124015e+003	1100	2.264075e+002	2.298030e+002	32	1.703125e+001	16	6.229402e+000	6.671700e+000	0	0	0	0	0	0	0	1076.51	107.835	1	8.31426e-220	1	1	47.5012	6.2294	1	0	47.5012	45.1352	45.1352	1117.27	0.823178	17.0313	6.2294	0	1090.39	0	0
DATA	723	9	43	tair|AT3G29767.1	unmapped	0		2596	TTAGAGATTTCATGCAGTTTATTCCGAGTGATTTTGAGGGTTCGTCGGTGGAGTAACCAA	609	0	A_84_P758884	AT3G29767	AT3G29767.1	tair|transposable element gene [AT3G29767.1]	10913.3	310.298	0	1	7.137649e+001	1.046182e+001	1	1	62	1.061129e+002	104	2.139872e+001	1.982977e+001	37	1.575676e+001	14	4.675025e+000	5.930400e+000	0	0	0	0	0	0	0	58.6272	8.59312	1	1.24589e-051	1	1	47.4857	4.67502	1	0	47.4857	41.8414	41.8414	99.3672	0.821379	15.7568	4.67502	0	72.5551	0	0
DATA	724	9	44	ug|DQ446767	at|chr3:20757539-20757477	0		407	GAAGTTGAGTAGGATCTTAAGTGGTATATATAAGATATGGGCCTCTCCACCTATTGCCAA	611	0	A_84_P731211	AT3G55930	DQ446767	ug|Arabidopsis thaliana clone pENTR221-At3g55930 RNA splicing factor-like protein (At3g55930) mRNA, complete cds [DQ446767]	10939.1	310.136	0	1	1.686652e+001	7.850509e+000	1	0	65	6.129231e+001	58	1.684833e+001	1.630860e+001	38	1.631579e+001	16.5	4.538754e+000	5.003775e+000	0	0	0	0	0	0	0	13.8205	6.43276	1	6.35246e-008	1	0	47.4718	4.53875	1	0	47.4718	44.4243	44.4243	54.5466	0.819406	16.3158	4.53875	0	27.7963	0	0
DATA	725	9	45	tair|AT4G40070.1|ref|NM_120172|ta|TA45158_3702|tc|TC290521	at|chr4:18577413-18577472	0		1001	ATCGATGGGGTTTGACTTTGTTCGTTTCGAAGTCAAACTCGGGTTCCGTTAGATCACAGA	613	0	A_84_P15793	AT4G40070	AT4G40070.1	tair|protein binding / zinc ion binding [AT4G40070.1]	10964.1	310.328	0	1	1.028276e+003	1.031144e+002	0	0	66	8.880606e+002	880.5	1.561514e+002	1.619740e+002	35	1.697143e+001	17	4.183200e+000	3.706500e+000	0	0	0	0	0	0	0	840.604	84.2949	1	5.39116e-205	1	1	47.4565	4.1832	1	0	47.4565	45.1352	45.1352	881.315	0.817489	16.9714	4.1832	0	854.61	0	0
DATA	726	9	46	tair|AT3G48425.1|ref|NM_114702|ta|TA49399_3702|tc|TC293888	at|chr3:17945403-17945462	0		1111	GAGTGATCATTGTCCGGTTACACTCGAGCTTTCGAAGCCATCTTCAGAAATGGAACAGAA	615	0	A_84_P23156	AT3G48425	AT3G48425.1	tair|endonuclease/exonuclease/phosphatase family protein [AT3G48425.1]	10989.7	310.462	0	1	3.239717e+003	3.240633e+002	1	0	63	2.689127e+003	2553	5.581968e+002	5.593108e+002	36	1.508333e+001	14.5	4.806989e+000	4.633125e+000	0	0	0	0	0	0	0	2641.67	264.242	1	1.36956e-273	1	1	47.4589	4.80699	1	0	47.4589	45.1352	45.1352	2682.38	0.815401	15.0833	4.80699	0	2655.72	0	0
DATA	727	9	47	tair|AT4G09150.1|ref|NM_116984|ta|TA45175_3702|tc|TC305986	at|chr4:5833518-5833577	0		3475	GTTGGGTCCAGATTAAGTGTTTGTAGATAAGAGTCAGAACAACACACCACGTTTGTATTT	617	0	A_84_P552884	AT4G09150	AT4G09150.1	tair|T-complex protein 11 [AT4G09150.1]	11015	310.079	0	1	1.113883e+004	1.113910e+003	0	0	67	9.104104e+003	8587	2.181657e+003	2.045988e+003	39	1.935897e+001	19	6.363908e+000	6.301050e+000	0	0	0	0	0	0	0	9056.65	905.687	1	0	1	1	47.4504	6.36391	1	0	47.4504	45.4864	45.4864	9097.36	0.81307	19.359	6.36391	0	9070.73	0	0
DATA	728	9	48	tair|AT5G16750.1|ref|NM_121681|ta|TA38515_3702|ta|AA651277	at|chr5:5504608-5504549	0		2643	CCAAAGGTAAATCGAATAAGAAGAGACTCATTGCCGAAGCACAGGGAAGCGTAATTGCAG	619	0	A_84_P17908	TOZ	AT5G16750.1	tair|TOZ (TORMOZEMBRYO DEFECTIVE); nucleotide binding [AT5G16750.1]	11040.6	309.596	0	1	7.144563e+003	7.144983e+002	3	6	55	5.838745e+003	5737	9.779552e+002	9.373738e+002	37	1.740541e+001	17	5.960329e+000	7.413000e+000	0	0	0	0	0	0	0	5791.3	579.164	1	1.24554e-320	1	1	47.4491	5.96033	1	0	47.4491	57.8122	57.8122	5832	0.810588	17.4054	5.96033	0	5805.41	0	0
DATA	729	9	49	tair|AT3G45730.1|ref|NM_114442|ug|BX825725|ta|TA44219_3702	at|chr3:16801215-16801274	0		250	TGATCTAGTCGGATCAGGGAAACAGAACAACTACGACGGAGACGGTAAGAGAGGAGGCTA	621	0	A_84_P169053	AT3G45730	AT3G45730.1	tair|unknown protein [AT3G45730.1]	11065.9	310.452	0	1	3.560497e+003	3.561345e+002	0	0	63	2.925841e+003	2827	5.802719e+002	6.104606e+002	41	1.726829e+001	17	5.044920e+000	4.447800e+000	0	0	0	0	0	0	0	2878.39	287.908	1	9.85334e-279	1	1	47.4471	5.04492	1	0	47.4471	47.5395	47.5395	2919.1	0.808425	17.2683	5.04492	0	2892.51	0	0
DATA	730	9	50	tair|AT1G13640.1|ref|NM_101234|ta|TA36811_3702|ta|BP585200	at|chr1:4677403-4677344	0		2109	CCGACATGAAAGAAGTTGAATGGGTTGTGTTCTTGGAGAGGTTTCAGGAGTTGCTTTACT	623	0	A_84_P11513	AT1G13640	AT1G13640.1	tair|phosphatidylinositol 3- and 4-kinase family protein [AT1G13640.1]	11090.9	310.418	0	1	9.092205e+003	9.092540e+002	0	0	64	7.375188e+003	6998	1.684557e+003	1.863814e+003	34	1.811765e+001	17.5	6.816934e+000	7.413000e+000	0	0	0	0	0	0	0	7327.74	732.801	1	0	1	1	47.4491	6.81693	1	0	47.4491	45.835	45.835	7368.44	0.805936	18.1176	6.81693	0	7341.86	0	0
DATA	731	9	51	tair|AT1G21770.1|ref|NM_102026|ta|TA30482_3702|tc|TC310101	at|chr1:7651848-7651789	0		358	TCAAGTCTAGCATCTGATCAAGTCCTGCTTTAAAGCCTTTTGGTGTATAATAAAAACTTG	625	0	A_84_P228399	AT1G21770	AT1G21770.1	tair|similar to unknown protein [Arabidopsis thaliana] (TAIR:AT1G77540.1); similar to unnamed protein product [Vitis vinifera] (GB:CAO61877.1); contains InterPro domain Acyl-CoA N-acyltransferase (InterPro:IPR016181) [AT1G21770.1]	11116.4	310.265	0	1	2.642981e+004	2.642993e+003	0	0	65	2.127783e+004	20683	4.572761e+003	4.278042e+003	36	1.677778e+001	17	5.248734e+000	5.374425e+000	0	0	0	0	0	0	0	21230.4	2123.05	1	0	1	1	47.4563	5.24873	1	0	47.4563	46.5243	46.5243	21271.1	0.803274	16.7778	5.24873	0	21244.5	0	0
DATA	732	9	52	tair|AT3G14980.1|ref|NM_112360|tc|NP225073	at|chr3:5040003-5039944	0		3847	AGCGATGAGATGTTGCTTTGTGTTGATGAACAGCTTGACTCTGATAGCTCTCAGGATTCG	627	0	A_84_P10809	AT3G14980	AT3G14980.1	tair|PHD finger transcription factor, putative [AT3G14980.1]	11142	310.424	0	1	3.910358e+003	3.911145e+002	0	0	63	3.178063e+003	3077	6.912219e+002	6.423365e+002	25	1.544000e+001	16	4.083299e+000	3.706500e+000	0	0	0	0	0	0	0	3130.61	313.124	1	9.12007e-284	1	1	47.4549	4.0833	1	0	47.4549	45.4864	45.4864	3171.32	0.800594	15.44	4.0833	0	3144.73	0	0
DATA	733	9	53	tair|AT1G66730.1|ref|NM_105343|tc|TC298050	at|chr1:24895407-24895466	0		4257	AAGAATGTAGTACGGCTACAGATATCGCAGAGATGTTTCATGCTCAAACCAGAAAAATGA	629	0	A_84_P17142	AT1G66730	AT1G66730.1	tair|ATP dependent DNA ligase family protein [AT1G66730.1]	11167.4	310.318	0	1	9.489181e+002	9.521803e+001	1	0	64	8.044688e+002	749.5	1.844354e+002	1.716110e+002	32	1.668750e+001	16.5	4.610210e+000	4.447800e+000	0	0	0	0	0	0	0	757.028	75.963	1	9.99912e-199	1	1	47.4407	4.61021	1	0	47.4407	45.835	45.835	797.723	0.79778	16.6875	4.61021	0	771.125	0	0
DATA	734	9	54	tair|AT2G19710.1|ref|NM_127529|ta|TA42522_3702|tc|TC280855	at|chr2:8516939-8516998	0		3062	TCACACGGAAAACAGTTCCCCTCATTCTTTACTCTGACTGAATTTGATATTCTTACACGT	631	0	A_84_P613090	AT2G19710	AT2G19710.1	tair|similar to unknown protein [Arabidopsis thaliana] (TAIR:AT4G29440.1); similar to unnamed protein product [Vitis vinifera] (GB:CAO65395.1); contains InterPro domain Protein of unknown function DUF292, eukaryotic (InterPro:IPR005061) [AT2G19710.1]	11192.8	310.277	0	1	4.839220e+003	4.839865e+002	0	0	66	3.894076e+003	3670	9.001172e+002	8.574988e+002	29	1.562069e+001	15	3.288658e+000	3.706500e+000	0	0	0	0	0	0	0	3846.67	384.718	1	4.12993e-296	1	1	47.4102	3.28866	1	0	47.4102	45.835	45.835	3887.33	0.794894	15.6207	3.28866	0	3860.71	0	0
DATA	735	9	55	tair|AT1G03320.1|ref|NM_100214|ug|EG501743|tc|NP396384	at|chr1:817339-817398	0		234	GGTAAAAACTTGTCAAGCGAGGAAAATGGTGGTAAAAACTTGCCAAGCGAGAAAAATGGT	633	0	A_84_P798558	AT1G03320	AT1G03320.1	tair|unknown protein [AT1G03320.1]	11218.4	310.515	0	1	3.330993e+001	8.603412e+000	4	0	61	7.378689e+001	74	1.648344e+001	1.186080e+001	30	1.750000e+001	16	5.612486e+000	5.003775e+000	0	0	0	0	0	0	0	26.3818	6.81398	1	2.17478e-020	1	0	47.4051	5.61249	1	0	47.4051	45.1352	45.1352	67.0412	0.792009	17.5	5.61249	0	40.3851	0	0
DATA	736	9	56	ug|BP835607|ta|TA33359_3702|tc|TC307429	at|chr2:012309283-012309224	0		151	AGACGTTCGATGAAATGCGTGAGAGAGGAAAAATGCAACCAACGATCGTGATTTACAATT	635	0	A_84_P852326	BP835607	BP835607	ug|BP835607 RAFL19 Arabidopsis thaliana cDNA clone RAFL22-13-O17 5', mRNA sequence [BP835607]	11243.7	310.273	0	1	1.073909e+001	8.035331e+000	1	0	63	5.585714e+001	55	1.398831e+001	1.630860e+001	33	1.600000e+001	16	5.273756e+000	5.189100e+000	0	0	0	0	0	0	0	8.47252	6.33941	1	0.000613422	1	0	47.3846	5.27376	1	0	47.3846	45.1352	45.1352	49.1114	0.788942	16	5.27376	0	22.4202	1	0
DATA	737	9	57	tair|AT1G19350.4|ref|NM_202135|ta|TA31813_3702|ta|DR279858	at|chr1:6688596-6688785	0		83	ATTCATCATCGACACGTGGCTGGTTTAACTCAAATCAACGCTGAATCCAAATACCCATTT	637	0	A_84_P815721	BES1	AT1G19350.4	tair|BES1 (BRI1-EMS-SUPPRESSOR 1) [AT1G19350.4]	11268.9	310.469	0	1	4.932196e+002	4.996550e+001	1	0	62	4.350323e+002	421	8.626930e+001	8.562015e+001	31	1.641935e+001	17	4.047832e+000	4.077150e+000	0	0	0	0	0	0	0	387.651	39.2709	1	9.89232e-159	1	1	47.3815	4.04783	1	0	47.3815	44.0646	44.0646	428.287	0.78596	16.4194	4.04783	0	401.544	0	0
DATA	738	9	58	tair|AT2G34123.1|tair|AT2G34135.1|ref|NM_001036396	at|chr2:14413409-14413725	0		90	TGTAGGCCAGGGTATTACGAACGTTTTGAATGCTTCCATGATTGTATAACGGAAGGGTAT	639	0	A_84_P757354	AT2G34123	AT2G34123.1	tair|Encodes a defensin-like (DEFL) family protein. [AT2G34123.1]	11294.6	309.931	8.064	1	8.063997e+000	8.027185e+000	4	0	60	4.706667e+001	48	1.044739e+001	1.037820e+001	30	1.446667e+001	14	3.839301e+000	3.521175e+000	0	0	0	0	0	0	0	-0.310654	6.28254	0	0.897891	1	0	47.3773	3.8393	1	0	47.3773	53.8203	53.8203	40.321	0.782658	14.4667	3.8393	0	13.532	1	0
DATA	739	9	59	tair|AT5G61960.1|tair|AT5G61960.2|ref|NM_125589|ref|NM_001037045	at|chr5:24896298-24896239	0		3334	AGCATCTCTTCCGTTTCTGAAAACCGAGAAGAAACTCCTAATGGAACTGATCCGTTCTTG	641	0	A_84_P19771	AML1	AT5G61960.1	tair|AML1 (ARABIDOPSIS MEI2-LIKE PROTEIN 1); RNA binding [AT5G61960.1]	11319.6	310.284	0	1	6.033419e+003	6.033957e+002	0	0	65	4.751369e+003	4545	8.637910e+002	1.012616e+003	37	1.575676e+001	15	5.629315e+000	5.189100e+000	0	0	0	0	0	0	0	4704	470.442	1	3.61144e-308	1	1	47.3723	5.62932	1	0	47.3723	46.5243	46.5243	4744.62	0.779657	15.7568	5.62932	0	4717.77	0	0
DATA	740	9	60	tair|AT5G57260.1|ref|NM_125108|ug|BT004038|ta|AU227443	at|chr5:23215989-23215930	0		1484	TGAAGCTTCTGGACTCACTTCTCATAAGAAACATGACCTTTTACTTGTTCCTGTGAAATC	642	0	A_84_P15966	CYP71B10	AT5G57260.1	tair|CYP71B10 (cytochrome P450, family 71, subfamily B, polypeptide 10); oxygen binding [AT5G57260.1]	11345.6	310.532	8.12837	1	8.128367e+000	8.097129e+000	1	0	63	4.977778e+001	49	1.327798e+001	1.297275e+001	32	1.765625e+001	17.5	4.922689e+000	4.818450e+000	0	0	0	0	0	0	0	2.39306	6.2871	0	0.323733	1	0	47.3847	4.92269	1	0	47.3847	43.7019	43.7019	43.0321	0.77646	17.6563	4.92269	0	16.0956	1	0
DATA	741	9	61	tair|AT5G41880.1|ref|NM_123553|tc|NP237155	at|chr5:16780922-16780981	0		1134	GGCCTCAGAATGGACGTGGATGATGATGGTATGTTCTCAAATAGAATCAGTGTTGAATTG	644	0	A_84_P15911	POLA3/POLA4	AT5G41880.1	tair|POLA3/POLA4; DNA primase [AT5G41880.1]	11370.2	310.116	0	1	1.496391e+003	1.498596e+002	0	0	66	1.204439e+003	1182	2.429498e+002	2.644588e+002	24	1.791667e+001	18	6.233965e+000	6.857025e+000	0	0	0	0	0	0	0	1157.03	115.874	1	3.97749e-224	1	1	47.4066	6.23396	1	0	47.4066	46.5243	46.5243	1197.69	0.773215	17.9167	6.23396	0	1170.69	0	0
[truncated: 25,236,068 more chars]
