# Supplementary material for: The Ectopic Overexpression of the Cotton Ve1 and Ve2-Homolog Sequences Leads to Resistance Response to Verticillium Wilt in Arabidopsis
Source: Front Plant Sci. 2017 May 29;8:844. doi: 10.3389/fpls.2017.00844 (PMC5447073; doi:10.3389/fpls.2017.00844)
Supplement: Supplementary file 9 [file DataSheet4.zip › OE-GbaVd1-T3.txt]

TYPE	text	text	text	text	integer	float	float	text	text	text	integer	integer	integer	integer	float	float	float	float	float	float	text	text	text	text	text	text	text	text	text	text	text	text	integer	integer	text	integer	integer	integer	float	float	float	float	float	float	float	float	integer	integer	float	integer	float	float	float	float	integer	float	integer	float	integer	text	integer	integer	float	float	integer	float	float	float	float	float	float	float	integer	integer	integer	float	float	integer	float	float	integer	float	integer	integer	float	integer	integer	text	integer	float	float	integer	float	float	float	float	integer	integer	float	float	integer	integer	integer	integer	integer	float	integer	integer	float	integer	integer	integer	integer	float	float	integer	integer	integer	integer	integer	integer	integer	float	float	integer	float	integer	integer	float	integer	float	integer	float	float	float	integer	text	integer	integer	float	float	float	float	float	float	integer	integer	float	text	integer	integer	integer	integer	integer
FEPARAMS	Protocol_Name	Protocol_date	Scan_Date	Scan_ScannerName	Scan_NumChannels	Scan_MicronsPerPixelX	Scan_MicronsPerPixelY	Scan_OriginalGUID	Grid_Name	Grid_Date	Grid_NumSubGridRows	Grid_NumSubGridCols	Grid_NumRows	Grid_NumCols	Grid_RowSpacing	Grid_ColSpacing	Grid_OffsetX	Grid_OffsetY	Grid_NomSpotWidth	Grid_NomSpotHeight	Grid_GenomicBuild	FeatureExtractor_Barcode	FeatureExtractor_Sample	FeatureExtractor_ScanFileName	FeatureExtractor_ArrayName	FeatureExtractor_DesignFileName	FeatureExtractor_PrintingFileName	FeatureExtractor_PatternName	FeatureExtractor_ExtractionTime	FeatureExtractor_UserName	FeatureExtractor_ComputerName	FeatureExtractor_ScanFileGUID	FeatureExtractor_IsXDRExtraction	Scan_NumScanPass	GridPlacement_Version	GridPlacement_ArrayFormat	GridPlacement_placementMode	GridPlacement_ptsPerSide	GridPlacement_minPeakSpacing	GridPlacement_blocksizeAllowance	GridPlacement_initialFilterWidth	GridPlacement_coarseFilterWidth	GridPlacement_fineFilterWidth	GridPlacement_areaCutoffFactor	GridPlacement_areaQuestionableFactor	GridPlacement_areaSafetyFactor	GridPlacement_lineHalfWidth	GridPlacement_halfDepth	GridPlacement_maximumSlope	GridPlacement_gridWithChannel	GridPlacement_relativeStartProjectionRow	GridPlacement_relativeSizeProjectionRow	GridPlacement_relativeStartProjectionCol	GridPlacement_relativeSizeProjectionCol	IterativeSpotFind_CornerAdjust	IterativeSpotFind_AdjustThreshold	IterativeSpotFind_MaxIterations	IterativeSpotFind_FoundSpotThreshold	IterativeSpotFind_NumCornerFeatures	SpotAnalysis_Version	SpotAnalysis_weakthresh	SpotAnalysis_MinimumNumPixels	SpotAnalysis_RegionOfInterestMultiplier	SpotAnalysis_convergence_factor	SpotAnalysis_max_em_iter	SpotAnalysis_max_reject_ratio	SpotAnalysis_kmeans_rad_reject_factor	SpotAnalysis_kmeans_cen_reject_factor	SpotAnalysis_kmeans_moi_reject_factor	SpotAnalysis_isspot_factor	SpotAnalysis_isweakspot_factor	SpotAnalysis_BackgroundThreshold	SpotAnalysis_ROIType	SpotAnalysis_UseNominalDiameterFromGT	SpotAnalysis_RejectMethod	SpotAnalysis_StatBoundFeat	SpotAnalysis_StatBoundBG	SpotAnalysis_SpotStatsMethod	SpotAnalysis_CookiePercentage	SpotAnalysis_ExclusionZonePercentage	SpotAnalysis_EstimateLocalRadius	SpotAnalysis_LocalBGRadius	SpotAnalysis_SignalMethod	SpotAnalysis_ComputePixelSkew	SpotAnalysis_PixelSkewCookiePct	SpotAnalysis_CentroidDiff	SpotAnalysis_NozzleAdjust	OutlierFlagger_Version	OutlierFlagger_NonUnifOLOn	OutlierFlagger_FeatATerm	OutlierFlagger_BGATerm	OutlierFlagger_OLAutoComputeABC	OutlierFlagger_FeatBCoeff	OutlierFlagger_BGBCoeff	OutlierFlagger_FeatCCoeff	OutlierFlagger_BGCCoeff	OutlierFlagger_PopnOLOn	OutlierFlagger_MinPopulation	OutlierFlagger_IQRatio	OutlierFlagger_BackgroundIQRatio	OutlierFlagger_UseQtest	BGSubtractor_MultiplicativeDetrendOn	BGSubtractor_MultDetrendWinFilter	BGSubtractor_MultDetrendIncrement	BGSubtractor_MultDetrendWindow	BGSubtractor_MultDetrendNeighborhoodSize	BGSubtractor_MultHighPassFilter	BGSubtractor_PolynomialMultiplicativeDetrend	BGSubtractor_NegCtrlThresholdMultDetrendFactor	BGSubtractor_PolynomialMultiplicativeDetrendDegree	BGSubtractor_TestMultDetrendOnCVs	BGSubtractor_MultDetrendOnReplicates	BGSubtractor_BGSubMethod	BGSubtractor_MaxPVal	BGSubtractor_WellAboveMulti	BGSubtractor_BackgroundCorrectionOn	BGSubtractor_CalculateSurfaceMetricsOn	BGSubtractor_SpatialDetrendOn	BGSubtractor_DetrendLowPassFilter	BGSubtractor_DetrendLowPassPercentage	BGSubtractor_DetrendLowPassWindow	BGSubtractor_DetrendLowPassIncrement	BGSubtractor_NegCtrlSpreadCoeff	BGSubtractor_NegCtrlSpreadRobustOn	BGSubtractor_AdditiveDetrendFeatureSet	BGSubtractor_DetrendNeighborhoodSize	BGSubtractor_ErrModelSignificance	BGSubtractor_RobustNCStats	BGSubtractor_RobustNCOutlierFactor	BGSubtractor_ErrorModel	BGSubtractor_MultErrorGreen	BGSubtractor_AutoEstimateAddErrorGreen	BGSubtractor_MultNcAutoEstimate	BGSubtractor_MultRMSAutoEstimate	BGSubtractor_MultResidualsRMSAutoEstimate	BGSubtractor_UseSurrogates	BGSubtractor_Version	QCMetrics_UseSpikeIns	QCMetrics_minReplicatePopulation	QCMetrics_differentialExpressionPValue	QCMetrics_MaxEdgeDefectThreshold	QCMetrics_MaxEdgeNotFoundThreshold	QCMetrics_MaxLocalBGNonUnifThreshold	QCMetrics_MinNegCtrlSDev	QCMetrics_MinReproducibility	QCMetrics_Formulation	QCMetrics_EnableDyeFlip	QCMetrics_PercentileValueForSignal	FeatureExtractor_Version	FeatureExtractor_SingleTextFileOutput	FeatureExtractor_JPEGDownSampleFactor	FeatureExtractor_ColorMode	FeatureExtractor_QCReportType	FeatureExtractor_OutputQCReportGraphText
DATA	GE1_105_Dec08 (Read Only)	21-Nov-2008 12:35	05-08-2007 09:53:02	Agilent Technologies Scanner G2505C US80803205	1	5	5	3f8b0df9-f11f-4f57-932e-17e85f9e4461	021169_D_F_20080807	07-Aug-2008 00:00	1	1	532	85	73.3235	63.5	0	36.6617	65	65	ath1:Jan2004	252116910146_1_1		D:\agilent\gene experession\CB2009125-2\\252116910146_S01.tif	252116910146_S01	021169_D_F_20080807.xml		Agilent-021169	08-May-2009 10:29:46	Administrator	DATASYSTEM01	4796da6f-8043-4848-93db-9c8fbe1fe32d	0	1	10.5.1.1	0	0	5	7	0.666667	6	5	3	0.005	0.05	0.7	6	3	0.015	0	0.25	0.25	0.25	0.25	1	0.3	5	0.2	20	10.5.1.1	10	15	0.6	0.001	5	0.75	0.45	1.5	2.5	0.5	3	10	1	1	3	1.42	1.42	1	0.7	1.2	0	100	1	0	0.99	0	0	10.5.1.1	1	0.04	0.09	1	20	3	1	1	1	10	1.42	1.42	1	1	1	2	3	0.2	1	1	5	4	1	1	7	0.01	13	0	1	1	1	1	10	10	3	1	2	0.2	1	0	5	0	0.1	1	0	0	1	1	10.5.1.1	1	5	0.01	0.1	0.72	0.02	100	50	2	0	75	10.5.1.1	1	4	0	0	0
*
TYPE	float	float	float	integer	integer	float	float	float	integer	float	float	float	integer	float	float	integer	integer	integer	integer	integer	float	float	float	integer	float	float	float	float	float	integer	integer	float	float	float	float	float	integer	float	float	float	float	integer	float	float	float	float	float	integer	float	float	float	float	float	float	float	integer	float	integer	float	float	float	float	integer	float	float	float	float	text	float	float	float	float	float	float	float	float	float	float	float	float	float	float	float	float	float	float	float	float	float	integer	integer	integer	float	integer	text	integer	boolean	float	float	boolean	float	boolean	float	boolean	float	boolean	float	boolean	float	boolean	float	boolean	float	boolean	float	boolean
STATS	gDarkOffsetAverage	gDarkOffsetMedian	gDarkOffsetStdDev	gDarkOffsetNumPts	gSaturationValue	gAvgSig2BkgeQC	gAvgSig2BkgNegCtrl	gRatioSig2BkgeQC_NegCtrl	gNumSatFeat	gLocalBGInlierNetAve	gLocalBGInlierAve	gLocalBGInlierSDev	gLocalBGInlierNum	gGlobalBGInlierAve	gGlobalBGInlierSDev	gGlobalBGInlierNum	gNumFeatureNonUnifOL	gNumPopnOL	gNumNonUnifBGOL	gNumPopnBGOL	gOffsetUsed	gGlobalFeatInlierAve	gGlobalFeatInlierSDev	gGlobalFeatInlierNum	AnyColorPrcntFeatNonUnifOL	AnyColorPrcntBGNonUnifOL	AnyColorPrcntFeatPopnOL	AnyColorPrcntBGPopnOL	TotalPrcntFeatOL	gNumNegBGSubFeat	gNonCtrlNumNegFeatBGSubSig	gSpatialDetrendRMSFit	gSpatialDetrendRMSFilteredMinusFit	gSpatialDetrendSurfaceArea	gSpatialDetrendVolume	gSpatialDetrendAveFit	gNonCtrlNumSatFeat	gNonCtrl99PrcntNetSig	gNonCtrl50PrcntNetSig	gNonCtrl1PrcntNetSig	gNonCtrlMedPrcntCVBGSubSig	gCtrleQCNumSatFeat	gCtrleQC99PrcntNetSig	gCtrleQC50PrcntNetSig	gCtrleQC1PrcntNetSig	geQCMedPrcntCVBGSubSig	geQCSig2BkgLow2	gNegCtrlNumInliers	gNegCtrlAveNetSig	gNegCtrlSDevNetSig	gNegCtrlAveBGSubSig	gNegCtrlSDevBGSubSig	gAveNumPixOLLo	gAveNumPixOLHi	gPixCVofHighSignalFeat	gNumHighSignalFeat	AddErrorEstimateGreen	TotalNumFeatures	ROIHeight	ROIWidth	CentroidDiffX	CentroidDiffY	NumFoundFeat	MaxNonUnifEdges	MaxSpotNotFoundEdges	gMultDetrendRMSFit	gMultDetrendSurfaceAverage	eQCLowSigName2	eQCOneColorLogLowSignal	eQCOneColorLogLowSignalError	eQCOneColorLogHighSignal	eQCOneColorLinFitLogLowConc	eQCOneColorLinFitLogLowSignal	eQCOneColorLinFitLogHighConc	eQCOneColorLinFitLogHighSignal	eQCOneColorLinFitSlope	eQCOneColorLinFitIntercept	eQCOneColorLinFitRSQ	eQCOneColorSpikeDetectionLimit	gNonCtrl50PrcntBGSubSig	gCtrleQC50PrcntBGSubSig	gMedPrcntCVProcSignal	geQCMedPrcntCVProcSignal	gOutlierFlagger_Auto_FeatB_Term	gOutlierFlagger_Auto_FeatC_Term	gOutlierFlagger_Auto_BgndB_Term	gOutlierFlagger_Auto_BgndC_Term	OutlierFlagger_FeatChiSq	OutlierFlagger_BgndChiSq	GriddingStatus	NumGeneNonUnifOL	TotalNumberOfReplicatedGenes	gPercentileIntensityProcessedSignal	ExtractionStatus	QCMetricResults	gNonCtrlNumWellAboveBG	GridHasBeenOptimized	gNegCtrlSpread	Metric_AnyColorPrcntFeatNonUnifOL	Metric_AnyColorPrcntFeatNonUnifOL_IsInRange	Metric_DetectionLimit	Metric_DetectionLimit_IsInRange	Metric_absGE1E1aSlope	Metric_absGE1E1aSlope_IsInRange	Metric_gE1aMedCVProcSignal	Metric_gE1aMedCVProcSignal_IsInRange	Metric_gNegCtrlAveBGSubSig	Metric_gNegCtrlAveBGSubSig_IsInRange	Metric_gNegCtrlAveNetSig	Metric_gNegCtrlAveNetSig_IsInRange	Metric_gNegCtrlSDevBGSubSig	Metric_gNegCtrlSDevBGSubSig_IsInRange	Metric_gNonCntrlMedCVProcSignal	Metric_gNonCntrlMedCVProcSignal_IsInRange	Metric_gSpatialDetrendRMSFilteredMinusFit	Metric_gSpatialDetrendRMSFilteredMinusFit_IsInRange
DATA	7.3454	7.3454	1.50963	0	778938	1.16583	2.84765	0.409401	0	13.6065	20.9519	1.75249	43929	20.9519	1.75249	43929	172	75	78	1291	7.3454	7638.83	27804.3	44979	0.380363	0.17249	0.165856	2.85493	0.381252	5753	4732	2.89602	7.20211	1.00558	8.19061	48.8377	0	123834	874.826	31.9983	14.4027	0	111.877	43.5911	32.4415	-1	0.980025	142	36.0673	6.37661	-5.21803	5.53655	0.420345	1.43293	0.153723	12140	7.20211	45220	4.45423	7.61882	1.5145	1.11973	42702	0.1	0.0411765	0.110456	1.00206	(+)E1A_r60_3	0	0	0	0	0	0	0	0	0	0	-1	833.91	2.12181	4.69146	-1	785.397	105.48	59.28	27.0924	1.95255	2.43686	0	165	43603	5274.43	0	ExtractionInRange	32747	1	21.8264	0.38036	1	-1	0	0	0	-1	1	-5.21803	1	36.0673	1	5.53655	1	4.69146	1	7.20211	1
*
TYPE	integer	integer	integer	text	text	integer	text	integer	text	integer	integer	text	text	text	text	float	float	float	boolean	float	float	integer	integer	integer	float	float	float	float	integer	float	float	float	float	integer	boolean	boolean	boolean	boolean	boolean	boolean	float	float	boolean	float	integer	boolean	float	float	integer	boolean	float	float	float	float	float	float	float	boolean	float	boolean	boolean
FEATURES	FeatureNum	Row	Col	accessions	chr_coord	SubTypeMask	SubTypeName	Start	Sequence	ProbeUID	ControlType	ProbeName	GeneName	SystematicName	Description	PositionX	PositionY	gSurrogateUsed	gIsFound	gProcessedSignal	gProcessedSigError	gNumPixOLHi	gNumPixOLLo	gNumPix	gMeanSignal	gMedianSignal	gPixSDev	gPixNormIQR	gBGNumPix	gBGMeanSignal	gBGMedianSignal	gBGPixSDev	gBGPixNormIQR	gNumSatPix	gIsSaturated	gIsFeatNonUnifOL	gIsBGNonUnifOL	gIsFeatPopnOL	gIsBGPopnOL	IsManualFlag	gBGSubSignal	gBGSubSigError	gIsPosAndSignif	gPValFeatEqBG	gNumBGUsed	gIsWellAboveBG	gBGUsed	gBGSDUsed	ErrorModel	gSpatialDetrendIsInFilteredSet	gSpatialDetrendSurfaceValue	SpotExtentX	SpotExtentY	gNetSignal	gMultDetrendSignal	gProcessedBackground	gProcessedBkngError	IsUsedBGAdjust	gInterpolatedNegCtrlSub	gIsInNegCtrlRange	gIsUsedInMD
DATA	1	1	1		 	260	BrightCorner	0		0	1	GE_BrightCorner	GE_BrightCorner	GE_BrightCorner		357.978	244.391	0	1	4.251352e+002	4.309465e+001	0	0	65	4.778000e+002	477	7.146223e+001	8.376690e+001	688	1.700291e+001	17	5.282692e+000	5.189100e+000	0	0	0	0	0	0	0	434.101	44.0034	1	4.60052e-160	1	1	43.6994	5.28269	1	0	43.6994	54.1152	54.1152	470.455	1.02109	17.0029	5.28269	0	447.37	0	0
DATA	2	1	2		 	66	Structural	0		1	1	DarkCorner	DarkCorner	DarkCorner		383.386	244.506	7.13628	1	7.136282e+000	7.105781e+000	0	0	66	3.930303e+001	38	8.892468e+000	1.056353e+001	515	1.722330e+001	17	4.957273e+000	5.189100e+000	0	0	0	0	0	0	0	-4.57934	7.20211	0	0.100522	1	0	43.8824	4.95727	1	0	43.8824	51.7088	51.7088	31.9576	1.01356	17.2233	4.95727	0	8.62292	0	0
DATA	3	1	3		 	66	Structural	0		1	1	DarkCorner	DarkCorner	DarkCorner		408.757	244.6	7.18555	1	7.185548e+000	7.154836e+000	3	0	62	3.733871e+001	37.5	8.452264e+000	8.710275e+000	522	1.781609e+001	17	5.493033e+000	5.745075e+000	0	0	0	0	0	0	0	-6.77138	7.20211	0	0.0157391	1	0	44.1101	5.49303	1	0	44.1101	47.2035	47.2035	29.9933	1.00661	17.8161	5.49303	0	6.41577	0	0
DATA	4	1	4		 	66	Structural	0		1	1	DarkCorner	DarkCorner	DarkCorner		434.233	244.9	7.23235	1	7.232348e+000	7.201436e+000	2	0	64	3.821875e+001	39	7.589610e+000	8.895600e+000	508	1.754921e+001	17	5.042574e+000	4.633125e+000	0	0	0	0	0	0	0	-6.0626	7.20211	0	0.0302696	1	0	44.2814	5.04257	1	0	44.2814	44.4243	44.4243	30.8733	1.00009	17.5492	5.04257	0	7.0557	0	0
DATA	5	1	5		 	66	Structural	0		1	1	DarkCorner	DarkCorner	DarkCorner		459.582	244.627	7.27492	1	7.274919e+000	7.243826e+000	0	0	64	3.887500e+001	37	1.086497e+001	1.186080e+001	511	1.754207e+001	17	5.294993e+000	5.189100e+000	0	0	0	0	0	0	0	-5.5643	7.20211	0	0.0464737	1	0	44.4393	5.29499	1	0	44.4393	45.835	45.835	31.5296	0.994241	17.5421	5.29499	0	7.48922	0	0
DATA	6	1	6		 	66	Structural	0		1	1	DarkCorner	DarkCorner	DarkCorner		484.58	244.681	7.31494	1	7.314939e+000	7.283674e+000	0	0	65	4.038462e+001	39	1.087959e+001	1.037820e+001	529	1.777694e+001	18	5.533931e+000	5.189100e+000	0	0	0	0	0	0	0	-4.201	7.20211	0	0.131611	1	0	44.5856	5.53393	1	0	44.5856	46.8651	46.8651	33.0392	0.988802	17.7769	5.53393	0	8.7808	0	0
DATA	7	1	7		 	66	Structural	0		1	1	DarkCorner	DarkCorner	DarkCorner		510.143	245.214	7.35426	1	7.354259e+000	7.322826e+000	0	0	66	4.100000e+001	42	1.013903e+001	1.167547e+001	511	1.785127e+001	18	5.305694e+000	5.189100e+000	0	0	0	0	0	0	0	-3.71555	7.20211	0	0.181969	1	0	44.7155	5.30569	1	0	44.7155	46.5243	46.5243	33.6546	0.983515	17.8513	5.30569	0	9.17253	0	0
DATA	8	1	8		 	66	Structural	0		1	1	DarkCorner	DarkCorner	DarkCorner		536.151	244.986	7.39047	1	7.390469e+000	7.358881e+000	5	0	61	3.724590e+001	36	8.239449e+000	7.413000e+000	501	1.723154e+001	17	4.900845e+000	4.447800e+000	0	0	0	0	0	0	0	-7.58735	7.20211	0	0.00695731	1	0	44.8332	4.90085	1	0	44.8332	46.8651	46.8651	29.9005	0.978697	17.2315	4.90085	0	5.21056	0	0
DATA	9	1	9		 	66	Structural	0		1	1	DarkCorner	DarkCorner	DarkCorner		561.197	244.77	7.42331	1	7.423305e+000	7.391578e+000	0	0	65	4.055385e+001	40	1.028049e+001	1.111950e+001	513	1.718324e+001	17	5.175584e+000	5.930400e+000	0	0	0	0	0	0	0	-4.38101	7.20211	0	0.115989	1	0	44.9349	5.17558	1	0	44.9349	44.7812	44.7812	33.2084	0.974367	17.1832	5.17558	0	8.32519	0	0
DATA	10	1	10		 	66	Structural	0		1	1	DarkCorner	DarkCorner	DarkCorner		586.438	244.75	7.45489	1	7.454888e+000	7.423025e+000	3	0	63	3.888889e+001	37	9.096456e+000	8.154300e+000	517	1.782398e+001	17	5.553995e+000	5.930400e+000	0	0	0	0	0	0	0	-6.13255	7.20211	0	0.0284432	1	0	45.0214	5.554	1	0	45.0214	45.1352	45.1352	31.5435	0.970239	17.824	5.554	0	6.46911	0	0
DATA	11	1	11		 	66	Structural	0		1	1	DarkCorner	DarkCorner	DarkCorner		612.333	244.5	7.48517	1	7.485166e+000	7.453174e+000	1	0	65	3.995385e+001	39	1.055703e+001	1.111950e+001	517	1.727273e+001	17	4.964319e+000	4.447800e+000	0	0	0	0	0	0	0	-5.14027	7.20211	0	0.0655891	1	0	45.0941	4.96432	1	0	45.0941	57.5363	57.5363	32.6084	0.966315	17.2727	4.96432	0	7.34886	0	0
DATA	12	1	12	ug|EG492221	unmapped	0		394	GCAGCATCCTCAATACATTCCTCAGTAGCTGTCATGCGACCATTTAAGCAATCAAAGTTT	3	0	A_84_P800302	AT1G21580	EG492221	ug|AYAXY85TF pooled cDNA populations Arabidopsis thaliana cDNA, mRNA sequence [EG492221]	637.394	244.864	0	1	2.016045e+001	7.748679e+000	0	0	65	6.456923e+001	67	1.645255e+001	1.556730e+001	509	1.753242e+001	17	5.396980e+000	5.930400e+000	0	0	0	0	0	0	0	19.4068	7.459	1	9.26085e-011	1	0	45.1625	5.39698	1	0	45.1625	45.4864	45.4864	57.2238	0.962615	17.5324	5.39698	0	31.7822	0	0
DATA	13	1	13	tair|AT1G09650.1|ref|NM_100837|ug|AK229128|ta|TA50806_3702	at|chr1:3127055-3127114	0		1246	ATGATGTTGCTTTCGAGGCTGACTCCATCGGTCATCCTGTCTGTTATTTCCCGAGTTTAA	5	0	A_84_P20838	AT1G09650	AT1G09650.1	tair|F-box family protein [AT1G09650.1]	662.264	244.764	0	1	3.493369e+002	3.573145e+001	1	0	63	3.803016e+002	370	9.205146e+001	9.155055e+001	506	1.806126e+001	18	5.547830e+000	5.930400e+000	0	0	0	0	0	0	0	335.095	34.2747	1	2.49392e-144	1	1	45.2066	5.54783	1	0	45.2066	47.5395	47.5395	372.956	0.959232	18.0613	5.54783	0	347.348	0	0
DATA	14	1	14	tair|AT4G30510.1|tair|AT4G30510.2|ref|NM_202912|ref|NM_119197	at|chr4:14905745-14905686	0		831	CAGTGTGAGTGATGCACTAGATCCAGCTCATCATCATGTGCTTCAAAACGCAGTTTCTTC	7	0	A_84_P763788	AtATG18b	AT4G30510.1	tair|AtATG18b (Arabidopsis thaliana homolog of yeast autophagy 18 (ATG18) b) [AT4G30510.1]	687.75	244.553	0	1	1.279414e+003	1.281630e+002	5	0	61	1.268311e+003	1251	2.680027e+002	2.394399e+002	508	1.745079e+001	17	4.886436e+000	5.189100e+000	0	0	0	0	0	0	0	1223.06	122.518	1	2.42533e-223	1	1	45.2471	4.88644	1	0	45.2471	49.5074	49.5074	1260.97	0.955957	17.4508	4.88644	0	1235.2	0	0
DATA	15	1	15	tair|AT1G18460.1|ref|NM_101703|ta|TA34493_3702|tc|NP184598	at|chr1:6354181-6354240	0		982	TGACGTTTCGGATGATGAGATCATTCAGACTGCCATTCTAGGAGATAACGATTCATCTCT	9	0	A_84_P840007	AT1G18460	AT1G18460.1	tair|lipase family protein [AT1G18460.1]	712.942	244.536	0	1	7.562647e+002	7.600326e+001	1	0	62	7.658548e+002	736	1.910226e+002	1.756881e+002	529	1.741021e+001	17	5.296151e+000	5.930400e+000	0	0	0	0	0	0	0	720.593	72.4183	1	5.48928e-191	1	1	45.2617	5.29615	1	0	45.2617	47.5395	47.5395	758.509	0.952832	17.4102	5.29615	0	732.583	0	0
DATA	16	1	16	tair|AT2G30670.1|ref|NM_128619|tc|NP457000	at|chr2:13076713-13076548	0		571	TTATCTACACTGCTATGGCTCAACCTTTTTTCAAAGACGCCGATTACGAGAAGAGTTTGG	11	0	A_84_P13493	AT2G30670	AT2G30670.1	tair|tropinone reductase, putative / tropine dehydrogenase, putative [AT2G30670.1]	739.107	244.5	0	0	2.478691e+002	2.592101e+001	4	1	59	2.806949e+002	276	6.201314e+001	5.522685e+001	520	1.818846e+001	18	5.633223e+000	5.930400e+000	0	0	0	0	0	0	0	235.407	24.6178	1	5.28016e-123	1	1	45.2877	5.63322	1	0	45.2877	65	65	273.35	0.949724	18.1885	5.63322	0	247.268	0	0
DATA	17	1	17	tc|TC314163	at|chr3:10683940-10683999	0		567	GCCCCATAATAATAGGAGGGCACTTCCCCCTTTTCTGAGAGTTTGTGAACATATTACTCA	13	0	A_84_P863067	TC314163	TC314163	tc|NM_113770 structural constituent of ribosome {Arabidopsis thaliana} (exp=-1; wgp=0; cg=0), partial (84%) [TC314163]	764.5	244.5	0	1	7.848872e+004	7.848875e+003	0	5	63	7.435929e+004	80359	1.187641e+004	1.468367e+004	523	1.776291e+001	17	5.582643e+000	5.189100e+000	0	0	0	0	0	0	0	74314	7431.4	1	0	1	1	45.2875	5.58264	1	0	45.2875	57.5363	57.5363	74351.9	0.946811	17.7629	5.58264	0	74325.7	0	0
DATA	18	1	18	tair|AT4G26690.1|ref|NM_118803|ta|TA25810_3702|ta|TA25794_3702	at|chr4:13456621-13456562	0		2627	TATTCTAGTTCTGTCCAAAAAACAACAGGTTATTCTTTGAGTGTGACTTTCCCTCGGATT	15	0	A_84_P76784	MRH5/SHV3	AT4G26690.1	tair|MRH5/SHV3 (morphogenesis of root hair 5); glycerophosphodiester phosphodiesterase/ kinase [AT4G26690.1]	789.893	244.5	0	1	1.244640e+004	1.244663e+003	1	5	58	1.179452e+004	11269	2.531384e+003	1.977603e+003	509	1.741454e+001	17	4.905311e+000	4.447800e+000	0	0	0	0	0	0	0	11749.2	1174.95	1	0	1	1	45.2768	4.90531	1	0	45.2768	56.9804	56.9804	11787.2	0.943987	17.4145	4.90531	0	11760.8	0	0
DATA	19	1	19	tair|AT3G28550.1|ref|NM_113775|ta|TA33856_3702|ta|N38107	at|chr3:10702171-10702112	0		2995	CATATGTCTACAGTTCTCCACCACCACCATCATACTCACCTTCTCCAAAAACTGAGTACT	17	0	A_84_P856120	AT3G28550	AT3G28550.1	tair|proline-rich extensin-like family protein [AT3G28550.1]	815.418	244.573	0	1	1.379733e+004	1.379754e+003	0	9	55	1.303144e+004	12979	1.566594e+003	1.445164e+003	498	1.739157e+001	17	4.880595e+000	5.189100e+000	0	0	0	0	0	0	0	12986.2	1298.64	1	0	1	1	45.2657	4.8806	1	0	45.2657	57.5363	57.5363	13024.1	0.941209	17.3916	4.8806	0	12997.6	0	0
DATA	20	1	20	tair|AT4G11450.1|ref|NM_117216|ta|TA49999_3702|ta|BX835399	at|chr4:6959173-6959114	0		2288	TTAGTTGAAGCAGTAACAGAGGAAGAAGAAGTCCCTAAGCCTCTGAAAGAAGCTGTGACC	19	0	A_84_P844437	AT4G11450	AT4G11450.1	tair|similar to unknown protein [Arabidopsis thaliana] (TAIR:AT1G63520.1); similar to hypothetical protein [Vitis vinifera] (GB:CAN65660.1) [AT4G11450.1]	840.058	245	0	1	7.403702e+002	7.443365e+001	0	1	68	7.401029e+002	729.5	1.471750e+002	1.239824e+002	509	1.820825e+001	18	5.282553e+000	5.930400e+000	0	0	0	0	0	0	0	694.859	69.8582	1	9.15353e-189	1	1	45.2436	5.28255	1	0	45.2436	46.8651	46.8651	732.758	0.93853	18.2083	5.28255	0	706.139	0	0
DATA	21	1	21	tair|AT1G49975.1|ref|NM_103885|ta|TA40861_3702|ta|TA40862_3702	at|chr1:18509024-18509083	0		357	TATAAAGGGAAAGACAGAAGCAGAGCTCAGTGAATCTGAAAAACGGATTCTGGAATGGCT	21	0	A_84_P825165	AT1G49975	AT1G49975.1	tair|similar to hypothetical protein [Vitis vinifera] (GB:CAN66219.1) [AT1G49975.1]	865.528	244.722	0	1	1.022402e+004	1.022431e+003	0	0	67	9.613896e+003	9192	2.105035e+003	2.249104e+003	528	1.813826e+001	18	5.459686e+000	5.930400e+000	0	0	0	0	0	0	0	9568.69	956.896	1	0	1	1	45.2075	5.45969	1	0	45.2075	48.2044	48.2044	9606.55	0.935902	18.1383	5.45969	0	9579.82	0	0
DATA	22	1	22	ug|EG453064	at|chr4:10034268-10034327	0		745	TCCCATCTAAAGTCCCAAAGTTGTTACCATCTTCTACATTGCACACAGATTCTTCAGCAT	23	0	A_84_P792466	AT4G18080	EG453064	ug|AYAWZ05TR pooled cDNA populations Arabidopsis thaliana cDNA, mRNA sequence [EG453064]	891.551	244.783	7.75081	1	7.750807e+000	7.717680e+000	2	0	63	4.307937e+001	43	9.951984e+000	9.266250e+000	525	1.748762e+001	17	5.052618e+000	5.189100e+000	0	0	0	0	0	0	0	-2.08885	7.20211	0	0.452056	1	0	45.1682	5.05262	1	0	45.1682	46.8651	46.8651	35.734	0.933197	17.4876	5.05262	0	8.89101	1	0
DATA	23	1	23	tair|AT5G36657.1|tair|AT5G36658.1|tair|AT5G36350.1|tair|AT5G36360.1	at|chr5:14401236-14401177	0		170	GGCTTGTTGCAAAGCATTTTTGGACACCGATAATTGCAAACCGAAAATTCCATTCATTCC	25	0	A_84_P768557	AT5G36657	AT5G36657.1	tair|Encodes a ECA1 gametogenesis related family protein [AT5G36657.1]	916.893	244.5	7.77229	0	7.772285e+000	7.739066e+000	1	0	63	4.082540e+001	40	9.731127e+000	1.000755e+001	521	1.753935e+001	17	5.164867e+000	5.189100e+000	0	0	0	0	0	0	0	-4.29752	7.20211	0	0.123041	1	0	45.1229	5.16487	1	0	45.1229	65	65	33.48	0.930618	17.5393	5.16487	0	6.54012	1	0
DATA	24	1	24	tair|AT4G32440.2|ref|NM_202931|ug|AK229215|ta|TA43592_3702	at|chr4:15659516-15659575	0		1493	GCAGGCTTCCTTATTTGCAGTCTGGTTGGATAATTTTGCTGACATCATGTCAAGTTCTGA	27	0	A_84_P851423	AT4G32440	AT4G32440.2	tair|agenet domain-containing protein [AT4G32440.2]	941.397	244.849	0	1	2.261879e+003	2.263210e+002	2	0	63	2.144206e+003	1980	5.403706e+002	5.611641e+002	513	1.756920e+001	17	5.103957e+000	5.189100e+000	0	0	0	0	0	0	0	2099.14	210.037	1	2.09866e-256	1	1	45.0711	5.10396	1	0	45.0711	48.5334	48.5334	2136.86	0.928049	17.5692	5.10396	0	2109.82	0	0
DATA	25	1	25	tair|AT4G13940.4|tair|AT4G13940.3|tair|AT4G13940.2|tair|AT4G13940.1	at|chr4:8054862-8054921	0		6	ACACACTTCTCTCTCTCTCTCTCTCTGCCTCCTTTCGGATTCAAATCTCAGATCTAGCTC	29	0	A_84_P808310	HOG1	AT4G13940.4	tair|HOG1 (HOMOLOGY-DEPENDENT GENE SILENCING 1) [AT4G13940.4]	967.582	244.573	0	1	4.795417e+004	4.795423e+003	0	3	61	4.442056e+004	44209	6.926842e+003	5.794001e+003	515	1.789126e+001	17	5.718070e+000	5.559750e+000	0	0	0	0	0	0	0	44375.5	4437.56	1	0	1	1	45.015	5.71807	1	0	45.015	57.5363	57.5363	44413.2	0.925374	17.8913	5.71807	0	44386.1	0	0
DATA	26	1	26	tair|AT1G50950.1|ref|NM_103975	at|chr1:18887824-18887883	0		1712	AGCCGTTTGAAAGAGAGAATAGAGTAACAATCTTCTTTGCAGCGTCTTGACTTCTTCTTG	31	0	A_84_P501920	AT1G50950	AT1G50950.1	tair|thioredoxin-related [AT1G50950.1]	992.348	244.797	0	1	6.171218e+002	6.220377e+001	0	0	65	6.144154e+002	590	1.652976e+002	1.831011e+002	517	1.778337e+001	17	5.606222e+000	5.189100e+000	0	0	0	0	0	0	0	569.463	57.3999	1	1.30377e-176	1	1	44.9524	5.60622	1	0	44.9524	46.8651	46.8651	607.07	0.922772	17.7834	5.60622	0	579.864	0	0
DATA	27	1	27	tair|AT3G11950.1|ref|NM_112028|ug|AK226618|ta|TA51721_3702	at|chr3:3783699-3783640	0		1427	AGACAACAACTCTGCAGATGATTTATCAGAGAGAACCGAAACCAAAGCTCCAGAAGTTGT	33	0	A_84_P759826	AT3G11950	AT3G11950.1	tair|homogentisate farnesyltransferase/ homogentisate geranylgeranyltransferase/ homogentisate solanesyltransferase/ prenyltransferase [AT3G11950.1]	1017.79	245.03	0	1	4.429268e+002	4.497905e+001	0	0	66	4.524091e+002	420	1.101117e+002	1.243531e+002	517	1.799033e+001	17	5.634362e+000	5.930400e+000	0	0	0	0	0	0	0	407.527	41.3842	1	3.21796e-156	1	1	44.8817	5.63436	1	0	44.8817	46.1809	46.1809	445.064	0.920078	17.9903	5.63436	0	417.78	0	0
DATA	28	1	28	tair|AT5G52440.1|ref|NM_124623|ta|TA33517_3702|ta|H76320	at|chr5:21305590-21305649	0		745	AAGTTCACTGAAGAGCAGCTAAAAGCTTTGTCTCCCGCTGAAAGCCAAACAGAGGATCAA	35	0	A_84_P13114	HCF106	AT5G52440.1	tair|HCF106 (High chlorophyll fluorescence 106) [AT5G52440.1]	1043.17	245.323	0	1	7.269408e+003	7.269832e+002	0	0	65	6.713462e+003	6425	1.462185e+003	1.401798e+003	513	1.793762e+001	17	5.399653e+000	5.189100e+000	0	0	0	0	0	0	0	6668.64	666.903	1	0	1	1	44.8176	5.39965	1	0	44.8176	45.4864	45.4864	6706.12	0.917357	17.9376	5.39965	0	6678.76	0	0
DATA	29	1	29	tair|AT5G36223.1	at|chr5:014273678-014273619	0		2805	TAATGCGTCGAAGGGGTATGGCCTTCATAACACTTTTTGGGTTAAAGAGTACTATATGGC	37	0	A_84_P766049	AT5G36223	AT5G36223.1	tair|transposable element gene [AT5G36223.1]	1069.23	244.955	7.90848	1	7.908477e+000	7.893422e+000	1	0	65	4.972308e+001	51	1.198894e+001	1.186080e+001	522	1.807280e+001	17	5.379501e+000	5.745075e+000	0	0	0	0	0	0	0	4.97253	7.21926	0	0.0747781	1	0	44.7505	5.3795	1	0	44.7505	45.835	45.835	42.3777	0.914592	18.0728	5.3795	0	14.9672	1	0
DATA	30	1	30	tair|AT3G59360.1|tair|AT3G59360.2|ref|NM_115798|ref|NM_180390	at|chr3:21947178-21946976	0		1396	GAGCAACAACAGAATGGGAACCTAGAACTAGGCAACACAAAGGATACTCACAGGGCTAAT	39	0	A_84_P14691	ATUTR6/UTR6	AT3G59360.1	tair|ATUTR6/UTR6 (UDP-GALACTOSE TRANSPORTER 6); nucleotide-sugar transmembrane transporter [AT3G59360.1]	1094.16	245.078	0	1	3.105686e+003	3.106690e+002	2	0	64	2.876609e+003	2683	7.432465e+002	7.474157e+002	509	1.820236e+001	18	5.412176e+000	5.930400e+000	0	0	0	0	0	0	0	2831.96	283.287	1	9.74499e-275	1	1	44.6522	5.41218	1	0	44.6522	45.835	45.835	2869.26	0.911862	18.2024	5.41218	0	2841.8	0	0
DATA	31	1	31	tair|AT1G70600.1|ref|NM_105728|ta|TA28585_3702|ta|AA041053	at|chr1:26624794-26624735	0		528	TCTTCTATGGAGTTTTATCATCTTTTGTTGTCTTTTGGATTTTGGAAAGAGCGAGATCTC	41	0	A_84_P216048	AT1G70600	AT1G70600.1	tair|60S ribosomal protein L27A (RPL27aC) [AT1G70600.1]	1120	244.545	0	1	1.347607e+005	1.347607e+004	0	1	61	1.225484e+005	99181	2.296593e+004	-2.247399e+004	523	1.800956e+001	18	5.337454e+000	5.189100e+000	0	0	0	0	0	0	0	122504	12250.4	1	0	1	1	44.5569	5.33745	1	0	44.5569	55.8519	55.8519	122541	0.909047	18.0096	5.33745	0	122514	0	0
DATA	32	1	32	tair|AT2G14110.1|ref|NM_126983|ta|TA47975_3702|tc|NP453050	at|chr2:5960017-5960076	0		623	AGAATAAACAGGTTTGGCGTGACAAGTATTCTGGAAAGCCTACATCATCGGAGACAGACA	43	0	A_84_P51360	AT2G14110	AT2G14110.1	tair|similar to unnamed protein product [Vitis vinifera] (GB:CAO43153.1); contains InterPro domain HAD-superfamily phosphatase, subfamily IIIC (InterPro:IPR010033) [AT2G14110.1]	1145.09	245.328	0	1	2.224146e+003	2.225566e+002	0	0	66	2.059864e+003	1894.5	5.313458e+002	5.098291e+002	501	1.865269e+001	18	5.398809e+000	5.930400e+000	0	0	0	0	0	0	0	2015.44	201.672	1	6.50069e-254	1	1	44.427	5.39881	1	0	44.427	45.1352	45.1352	2052.52	0.906162	18.6527	5.39881	0	2024.96	0	0
DATA	33	1	33	ug|DR227250	at|chr5:9761618-9761990	0		248	TCCTGGTTTTGGCTTTTGGCGTTCTGGGGTTGACATTAATACTCAACATGTCGATTTTTA	45	0	A_84_P792507	DR227250	DR227250	ug|1106779 CERES-147 Arabidopsis thaliana cDNA clone 252145 5', mRNA sequence [DR227250]	1170.58	244.573	0	1	1.962103e+003	1.963722e+002	5	0	59	1.816678e+003	1726	5.044376e+002	5.600521e+002	516	1.841667e+001	18	5.824524e+000	6.671700e+000	0	0	0	0	0	0	0	1772.4	177.386	1	4.78165e-246	1	1	44.2822	5.82452	1	0	44.2822	57.5363	57.5363	1809.33	0.903314	18.4167	5.82452	0	1781.76	0	0
DATA	34	1	34	tair|AT3G53340.1|ref|NM_115194|ta|TA53194_3702|ta|TA47150_3702	at|chr3:19786017-19785665	0		585	AACAAGGCTCATTCTCACAGGGTCCTTATGGAAACTCTCAAGGTTCGAATATGATGGTTC	47	0	A_84_P837809	AT3G53340	AT3G53340.1	tair|transcription factor [AT3G53340.1]	1195.71	244.74	0	1	5.327113e+003	5.327713e+002	4	0	60	4.840633e+003	4731.5	1.120924e+003	1.217400e+003	516	1.833527e+001	18	5.357328e+000	5.189100e+000	0	0	0	0	0	0	0	4796.49	479.703	1	5.31482e-307	1	1	44.1459	5.35733	1	0	44.1459	49.8279	49.8279	4833.29	0.900392	18.3353	5.35733	0	4805.69	0	0
DATA	35	1	35	tair|AT2G01340.1|ref|NM_126195|tc|NP454716|ta|AV552747	at|chr2:164358-164417	0		300	AGAAGGGTAAGATCAGGAATTCACGTGAGTGCAAAGGAGAGGCTTGAGAGTCTCATGCTG	49	0	A_84_P843544	AT2G01340	AT2G01340.1	tair|similar to unknown protein [Arabidopsis thaliana] (TAIR:AT1G71015.1); similar to unknown [Glycine max] (GB:AAG38147.1); contains InterPro domain Trigger factor, C-terminal, bacterial; (InterPro:IPR008880) [AT2G01340.1]	1221.09	245.328	0	1	3.042045e+002	3.146135e+001	0	0	66	3.170455e+002	297	7.609456e+001	8.450820e+001	495	1.823434e+001	18	5.657000e+000	5.930400e+000	0	0	0	0	0	0	0	272.984	28.2325	1	6.36015e-132	1	1	44.0612	5.657	1	0	44.0612	45.1352	45.1352	309.7	0.897371	18.2343	5.657	0	282.072	0	0
DATA	36	1	36	tair|AT1G21330.1|ug|AY800590|tc|NP1339806	at|chr1:7475310-7475369	0		619	GACATGATCATCAAACTCATCACGGATACATCTCTCGGGAAAGGATGTTTGTTCTTGGTG	51	0	A_84_P13371	AT1G21330	AT1G21330.1	tair|transposable element gene [AT1G21330.1]	1247	244.545	8.08749	1	8.087485e+000	8.053008e+000	2	0	60	4.430000e+001	43	9.097029e+000	1.037820e+001	516	1.744767e+001	17	5.120980e+000	5.189100e+000	0	0	0	0	0	0	0	0.340155	7.20219	0	0.902442	1	0	43.9598	5.12098	1	0	43.9598	55.8519	55.8519	36.9546	0.894348	17.4477	5.12098	0	9.32798	1	0
DATA	37	1	37	tair|AT5G02630.1|ref|NM_120341|ug|AK117185|ta|TA47245_3702	at|chr5:593012-593071	0		1243	GGCCAATAGAGAAGAACGAGTATTGTGATGTTGATGATGAAGAAGAAATTGTAGAGCTTT	53	0	A_84_P12037	AT5G02630	AT5G02630.1	tair|similar to unknown protein [Arabidopsis thaliana] (TAIR:AT5G18520.1); similar to unknown protein [Arabidopsis thaliana] (TAIR:AT3G09570.1); similar to unnamed protein product [Vitis vinifera] (GB:CAO18079.1); contains InterPro domain Transmembrane re	1271.87	244.786	0	1	1.563778e+003	1.565865e+002	0	0	66	1.437773e+003	1337	3.924916e+002	4.112362e+002	501	1.754491e+001	17	5.020406e+000	5.189100e+000	0	0	0	0	0	0	0	1393.86	139.572	1	2.42738e-231	1	1	43.9095	5.02041	1	0	43.9095	46.5243	46.5243	1430.43	0.891343	17.5449	5.02041	0	1402.79	0	0
DATA	38	1	38	tair|AT1G49360.1|ref|NM_103826|ta|TA45835_3702|ta|CNS0ACHK	at|chr1:18271042-18270983	0		1434	CTCCGAAGCAGTAAATACAGAGTACGTATTTATCTGAATTTTCAGCTTGATTTAGTCTCA	55	0	A_84_P225689	AT1G49360	AT1G49360.1	tair|F-box family protein [AT1G49360.1]	1297.19	244.739	0	1	2.295131e+003	2.296563e+002	0	0	65	2.082600e+003	1978	4.368389e+002	4.610886e+002	503	1.736382e+001	17	4.977323e+000	5.189100e+000	0	0	0	0	0	0	0	2038.71	203.998	1	1.28827e-254	1	1	43.8878	4.97732	1	0	43.8878	46.5243	46.5243	2075.25	0.888277	17.3638	4.97732	0	2047.62	0	0
DATA	39	1	39	tair|AT5G05080.1|tair|AT5G05080.2|ref|NM_120590|ref|NM_001085061	at|chr5:1498800-1498741	0		982	AGCAGGTTTGGCCAAGGTTCAGGCAGATAAGAAGAAGGTAGACGCTAGAAAGAAAAGCTT	57	0	A_84_P22446	UBC22	AT5G05080.1	tair|UBC22 (UBIQUITIN-CONJUGATING ENZYME 22); ubiquitin-protein ligase [AT5G05080.1]	1322.69	244.662	0	1	1.694418e+004	1.694437e+003	2	0	64	1.504227e+004	14058.5	3.662753e+003	3.773402e+003	517	1.806576e+001	17	5.513156e+000	5.930400e+000	0	0	0	0	0	0	0	14998.4	1499.86	1	0	1	1	43.8177	5.51316	1	0	43.8177	48.5334	48.5334	15034.9	0.885168	18.0658	5.51316	0	15007.3	0	0
DATA	40	1	40	ug|EG501568	at|chr3:8227017-8227076	0		190	CCCTTGCCGTGAGATTTCAGGTCAGAGTTTCCATTCAGTGTACGTTTTGTGAATCTCATA	59	0	A_84_P798549	EG501568	EG501568	ug|AYBGS51TF pooled cDNA populations Arabidopsis thaliana cDNA, mRNA sequence [EG501568]	1347.97	244.753	0	1	2.640889e+003	2.642151e+002	0	0	65	2.373185e+003	2335	5.168256e+002	5.745075e+002	519	1.848362e+001	18	5.556243e+000	5.189100e+000	0	0	0	0	0	0	0	2329.43	233.054	1	8.89132e-263	1	1	43.7594	5.55624	1	0	43.7594	47.5395	47.5395	2365.84	0.882061	18.4836	5.55624	0	2338.24	0	0
DATA	41	1	41	tair|AT5G66190.2|tair|AT5G66190.1|ref|NM_001085336|ref|NM_126017	at|chr5:26469909-26469850	0		409	GTCAACAAATTCAAACCTAAGAACCCTTACACTGGTCGCTGCCTTTTGAACACCAAGATC	61	0	A_84_P861344	ATLFNR1	AT5G66190.2	tair|ATLFNR1 (LEAF FNR 1); poly(U) binding [AT5G66190.2]	1373.56	245.028	0	1	9.631248e+003	9.631597e+002	0	0	63	8.508619e+003	7824	2.074392e+003	2.124195e+003	506	1.809289e+001	18	5.360404e+000	5.930400e+000	0	0	0	0	0	0	0	8464.89	846.52	1	0	1	1	43.7302	5.3604	1	0	43.7302	48.2044	48.2044	8501.27	0.878898	18.0929	5.3604	0	8473.69	0	0
DATA	42	1	42	tair|AT1G28620.1|ug|BX815895|tc|NP251564|ta|CNS0AAVE	at|chr1:10056850-10056791	0		955	GCCAGGAAAGTTTCCAACTGGATGTTCTGCTGCATATTTAACGAGATTTAGGACAACAGA	63	0	A_84_P842536	AT1G28620	AT1G28620.1	tair|pseudogene, lipase, similar to lipase Arab-1 GB:S68410 GI:2129636 (Arabidopsis thaliana); blastp match of 44% identity and 1.2e-48 P-value to GP [AT1G28620.1]	1399.42	244.573	0	1	1.488031e+002	1.700166e+001	0	0	64	1.739844e+002	169	4.953418e+001	5.114970e+001	522	1.798467e+001	18	5.302351e+000	5.189100e+000	0	0	0	0	0	0	0	130.314	14.8892	1	4.4194e-088	1	1	43.67	5.30235	1	0	43.67	57.5363	57.5363	166.639	0.875751	17.9847	5.30235	0	139.094	0	0
DATA	43	1	43	tair|AT5G53900.1|tair|AT5G53900.2|ref|NM_180855|ref|NM_124769	at|chr5:21898558-21898499	0		1615	AAGCTCTCGATGCTAGTTATTAGCTTATGCTTGTTATAAATACATGAAACTCTCTGTTCG	65	0	A_84_P229159	AT5G53900	AT5G53900.1	tair|similar to unknown protein [Arabidopsis thaliana] (TAIR:AT3G15240.2); similar to unnamed protein product [Vitis vinifera] (GB:CAO39314.1); contains domain PTHR13902:SF3 (PTHR13902:SF3); contains domain PTHR13902 (PTHR13902) [AT5G53900.1]	1424.15	244.916	0	1	1.112755e+004	1.112786e+003	0	0	66	9.754727e+003	9456	2.058591e+003	2.058219e+003	508	1.733858e+001	17	4.978012e+000	5.189100e+000	0	0	0	0	0	0	0	9711.07	971.133	1	0	1	1	43.6598	4.97801	1	0	43.6598	46.8651	46.8651	9747.38	0.872705	17.3386	4.97801	0	9719.87	0	0
DATA	44	1	44	tair|AT4G13030.1|tair|AT4G13030.2|ref|NM_179040|ref|NM_117372	at|chr4:7609536-7609595	0		1417	GCCAATAAGCATTGATTTGCATATAGCTCGACGCTTATGGTTCAACGAAGAGCAAGTGGC	67	0	A_84_P55070	AT4G13030	AT4G13030.1	tair|similar to unnamed protein product [Vitis vinifera] (GB:CAO18001.1); contains domain SSF52540 (SSF52540) [AT4G13030.1]	1449.98	245.419	0	1	1.352984e+003	1.355516e+002	2	0	62	1.220145e+003	1206.5	2.085763e+002	1.806919e+002	500	1.807400e+001	18	5.349932e+000	5.930400e+000	0	0	0	0	0	0	0	1176.47	117.868	1	5.77073e-221	1	1	43.671	5.34993	1	0	43.671	44.0646	44.0646	1212.8	0.869541	18.074	5.34993	0	1185.32	0	0
DATA	45	1	45	tair|AT3G06250.1|ref|NM_111500|ug|AF360270|ta|TA47117_3702	at|chr3:1889924-1889865	0		2458	TTCTCAGGACCTTAAGGCCTTGATGATCTGGAGCCTAAGGGAAGCAGCTTCAAAGTATAT	69	0	A_84_P23129	FRS7	AT3G06250.1	tair|FRS7 (FAR1-RELATED SEQUENCE 7); zinc ion binding [AT3G06250.1]	1475.58	244.573	0	1	2.271290e+003	2.272810e+002	0	4	60	2.011833e+003	2028.5	3.628376e+002	4.299540e+002	519	1.837572e+001	18	5.673847e+000	5.930400e+000	0	0	0	0	0	0	0	1968.12	196.944	1	1.85057e-252	1	1	43.7121	5.67385	1	0	43.7121	57.5363	57.5363	2004.49	0.866521	18.3757	5.67385	0	1977.08	0	0
DATA	46	1	46	tair|AT3G44590.1|tair|AT3G44590.2|ref|NM_114327|ref|NM_202655	at|chr3:16175656-16175715	0		418	CCCACGGAAAGGAGTCGAGATTTGATTTTTTGTTCTCTTAGTGGTTCTGGTTTTTGCTCC	71	0	A_84_P813529	AT3G44590	AT3G44590.1	tair|60S acidic ribosomal protein P2 (RPP2D) [AT3G44590.1]	1500.3	245.047	0	1	2.627798e+004	2.627811e+003	0	0	65	2.273678e+004	21865	4.679608e+003	5.051218e+003	506	1.870553e+001	18	5.792984e+000	6.671700e+000	0	0	0	0	0	0	0	22693	2269.32	1	0	1	1	43.7378	5.79298	1	0	43.7378	45.4864	45.4864	22729.4	0.863576	18.7055	5.79298	0	22702.1	0	0
DATA	47	1	47	ug|BU917432	at|chr1:023704904-023704962	0		65	AGAGTGTTTCGCTCAGCCTGTTACGACTATTGAGCACTCTCCTTCTTTTATTCATCTGAT	73	0	A_84_P723122	BU917432	BU917432	ug|JKHR01A12 Size-selected small cDNAs of Arabidopsis thaliana Arabidopsis thaliana cDNA clone JKHR01A12, mRNA sequence [BU917432]	1525.56	244.973	0	1	1.401168e+003	1.403665e+002	1	0	62	1.249710e+003	1265	2.535804e+002	2.318416e+002	517	1.835010e+001	18	5.762017e+000	5.930400e+000	0	0	0	0	0	0	0	1205.93	120.808	1	1.77029e-222	1	1	43.779	5.76202	1	0	43.779	48.5334	48.5334	1242.36	0.860661	18.3501	5.76202	0	1215.07	0	0
DATA	48	1	48	tair|AT2G07521.1|ref|NM_001124812	at|chr2:3136677-3136736	0		63	TGTAACCTGTCGGAAGCTTTGAGATTCAAGAACCAAAGCGGAATCAAGGAAAGAAGAGAT	75	0	A_84_P758342	AT2G07521	AT2G07521.1	tair|unknown protein [AT2G07521.1]	1551.53	245.188	8.4328	1	8.432796e+000	8.396753e+000	0	0	66	4.280303e+001	41	1.279930e+001	1.315807e+001	510	1.845098e+001	18	5.810747e+000	5.930400e+000	0	0	0	0	0	0	0	-1.02072	7.20211	0	0.713065	1	0	43.8237	5.81075	1	0	43.8237	44.4243	44.4243	35.4576	0.857726	18.451	5.81075	0	8.23501	1	0
DATA	49	1	49	tair|AT1G56460.1|ref|NM_104524|ta|TA48100_3702|tc|NP305866	at|chr1:21153062-21153121	0		1617	TACAAATATAGAGATTCAGAGTCAAATCTTCCATTGTGCAGCCTCCGATGCTACAAGGCA	77	0	A_84_P11290	AT1G56460	AT1G56460.1	tair|PAPA-1-like family protein / zinc finger (HIT type) family protein [AT1G56460.1]	1576.38	245.344	0	1	8.576054e+003	8.576467e+002	0	0	64	7.376500e+003	7061.5	1.495523e+003	1.415142e+003	497	1.808652e+001	18	5.185137e+000	5.189100e+000	0	0	0	0	0	0	0	7332.62	733.298	1	0	1	1	43.8775	5.18514	1	0	43.8775	45.1352	45.1352	7369.15	0.855011	18.0865	5.18514	0	7342.01	0	0
DATA	50	1	50	tair|AT3G01330.1|ref|NM_110999|ta|TA43559_3702|tc|TC289010	at|chr3:124675-124616	0		1022	AATAACTGGTCTTCTTGGGCATTTCACGGAGGCATGGAAGAAATGGTATGCAGAGGTTGA	79	0	A_84_P69834	DEL3	AT3G01330.1	tair|DEL3 (DP-E2F-like 3); transcription factor [AT3G01330.1]	1601.95	245.258	0	1	2.254688e+003	2.256270e+002	2	0	63	1.965698e+003	1873	4.531834e+002	4.655364e+002	501	1.811377e+001	18	5.281385e+000	5.189100e+000	0	0	0	0	0	0	0	1921.76	192.311	1	5.32758e-251	1	1	43.9356	5.28139	1	0	43.9356	45.835	45.835	1958.35	0.852341	18.1138	5.28139	0	1931.29	0	0
DATA	51	1	51	tair|AT1G60390.1|ref|NM_104726|ug|AK227564|ta|TA53204_3702	at|chr1:22253053-22252994	0		177	TCACGCCATCGGAGAATCCATTCACACCAAAAGCTTCTTTGATTCGTTATTGGAACAATC	81	0	A_84_P837838	AT1G60390	AT1G60390.1	tair|BURP domain-containing protein / polygalacturonase, putative [AT1G60390.1]	1628	244.545	0	0	1.942127e+001	8.694777e+000	2	0	60	6.050000e+001	59	1.558411e+001	1.630860e+001	514	1.794358e+001	18	5.080898e+000	5.189100e+000	0	0	0	0	0	0	0	16.5041	7.38879	1	1.94161e-008	1	0	43.9959	5.0809	1	0	43.9959	65	65	53.1546	0.849797	17.9436	5.0809	0	26.2042	0	0
DATA	52	1	52	tc|TC312098	at|chr5:19572599-19572657	0		157	GGTTGTTGGTGAATCAGCGACGATAACTACGATGAAGAGCAACACGACTGCTATATGATC	83	0	A_84_P859330	TC312098	TC312098	tc|AB023039 acetyl-CoA C-acetyltransferase {Arabidopsis thaliana} (exp=0; wgp=1; cg=0), partial (16%) [TC312098]	1652.44	244.643	0	1	3.534800e+002	3.635517e+001	0	0	64	3.436250e+002	331	9.666067e+001	1.171254e+002	513	1.727290e+001	17	5.045069e+000	4.447800e+000	0	0	0	0	0	0	0	299.573	30.8109	1	1.53404e-137	1	1	44.0517	5.04507	1	0	44.0517	47.5395	47.5395	336.28	0.847497	17.2729	5.04507	0	309.425	0	0
DATA	53	1	53	tair|AT2G03550.1|ref|NM_126405|ta|TA45126_3702|tc|TC291026	at|chr2:1077926-1077985	0		893	AATGAAGGTCATGTTTTTCATTTGAAGAATCCTAATAGTGATAATGCTCGTCAAGTCGTG	85	0	A_84_P23015	AT2G03550	AT2G03550.1	tair|hydrolase [AT2G03550.1]	1678.09	244.914	0	1	9.251536e+003	9.251928e+002	0	0	67	7.863836e+003	7632	1.705455e+003	2.018189e+003	525	1.744381e+001	17	5.124703e+000	5.189100e+000	0	0	0	0	0	0	0	7819.72	782.005	1	0	1	1	44.1155	5.1247	1	0	44.1155	46.8651	46.8651	7856.49	0.845235	17.4438	5.1247	0	7829.74	0	0
DATA	54	1	54	tair|AT3G46310.1|ref|NM_114499|tc|NP162734	at|chr3:17028498-17028439	0		312	GTCCGATTCACATGGAAATGTTTGTCTTGTACTTGCCCTAATAAGTTTGATCTTAAACAG	87	0	A_84_P508474	AT3G46310	AT3G46310.1	tair|similar to unknown protein [Arabidopsis thaliana] (TAIR:AT3G46300.1); similar to hypothetical protein [Vitis vinifera] (GB:CAN66779.1) [AT3G46310.1]	1704.42	244.573	0	1	1.958332e+001	8.763494e+000	2	1	61	6.070492e+001	62	1.460290e+001	1.186080e+001	524	1.755344e+001	17	5.235470e+000	5.189100e+000	0	0	0	0	0	0	0	16.5117	7.38896	1	1.91579e-008	1	0	44.1932	5.23547	1	0	44.1932	57.5363	57.5363	53.3595	0.843153	17.5534	5.23547	0	26.7337	0	0
DATA	55	1	55	tair|AT2G23580.1|ref|NM_127922|ta|TA43530_3702|tc|TC311185	at|chr2:10040259-10040200	0		989	TGGATAAAACTCTCACGTTGAAGATGAAACCAATAAATCAAGAGCATACGAATGGAAAGT	89	0	A_84_P574806	AT2G23580	AT2G23580.1	tair|hydrolase, alpha/beta fold family protein [AT2G23580.1]	1729.15	245.351	8.59732	1	8.597316e+000	8.564716e+000	0	1	64	4.650000e+001	47	1.049717e+001	1.056353e+001	498	1.771888e+001	18	4.944896e+000	5.189100e+000	0	0	0	0	0	0	0	2.24154	7.2056	0	0.419759	1	0	44.2585	4.9449	1	0	44.2585	47.8731	47.8731	39.1546	0.841312	17.7189	4.9449	0	12.635	1	0
DATA	56	1	56	tair|AT1G48500.1|tair|AT1G48500.2|tair|AT1G48500.3|ref|NM_103746	at|chr1:17937240-17937501	0		635	TATGCCGGTTCAGTATTAGTTTACCAAGACATAGCTCCTGAAAAGGCCCAAGCTATCATG	91	0	A_84_P840800	JAZ4/TIFY6A	AT1G48500.1	tair|JAZ4/TIFY6A (JASMONATE-ZIM-DOMAIN PROTEIN 4) [AT1G48500.1]	1754.57	245.239	0	1	3.928244e+001	9.433634e+000	0	0	65	7.727692e+001	76	2.344842e+001	2.223900e+001	499	1.734669e+001	17	5.333275e+000	5.930400e+000	0	0	0	0	0	0	0	32.9861	7.92157	1	4.6102e-023	1	0	44.2909	5.33327	1	0	44.2909	46.5243	46.5243	69.9315	0.839715	17.3467	5.33327	0	43.5427	0	0
DATA	57	1	57	tair|AT2G26310.1|ref|NM_128188|ug|EG427545|ug|BX818818	at|chr2:11210641-11210776	0		1029	GGAACAATAATAGACTTTCGGCGAACAGAAGATGGACAGCTAATCACAGAGATTGGTGGT	93	0	A_84_P843637	AT2G26310	AT2G26310.1	tair|similar to unknown protein [Arabidopsis thaliana] (TAIR:AT3G63170.1); similar to unnamed protein product [Vitis vinifera] (GB:CAO43896.1); contains InterPro domain Chalcone isomerase-like (InterPro:IPR016087) [AT2G26310.1]	1779.96	244.889	0	1	4.580523e+002	4.660380e+001	0	0	66	4.284242e+002	419	9.761243e+001	1.034114e+002	520	1.801346e+001	17.5	5.672315e+000	5.930400e+000	0	0	0	0	0	0	0	384.027	39.0722	1	1.31767e-152	1	1	44.3969	5.67231	1	0	44.3969	46.8651	46.8651	421.079	0.838392	18.0135	5.67231	0	394.831	0	0
DATA	58	1	58	tair|AT1G08430.1|ref|NM_100716|ta|CNS0AEME|tc|TC302593	at|chr1:2660883-2660942	0		1422	AATGTTGATGATTCACGTGGAGGGAGTTCACAGGACTCATGTCATCATGTTGCCATAAAG	95	0	A_84_P16132	ALMT1/ATALMT1	AT1G08430.1	tair|ALMT1/ATALMT1 (AL-ACTIVATED MALATE TRANSPORTER 1); malate transmembrane transporter/ [AT1G08430.1]	1805.19	245.043	0	1	1.087920e+004	1.087954e+003	0	0	66	9.153652e+003	8774.5	1.953593e+003	2.199993e+003	503	1.797614e+001	18	5.361757e+000	5.930400e+000	0	0	0	0	0	0	0	9109.2	910.949	1	0	1	1	44.4499	5.36176	1	0	44.4499	46.8651	46.8651	9146.31	0.837304	17.9761	5.36176	0	9120.2	0	0
DATA	59	1	59	tair|AT1G74300.1|ref|NM_106090|ug|AK227535|ta|TA34520_3702	at|chr1:27940074-27940133	0		1049	ACTTCTTCCCCCTCGCTAAAGGTGTCGTTGATGAGATTGTTAAGACAGCTCTTAACCACT	97	0	A_84_P218478	AT1G74300	AT1G74300.1	tair|esterase/lipase/thioesterase family protein [AT1G74300.1]	1830.57	244.897	0	1	1.621631e+003	1.623915e+002	1	0	62	1.401016e+003	1387.5	2.893119e+002	2.707598e+002	513	1.845809e+001	18	5.676044e+000	5.930400e+000	0	0	0	0	0	0	0	1356.55	135.846	1	1.1108e-229	1	1	44.4628	5.67604	1	0	44.4628	46.5243	46.5243	1393.67	0.836536	18.4581	5.67604	0	1367.71	0	0
DATA	60	1	60	tair|AT1G18020.1|tair|AT1G17990.2|tair|AT1G17990.1|ref|NM_179352	at|chr1:6203369-6203428	0		613	GTAGATTTGCTCTTGAAGTAATCGAAGCAGTGGTGAACGAGATCGGTTCAGATCGTGTTG	99	0	A_84_P803569	AT1G18020	AT1G18020.1	tair|12-oxophytodienoate reductase, putative [AT1G18020.1]	1856.09	245.328	0	1	7.910865e+003	7.911334e+002	0	0	66	6.658242e+003	6478	1.392937e+003	1.480747e+003	487	1.833265e+001	18	5.396255e+000	5.189100e+000	0	0	0	0	0	0	0	6613.75	661.414	1	0	1	1	44.497	5.39626	1	0	44.497	45.1352	45.1352	6650.9	0.836033	18.3326	5.39626	0	6625.09	0	0
DATA	61	1	61	tair|AT1G01320.1|ref|NM_100014|ta|TA48154_3702|tc|TC284484	at|chr1:123484-123425	0		3491	GCAAAGCAATGTTTCTGAACACTTGGTGGAAATTCCGAGAGAAAAGCAAAAGGAGATGTC	101	0	A_84_P830659	AT1G01320	AT1G01320.1	tair|tetratricopeptide repeat (TPR)-containing protein [AT1G01320.1]	1881.44	245.391	0	1	3.523130e+002	3.626950e+001	0	0	64	3.390000e+002	332	7.485690e+001	7.338870e+001	506	1.781423e+001	17	5.754127e+000	6.671700e+000	0	0	0	0	0	0	0	294.506	30.3185	1	1.65158e-136	1	1	44.4939	5.75413	1	0	44.4939	45.1352	45.1352	331.655	0.835922	17.8142	5.75413	0	306.012	0	0
DATA	62	1	62	tair|AT4G15393.1|tair|AT4G15393.3|tair|AT4G15393.2|ref|NM_148329	at|chr4:8805799-8805858	0		796	CATCTTTGGAGATACGGAAAGTGTAACTATGAGCATAGAGATTGCGACTGAGTACATATT	103	0	A_84_P124941	CYP702A5	AT4G15393.1	tair|CYP702A5 (cytochrome P450, family 702, subfamily A, polypeptide 5); heme binding / iron ion binding / monooxygenase [AT4G15393.1]	1906.65	245.2	0	1	1.431649e+002	1.670752e+001	0	0	65	1.641846e+002	159	4.000738e+001	4.521930e+001	510	1.796667e+001	18	5.699487e+000	5.930400e+000	0	0	0	0	0	0	0	119.717	13.9711	1	3.19528e-083	1	1	44.4676	5.69949	1	0	44.4676	45.4864	45.4864	156.839	0.836217	17.9667	5.69949	0	131.369	0	0
DATA	63	1	63	tair|AT1G05470.1|ref|NM_100426|ug|BX816898|ta|TA52738_3702	at|chr1:1608692-1608633	0		1622	CTACGGCATTTTCTGTGCAGAGGTTGAGTCAGCTCATAATAGGATAAAGCGAACAACGAG	105	0	A_84_P14283	AT1G05470	AT1G05470.1	tair|endonuclease/exonuclease/phosphatase family protein [AT1G05470.1]	1932.09	245.328	0	1	8.924924e+002	8.966319e+001	2	0	64	7.913438e+002	767.5	1.679706e+002	1.586382e+002	509	1.826916e+001	18	5.489454e+000	5.930400e+000	0	0	0	0	0	0	0	746.919	75.0383	1	3.5207e-193	1	1	44.4247	5.48945	1	0	44.4247	45.1352	45.1352	783.998	0.836891	18.2692	5.48945	0	758.704	0	0
DATA	64	1	64	tair|AT5G40420.1|ref|NM_123406|ta|TA30249_3702|ta|TA30247_3702	at|chr5:16191233-16191174	0		259	TTACTTCTAGCTGGTTCGGTGATCGGCTTAATGGTTGCTTTACCACTATTTCTCCTCTTC	107	0	A_84_P813534	OLEO2	AT5G40420.1	tair|OLEO2 (OLEOSIN 2) [AT5G40420.1]	1958.42	244.573	0	0	2.041230e+001	8.831738e+000	2	0	62	6.151613e+001	62	1.669470e+001	1.593795e+001	533	1.781238e+001	17	5.764364e+000	5.189100e+000	0	0	0	0	0	0	0	17.1091	7.40254	1	6.61019e-009	1	0	44.407	5.76436	1	0	44.407	65	65	54.1707	0.838175	17.8124	5.76436	0	29.0801	0	0
DATA	65	1	65	tair|AT1G02500.1|tair|AT1G02500.2|ref|NM_100131|ref|NM_179246	at|chr1:520084-520143	0		1176	ATTAACCTTGACCTAAAGAGAGGAGGAAACGGAAGGTTCTTGAAAACTGCGGCTTACGGA	109	0	A_84_P13370	SAM1	AT1G02500.1	tair|SAM1 (S-adenosylmethionine synthetase 1); methionine adenosyltransferase [AT1G02500.1]	1983.5	244.648	0	1	9.255611e+004	9.255615e+003	0	2	64	7.777108e+004	79793	1.327529e+004	1.508490e+004	512	1.818359e+001	18	5.516874e+000	5.189100e+000	0	0	0	0	0	0	0	77726.7	7772.67	1	0	1	1	44.4145	5.51687	1	0	44.4145	57.5363	57.5363	77763.7	0.839779	18.1836	5.51687	0	77738.8	0	0
DATA	66	1	66	tair|AT1G10500.1|ref|NM_100924|ug|AK226457|ta|TA31305_3702	at|chr1:3460290-3460231	0		558	GAGCATGCTCTTTCTTTTTGGAATGCAGCTTGATTACAGCGATGCTTTGATTGGTGGAGG	111	0	A_84_P12356	ATCPISCA	AT1G10500.1	tair|ATCPISCA (CHLOROPLAST-LOCALIZED ISCA-LIKE PROTEIN); structural molecule [AT1G10500.1]	2008.65	244.864	0	1	1.266231e+004	1.266260e+003	0	0	65	1.070440e+004	10399	1.999725e+003	2.080088e+003	512	1.775977e+001	18	5.093154e+000	5.189100e+000	0	0	0	0	0	0	0	10660	1066.03	1	0	1	1	44.3535	5.09315	1	0	44.3535	50.4627	50.4627	10697.1	0.841872	17.7598	5.09315	0	10672.3	0	0
DATA	67	1	67	tair|AT3G28150.1|ref|NM_113733|ta|TA44664_3702|tc|TC287154	at|chr3:10473262-10473203	0		1198	TGTTTGCCCGGGCCAATCGATGCGTGGAACGACTTTTTAATGGCGATAATTAGACAGTTA	113	0	A_84_P125381	AT3G28150	AT3G28150.1	tair|similar to unknown protein [Arabidopsis thaliana] (TAIR:AT5G15900.1); similar to hypothetical protein [Vitis vinifera] (GB:CAN82134.1); contains InterPro domain Protein of unknown function DUF231, plant (InterPro:IPR004253) [AT3G28150.1]	2034.42	244.573	0	1	1.225996e+002	1.493353e+001	1	0	63	1.477937e+002	149	3.774881e+001	3.447045e+001	524	1.719847e+001	17	5.005801e+000	5.930400e+000	0	0	0	0	0	0	0	103.555	12.6138	1	4.73814e-075	1	1	44.2387	5.0058	1	0	44.2387	57.5363	57.5363	140.448	0.84466	17.1985	5.0058	0	115.953	0	0
DATA	68	1	68	tair|AT3G57810.2|tair|AT3G57810.3|tair|AT3G57810.1|ref|NM_180385	at|chr3:21428483-21428652	0		998	CTTCACACGTTCTCCAGATGCCAATCACAGTGTATATGAAAGACGATAAAGCTGGAGGAC	115	0	A_84_P787759	AT3G57810	AT3G57810.2	tair|OTU-like cysteine protease family protein [AT3G57810.2]	2059.38	245	0	1	9.238082e+003	9.238473e+002	0	0	65	7.876492e+003	7682	1.262796e+003	1.383266e+003	508	1.735630e+001	17	5.109551e+000	5.930400e+000	0	0	0	0	0	0	0	7832.35	783.268	1	0	1	1	44.1432	5.10955	1	0	44.1432	48.5334	48.5334	7869.15	0.847833	17.3563	5.10955	0	7844.85	0	0
DATA	69	1	69	ta|TA28590_3702	unmapped	0		24	ATTTCACCGGAAGAAGCAAGGAGGTTCAATTTCAAAACGTTCGAGACCACTTTGAATCAC	117	0	A_84_P810523	TA28590_3702	TA28590_3702	Unknown	2085.09	244.614	8.49057	1	8.490573e+000	8.454284e+000	0	0	64	4.331250e+001	41.5	1.079811e+001	1.056353e+001	530	1.806604e+001	17	5.496981e+000	5.930400e+000	0	0	0	0	0	0	0	-0.786517	7.20211	0	0.776875	1	0	44.099	5.49698	1	1	44.099	57.259	57.259	35.9671	0.851889	18.066	5.49698	0	11.9026	1	0
DATA	70	1	70	ta|TA52104_3702|tc|TC310040	unmapped	0		635	GCTATTTGGTGTAACTTTGCTGGGTGTGGTAATGAGTTGTAGCCTTCCTTAAACTCATGC	119	0	A_84_P835581	TA52104_3702	TA52104_3702	tc|NM_073958 GRound-Like (grd related) family member (grl-17) {Caenorhabditis elegans} (exp=-1; wgp=0; cg=0), partial (5%) [TC310040]	2109.88	245.333	0	1	2.412298e+001	8.750123e+000	1	0	64	6.465625e+001	62.5	1.665830e+001	1.797652e+001	513	1.806628e+001	17	5.457175e+000	5.189100e+000	0	0	0	0	0	0	0	20.6558	7.49246	1	8.2228e-012	1	0	44.0005	5.45717	1	0	44.0005	45.835	45.835	57.3108	0.85627	18.0663	5.45717	0	33.4561	0	0
DATA	71	1	71	tair|AT3G28270.1|tair|AT3G28270.2|ref|NM_113746|ref|NM_180313	at|chr3:10540185-10540243	0		843	GTGTGGCAGACTTCATTACCGAAATAGAAGACGATGTGTGGGACAACCTAAGCTCTAAAG	121	0	A_84_P822373	AT3G28270	AT3G28270.1	tair|Identical to UPF0496 protein At3g28270 [Arabidopsis Thaliana] (GB:Q9LHD9;GB:Q8H7D0;GB:Q8H7E9;GB:Q944H3); similar to AT14A [Arabidopsis thaliana] (TAIR:AT3G28290.1); similar to AT14A [Arabidopsis thaliana] (TAIR:AT3G28300.1); similar to unnamed protei	2135.09	245.328	0	1	1.303229e+003	1.305907e+002	1	1	64	1.166781e+003	1115.5	1.867795e+002	1.723523e+002	512	1.741406e+001	17	5.137678e+000	5.189100e+000	0	0	0	0	0	0	0	1122.84	112.514	1	4.13469e-218	1	1	43.9456	5.13768	1	0	43.9456	45.1352	45.1352	1159.44	0.86158	17.4141	5.13768	0	1135.81	0	0
DATA	72	1	72	tair|AT4G28040.1|tair|AT4G28040.4|tair|AT4G28040.5|tair|AT4G28040.2	at|chr4:13941242-13941301	0		541	CAAAGGGATTGACTTGTCTTCTTCATCCATGGCTTGTGCCATGACTAATCTTATTCCTGC	123	0	A_84_P852955	AT4G28040	AT4G28040.1	tair|nodulin MtN21 family protein [AT4G28040.1]	2161.42	244.573	0	1	1.926844e+003	1.928629e+002	1	2	61	1.716639e+003	1715	2.928030e+002	2.905896e+002	518	1.793050e+001	18	5.401751e+000	5.930400e+000	0	0	0	0	0	0	0	1672.73	167.428	1	1.66812e-242	1	1	43.9071	5.40175	1	0	43.9071	57.5363	57.5363	1709.29	0.86812	17.9305	5.40175	0	1685.93	0	0
DATA	73	1	73	ta|TA44112_3702|tc|TC308887	at|chr4:7484833-7484774	0		1464	TATGGGTCATGTGTATATCAGAACCCTTCCTCATGCTTTTTACGCTGTCTCGTCACATTG	125	0	A_84_P854109	TA44112_3702	TA44112_3702	Unknown	2186.3	245.254	0	1	4.466860e+003	4.467619e+002	0	0	64	3.951656e+003	3787	7.195303e+002	6.944128e+002	504	1.789484e+001	18	5.423135e+000	5.930400e+000	0	0	0	0	0	0	0	3907.81	390.848	1	1.87192e-294	1	1	43.8431	5.42313	1	0	43.8431	45.835	45.835	3944.31	0.874846	17.8948	5.42313	0	3921.18	0	0
DATA	74	1	74	ta|BU917423|tc|TC303313	at|chr3:5211950-5211891	0		210	GATGAGATCGATGTTGAGTGATTTATTATTCTTTTGCATCTTGGTCGTTACAATGATTCC	127	0	A_84_P721670	BU917423	BU917423	tc|Q9LE10_ARATH (Q9LE10) Arabidopsis thaliana genomic DNA, chromosome 3, P1 clone: MJK13 (MJK13.10 protein), complete [TC303313]	2211.96	245.06	0	1	8.210350e+000	8.198529e+000	0	0	69	5.104348e+001	51	1.367956e+001	1.482600e+001	522	1.787739e+001	17	5.424433e+000	5.189100e+000	0	0	0	0	0	0	0	7.24894	7.2385	1	0.00984073	1	0	43.7945	5.42443	1	0	43.7945	46.8651	46.8651	43.6981	0.882902	17.8774	5.42443	0	20.8292	1	0
DATA	75	1	75		 	66	Structural	0		1	1	DarkCorner	DarkCorner	DarkCorner		2237.19	245.397	8.11169	1	8.111691e+000	8.077409e+000	0	0	64	4.448438e+001	42	1.130106e+001	1.223145e+001	509	1.746365e+001	17	5.155949e+000	5.189100e+000	0	0	0	0	0	0	0	0.705678	7.20246	0	0.799285	1	0	43.7787	5.15595	1	0	43.7787	46.1809	46.1809	37.139	0.891679	17.4637	5.15595	0	14.5247	0	0
DATA	76	1	76		 	66	Structural	0		1	1	DarkCorner	DarkCorner	DarkCorner		2262.91	244.614	8.01883	1	8.018826e+000	7.984553e+000	2	0	62	3.830645e+001	38.5	8.681219e+000	8.895600e+000	534	1.710112e+001	17	5.268502e+000	5.745075e+000	0	0	0	0	0	0	0	-5.45416	7.20211	0	0.0509161	1	0	43.7606	5.2685	1	0	43.7606	57.259	57.259	30.961	0.902006	17.1011	5.2685	0	8.63147	0	0
DATA	77	1	77		 	66	Structural	0		1	1	DarkCorner	DarkCorner	DarkCorner		2287.95	245.2	7.92385	1	7.923850e+000	7.892169e+000	1	0	65	4.544615e+001	45	1.267753e+001	1.334340e+001	502	1.730677e+001	17	4.870531e+000	5.745075e+000	0	0	0	0	1	0	0	1.69543	7.20411	0	0.541484	1	0	43.7507	4.87053	1	0	43.7507	44.7812	44.7812	38.1007	0.912817	17.3068	4.87053	0	16.0336	0	0
DATA	78	1	78		 	66	Structural	0		1	1	DarkCorner	DarkCorner	DarkCorner		2312.88	244.966	7.81939	1	7.819393e+000	7.785972e+000	0	0	66	4.053030e+001	39.5	1.085459e+001	1.074885e+001	519	1.742775e+001	17	4.731607e+000	5.189100e+000	0	0	0	0	0	0	0	-3.22067	7.20211	0	0.246924	1	0	43.751	4.73161	1	0	43.751	43.7019	43.7019	33.1849	0.925011	17.4277	4.73161	0	11.3989	0	0
DATA	79	1	79		 	66	Structural	0		1	1	DarkCorner	DarkCorner	DarkCorner		2338.74	245.043	7.70356	1	7.703559e+000	7.670634e+000	1	0	64	4.037500e+001	38	1.037013e+001	1.056353e+001	515	1.721553e+001	17	5.222869e+000	5.930400e+000	0	0	0	0	0	0	0	-3.39434	7.20211	0	0.222477	1	0	43.7693	5.22287	1	0	43.7693	46.1809	46.1809	33.0296	0.93892	17.2155	5.22287	0	11.5371	0	0
DATA	80	1	80		 	66	Structural	0		1	1	DarkCorner	DarkCorner	DarkCorner		2364.5	244.648	7.57836	1	7.578362e+000	7.545971e+000	5	0	61	4.231148e+001	42	1.261684e+001	1.186080e+001	518	1.729730e+001	17	5.496300e+000	5.930400e+000	0	0	0	0	0	0	0	-1.48268	7.20211	0	0.593318	1	0	43.7942	5.4963	1	0	43.7942	57.5363	57.5363	34.9661	0.954431	17.2973	5.4963	0	13.7809	0	0
DATA	81	1	81		 	66	Structural	0		1	1	DarkCorner	DarkCorner	DarkCorner		2389.63	244.596	7.44899	1	7.448988e+000	7.417216e+000	4	0	60	4.413333e+001	44.5	1.196671e+001	1.186080e+001	526	1.750951e+001	17	5.110112e+000	5.189100e+000	0	0	0	0	0	0	0	0.303467	7.20218	0	0.912919	1	0	43.8299	5.11011	1	0	43.8299	57.8122	57.8122	36.7879	0.971008	17.5095	5.11011	0	15.9041	0	0
DATA	82	1	82		 	66	Structural	0		1	1	DarkCorner	DarkCorner	DarkCorner		2415.42	244.573	7.30804	1	7.308043e+000	7.276808e+000	4	0	60	4.325000e+001	43	9.663184e+000	1.037820e+001	521	1.734549e+001	17	5.018775e+000	5.189100e+000	0	0	0	0	0	0	0	-0.624304	7.20211	0	0.822012	1	0	43.8743	5.01877	1	0	43.8743	57.5363	57.5363	35.9046	0.989735	17.3455	5.01877	0	15.3365	0	0
DATA	83	1	83		 	66	Structural	0		1	1	DarkCorner	DarkCorner	DarkCorner		2440.17	245.087	7.16658	1	7.166585e+000	7.135954e+000	2	0	64	4.157813e+001	40.5	1.154399e+001	1.260210e+001	505	1.734455e+001	17	5.015462e+000	5.189100e+000	0	0	0	0	0	0	0	-2.34991	7.20211	0	0.397693	1	0	43.928	5.01546	1	0	43.928	46.8651	46.8651	34.2327	1.00927	17.3446	5.01546	0	13.966	0	0
DATA	84	1	84		 	260	BrightCorner	0		0	1	GE_BrightCorner	GE_BrightCorner	GE_BrightCorner		2465.54	245.063	0	1	4.304803e+002	4.361060e+001	0	0	63	4.880159e+002	495	7.714534e+001	7.931910e+001	519	1.726397e+001	17	5.348625e+000	5.930400e+000	0	0	0	0	0	0	0	444.037	44.984	1	1.926e-161	1	1	43.9791	5.34863	1	0	43.9791	49.8279	49.8279	480.67	1.03149	17.264	5.34863	0	460.728	0	0
DATA	85	1	85		 	260	BrightCorner	0		0	1	GE_BrightCorner	GE_BrightCorner	GE_BrightCorner		2491.09	245.328	0	1	4.248833e+002	4.303229e+001	1	1	64	4.926875e+002	495.5	7.081047e+001	6.171322e+001	530	1.704151e+001	17	5.459091e+000	5.930400e+000	0	0	0	0	0	0	0	448.652	45.4396	1	4.51662e-162	1	1	44.0351	5.45909	1	0	44.0351	45.1352	45.1352	485.342	1.05594	17.0415	5.45909	0	465.729	0	0
DATA	86	2	1		 	260	BrightCorner	0		0	1	GE_BrightCorner	GE_BrightCorner	GE_BrightCorner		370.37	251.63	0	1	4.398571e+002	4.455415e+001	1	0	63	4.903333e+002	486	7.751899e+001	7.413000e+001	223	1.734978e+001	17	4.814916e+000	4.447800e+000	0	0	0	0	0	0	0	446.541	45.2312	1	8.75257e-162	1	1	43.7923	4.81492	1	0	43.7923	48.2044	48.2044	482.988	1.0152	17.3498	4.81492	0	459.665	0	0
DATA	87	2	2		 	66	Structural	0		1	1	DarkCorner	DarkCorner	DarkCorner		396.139	251.75	7.17614	1	7.176140e+000	7.145469e+000	1	0	65	3.995385e+001	41	8.623063e+000	8.895600e+000	218	1.804128e+001	18	5.586615e+000	5.930400e+000	0	0	0	0	0	0	0	-4.04594	7.20211	0	0.146349	1	0	43.9998	5.58662	1	0	43.9998	47.8731	47.8731	32.6084	1.00793	18.0413	5.58662	0	9.03513	0	0
DATA	88	2	3		 	66	Structural	0		1	1	DarkCorner	DarkCorner	DarkCorner		421.284	251.582	7.22256	1	7.222561e+000	7.191692e+000	3	0	62	3.937097e+001	39.5	9.626183e+000	9.451575e+000	223	1.786099e+001	17	5.048722e+000	5.189100e+000	0	0	0	0	0	0	0	-4.8362	7.20211	0	0.0830077	1	0	44.2072	5.04872	1	0	44.2072	46.5243	46.5243	32.0256	1.00145	17.861	5.04872	0	8.21924	0	0
DATA	89	2	4		 	66	Structural	0		1	1	DarkCorner	DarkCorner	DarkCorner		446.29	251.87	7.26673	1	7.266732e+000	7.235674e+000	3	0	63	3.474603e+001	35	8.752821e+000	7.783650e+000	208	1.773077e+001	18	5.129682e+000	5.189100e+000	0	0	0	0	0	0	0	-9.60802	7.20211	0	0.000694315	1	0	44.3541	5.12968	1	0	44.3541	46.1809	46.1809	27.4006	0.995362	17.7308	5.12968	0	3.36209	0	0
DATA	90	2	5		 	66	Structural	0		1	1	DarkCorner	DarkCorner	DarkCorner		471.864	251.636	7.30811	1	7.308110e+000	7.276874e+000	0	0	65	3.816923e+001	37	9.696277e+000	1.037820e+001	224	1.828125e+001	18	5.703150e+000	5.930400e+000	0	0	0	0	0	0	0	-6.34321	7.20211	0	0.0235095	1	0	44.5124	5.70315	1	0	44.5124	45.4864	45.4864	30.8238	0.989726	18.2813	5.70315	0	6.56326	0	0
DATA	91	2	6		 	66	Structural	0		1	1	DarkCorner	DarkCorner	DarkCorner		497.807	252.088	7.34869	1	7.348694e+000	7.317286e+000	2	0	64	4.001563e+001	42	9.837557e+000	9.822225e+000	218	1.802294e+001	18	5.546986e+000	5.745075e+000	0	0	0	0	0	0	0	-4.63654	7.20211	0	0.0963839	1	0	44.6522	5.54699	1	0	44.6522	42.5954	42.5954	32.6702	0.98426	18.0229	5.54699	0	8.18063	0	0
DATA	92	2	7		 	66	Structural	0		1	1	DarkCorner	DarkCorner	DarkCorner		523.418	251.573	7.38459	1	7.384586e+000	7.353024e+000	3	0	61	3.662295e+001	35	9.659475e+000	9.636900e+000	225	1.827111e+001	18	5.078167e+000	5.189100e+000	0	0	0	0	0	0	0	-8.15276	7.20211	0	0.00379981	1	0	44.7757	5.07817	1	0	44.7757	57.5363	57.5363	29.2775	0.979476	18.2711	5.07817	0	4.58442	0	0
DATA	93	2	8		 	66	Structural	0		1	1	DarkCorner	DarkCorner	DarkCorner		548.441	251.765	7.41876	1	7.418756e+000	7.387048e+000	2	0	63	3.728571e+001	37	8.692653e+000	1.186080e+001	214	1.800000e+001	17	4.705406e+000	4.447800e+000	0	0	0	0	0	0	0	-7.59976	7.20211	0	0.00686786	1	0	44.8855	4.70541	1	0	44.8855	46.8651	46.8651	29.9403	0.974965	18	4.70541	0	5.04404	0	0
DATA	94	2	9		 	66	Structural	0		1	1	DarkCorner	DarkCorner	DarkCorner		574.088	251.614	7.45118	1	7.451178e+000	7.419331e+000	2	0	62	4.027419e+001	41	8.751898e+000	8.339625e+000	219	1.781735e+001	17	5.463261e+000	5.930400e+000	0	0	0	0	0	0	0	-4.70453	7.20211	0	0.0916458	1	0	44.9787	5.46326	1	0	44.9787	57.259	57.259	32.9288	0.970723	17.8174	5.46326	0	7.83693	0	0
DATA	95	2	10		 	66	Structural	0		1	1	DarkCorner	DarkCorner	DarkCorner		599.5	251.648	7.4818	1	7.481803e+000	7.449826e+000	2	0	64	3.973438e+001	38	9.887048e+000	1.074885e+001	226	1.848230e+001	18	5.409633e+000	5.930400e+000	0	0	0	0	0	0	0	-5.32728	7.20211	0	0.0564735	1	0	45.0617	5.40963	1	0	45.0617	57.5363	57.5363	32.389	0.966749	18.4823	5.40963	0	7.1074	0	0
DATA	96	2	11	tair|AT1G53280.1|ref|NM_104206|ug|AY056268|ta|TA32223_3702	at|chr1:19870589-19870430	0		390	TTCGACCTTATTATGCTCCCTGGAGGACTTCCTGGTGGTGAGACTCTTAAGAATTGTAAA	2	0	A_84_P816283	AT1G53280	AT1G53280.1	tair|DJ-1 family protein [AT1G53280.1]	624.633	251.596	0	1	3.917787e+003	3.918500e+002	0	2	62	3.818242e+003	3862.5	7.932988e+002	7.223968e+002	220	1.794545e+001	18	5.511857e+000	6.115725e+000	0	0	0	0	0	0	0	3773.11	377.38	1	2.63098e-292	1	1	45.1287	5.51186	1	0	45.1287	57.8122	57.8122	3810.9	0.963073	17.9455	5.51186	0	3785.44	0	0
DATA	97	2	12	tair|AT1G31650.1|ref|NM_102900|ta|TA44218_3702|ta|AV439637	at|chr1:11326522-11326463	0		2014	ATACAACTCCAAGTAGAAGCAGTAGACTGTGGTGTTTGAGTAAAGTGCCTTCTGATACTT	4	0	A_84_P89749	ATROPGEF14/ROPGEF14	AT1G31650.1	tair|ATROPGEF14/ROPGEF14 (KINASE PARTNER PROTEIN-LIKE); Rho guanyl-nucleotide exchange factor/ [AT1G31650.1]	650.418	251.573	0	1	6.821770e+003	6.822183e+002	1	2	61	6.590738e+003	6396	1.566801e+003	1.477411e+003	230	1.806087e+001	18	5.318316e+000	5.930400e+000	0	0	0	0	0	0	0	6545.56	654.595	1	0	1	1	45.1823	5.31832	1	0	45.1823	57.5363	57.5363	6583.39	0.95951	18.0609	5.31832	0	6557.75	0	0
DATA	98	2	13	ug|DR751271	at|chr2:11513826-11513885	0		708	TCACAAAGACGTTAGTGGGAGGAACATGTCGAAGCATTGACTGGTAGTATGAAGAAGATC	6	0	A_84_P799943	DR751271	DR751271	ug|14-L021131-065-005-F02-SeLB MPIZ-ADIS-065d Arabidopsis thaliana cDNA clone 005-F02, mRNA sequence [DR751271]	675.5	251.648	7.56427	1	7.564271e+000	7.531941e+000	2	0	64	4.432813e+001	43	1.124342e+001	1.204613e+001	208	1.806250e+001	18	5.678244e+000	5.930400e+000	0	0	0	0	0	0	0	-0.902858	7.20211	0	0.744956	1	0	45.231	5.67824	1	0	45.231	57.5363	57.5363	36.9827	0.956209	18.0625	5.67824	0	11.1772	1	0
DATA	99	2	14	tair|AT1G51270.2|tair|AT1G51270.1|ref|NM_104005|ref|NM_001084226	at|chr1:19013787-19013846	0		1300	ACCGGAGTGAGCCTGAGAGAATACAGAAATGGAAGGAAGCTTTATCATCAGTTTTCAGTA	8	0	A_84_P752993	AT1G51270	AT1G51270.2	tair|similar to transmembrane receptor [Arabidopsis thaliana] (TAIR:AT5G45000.1); similar to unnamed protein product [Vitis vinifera] (GB:CAO24545.1); contains InterPro domain Toll-Interleukin receptor; (InterPro:IPR000157); contains InterPro domain PapD-	700.559	252.221	0	1	3.237267e+002	3.324311e+001	2	0	63	3.537619e+002	337	7.895052e+001	6.745830e+001	201	1.777612e+001	18	4.936054e+000	5.189100e+000	0	0	0	0	0	0	0	308.506	31.6801	1	2.55435e-139	1	1	45.256	4.93605	1	0	45.256	46.8651	46.8651	346.416	0.952983	17.7761	4.93605	0	320.443	0	0
DATA	100	2	15	tair|AT5G45570.1|ref|NM_123925|tc|NP236795	at|chr5:18491475-18491600	0		1680	TTTGATGATGATGTTGTGGATGTCACTGACAAGATGGCTAATAAGGCAACGGCTGATGCA	10	0	A_84_P610057	AT5G45570	AT5G45570.1	tair|Ulp1 protease family protein [AT5G45570.1]	725.97	251.925	7.61368	1	7.613681e+000	7.587114e+000	1	0	67	4.813433e+001	47	9.086946e+000	8.524950e+000	218	1.779817e+001	17	5.490301e+000	5.189100e+000	0	0	0	0	0	0	0	2.85988	7.20779	0	0.303637	1	0	45.2744	5.4903	1	0	45.2744	46.8651	46.8651	40.7889	0.950004	17.7982	5.4903	0	14.6655	1	0
DATA	101	2	16	tair|AT1G11650.1|tair|AT1G11650.2|ref|NM_179310|ref|NM_101037	at|chr1:3918053-3918112	0		1451	GTCTTTGCTTTTCTCTAGGTGTGTGTTGAGTTTTTAACTCTTAATAATGTTTCTGCGATG	12	0	A_84_P505397	ATRBP45B	AT1G11650.1	tair|ATRBP45B; RNA binding [AT1G11650.1]	751.633	251.596	0	1	5.635370e+004	5.635375e+003	0	0	64	5.341870e+004	44968	1.370202e+004	2.048712e+004	223	1.983857e+001	20	6.921109e+000	7.783650e+000	0	0	0	0	0	0	0	53373.4	5337.35	1	0	1	1	45.2845	6.92111	1	0	45.2845	57.8122	57.8122	53411.4	0.947115	19.8386	6.92111	0	53385.1	0	0
DATA	102	2	17	tair|AT1G07420.2|tair|AT1G07420.1|ref|NM_202048|ref|NM_100616	at|chr1:2278975-2279034	0		501	AATAACACACCTGCAGCCCAAGGAAAATGTATTACTCGCCTGTTGCTTTATCATTTCTCC	14	0	A_84_P822107	SMO2-2	AT1G07420.2	tair|SMO2-2 (sterol 4-alpha-methyl-oxidase 2); C-4 methylsterol oxidase [AT1G07420.2]	777.418	251.573	0	1	4.658693e+002	4.720717e+001	1	2	61	4.851803e+002	478	1.410490e+002	1.312101e+002	224	1.801786e+001	17	5.547968e+000	5.930400e+000	0	0	0	0	0	0	0	439.901	44.5758	1	7.15287e-161	1	1	45.2788	5.54797	1	0	45.2788	57.5363	57.5363	477.835	0.944259	18.0179	5.54797	0	451.426	0	0
DATA	103	2	18	tair|AT1G49760.1|ref|NM_103863|ta|TA31079_3702|tc|TC307228	at|chr1:18423489-18423548	0		2343	GGAGAATCAGAAACAGAGTTGTTCTTGAAAGTTTTGGATTTTTGAGTTTTTGTTTTGGGC	16	0	A_84_P123752	PAB8	AT1G49760.1	tair|PAB8 (POLY(A) BINDING PROTEIN 8); RNA binding / translation initiation factor [AT1G49760.1]	802.5	251.648	0	1	1.682563e+004	1.682581e+003	1	4	61	1.588736e+004	15436	3.578749e+003	3.026728e+003	216	1.810185e+001	18	5.593917e+000	5.930400e+000	0	0	0	0	0	0	0	15842.1	1584.22	1	0	1	1	45.2776	5.59392	1	0	45.2776	57.5363	57.5363	15880	0.941545	18.1019	5.59392	0	15853.5	0	0
DATA	104	2	19	tair|AT3G01820.1|ref|NM_111048|ta|TA25780_3702|ta|BU635424	at|chr3:294364-294305	0		600	ACCTCGTTGTCAATCTCAAATGCTCTGAAGACCATCTGGTAAACCGGAATGAAACAGCTC	18	0	A_84_P10748	AT3G01820	AT3G01820.1	tair|adenylate kinase family protein [AT3G01820.1]	827.313	252.313	0	1	6.699096e+003	6.699535e+002	0	0	64	6.334609e+003	5977	1.525648e+003	1.490940e+003	197	1.835025e+001	18	5.328415e+000	5.930400e+000	0	0	0	0	0	0	0	6289.35	628.976	1	1.4822e-323	1	1	45.2584	5.32841	1	0	45.2584	45.835	45.835	6327.26	0.938836	18.3503	5.32841	0	6300.59	0	0
DATA	105	2	20	tair|AT1G23550.1|ref|NM_102204|ta|TA40610_3702|ta|TA40609_3702	at|chr1:8352139-8352198	0		1008	GGAAGATGAGAGAAGTGGCTGGAGATAATCTTTTGGCTGAGATAATCAAGAATCACAAAA	20	0	A_84_P23645	SRO2	AT1G23550.1	tair|SRO2 (SIMILAR TO RCD ONE 2); NAD+ ADP-ribosyltransferase [AT1G23550.1]	852.697	252.318	0	1	5.089491e+002	5.147303e+001	2	0	62	5.217097e+002	473.5	1.374298e+002	1.347313e+002	201	1.824876e+001	18	4.999781e+000	5.189100e+000	0	0	0	0	0	0	0	476.482	48.1895	1	9.72629e-166	1	1	45.2272	4.99978	1	0	45.2272	45.835	45.835	514.364	0.936208	18.2488	4.99978	0	487.569	0	0
DATA	106	2	21	ta|TA29683_3702|ta|TA29681_3702|ta|TA29680_3702|ta|BP808144	at|chr5:3555480-3555539	0		149	TATCATAGCAAAACTCACATCTATGAAGAGAACCTGGTGGACGAGGATCTCAGATCAGGG	22	0	A_84_P812638	TA29683_3702	TA29683_3702	Unknown	878.094	252.328	0	1	7.532519e+002	7.571918e+001	1	0	65	7.484308e+002	733	1.622625e+002	1.690164e+002	212	1.791038e+001	18	5.341112e+000	5.930400e+000	0	0	0	0	0	0	0	703.243	70.6922	1	1.69339e-189	1	1	45.1873	5.34111	1	0	45.1873	45.1352	45.1352	741.085	0.93361	17.9104	5.34111	0	714.178	0	0
DATA	107	2	22	tair|AT2G32410.1|tair|AT2G32410.2|ref|NM_001036388|ref|NM_128800	at|chr2:13767750-13767910	0		1592	TCAAGCTCATCACAAAGCAGTTTGTTCCCAAGCGAGGAACTTTCATCTTCAACGGCATTG	24	0	A_84_P15378	AXL	AT2G32410.1	tair|AXL (AXR1-LIKE); catalytic [AT2G32410.1]	903.433	252.239	0	1	1.253304e+003	1.255689e+002	0	0	65	1.212031e+003	1222	2.832696e+002	2.980026e+002	212	1.806132e+001	18	5.002465e+000	5.189100e+000	0	0	0	0	0	0	0	1166.88	116.911	1	1.82811e-220	1	1	45.1458	5.00247	1	0	45.1458	46.5243	46.5243	1204.69	0.931047	18.0613	5.00247	0	1177.67	0	0
DATA	108	2	23	tair|AT3G21220.1|ref|NM_113017|ta|TA37444_3702|ta|TA37443_3702	at|chr3:7446861-7446920	0		1098	ATGGTCAGCTCAACAGCTTTTGCAGCATCCTTTCATACTTAAAGCTACCGGTGGTCCTAA	26	0	A_84_P17406	ATMKK5	AT3G21220.1	tair|ATMKK5 (MITOGEN-ACTIVATED PROTEIN KINASE KINASE 5); kinase [AT3G21220.1]	928.841	252.365	0	1	4.900446e+003	4.901060e+002	0	0	65	4.594954e+003	4323	1.102109e+003	1.224628e+003	199	1.769347e+001	17	5.460742e+000	5.189100e+000	0	0	0	0	0	0	0	4549.86	455.043	1	9.07494e-304	1	1	45.0976	5.46074	1	0	45.0976	44.7812	44.7812	4587.61	0.928458	17.6935	5.46074	0	4560.5	0	0
DATA	109	2	24	tair|AT1G20540.1|ref|NM_101904|tc|NP221333|tc|TC301737	at|chr1:7113235-7113294	0		353	CTGAATTCTCCACAATTGGAGCGTGTTGCTTCTCTTGATGCTCATGTTGGTAAGATTAAT	28	0	A_84_P867803	AT1G20540	AT1G20540.1	tair|transducin family protein / WD-40 repeat family protein [AT1G20540.1]	955	251.681	0	0	8.276005e+002	8.312481e+001	3	2	60	8.113000e+002	793	1.510650e+002	1.486307e+002	229	1.836681e+001	18	5.830646e+000	5.930400e+000	0	0	0	0	0	0	0	766.256	76.9633	1	9.64706e-195	1	1	45.0437	5.83065	1	0	45.0437	65	65	803.955	0.925877	18.3668	5.83065	0	776.76	0	0
DATA	110	2	25	tair|AT2G05790.1|ref|NM_126593|ta|TA35125_3702|ta|TA35126_3702	at|chr2:2200853-2200912	0		1519	CTTCGTTTGCTTTCAATAGTTATTACCAGAAGAAGGGTCGTGCCGGTGGGAGTTGTTACT	30	0	A_84_P18216	AT2G05790	AT2G05790.1	tair|glycosyl hydrolase family 17 protein [AT2G05790.1]	980.5	251.648	0	1	3.037888e+004	3.037898e+003	1	4	61	2.809300e+004	26938	6.079747e+003	6.114984e+003	214	1.780374e+001	17	6.038902e+000	6.671700e+000	0	0	0	0	0	0	0	28048	2804.81	1	0	1	1	44.9808	6.0389	1	0	44.9808	57.5363	57.5363	28085.7	0.923274	17.8037	6.0389	0	28058.4	0	0
DATA	111	2	26	tc|NP188002	at|chr4:14445016-14444957	0		340	ATCTCTCGATCAAAATCGAATCGAAGCAAAGTTTCAATAGAGGGGAACGGAACTCACTCG	32	0	A_84_P840018	NP188002	NP188002	tc|GB|AL161574.2|CAB79690.1 hypothetical protein [NP188002]	1005.64	252.295	7.85671	1	7.856712e+000	7.823131e+000	0	0	66	4.413636e+001	43	1.092757e+001	1.186080e+001	213	1.834742e+001	18	5.573815e+000	5.930400e+000	0	0	0	0	0	0	0	-0.784624	7.20211	0	0.777398	1	0	44.921	5.57381	1	0	44.921	44.0646	44.0646	36.791	0.920618	18.3474	5.57381	0	9.42542	1	0
DATA	112	2	27	tair|AT1G67400.1|ref|NM_105407|ug|AK175216|ta|TA50182_3702	at|chr1:25251839-25251780	0		838	GGGCAGCTTGAGAGAGAGCTGATGATGGATGATGTTTTCAGAATTGAGGATATGCCTTCT	34	0	A_84_P14198	AT1G67400	AT1G67400.1	tair|similar to phagocytosis and cell motility protein ELMO1-related [Arabidopsis thaliana] (TAIR:AT3G43400.1); similar to phagocytosis and cell motility protein ELMO1, putative, expressed [Oryza sativa (japonica cultivar-group)] (GB:ABA93689.2); contains	1030.55	252.13	0	1	2.178219e+003	2.179631e+002	1	0	62	2.044548e+003	1880	5.535621e+002	5.717276e+002	207	1.847826e+001	18	5.846604e+000	6.301050e+000	0	0	0	0	0	0	0	1999.69	200.099	1	1.96383e-253	1	1	44.8571	5.8466	1	0	44.8571	47.2035	47.2035	2037.2	0.91804	18.4783	5.8466	0	2009.77	0	0
DATA	113	2	28	tair|AT1G31420.1|ref|NM_102881|ta|TA37070_3702|ta|TA37069_3702	at|chr1:11253308-11253367	0		1916	AAGGGATATTGTTGATCCAAACTGTGAAGGAATGCAGATGGAGAGCCTTGACGCTCTACT	36	0	A_84_P21905	AT1G31420	AT1G31420.1	tair|leucine-rich repeat transmembrane protein kinase, putative [AT1G31420.1]	1055.85	252.258	0	1	1.391462e+004	1.391484e+003	0	0	66	1.278165e+004	12083	2.809213e+003	3.144780e+003	218	1.867890e+001	18	5.455105e+000	5.189100e+000	0	0	0	0	0	0	0	12736.9	1273.71	1	0	1	1	44.7814	5.4551	1	0	44.7814	44.7812	44.7812	12774.3	0.915359	18.6789	5.4551	0	12746.8	0	0
DATA	114	2	29	tair|AT4G27030.1|ref|NM_118837	at|chr4:13572859-13572918	0		932	ACCTAGGTCATGGAGTGAGCCAAACTCTGACTGGATAGAAGAAACCGAAATCTCCAACAA	38	0	A_84_P15740	AT4G27030	AT4G27030.1	tair|small conjugating protein ligase [AT4G27030.1]	1081.48	252.348	0	1	1.337211e+004	1.337234e+003	0	1	64	1.224822e+004	11603.5	2.680900e+003	2.651815e+003	205	1.841951e+001	18	5.555390e+000	5.930400e+000	0	0	0	0	0	0	0	12203.5	1220.37	1	0	1	1	44.7137	5.55539	1	0	44.7137	45.835	45.835	12240.9	0.912609	18.4195	5.55539	0	12213.3	0	0
DATA	115	2	30	tair|AT5G65580.1|ref|NM_125956|ta|TA49692_3702|ta|CNS0A6EN	at|chr5:26225026-26225085	0		146	TTTCATGAGCGTGATGGAAGTTGATGCTGATTCTTCTTCGACCAAGATGATGCCTCAGAC	40	0	A_84_P505320	AT5G65580	AT5G65580.1	tair|unknown protein [AT5G65580.1]	1107.5	251.648	0	1	6.167580e+001	1.003490e+001	0	0	66	1.007273e+002	95	2.919618e+001	3.020797e+001	223	1.869058e+001	18	6.005122e+000	5.930400e+000	0	0	0	0	0	0	0	56.115	9.13014	1	1.37201e-043	1	1	44.6123	6.00512	1	0	44.6123	57.5363	57.5363	93.3819	0.909839	18.6906	6.00512	0	65.787	0	0
DATA	116	2	31	tair|AT3G61060.2|tair|AT3G61060.1|ref|NM_202741|ref|NM_115970	at|chr3:22615196-22615255	0		1016	GAATCAAATTCTCCATGACTCAAATCGATTGCACTCACACGAAAGGTGGGCTATGCATAG	42	0	A_84_P789365	ATPP2-A13	AT3G61060.2	tair|ATPP2-A13 [AT3G61060.2]	1132.39	252.129	0	1	3.177166e+003	3.178158e+002	0	0	65	2.926354e+003	2797	6.942268e+002	7.761411e+002	200	1.888000e+001	19	4.774892e+000	4.633125e+000	0	0	0	0	0	0	0	2881.85	288.275	1	8.30791e-276	1	1	44.5043	4.77489	1	0	44.5043	47.2035	47.2035	2919.01	0.90705	18.88	4.77489	0	2891.36	0	0
DATA	117	2	32		 	1028	E1A	0		44	1	(+)E1A_r60_3	E1A_r60_3	E1A_r60_3		1158.37	251.596	7.9996	1	7.999599e+000	7.965408e+000	0	0	64	4.417188e+001	45	1.151335e+001	1.352873e+001	221	1.895928e+001	18	6.379168e+000	6.671700e+000	0	0	0	0	0	0	0	-0.174487	7.20211	0	0.949863	1	0	44.3464	6.37917	1	0	44.3464	57.8122	57.8122	36.8265	0.904174	18.9593	6.37917	0	9.15485	1	0
DATA	118	2	33	tair|AT2G22960.1|ref|NM_127861|tc|NP455784|tc|NP456258	at|chr2:9777994-9778053	0		20	GTTGCTGCTTCTTCTTTTACTTGTTTTAAGACATCATGCTGAATCTGGCTCTATCGTCAA	46	0	A_84_P63574	AT2G22960	AT2G22960.1	tair|serine carboxypeptidase S10 family protein [AT2G22960.1]	1183.14	251.917	0	1	3.766832e+001	8.833938e+000	3	0	63	7.819048e+001	78	1.757459e+001	1.890315e+001	208	1.840865e+001	18	5.603770e+000	5.930400e+000	0	0	0	0	0	0	0	33.9514	7.96225	1	5.74549e-024	1	0	44.2391	5.60377	1	0	44.2391	46.8651	46.8651	70.8451	0.901325	18.4087	5.60377	0	43.1407	0	0
DATA	119	2	34	tair|AT5G40430.1|ref|NM_123407|ug|AF175986|ta|TA52846_3702	at|chr5:16193750-16193691	0		675	ATATCACCTTATATTCCGATGCCAAAAGAAAACTATACTCTGGAGGTTTGTGAATCACTG	48	0	A_84_P18744	MYB22	AT5G40430.1	tair|MYB22 (myb domain protein 22); DNA binding / transcription factor [AT5G40430.1]	1209	251.681	8.05148	1	8.051480e+000	8.017067e+000	2	0	63	3.980952e+001	39	1.130352e+001	1.149015e+001	224	1.889732e+001	18	5.780219e+000	5.189100e+000	0	0	0	0	0	0	0	-4.31406	7.20211	0	0.121618	1	0	44.1236	5.78022	1	1	44.1236	58.0869	58.0869	32.4641	0.898347	18.8973	5.78022	0	4.74175	1	0
DATA	120	2	35	tair|AT3G62000.1|ref|NM_116065|ug|AY070483|ta|TA47008_3702	at|chr3:22970751-22970605	0		721	GCATGGACGAGTTTCGGATCCTATGGTGAATGATGCGAAGACCATCAGCATTAGGAATTT	50	0	A_84_P22268	AT3G62000	AT3G62000.1	tair|O-methyltransferase family 3 protein [AT3G62000.1]	1233.71	251.912	0	1	2.786530e+003	2.787690e+002	0	0	66	2.539167e+003	2312.5	6.938489e+002	7.690988e+002	220	1.802273e+001	17	5.589817e+000	5.189100e+000	0	0	0	0	0	0	0	2495.15	249.619	1	5.51087e-267	1	1	44.0178	5.58982	1	0	44.0178	45.835	45.835	2531.82	0.895432	18.0227	5.58982	0	2504.08	0	0
DATA	121	2	36	tair|AT4G04730.1|ref|NM_116711|tc|TC304004	at|chr4:2402135-2402076	0		212	GATTACTTATGGAGTAAGGCAAGTTTTTGAGGTGGGAAAATCATCAAGAGGTGCTCAAGA	52	0	A_84_P17565	AT4G04730	AT4G04730.1	tair|similar to unknown protein [Arabidopsis thaliana] (TAIR:AT2G13500.1); similar to unknown protein [Arabidopsis thaliana] (TAIR:AT2G31590.1) [AT4G04730.1]	1259.5	251.648	8.10528	1	8.105285e+000	8.070642e+000	2	0	64	4.379688e+001	44	1.107719e+001	1.111950e+001	212	1.826887e+001	18	5.259014e+000	4.633125e+000	0	0	0	0	0	0	0	-0.131043	7.20211	0	0.962335	1	0	43.9279	5.25901	1	0	43.9279	57.5363	57.5363	36.4515	0.892384	18.2689	5.25901	0	8.70804	1	0
DATA	122	2	37	tair|AT3G02555.1|ref|NM_111123|ta|TA44886_3702|ta|AV441237	at|chr3:539844-539785	0		770	TCTACCGTAATTAAGAGGTAAGGTCGAGACTTTATGTGTTAACTTCTTATTTCTGAAGTC	54	0	A_84_P553584	AT3G02555	AT3G02555.1	tair|similar to unknown protein [Arabidopsis thaliana] (TAIR:AT5G16110.1); similar to hypothetical protein [Cleome spinosa] (GB:ABD96883.1) [AT3G02555.1]	1284.63	252	0	1	2.847835e+003	2.848986e+002	0	0	65	2.576615e+003	2441	5.487763e+002	6.034182e+002	199	1.798995e+001	18	5.271411e+000	5.189100e+000	0	0	0	0	0	0	0	2532.7	253.373	1	6.70742e-268	1	1	43.9107	5.27141	1	0	43.9107	48.5334	48.5334	2569.27	0.889344	17.9899	5.27141	0	2541.52	0	0
DATA	123	2	38	ta|TA42621_3702	at|chr3:001047416-001047466	0		729	TTTGGTCTTCTTCTGTACCGAATATTTGCCCACTTGGGCTTTATAAAACATATTGGGCAT	56	0	A_84_P826646	TA42621_3702	TA42621_3702	Unknown	1310.16	252.25	0	1	2.200495e+002	2.345762e+001	1	1	64	2.388750e+002	232	4.157437e+001	3.465577e+001	210	1.874762e+001	18	6.020548e+000	5.930400e+000	0	0	0	0	0	0	0	195.016	20.789	1	9.64812e-112	1	1	43.8593	6.02055	1	0	43.8593	45.4864	45.4864	231.53	0.886236	18.7476	6.02055	0	203.783	0	0
DATA	124	2	39	tair|AT5G28830.1|ref|NM_122766|ta|TA45486_3702|tc|TC298348	at|chr5:10858273-10858332	0		859	TCTCAGTTGAATAACAAAGAGAATGCTTCTACAAAAGAGGAGTTTATGGATGCTCTAAAG	58	0	A_84_P607354	AT5G28830	AT5G28830.1	tair|calcium-binding EF hand family protein [AT5G28830.1]	1335.55	252.043	0	1	8.003983e+002	8.045420e+001	0	0	62	7.506452e+002	723	1.791384e+002	2.170156e+002	204	1.812255e+001	17	5.427505e+000	5.930400e+000	0	0	0	0	0	0	0	706.872	71.0531	1	8.20974e-190	1	1	43.7736	5.42751	1	0	43.7736	47.5395	47.5395	743.3	0.88315	18.1225	5.42751	0	715.57	0	0
DATA	125	2	40	tair|AT5G06580.1|ref|NM_120741|ta|TA45806_3702|tc|TC287648	at|chr5:2011564-2011505	0		1692	AAGAGAATCAAGAAAACGTTGGACCCAAACGATATCATGAACCCGGGAAAGTTAATTCCT	60	0	A_84_P18667	AT5G06580	AT5G06580.1	tair|FAD linked oxidase family protein [AT5G06580.1]	1360.71	251.894	0	1	4.734445e+003	4.735152e+002	0	0	66	4.210409e+003	3902.5	1.036944e+003	1.120290e+003	215	1.850233e+001	18	5.506898e+000	5.930400e+000	0	0	0	0	0	0	0	4166.67	416.729	1	2.21266e-298	1	1	43.737	5.5069	1	0	43.737	45.835	45.835	4203.06	0.880076	18.5023	5.5069	0	4175.36	0	0
DATA	126	2	41	tair|AT5G65410.1|ref|NM_125939|ta|TA43005_3702|ta|DR355532	at|chr5:26154120-26154179	0		800	TTAAGGTTTGGTTACATAACAACAAACACACTCTTGGTAAGTCGCCTTCACCACTTCATC	62	0	A_84_P290774	ATHB25/ZFHD2	AT5G65410.1	tair|ATHB25/ZFHD2 (ZINC FINGER HOMEODOMAIN 2); transcription factor [AT5G65410.1]	1386.23	252.116	0	1	7.592778e+003	7.593222e+002	0	0	66	6.702061e+003	6376.5	1.504868e+003	1.560251e+003	208	1.823077e+001	18	5.333751e+000	5.930400e+000	0	0	0	0	0	0	0	6658.36	665.875	1	0	1	1	43.6974	5.33375	1	0	43.6974	46.5243	46.5243	6694.72	0.876934	18.2308	5.33375	0	6667.03	0	0
DATA	127	2	42	tair|AT3G12340.1|ref|NM_112068|ug|EF183406|tc|NP396415	at|chr3:3926289-3926230	0		957	GAAGTTGAAAGACACCGGGAACTTGTTTGATTCAAACTTGGGAGAAGATCCACTAAGATT	64	0	A_84_P508409	AT3G12340	AT3G12340.1	tair|FK506 binding / peptidyl-prolyl cis-trans isomerase [AT3G12340.1]	1411.41	252	0	1	1.964062e+003	1.965790e+002	0	0	65	1.759969e+003	1659	4.548326e+002	4.566408e+002	205	1.825366e+001	18	5.100370e+000	4.447800e+000	0	0	0	0	0	0	0	1716.31	171.782	1	4.44536e-244	1	1	43.6582	5.10037	1	0	43.6582	49.1849	49.1849	1752.62	0.873858	18.2537	5.10037	0	1724.98	0	0
DATA	128	2	43	tair|AT1G62500.1|ref|NM_104929|ta|TA26357_3702|ta|DR252567	at|chr1:23135854-23135913	0		144	GAGAGTTTTGGCTTCCTTCTTTGTTTTCTTAATCTTCACGGTCATCACATTGCCTCCCAC	66	0	A_84_P850575	AT1G62500	AT1G62500.1	tair|protease inhibitor/seed storage/lipid transfer protein (LTP) family protein [AT1G62500.1]	1437.25	252.206	0	1	6.782544e+001	1.069687e+001	1	1	62	1.027258e+002	101.5	1.785568e+001	1.612328e+001	206	1.801942e+001	18	5.074048e+000	4.447800e+000	0	0	0	0	0	0	0	59.0555	9.31375	1	5.94717e-046	1	1	43.6703	5.07405	1	0	43.6703	46.1809	46.1809	95.3804	0.870699	18.0194	5.07405	0	67.7719	0	0
DATA	129	2	44	tair|AT5G41765.1|ref|NM_148069	at|chr5:16733863-16733804	0		375	TTACTTAAGATAGAACAAGCCAATTTCACATCACATCCCCAAATAAGTTTCAACAACTCG	68	0	A_84_P541585	AT5G41765	AT5G41765.1	tair|similar to unknown protein [Arabidopsis thaliana] (TAIR:AT4G00232.1); contains InterPro domain Protein of unknown function DUF573 (InterPro:IPR007592) [AT5G41765.1]	1463	252	8.3368	1	8.336801e+000	8.301169e+000	2	0	67	4.211940e+001	42	1.191704e+001	1.186080e+001	214	1.903271e+001	18	6.056375e+000	6.671700e+000	0	0	0	0	0	0	0	-1.56716	7.20211	0	0.57246	1	0	43.6866	6.05637	1	0	43.6866	54.9904	54.9904	34.774	0.867602	19.0327	6.05637	0	7.218	1	0
DATA	130	2	45	tair|AT1G73490.1|ref|NM_106008|ug|BT002025|ta|TA36520_3702	at|chr1:27637385-27637326	0		703	TTATAGGCCATGGCTTGTTTTAAAAGCCATGTCAGATGCCTGCTTTGAATATCACCAGAG	70	0	A_84_P786741	AT1G73490	AT1G73490.1	tair|RNA recognition motif (RRM)-containing protein [AT1G73490.1]	1487.64	252.258	0	1	7.196990e+003	7.197472e+002	1	2	61	6.266639e+003	6166	8.428571e+002	8.347038e+002	196	1.902551e+001	19	5.829576e+000	5.930400e+000	0	0	0	0	0	0	0	6222.9	622.332	1	5.92879e-323	1	1	43.7384	5.82958	1	0	43.7384	46.1809	46.1809	6259.29	0.864653	19.0255	5.82958	0	6231.79	0	0
DATA	131	2	46	tair|AT3G31475.1	at|chr3:12823913-12823972	0		803	AGATCTTTAAAACCTTCAATGGATAGCGTCTCCGCCATGGATCTTTGAAACTCGATCACA	72	0	A_84_P759401	AT3G31475	AT3G31475.1	tair|transposable element gene [AT3G31475.1]	1513.06	251.844	0	1	9.443834e+000	8.411214e+000	0	0	66	5.189394e+001	49	1.381541e+001	1.389937e+001	229	1.919214e+001	19	5.534400e+000	5.930400e+000	0	0	0	0	0	0	0	8.13775	7.24794	1	0.0038629	1	0	43.7562	5.5344	1	0	43.7562	45.835	45.835	44.5485	0.8617	19.1921	5.5344	0	17.1113	1	0
DATA	132	2	47	tair|AT1G74410.1|ref|NM_106101|ta|TA34955_3702|ta|AA395606	at|chr1:27971281-27971340	0		782	TTGATAAATGGCTCATCAGACACGGGTCATGCCCCATTTGCAGACAGGCAGTTAAAGATT	74	0	A_84_P12433	AT1G74410	AT1G74410.1	tair|zinc finger (C3HC4-type RING finger) family protein [AT1G74410.1]	1538.23	252.116	0	1	3.870783e+003	3.871691e+002	0	0	66	3.368045e+003	3206.5	6.936274e+002	7.450065e+002	213	1.873709e+001	19	5.568305e+000	5.930400e+000	0	0	0	0	0	0	0	3324.25	332.503	1	1.49749e-284	1	1	43.7978	5.56831	1	0	43.7978	46.5243	46.5243	3360.7	0.858805	18.7371	5.56831	0	3333.33	0	0
DATA	133	2	48	tair|AT5G45680.1|ref|NM_123935|ta|TA38394_3702|tc|NP506822	at|chr5:18548745-18549147	0		462	ATCAAGGAATCCTTGGCTCTGATGGAATTCCTCCTATGCTTACTGGTGGGAAACGAACAT	76	0	A_84_P23492	AT5G45680	AT5G45680.1	tair|FK506-binding protein 1 (FKBP13) [AT5G45680.1]	1563.87	252.145	0	1	1.519397e+004	1.519420e+003	0	0	67	1.304918e+004	12288	2.428403e+003	2.694625e+003	211	1.915166e+001	19	5.592149e+000	5.930400e+000	0	0	0	0	0	0	0	13005.3	1300.55	1	0	1	1	43.8546	5.59215	1	0	43.8546	45.4864	45.4864	13041.8	0.855953	19.1517	5.59215	0	13014.5	0	0
DATA	134	2	49	tair|AT1G73360.1|ref|NM_105996|ta|TA47159_3702|tc|TC281723	at|chr1:27582472-27582413	0		2951	TCCTTCTTTTGCCTTCAATGCCAGAGAGAGAGAAGAGAAGCTCATTAACTCCAATTGTTC	78	0	A_84_P226439	HDG11	AT1G73360.1	tair|HDG11 (HOMEODOMAIN GLABROUS11); DNA binding / transcription factor [AT1G73360.1]	1589.27	251.896	0	1	6.461643e+002	6.516541e+001	0	0	66	5.952424e+002	601.5	1.233907e+002	1.288009e+002	221	1.786425e+001	18	4.925780e+000	4.447800e+000	0	0	0	0	0	0	0	551.335	55.602	1	1.22867e-174	1	1	43.907	4.92578	1	0	43.907	45.835	45.835	587.897	0.853244	17.8643	4.92578	0	560.688	0	0
DATA	135	2	50		 	0		0		80	1	ETG02_36680	ETG02_36680	ETG02_36680		1615.5	252	8.50399	0	8.503990e+000	8.468238e+000	1	0	61	4.481967e+001	45	1.278868e+001	1.408470e+001	211	1.789100e+001	17	4.802030e+000	4.818450e+000	0	0	0	0	0	0	0	0.853713	7.20262	0	0.758389	1	0	43.966	4.80203	1	0	43.966	65	65	37.4743	0.850545	17.891	4.80203	0	10.3571	1	0
DATA	136	2	51	tair|AT5G17920.2|tair|AT5G17920.1|ref|NM_001085130|ref|NM_121798	at|chr5:5939008-5939069	0		2218	AAGAATACCATCTTCTGAGAAATCCCAGACAGGTCAACAAGATGCTTGCTGTCCTAGAGC	82	0	A_84_P806626	ATCIMS	AT5G17920.2	tair|ATCIMS (COBALAMIN-INDEPENDENT METHIONINE SYNTHASE) [AT5G17920.2]	1640.5	252	0	1	7.843810e+004	7.843814e+003	0	3	59	6.656827e+004	51474	9.041201e+003	-1.053313e+004	203	1.873399e+001	18	5.609237e+000	5.189100e+000	0	0	0	0	0	0	0	66524.3	6652.43	1	0	1	1	44.0205	5.60924	1	0	44.0205	54.1152	54.1152	66560.9	0.848111	18.734	5.60924	0	66533.9	0	0
DATA	137	2	52	tair|AT3G20170.1|ref|NM_112908|ta|TA50016_3702|tc|TC299465	at|chr3:7043187-7043246	0		1454	CTTGCCCATGACCATGATCTTCCATGATCTGAAGGGCAAATTAAGCTTCCCATCTGTTTT	84	0	A_84_P597258	AT3G20170	AT3G20170.1	tair|armadillo/beta-catenin repeat family protein [AT3G20170.1]	1665.25	252	0	1	3.122327e+003	3.123488e+002	0	0	65	2.685092e+003	2595	4.366599e+002	3.758391e+002	205	1.674634e+001	16	4.854152e+000	4.447800e+000	0	0	0	0	0	0	0	2641.01	264.199	1	1.83145e-270	1	1	44.0815	4.85415	1	0	44.0815	49.1849	49.1849	2677.75	0.845847	16.7463	4.85415	0	2650.83	0	0
DATA	138	2	53	tair|AT5G44200.1|tair|AT5G44200.2|ref|NM_123787|ref|NM_001085236	at|chr5:17819053-17819041	0		460	GCAGTCAAGTATATAAGTGGGGACTATTCTCGATGACCGGCCTATTTCGTGTGGATTTTG	86	0	A_84_P824378	CBP20	AT5G44200.1	tair|CBP20 (CAP-BINDING PROTEIN 20); RNA binding [AT5G44200.1]	1690.84	252.103	0	1	2.896800e+003	2.898057e+002	1	0	65	2.488108e+003	2287	6.765197e+002	6.323289e+002	224	1.819643e+001	17	5.607233e+000	5.930400e+000	0	0	0	0	0	0	0	2443.94	244.5	1	1.02506e-265	1	1	44.1643	5.60723	1	0	44.1643	46.5243	46.5243	2480.76	0.84367	18.1964	5.60723	0	2453.95	0	0
DATA	139	2	54	tair|AT1G78670.1|ref|NM_106514|ta|TA33496_3702|ta|AI099918	at|chr1:29598003-29598062	0		1070	TTCTGAGAAAGTGCTGAGCAATCTCATCTACAACTACAAGCCTACGTACTCCGGATACAA	88	0	A_84_P14236	ATGGH3	AT1G78670.1	tair|ATGGH3 (GAMMA-GLUTAMYL HYDROLASE 3); gamma-glutamyl hydrolase [AT1G78670.1]	1716.36	252.258	0	1	1.786536e+004	1.786557e+003	0	1	63	1.508129e+004	14660	2.849930e+003	2.783211e+003	200	1.771500e+001	17.5	4.854027e+000	5.189100e+000	0	0	0	0	0	0	0	15037.1	1503.72	1	0	1	1	44.2315	4.85403	1	0	44.2315	46.1809	46.1809	15073.9	0.841688	17.715	4.85403	0	15047.2	0	0
DATA	140	2	55	tair|AT4G38215.1|ref|NR_023059	at|chr4:17923850-17923909	0		524	TCACAGGTGGCAGACAAAAGTGATGCGTTTGAGAGAGTTTTGGGGGTTCCTTTTGATCAT	90	0	A_84_P726318	AT4G38215	AT4G38215.1	tair|other RNA [AT4G38215.1]	1741.79	252.123	0	1	2.059048e+002	2.230448e+001	7	0	59	2.172203e+002	215	4.303129e+001	3.669435e+001	210	1.770952e+001	18	4.859402e+000	5.189100e+000	0	0	0	0	0	0	0	172.949	18.7346	1	1.28917e-104	1	1	44.2712	4.8594	1	0	44.2712	47.8731	47.8731	209.875	0.839947	17.7095	4.8594	0	183.31	0	0
DATA	141	2	56		 	1028	E1A	0		92	1	(+)E1A_r60_a97	E1A_r60_a97	E1A_r60_a97		1767	252.481	8.62701	1	8.627009e+000	8.590137e+000	1	0	61	4.386885e+001	44	1.019555e+001	1.186080e+001	201	1.868657e+001	18	6.128317e+000	6.671700e+000	0	0	0	0	0	0	0	-0.474104	7.20211	0	0.864348	1	0	44.343	6.12832	1	0	44.343	42.2201	42.2201	36.5234	0.838416	18.6866	6.12832	0	10.0841	1	0
DATA	142	2	57	tair|AT3G28915.1	unmapped	0		4996	TGGGGCATTTATTGTACCAGCCTCTATACCAACTTTCTCACCGGTTCAATCTTAATTGAA	94	0	A_84_P760033	AT3G28915	AT3G28915.1	tair|transposable element gene [AT3G28915.1]	1793	252	8.63981	0	8.639814e+000	8.607990e+000	1	0	68	4.689706e+001	47.5	1.131521e+001	1.204613e+001	215	1.849767e+001	18	5.571854e+000	5.930400e+000	0	0	0	0	0	0	0	2.48096	7.20638	0	0.371972	1	0	44.4161	5.57185	1	0	44.4161	65	65	39.5517	0.837174	18.4977	5.57185	0	13.2627	1	0
DATA	143	2	58	tair|AT4G38230.1|ref|NM_119985|tc|TC285428	at|chr4:17929058-17928999	0		1498	AAGGCATTGTTGGAAGAACAATGAGGAAAAGCATAAACATGAGCATCAGGAACAATGCCG	96	0	A_84_P17677	CPK26	AT4G38230.1	tair|CPK26 (calcium-dependent protein kinase 26); calmodulin-dependent protein kinase/ kinase [AT4G38230.1]	1817.94	251.969	0	1	3.382623e+002	3.490546e+001	0	0	69	3.273333e+002	334	7.091496e+001	7.931910e+001	225	1.842667e+001	18	4.971813e+000	5.189100e+000	0	0	0	0	0	0	0	282.864	29.1889	1	4.5321e-134	1	1	44.4694	4.97181	1	0	44.4694	45.835	45.835	319.988	0.836227	18.4267	4.97181	0	293.843	0	0
DATA	144	2	59	tair|AT4G13965.1|ref|NM_148317	at|chr4:8066768-8066709	0		815	ATCTCTAACTTCAGTCAAACGTCTGTTCTTAGAATTCTCACCCTTGATGGTAGATTTTCT	98	0	A_84_P107672	AT4G13965	AT4G13965.1	tair|F-box family protein [AT4G13965.1]	1843.97	251.862	8.65646	1	8.656460e+000	8.619462e+000	1	0	65	3.927692e+001	37	1.180771e+001	1.111950e+001	222	1.952703e+001	18.5	6.277640e+000	6.671700e+000	0	0	0	0	0	0	0	-5.21198	7.20211	0	0.0619584	1	0	44.4889	6.27764	1	0	44.4889	43.3362	43.3362	31.9315	0.835564	19.527	6.27764	0	5.94566	1	0
DATA	145	2	60	tair|AT2G41460.1|tair|AT2G41460.2|ref|NM_001125028|ref|NM_129709	at|chr2:17294987-17295046	0		1079	TAGATATGGTACTGGTCTATCTGGTCATGACACGGAAGGGCGTATTGTAACTGCTGAATT	100	0	A_84_P755315	ARP	AT2G41460.1	tair|ARP (apurinic endonuclease-redox protein) [AT2G41460.1]	1868.75	252.058	0	1	1.368722e+003	1.371436e+002	6	0	60	1.187700e+003	1111	2.482932e+002	2.007070e+002	210	1.826190e+001	18	5.364510e+000	5.930400e+000	0	0	0	0	0	0	0	1143.2	114.547	1	3.28602e-219	1	1	44.4992	5.36451	1	0	44.4992	46.5243	46.5243	1180.35	0.835232	18.2619	5.36451	0	1154.52	0	0
DATA	146	2	61	tair|AT4G22513.1|ref|NM_001084959|ug|EF182870	at|chr4:11855258-11855317	0		438	AGGATCACTTAAATAAGCAAACACGTTCCGTAGTATCGGTTCATGGTGCAACTATGTGGT	102	0	A_84_P764933	AT4G22513	AT4G22513.1	tair|Encodes a Protease inhibitor/seed storage/LTP family protein [AT4G22513.1]	1894.06	252.026	0	1	1.410573e+004	1.410599e+003	0	1	68	1.182663e+004	11286	2.220425e+003	2.226309e+003	223	1.853363e+001	18	6.594940e+000	7.042350e+000	0	0	0	0	0	0	0	11782.2	1178.24	1	0	1	1	44.4791	6.59494	1	0	44.4791	48.5334	48.5334	11819.3	0.835274	18.5336	6.59494	0	11793.6	0	0
DATA	147	2	62	tair|AT3G05780.1|ref|NM_111452|tc|NP502574	at|chr3:1715112-1715053	0		2609	GAAGACTATAGCTGCAAGACGGAGTCAGATCAAGACAATAATATTCCCGGAAGCAAATCG	104	0	A_84_P21162	AT3G05780	AT3G05780.1	tair|Lon protease, putative [AT3G05780.1]	1920	252	0	1	3.998870e+001	9.500402e+000	1	0	68	7.786765e+001	78	2.083260e+001	2.149770e+001	214	1.902804e+001	19	5.571487e+000	5.189100e+000	0	0	0	0	0	0	0	33.4195	7.93971	1	1.80938e-023	1	0	44.4481	5.57149	1	0	44.4481	54.9904	54.9904	70.5222	0.835724	19.028	5.57149	0	45.0354	0	0
DATA	148	2	63	tair|AT3G46150.1|ref|NM_114484|tc|NP214035	at|chr3:16960631-16960572	0		313	TGTTGCTTCCTCTTTCATTTGCTCAAGTTTATGAAGGTTTTATTTCTTTCTACGAGGAAG	106	0	A_84_P595520	AT3G46150	AT3G46150.1	tair|unknown protein [AT3G46150.1]	1944.89	252.171	0	1	1.663064e+002	1.872695e+001	1	0	65	1.835231e+002	179	3.474510e+001	3.484110e+001	223	1.804036e+001	17	5.589016e+000	5.559750e+000	0	0	0	0	0	0	0	139.124	15.666	1	7.31e-092	1	1	44.3995	5.58902	1	0	44.3995	46.8651	46.8651	176.178	0.836549	18.0404	5.58902	0	150.866	0	0
DATA	149	2	64	tair|AT1G78370.1|ref|NM_106484|ta|TA31945_3702|ta|AV819763	at|chr1:29489411-29489352	0		649	GTGCATGGAGAAAGAGAGTGTGTCTAAGTCTCTCCCTGACTCTGAGAAGATTGTTGCATA	108	0	A_84_P11530	ATGSTU20	AT1G78370.1	tair|ATGSTU20 (Arabidopsis thaliana Glutathione S-transferase (class tau) 20); glutathione transferase [AT1G78370.1]	1970.5	252	0	1	7.054467e+004	7.054472e+003	0	1	61	5.915395e+004	53006	8.668681e+003	1.225295e+004	204	1.896078e+001	18	5.901359e+000	5.930400e+000	0	0	0	0	0	0	0	59109.5	5910.96	1	0	1	1	44.4059	5.90136	1	0	44.4059	54.1152	54.1152	59146.6	0.837902	18.9608	5.90136	0	59121.5	0	0
DATA	150	2	65	tair|AT1G19130.1|ref|NM_101771|ug|CF653020|ta|TA39543_3702	at|chr1:6609609-6609550	0		499	CGAAACGCTCTGATCTCTTATCAAGGTTTCCGCAACACGAGTCACTCATCACAATGCTAT	110	0	A_84_P16067	AT1G19130	AT1G19130.1	tair|similar to unknown [Populus trichocarpa] (GB:ABK94529.1); contains InterPro domain Protein of unknown function DUF985 (InterPro:IPR009327); contains InterPro domain RmlC-like jelly roll fold (InterPro:IPR014710) [AT1G19130.1]	1995.77	252.212	0	1	9.828658e+003	9.829033e+002	2	0	62	8.297323e+003	7941	1.452361e+003	1.588791e+003	201	1.862687e+001	18	5.439216e+000	5.189100e+000	0	0	0	0	0	0	0	8252.93	825.324	1	0	1	1	44.392	5.43922	1	0	44.392	45.835	45.835	8289.98	0.83968	18.6269	5.43922	0	8265.05	0	0
DATA	151	2	66	tair|AT1G58025.1|ref|NM_104585|ug|AK226822|ta|TA52828_3702	at|chr1:21462320-21462261	0		1397	TGTGAATAGTGCTGCAGAGAAATTGGTTGTTTTAGCTTCCCTTGAAGGTCCAAAATCGAC	112	0	A_84_P788002	AT1G58025	AT1G58025.1	tair|DNA binding [AT1G58025.1]	2021.5	252	0	1	4.171565e+003	4.172442e+002	2	0	60	3.557133e+003	3418.5	7.459958e+002	8.232136e+002	222	1.904955e+001	19	5.696889e+000	5.189100e+000	0	0	0	0	0	0	0	3512.84	351.357	1	6.26138e-288	1	1	44.2968	5.69689	1	0	44.2968	54.1152	54.1152	3549.79	0.842091	19.0495	5.69689	0	3525.07	0	0
DATA	152	2	67	tair|AT4G03837.1	unmapped	0		1	AATCCTGGACTCATCGTTGAGGCTTTGACTCAGGCCCATTTAAAGAATGATGACGGATCT	114	0	A_84_P762930	AT4G03837	AT4G03837.1	tair|transposable element gene [AT4G03837.1]	2047	252	8.55949	1	8.559487e+000	8.522903e+000	1	2	66	4.257576e+001	44	9.023151e+000	7.783650e+000	207	1.734783e+001	17	4.878602e+000	5.189100e+000	0	0	0	0	0	0	0	-1.60761	7.20211	0	0.562601	1	0	44.1834	4.8786	1	0	44.1834	54.9904	54.9904	35.2304	0.84503	17.3478	4.8786	0	10.7204	1	0
DATA	153	2	68	tair|AT2G17800.2|tair|AT2G17800.1|ref|NM_001084441|ref|NM_127334	at|chr2:7746950-7747010	0		6	TCGGAGAAAGTTGATGGAGGAGATGTTCGTTTTGTGAACGCTTCAATGGCATAAATTTCC	116	0	A_84_P820441	ARAC1/ATGP2/ATRAC1/AtROP3/RAC1/ROP3	AT2G17800.2	tair|ARAC1/ATGP2/ATRAC1/AtROP3/RAC1/ROP3 (Rho-related protein from plants 3) [AT2G17800.2]	2072	252.203	0	1	1.750537e+002	1.945477e+001	2	0	63	1.926508e+002	195	3.588384e+001	3.484110e+001	212	1.822642e+001	18	5.514794e+000	5.930400e+000	0	0	0	0	0	0	0	148.53	16.507	1	1.13722e-095	1	1	44.1212	5.51479	1	0	44.1212	46.8651	46.8651	185.305	0.84848	18.2264	5.51479	0	161.005	0	0
DATA	154	2	69	tair|AT1G30440.1|ref|NM_102780|ta|AV561282|tc|TC298738	at|chr1:10762105-10762164	0		1921	AGATAGAGAAGCTAAAGGATGTTAAAGAGCGTCGTGGGAAGCATAAGAAAGCTTCGAGCA	118	0	A_84_P20523	AT1G30440	AT1G30440.1	tair|phototropic-responsive NPH3 family protein [AT1G30440.1]	2097.37	252.205	0	1	1.226032e+004	1.226061e+003	0	0	65	1.049803e+004	9825	2.137783e+003	2.567863e+003	202	1.838119e+001	18	5.090059e+000	5.189100e+000	0	0	0	0	0	0	0	10454	1045.42	1	0	1	1	44.0585	5.09006	1	0	44.0585	49.5074	49.5074	10490.7	0.852667	18.3812	5.09006	0	10466.6	0	0
DATA	155	2	70	tair|AT5G47229.1|ref|NM_001125915	at|chr5:19197024-19196965	0		52	AGCCGTTGGATCGAATGACCGACTCATCTATAGTCGACATTGTGATTGTTTTCGTTTTGT	120	0	A_84_P769060	AT5G47229	AT5G47229.1	tair|unknown protein [AT5G47229.1]	2123.5	252	0	1	1.569922e+001	8.541949e+000	1	0	61	5.744262e+001	56	1.494827e+001	1.260210e+001	217	1.789401e+001	17	5.327498e+000	5.930400e+000	0	0	0	0	0	0	0	13.4661	7.32692	1	3.06963e-006	1	0	43.9765	5.3275	1	0	43.9765	54.1152	54.1152	50.0972	0.857758	17.894	5.3275	0	26.2601	0	0
DATA	156	2	71	tair|AT5G51030.1|ref|NM_124482|ug|BX830624|ta|TA52707_3702	at|chr5:20765271-20765212	0		915	ACCAGAGGGAGAGAAGATATATGCAAACTGTTTTTGTCCCGGTTGGGTGAAAACCGCAAT	122	0	A_84_P12164	AT5G51030	AT5G51030.1	tair|short-chain dehydrogenase/reductase (SDR) family protein [AT5G51030.1]	2148.03	252.215	0	1	2.204062e+002	2.356702e+001	1	0	65	2.341846e+002	247	5.308245e+001	6.078660e+001	209	1.800000e+001	18	5.248626e+000	5.930400e+000	0	0	0	0	0	0	0	190.253	20.3429	1	2.85692e-110	1	1	43.9316	5.24863	1	0	43.9316	45.835	45.835	226.839	0.863193	18	5.24863	0	203.228	0	0
DATA	157	2	72	tair|AT1G23380.1|tair|AT1G23380.2|ref|NM_180620|ref|NM_102187	at|chr1:8301743-8301684	0		652	CGTTTGACGAGGCAACGTGTTTCTTGAACAAGATTGAGATGCAGCTACGGAACCTATGTA	124	0	A_84_P22490	KNAT6	AT1G23380.1	tair|KNAT6 (Knotted-like Arabidopsis thaliana 6); DNA binding / transcription factor [AT1G23380.1]	2173.56	252.176	0	1	1.079245e+003	1.082417e+002	0	0	65	9.825077e+002	921	1.980092e+002	1.994097e+002	196	1.872449e+001	19	5.547521e+000	5.930400e+000	0	0	0	0	0	0	0	938.63	94.1389	1	3.78532e-207	1	1	43.8781	5.54752	1	0	43.8781	46.8651	46.8651	975.162	0.86971	18.7245	5.54752	0	951.797	0	0
DATA	158	2	73	ug|DQ108794|tc|TC301921	at|chr1:12429220-12429161	0		448	GTCTACGTTTCCCGGATTCCGGGTCATCTCCGATGTAATTTTCTGAATCGATTTCGTATT	126	0	A_84_P804189	DQ108794	DQ108794	ug|Arabidopsis thaliana clone 252351 mRNA sequence [DQ108794]	2199.05	252.127	8.24647	1	8.246470e+000	8.242237e+000	2	0	64	5.007813e+001	50.5	1.411214e+001	1.297275e+001	222	1.795045e+001	17.5	5.494734e+000	5.745075e+000	0	0	0	0	0	0	0	6.26554	7.22931	0	0.0252336	1	0	43.8126	5.49473	1	0	43.8126	45.4864	45.4864	42.7327	0.877106	17.9505	5.49473	0	19.6202	1	0
DATA	159	2	74	tair|AT1G60920.1|ref|NM_104772|ug|DR749756|ta|TA53282_3702	at|chr1:22433439-22433380	0		493	AACTCGAAGGTGAAACTTCCGCTTCTGCAAGTTTGTTAAAGAACGTAGTGGATAATCTAC	128	0	A_84_P14302	AGL55	AT1G60920.1	tair|AGL55 (AGAMOUS-LIKE 55); DNA binding / transcription factor [AT1G60920.1]	2224.42	252.422	0	1	2.173978e+001	8.420412e+000	2	0	62	6.303226e+001	61	1.281772e+001	1.093418e+001	207	1.848309e+001	18	5.420068e+000	5.930400e+000	0	0	0	0	0	0	0	19.2469	7.45485	1	1.2565e-010	1	0	43.7853	5.42007	1	0	43.7853	45.1352	45.1352	55.6869	0.885331	18.4831	5.42007	0	32.8275	0	0
DATA	160	2	75		 	66	Structural	0		1	1	DarkCorner	DarkCorner	DarkCorner		2249.98	252.45	8.08426	1	8.084263e+000	8.049711e+000	3	0	58	3.812069e+001	38	9.205410e+000	8.895600e+000	211	1.742180e+001	17	5.269616e+000	5.559750e+000	0	0	0	0	0	0	0	-5.64746	7.20211	0	0.0433424	1	0	43.7681	5.26962	1	0	43.7681	43.7019	43.7019	30.7753	0.894704	17.4218	5.26962	0	8.18242	0	0
DATA	161	2	76		 	66	Structural	0		1	1	DarkCorner	DarkCorner	DarkCorner		2275.06	252.478	7.9925	1	7.992501e+000	7.958341e+000	0	0	62	4.030645e+001	39	1.121999e+001	1.111950e+001	195	1.722051e+001	17	4.954181e+000	5.559750e+000	0	0	0	0	0	0	0	-3.44952	7.20211	0	0.215089	1	0	43.756	4.95418	1	0	43.756	45.835	45.835	32.961	0.904977	17.2205	4.95418	0	10.6365	0	0
DATA	162	2	77		 	66	Structural	0		1	1	DarkCorner	DarkCorner	DarkCorner		2300.94	252.537	7.88964	1	7.889642e+000	7.859177e+000	0	0	63	4.582540e+001	45	1.283461e+001	1.334340e+001	205	1.790244e+001	18	5.361468e+000	5.189100e+000	0	0	0	0	1	0	0	2.07375	7.2051	0	0.455326	1	0	43.7517	5.36147	1	0	43.7517	45.835	45.835	38.48	0.916775	17.9024	5.36147	0	16.4389	0	0
DATA	163	2	78		 	66	Structural	0		1	1	DarkCorner	DarkCorner	DarkCorner		2326.5	252.352	7.77911	1	7.779106e+000	7.745858e+000	3	0	63	4.101587e+001	41	1.020198e+001	9.636900e+000	217	1.744700e+001	17	4.652578e+000	4.447800e+000	0	0	0	0	0	0	0	-2.74446	7.20211	0	0.323498	1	0	43.7603	4.65258	1	0	43.7603	57.5363	57.5363	33.6705	0.929802	17.447	4.65258	0	11.9204	0	0
DATA	164	2	79		 	66	Structural	0		1	1	DarkCorner	DarkCorner	DarkCorner		2351.2	252.156	7.66429	1	7.664285e+000	7.631528e+000	0	0	66	4.024242e+001	38	1.249869e+001	1.315807e+001	207	1.769565e+001	18	5.555469e+000	5.930400e+000	0	0	0	0	0	0	0	-3.53954	7.20211	0	0.203422	1	0	43.782	5.55547	1	0	43.782	45.4864	45.4864	32.897	0.943731	17.6957	5.55547	0	11.4353	0	0
DATA	165	2	80		 	66	Structural	0		1	1	DarkCorner	DarkCorner	DarkCorner		2376.56	252.352	7.53939	1	7.539393e+000	7.507169e+000	1	0	63	3.936508e+001	38	1.023640e+001	1.000755e+001	207	1.828019e+001	18	5.569398e+000	5.930400e+000	0	0	0	0	0	0	0	-4.4456	7.20211	0	0.110756	1	0	43.8107	5.5694	1	0	43.8107	47.8731	47.8731	32.0197	0.959365	18.2802	5.5694	0	10.8544	0	0
DATA	166	2	81		 	66	Structural	0		1	1	DarkCorner	DarkCorner	DarkCorner		2402.27	252.5	7.40432	1	7.404322e+000	7.372675e+000	4	0	62	3.969355e+001	38	1.128409e+001	8.154300e+000	215	1.809302e+001	17	5.295978e+000	5.930400e+000	0	0	0	0	0	0	0	-4.15754	7.20211	0	0.135619	1	0	43.8511	5.29598	1	0	43.8511	47.2035	47.2035	32.3481	0.976865	18.093	5.29598	0	11.4913	0	0
DATA	167	2	82		 	66	Structural	0		1	1	DarkCorner	DarkCorner	DarkCorner		2427.86	252.455	7.26103	1	7.261026e+000	7.229991e+000	1	0	63	3.969841e+001	38	1.037154e+001	1.111950e+001	196	1.788265e+001	17	5.491392e+000	5.930400e+000	0	0	0	0	0	0	0	-4.20089	7.20211	0	0.131621	1	0	43.8993	5.49139	1	0	43.8993	45.835	45.835	32.353	0.996144	17.8827	5.49139	0	11.8135	0	0
DATA	168	2	83		 	66	Structural	0		1	1	DarkCorner	DarkCorner	DarkCorner		2453.13	252.435	7.11165	1	7.111652e+000	7.081257e+000	2	0	61	3.704918e+001	36	8.234938e+000	8.154300e+000	206	1.775728e+001	17	4.966161e+000	5.189100e+000	0	0	0	0	0	0	0	-6.90624	7.20211	0	0.0138167	1	0	43.9554	4.96616	1	0	43.9554	44.0646	44.0646	29.7038	1.01707	17.7573	4.96616	0	9.48402	0	0
DATA	169	2	84		 	66	Structural	0		1	1	DarkCorner	DarkCorner	DarkCorner		2478.22	252.463	6.95576	1	6.955755e+000	6.926026e+000	0	0	67	3.895522e+001	39	1.221826e+001	1.223145e+001	209	1.722967e+001	17	5.320035e+000	5.930400e+000	0	0	0	0	0	0	0	-5.05134	7.20211	0	0.0703365	1	0	44.0066	5.32003	1	0	44.0066	46.5243	46.5243	31.6098	1.03986	17.2297	5.32003	0	11.7138	0	0
DATA	170	2	85		 	260	BrightCorner	0		0	1	GE_BrightCorner	GE_BrightCorner	GE_BrightCorner		2503.74	252.42	0	1	4.029199e+002	4.085520e+001	1	0	65	4.733077e+002	466	8.213117e+001	7.116480e+001	542	1.750923e+001	17	5.174846e+000	5.189100e+000	0	0	0	0	0	0	0	429.247	43.5247	1	2.22549e-159	1	1	44.061	5.17485	1	0	44.061	46.8651	46.8651	465.962	1.06534	17.5092	5.17485	0	446.404	0	0
DATA	171	3	1		 	66	Structural	0		1	1	DarkCorner	DarkCorner	DarkCorner		357.676	259.465	7.11455	1	7.114551e+000	7.084143e+000	1	0	64	4.100000e+001	39	1.121082e+001	1.056353e+001	393	1.811959e+001	18	5.552941e+000	5.189100e+000	0	0	0	0	0	0	0	-2.71371	7.20211	0	0.32893	1	0	43.7137	5.55294	1	0	43.7137	47.8731	47.8731	33.6546	1.01665	18.1196	5.55294	0	10.3315	0	0
DATA	172	3	2		 	66	Structural	0		1	1	DarkCorner	DarkCorner	DarkCorner		383.228	259.053	7.16573	1	7.165735e+000	7.135108e+000	1	0	65	3.895385e+001	39	9.777894e+000	9.636900e+000	55	1.900000e+001	18	5.221040e+000	5.559750e+000	0	0	0	0	0	0	0	-4.95923	7.20211	0	0.0755501	1	0	43.9131	5.22104	1	0	43.9131	42.9674	42.9674	31.6084	1.00939	19	5.22104	0	8.04185	0	0
DATA	173	3	3		 	66	Structural	0		1	1	DarkCorner	DarkCorner	DarkCorner		408.315	259.452	7.21438	1	7.214376e+000	7.183541e+000	1	0	63	3.990476e+001	40	8.391075e+000	9.636900e+000	58	1.963793e+001	18	5.571539e+000	5.745075e+000	0	0	0	0	0	0	0	-4.22557	7.20211	0	0.129386	1	0	44.1303	5.57154	1	0	44.1303	48.5334	48.5334	32.5594	1.00259	19.6379	5.57154	0	8.7477	0	0
DATA	174	3	4		 	66	Structural	0		1	1	DarkCorner	DarkCorner	DarkCorner		434.217	259.333	7.2604	1	7.260397e+000	7.229366e+000	3	0	62	3.740323e+001	36	1.006611e+001	9.451575e+000	53	1.724528e+001	18	4.843337e+000	4.447800e+000	0	0	0	0	0	0	0	-6.9129	7.20211	0	0.0137274	1	0	44.3161	4.84334	1	0	44.3161	47.2035	47.2035	30.0578	0.99623	17.2453	4.84334	0	6.00879	0	0
DATA	175	3	5		 	66	Structural	0		1	1	DarkCorner	DarkCorner	DarkCorner		459.043	259.314	7.30188	1	7.301883e+000	7.270674e+000	1	0	64	3.826563e+001	37	8.273580e+000	7.783650e+000	59	1.798305e+001	18	5.344967e+000	5.189100e+000	0	0	0	0	0	0	0	-6.2003	7.20211	0	0.0267662	1	0	44.4659	5.34497	1	0	44.4659	46.5243	46.5243	30.9202	0.99057	17.9831	5.34497	0	6.64899	0	0
DATA	176	3	6		 	66	Structural	0		1	1	DarkCorner	DarkCorner	DarkCorner		485.37	259.685	7.34379	1	7.343789e+000	7.312402e+000	0	0	65	3.809231e+001	37	9.659392e+000	9.636900e+000	52	1.871154e+001	18	4.641402e+000	4.077150e+000	0	0	0	0	0	0	0	-6.52371	7.20211	0	0.0198964	1	0	44.616	4.6414	1	0	44.616	48.5334	48.5334	30.7469	0.984917	18.7115	4.6414	0	6.24108	0	0
DATA	177	3	7		 	66	Structural	0		1	1	DarkCorner	DarkCorner	DarkCorner		510.203	259.338	7.37962	1	7.379622e+000	7.348081e+000	4	0	61	3.663934e+001	37	8.029182e+000	8.154300e+000	60	1.913333e+001	20	5.130390e+000	5.189100e+000	0	0	0	0	0	0	0	-8.10958	7.20211	0	0.0039839	1	0	44.7489	5.13039	1	0	44.7489	48.8603	48.8603	29.2939	0.980135	19.1333	5.13039	0	4.58486	0	0
DATA	178	3	8		 	66	Structural	0		1	1	DarkCorner	DarkCorner	DarkCorner		534.943	258.868	7.41298	1	7.412976e+000	7.381293e+000	2	0	64	3.584375e+001	35	1.103130e+001	1.204613e+001	67	1.967164e+001	19	5.386257e+000	5.559750e+000	0	0	0	0	0	0	0	-9.02508	7.20211	0	0.00140546	1	0	44.8688	5.38626	1	0	44.8688	40.6843	40.6843	28.4983	0.975725	19.6716	5.38626	0	3.59539	0	0
DATA	179	3	9		 	66	Structural	0		1	1	DarkCorner	DarkCorner	DarkCorner		560.969	259.092	7.44716	1	7.447156e+000	7.415327e+000	2	0	66	3.928788e+001	38.5	9.484830e+000	9.451575e+000	62	1.845161e+001	18	5.165070e+000	5.930400e+000	0	0	0	0	0	0	0	-5.68398	7.20211	0	0.0420253	1	0	44.9719	5.16507	1	0	44.9719	46.5243	46.5243	31.9425	0.971247	18.4516	5.16507	0	6.83125	0	0
DATA	180	3	10		 	66	Structural	0		1	1	DarkCorner	DarkCorner	DarkCorner		586.234	259.234	7.47829	1	7.478286e+000	7.446323e+000	0	0	64	4.203125e+001	42	1.177159e+001	1.186080e+001	55	1.840000e+001	18	4.897467e+000	5.930400e+000	0	0	0	0	0	0	0	-3.02974	7.20211	0	0.275929	1	0	45.061	4.89747	1	0	45.061	45.1352	45.1352	34.6858	0.967204	18.4	4.89747	0	9.38067	0	0
DATA	181	3	11	tair|AT1G33980.1|tair|AT1G33980.2|ref|NM_001123934|ref|NM_103120	at|chr1:12354526-12354585	0		1642	TATAGATCTCAATCGAAATGGGGAAGTAACATTATCAACATCACTTGGGTTTTGGAGACT	130	0	A_84_P240295	ATUPF3/UPF3	AT1G33980.1	tair|ATUPF3/UPF3; nucleotide binding [AT1G33980.1]	611.437	259.521	0	1	5.317888e+003	5.318413e+002	1	0	64	5.168359e+003	4861.5	1.333445e+003	1.381969e+003	58	1.979310e+001	19	5.833234e+000	5.745075e+000	0	0	0	0	0	0	0	5123.22	512.373	1	4.90076e-311	1	1	45.1373	5.83323	1	0	45.1373	48.2044	48.2044	5161.01	0.963394	19.7931	5.83323	0	5135.52	0	0
DATA	182	3	12	tair|AT3G57062.1|ref|NM_001125378|ug|AK228360|ta|TA50954_3702	at|chr3:21132558-21132617	0		233	ACGTCGGATGATTGAATTCGAGATCCTTAGCTCTCCTTCTGTGCGTATATGTTCTTCTCT	132	0	A_84_P762529	AT3G57062	AT3G57062.1	tair|similar to hypothetical protein MtrDRAFT_AC153128g25v2 [Medicago truncatula] (GB:ABN07999.1) [AT3G57062.1]	636.93	259.282	0	1	6.754388e+003	6.754805e+002	1	0	65	6.528538e+003	6260	1.546733e+003	1.633825e+003	70	1.931429e+001	19	5.802405e+000	5.930400e+000	0	0	0	0	0	0	0	6483.33	648.373	1	0	1	1	45.204	5.80241	1	0	45.204	47.2035	47.2035	6521.19	0.95987	19.3143	5.80241	0	6495.52	0	0
DATA	183	3	13	tair|AT3G59370.1|ref|NM_115799|ug|AK228000|ta|TA42872_3702	at|chr3:21953281-21953222	0		82	AGATCGTTGAGACGGAGGTGAATCAACACCCGGAAGAAGTGTTTGTGGAAGATGCAGAGA	134	0	A_84_P87299	AT3G59370	AT3G59370.1	tair|contains domain PTHR22683 (PTHR22683) [AT3G59370.1]	662.556	259.583	0	1	1.559530e+002	1.731813e+001	3	0	61	1.944098e+002	192	3.908383e+001	3.484110e+001	52	2.042308e+001	20	6.527006e+000	6.115725e+000	0	0	0	0	0	0	0	149.157	16.5635	1	6.44854e-096	1	1	45.2524	6.52701	1	0	45.2524	48.2044	48.2044	187.064	0.956426	20.4231	6.52701	0	161.217	0	0
DATA	184	3	14	tair|AT3G55005.1|ref|NM_115358|ta|TA36666_3702|tc|NP032251	at|chr3:20396976-20397035	0		839	CCTCAACAGCACTTGAAAATCTTCAGCTAGACAGGAAAACTCGGAACCTAACATCGTCTT	136	0	A_84_P821408	TON1B	AT3G55005.1	tair|TON1B (TONNEAU 1B) [AT3G55005.1]	687.8	259.467	0	1	4.284113e+003	4.284779e+002	0	0	66	4.129258e+003	3931	1.035799e+003	1.091379e+003	47	1.857447e+001	18	4.893406e+000	4.447800e+000	0	0	0	0	0	0	0	4083.96	408.46	1	3.73797e-297	1	1	45.297	4.89341	1	0	45.297	49.5074	49.5074	4121.91	0.95328	18.5745	4.89341	0	4095.9	0	0
DATA	185	3	15	tair|AT2G28700.1|ref|NM_128431|ug|AY291206|ta|TA53502_3702	at|chr2:12325115-12325056	0		708	AGAGAATTCTCTGGCAAGTAATCTCTTTTTCAGTGAAGGGCAAGACATTTGCATTCCAGA	138	0	A_84_P11577	AGL46	AT2G28700.1	tair|AGL46; DNA binding / transcription factor [AT2G28700.1]	713.181	259.597	0	1	6.324051e+001	9.871213e+000	0	0	64	1.054063e+002	103	2.377188e+001	2.687212e+001	61	1.873770e+001	18	4.979631e+000	5.930400e+000	0	0	0	0	0	0	0	60.0926	9.37985	1	9.02949e-047	1	1	45.3137	4.97963	1	0	45.3137	47.8731	47.8731	98.0608	0.950222	18.7377	4.97963	0	71.8915	0	0
DATA	186	3	16	tair|AT5G49400.1|ref|NM_124317|ta|TA41803_3702|tc|TC292271	at|chr5:20049131-20049190	0		868	CTTCGGACTCAGATTCTGATGAAGATAGAAGCAGAAGAAAGAAGAAGAGCAAGAGGCACA	140	0	A_84_P149138	AT5G49400	AT5G49400.1	tair|zinc knuckle (CCHC-type) family protein [AT5G49400.1]	739.333	259.5	0	1	1.485456e+003	1.487401e+002	0	4	62	1.452419e+003	1415	3.376443e+002	2.976319e+002	51	2.041176e+001	20	5.738210e+000	5.559750e+000	0	0	0	0	0	0	0	1407.09	140.893	1	6.41649e-232	1	1	45.3336	5.73821	1	0	45.3336	57.5363	57.5363	1445.07	0.947241	20.4118	5.73821	0	1418.75	0	0
DATA	187	3	17	tair|AT3G49220.1|ref|NM_114781|ta|TA31682_3702|ta|CNS0A5R5	at|chr3:18264421-18264480	0		1649	GGAACACAACATTTGCTTTAGATACTTTGTATTATGGAGAGTATTTGAACAGTGGACCTG	142	0	A_84_P12757	AT3G49220	AT3G49220.1	tair|pectinesterase family protein [AT3G49220.1]	763.676	259.254	0	1	8.895822e+003	8.896149e+002	0	0	64	8.448234e+003	7927.5	1.949543e+003	1.955549e+003	59	2.116949e+001	20	5.589869e+000	4.077150e+000	0	0	0	0	0	0	0	8402.9	840.32	1	0	1	1	45.339	5.58987	1	0	45.339	47.5395	47.5395	8440.89	0.944589	21.1695	5.58987	0	8414.43	0	0
DATA	188	3	18	tair|AT4G15802.1|ref|NM_179061|ta|TA34477_3702|ta|AI100192	at|chr4:8986711-8986652	0		496	TCTCCACCTATGAATTGCATTTCTATTTTGGTCTTGAGAGAACTAAGAAGTCTTCTTATG	144	0	A_84_P518347	AT4G15802	AT4G15802.1	tair|similar to unknown [Populus trichocarpa] (GB:ABK93842.1); contains InterPro domain Heat shock factor binding 1 (InterPro:IPR009643) [AT4G15802.1]	789.135	259.284	0	1	1.086047e+004	1.086073e+003	0	0	66	1.027430e+004	9733.5	2.526468e+003	2.605855e+003	60	1.938333e+001	18	6.577032e+000	6.671700e+000	0	0	0	0	0	0	0	10229	1022.92	1	0	1	1	45.3265	6.57703	1	0	45.3265	48.5334	48.5334	10267	0.941854	19.3833	6.57703	0	10240.4	0	0
DATA	189	3	19	tair|AT2G27160.2|tair|AT2G27160.1|ref|NM_001084498|ref|NM_128274	at|chr2:11614605-11614546	0		722	CATCTACCAATACCTCTTCCTCTGGGTCTGAGAATGCCACACGTGCAAATAAAAAGAAGA	146	0	A_84_P758007	AT2G27160	AT2G27160.2	tair|unknown protein [AT2G27160.2]	814.902	259.361	0	1	2.680058e+001	8.123574e+000	1	0	63	7.049206e+001	67	1.913439e+001	1.964445e+001	62	2.003226e+001	19	6.765311e+000	6.671700e+000	0	0	0	0	0	0	0	25.1698	7.62926	1	8.41528e-016	1	0	45.3223	6.76531	1	0	45.3223	43.7019	43.7019	63.1467	0.939151	20.0323	6.76531	0	36.4193	0	0
DATA	190	3	20	tair|AT3G46070.1|ref|NM_114476|ug|DR750002|ta|TA51241_3702	at|chr3:16931504-16931445	0		438	TGTTTGGATTTCGACTTAACTTCGGTGGAGAGCTTTGTCAACACGGAATTGGAGTTGGGA	148	0	A_84_P17470	AT3G46070	AT3G46070.1	tair|zinc finger (C2H2 type) family protein [AT3G46070.1]	840.493	259.716	7.72361	1	7.723613e+000	7.694524e+000	1	0	66	4.760606e+001	47.5	1.057265e+001	1.167547e+001	50	1.882000e+001	17.5	5.978499e+000	6.486375e+000	0	0	0	0	0	0	0	2.30041	7.20578	0	0.407683	1	0	45.3057	5.9785	1	0	45.3057	46.5243	46.5243	40.2607	0.936482	18.82	5.9785	0	13.4039	1	0
DATA	191	3	21	tair|AT5G24610.1|ref|NM_122369|ug|AK176365|ta|TA36841_3702	at|chr5:8429137-8429196	0		681	TCTCGCAGGGAGGTCTAGGCATATCCTCCCTGCCTTAAAGAGAGCTTTTATCTTAGTAAT	150	0	A_84_P223019	AT5G24610	AT5G24610.1	tair|similar to unknown protein [Arabidopsis thaliana] (TAIR:AT3G49550.1); similar to hypothetical protein [Vitis vinifera] (GB:CAN64634.1) [AT5G24610.1]	865.644	259.402	0	1	2.859697e+003	2.860737e+002	0	1	63	2.716175e+003	2698	3.387871e+002	3.469284e+002	50	1.874000e+001	19	5.539506e+000	5.745075e+000	0	0	0	0	0	0	0	2670.91	267.188	1	3.74642e-271	1	1	45.2679	5.53951	1	0	45.2679	52.3208	52.3208	2708.83	0.933982	18.74	5.53951	0	2681.86	0	0
DATA	192	3	22	tair|AT4G16155.1|ref|NM_117711|ta|TA33926_3702	at|chr4:9154742-9154600	0		1251	TTTATACCAGTTGATGAGCGAATGCGTGTTATTGATGGAAATGGAAAGCTGGTTCCCCAC	152	0	A_84_P763635	AT4G16155	AT4G16155.1	tair|dihydrolipoamide dehydrogenase 2, plastidic / lipoamide dehydrogenase 2 (PTLPD2) [AT4G16155.1]	890.871	259.243	0	1	3.714485e+003	3.715290e+002	0	0	66	3.505182e+003	3407	7.011140e+002	7.425973e+002	61	1.986885e+001	19	5.990201e+000	5.930400e+000	0	0	0	0	0	0	0	3459.95	346.07	1	5.31533e-287	1	1	45.2328	5.9902	1	0	45.2328	46.5243	46.5243	3497.84	0.931475	19.8689	5.9902	0	3470.76	0	0
DATA	193	3	23	tair|AT1G52825.1|ref|NM_179470|ug|BT004663|ug|BX823467	at|chr1:19674545-19674486	0		90	ATCAAAGGGGATTCTAGAAATCGCCAAATTCGGTGTATACGTCGCAGTACCAATCGTCCT	154	0	A_84_P559565	AT1G52825	AT1G52825.1	tair|similar to unknown protein [Arabidopsis thaliana] (TAIR:AT4G14615.1); similar to unnamed protein product [Vitis vinifera] (GB:CAO71274.1) [AT1G52825.1]	916.423	259.535	0	1	7.551483e+002	7.591183e+001	3	0	61	7.466393e+002	725	1.578425e+002	1.586382e+002	59	1.955932e+001	20	6.159577e+000	7.042350e+000	0	0	0	0	0	0	0	701.451	70.5139	1	2.42471e-189	1	1	45.1879	6.15958	1	0	45.1879	48.2044	48.2044	739.294	0.928892	19.5593	6.15958	0	712.115	0	0
DATA	194	3	24	tair|AT2G38780.1|ref|NM_129435|ta|TA41980_3702|ta|AI997247	at|chr2:16221167-16221226	0		1383	ACAGAGAGGGTATACACACTGAAGACACAAATTCTTGTCAATTTCTTACATGTAAGTGTT	156	0	A_84_P561518	AT2G38780	AT2G38780.1	tair|binding [AT2G38780.1]	941.685	259.452	0	1	6.635892e+003	6.636347e+002	0	0	64	6.192500e+003	5947	1.315293e+003	1.401798e+003	63	1.923810e+001	19	6.472558e+000	5.559750e+000	0	0	0	0	0	0	0	6147.36	614.778	1	3.40905e-322	1	1	45.1375	6.47256	1	0	45.1375	48.5334	48.5334	6185.15	0.926381	19.2381	6.47256	0	6157.88	0	0
DATA	195	3	25	tair|AT4G10970.1|tair|AT4G10970.2|ref|NM_202803|ref|NM_117167	at|chr4:6719636-6719577	0		796	TTGTTTCAAGTGTAGAACATTCGTATGTGAAGCTCTAAAACCTTGAATCTTTTTCTTGGC	158	0	A_84_P240925	AT4G10970	AT4G10970.1	tair|similar to unknown protein [Arabidopsis thaliana] (TAIR:AT4G23910.1); similar to unknown protein [Oryza sativa (japonica cultivar-group)] (GB:BAD05314.1) [AT4G10970.1]	967.056	259.389	0	1	8.142535e+003	8.142908e+002	0	0	64	7.567516e+003	7154.5	1.696811e+003	1.679786e+003	48	2.093750e+001	22	5.958746e+000	4.633125e+000	0	0	0	0	0	0	0	7522.43	752.278	1	0	1	1	45.0819	5.95875	1	0	45.0819	48.2044	48.2044	7560.17	0.923844	20.9375	5.95875	0	7532.81	0	0
DATA	196	3	26	tair|AT5G43930.3|tair|AT5G43930.2|tair|AT5G43930.1|ref|NM_001036929	at|chr5:17697934-17697993	0		2452	AGCAAGCAAGAAGCAAACATAGGTTTCATCGAATCTTTTCCACTCCTCTTCATACAGTCT	160	0	A_84_P768383	AT5G43930	AT5G43930.3	tair|transducin family protein / WD-40 repeat family protein [AT5G43930.3]	992.375	259.486	0	1	5.595222e+003	5.595768e+002	0	0	65	5.199769e+003	4933	1.266199e+003	1.275036e+003	58	1.865517e+001	17.5	6.422416e+000	6.301050e+000	0	0	0	0	0	0	0	5154.75	515.525	1	2.06349e-311	1	1	45.0199	6.42242	1	0	45.0199	48.2044	48.2044	5192.42	0.921277	18.6552	6.42242	0	5164.98	0	0
DATA	197	3	27	tair|AT4G34020.1|tair|AT4G34020.2|ref|NM_001036710|ref|NM_119563	at|chr4:16299295-16299236	0		1024	GGCATTCCAAGGCACCAAAATTATCACTGACAAATTGATTGGTGAAGCTGCTGAGTCATC	162	0	A_84_P14824	AT4G34020	AT4G34020.1	tair|DJ-1 family protein [AT4G34020.1]	1018.5	259.5	0	1	1.927356e+003	1.928950e+002	4	2	62	1.815435e+003	1759.5	3.704396e+002	3.356236e+002	63	1.976190e+001	20	6.334020e+000	6.301050e+000	0	0	0	0	0	0	0	1770.49	177.195	1	5.56665e-246	1	1	44.9501	6.33402	1	0	44.9501	57.5363	57.5363	1808.09	0.918608	19.7619	6.33402	0	1780.57	0	0
DATA	198	3	28	tair|AT2G31985.1|ref|NM_179848|ug|AK117989|ta|TA45616_3702	at|chr2:13621137-13621078	0		824	CCTCAAAGCAAGCAATGTATGTTTTGGTAAACACAAAACGTACGGAACTAGACAACAAGA	164	0	A_84_P574834	AT2G31985	AT2G31985.1	tair|similar to unknown protein [Arabidopsis thaliana] (TAIR:AT1G05510.1); similar to unnamed protein product [Vitis vinifera] (GB:CAO45247.1); contains InterPro domain Protein of unknown function DUF1264 (InterPro:IPR010686) [AT2G31985.1]	1043.19	259.533	0	1	1.021756e+001	7.928236e+000	1	0	65	5.424615e+001	53	1.258475e+001	1.482600e+001	53	1.909434e+001	19	5.684879e+000	5.930400e+000	0	0	0	0	0	0	0	9.35981	7.26268	1	0.000941143	1	0	44.8863	5.68488	1	0	44.8863	49.5074	49.5074	46.9007	0.916052	19.0943	5.68488	0	19.318	1	0
DATA	199	3	29	tair|AT4G16960.1|tair|AT4G16940.1|tair|AT4G16860.1|tair|AT4G16920.1	at|chr4:9550613-9550554	0		413	ACAAAGATGGGTTAAAGCTCTCACAGATATATCAAATTTAGCCGGGGAGGATCTTCGGAA	166	0	A_84_P825937	AT4G16960	AT4G16960.1	tair|disease resistance protein (TIR-NBS-LRR class), putative [AT4G16960.1]	1068.76	259.394	0	1	2.493817e+003	2.495064e+002	5	0	60	2.322617e+003	2254	4.561933e+002	4.156840e+002	53	1.847170e+001	18	5.329900e+000	4.447800e+000	0	0	0	0	0	0	0	2277.8	227.894	1	2.09416e-261	1	1	44.8145	5.3299	1	0	44.8145	47.5395	47.5395	2315.27	0.91338	18.4717	5.3299	0	2287.63	0	0
DATA	200	3	30	tair|AT5G48680.1|ref|NM_124245|ta|TA39716_3702|ta|TA39715_3702	at|chr5:19763201-19762919	0		215	TTCTCTTCTCGCGGCAAACAACAACAAGTCACAAGGAAGAGAGGAAGGCAAGATGATGAT	168	0	A_84_P203728	AT5G48680	AT5G48680.1	tair|sterile alpha motif (SAM) domain-containing protein [AT5G48680.1]	1094.06	259.304	0	1	3.514524e+002	3.602403e+001	0	0	65	3.647846e+002	350	8.218757e+001	8.302560e+001	63	1.893651e+001	18	6.090376e+000	6.301050e+000	0	0	0	0	0	0	0	320.064	32.8067	1	1.51125e-141	1	1	44.7208	6.09038	1	0	44.7208	46.1809	46.1809	357.439	0.910689	18.9365	6.09038	0	329.747	0	0
DATA	201	3	31	tair|AT5G39540.1|ref|NM_123316	at|chr5:15851429-15851370	0		219	GCTCCTTTTGCACATATGGTCATTATTGTATGTATGTATGTATTATTGTCTCACAACAGC	170	0	A_84_P589562	AT5G39540	AT5G39540.1	tair|similar to ANAC063 (Arabidopsis NAC domain containing protein 63), transcription factor [Arabidopsis thaliana] (TAIR:AT3G55210.1); contains InterPro domain F-box associated type 3 (InterPro:IPR013187) [AT5G39540.1]	1120.11	259.5	7.96721	1	7.967211e+000	7.934637e+000	2	0	62	4.601613e+001	46	1.369275e+001	8.710275e+000	53	2.062264e+001	21	6.039060e+000	5.930400e+000	0	0	0	0	0	0	0	1.39024	7.20345	0	0.616531	1	0	44.6259	6.03906	1	0	44.6259	56.9804	56.9804	38.6707	0.907849	20.6226	6.03906	0	10.9284	1	0
DATA	202	3	32	tair|AT2G46200.2|tair|AT2G46200.1|ref|NM_201967|ref|NM_180117	at|chr2:18983365-18983306	0		416	TGCAGTACAAGATTCGGGAGTAGAGTATTTAGAGGCTAGAAAGATGGATTTGGGACAGCA	172	0	A_84_P828262	AT2G46200	AT2G46200.2	tair|similar to unnamed protein product [Vitis vinifera] (GB:CAO39689.1) [AT2G46200.2]	1144.97	259.931	0	1	8.598594e+001	1.171567e+001	2	0	67	1.223284e+002	124	2.572075e+001	2.298030e+001	54	2.035185e+001	19	6.381451e+000	5.745075e+000	0	0	0	0	0	0	0	77.8239	10.6036	1	1.23905e-059	1	1	44.5045	6.38145	1	0	44.5045	46.8651	46.8651	114.983	0.905077	20.3519	6.38145	0	87.1957	0	0
DATA	203	3	33	tair|AT1G53600.1|ref|NM_104238|tc|TC281256	at|chr1:20008459-20008518	0		2170	AGGAGACTGTCATTAATGAGGGATCTGCACAAAAGCCTAACAACCAGAGAACAAGAGCAG	174	0	A_84_P12671	AT1G53600	AT1G53600.1	tair|pentatricopeptide (PPR) repeat-containing protein [AT1G53600.1]	1170.67	259.5	0	0	5.122010e+001	9.484564e+000	0	0	66	9.057576e+001	87.5	2.236898e+001	2.279497e+001	44	1.829545e+001	18	4.698241e+000	3.150525e+000	0	0	0	0	0	0	0	46.2121	8.55722	1	3.50592e-035	1	1	44.3637	4.69824	1	0	44.3637	65	65	83.2304	0.902226	18.2955	4.69824	0	55.4177	0	0
DATA	204	3	34	tair|AT1G15772.1|ref|NM_001123823|ug|BX814315|ta|CNS0AEIL	at|chr1:5428648-5428589	0		816	GTTGGTCTTCTCTCTTCTGATGTGTTTTGAACTCTCATCCTCAATGTTGTTGACTCCGGT	176	0	A_84_P754845	AT1G15772	AT1G15772.1	tair|similar to protein binding / transcription cofactor [Arabidopsis thaliana] (TAIR:AT1G15780.1) [AT1G15772.1]	1195.82	259.361	0	1	5.098939e+002	5.161439e+001	0	0	65	5.028000e+002	509	9.440309e+001	9.192120e+001	57	2.010526e+001	20	5.479456e+000	5.189100e+000	0	0	0	0	0	0	0	458.582	46.4203	1	2.09526e-163	1	1	44.2176	5.47946	1	0	44.2176	47.8731	47.8731	495.455	0.899368	20.1053	5.47946	0	467.62	0	0
DATA	205	3	35	tair|AT5G05435.1|ref|NR_023099|ug|BX818750|ta|CNS0AB3P	at|chr5:1607273-1607435	0		344	TCTGCTCTTCTAAGTGAAGAGGGCTTACAAGCTTGGAAAGCAAGTTTCCAACAGAGTAAT	178	0	A_84_P768816	AT5G05435	AT5G05435.1	tair|other RNA [AT5G05435.1]	1221.12	259.418	0	1	6.229380e+002	6.280975e+001	0	0	63	6.025714e+002	587	9.158985e+001	9.229185e+001	50	2.020000e+001	19.5	6.388766e+000	6.301050e+000	0	0	0	0	0	0	0	558.425	56.305	1	2.04073e-175	1	1	44.1467	6.38877	1	0	44.1467	46.1809	46.1809	595.226	0.896437	20.2	6.38877	0	567.372	0	0
DATA	206	3	36	tair|AT1G66430.1|ref|NM_105314|ta|TA33557_3702|tc|TC288477	at|chr1:24783421-24783646	0		1020	TACTACACCAAGGATTTTAGTGGGAGAGTGCATGGATTGAAGGTGGATGTAGTGGACACA	180	0	A_84_P22836	AT1G66430	AT1G66430.1	tair|pfkB-type carbohydrate kinase family protein [AT1G66430.1]	1246.38	259.556	0	1	1.000646e+004	1.000679e+003	0	0	64	8.984453e+003	8328	2.353254e+003	2.478907e+003	59	1.983051e+001	19	6.335865e+000	6.301050e+000	0	0	0	0	0	0	0	8940.43	894.072	1	0	1	1	44.0227	6.33587	1	0	44.0227	48.2044	48.2044	8977.11	0.893466	19.8305	6.33587	0	8949.24	0	0
DATA	207	3	37	tair|AT4G15760.1|ref|NM_117667|ta|TA31055_3702|ta|TA31056_3702	at|chr4:8972794-8972735	0		1362	GGCCGTCTCTAGAGATTTGATGGACATTTTGTATTTTTTAGTGTGAGGTTGTGTGCTTTA	182	0	A_84_P89389	AT4G15760	AT4G15760.1	tair|monooxygenase, putative (MO1) [AT4G15760.1]	1271.79	259.26	0	1	1.874026e+004	1.874044e+003	2	0	62	1.673147e+004	16106	3.780537e+003	3.716693e+003	57	2.064912e+001	20	5.661560e+000	5.930400e+000	0	0	0	0	0	0	0	16687.5	1668.77	1	0	1	1	43.9709	5.66156	1	0	43.9709	48.5334	48.5334	16724.1	0.890462	20.6491	5.66156	0	16696.3	0	0
DATA	208	3	38	tair|AT2G28830.1|ref|NM_128442|ug|AK226821|ta|TA50343_3702	at|chr2:12375500-12375441	0		2005	GGTTTAGGTTTGGAAGATCAAATCTCCCTAATCTGAGAGTTTAGTGTTTAAGGTTTGCTT	184	0	A_84_P68474	AT2G28830	AT2G28830.1	tair|armadillo/beta-catenin repeat family protein / U-box domain-containing protein [AT2G28830.1]	1297.24	259.457	0	1	1.275998e+003	1.278577e+002	0	0	67	1.176254e+003	1138	2.265413e+002	2.661267e+002	58	1.922414e+001	18	5.251710e+000	5.003775e+000	0	0	0	0	0	0	0	1132.31	113.46	1	1.26499e-218	1	1	43.9389	5.25171	1	0	43.9389	47.2035	47.2035	1168.91	0.887395	19.2241	5.25171	0	1141.04	0	0
DATA	209	3	39	tair|AT3G14600.1|ref|NM_112321|ta|TA32023_3702|ta|AV788411	at|chr3:4911865-4911924	0		537	TTTCAGGAAGGTCAGACCACCAAGCAGGAAGCTTAAGACTACATACAAGGCATCAAAACC	186	0	A_84_P19296	AT3G14600	AT3G14600.1	tair|60S ribosomal protein L18A (RPL18aC) [AT3G14600.1]	1323.42	259.427	0	1	8.527353e+004	8.527357e+003	0	2	62	7.544497e+004	82640	1.357103e+004	2.348068e+004	57	2.073684e+001	20	7.443900e+000	8.154300e+000	0	0	0	0	0	0	0	75401.1	7540.11	1	0	1	1	43.8815	7.4439	1	0	43.8815	57.5363	57.5363	75437.6	0.884226	20.7368	7.4439	0	75409.8	0	0
DATA	210	3	40	tair|AT5G61020.1|tair|AT5G61020.2|ref|NM_180905|ref|NM_125495	at|chr5:24576390-24576331	0		271	TCTTTTGTCTAAAGATGGAGGTGTGACCAAAGACAAGGGATCCAACCTTAAGAAACTCGG	188	0	A_84_P805060	ECT3	AT5G61020.1	tair|ECT3 (evolutionary conserved C-terminal 3) [AT5G61020.1]	1348.58	259.427	0	1	5.177789e+002	5.241904e+001	4	0	60	5.000667e+002	511	1.148951e+002	1.058206e+002	60	2.093333e+001	20.5	5.847980e+000	6.671700e+000	0	0	0	0	0	0	0	456.246	46.1895	1	4.29023e-163	1	1	43.8211	5.84798	1	0	43.8211	57.5363	57.5363	492.721	0.881159	20.9333	5.84798	0	464.883	0	0
DATA	211	3	41	tair|AT3G12060.1|ref|NM_112040|ta|DQ446655|tc|TC283675	at|chr3:3844861-3844920	0		1375	TGTTGAAGATGGAGATACTTGAAAGAGTTCTCAGGGGAATGAAAACACCAGTCACGTATC	190	0	A_84_P599908	AT3G12060	AT3G12060.1	tair|similar to unknown protein [Arabidopsis thaliana] (TAIR:AT5G06700.1); similar to unnamed protein product [Vitis vinifera] (GB:CAO23412.1); contains InterPro domain Protein of unknown function DUF231, plant (InterPro:IPR004253) [AT3G12060.1]	1373.58	259.246	0	1	8.623211e+001	1.190083e+001	0	0	65	1.195077e+002	115	3.531250e+001	3.706500e+001	52	1.903846e+001	19	5.401385e+000	4.633125e+000	0	0	0	0	0	0	0	75.7213	10.4502	1	3.25e-058	1	1	43.7864	5.40139	1	0	43.7864	46.8651	46.8651	112.162	0.878111	19.0385	5.40139	0	84.3503	0	0
DATA	212	3	42	tair|AT1G61000.1|ref|NM_104781|ug|AY080858|ta|TA45837_3702	at|chr1:22475053-22474994	0		1253	GCGAAGACTAACCAGGTGAGACAGTCAGGAGAAGCTAAAGTTAAAAAACTAGCCGCTAAA	192	0	A_84_P750567	AT1G61000	AT1G61000.1	tair|similar to myosin heavy chain-related [Arabidopsis thaliana] (TAIR:AT1G64330.1); similar to unnamed protein product [Vitis vinifera] (GB:CAO24685.1); contains InterPro domain Nuf2; (InterPro:IPR005549) [AT1G61000.1]	1398.7	259.643	0	1	1.920984e+003	1.922747e+002	0	0	66	1.724636e+003	1571.5	4.663479e+002	5.250257e+002	47	1.848936e+001	18	5.886138e+000	6.301050e+000	0	0	0	0	0	0	0	1680.89	168.244	1	8.40004e-243	1	1	43.7424	5.88614	1	0	43.7424	47.8731	47.8731	1717.29	0.875017	18.4894	5.88614	0	1689.5	0	0
DATA	213	3	43	tair|AT5G36001.1|ref|NM_001036895|ug|EF183138	at|chr5:14159639-14159698	0		359	CTTGAGCTGTCATAACGAAAACGTCAAATCCTCTTCTTTGGAACCCATCCATTGCCTTAC	194	0	A_84_P768032	AT5G36001	AT5G36001.1	tair|similar to zinc finger (C3HC4-type RING finger) family protein [Arabidopsis thaliana] (TAIR:AT2G46495.1); similar to unnamed protein product [Vitis vinifera] (GB:CAO39757.1) [AT5G36001.1]	1424.35	259.62	0	1	2.096848e+001	8.522349e+000	0	0	64	6.200000e+001	59.5	1.780405e+001	1.945913e+001	48	1.912500e+001	19	4.494086e+000	2.965200e+000	0	0	0	0	0	0	0	18.2822	7.43053	1	7.7286e-010	1	0	43.7178	4.49409	1	0	43.7178	47.8731	47.8731	54.6546	0.871888	19.125	4.49409	0	26.9056	0	0
DATA	214	3	44	tair|AT2G11440.1	at|chr2:4574800-4574859	0		1111	GCAGGTTTTAATTATAGGGAAGGCCTTGAGAAGGAGAATCATTTCGTGAGGATGGAAAGT	196	0	A_84_P756064	AT2G11440	AT2G11440.1	tair|pseudogene, hypothetical protein [AT2G11440.1]	1449.7	259.227	8.32499	1	8.324992e+000	8.289410e+000	0	0	64	4.342188e+001	42.5	9.865451e+000	1.074885e+001	58	1.862069e+001	19	4.916237e+000	4.818450e+000	0	0	0	0	0	0	0	-0.311339	7.20211	0	0.91067	1	0	43.7332	4.91624	1	0	43.7332	45.4864	45.4864	36.0765	0.868833	18.6207	4.91624	0	8.37857	1	0
DATA	215	3	45		 	0		0		198	1	RC5	RC5	RC5		1474.86	259.391	8.35411	1	8.354114e+000	8.318752e+000	3	0	62	4.441935e+001	44.5	9.964771e+000	8.710275e+000	49	2.016327e+001	20	6.189194e+000	7.413000e+000	0	0	0	0	0	0	0	0.655194	7.20241	0	0.813366	1	0	43.7642	6.18919	1	1	43.7642	44.7812	44.7812	37.0739	0.865804	20.1633	6.18919	0	9.42487	1	0
DATA	216	3	46	tair|AT1G60900.1|ref|NM_104771|ta|TA39896_3702|ta|TA39897_3702	at|chr1:22431440-22431499	0		1837	ACAAGTATGCCCAAGGCGACTACGAAGACTGAGCTATCTATCGTCTTCTTCTTAAGCTTT	200	0	A_84_P824410	AT1G60900	AT1G60900.1	tair|U2 snRNP auxiliary factor large subunit, putative [AT1G60900.1]	1500.2	259.28	0	1	1.720748e+004	1.720769e+003	0	0	65	1.489060e+004	14280	2.423393e+003	2.506335e+003	58	1.972414e+001	19	6.051803e+000	7.413000e+000	0	0	0	0	0	0	0	14846.8	1484.7	1	0	1	1	43.7921	6.0518	1	0	43.7921	49.1849	49.1849	14883.3	0.862811	19.7241	6.0518	0	14855.7	0	0
DATA	217	3	47	tair|AT1G64340.1|ref|NM_105108|tc|NP305663	at|chr1:23882609-23882668	0		688	AGTCTGGAGAGTCAACAGAGATGGTTGGCTCAGAGATCAACTCGCTTGTTAGGAAAACAA	202	0	A_84_P17838	AT1G64340	AT1G64340.1	tair|similar to unknown protein [Arabidopsis thaliana] (TAIR:AT5G41810.1); similar to Avr9/Cf-9 rapidly elicited protein 194 [Nicotiana tabacum] (GB:AAG43553.1) [AT1G64340.1]	1526.39	259.432	8.41279	1	8.412788e+000	8.380636e+000	3	0	61	4.600000e+001	43	1.421970e+001	1.630860e+001	66	2.015152e+001	20.5	5.048206e+000	5.930400e+000	0	0	0	0	0	0	0	2.17081	7.20538	0	0.434547	1	0	43.8292	5.04821	1	0	43.8292	38.6789	38.6789	38.6546	0.859766	20.1515	5.04821	0	11.1316	1	0
DATA	218	3	48	tair|AT1G54550.1|ref|NM_104333|ta|TA49942_3702|tc|TC286568	at|chr1:20374551-20374610	0		1233	TGTTTCTTGCTTTGAACAAGACTGCTTTTAGTTCTAAAGATCACCAGAGAACAGTTTATC	204	0	A_84_P183264	AT1G54550	AT1G54550.1	tair|F-box family protein [AT1G54550.1]	1551.67	259.5	8.4409	1	8.440897e+000	8.404820e+000	2	0	64	3.757813e+001	36	9.063803e+000	9.080925e+000	56	2.028571e+001	20.5	5.011675e+000	5.374425e+000	0	0	0	0	0	0	0	-6.29218	7.20211	0	0.02463	1	0	43.8703	5.01167	1	0	43.8703	57.5363	57.5363	30.2327	0.856903	20.2857	5.01167	0	2.78131	1	0
DATA	219	3	49	tair|AT1G20795.1|ref|NM_179361|tc|NP222363	at|chr1:7226447-7226388	0		1108	TCGACGTCAGGATGATTACAACGGTTCGTGATGATTACAACGTCAGGATGATTACAATGG	206	0	A_84_P589759	AT1G20795	AT1G20795.1	tair|F-box family protein [AT1G20795.1]	1576.85	259.532	8.46821	1	8.468213e+000	8.435690e+000	1	0	64	4.604688e+001	47	1.171816e+001	1.371405e+001	55	2.032727e+001	21	5.354315e+000	5.559750e+000	0	0	0	0	0	0	0	2.1255	7.20525	0	0.444177	1	0	43.9214	5.35431	1	0	43.9214	43.7019	43.7019	38.7015	0.854138	20.3273	5.35431	0	11.3289	1	0
DATA	220	3	50	tair|AT1G50820.1|ref|NM_103963|tc|NP306371	at|chr1:18837081-18837022	0		1448	CATGAAGCAAGCTCATAGGGGTACAATGGGTCTTTGTCAGAAACAGGTTCCATCAGACAA	208	0	A_84_P507254	AT1G50820	AT1G50820.1	tair|similar to unknown protein [Arabidopsis thaliana] (TAIR:AT1G50790.1); similar to unnamed protein product [Vitis vinifera] (GB:CAO38989.1); contains InterPro domain Protein of unknown function DUF1723 (InterPro:IPR013541) [AT1G50820.1]	1601.94	259.464	0	1	2.736326e+001	8.889820e+000	1	0	62	6.727419e+001	66.5	1.411332e+001	1.427002e+001	61	1.931148e+001	19	4.252611e+000	3.706500e+000	0	0	0	0	0	0	0	23.2996	7.56962	1	4.05685e-014	1	0	43.9746	4.25261	1	0	43.9746	47.5395	47.5395	59.9288	0.851493	19.3115	4.25261	0	32.6431	0	0
DATA	221	3	51	tair|AT4G21650.1|ref|NM_118285|ta|TA32812_3702|ta|BU635967	at|chr4:11501771-11501712	0		1877	AACCAGGACTTGTCTACGATATGGGGATTGTGGATTACATCAAGTATATGTGTTCTGCGG	210	0	A_84_P21392	AT4G21650	AT4G21650.1	tair|subtilase family protein [AT4G21650.1]	1627.06	259.611	0	1	1.448537e+004	1.448562e+003	0	0	64	1.234141e+004	11038.5	3.143881e+003	3.538410e+003	59	1.818644e+001	18	4.224210e+000	4.447800e+000	0	0	0	0	0	0	0	12297.4	1229.76	1	0	1	1	44.031	4.22421	1	0	44.031	48.2044	48.2044	12334.1	0.848952	18.1864	4.22421	0	12306.9	0	0
DATA	222	3	52	tair|AT5G10750.1|ref|NM_121113|ta|TA36219_3702|tc|TC288417	at|chr5:3399972-3400031	0		1020	CGAGGATTGAGATTAAACCACAACATGTCAATGAAGTATTTTTCTCTTTACTGTCTCTCA	212	0	A_84_P175431	AT5G10750	AT5G10750.1	tair|similar to unknown protein [Arabidopsis thaliana] (TAIR:AT5G24990.1); similar to hypothetical protein [Vitis vinifera] (GB:CAN83078.1); contains InterPro domain Protein of unknown function DUF1336 (InterPro:IPR009769) [AT5G10750.1]	1652.56	259.479	0	1	2.982932e+003	2.984145e+002	0	0	65	2.569215e+003	2402	5.309560e+002	5.263230e+002	57	1.900000e+001	19	6.035609e+000	6.671700e+000	0	0	0	0	0	0	0	2525.13	252.616	1	1.02323e-267	1	1	44.0867	6.03561	1	0	44.0867	48.2044	48.2044	2561.87	0.846526	19	6.03561	0	2534.78	0	0
DATA	223	3	53	tair|AT1G51340.1|tair|AT1G51340.2|ref|NM_202271|ref|NM_104012	at|chr1:19038119-19038178	0		1412	GTGTTTGCTCTTCCTCTCATCGACTCATGGTTTTATTGGACTTTGGTTTGGTCTCACCAT	214	0	A_84_P20810	AT1G51340	AT1G51340.1	tair|MATE efflux family protein [AT1G51340.1]	1678.19	259.519	0	1	3.085212e+003	3.086392e+002	0	0	65	2.648800e+003	2539	6.126068e+002	6.367767e+002	63	1.734921e+001	17	4.833214e+000	3.706500e+000	0	0	0	0	0	0	0	2604.66	260.565	1	1.29253e-269	1	1	44.1434	4.83321	1	0	44.1434	49.8279	49.8279	2641.45	0.844239	17.3492	4.83321	0	2614.47	0	0
DATA	224	3	54	tair|AT1G02900.1|ref|NM_100171|ug|DR372377|ta|TA40443_3702	at|chr1:654047-653988	0		296	AATTGTCAGAACGGAGCTCAGGCTAATCCTTATAGTCGTGGTTGCAGCAAAATTGCTCGT	216	0	A_84_P266950	RALFL1	AT1G02900.1	tair|RALFL1 (RALF-LIKE 1) [AT1G02900.1]	1703.69	259.465	0	1	5.726071e+003	5.726709e+002	0	0	65	4.866431e+003	4647	9.681548e+002	1.123811e+003	57	1.831579e+001	18	5.241176e+000	5.189100e+000	0	0	0	0	0	0	0	4822.21	482.275	1	2.49992e-307	1	1	44.2159	5.24118	1	0	44.2159	47.8731	47.8731	4859.09	0.842151	18.3158	5.24118	0	4832.22	0	0
DATA	225	3	55	tair|AT3G02030.1|ref|NM_111069|tc|TC310635	at|chr3:347861-347920	0		1815	TACAATGACCAGATAAAGGTTCCGTTGGTGAAAGAGGTGCTAAAAAGAGTGACAGCGGAA	218	0	A_84_P856720	AT3G02030	AT3G02030.1	tair|hydrolase, alpha/beta fold family protein [AT3G02030.1]	1728.94	259.761	0	1	1.763562e+002	1.960823e+001	1	0	65	1.924615e+002	190	4.851033e+001	5.040840e+001	58	1.915517e+001	18	5.778975e+000	5.745075e+000	0	0	0	0	0	0	0	148.185	16.476	1	1.55461e-095	1	1	44.277	5.77897	1	0	44.277	45.835	45.835	185.116	0.840257	19.1552	5.77897	0	158.365	0	0
DATA	226	3	56		 	0		0		220	1	ETG10_13482	ETG10_13482	ETG10_13482		1754.89	259.5	8.62535	1	8.625355e+000	8.588489e+000	3	0	61	4.057377e+001	42	1.057428e+001	8.154300e+000	53	1.826415e+001	17	5.204107e+000	5.930400e+000	0	0	0	0	0	0	0	-3.73624	7.20211	0	0.179563	1	0	44.31	5.20411	1	0	44.31	56.9804	56.9804	33.2284	0.838577	18.2642	5.20411	0	6.61295	1	0
DATA	227	3	57	tair|AT1G58360.1|ref|NM_104616|ta|TA28400_3702|ta|TA28401_3702	at|chr1:21680489-21680548	0		294	GGTTGGATCGCAGGGACATCGATCTTACTCATTTTCTCGTTCATTACTTACTTCACCTCC	222	0	A_84_P810116	AAP1	AT1G58360.1	tair|AAP1 (AMINO ACID PERMEASE 1); amino acid transmembrane transporter [AT1G58360.1]	1779.94	259.232	0	1	3.310034e+003	3.311152e+002	0	0	66	2.815576e+003	2637.5	5.786504e+002	6.145377e+002	65	1.893846e+001	19	5.873343e+000	5.930400e+000	0	0	0	0	0	0	0	2771.16	277.21	1	2.07696e-273	1	1	44.4109	5.87334	1	0	44.4109	46.5243	46.5243	2808.23	0.837201	18.9385	5.87334	0	2781.75	0	0
DATA	228	3	58	tair|AT5G61600.1|ref|NM_125553|ta|TA33774_3702|ta|AV537062	at|chr5:24783942-24783883	0		714	CAGGAGATGGTATTTTCAGTATTCCTCCGTTATCTCCGACGTCTCCCAACTTTTCCGTTA	224	0	A_84_P22607	AT5G61600	AT5G61600.1	tair|ethylene-responsive element-binding family protein [AT5G61600.1]	1805.11	259.423	0	1	2.251331e+003	2.252978e+002	0	0	63	1.926683e+003	1834	3.680347e+002	3.765804e+002	64	1.996875e+001	20	5.197584e+000	5.374425e+000	0	0	0	0	0	0	0	1882.22	188.359	1	9.98694e-250	1	1	44.4667	5.19758	1	0	44.4667	47.8731	47.8731	1919.34	0.836046	19.9688	5.19758	0	1893	0	0
DATA	229	3	59	ug|BP603107	at|chr4:14871226-14871286	0		111	TAATGACCAACAACAAGATCCGATCGACTCATGGTTTGGCAACTAATCTCCGCAGATAAA	226	0	A_84_P794973	AT4G30410	BP603107	ug|BP603107 RAFL16 Arabidopsis thaliana cDNA clone RAFL16-57-H03 3', mRNA sequence [BP603107]	1831.33	259.5	0	0	2.502095e+001	8.979306e+000	1	0	65	6.535385e+001	66	1.914373e+001	1.853250e+001	56	1.969643e+001	19.5	5.726873e+000	5.930400e+000	0	0	0	0	0	0	0	20.8964	7.49913	1	5.12032e-012	1	0	44.4574	5.72687	1	0	44.4574	65	65	58.0084	0.835157	19.6964	5.72687	0	31.8233	0	0
DATA	230	3	60	tair|AT3G27850.1|ref|NM_113701|ta|TA26217_3702|ta|AV532897	at|chr3:10326826-10326885	0		750	GAATCAATTTGGTTTCGTATTACAGTTTTAGTCTTCAACAAGTTCTTCCTCTAGATGCAC	228	0	A_84_P530643	RPL12-C	AT3G27850.1	tair|RPL12-C (RIBOSOMAL PROTEIN L12-C); structural constituent of ribosome [AT3G27850.1]	1856.5	259.5	0	1	4.452082e+004	4.452090e+003	0	1	67	3.720297e+004	36618	6.905347e+003	6.796980e+003	60	1.988333e+001	20	4.804982e+000	4.447800e+000	0	0	0	0	0	0	0	37158.5	3715.85	1	0	1	1	44.5073	4.80498	1	0	44.5073	57.5363	57.5363	37195.6	0.834631	19.8833	4.80498	0	37169.6	0	0
DATA	231	3	61	tair|AT4G20850.1|ref|NM_118203|ta|TA36045_3702|ta|W43747	at|chr4:11161018-11160959	0		4070	TTGGAGCCATTTGGTTACGTATGAGAAGCAATGGATGCAGGTTCGTTTCCCTAAAAGCCT	230	0	A_84_P10987	TPP2	AT4G20850.1	tair|TPP2 (TRIPEPTIDYL PEPTIDASE II); subtilase [AT4G20850.1]	1881.25	259.644	0	1	4.109462e+004	4.109471e+003	0	0	64	3.433516e+004	32899.5	6.622491e+003	7.203397e+003	50	2.178000e+001	21.5	6.459576e+000	6.301050e+000	0	0	0	0	0	0	0	34290.7	3429.07	1	0	1	1	44.4878	6.45958	1	0	44.4878	48.5334	48.5334	34327.8	0.834432	21.78	6.45958	0	34301.9	0	0
DATA	232	3	62	tc|TC312787	unmapped	0		417	ATAAATGATCCAACGGACACGGTCTCTAAACATAAAATCTCACCCAGGGGTTACCTTTCC	232	0	A_84_P860437	TC312787	TC312787	tc|NM_102263 transferase, transferring glycosyl groups {Arabidopsis thaliana} (exp=-1; wgp=0; cg=0), partial (19%) [TC312787]	1907.42	259.427	0	1	4.412258e+001	9.691569e+000	0	0	64	8.129688e+001	79	2.001720e+001	1.890315e+001	65	2.101538e+001	21	7.400364e+000	8.154300e+000	0	0	0	0	0	0	0	36.8268	8.08904	1	1.18754e-026	1	1	44.4701	7.40036	1	0	44.4701	57.5363	57.5363	73.9515	0.834647	21.0154	7.40036	0	48.2587	0	0
DATA	233	3	63	tair|AT5G15640.1|ref|NM_121568|ta|TA32463_3702|ta|CB074587	at|chr5:5089464-5089523	0		1102	GCCCAAGATTCTTTAGCATGTCGGCTTGGGGAACCTCGATGATATTGACTTACGAATACT	234	0	A_84_P13177	AT5G15640	AT5G15640.1	tair|mitochondrial substrate carrier family protein [AT5G15640.1]	1932.06	259.611	0	1	2.555433e+003	2.556888e+002	0	0	64	2.178734e+003	2048.5	4.289316e+002	4.577527e+002	57	2.024561e+001	20	5.092995e+000	4.447800e+000	0	0	0	0	0	0	0	2134.3	213.552	1	2.01708e-257	1	1	44.4295	5.09299	1	0	44.4295	48.2044	48.2044	2171.39	0.835203	20.2456	5.09299	0	2145.87	0	0
DATA	234	3	64	tair|AT1G02090.3|tair|AT1G02090.2|tair|AT1G02090.1|ref|NM_202010	at|chr1:387472-387415	0		1463	CAAAGAGAGAGCAAATGGTCAGTGCGGATTGACATTCCATTTACCGAGAGTAGATTATGA	236	0	A_84_P820476	FUS5	AT1G02090.3	tair|FUS5 (FUSCA 5); MAP kinase kinase [AT1G02090.3]	1957.56	259.598	0	1	2.003081e+004	2.003100e+003	0	0	64	1.679488e+004	15903.5	3.487692e+003	3.630702e+003	60	2.140000e+001	20.5	7.726687e+000	7.598325e+000	0	0	0	0	0	0	0	16750.5	1675.06	1	0	1	1	44.4117	7.72669	1	0	44.4117	51.4001	51.4001	16787.5	0.836235	21.4	7.72669	0	16762.2	0	0
DATA	235	3	65		 	0		0		238	1	ETG04_27747	ETG04_27747	ETG04_27747		1982.88	259.104	8.63343	1	8.633434e+000	8.597299e+000	1	0	66	4.537879e+001	44.5	1.242301e+001	1.427002e+001	65	2.103077e+001	20	7.075418e+000	7.413000e+000	0	0	0	0	0	0	0	0.960768	7.20275	0	0.729227	1	0	44.418	7.07542	1	0	44.418	48.2044	48.2044	38.0334	0.837793	21.0308	7.07542	0	12.8949	1	0
DATA	236	3	66	tair|AT4G19390.1|ref|NM_118059|ta|TA40998_3702|ta|AA395648	at|chr4:10574906-10574847	0		902	ATGGTGTTGTCCCAAAACAAAAGAAACTTTGTATGTGTATAATGTTTTAGCAACGCTCCA	240	0	A_84_P195794	AT4G19390	AT4G19390.1	tair|similar to unknown protein [Arabidopsis thaliana] (TAIR:AT5G13720.1); similar to unnamed protein product [Vitis vinifera] (GB:CAO63752.1); contains InterPro domain Uncharacterised conserved protein UCP022348 (InterPro:IPR016804); contains InterPro do	2008.62	259.563	0	1	1.108168e+003	1.111482e+002	1	0	63	9.749524e+002	950	1.775485e+002	1.793946e+002	57	1.947368e+001	20	5.057192e+000	5.189100e+000	0	0	0	0	0	0	0	930.608	93.3391	1	1.26778e-206	1	1	44.3446	5.05719	1	0	44.3446	47.8731	47.8731	967.607	0.839771	19.4737	5.05719	0	942.663	0	0
DATA	237	3	67	tair|AT5G08210.1|ref|NR_023113|ta|BT015047|ta|AA395197	at|chr5:2641556-2641497	0		119	CATCACAAGAAAATTCATGCAAGTGGAAACGGTGATAGTAGCAGCTGGTATGACACGTTG	242	0	A_84_P765962	MIR834a	AT5G08210.1	tair|MIR834a; miRNA [AT5G08210.1]	2034.06	259.611	0	1	8.289234e+002	8.333214e+001	1	0	63	7.424603e+002	708	1.722727e+002	1.971858e+002	61	1.877049e+001	19	4.390875e+000	3.706500e+000	0	0	0	0	0	0	0	698.227	70.1932	1	4.63626e-189	1	1	44.2332	4.39087	1	0	44.2332	48.2044	48.2044	735.115	0.84233	18.7705	4.39087	0	710.376	0	0
DATA	238	3	68	tair|AT2G05510.3|tair|AT2G05510.6|tair|AT2G05510.2|tair|AT2G05510.5	at|chr2:2015794-2015851	0		91	TCTTGAAAAACATGGCTTCCAAGGCTTTGATTCTGTTGGGTCTCTTTCGCAATTCTTCTG	244	0	A_84_P806384	AT2G05510	AT2G05510.3	tair|glycine-rich protein [AT2G05510.3]	2059.31	259.535	0	1	5.267799e+002	5.336230e+001	2	0	63	4.895238e+002	470	1.094731e+002	1.108244e+002	49	1.853061e+001	19	5.362299e+000	5.189100e+000	0	0	0	0	0	0	0	445.378	45.1164	1	1.26169e-161	1	1	44.1457	5.3623	1	0	44.1457	47.8731	47.8731	482.178	0.845473	18.5306	5.3623	0	457.652	0	0
DATA	239	3	69	ug|EG428945	at|chr2:18116868-18116809	0		426	ACCCTAACTCATGGCAAAGTCCATTGCAATCTGGTTTAACCAAATTTCCACATACTCCAG	246	0	A_84_P790233	AT2G20070	EG428945	ug|AYAHK61TR pooled cDNA populations Arabidopsis thaliana cDNA, mRNA sequence [EG428945]	2085.11	259.5	8.51622	1	8.516224e+000	8.479825e+000	0	0	64	3.857813e+001	36.5	1.115946e+001	1.223145e+001	59	1.879661e+001	19	4.926283e+000	5.930400e+000	0	0	0	0	0	0	0	-5.52935	7.20211	0	0.0478465	1	0	44.1075	4.92628	1	0	44.1075	56.9804	56.9804	31.2327	0.849323	18.7966	4.92628	0	6.93015	1	0
DATA	240	3	70	tair|AT1G31070.1|tair|AT1G31070.2|ref|NM_102846|ref|NM_102845	at|chr1:11088248-11088307	0		1697	TAGAGGTTTCACCTTTGTGCTCATACGCCGGAGAAAATCTTGAAGCTATTTGTCGAGGAA	248	0	A_84_P867277	AT1G31070	AT1G31070.1	tair|UDP-N-acetylglucosamine pyrophosphorylase-related [AT1G31070.1]	2109.76	259.5	0	1	1.001635e+004	1.001671e+003	0	0	66	8.594470e+003	8104.5	1.747098e+003	1.786718e+003	59	1.913559e+001	19	5.630758e+000	4.818450e+000	0	0	0	0	0	0	0	8550.47	855.077	1	0	1	1	43.9989	5.63076	1	0	43.9989	49.1849	49.1849	8587.12	0.853651	19.1356	5.63076	0	8563.04	0	0
DATA	241	3	71	tair|AT4G06474.1	unmapped	0		1312	ATATTATACTCAAGCTGACTATGAGCAGCAAGTCGAGTTCGAGCAACTTAGCGAACAACC	250	0	A_84_P763572	AT4G06474	AT4G06474.1	tair|transposable element gene [AT4G06474.1]	2135.89	259.5	8.42039	1	8.420385e+000	8.384396e+000	3	0	61	4.224590e+001	42	1.027887e+001	9.636900e+000	54	1.966667e+001	19	6.762828e+000	6.301050e+000	0	0	0	0	0	0	0	-1.71454	7.20211	0	0.536942	1	0	43.9604	6.76283	1	0	43.9604	56.9804	56.9804	34.9005	0.85899	19.6667	6.76283	0	11.0585	1	0
DATA	242	3	72	tair|AT1G16460.2|tair|AT1G16460.1|tair|AT1G16460.3|ref|NM_179344	at|chr1:5620051-5619904	0		1050	CAGCTTGTATTTTGGCATTGGGACTTTATCGTCTGGGAAAAACTAATGTGGCAATCTATG	252	0	A_84_P21827	ATRDH2	AT1G16460.2	tair|ATRDH2 (ARABIDOPSIS THALIANA RHODANESE HOMOLOGUE 2); thiosulfate sulfurtransferase [AT1G16460.2]	2160.63	259.37	0	1	1.208283e+004	1.208311e+003	0	0	64	1.049355e+004	9778.5	2.384652e+003	2.758007e+003	54	1.835185e+001	18	4.766857e+000	3.706500e+000	0	0	0	0	0	0	0	10449.6	1044.99	1	0	1	1	43.9207	4.76686	1	0	43.9207	48.2044	48.2044	10486.2	0.864833	18.3519	4.76686	0	10462.6	0	0
DATA	243	3	73	tair|AT5G47550.1|ref|NM_124128|ug|DR374828|ta|TA36409_3702	at|chr5:19303744-19303685	0		477	TTATTGTGTCTATTTTATGTATTTCTATAGTTTTCAAAATATGCAAATCTGAAGAAATGA	254	0	A_84_P182704	AT5G47550	AT5G47550.1	tair|cysteine protease inhibitor, putative / cystatin, putative [AT5G47550.1]	2186.13	259.921	0	1	3.014893e+002	3.126092e+001	1	0	65	3.066154e+002	313	6.154818e+001	4.966710e+001	48	1.939583e+001	18.5	5.172512e+000	5.930400e+000	0	0	0	0	0	0	0	262.762	27.2453	1	1.27661e-129	1	1	43.8534	5.17251	1	0	43.8534	45.4864	45.4864	299.27	0.871547	19.3958	5.17251	0	275.904	0	0
DATA	244	3	74	ug|BP792669|ta|TA28639_3702|ta|AV808706	at|chr5:2606435-2606494	0		271	ACCGGGTCGCCCTAGTCTTCTTAGGTCTCATACGATTATGGACCCACGAGATATATATAA	256	0	A_84_P795619	BP792669	BP792669	ug|BP792669 RAFL7 Arabidopsis thaliana cDNA clone RAFL07-52-O10 3', mRNA sequence [BP792669]	2211.47	259.694	0	1	1.579235e+002	1.779013e+001	0	0	65	1.826769e+002	182	4.122844e+001	4.003020e+001	56	1.889286e+001	18.5	4.788921e+000	5.930400e+000	0	0	0	0	0	0	0	138.86	15.6426	1	9.41963e-092	1	1	43.8172	4.78892	1	0	43.8172	48.2044	48.2044	175.332	0.879285	18.8929	4.78892	0	152.224	0	0
DATA	245	3	75	tair|AT4G10180.1|ref|NM_117086|ta|TA47636_3702|tc|TC283964	at|chr4:6349076-6349135	0		1645	TGCCATCTCTATTCAACAAACACTTTTCATGCCACCTTCTGTCGTCAATATCCATTTTAG	258	0	A_84_P11905	DET1	AT4G10180.1	tair|DET1 (DE-ETIOLATED 1); catalytic [AT4G10180.1]	2237	259.729	0	1	1.675268e+004	1.675288e+003	1	0	64	1.492017e+004	14224.5	3.139210e+003	3.478921e+003	57	1.968421e+001	18	6.467385e+000	6.671700e+000	0	0	0	0	0	0	0	14876.4	1487.65	1	0	1	1	43.8018	6.46738	1	0	43.8018	46.8651	46.8651	14912.8	0.887999	19.6842	6.46738	0	14890	0	0
DATA	246	3	76	tair|AT1G06920.1|ref|NM_100566	at|chr1:2124920-2124861	0		880	ATCTCATTATCAAGGTTTTCGTTCAAGTCTGGCTTGAAGTCATAAACTCTACATTTGCAT	260	0	A_84_P19387	ATOFP4/OFP4	AT1G06920.1	tair|ATOFP4/OFP4 (ARABIDOPSIS THALIANA OVATE FAMILY PROTEIN 4) [AT1G06920.1]	2262.76	259.716	8.0557	1	8.055697e+000	8.021267e+000	3	0	61	4.204918e+001	41	1.035282e+001	9.636900e+000	59	1.872881e+001	18	5.818610e+000	5.930400e+000	0	0	0	0	0	0	0	-1.73767	7.20211	0	0.531471	1	0	43.7869	5.81861	1	0	43.7869	45.835	45.835	34.7038	0.897877	18.7288	5.81861	0	12.1309	1	0
DATA	247	3	77		 	66	Structural	0		1	1	DarkCorner	DarkCorner	DarkCorner		2288.06	259.586	7.9594	1	7.959404e+000	7.925385e+000	1	0	63	4.238095e+001	43	1.048413e+001	8.524950e+000	51	1.690196e+001	16	5.154629e+000	5.189100e+000	0	0	0	0	0	0	0	-1.39593	7.20211	0	0.615093	1	0	43.7769	5.15463	1	0	43.7769	47.8731	47.8731	35.0355	0.90874	16.902	5.15463	0	12.7394	0	0
DATA	248	3	78		 	66	Structural	0		1	1	DarkCorner	DarkCorner	DarkCorner		2313.09	259.5	7.85628	1	7.856275e+000	7.822697e+000	1	0	61	4.293443e+001	43	1.050059e+001	1.186080e+001	65	1.880000e+001	19	4.773625e+000	5.189100e+000	0	0	0	0	0	0	0	-0.846698	7.20211	0	0.760312	1	0	43.7811	4.77363	1	0	43.7811	47.2035	47.2035	35.589	0.920669	18.8	4.77363	0	13.5728	0	0
DATA	249	3	79		 	66	Structural	0		1	1	DarkCorner	DarkCorner	DarkCorner		2338.79	259.692	7.74279	1	7.742791e+000	7.709698e+000	1	0	64	3.875000e+001	39	9.752493e+000	8.895600e+000	55	1.872727e+001	19	5.651793e+000	7.042350e+000	0	0	0	0	0	0	0	-5.0561	7.20211	0	0.0700752	1	0	43.8061	5.65179	1	0	43.8061	49.8279	49.8279	31.4046	0.934163	18.7273	5.65179	0	9.67844	0	0
DATA	250	3	80		 	66	Structural	0		1	1	DarkCorner	DarkCorner	DarkCorner		2364.26	259.348	7.62063	1	7.620628e+000	7.588057e+000	3	0	61	3.965574e+001	40	9.364624e+000	9.636900e+000	65	1.960000e+001	19	5.544705e+000	7.413000e+000	0	0	0	0	0	0	0	-4.17663	7.20211	0	0.133847	1	0	43.8324	5.5447	1	0	43.8324	45.835	45.835	32.3103	0.949138	19.6	5.5447	0	10.8871	0	0
DATA	251	3	81		 	66	Structural	0		1	1	DarkCorner	DarkCorner	DarkCorner		2389.71	259.353	7.49117	1	7.491172e+000	7.459155e+000	1	0	64	4.201563e+001	43	1.012069e+001	1.037820e+001	64	1.926563e+001	19	6.464168e+000	7.042350e+000	0	0	0	0	0	0	0	-1.85547	7.20211	0	0.504059	1	0	43.8711	6.46417	1	0	43.8711	46.1809	46.1809	34.6702	0.96554	19.2656	6.46417	0	13.5512	0	0
DATA	252	3	82		 	66	Structural	0		1	1	DarkCorner	DarkCorner	DarkCorner		2415.33	259.5	7.3529	1	7.352901e+000	7.321475e+000	1	0	65	4.143077e+001	42	1.037872e+001	1.111950e+001	56	1.864286e+001	19	4.963242e+000	5.930400e+000	0	0	0	0	0	0	0	-2.48664	7.20211	0	0.370881	1	0	43.9174	4.96324	1	0	43.9174	57.5363	57.5363	34.0854	0.983697	18.6429	4.96324	0	13.2775	0	0
DATA	253	3	83		 	66	Structural	0		1	1	DarkCorner	DarkCorner	DarkCorner		2440.1	259.774	7.21187	1	7.211872e+000	7.181048e+000	1	0	65	4.095385e+001	40	1.004121e+001	1.111950e+001	50	1.816000e+001	18	4.730966e+000	4.262475e+000	0	0	0	0	0	0	0	-3.02039	7.20211	0	0.277408	1	0	43.9742	4.73097	1	0	43.9742	44.7812	44.7812	33.6084	1.00293	18.16	4.73097	0	13.1059	0	0
DATA	254	3	84		 	66	Structural	0		1	1	DarkCorner	DarkCorner	DarkCorner		2466.11	259.5	7.0539	1	7.053900e+000	7.023751e+000	3	0	61	3.780328e+001	38	8.632921e+000	9.636900e+000	51	2.019608e+001	19	5.575014e+000	4.818450e+000	0	0	0	0	0	0	0	-6.22034	7.20211	0	0.0262869	1	0	44.0236	5.57501	1	0	44.0236	56.9804	56.9804	30.4579	1.02539	20.1961	5.57501	0	10.2921	0	0
DATA	255	3	85		 	66	Structural	0		1	1	DarkCorner	DarkCorner	DarkCorner		2491.34	259.831	6.89472	1	6.894723e+000	6.865254e+000	1	0	64	3.704688e+001	36	8.771219e+000	8.895600e+000	67	1.864179e+001	18	6.224832e+000	6.671700e+000	0	0	0	0	0	0	0	-7.0318	7.20211	0	0.0122182	1	0	44.0787	6.22483	1	0	44.0787	45.4864	45.4864	29.7015	1.04907	18.6418	6.22483	0	9.85994	0	0
DATA	256	4	1		 	66	Structural	0		1	1	DarkCorner	DarkCorner	DarkCorner		370.893	266.5	7.15599	1	7.155991e+000	7.125406e+000	5	0	59	3.961017e+001	41	9.198982e+000	1.000755e+001	37	1.862162e+001	18	4.849693e+000	3.706500e+000	0	0	0	0	0	0	0	-4.21512	7.20211	0	0.130329	1	0	43.8253	4.84969	1	0	43.8253	56.9804	56.9804	32.2648	1.01077	18.6216	4.84969	0	8.69916	0	0
DATA	257	4	2		 	66	Structural	0		1	1	DarkCorner	DarkCorner	DarkCorner		395.673	266.962	7.20535	1	7.205352e+000	7.174556e+000	1	1	63	4.030159e+001	39	1.076079e+001	9.266250e+000	33	2.045455e+001	22	5.573884e+000	5.189100e+000	0	0	0	0	0	0	0	-3.71697	7.20211	0	0.181803	1	0	44.0186	5.57388	1	0	44.0186	41.0736	41.0736	32.9562	1.00384	20.4545	5.57388	0	9.14412	0	0
DATA	258	4	3		 	66	Structural	0		1	1	DarkCorner	DarkCorner	DarkCorner		421.734	267.203	7.25349	1	7.253490e+000	7.222488e+000	0	0	65	4.176923e+001	42	1.060626e+001	1.111950e+001	39	2.051282e+001	19	5.567158e+000	6.301050e+000	0	0	0	0	0	0	0	-2.4638	7.20211	0	0.37528	1	0	44.233	5.56716	1	0	44.233	45.1352	45.1352	34.4238	0.997179	20.5128	5.56716	0	10.3636	0	0
DATA	259	4	4		 	66	Structural	0		1	1	DarkCorner	DarkCorner	DarkCorner		446.631	267.138	7.29598	1	7.295976e+000	7.264793e+000	2	0	63	3.838095e+001	38	7.982700e+000	7.413000e+000	31	1.877419e+001	18	7.135403e+000	6.671700e+000	0	0	0	0	0	0	0	-6.00988	7.20211	0	0.031713	1	0	44.3908	7.1354	1	0	44.3908	45.4864	45.4864	31.0355	0.991372	18.7742	7.1354	0	6.74988	0	0
DATA	260	4	5		 	66	Structural	0		1	1	DarkCorner	DarkCorner	DarkCorner		472.262	266.569	7.33603	1	7.336033e+000	7.304678e+000	0	0	66	3.951515e+001	39	1.008158e+001	1.149015e+001	39	1.900000e+001	18	5.088687e+000	5.930400e+000	0	0	0	0	0	0	0	-5.02898	7.20211	0	0.0715736	1	0	44.5441	5.08869	1	0	44.5441	45.835	45.835	32.1697	0.985959	19	5.08869	0	7.66699	0	0
DATA	261	4	6		 	66	Structural	0		1	1	DarkCorner	DarkCorner	DarkCorner		497.356	266.589	7.37376	1	7.373760e+000	7.342244e+000	0	0	64	3.832813e+001	37	9.079988e+000	9.822225e+000	28	2.107143e+001	20	5.993383e+000	6.301050e+000	0	0	0	0	0	0	0	-6.35636	7.20211	0	0.0232281	1	0	44.6845	5.99338	1	0	44.6845	48.5334	48.5334	30.9827	0.980914	21.0714	5.99338	0	6.26512	0	0
DATA	262	4	7		 	66	Structural	0		1	1	DarkCorner	DarkCorner	DarkCorner		523.242	266.435	7.40994	1	7.409944e+000	7.378273e+000	1	0	65	3.736923e+001	35	9.852933e+000	1.037820e+001	41	2.070732e+001	21	5.671172e+000	7.413000e+000	0	0	0	0	0	0	0	-7.44093	7.20211	0	0.00809481	1	0	44.8102	5.67117	1	0	44.8102	43.7019	43.7019	30.0238	0.976124	20.7073	5.67117	0	5.09453	0	0
DATA	263	4	8		 	66	Structural	0		1	1	DarkCorner	DarkCorner	DarkCorner		548.582	266.573	7.44365	1	7.443648e+000	7.411834e+000	1	0	63	4.142857e+001	42	1.061909e+001	1.074885e+001	35	1.977143e+001	19	4.911485e+000	5.930400e+000	0	0	0	0	0	0	0	-3.49396	7.20211	0	0.20927	1	0	44.9225	4.91149	1	0	44.9225	57.5363	57.5363	34.0832	0.971704	19.7714	4.91149	0	8.94909	0	0
DATA	264	4	9		 	66	Structural	0		1	1	DarkCorner	DarkCorner	DarkCorner		574.107	266.5	7.47525	1	7.475250e+000	7.443300e+000	2	0	62	3.746774e+001	37	9.318970e+000	1.000755e+001	35	1.854286e+001	17	5.298961e+000	5.559750e+000	0	0	0	0	0	0	0	-7.55029	7.20211	0	0.00723057	1	0	45.018	5.29896	1	0	45.018	56.9804	56.9804	30.1223	0.967597	18.5429	5.29896	0	4.79238	0	0
DATA	265	4	10	tair|AT1G69340.1|ref|NM_105601|ta|TA33073_3702|ta|BX834778	at|chr1:26073268-26073327	0		1884	CGTTGACCCAAGAACAAAATACGTTTATCAACGGCCATGAACCAAAATCAAAGACCGTTA	129	0	A_84_P817369	AT1G69340	AT1G69340.1	tair|appr-1-p processing enzyme family protein [AT1G69340.1]	599.031	267.277	0	1	6.829976e+003	6.830385e+002	0	0	65	6.627000e+003	6274	1.470937e+003	1.630860e+003	43	2.051163e+001	20	4.968338e+000	5.189100e+000	0	0	0	0	0	0	0	6581.9	658.229	1	0	1	1	45.0999	4.96834	1	0	45.0999	45.4864	45.4864	6619.65	0.963678	20.5116	4.96834	0	6594.13	0	0
DATA	266	4	11	tair|AT5G52180.1|ref|NM_124597|ta|TA46370_3702|tc|TC284932	at|chr5:21217518-21217459	0		1318	CTTTGCCTTGTAGCGATTTCATTAAACAAGTTGGTTTGTTGATGTCTTGGTGGGTTCTTT	131	0	A_84_P568212	AT5G52180	AT5G52180.1	tair|similar to hypothetical protein [Vitis vinifera] (GB:CAN83669.1) [AT5G52180.1]	624.147	266.735	0	1	3.337333e+003	3.338176e+002	0	0	66	3.249742e+003	3038	8.983247e+002	1.073588e+003	43	1.993023e+001	19	5.897519e+000	5.930400e+000	0	0	0	0	0	0	0	3204.57	320.538	1	2.63202e-282	1	1	45.1684	5.89752	1	0	45.1684	46.1809	46.1809	3242.4	0.96022	19.9302	5.89752	0	3216.7	0	0
DATA	267	4	12	tair|AT1G08465.1|ref|NM_001084021|ta|TA37835_3702|ta|DR380173	at|chr1:2679476-2679535	0		865	GTACGTACGCATTAATGAATGTGTAAGCAGAGAGCTGATGATGGAAAGAGATCAGGCGAG	133	0	A_84_P751359	YAB2	AT1G08465.1	tair|YAB2 (YABBY 2); transcription factor [AT1G08465.1]	649.833	267.303	0	1	2.732616e+003	2.733653e+002	5	0	60	2.659483e+003	2598.5	5.240843e+002	4.798064e+002	44	2.036364e+001	20	6.284314e+000	6.301050e+000	0	0	0	0	0	0	0	2614.25	261.525	1	7.6957e-270	1	1	45.229	6.28431	1	0	45.229	45.835	45.835	2652.14	0.956685	20.3636	6.28431	0	2626.25	0	0
DATA	268	4	13	tair|AT5G48390.1|ref|NM_124214|ug|AB354634|tc|NP225847	at|chr5:19632496-19632555	0		2717	GGAAATCGCTGATAAGGTTACAGGTATGGATACTTATAAAGCTTGTATGCAGGATTACTT	135	0	A_84_P301530	AT5G48390	AT5G48390.1	tair|binding [AT5G48390.1]	674.909	266.742	0	1	4.387162e+001	8.734216e+000	4	0	62	8.711290e+001	91	2.137495e+001	2.038575e+001	37	1.962162e+001	18	7.613407e+000	7.413000e+000	0	0	0	0	0	0	0	41.8366	8.32907	1	2.91664e-031	1	1	45.2763	7.61341	1	0	45.2763	45.835	45.835	79.7675	0.953614	19.6216	7.61341	0	53.7245	0	0
DATA	269	4	14	tair|AT3G03330.1|ref|NM_111204|ta|TA32506_3702|ta|TA32507_3702	at|chr3:783647-783588	0		979	GTCGCGGAAAAGAAAGGCAACACATACTCGTGGGATTTACTGTTCGGGAAGAAGACTAAA	137	0	A_84_P15470	AT3G03330	AT3G03330.1	tair|short-chain dehydrogenase/reductase (SDR) family protein [AT3G03330.1]	700.302	267.333	0	1	6.218451e+003	6.218912e+002	0	0	64	5.955719e+003	5575.5	1.655451e+003	1.634381e+003	30	1.866667e+001	18	5.161751e+000	6.301050e+000	0	0	0	0	0	0	0	5910.41	591.085	1	8.67085e-320	1	1	45.3071	5.16175	1	0	45.3071	44.4243	44.4243	5948.37	0.950464	18.6667	5.16175	0	5922.16	0	0
DATA	270	4	15	tair|AT5G66840.1|ref|NM_126083|tc|NP231140	at|chr5:26710356-26710297	0		1447	TGAGGGACTTGGAACACTTCTCGCATATGATGATAAGCCACAGAAGAGAAGGAGACACAT	139	0	A_84_P519500	AT5G66840	AT5G66840.1	tair|SAP domain-containing protein [AT5G66840.1]	726.5	266.5	7.63309	0	7.633090e+000	7.606529e+000	2	0	66	4.819697e+001	47.5	1.534347e+001	1.482600e+001	38	2.031579e+001	19	5.647794e+000	5.930400e+000	0	0	0	0	0	0	0	2.87742	7.20786	0	0.300693	1	0	45.3195	5.64779	1	1	45.3195	65	65	40.8516	0.947588	20.3158	5.64779	0	14.4921	1	0
DATA	271	4	16	tair|AT1G69490.1|ref|NM_105616|ug|AF360201|ta|TA31972_3702	at|chr1:26126816-26126875	0		831	GTTCGGGGACCTTCAGTTTAACCAAGACGAGATCTTAAACCATCATCGTCAAGCGATGTT	141	0	A_84_P14306	NAP	AT1G69490.1	tair|NAP (NAC-LIKE, ACTIVATED BY AP3/PI); transcription factor [AT1G69490.1]	751.094	267.25	0	1	1.243591e+004	1.243614e+003	0	1	65	1.179429e+004	11312	2.803911e+003	2.972613e+003	28	2.350000e+001	20.5	7.396195e+000	9.636900e+000	0	0	0	0	0	0	0	11749	1174.92	1	0	1	1	45.3364	7.3962	1	0	45.3364	45.835	45.835	11786.9	0.94476	23.5	7.3962	0	11760.4	0	0
DATA	272	4	17	tair|AT2G38560.1|ref|NM_129413|ta|TA37206_3702|ta|DR381697	at|chr2:16143334-16143393	0		1237	TGATGAGCCAATGACGACTTATGTTACATGTGTTAACTGTGACAACCACTGGAAGTTCTG	143	0	A_84_P16317	AT2G38560	AT2G38560.1	tair|transcription factor S-II (TFIIS) domain-containing protein [AT2G38560.1]	776.636	267.106	0	1	8.606053e+003	8.606393e+002	0	0	64	8.152734e+003	7812.5	1.962257e+003	1.943874e+003	43	2.309302e+001	22	7.942693e+000	9.266250e+000	0	0	0	0	0	0	0	8107.4	810.772	1	0	1	1	45.3359	7.94269	1	0	45.3359	45.835	45.835	8145.39	0.942058	23.093	7.94269	0	8118.74	0	0
DATA	273	4	18	tair|AT3G23980.1|ref|NM_113303|ta|TA49337_3702|tc|TC300280	at|chr3:8667069-8667010	0		443	TAGCCAACAAAGTGTCATAGATTCAGATGGAGCTGGTGCATCTATCTCTAATGGACCTCT	145	0	A_84_P831862	AT3G23980	AT3G23980.1	tair|similar to hypothetical protein OsI_004770 [Oryza sativa (indica cultivar-group)] (GB:EAY76923.1); contains domain Spectrin repeat (SSF46966) [AT3G23980.1]	801.871	266.757	0	1	1.510093e+002	1.693533e+001	1	0	65	1.872000e+002	186	4.315351e+001	4.521930e+001	43	1.981395e+001	20	7.202036e+000	8.154300e+000	0	0	0	0	0	0	0	141.871	15.9105	1	5.34611e-093	1	1	45.3286	7.20204	1	0	45.3286	46.5243	46.5243	179.855	0.939488	19.814	7.20204	0	153.075	0	0
DATA	274	4	19	tair|AT2G29800.1|ref|NM_128534|tc|NP455395	at|chr2:12730612-12730553	0		1067	GATTTTGGGATGTTATCGGAGTAGTTTTGATTATTACAGAAAAGACGTTTGGTGCGTTGA	147	0	A_84_P612821	AT2G29800	AT2G29800.1	tair|kelch repeat-containing F-box family protein [AT2G29800.1]	828.023	267.023	7.72099	1	7.720989e+000	7.687989e+000	0	0	69	4.527536e+001	44	1.492420e+001	1.704990e+001	38	1.918421e+001	18	7.093412e+000	8.154300e+000	0	0	0	0	0	0	0	-0.0422977	7.20211	0	0.987839	1	0	45.3177	7.09341	1	0	45.3177	37.847	37.847	37.93	0.936801	19.1842	7.09341	0	11.016	1	0
DATA	275	4	20	tair|AT5G38930.1|ref|NM_123255	at|chr5:15602810-15602869	0		410	CCCCGATAATCGCCTATTCACTAAAGTTCTCAACGAGGGTGATGTATTTGTGTTTCCAGA	149	0	A_84_P216298	AT5G38930	AT5G38930.1	tair|germin-like protein, putative [AT5G38930.1]	852.817	266.831	0	1	6.816734e+002	6.860176e+001	0	0	66	6.822121e+002	639	1.853028e+002	1.836571e+002	27	1.985185e+001	20	4.194352e+000	3.335850e+000	0	0	0	0	0	0	0	636.922	64.0981	1	1.90521e-183	1	1	45.2899	4.19435	1	0	45.2899	47.2035	47.2035	674.867	0.934351	19.8519	4.19435	0	647.839	0	0
DATA	276	4	21	tair|AT5G65740.3|ref|NM_001037076|ta|TA52403_3702|tc|TC309116	at|chr5:26320348-26320289	0		311	ACTTTGCAACCTATGTAGCTCCATCTTCATGTGACATGTTAGCTTTGTGCCATCATCATG	151	0	A_84_P836308	AT5G65740	AT5G65740.3	tair|protein binding / zinc ion binding [AT5G65740.3]	878.118	266.588	0	1	1.827730e+002	1.984416e+001	0	0	63	2.155714e+002	210	5.813769e+001	5.782140e+001	34	1.929412e+001	19.5	5.155341e+000	4.262475e+000	0	0	0	0	0	0	0	170.323	18.4924	1	1.03367e-103	1	1	45.2486	5.15534	1	0	45.2486	46.5243	46.5243	208.226	0.931881	19.2941	5.15534	0	181.091	0	0
DATA	277	4	22	tair|AT5G40400.1|ref|NM_123404|ug|AK227121|tc|TC311596	at|chr5:16185384-16185443	0		1718	AGCGTTAGAGCTTCAAGAAAGAATGCAAAGACTCGGGTTTGTTCCAAACAGGTTAACTTG	153	0	A_84_P787226	AT5G40400	AT5G40400.1	tair|binding [AT5G40400.1]	903.757	266.857	0	1	4.177000e+002	4.248284e+001	0	0	66	4.333939e+002	413	1.170274e+002	1.236118e+002	42	2.052381e+001	21	6.243975e+000	6.486375e+000	0	0	0	0	0	0	0	388.183	39.4808	1	2.92047e-153	1	1	45.211	6.24398	1	0	45.211	46.8651	46.8651	426.049	0.929334	20.5238	6.24398	0	398.803	0	0
DATA	278	4	23	tair|AT3G16490.1|ref|NM_112520|ug|BX824788|ta|TA47640_3702	at|chr3:5604056-5603997	0		1289	AAACGCAAACGCAGCAACAGAAACGCTCTCCTTGTTCGTATGATCATCAGTTTCGTCAGA	155	0	A_84_P17428	IQD26	AT3G16490.1	tair|IQD26 (IQ-domain 26); calmodulin binding [AT3G16490.1]	929.042	266.916	0	1	1.398173e+003	1.400330e+002	0	0	68	1.341059e+003	1208.5	3.513571e+002	3.532294e+002	36	2.047222e+001	21	7.473711e+000	7.783650e+000	0	0	0	0	0	0	0	1295.9	129.79	1	7.00105e-227	1	1	45.1635	7.47371	1	0	45.1635	46.8651	46.8651	1333.71	0.926849	20.4722	7.47371	0	1306.37	0	0
DATA	279	4	24	tair|AT5G35360.1|tair|AT5G35360.2|ref|NM_001036891|ref|NM_122927	at|chr5:13605560-13605619	0		1817	TCATTGGTACAAACTTCGGTAACGATAAGACTGTTTTACTAGAGTCTGTGGTTTTATCAA	157	0	A_84_P260540	CAC2	AT5G35360.1	tair|CAC2 (acetyl co-enzyme A carboxylase biotin carboxylase subunit) [AT5G35360.1]	955	266.545	0	1	3.881628e+004	3.881636e+003	0	3	59	3.592427e+004	34914	7.293707e+003	6.426700e+003	41	2.117073e+001	22	7.700333e+000	7.413000e+000	0	0	0	0	0	0	0	35879.2	3587.92	1	0	1	1	45.1103	7.70033	1	0	45.1103	55.8519	55.8519	35916.9	0.924333	21.1707	7.70033	0	35889.5	0	0
DATA	280	4	25	tair|AT5G65440.1|tair|AT5G65440.2|ref|NM_001126032|ref|NM_125942	at|chr5:26174217-26174276	0		3510	AATGTAGTTAAAAGAAGGCGCGGGGGTAAACAGAGAGTTTAACTGTACTTGTATGTTATA	159	0	A_84_P165273	AT5G65440	AT5G65440.1	tair|similar to unknown protein [Arabidopsis thaliana] (TAIR:AT4G24610.1); similar to unknown protein [Arabidopsis thaliana] (TAIR:AT5G48310.1); similar to unnamed protein product [Vitis vinifera] (GB:CAO61624.1); similar to unnamed protein product [Vitis	979.571	266.9	0	1	1.157201e+004	1.157227e+003	0	0	63	1.071287e+004	9951	2.993514e+003	2.983362e+003	36	2.072222e+001	22	4.724472e+000	3.891825e+000	0	0	0	0	0	0	0	10667.8	1066.81	1	0	1	1	45.0508	4.72447	1	0	45.0508	47.5395	47.5395	10705.5	0.921864	20.7222	4.72447	0	10678	0	0
DATA	281	4	26	tair|AT3G25490.1|ref|NM_113445	at|chr3:9244385-9244444	0		1336	AGTCCAGGAAGAGGTTGTGGCATCATTGGATTCACTGGAACAGGAAACTTATGAGCAGAA	161	0	A_84_P257760	AT3G25490	AT3G25490.1	tair|wall-associated kinase, putative [AT3G25490.1]	1005.03	267.277	0	1	1.893236e+002	2.048935e+001	0	0	65	2.190308e+002	207	4.963302e+001	5.189100e+001	38	1.986842e+001	19.5	5.580715e+000	5.003775e+000	0	0	0	0	0	0	0	174.042	18.8355	1	5.46739e-105	1	1	44.9885	5.58072	1	0	44.9885	45.4864	45.4864	211.685	0.919285	19.8684	5.58072	0	184.082	0	0
DATA	282	4	27	tair|AT3G23600.1|tair|AT3G23600.2|ref|NM_113263|ref|NM_001035672	at|chr3:8475598-8475657	0		713	CGGTTAAAGCAGCAGAAGAAGCTCACAAGGAGATGCTTGATTGGTTTGTGACCTACATCA	163	0	A_84_P18350	AT3G23600	AT3G23600.1	tair|dienelactone hydrolase family protein [AT3G23600.1]	1031.33	266.5	0	1	3.929492e+004	3.929500e+003	1	4	61	3.606600e+004	35795	7.212889e+003	6.661322e+003	31	2.200000e+001	22	6.110101e+000	5.930400e+000	0	0	0	0	0	0	0	36021.1	3602.11	1	0	1	1	44.9237	6.1101	1	0	44.9237	57.5363	57.5363	36058.7	0.916685	22	6.1101	0	36031	0	0
DATA	283	4	28	tc|TC312168	at|chr4:14341925-14341983	0		288	ACTCACCAGCCCAACAAATCTTGTGTTACAACAACAGACCACAACAAACCTGTTATGAAT	165	0	A_84_P859431	TC312168	TC312168	tc|NM_119054 transcription factor {Arabidopsis thaliana} (exp=-1; wgp=0; cg=0), partial (26%) [TC312168]	1056.5	266.5	0	1	3.633041e+001	8.676229e+000	0	0	68	7.805882e+001	78.5	2.721275e+001	2.353628e+001	31	1.970968e+001	20	5.550937e+000	3.335850e+000	0	0	0	0	0	0	0	33.2094	7.93089	1	2.84702e-023	1	0	44.8494	5.55094	1	0	44.8494	57.5363	57.5363	70.7134	0.914095	19.7097	5.55094	0	42.9873	0	0
DATA	284	4	29	tair|AT5G65970.1|ref|NM_125994|ug|BX831968|ta|TA51160_3702	at|chr5:26404851-26404792	0		1638	GGGCACACTCTCGTCAGGGTTGGTGATCAGAACACAGAGATAGAATATACTGGAGATATT	167	0	A_84_P784727	MLO10	AT5G65970.1	tair|MLO10 (MILDEW RESISTANCE LOCUS O 10); calmodulin binding [AT5G65970.1]	1081.29	267.145	0	1	2.427759e+003	2.429045e+002	0	0	65	2.257569e+003	2157	6.280729e+002	6.011943e+002	25	2.372000e+001	25	7.441550e+000	8.154300e+000	0	0	0	0	0	0	0	2212.79	221.396	1	1.24112e-259	1	1	44.779	7.44155	1	0	44.779	44.7812	44.7812	2250.22	0.911454	23.72	7.44155	0	2222.43	0	0
DATA	285	4	30	tair|AT5G23790.1|ref|NM_122284|tc|TC313834	at|chr5:8021498-8021439	0		102	TGGATGCTTGTAGTTGGTCTAGCCAAAGGTCTTCGTAAAGTGAAATCAGCTTATCCACTC	169	0	A_84_P11147	ATGOLS5	AT5G23790.1	tair|ATGOLS5 (ARABIDOPSIS THALIANA GALACTINOL SYNTHASE 5); transferase, transferring glycosyl groups / transferase, transferring hexosyl groups [AT5G23790.1]	1107.63	267	7.96007	1	7.960075e+000	7.939932e+000	0	0	65	4.893846e+001	49	1.407333e+001	1.260210e+001	35	2.082857e+001	19	7.151658e+000	7.783650e+000	0	0	0	0	0	0	0	4.26407	7.21472	0	0.125959	1	0	44.6744	7.15166	1	0	44.6744	41.4593	41.4593	41.5931	0.908663	20.8286	7.15166	0	13.7528	1	0
DATA	286	4	31	tair|AT3G26616.1|ref|NM_148755|ug|EG467360	unmapped	0		190	CTCTCGGTTTGGATAAGGTCCAGAAAGGAGATTCAAGTGTTGGACAGTTTGCTGTAATCA	171	0	A_84_P797801	AT3G26616	AT3G26616.1	tair|unknown protein [AT3G26616.1]	1132.32	267.154	7.98364	1	7.983644e+000	7.961961e+000	3	1	61	4.860656e+001	48	9.443302e+000	9.636900e+000	27	2.129630e+001	21	7.215447e+000	7.783650e+000	0	0	0	0	0	0	0	4.03073	7.21338	0	0.14786	1	0	44.5758	7.21545	1	0	44.5758	45.4864	45.4864	41.2612	0.905981	21.2963	7.21545	0	13.3773	1	0
DATA	287	4	32	ta|TA51703_3702|tc|TC301359	at|chr4:15239088-15239147	0		377	ATTTTGTTTGTTTGTTTGTATAAAATCGCAGGGAAAGCTTTCGCAACAATGGGTGCATGC	173	0	A_84_P834832	TA51703_3702	TA51703_3702	tc|XM_473049 {Oryza sativa (japonica cultivar-group)} (exp=-1; wgp=0; cg=0), partial (8%) [TC301359]	1158.33	266.5	0	1	1.460836e+001	8.107082e+000	2	0	64	5.762500e+001	58.5	1.560372e+001	1.408470e+001	33	2.027273e+001	19	5.608435e+000	3.706500e+000	0	0	0	0	0	0	0	13.1936	7.32196	1	4.68444e-006	1	0	44.4314	5.60844	1	0	44.4314	57.5363	57.5363	50.2796	0.903156	20.2727	5.60844	0	22.37	0	0
DATA	288	4	33	tair|AT1G37130.1|ref|NM_103364|ug|AK230230|ta|TA27277_3702	at|chr1:14164028-14164087	0		2778	TTTGCGGTTCAGCCGAATTTGGAGAAGATGCAATATAACATCAAGGAGGATTTCTTGATA	175	0	A_84_P16255	NIA2	AT1G37130.1	tair|NIA2 (NITRATE REDUCTASE 2) [AT1G37130.1]	1183.5	266.5	0	1	1.310931e+005	1.310931e+004	0	2	66	1.180717e+005	102644	2.013733e+004	-1.251500e+004	32	2.021875e+001	19	8.031126e+000	6.671700e+000	0	0	0	0	0	0	0	118027	11802.7	1	0	1	1	44.3083	8.03113	1	0	44.3083	57.5363	57.5363	118064	0.900333	20.2188	8.03113	0	118036	0	0
DATA	289	4	34	tair|AT4G17098.1|ref|NR_022976	at|chr4:9611652-9611711	0		1644	GGGAAATCAAAATGCTGAATATTAAAGGCTTTTTGCAGGTAAGGAAGAGCCTGGGTTTCT	177	0	A_84_P765100	AT4G17098	AT4G17098.1	tair|other RNA [AT4G17098.1]	1208.77	267.092	0	1	4.103073e+002	4.180822e+001	2	1	63	4.124127e+002	406	9.055129e+001	9.266250e+001	33	1.884848e+001	19	5.574054e+000	5.930400e+000	0	0	0	0	0	0	0	368.217	37.5194	1	4.72953e-150	1	1	44.1957	5.57405	1	0	44.1957	45.835	45.835	405.067	0.897418	18.8485	5.57405	0	377.099	0	0
DATA	290	4	35	ta|TA33883_3702	at|chr5:26380093-26379879	0		570	CATCCTGAGACTTGGGTTGGATTTTCCTTTACCTGATGACGACGATAGCTTTTGATGACT	179	0	A_84_P818310	TA33883_3702	TA33883_3702	Unknown	1234.42	266.573	0	1	1.367958e+003	1.370326e+002	1	0	63	1.267698e+003	1182	3.334224e+002	3.480403e+002	37	2.248649e+001	22	5.357350e+000	4.447800e+000	0	0	0	0	0	0	0	1223.61	122.572	1	2.27852e-223	1	1	44.0919	5.35735	1	0	44.0919	57.5363	57.5363	1260.35	0.894476	22.4865	5.35735	0	1232.38	0	0
DATA	291	4	36	tair|AT5G18070.1|ref|NM_121812|ta|TA49050_3702|tc|TC283674	at|chr5:5982710-5982769	0		1701	AGGCTTCCACTCAAGAAGATGCTGATTCTTTGGCTAATTCTGTGGCTCAGCTCGTCAAAA	181	0	A_84_P17754	DRT101	AT5G18070.1	tair|DRT101 (DNA-DAMAGE-REPAIR/TOLERATION 101); intramolecular transferase, phosphotransferases [AT5G18070.1]	1259.03	267.277	0	1	3.150831e+003	3.151867e+002	0	0	65	2.853123e+003	2696	7.247441e+002	7.627977e+002	35	1.951429e+001	20	5.622285e+000	6.301050e+000	0	0	0	0	0	0	0	2809.12	281.005	1	3.05115e-274	1	1	44.0002	5.62228	1	0	44.0002	45.4864	45.4864	2845.78	0.89155	19.5143	5.62228	0	2817.78	0	0
DATA	292	4	37	tair|AT2G38000.1|ref|NM_129357	at|chr2:15910315-15910256	0		1452	TTAGTGTGGATTGAGAGCTTTAGAGAGAAAATCAAACTGGATTTCTAGACCTTGCGAGCT	183	0	A_84_P170233	AT2G38000	AT2G38000.1	tair|chaperone protein dnaJ-related [AT2G38000.1]	1284.57	266.653	0	1	1.815532e+003	1.817340e+002	0	0	64	1.657156e+003	1546	4.411883e+002	4.710961e+002	36	2.050000e+001	20	5.079370e+000	5.559750e+000	0	0	0	0	0	0	0	1613.18	161.479	1	2.761e-240	1	1	43.973	5.07937	1	0	43.973	48.2044	48.2044	1649.81	0.888546	20.5	5.07937	0	1621.83	0	0
DATA	293	4	38	tair|AT2G43160.1|tair|AT2G43160.3|tair|AT2G43160.2|tair|AT2G43160.4	at|chr2:17960343-17960402	0		2981	AAGATCAAGCCAAACATGATGCACTTGACTTCATTCGTGTAATCAAGAATACGCTCGCCT	185	0	A_84_P579341	AT2G43160	AT2G43160.1	tair|epsin N-terminal homology (ENTH) domain-containing protein [AT2G43160.1]	1309.94	266.768	0	1	2.369299e+004	2.369313e+003	0	0	66	2.102388e+004	19997	4.411481e+003	4.798806e+003	39	1.920513e+001	19	4.053455e+000	3.335850e+000	0	0	0	0	0	0	0	20980	2098.01	1	0	1	1	43.9136	4.05346	1	0	43.9136	46.5243	46.5243	21016.5	0.885493	19.2051	4.05346	0	20988.6	0	0
DATA	294	4	39	tair|AT1G50960.1|ref|NM_103976|tc|NP306380	at|chr1:18895318-18895377	0		941	CAAAGAGCAGAGTGAACATGATGTTAAAGAAACTGGTGATAAGGTAGGCTTGTCCAGGTT	187	0	A_84_P12417	ATGA2OX7	AT1G50960.1	tair|ATGA2OX7 (GIBBERELLIN 2-OXIDASE 7); gibberellin 2-beta-dioxygenase/ gibberellin 20-oxidase [AT1G50960.1]	1335.89	266.5	0	1	1.340006e+001	8.271570e+000	1	0	63	5.566667e+001	54	1.579812e+001	1.556730e+001	36	2.175000e+001	20.5	6.937991e+000	7.413000e+000	0	0	0	0	0	0	0	11.8237	7.29852	1	3.59369e-005	1	0	43.843	6.93799	1	0	43.843	56.9804	56.9804	48.3213	0.882362	21.75	6.93799	0	20.3605	1	0
DATA	295	4	40	tair|AT1G16240.1|tair|AT1G16240.3|tair|AT1G16240.2|ref|NM_101490	at|chr1:5555160-5555101	0		928	CTTATAAGTTCCTCTGTAGGTCCACTGGCCTCTACTCTCTATGTGAATGGTTGCAATGTA	189	0	A_84_P750282	SYP51	AT1G16240.1	tair|SYP51 (SYNTAXIN OF PLANTS 51) [AT1G16240.1]	1361.42	266.573	0	1	3.155745e+004	3.155755e+003	0	1	63	2.779068e+004	26926	6.115094e+003	6.481186e+003	40	2.132500e+001	21	4.358237e+000	3.891825e+000	0	0	0	0	0	0	0	27746.9	2774.7	1	0	1	1	43.7966	4.35824	1	0	43.7966	57.5363	57.5363	27783.3	0.87925	21.325	4.35824	0	27755.4	0	0
DATA	296	4	41	tair|AT1G56400.1|ref|NM_104518|tc|NP305863	at|chr1:21115607-21115548	0		1302	CATGGGCCTATGCTGGAAAGAGTGGAGCTTTACATGGATAGTAGTATGGCAGAAAGTCAA	191	0	A_84_P588775	AT1G56400	AT1G56400.1	tair|F-box family protein [AT1G56400.1]	1386.58	266.573	8.25521	1	8.255213e+000	8.238000e+000	1	0	63	4.853968e+001	47	1.280981e+001	1.334340e+001	30	1.976667e+001	20	5.998180e+000	7.227675e+000	0	0	0	0	0	0	0	4.77819	7.21794	0	0.0867274	1	0	43.7615	5.99818	1	0	43.7615	57.5363	57.5363	41.1943	0.876177	19.7667	5.99818	0	13.2805	1	0
DATA	297	4	42	tair|AT4G34830.1|ref|NM_119649|ta|TA45418_3702|ta|R90347	at|chr4:16600937-16600570	0		2907	TTGCCGAAAAACGTTGCTGAGGTTTACCTGTTAACCATCTTTAAAGGTCTTAAGCATCGC	193	0	A_84_P845559	AT4G34830	AT4G34830.1	tair|binding [AT4G34830.1]	1411.71	267.167	0	1	8.192420e+003	8.192836e+002	0	0	65	7.196385e+003	6920	1.623610e+003	1.792463e+003	26	1.915385e+001	19.5	5.883484e+000	5.003775e+000	0	0	0	0	0	0	0	7152.66	715.303	1	0	1	1	43.721	5.88348	1	0	43.721	45.835	45.835	7189.04	0.873083	19.1538	5.88348	0	7161.15	0	0
DATA	298	4	43	tair|AT4G32610.1|ref|NM_119413|ta|TA45621_3702|ta|CNS0A3VQ	at|chr4:15728336-15728277	0		1452	CATATGAGACTTACTTGCCTTGAACAAATCTTTTGATGGGGAATGTGGTTGGGTCGTGTT	195	0	A_84_P763045	AT4G32610	AT4G32610.1	tair|similar to unknown protein [Arabidopsis thaliana] (TAIR:AT2G25670.2); similar to unknown protein [Arabidopsis thaliana] (TAIR:AT2G25670.1); similar to unnamed protein product [Vitis vinifera] (GB:CAO44124.1) [AT4G32610.1]	1437	266.657	0	1	1.111875e+004	1.111906e+003	0	0	65	9.717369e+003	9098	2.455966e+003	2.804338e+003	36	2.133333e+001	20	5.248129e+000	3.891825e+000	0	0	0	0	0	0	0	9673.64	967.391	1	0	1	1	43.7289	5.24813	1	0	43.7289	45.4864	45.4864	9710.02	0.870029	21.3333	5.24813	0	9682.18	0	0
DATA	299	4	44	ug|DR376987	at|chr1:015834244-015834192	0		7	TGATGTTTGTGAGTAGAGGAGAAGACAAATGGCTCATCGGACTCTGATTCATCTCCAATT	197	0	A_84_P796086	AT1G72360	DR376987	ug|992465 CERES-131 Arabidopsis thaliana cDNA clone 41785 3', mRNA sequence [DR376987]	1462.89	266.5	0	1	2.027798e+001	8.551690e+000	1	0	63	6.133333e+001	63	1.869880e+001	2.001510e+001	37	2.175676e+001	21	6.925819e+000	5.930400e+000	0	0	0	0	0	0	0	17.5792	7.41355	1	2.82133e-009	1	0	43.7541	6.92582	1	0	43.7541	56.9804	56.9804	53.9879	0.86691	21.7568	6.92582	0	26.2002	0	0
DATA	300	4	45	tair|AT1G52191.1|ref|NM_001123996	at|chr1:19443124-19443065	0		328	CCACAGGTAGACTATGGATGAGCCTGTTGAAGACACCATTTAGCCTAAATGTCAAACACA	199	0	A_84_P754512	AT1G52191	AT1G52191.1	tair|similar to thioesterase family protein [Arabidopsis thaliana] (TAIR:AT3G16175.1); similar to hypothetical protein [Vitis vinifera] (GB:CAN75402.1); contains domain Thioesterase/thiol ester dehydrase-isomerase (SSF54637); contains domain no descriptio	1488.42	266.573	8.3729	1	8.372896e+000	8.337531e+000	0	0	64	4.451563e+001	44	1.527213e+001	1.630860e+001	23	2.200000e+001	22	6.274045e+000	7.413000e+000	0	0	0	0	0	0	0	0.724471	7.20248	0	0.79406	1	0	43.7912	6.27404	1	0	43.7912	57.5363	57.5363	37.1702	0.863862	22	6.27404	0	9.43725	1	0
DATA	301	4	46	tair|AT3G09200.2|tair|AT3G09200.1|ref|NM_001084656|ref|NM_111754	at|chr3:2825002-2824943	0		118	AAGAAGATCGCCTACGATACCAAGCTATGTCAGCTTATCGATGAGTACACCCAGATCTTG	201	0	A_84_P810958	AT3G09200	AT3G09200.2	tair|60S acidic ribosomal protein P0 (RPP0B) [AT3G09200.2]	1512.86	267.156	0	1	6.099356e+003	6.099930e+002	0	0	66	5.295152e+003	5093	1.159219e+003	1.297646e+003	41	2.043902e+001	21	4.822078e+000	5.189100e+000	0	0	0	0	0	0	0	5251.34	525.184	1	1.5059e-312	1	1	43.8093	4.82208	1	0	43.8093	45.4864	45.4864	5287.81	0.860967	20.439	4.82208	0	5260.12	0	0
DATA	302	4	47	tair|AT3G61670.1|ref|NM_116032|ta|TA47630_3702|tc|TC305977	at|chr3:22830397-22830456	0		512	GAAGATACAGCCAAACCGGTTTCAGCTAGTTCCCCAGAGAAAGCAATATTGGATTCTAGT	203	0	A_84_P830318	AT3G61670	AT3G61670.1	tair|similar to unknown protein [Arabidopsis thaliana] (TAIR:AT2G46380.1); similar to unnamed protein product [Vitis vinifera] (GB:CAO65830.1) [AT3G61670.1]	1539.11	266.5	0	1	9.830263e+001	1.292664e+001	0	1	63	1.281905e+002	129	3.190503e+001	2.779875e+001	41	2.002439e+001	20	4.486022e+000	5.930400e+000	0	0	0	0	0	0	0	84.3416	11.0908	1	7.2553e-064	1	1	43.8489	4.48602	1	0	43.8489	56.9804	56.9804	120.845	0.857979	20.0244	4.48602	0	93.2451	0	0
DATA	303	4	48	tair|AT1G01880.1|ref|NM_100069|tc|NP302922	at|chr1:306633-306574	0		1637	AAAGAAGAGACAGGCAACTTCTACTAGTAGTAGTAACCTTACAAAGTCGGTCAGGCGTCG	205	0	A_84_P20001	AT1G01880	AT1G01880.1	tair|DNA repair protein, putative [AT1G01880.1]	1563.91	267.242	0	1	7.367077e+002	7.415059e+001	0	0	66	6.739091e+002	641	1.413235e+002	1.747615e+002	33	1.984848e+001	21	4.944196e+000	5.189100e+000	0	0	0	0	0	0	0	630.01	63.4114	1	8.83743e-183	1	1	43.8988	4.9442	1	0	43.8988	45.835	45.835	666.564	0.85517	19.8485	4.9442	0	639.027	0	0
DATA	304	4	49	tair|AT1G48910.1|ref|NM_103784|ta|DQ056487|tc|TC288515	at|chr1:18097375-18097434	0		1084	GTGCTGAGGATGCTATGTCTGTAGCCGACGACATCAGATCTATCTTGGCTACCTTAAAAA	207	0	A_84_P18152	YUC10	AT1G48910.1	tair|YUC10; monooxygenase [AT1G48910.1]	1589.14	266.785	8.48488	1	8.484884e+000	8.448683e+000	0	0	66	4.422727e+001	41	1.389941e+001	1.686457e+001	33	2.006061e+001	20	4.968271e+000	4.447800e+000	0	0	0	0	0	0	0	0.279446	7.20217	0	0.919788	1	0	43.9478	4.96827	1	0	43.9478	45.835	45.835	36.8819	0.85246	20.0606	4.96827	0	9.4349	1	0
DATA	305	4	50	tair|AT5G46140.1|ref|NM_123983|ug|EG449818|ug|AY735701	at|chr5:18722949-18722890	0		780	TTGATCTCAACTTCAAGGAGAAGGATAAGCTCGAGTTTGTCGAGGTGCGAAAAACAGATC	209	0	A_84_P791052	AT5G46140	AT5G46140.1	tair|similar to unknown protein [Arabidopsis thaliana] (TAIR:AT5G46130.1); contains InterPro domain Protein of unknown function DUF295 (InterPro:IPR005174) [AT5G46140.1]	1615.42	266.573	0	0	7.078135e+001	1.104249e+001	3	1	60	1.041500e+002	101.5	2.614161e+001	2.242433e+001	34	1.876471e+001	18.5	4.893154e+000	5.189100e+000	0	0	0	0	0	0	0	60.1459	9.38327	1	8.19889e-047	1	1	44.0041	4.89315	1	0	44.0041	65	65	96.8046	0.849742	18.7647	4.89315	0	69.4546	0	0
DATA	306	4	51	tair|AT5G50340.1|ref|NM_124415|ug|AK226617|tc|TC313021	at|chr5:20508932-20508873	0		1793	AGTTTGAAAGAGATTGAGATAATCGGATGCAAGAATCTGAAAGAGTTAATCAATGCTGTG	211	0	A_84_P16889	AT5G50340	AT5G50340.1	tair|ATP binding / ATP-dependent peptidase/ damaged DNA binding / nucleoside-triphosphatase/ nucleotide binding / serine-type endopeptidase [AT5G50340.1]	1639.86	267.156	0	1	1.504057e+003	1.506457e+002	0	0	66	1.318439e+003	1300	2.911895e+002	3.024504e+002	28	1.960714e+001	18	6.373204e+000	6.301050e+000	0	0	0	0	0	0	0	1274.38	127.642	1	7.40532e-226	1	1	44.056	6.3732	1	0	44.056	45.4864	45.4864	1311.09	0.847297	19.6071	6.3732	0	1283.83	0	0
DATA	307	4	52	tair|AT1G11592.1|tair|AT1G11592.2|ref|NR_022069|ref|NR_022070	at|chr1:3895373-3895314	0		967	TACCAAATCTGTGATGATCTGAAATCTTGTGTCCATAAGTTCGGTTCCCGATTCCTTCCC	213	0	A_84_P753401	AT1G11592	AT1G11592.1	tair|other RNA [AT1G11592.1]	1665.44	267.111	0	1	3.406175e+003	3.407241e+002	1	0	62	2.922048e+003	2823.5	5.773251e+002	5.952639e+002	35	1.911429e+001	19	4.915590e+000	5.189100e+000	0	0	0	0	0	0	0	2877.93	287.883	1	1.00636e-275	1	1	44.1152	4.91559	1	0	44.1152	44.0646	44.0646	2914.7	0.844917	19.1143	4.91559	0	2887.54	0	0
DATA	308	4	53	tair|AT5G48657.2|tair|AT5G48657.1|ref|NM_203180|ref|NM_203181	at|chr5:19751255-19751196	0		784	TGGAGATGTAAGGAGTAGTTTTTGCTAAAACATTATGCAACTTCTGTTACTCTATTTGCG	215	0	A_84_P555790	AT5G48657	AT5G48657.2	tair|defense protein-related [AT5G48657.2]	1691.5	266.5	0	1	3.461341e+002	3.565292e+001	1	3	64	3.358750e+002	331	8.336257e+001	8.691742e+001	46	1.754348e+001	17	4.731486e+000	4.077150e+000	0	0	0	0	0	0	0	291.686	30.0446	1	6.30563e-136	1	1	44.1885	4.73149	1	0	44.1885	57.5363	57.5363	328.53	0.842698	17.5435	4.73149	0	301.494	0	0
DATA	309	4	54	tair|AT2G01735.1|ref|NM_179593|ug|AK227479|ta|TA41839_3702	at|chr2:325877-325936	0		1089	ACCACTGATCAATCTTGAAGACAAAACTCAACCAACCAGAGGGAATAAGATTCTGCACAT	217	0	A_84_P756924	RIE1	AT2G01735.1	tair|RIE1 (RING-FINGER PROTEIN FOR EMBRYOGENESIS); zinc ion binding [AT2G01735.1]	1716.31	267.277	0	1	3.973206e+003	3.974129e+002	0	0	64	3.384484e+003	3116.5	7.730072e+002	8.932665e+002	28	1.900000e+001	18	5.270463e+000	4.633125e+000	0	0	0	0	0	0	0	3340.23	334.1	1	7.61624e-285	1	1	44.2572	5.27046	1	0	44.2572	45.1352	45.1352	3377.14	0.840688	19	5.27046	0	3350.21	0	0
DATA	310	4	55		 	0		0		219	1	RC1	RC1	RC1		1742.42	266.573	8.62224	1	8.622238e+000	8.585386e+000	1	0	63	4.041270e+001	40	9.800650e+000	1.186080e+001	33	1.903030e+001	19	4.996779e+000	5.189100e+000	0	0	0	0	0	0	0	-3.88146	7.20211	0	0.163343	1	0	44.2942	4.99678	1	0	44.2942	57.5363	57.5363	33.0673	0.83888	19.0303	4.99678	0	6.27502	1	0
DATA	311	4	56	tair|AT5G28950.1|ref|NM_122779	unmapped	0		367	ATCAACAGAGAGAATATGCCAATCAGTGGAGAGAAACAATAGCATCAAACATGTGGAACA	221	0	A_84_P10217	AT5G28950	AT5G28950.1	tair|similar to unknown protein [Arabidopsis thaliana] (TAIR:AT5G41980.1); similar to hypothetical protein [Vitis vinifera] (GB:CAN67849.1); contains domain PTHR22930 (PTHR22930) [AT5G28950.1]	1767.58	266.573	8.63824	1	8.638238e+000	8.601317e+000	1	2	61	4.219672e+001	41	8.394085e+000	7.413000e+000	31	2.038710e+001	20	5.383168e+000	4.818450e+000	0	0	0	0	0	0	0	-2.16285	7.20211	0	0.436228	1	0	44.3596	5.38317	1	0	44.3596	57.5363	57.5363	34.8513	0.837327	20.3871	5.38317	0	8.1903	1	0
DATA	312	4	57	tair|AT3G18600.1|ref|NM_112746|ta|TA39962_3702|tc|TC283336	at|chr3:6399979-6399831	0		1692	TGGCTGTTGCTGAATCGTTCTGCTTCTCTTCGCCGCCTAAAGTGAATCTGAACATAGAAA	223	0	A_84_P24066	AT3G18600	AT3G18600.1	tair|DEAD/DEAH box helicase, putative [AT3G18600.1]	1792.58	267.106	0	1	1.288612e+004	1.288641e+003	0	0	63	1.081710e+004	10194	2.402498e+003	2.696108e+003	29	1.986207e+001	19	3.729459e+000	2.965200e+000	0	0	0	0	0	0	0	10772.7	1077.29	1	0	1	1	44.4241	3.72946	1	0	44.4241	45.4864	45.4864	10809.7	0.83599	19.8621	3.72946	0	10783.2	0	0
DATA	313	4	58	tair|AT1G32172.1|ref|NR_022193|ug|EF183178	at|chr1:11580437-11580496	0		1951	GCCAAGCTAGATTGTCGTATCTTGGAGGTTCAACGGTTCAAAATTTAATTCGCATCTTCA	225	0	A_84_P754363	AT1G32172	AT1G32172.1	tair|other RNA [AT1G32172.1]	1818.42	266.573	8.6626	1	8.662602e+000	8.644733e+000	2	0	62	4.927419e+001	48	1.468485e+001	1.464068e+001	43	2.116279e+001	21	4.407408e+000	4.447800e+000	0	0	0	0	0	0	0	4.80244	7.21811	0	0.0851559	1	0	44.4718	4.40741	1	0	44.4718	57.5363	57.5363	41.9288	0.834971	21.1628	4.40741	0	15.5539	1	0
DATA	314	4	59	tair|AT2G24120.1|tair|AT2G24120.2|ref|NM_201796|ref|NM_127973	at|chr2:10256524-10256465	0		3006	TACCCGAATCTCGTGTTTCCTCCAGTACCAAAGAGAGGTGATTTCGATTTAAAGGAAGTT	227	0	A_84_P16367	PDE319/SCA3	AT2G24120.1	tair|PDE319/SCA3 (SCABRA 3); DNA binding / DNA-directed RNA polymerase [AT2G24120.1]	1843.09	266.843	0	1	7.457873e+003	7.458372e+002	0	0	66	6.266091e+003	5825	1.425772e+003	1.559881e+003	35	2.148571e+001	21	6.001820e+000	6.301050e+000	0	0	0	0	0	0	0	6221.59	622.201	1	6.42285e-323	1	1	44.4986	6.00182	1	0	44.4986	46.8651	46.8651	6258.75	0.834231	21.4857	6.00182	0	6232.52	0	0
DATA	315	4	60	tc|NP221488	at|chr1:16713849-16713908	0		307	GGGATTGGAGAGCAAGAGAAGATGGGATCTATTTAAAGAAAGAAGCTGGCGAGGCATTAT	229	0	A_84_P840517	NP221488	NP221488	tc|GB|AC022314.5|AAF79667.1 F9C16.21 [NP221488]	1869.42	266.573	0	1	1.238173e+001	8.725657e+000	5	0	59	5.483051e+001	54	1.378299e+001	1.186080e+001	35	2.074286e+001	20	4.661121e+000	5.189100e+000	0	0	0	0	0	0	0	10.3243	7.27574	1	0.000279579	1	0	44.5062	4.66112	1	0	44.5062	57.5363	57.5363	47.4851	0.833832	20.7429	4.66112	0	21.4254	1	0
DATA	316	4	61	ta|TA52628_3702|tc|TC290446	at|chr2:15032750-15032687	0		1055	AAACCGAGTCAAGAAACATCTCGAGAAATATACCCGGCAGAATTGGTTTTAGCGGGATAT	231	0	A_84_P836811	TA52628_3702	TA52628_3702	tc|NM_129132 carbohydrate transporter/ sugar porter {Arabidopsis thaliana} (exp=-1; wgp=0; cg=0), partial (39%) [TC290446]	1893.69	266.982	8.67535	1	8.675346e+000	8.641327e+000	1	0	64	4.640625e+001	45.5	1.184251e+001	1.260210e+001	37	2.243243e+001	23	8.748144e+000	9.636900e+000	0	0	0	0	0	0	0	1.9171	7.20466	0	0.490023	1	0	44.4891	8.74814	1	1	44.4891	41.4593	41.4593	39.0608	0.833745	22.4324	8.74814	0	13.1545	1	0
DATA	317	4	62	tair|AT5G64880.1|ref|NM_125886|ug|AK229074|ta|TA40892_3702	at|chr5:25951249-25951308	0		727	CAACGCATTCGCTTTTTTCTTTTTGCGTGAAAACGATATTGTCACTGTGGTTAAATTATC	233	0	A_84_P202428	AT5G64880	AT5G64880.1	tair|unknown protein [AT5G64880.1]	1919.49	267.179	0	1	2.308645e+003	2.310260e+002	0	0	64	1.970000e+003	1935.5	3.880801e+002	3.702793e+002	28	1.903571e+001	19	5.834014e+000	4.818450e+000	0	0	0	0	0	0	0	1925.55	192.689	1	4.03749e-251	1	1	44.4533	5.83401	1	0	44.4533	46.5243	46.5243	1962.65	0.834059	19.0357	5.83401	0	1936.92	0	0
DATA	318	4	63	tair|AT1G64890.1|ref|NM_105163|ug|DR380930|ta|TA37244_3702	at|chr1:24114651-24114710	0		1361	AGTTAGCGGATATCTTGGAATCGTTCTTGCATCGTTTGTCGGTGTAACAGAGGATGATTT	235	0	A_84_P822038	AT1G64890	AT1G64890.1	tair|integral membrane transporter family protein [AT1G64890.1]	1945.42	266.573	0	1	8.352362e+002	8.396791e+001	3	0	61	7.417377e+002	716	1.685262e+002	1.719816e+002	40	1.935000e+001	19	6.078757e+000	6.115725e+000	0	0	0	0	0	0	0	697.335	70.1045	1	5.54955e-189	1	1	44.4023	6.07876	1	0	44.4023	57.5363	57.5363	734.392	0.834896	19.35	6.07876	0	708.855	0	0
DATA	319	4	64	tair|AT2G45360.1|ref|NM_130099|tc|TC295369	at|chr2:18706252-18706311	0		492	AAATGGCACGATGTGTTGAAAAGAGGAACACGTGTGGTGAGATCCGTGTTTTTACCGGTT	237	0	A_84_P88159	AT2G45360	AT2G45360.1	tair|similar to unknown protein [Arabidopsis thaliana] (TAIR:AT3G60780.1); similar to unnamed protein product [Vitis vinifera] (GB:CAO24498.1); contains InterPro domain Protein of unknown function DUF1442 (InterPro:IPR009902) [AT2G45360.1]	1970.15	267.2	0	1	1.036358e+002	1.347670e+001	3	1	62	1.310484e+002	129	2.671429e+001	2.446290e+001	37	2.064865e+001	20	6.028710e+000	5.930400e+000	0	0	0	0	0	0	0	86.6395	11.2665	1	2.66318e-065	1	1	44.4089	6.02871	1	0	44.4089	45.835	45.835	123.703	0.836	20.6486	6.02871	0	98.3386	0	0
DATA	320	4	65	tair|AT2G12557.1|ref|NM_001124833	at|chr2:5129001-5129060	0		27	AGAAAAAGAGAGGATAGAGCTTTAGCAAGATCCTCCCCTGAGTTTAGTGAACCTGGCATA	239	0	A_84_P758267	AT2G12557	AT2G12557.1	tair|unknown protein [AT2G12557.1]	1996.42	266.573	0	1	2.998261e+001	9.104027e+000	2	0	62	6.950000e+001	66	2.159747e+001	2.205367e+001	38	2.068421e+001	19	5.623816e+000	6.301050e+000	0	0	0	0	0	0	0	25.1203	7.62763	1	9.33249e-016	1	0	44.3797	5.62382	1	0	44.3797	57.5363	57.5363	62.1546	0.83783	20.6842	5.62382	0	37.0022	0	0
DATA	321	4	66	tair|AT3G07360.1|tair|AT3G07360.3|tair|AT3G07360.2|ref|NM_001035579	at|chr3:2356491-2356550	0		1417	AAAGAAGAGGAGAATGCTCATGGAACGATAACAAAGCTTTCGCGTGAAGGAACTTCAAGG	241	0	A_84_P758964	AT3G07360	AT3G07360.1	tair|armadillo/beta-catenin repeat family protein / U-box domain-containing protein [AT3G07360.1]	2021.09	267.328	0	1	1.190209e+004	1.190240e+003	0	1	65	1.004072e+004	9545	1.905313e+003	2.163113e+003	33	1.969697e+001	20	4.927505e+000	4.447800e+000	0	0	0	0	0	0	0	9996.43	999.669	1	0	1	1	44.2894	4.9275	1	0	44.2894	45.1352	45.1352	10033.4	0.839889	19.697	4.9275	0	10008.4	0	0
DATA	322	4	67	tair|AT5G38500.1|ref|NM_123211|tc|NP236569	at|chr5:15433540-15433481	0		943	ATATTAGTGTGGGAACGATTCTTGTGTGTCAAGCCAAGCAGGAAGACGAAGACAAAGACG	243	0	A_84_P531960	AT5G38500	AT5G38500.1	tair|DNA binding [AT5G38500.1]	2047	266.545	8.58177	0	8.581770e+000	8.570717e+000	1	0	61	4.977049e+001	48	1.302228e+001	1.260210e+001	33	2.000000e+001	19	5.261891e+000	4.447800e+000	0	0	0	0	0	0	0	5.58189	7.22371	0	0.0457958	1	0	44.1886	5.26189	1	0	44.1886	65	65	42.4251	0.842836	20	5.26189	0	17.6831	1	0
DATA	323	4	68	ug|CD532728|ta|TA32582_3702|ta|CD534562|ta|BP659285	at|chr1:1559039-1559098	0		158	AAACTCGTCATAAATAGACCATCCCAATTCCCAAATGGCTTAGAAGCAAATGTCCAGGGC	245	0	A_84_P799685	CD532728	CD532728	ug|28I22 Arabidopsis Leaf Senescence Library Arabidopsis thaliana cDNA 3', mRNA sequence [CD532728]	2072.29	267.118	0	1	3.130459e+001	9.069233e+000	1	0	65	7.061538e+001	71	1.708407e+001	1.630860e+001	32	1.696875e+001	16	4.439445e+000	4.447800e+000	0	0	0	0	0	0	0	26.4878	7.67375	1	5.24987e-017	1	0	44.1276	4.43944	1	0	44.1276	45.835	45.835	63.27	0.84613	16.9688	4.43944	0	38.7344	0	0
DATA	324	4	69	tair|AT4G32605.1|ref|NM_001085012|ta|TA38832_3702|ta|DR377398	at|chr4:15726504-15726445	0		697	CCTACTGCGATGGTTCAAATCAGTTGGCACGTTTGTTCATGAAAACCCATCTGCAGAAAA	247	0	A_84_P10093	AT4G32605	AT4G32605.1	tair|transcription factor [AT4G32605.1]	2097.09	267.328	0	1	1.101249e+004	1.101282e+003	0	1	65	9.405015e+003	9059	1.665015e+003	1.629377e+003	31	2.070968e+001	20	6.132936e+000	7.413000e+000	0	0	0	0	0	0	0	9360.97	936.124	1	0	1	1	44.049	6.13294	1	0	44.049	45.1352	45.1352	9397.67	0.850032	20.7097	6.13294	0	9373.35	0	0
DATA	325	4	70	ug|BP577321	at|chr1:23779934-23779875	0		289	TTGAATGTGTTGCATAGTTTGCTAAGCTCCTTCCCTAAAAGCGGTACTCCGCAATAAAAC	249	0	A_84_P794751	BP577321	BP577321	ug|BP577321 RAFL14 Arabidopsis thaliana cDNA clone RAFL14-96-E03 3', mRNA sequence [BP577321]	2123.42	266.573	0	1	3.147654e+001	8.991773e+000	0	1	63	7.090476e+001	72	1.911402e+001	2.001510e+001	28	1.910714e+001	18.5	5.472756e+000	4.818450e+000	0	0	0	0	0	0	0	26.9146	7.68859	1	2.12447e-017	1	0	43.9901	5.47276	1	0	43.9901	57.5363	57.5363	63.5594	0.855069	19.1071	5.47276	0	39.489	0	0
DATA	326	4	71	tair|AT4G34100.2|tair|AT4G34100.1|ref|NM_001125641|ref|NM_119571	at|chr4:16332273-16332329	0		1441	GCTTGCTACTGATCTCCTGAAAGGTTCTACTGTTGGGGCCTCAAAGCTTTCTGATATTAA	251	0	A_84_P832362	AT4G34100	AT4G34100.2	tair|similar to protein binding / zinc ion binding [Arabidopsis thaliana] (TAIR:AT4G32670.1); similar to predicted protein [Physcomitrella patens subsp. patens] (GB:EDQ59867.1); similar to unnamed protein product [Vitis vinifera] (GB:CAO47840.1); similar 	2148.58	266.573	0	1	4.082817e+002	4.167719e+001	0	0	64	3.952813e+002	386.5	1.042096e+002	1.197200e+002	32	2.125000e+001	20	5.973058e+000	6.671700e+000	0	0	0	0	0	0	0	351.334	35.864	1	3.35112e-147	1	1	43.947	5.97306	1	0	43.947	57.5363	57.5363	387.936	0.860519	21.25	5.97306	0	364.101	0	0
DATA	327	4	72	tair|AT2G43250.1|ref|NM_129887|ug|AK228887|ta|TA50897_3702	at|chr2:17984885-17984944	0		580	TTATCAGAGAGATCTGCTAGTGATGCTGAGTGTCTTATACGAGAAAATCGTCCTGGTGCG	253	0	A_84_P833751	AT2G43250	AT2G43250.1	tair|similar to unnamed protein product [Vitis vinifera] (GB:CAO67796.1) [AT2G43250.1]	2173.39	266.97	0	1	4.178054e+001	9.301999e+000	0	0	65	8.009231e+001	80	2.026059e+001	2.520420e+001	28	2.050000e+001	18.5	6.779599e+000	7.042350e+000	0	0	0	0	0	0	0	36.2064	8.06099	1	4.48906e-026	1	1	43.8859	6.7796	1	0	43.8859	45.835	45.835	72.7469	0.866586	20.5	6.7796	0	49.1439	0	0
DATA	328	4	73	tair|AT2G18670.1|tair|AT2G18680.1|ref|NM_127423|ref|NM_127424	at|chr2:8102666-8102725	0		1926	CTGAGGGATGTTGAATATACGAAATTGTCATCCACTACTCCCATGGGAGGATTGCCTTGA	255	0	A_84_P824985	AT2G18670	AT2G18670.1	tair|zinc finger (C3HC4-type RING finger) family protein [AT2G18670.1]	2199.03	267.277	0	1	9.876757e+001	1.286450e+001	0	0	65	1.301231e+002	125	2.815499e+001	2.816940e+001	29	1.851724e+001	18	5.117342e+000	5.930400e+000	0	0	0	0	0	0	0	86.2969	11.2402	1	4.34052e-065	1	1	43.8261	5.11734	1	0	43.8261	45.4864	45.4864	122.778	0.873737	18.5172	5.11734	0	99.4234	0	0
DATA	329	4	74	tair|AT2G03030.1|ref|NM_126355	at|chr2:890387-890446	0		482	TAAGGCGGTTCAGTGTGTTGTAGCAACGATTGGACTTGAGGAAGAAGAAGAGAATCATTT	257	0	A_84_P755996	AT2G03030	AT2G03030.1	tair|Toll-Interleukin-Resistance (TIR) domain-containing protein [AT2G03030.1]	2224.58	266.573	8.20043	1	8.200434e+000	8.170760e+000	2	0	62	4.641935e+001	46.5	1.323253e+001	1.241677e+001	30	2.036667e+001	20.5	5.892622e+000	5.930400e+000	0	0	0	0	0	0	0	2.6138	7.20685	0	0.34699	1	0	43.8056	5.89262	1	0	43.8056	57.5363	57.5363	39.0739	0.88203	20.3667	5.89262	0	15.9907	1	0
DATA	330	4	75	tair|AT1G80010.1|ref|NM_106650|tc|TC281981	at|chr1:30104679-30104738	0		2281	CTGGGAAGCGTTTAGAGAGTGTGCCAATAAGGTCCAATTTGTGACAGAGAAGCCTTCATA	259	0	A_84_P18108	FRS8	AT1G80010.1	tair|FRS8 (FAR1-related sequence 8); zinc ion binding [AT1G80010.1]	2249.63	267.265	0	1	1.045241e+004	1.045272e+003	0	0	65	9.355062e+003	8857	2.009834e+003	2.263930e+003	33	2.063636e+001	20	6.763035e+000	7.413000e+000	0	0	0	0	0	0	0	9311.27	931.155	1	0	1	1	43.7928	6.76303	1	0	43.7928	46.5243	46.5243	9347.72	0.890825	20.6364	6.76303	0	9324.88	0	0
DATA	331	4	76	tair|AT4G09700.1|tc|TC288917	unmapped	0		953	TAACTTCAGGAGAGACTCAGTAAGATCAGGGTTTGATTTGCATCCTCATGATCGTTCTCA	261	0	A_84_P595600	AT4G09700	AT4G09700.1	tair|transposable element gene [AT4G09700.1]	2275.58	266.573	8.02431	1	8.024308e+000	7.990012e+000	1	0	63	4.182540e+001	41	1.276151e+001	1.186080e+001	33	1.803030e+001	18	5.347224e+000	6.671700e+000	0	0	0	0	0	0	0	-1.95517	7.20211	0	0.48146	1	0	43.7806	5.34722	1	0	43.7806	57.5363	57.5363	34.48	0.901389	18.0303	5.34722	0	11.9363	1	0
DATA	332	4	77		 	66	Structural	0		1	1	DarkCorner	DarkCorner	DarkCorner		2300.52	267.277	7.92811	1	7.928114e+000	7.895598e+000	0	0	67	4.511940e+001	45	1.211626e+001	1.334340e+001	27	1.803704e+001	18	4.136902e+000	4.447800e+000	0	0	0	0	1	0	0	1.34159	7.20336	0	0.628909	1	0	43.7778	4.1369	1	0	43.7778	46.1809	46.1809	37.774	0.912326	18.037	4.1369	0	15.4933	0	0
DATA	333	4	78		 	66	Structural	0		1	1	DarkCorner	DarkCorner	DarkCorner		2326.42	267.092	7.81773	1	7.817727e+000	7.784314e+000	0	0	64	4.318750e+001	41	1.315581e+001	1.408470e+001	41	2.085366e+001	21	5.943740e+000	5.930400e+000	0	0	0	0	0	0	0	-0.604764	7.20211	0	0.827493	1	0	43.7923	5.94374	1	0	43.7923	45.1352	45.1352	35.8421	0.925208	20.8537	5.94374	0	13.8561	0	0
DATA	334	4	79		 	66	Structural	0		1	1	DarkCorner	DarkCorner	DarkCorner		2351.58	266.573	7.70129	1	7.701291e+000	7.668375e+000	1	0	63	3.695238e+001	36	9.999078e+000	1.149015e+001	36	1.855556e+001	18.5	5.759189e+000	7.413000e+000	0	0	0	0	0	0	0	-6.86589	7.20211	0	0.0143687	1	0	43.8183	5.75919	1	0	43.8183	57.5363	57.5363	29.607	0.939197	18.5556	5.75919	0	7.91981	0	0
DATA	335	4	80		 	66	Structural	0		1	1	DarkCorner	DarkCorner	DarkCorner		2376.84	267.317	7.57962	1	7.579619e+000	7.547223e+000	1	0	64	3.925000e+001	39	9.247908e+000	9.266250e+000	48	1.908333e+001	19	5.678752e+000	6.857025e+000	0	0	0	0	0	0	0	-4.60069	7.20211	0	0.0989609	1	0	43.8507	5.67875	1	0	43.8507	44.7812	44.7812	31.9046	0.954273	19.0833	5.67875	0	10.5041	0	0
DATA	336	4	81		 	66	Structural	0		1	1	DarkCorner	DarkCorner	DarkCorner		2402.59	267.178	7.4448	1	7.444796e+000	7.412977e+000	0	0	64	4.000000e+001	40	9.732942e+000	1.074885e+001	38	1.878947e+001	19	5.771121e+000	5.930400e+000	0	0	0	0	0	0	0	-3.89354	7.20211	0	0.162046	1	0	43.8935	5.77112	1	0	43.8935	48.2044	48.2044	32.6546	0.971555	18.7895	5.77112	0	11.5677	0	0
DATA	337	4	82		 	66	Structural	0		1	1	DarkCorner	DarkCorner	DarkCorner		2427.82	266.882	7.30401	1	7.304008e+000	7.272790e+000	1	0	65	3.956923e+001	38	9.268511e+000	8.895600e+000	32	1.993750e+001	20.5	5.517933e+000	6.671700e+000	0	0	0	0	0	0	0	-4.37543	7.20211	0	0.11645	1	0	43.9447	5.51793	1	0	43.9447	46.1809	46.1809	32.2238	0.990282	19.9375	5.51793	0	11.4538	0	0
DATA	338	4	83		 	66	Structural	0		1	1	DarkCorner	DarkCorner	DarkCorner		2453.22	267.078	7.1557	1	7.155704e+000	7.125120e+000	1	0	65	3.978462e+001	39	9.758798e+000	8.895600e+000	34	1.923529e+001	20	5.303280e+000	5.559750e+000	0	0	0	0	0	0	0	-4.21375	7.20211	0	0.130453	1	0	43.9984	5.30328	1	0	43.9984	45.835	45.835	32.4392	1.01081	19.2353	5.30328	0	11.9872	0	0
DATA	339	4	84		 	66	Structural	0		1	1	DarkCorner	DarkCorner	DarkCorner		2478.1	267.274	7.0028	1	7.002798e+000	6.972868e+000	2	0	64	3.931250e+001	37.5	1.050000e+001	1.000755e+001	30	2.020000e+001	19.5	6.337627e+000	7.227675e+000	0	0	0	0	0	0	0	-4.73777	7.20211	0	0.0893988	1	0	44.0503	6.33763	1	0	44.0503	44.7812	44.7812	31.9671	1.03288	20.2	6.33763	0	11.8334	0	0
DATA	340	4	85		 	66	Structural	0		1	1	DarkCorner	DarkCorner	DarkCorner		2503.81	267.074	6.83577	1	6.835770e+000	6.806554e+000	1	0	65	3.906154e+001	38	8.503450e+000	8.154300e+000	370	1.774865e+001	17	5.000169e+000	5.189100e+000	0	0	0	0	0	0	0	-5.05036	7.20211	0	0.0703901	1	0	44.1119	5.00017	1	0	44.1119	46.5243	46.5243	31.7161	1.05811	17.7486	5.00017	0	11.9248	0	0
DATA	341	5	1		 	66	Structural	0		1	1	DarkCorner	DarkCorner	DarkCorner		358.367	273.596	7.1444	1	7.144399e+000	7.113864e+000	5	0	59	3.969492e+001	37	1.111888e+001	1.186080e+001	358	1.887151e+001	18	5.698810e+000	5.189100e+000	0	0	0	0	0	0	0	-4.0329	7.20211	0	0.147644	1	0	43.7278	5.69881	1	0	43.7278	57.8122	57.8122	32.3495	1.01241	18.8715	5.69881	0	8.79443	0	0
DATA	342	5	2		 	66	Structural	0		1	1	DarkCorner	DarkCorner	DarkCorner		383.119	274.475	7.19577	1	7.195766e+000	7.165011e+000	1	0	62	4.032258e+001	41	9.205797e+000	9.636900e+000	27	1.933333e+001	20	5.526162e+000	4.818450e+000	0	0	0	0	0	0	0	-3.62384	7.20211	0	0.192925	1	0	43.9464	5.52616	1	0	43.9464	42.9674	42.9674	32.9772	1.00518	19.3333	5.52616	0	9.16596	0	0
DATA	343	5	3		 	66	Structural	0		1	1	DarkCorner	DarkCorner	DarkCorner		408.671	273.911	7.24268	1	7.242678e+000	7.211723e+000	0	0	65	3.875385e+001	37	9.777255e+000	8.895600e+000	33	2.230303e+001	22	6.141482e+000	6.671700e+000	0	0	0	0	0	0	0	-5.39645	7.20211	0	0.0533838	1	0	44.1503	6.14148	1	0	44.1503	49.8279	49.8279	31.4084	0.998667	22.303	6.14148	0	7.36311	0	0
DATA	344	5	4		 	66	Structural	0		1	1	DarkCorner	DarkCorner	DarkCorner		434.141	273.831	7.28726	1	7.287257e+000	7.256111e+000	2	0	64	3.684375e+001	36.5	7.661942e+000	7.598325e+000	33	2.157576e+001	17	9.817173e+000	1.037820e+001	0	0	0	0	0	0	0	-7.49967	7.20211	0	0.00761964	1	0	44.3434	9.81717	1	0	44.3434	46.8651	46.8651	29.4983	0.992558	21.5758	9.81717	0	5.21906	0	0
DATA	345	5	5		 	66	Structural	0		1	1	DarkCorner	DarkCorner	DarkCorner		459.2	273.867	7.32849	1	7.328491e+000	7.297168e+000	2	0	64	3.473438e+001	35	9.106499e+000	8.339625e+000	32	1.862500e+001	18	5.001613e+000	4.077150e+000	0	0	0	0	0	0	0	-9.76459	7.20211	0	0.000571411	1	0	44.499	5.00161	1	0	44.499	48.2044	48.2044	27.389	0.986973	18.625	5.00161	0	2.88454	0	0
DATA	346	5	6		 	66	Structural	0		1	1	DarkCorner	DarkCorner	DarkCorner		484.458	273.653	7.36697	1	7.366969e+000	7.335482e+000	0	0	64	3.776563e+001	37	9.797541e+000	9.822225e+000	27	1.948148e+001	18	6.222604e+000	6.301050e+000	0	0	0	0	0	0	0	-6.88045	7.20211	0	0.0141672	1	0	44.6461	6.2226	1	0	44.6461	47.5395	47.5395	30.4202	0.981818	19.4815	6.2226	0	5.6997	0	0
DATA	347	5	7		 	66	Structural	0		1	1	DarkCorner	DarkCorner	DarkCorner		510.227	274.394	7.40531	1	7.405306e+000	7.373656e+000	0	0	65	3.947692e+001	37	9.470526e+000	1.111950e+001	38	1.960526e+001	20	5.988906e+000	6.671700e+000	0	0	0	0	0	0	0	-5.30543	7.20211	0	0.0574806	1	0	44.7823	5.98891	1	0	44.7823	45.835	45.835	32.1315	0.976736	19.6053	5.98891	0	7.18245	0	0
DATA	348	5	8		 	66	Structural	0		1	1	DarkCorner	DarkCorner	DarkCorner		535.689	274.377	7.43959	1	7.439587e+000	7.407790e+000	1	0	64	3.607813e+001	35	8.485851e+000	8.339625e+000	40	2.212500e+001	22	6.051859e+000	5.559750e+000	0	0	0	0	0	0	0	-8.82628	7.20211	0	0.00177446	1	0	44.9044	6.05186	1	0	44.9044	44.0646	44.0646	28.7327	0.972235	22.125	6.05186	0	3.57678	0	0
DATA	349	5	9		 	66	Structural	0		1	1	DarkCorner	DarkCorner	DarkCorner		561.174	274	7.47124	1	7.471239e+000	7.439306e+000	0	0	65	3.840000e+001	38	1.035736e+001	1.186080e+001	36	1.705556e+001	16	3.985290e+000	4.633125e+000	0	0	0	0	0	0	0	-6.60931	7.20211	0	0.0183611	1	0	45.0093	3.98529	1	0	45.0093	46.8651	46.8651	31.0546	0.968116	17.0556	3.98529	0	5.70435	0	0
DATA	350	5	10	tair|AT3G15070.1|ref|NM_112369|tc|TC284436	at|chr3:5070613-5070554	0		1492	ACGCTGGATTGCATGCACAAATACCATGCAGAATGCTTGAAGAAGTGGTTGGTTATCAAG	263	0	A_84_P18373	AT3G15070	AT3G15070.1	tair|zinc finger (C3HC4-type RING finger) family protein [AT3G15070.1]	586.162	274.118	0	1	2.558973e+003	2.560062e+002	0	0	66	2.512591e+003	2444	5.148069e+002	5.318827e+002	38	1.934211e+001	18.5	5.532588e+000	5.745075e+000	0	0	0	0	0	0	0	2467.49	246.854	1	2.65245e-266	1	1	45.0991	5.53259	1	0	45.0991	46.5243	46.5243	2505.25	0.964251	19.3421	5.53259	0	2479.7	0	0
DATA	351	5	11	ta|TA27785_3702	at|chr4:12568474-12568533	0		3005	AACAGCTTCATCGACTTCATAAACTCGATCAGCTTCTTCGCTAAGAAACCGATCGACAAG	265	0	A_84_P730916	TA27785_3702	TA27785_3702	Unknown	612.5	274	0	1	2.406155e+001	7.875011e+000	0	0	62	6.829032e+001	69.5	1.974957e+001	1.779120e+001	43	2.141860e+001	20	5.778583e+000	5.930400e+000	0	0	0	0	0	0	0	23.1108	7.56383	1	5.97147e-014	1	0	45.1796	5.77858	1	0	45.1796	54.1152	54.1152	60.9449	0.960485	21.4186	5.77858	0	35.2127	0	0
DATA	352	5	12	tair|AT3G28340.1|ref|NM_113753|ta|TA39080_3702|tc|TC289121	at|chr3:10590725-10590666	0		1064	CCTTGTCCAATTGATTATCTTTGGGCTCCTTATGATCTTCACAAGTCACAGAGGCAGTAT	267	0	A_84_P823733	GATL10	AT3G28340.1	tair|GATL10 (Galacturonosyltransferase-like 10); polygalacturonate 4-alpha-galacturonosyltransferase/ transferase, transferring hexosyl groups [AT3G28340.1]	636.941	274.235	0	1	1.223831e+003	1.226142e+002	0	0	66	1.216621e+003	1141.5	3.035065e+002	3.065275e+002	43	2.100000e+001	20	6.636838e+000	5.930400e+000	0	0	0	0	0	0	0	1171.38	117.359	1	1.06396e-220	1	1	45.2445	6.63684	1	0	45.2445	46.1809	46.1809	1209.28	0.957139	21	6.63684	0	1183.37	0	0
DATA	353	5	13	tair|AT1G18410.1|ref|NM_101699|tc|NP184582	at|chr1:6336979-6336920	0		3167	AGGATCCACTGATGCTCCTTGTGCAGCAGAAGGGAGAAAACCTTTAAAGATTTCAGACAA	269	0	A_84_P18086	AT1G18410	AT1G18410.1	tair|kinesin motor protein-related [AT1G18410.1]	663	274	0	1	4.765831e+001	8.928805e+000	2	1	66	9.075758e+001	93.5	2.357512e+001	2.020042e+001	29	2.065517e+001	20	6.564384e+000	5.930400e+000	0	0	0	0	0	0	0	45.4592	8.51679	1	1.62611e-034	1	1	45.2984	6.56438	1	0	45.2984	54.9904	54.9904	83.4122	0.953856	20.6552	6.56438	0	57.3319	0	0
DATA	354	5	14	ug|CK119463|ta|TA51668_3702|tc|TC293578	unmapped	0		547	TGTGTACCAGAAGACCAATGCCGTGTCTGAGATTAAAAGGGTTGGTAAAGACAGCTTCTG	271	0	A_84_P802323	CK119463	CK119463	ug|212g03.p1 AtM1 Arabidopsis thaliana cDNA clone MPMGp2011G03212 5-PRIME, mRNA sequence [CK119463]	688.5	274	7.60751	0	7.607514e+000	7.574999e+000	2	0	60	4.236667e+001	41	1.118711e+001	1.056353e+001	34	1.905882e+001	18	5.709860e+000	3.706500e+000	0	0	0	0	0	0	0	-2.97875	7.20211	0	0.284057	1	0	45.3454	5.70986	1	0	45.3454	65	65	35.0213	0.950774	19.0588	5.70986	0	8.77576	1	0
DATA	355	5	15	tair|AT3G27999.1|ref|NM_001125251|ug|EF183429|tc|NP301510	at|chr3:10404482-10404541	0		373	CAGATATTTAGCTGCCAAAGACTATAACAGCGTAAACACTAGGGTCAGTGGAACGTTGGA	273	0	A_84_P762818	AT3G27999	AT3G27999.1	tair|enzyme inhibitor/ pectinesterase [AT3G27999.1]	713.5	274	7.63063	1	7.630629e+000	7.598016e+000	3	0	59	4.289831e+001	41	1.222870e+001	1.149015e+001	29	2.003448e+001	19	5.427988e+000	5.189100e+000	0	0	0	0	0	0	0	-2.46786	7.20211	0	0.374494	1	0	45.3662	5.42799	1	0	45.3662	54.1152	54.1152	35.5529	0.947894	20.0345	5.42799	0	9.15225	1	0
DATA	356	5	16	tair|AT1G22882.1|ref|NM_148482|ta|TA29544_3702|tc|TC282317	at|chr1:8101229-8101288	0		2205	TTTACACTGTAGAGTCATGTTACCAATGGATGAAATATACCTTGTTTTTCAATAACCGGC	275	0	A_84_P540904	AT1G22882	AT1G22882.1	tair|similar to unknown protein [Arabidopsis thaliana] (TAIR:AT1G71360.1); similar to unnamed protein product [Vitis vinifera] (GB:CAO44551.1); contains InterPro domain Sad1/UNC-like, C-terminal (InterPro:IPR012919); contains InterPro domain Galactose-bin	738.375	274	0	1	5.239447e+003	5.240001e+002	1	0	64	4.997422e+003	4585.5	1.238311e+003	1.262619e+003	27	2.229630e+001	20	7.789612e+000	7.413000e+000	0	0	0	0	0	0	0	4952.04	495.257	1	5.90437e-309	1	1	45.3797	7.78961	1	0	45.3797	48.5334	48.5334	4990.08	0.945146	22.2963	7.78961	0	4963.53	0	0
DATA	357	5	17	tair|AT4G04293.1|ta|TA47282_3702|tc|TC300138	at|chr4:2077119-2077178	0		289	TCGTTGGAGCCTTATCAAGAAATGACGACTACTTCACCCAACGTGTTGACGAAACAAATA	277	0	A_84_P763873	AT4G04293	AT4G04293.1	tair|transposable element gene [AT4G04293.1]	763.846	274.308	0	1	8.870382e+000	7.693687e+000	3	2	60	5.375000e+001	52.5	1.030818e+001	9.822225e+000	36	2.172222e+001	20.5	6.327315e+000	6.301050e+000	0	0	0	0	0	0	0	8.35937	7.25046	1	0.00302244	1	0	45.3906	6.32732	1	0	45.3906	45.4864	45.4864	46.4046	0.942391	21.7222	6.32732	0	19.7072	1	0
DATA	358	5	18	tair|AT4G24990.1|ref|NM_118631|ug|AK227315|ta|TA28118_3702	at|chr4:12850710-12849983	0		585	ACAGAGAAGAAGGTTGATAAAGCACCAAAGGCAGTAATCTGCACATGCACCATTTTGTGA	279	0	A_84_P15730	ATGP4	AT4G24990.1	tair|ATGP4 (Arabidopsis thaliana geranylgeranylated protein) [AT4G24990.1]	789.129	274.257	0	1	7.490693e+003	7.491085e+002	3	0	63	7.085063e+003	6751	1.395653e+003	1.246496e+003	33	2.106061e+001	21	7.594979e+000	5.930400e+000	0	0	0	0	0	0	0	7039.68	704.005	1	0	1	1	45.382	7.59498	1	0	45.382	46.8651	46.8651	7077.72	0.93979	21.0606	7.59498	0	7050.89	0	0
DATA	359	5	19	tc|NP221272	at|chr1:13148189-13148130	0		37	TGGTCGGGGCGTTACACTTTACCACTCGACAAAAGAAATTTGGTTATTCTCTGATCCTTA	281	0	A_84_P840368	NP221272	NP221272	tc|GB|AC007887.9|AAF79352.1 F15O4.24 [NP221272]	814.84	274.24	7.71764	1	7.717642e+000	7.684657e+000	0	0	66	4.495455e+001	43	1.124337e+001	1.074885e+001	42	1.802381e+001	18	6.968529e+000	6.486375e+000	0	0	0	0	0	0	0	-0.424464	7.20211	0	0.878433	1	0	45.379	6.96853	1	0	45.379	47.8731	47.8731	37.6091	0.937207	18.0238	6.96853	0	10.6452	1	0
DATA	360	5	20	tair|AT3G22170.2|tair|AT3G22170.1|ref|NM_001125201|ref|NM_113114	at|chr3:7824663-7824604	0		1105	TTATGCAGTAGATCTGGGCGATGATCAGCGAGTGAAGAATGTATTTTGGGTAGATGCAAA	283	0	A_84_P838385	FHY3	AT3G22170.2	tair|FHY3 (FAR-RED ELONGATED HYPOCOTYLS 3) [AT3G22170.2]	839.879	274.348	0	1	3.496493e+002	3.580383e+001	3	0	62	3.721935e+002	355	7.983258e+001	6.986753e+001	27	2.081481e+001	20	6.696940e+000	6.301050e+000	0	0	0	0	0	0	0	326.825	33.4667	1	8.16954e-143	1	1	45.3683	6.69694	1	0	45.3683	45.835	45.835	364.848	0.934723	20.8148	6.69694	0	337.761	0	0
DATA	361	5	21	tair|AT2G17190.1|ref|NM_127273|ta|TA31451_3702|tc|TC307027	at|chr2:7486292-7485844	0		1538	CAAATGATGTCTCTACAACAATCACTTTTCTCTCAGAATAGGAACACGGCTGGCCAGGAT	285	0	A_84_P16305	AT2G17190	AT2G17190.1	tair|ubiquitin family protein [AT2G17190.1]	865.362	274.13	0	1	4.584795e+003	4.585446e+002	0	0	65	4.319585e+003	4216	1.057216e+003	9.948246e+002	30	2.003333e+001	21	5.985519e+000	5.930400e+000	0	0	0	0	0	0	0	4274.25	427.486	1	6.08148e-300	1	1	45.3314	5.98552	1	0	45.3314	46.8651	46.8651	4312.24	0.932267	20.0333	5.98552	0	4285.04	0	0
DATA	362	5	22	tair|AT2G23100.1|ref|NM_127874|ta|TA53462_3702	at|chr2:9845930-9845871	0		886	GGGTTGTCTCTCAATGACGCTCATGATCCAGTTTACGCTTGTCTTCCTTGTAACTACATG	287	0	A_84_P838344	AT2G23100	AT2G23100.1	tair|DC1 domain-containing protein [AT2G23100.1]	890.968	274.111	0	1	4.783093e+001	9.103690e+000	1	0	65	8.976923e+001	88	2.199628e+001	2.372160e+001	46	2.071739e+001	20.5	6.145145e+000	5.930400e+000	0	0	0	0	0	0	0	44.473	8.46456	1	1.22825e-033	1	1	45.2963	6.14514	1	0	45.2963	45.4864	45.4864	82.4238	0.929795	20.7174	6.14514	0	55.1148	0	0
DATA	363	5	23	tair|AT5G08530.1|ref|NM_120938|ta|TA30375_3702|ta|TA30376_3702	at|chr5:2761776-2761299	0		100	AAAGACCAGTATCTCTCTGAAAGACTACTTCTAGGAAATTTTCGTCTCCATGGCACCCGT	289	0	A_84_P813705	CI51	AT5G08530.1	tair|CI51 (51 KDA SUBUNIT OF COMPLEX I); NADH dehydrogenase (ubiquinone) [AT5G08530.1]	917	274	0	1	6.999655e+001	1.045552e+001	0	1	68	1.101618e+002	112.5	2.919958e+001	3.002265e+001	29	2.055172e+001	21	6.445298e+000	6.671700e+000	0	0	0	0	0	0	0	64.9076	9.69538	1	1.79438e-050	1	1	45.2541	6.4453	1	0	45.2541	54.9904	54.9904	102.816	0.927298	20.5517	6.4453	0	75.4048	0	0
DATA	364	5	24	ta|TA26934_3702	at|chr2:013380352-013380303	0		325	ATAACGGGAGTTTGAAAGCTCCCTAAATGGCTTGAGTATCTCTTAGCCTATTGTGCCTTC	291	0	A_84_P807436	TA26934_3702	TA26934_3702	Unknown	941.776	274.134	0	1	3.165325e+003	3.166282e+002	0	0	66	2.972788e+003	2995	4.546997e+002	4.612739e+002	41	2.202439e+001	22	6.401124e+000	6.671700e+000	0	0	0	0	0	0	0	2927.58	292.847	1	9.02524e-277	1	1	45.2044	6.40112	1	0	45.2044	46.1809	46.1809	2965.44	0.924892	22.0244	6.40112	0	2937.94	0	0
DATA	365	5	25	tair|AT3G03680.1|ref|NM_111239|ta|TA49626_3702|tc|TC309536	at|chr3:910585-910644	0		3078	TTTTTACTACATTCGACATCCGAGGTTTAGAGACGATATGCCTTCCGTTCCGGTCAACTT	293	0	A_84_P14519	AT3G03680	AT3G03680.1	tair|C2 domain-containing protein [AT3G03680.1]	966.848	274.136	0	1	4.516482e+003	4.517156e+002	0	0	66	4.211409e+003	4048	1.013338e+003	1.173849e+003	33	2.242424e+001	22	5.279857e+000	5.189100e+000	0	0	0	0	0	0	0	4166.26	416.688	1	2.24373e-298	1	1	45.149	5.27986	1	0	45.149	46.1809	46.1809	4204.06	0.922457	22.4242	5.27986	0	4176.47	0	0
DATA	366	5	26	tair|AT4G39020.1|ref|NM_120062|tc|TC299446	at|chr4:18184040-18184232	0		348	TTTGAGCTCAGCTTATCAGTTGGAGACTATGTTGTTATCAGAGAGGTAGTGAGTAGCGTG	295	0	A_84_P586800	AT4G39020	AT4G39020.1	tair|SH3 domain-containing protein [AT4G39020.1]	993	274	7.8628	1	7.862800e+000	7.829194e+000	3	0	66	4.000000e+001	39	1.012841e+001	1.149015e+001	34	2.050000e+001	22	5.743244e+000	5.003775e+000	0	0	0	0	0	0	0	-5.08757	7.20211	0	0.0683691	1	0	45.0876	5.74324	1	0	45.0876	54.9904	54.9904	32.6546	0.919905	20.5	5.74324	0	4.98058	1	0
DATA	367	5	27	tair|AT4G24060.1|ref|NM_118538|ug|AY037220|ta|TA39071_3702	at|chr4:12505314-12505373	0		1103	GCAACAATTAATGTCGACATTAATGAACATCAGAAGCGAGGAAGCGGTAGTGATGCAGCT	297	0	A_84_P13835	AT4G24060	AT4G24060.1	tair|Dof-type zinc finger domain-containing protein [AT4G24060.1]	1017.91	274.185	0	1	2.045429e+003	2.046935e+002	0	0	66	1.921530e+003	1815.5	3.727457e+002	3.925184e+002	38	2.134211e+001	20	5.776356e+000	6.671700e+000	0	0	0	0	0	0	0	1876.51	187.789	1	1.53207e-249	1	1	45.0199	5.77636	1	0	45.0199	45.835	45.835	1914.18	0.917417	21.3421	5.77636	0	1886.44	0	0
DATA	368	5	28	tair|AT4G27860.1|ref|NM_118924|ta|TA39279_3702|tc|TC282633	at|chr4:13876187-13876246	0		1787	AGTCAATGGCTTGAGAAAAGCGGGTTTTATGATGATTCTCCAGAAACTCAACGAGTTTGA	299	0	A_84_P823905	AT4G27860	AT4G27860.1	tair|integral membrane family protein [AT4G27860.1]	1043.09	274.104	0	1	4.046928e+003	4.047694e+002	0	0	67	3.747433e+003	3458	8.982307e+002	9.169881e+002	42	2.047619e+001	20	5.618949e+000	5.003775e+000	0	0	0	0	0	0	0	3702.48	370.318	1	3.77766e-291	1	1	44.9523	5.61895	1	0	44.9523	46.8651	46.8651	3740.09	0.914887	20.4762	5.61895	0	3712.27	0	0
DATA	369	5	29	tair|AT4G36770.1|ref|NM_119841|ta|TA32672_3702|tc|TC286168	at|chr4:17330288-17330229	0		1342	GAACTGAAGAAGACAGCAGAAGAAGCTCTCAACATGACTCACATTCCATCTGCTTACTTC	301	0	A_84_P19592	AT4G36770	AT4G36770.1	tair|UDP-glucoronosyl/UDP-glucosyl transferase family protein [AT4G36770.1]	1068.78	273.925	0	1	4.212982e+002	4.286313e+001	1	0	65	4.292154e+002	433	9.561895e+001	9.785160e+001	26	2.261538e+001	21	8.290124e+000	9.266250e+000	0	0	0	0	0	0	0	384.337	39.1027	1	1.17696e-152	1	1	44.8781	8.29012	1	0	44.8781	45.835	45.835	421.87	0.912269	22.6154	8.29012	0	393.998	0	0
DATA	370	5	30	ta|CF651583|tc|TC313423	unmapped	0		306	TACCTGCAATCAAGTCTATAGAAAGCTTGCGACGCTATAGAGGAGCAAGCTGTTTCATTT	303	0	A_84_P861499	CF651583	CF651583	tc|Q2V3J4_ARATH (Q2V3J4) Protein At4g13640, partial (65%) [TC313423]	1094.12	273.971	7.95166	1	7.951664e+000	7.918260e+000	1	0	65	4.566154e+001	44	1.003475e+001	1.111950e+001	34	2.297059e+001	23.5	7.440615e+000	8.524950e+000	0	0	0	0	0	0	0	0.872971	7.20264	0	0.753116	1	0	44.7886	7.44061	1	0	44.7886	46.8651	46.8651	38.3161	0.909624	22.9706	7.44061	0	10.3904	1	0
DATA	371	5	31	tair|AT3G56490.1|ref|NM_115507|ta|TA26101_3702|ta|TA26727_3702	at|chr3:20953202-20953616	0		161	AGAGATTCCATCCACCGTGGTTTTTGAGGATGACAAGGTCTTAGCTTTTAGGGACATAAC	305	0	A_84_P805641	AT3G56490	AT3G56490.1	tair|zinc-binding protein, putative / protein kinase C inhibitor, putative [AT3G56490.1]	1119.27	274.225	0	1	6.537432e+003	6.537914e+002	2	1	61	5.973738e+003	5671	1.174212e+003	1.189045e+003	25	1.992000e+001	18	7.268196e+000	7.413000e+000	0	0	0	0	0	0	0	5929.04	592.948	1	5.56318e-320	1	1	44.6933	7.2682	1	0	44.6933	47.2035	47.2035	5966.39	0.906938	19.92	7.2682	0	5938.42	0	0
DATA	372	5	32	tair|AT5G16230.1|ref|NM_121628|ta|TA44170_3702|tc|TC287964	at|chr5:5305877-5305936	0		1181	ATAGGGTCAAACTTGTGTCAAAACCTTCTGTTTCGTTTAGCTGGGTTTTTGGTAGAGATG	307	0	A_84_P23583	AT5G16230	AT5G16230.1	tair|acyl-(acyl-carrier-protein) desaturase, putative / stearoyl-ACP desaturase, putative [AT5G16230.1]	1144.84	274.103	0	1	1.571585e+003	1.573602e+002	0	0	66	1.465576e+003	1389.5	3.444098e+002	3.376622e+002	37	1.948649e+001	19	4.622539e+000	4.447800e+000	0	0	0	0	0	0	0	1421	142.282	1	1.60413e-232	1	1	44.5801	4.62254	1	0	44.5801	46.5243	46.5243	1458.23	0.90418	19.4865	4.62254	0	1430.22	0	0
DATA	373	5	33	ug|CB257190	unmapped	0		276	TTGGACTTTCAGTTGATCCCGAAACATTCCCAGGGAACCGGGACCTAAAATTTTTCCACA	309	0	A_84_P801706	CAB3	CB257190	ug|41-E012738-027-002-A20-T7R MPIZ-ADIS-027 Arabidopsis thaliana cDNA clone MPIZp772A202Q 5-PRIME, mRNA sequence [CB257190]	1170.32	274	0	1	3.148778e+003	3.149792e+002	0	7	58	2.882672e+003	2901	2.332798e+002	1.868076e+002	28	1.957143e+001	19	4.787550e+000	3.521175e+000	0	0	0	0	0	0	0	2838.24	283.915	1	7.12977e-275	1	1	44.4314	4.78755	1	0	44.4314	49.1849	49.1849	2875.33	0.901379	19.5714	4.78755	0	2847.28	0	0
DATA	374	5	34	tair|AT3G19590.1|ref|NM_112849|ta|TA36115_3702|tc|TC286706	at|chr3:6808314-6808373	0		1123	TGTAAGAAGCGTGAATGAAATCGAAGTGAAACCAAAACCGAAAGTATACCCGAATCCTGC	311	0	A_84_P22165	AT3G19590	AT3G19590.1	tair|WD-40 repeat family protein / mitotic checkpoint protein, putative [AT3G19590.1]	1195.8	274	0	1	2.909335e+003	2.910439e+002	0	0	65	2.658400e+003	2525	5.970914e+002	7.361109e+002	31	1.903226e+001	19	5.845134e+000	5.930400e+000	0	0	0	0	0	0	0	2614.1	261.509	1	7.76084e-270	1	1	44.302	5.84513	1	0	44.302	45.4864	45.4864	2651.05	0.898521	19.0323	5.84513	0	2622.99	0	0
DATA	375	5	35	tair|AT1G65430.1|ref|NM_105217|ta|TA41101_3702|ta|AA713270	at|chr1:24304893-24304834	0		1715	GAATATTGCACTTACGTAAATCCAAGGTCGACCACCATTTGCCAAATGTGTGAACATGGC	313	0	A_84_P825359	AT1G65430	AT1G65430.1	tair|zinc finger protein-related [AT1G65430.1]	1221.09	274.104	0	1	6.363394e+003	6.363902e+002	0	0	67	5.743478e+003	5573	1.180069e+003	1.227963e+003	35	2.168571e+001	23	5.245566e+000	5.189100e+000	0	0	0	0	0	0	0	5699.25	569.97	1	1.46496e-317	1	1	44.2305	5.24557	1	0	44.2305	46.8651	46.8651	5736.13	0.89563	21.6857	5.24557	0	5708.04	0	0
DATA	376	5	36	tair|AT2G37925.1|ref|NM_179958|ug|AF466372|tc|NP432021	at|chr2:15877363-15877304	0		412	GGCGTTTAGGAATAGGGATATTCAATAACTTGTGAGTGTAACCAACCAAACCCTATGAGA	315	0	A_84_P602497	COPT4	AT2G37925.1	tair|COPT4 (copper transporter 4); copper ion transmembrane transporter [AT2G37925.1]	1247	274	0	1	1.237264e+002	1.477096e+001	2	0	67	1.545373e+002	147	4.557722e+001	4.077150e+001	35	2.080000e+001	22	6.105928e+000	6.301050e+000	0	0	0	0	0	0	0	110.442	13.185	1	1.17822e-078	1	1	44.0951	6.10593	1	0	44.0951	54.9904	54.9904	147.192	0.892632	20.8	6.10593	0	119.095	0	0
DATA	377	5	37	tair|AT2G37200.1|ref|NM_129276|ta|TA39507_3702|tc|TC295765	at|chr2:15629307-15629248	0		462	TCAACGATCTTGGACAATGTAACGTGAATCACTGCACAAGGTTTGAGACTGCCACAGCAA	317	0	A_84_P132585	AT2G37200	AT2G37200.1	tair|integral membrane protein, putative [AT2G37200.1]	1271.85	274.136	0	1	8.418771e+003	8.419160e+002	0	0	66	7.534273e+003	7055.5	1.685366e+003	1.687940e+003	45	2.028889e+001	21	4.717579e+000	5.930400e+000	0	0	0	0	0	0	0	7490.23	749.057	1	0	1	1	44.0451	4.71758	1	0	44.0451	46.1809	46.1809	7526.93	0.889706	20.2889	4.71758	0	7498.82	0	0
DATA	378	5	38	tair|AT1G48170.1|ref|NM_103713|tc|NP221695|ta|BE037575	at|chr1:17793093-17793253	0		375	TGCAACATCCCTAAAAACAATCCCTTGCTTGAGGCAAAAGCTGAGAAAGTGTTGATTAGA	319	0	A_84_P840693	AT1G48170	AT1G48170.1	tair|similar to expressed protein [Oryza sativa (japonica cultivar-group)] (GB:ABA95965.1); similar to hypothetical protein OsI_036449 [Oryza sativa (indica cultivar-group)] (GB:EAY82490.1); similar to Os12g0182800 [Oryza sativa (japonica cultivar-group)]	1297	274.203	0	1	6.440593e+003	6.441105e+002	0	0	65	5.754938e+003	5524	1.356023e+003	1.433674e+003	32	1.900000e+001	19.5	3.991927e+000	3.891825e+000	0	0	0	0	0	0	0	5710.95	571.14	1	1.09716e-317	1	1	43.9932	3.99193	1	0	43.9932	46.8651	46.8651	5747.59	0.886711	19	3.99193	0	5719.49	0	0
DATA	379	5	39	tair|AT2G45190.1|ref|NM_130082|ug|AK228902|ta|TA41697_3702	at|chr2:18636401-18636252	0		595	TCCGCATATAACCGATTCATCAAGGAGGAGATCCAACGTATCAAAGCTGGTAATCCTGAT	321	0	A_84_P224829	AFO	AT2G45190.1	tair|AFO (ABNORMAL FLORAL ORGANS); transcription factor [AT2G45190.1]	1322.57	274.015	0	1	3.954183e+003	3.955023e+002	0	0	63	3.538048e+003	3395	8.053724e+002	8.017159e+002	36	2.141667e+001	20.5	6.258138e+000	6.857025e+000	0	0	0	0	0	0	0	3494.1	349.485	1	1.33063e-287	1	1	43.9435	6.25814	1	0	43.9435	47.5395	47.5395	3530.7	0.883647	21.4167	6.25814	0	3502.61	0	0
DATA	380	5	40	tair|AT2G35620.1|ref|NM_129116|ta|AV548454|tc|TC307414	at|chr2:14968450-14968391	0		1831	AGATTGTTGATCTAAGCTGTGAAGGAGTGGAGAGAGAGAGTCTCGACGCACTTCTATCAA	323	0	A_84_P23006	AT2G35620	AT2G35620.1	tair|leucine-rich repeat transmembrane protein kinase, putative [AT2G35620.1]	1348.06	274.232	0	1	2.851441e+003	2.852613e+002	1	0	65	2.554723e+003	2449	4.942697e+002	4.722081e+002	42	2.090476e+001	21	4.842946e+000	5.189100e+000	0	0	0	0	0	0	0	2510.84	251.187	1	2.27698e-267	1	1	43.8813	4.84295	1	0	43.8813	46.5243	46.5243	2547.38	0.880552	20.9048	4.84295	0	2519.3	0	0
DATA	381	5	41	tair|AT4G15735.1|ref|NM_202827|ug|BT014951|ta|TA46945_3702	at|chr4:8963439-8963498	0		293	TGTACCCCTCAGCCCAATAACAAGCGTCTTTGTGAATGTTCAGTTATTTGCACCGATTGT	325	0	A_84_P523670	SCRL10	AT4G15735.1	tair|SCRL10 (SCR-Like 10) [AT4G15735.1]	1374	274.319	8.24378	1	8.243779e+000	8.246607e+000	0	0	65	5.078462e+001	51	1.378461e+001	1.186080e+001	31	2.022581e+001	20	3.602866e+000	2.965200e+000	0	0	0	0	0	0	0	6.94373	7.23551	0	0.0133209	1	0	43.8409	3.60287	1	0	43.8409	58.0869	58.0869	43.4392	0.877392	20.2258	3.60287	0	15.3879	1	0
DATA	382	5	42	tair|AT4G19480.1|ref|NM_118068|tc|TC306313	at|chr4:10614976-10614917	0		201	TTCGAGTGTGGTGTATCAGACGCTACGGAAGAAGTGTTCTTGTATATTCTGGGTTTCTTG	327	0	A_84_P553809	AT4G19480	AT4G19480.1	tair|unknown protein [AT4G19480.1]	1399.5	274.352	8.27311	1	8.273107e+000	8.237748e+000	2	0	64	4.346875e+001	40.5	1.072894e+001	9.266250e+000	24	1.870833e+001	19	5.229342e+000	4.818450e+000	0	0	0	0	0	0	0	-0.331632	7.20211	0	0.904875	1	0	43.8004	5.22934	1	0	43.8004	57.5363	57.5363	36.1233	0.874282	18.7083	5.22934	0	8.10277	1	0
DATA	383	5	43	tc|TC304600	at|chr1:2123562-2123503	0		1272	GTTGTTGGTACTCGTCTACTCACAAAAAGGTCTGATGCCTACTCCAGTACTCCAATACCT	329	0	A_84_P850199	TC304600	TC304600	tc|Q9M9Z6_ARATH (Q9M9Z6) F4H5.2 protein, complete [TC304600]	1424.63	274.404	0	1	5.775761e+001	1.008453e+001	2	0	62	9.409677e+001	94	2.599729e+001	2.316562e+001	37	2.078378e+001	20	5.949487e+000	4.447800e+000	0	0	0	0	0	0	0	50.3195	8.78584	1	9.44445e-039	1	1	43.7772	5.94949	1	0	43.7772	57.8122	57.8122	86.7514	0.871219	20.7838	5.94949	0	58.7677	0	0
DATA	384	5	44	tc|TC313260	at|chr3:20292961-20292902	0		2311	ACTATATTCTTCTTCTGCGGTTACACGAAAACACACCAAGTTCAGTTTCTTATTGATCGA	331	0	A_84_P71354	TC313260	TC313260	tc|NM_115336 ubiquitin-protein ligase {Arabidopsis thaliana} (exp=-1; wgp=0; cg=0), partial (95%) [TC313260]	1450.42	274.427	0	0	2.381985e+001	8.631641e+000	1	0	63	6.447619e+001	62	1.942301e+001	2.446290e+001	39	2.158974e+001	20	6.348303e+000	6.671700e+000	0	0	0	0	0	0	0	20.6779	7.49307	1	7.87376e-012	1	0	43.7983	6.3483	1	0	43.7983	65	65	57.1308	0.868094	21.5897	6.3483	0	29.1925	0	0
DATA	385	5	45	tair|AT3G14420.1|tair|AT3G14420.6|tair|AT3G14420.3|tair|AT3G14420.5	at|chr3:4823885-4823944	0		1214	ACGTCCTTCAGCCAGGTTATAGAGAGGAAAATAACCAACAAGCAGAGAACAGCAGCAACA	333	0	A_84_P167863	AT3G14420	AT3G14420.1	tair|(S)-2-hydroxy-acid oxidase, peroxisomal, putative / glycolate oxidase, putative / short chain alpha-hydroxy acid oxidase, putative [AT3G14420.1]	1475.5	274.352	0	1	2.422412e+005	2.422412e+004	0	4	62	2.096027e+005	222575	2.101608e+004	2.304350e+004	22	2.350000e+001	23	7.775113e+000	7.227675e+000	0	0	0	0	0	0	0	209559	20955.9	1	0	1	1	43.8165	7.77511	1	0	43.8165	57.5363	57.5363	209595	0.865084	23.5	7.77511	0	209567	0	0
DATA	386	5	46	tair|AT4G17245.1|ref|NM_117830|ug|AY054245|tc|TC309288	at|chr4:9669858-9669916	0		481	TTCACTCACAAAGCTTACCACTAACGAGTACACCTTAGTCAGATGGTAGGCTAGTTCCTG	335	0	A_84_P854609	AT4G17245	AT4G17245.1	tair|zinc finger (C3HC4-type RING finger) family protein [AT4G17245.1]	1500.23	274.116	0	1	1.370878e+004	1.370903e+003	1	0	65	1.186300e+004	11533	2.193987e+003	2.137168e+003	31	2.096774e+001	21	5.594544e+000	5.930400e+000	0	0	0	0	0	0	0	11819.2	1181.94	1	0	1	1	43.8487	5.59454	1	0	43.8487	46.5243	46.5243	11855.7	0.862159	20.9677	5.59454	0	11827.8	0	0
DATA	387	5	47	tair|AT5G13880.1|ref|NM_121391|ug|AY050319|ta|TA51529_3702	at|chr5:4477456-4477397	0		655	CCTTGTTTTTTGTTTCGGGGTGAAGGACTCAATGATCCATACAGATTTTTGTTTTACGTA	337	0	A_84_P78679	AT5G13880	AT5G13880.1	tair|similar to unknown protein [Arabidopsis thaliana] (TAIR:AT5G47920.1); similar to hypothetical protein [Vitis vinifera] (GB:CAN74736.1) [AT5G13880.1]	1525.66	274.192	0	1	9.454693e+002	9.491779e+001	1	0	64	8.562188e+002	836	1.985882e+002	1.984831e+002	39	2.087179e+001	21	5.366463e+000	6.301050e+000	0	0	0	0	0	0	0	812.341	81.5528	1	2.59522e-198	1	1	43.8776	5.36646	1	0	43.8776	48.5334	48.5334	848.873	0.859194	20.8718	5.36646	0	821.114	0	0
DATA	388	5	48	tair|AT4G15790.1|ref|NM_117670|ug|AY072116|ta|TA40745_3702	at|chr4:8984142-8984201	0		653	TACTAGTATGCTTAATATGTAGTTCCGCGGTTTAGTTGATTCTAATGATGCACCATGACA	339	0	A_84_P296164	AT4G15790	AT4G15790.1	tair|similar to unnamed protein product [Vitis vinifera] (GB:CAO70981.1) [AT4G15790.1]	1551	274.271	0	1	8.305137e+003	8.305563e+002	0	0	65	7.155646e+003	6755	1.496049e+003	1.381042e+003	33	2.015152e+001	20	5.038112e+000	5.930400e+000	0	0	0	0	0	0	0	7111.73	711.209	1	0	1	1	43.919	5.03811	1	0	43.919	46.8651	46.8651	7148.3	0.856305	20.1515	5.03811	0	7120.61	0	0
DATA	389	5	49	tair|AT5G61240.1|ref|NM_125517|ta|TA32436_3702|ta|AV518665	at|chr5:24649113-24649172	0		1114	TTCAAGTCAGGCGTGAACCCAATTGGTACCCACAAAGTTTTAGAAGTTTCTGATGCCGAT	341	0	A_84_P23551	AT5G61240	AT5G61240.1	tair|protein binding [AT5G61240.1]	1576.31	273.971	0	1	1.951091e+004	1.951109e+003	0	0	65	1.669686e+004	16186	3.414045e+003	3.758391e+003	37	2.154054e+001	22	6.252087e+000	7.413000e+000	0	0	0	0	0	0	0	16652.9	1665.31	1	0	1	1	43.9649	6.25209	1	0	43.9649	46.1809	46.1809	16689.5	0.853517	21.5405	6.25209	0	16661.9	0	0
DATA	390	5	50	tair|AT1G50800.1|ref|NM_103962|tc|NP306366	at|chr1:18830636-18830577	0		624	GCTAGCAAAATAAAGGCGAGATTGGAATCTCCAGTTTCGTATAGATTAATGATCACTTGA	343	0	A_84_P190844	AT1G50800	AT1G50800.1	tair|similar to unknown protein [Arabidopsis thaliana] (TAIR:AT1G50790.1) [AT1G50800.1]	1602.5	274.352	8.50236	1	8.502363e+000	8.466023e+000	3	0	63	4.038095e+001	38	1.166664e+001	1.223145e+001	42	2.126190e+001	21	5.539479e+000	5.003775e+000	0	0	0	0	0	0	0	-3.63365	7.20211	0	0.191731	1	0	44.0146	5.53948	1	0	44.0146	57.5363	57.5363	33.0355	0.850708	21.2619	5.53948	0	5.51511	1	0
DATA	391	5	51	tair|AT3G16360.1|ref|NM_112507|ug|AB041766|tc|NP226519	at|chr3:5555314-5555373	0		334	AAGAAAGAACACTCAACGTTGAGAAAGAAGCTTGAACATTATTTCCAGGCGAGCCAATAA	345	0	A_84_P22136	AHP4	AT3G16360.1	tair|AHP4 (HPT PHOSPHOTRANSMITTER 4); histidine phosphotransfer kinase/ transferase, transferring phosphorus-containing groups [AT3G16360.1]	1628	274.319	0	1	2.439179e+002	2.582775e+001	0	2	63	2.509365e+002	249	5.244471e+001	4.966710e+001	32	1.790625e+001	19.5	4.616656e+000	4.818450e+000	0	0	0	0	0	0	0	206.869	21.9047	1	2.91754e-115	1	1	44.0677	4.61666	1	0	44.0677	58.0869	58.0869	243.591	0.848108	17.9063	4.61666	0	216.166	0	0
DATA	392	5	52	ta|BX837570|tc|TC307873	at|chr4:15501687-15501746	0		607	GGGCAATCTTCCCCGCGTTTCCTCCAACAGAATCTCTTCTATTATGAGAAGGATATGTTT	347	0	A_84_P852792	BX837570	BX837570	tc|NM_119358 calcium ion binding {Arabidopsis thaliana} (exp=-1; wgp=0; cg=0), partial (27%) [TC307873]	1652.75	274.072	0	1	4.774142e+002	4.849499e+001	0	0	66	4.478788e+002	447.5	7.962267e+001	7.172077e+001	25	1.896000e+001	19	5.975506e+000	6.671700e+000	0	0	0	0	0	0	0	403.761	41.0134	1	1.18141e-155	1	1	44.1174	5.97551	1	0	44.1174	46.5243	46.5243	440.533	0.845726	18.96	5.97551	0	413.21	0	0
DATA	393	5	53	tair|AT1G80090.1|ref|NM_106658|ta|TA45825_3702|tc|NP159531	at|chr1:30136460-30136519	0		920	TCATTTAGCCACATTGCGTTCGTGGTTGCCGCTAAATGCACTAGAGTTCGTCGAGAAAAT	349	0	A_84_P13419	AT1G80090	AT1G80090.1	tair|CBS domain-containing protein [AT1G80090.1]	1678.14	274.444	0	1	9.147615e+000	8.588209e+000	1	0	62	5.188710e+001	48	1.368031e+001	1.167547e+001	41	1.790244e+001	17	5.228790e+000	4.447800e+000	0	0	0	0	0	0	0	7.71512	7.24332	1	0.00608536	1	0	44.172	5.22879	1	1	44.172	44.4243	44.4243	44.5417	0.843403	17.9024	5.22879	0	17.3204	1	0
DATA	394	5	54	tair|AT4G09610.1|ref|NM_117029|ta|ATU11765|tc|TC310118	at|chr4:6075560-6075404	0		82	TCCGAAGTACACTGGTTCTGTTACTAATCATCGTCTGTCTCACCACTTATGAGCTTCACG	351	0	A_84_P10958	GASA2	AT4G09610.1	tair|GASA2 (GAST1 PROTEIN HOMOLOG 2) [AT4G09610.1]	1704.37	274.404	8.5984	0	8.598404e+000	8.580079e+000	0	0	64	4.896875e+001	49	1.359501e+001	1.352873e+001	33	1.778788e+001	17	6.086653e+000	6.671700e+000	0	0	0	0	0	0	0	4.72764	7.21761	0	0.090079	1	0	44.2411	6.08665	1	0	44.2411	65	65	41.6233	0.841206	17.7879	6.08665	0	14.5213	1	0
DATA	395	5	55	tair|AT3G53232.1|ref|NM_202692|ug|DR202323|ta|TA49811_3702	at|chr3:19742063-19742004	0		338	GTTGGGTCGCCGTTTTTCATTTTTCCCTCTAGTATCAAACTTTTGAACTAGGGTTGATAT	353	0	A_84_P586644	DVL20/RTFL1	AT3G53232.1	tair|DVL20/RTFL1 (ROTUNDIFOLIA 1) [AT3G53232.1]	1728.94	274.386	0	1	4.323324e+002	4.407655e+001	0	0	64	4.071719e+002	400.5	8.415850e+001	8.580548e+001	32	1.887500e+001	18.5	4.743416e+000	4.077150e+000	0	0	0	0	0	0	0	362.871	36.9949	1	3.6577e-149	1	1	44.3007	4.74342	1	0	44.3007	47.2035	47.2035	399.826	0.839334	18.875	4.74342	0	372.843	0	0
DATA	396	5	56	tair|AT4G29700.1|ref|NM_119115|ta|TA37022_3702|ta|AV440020	at|chr4:14544101-14544042	0		1043	TTGAAAGTTTACTTGAAGGAGAAGCTACCAGAGAGACTGCATTTTTCAGAGAGTTATCGG	355	0	A_84_P16698	AT4G29700	AT4G29700.1	tair|type I phosphodiesterase/nucleotide pyrophosphatase family protein [AT4G29700.1]	1754.49	274.222	0	1	1.839471e+003	1.841479e+002	1	0	65	1.585092e+003	1531	3.348788e+002	3.350676e+002	35	2.028571e+001	20	6.989788e+000	7.783650e+000	0	0	0	0	0	0	0	1540.76	154.244	1	1.78872e-237	1	1	44.3304	6.98979	1	0	44.3304	47.8731	47.8731	1577.75	0.837612	20.2857	6.98979	0	1550.9	0	0
DATA	397	5	57	tair|AT3G01760.1|ref|NM_111042|tc|NP332318|tc|NP332342	at|chr3:275200-275259	0		1362	GGGGGACTGGCCAAACTAATCTATAATATTCAAAAGGGCACTCTACCTAATTCAAGATGC	357	0	A_84_P21150	AT3G01760	AT3G01760.1	tair|lysine and histidine specific transporter, putative [AT3G01760.1]	1780.5	274.352	0	1	2.012298e+001	8.845987e+000	2	0	64	6.125000e+001	61.5	1.820344e+001	1.871782e+001	36	1.980556e+001	19.5	5.917622e+000	5.374425e+000	0	0	0	0	0	0	0	16.8246	7.39602	1	1.10008e-008	1	0	44.4254	5.91762	1	0	44.4254	57.5363	57.5363	53.9046	0.836087	19.8056	5.91762	0	27.1902	0	0
DATA	398	5	58	tair|AT4G08520.1|ref|NM_116921|ug|AY074506|ta|TA36123_3702	at|chr4:5418813-5418872	0		150	CCGATGATTGGGCAACTAATGCTTCCAAGTTAGCTTTTGAAAAATATGTCTTCTCGAAAA	359	0	A_84_P20409	AT4G08520	AT4G08520.1	tair|clathrin adaptor complex small chain family protein [AT4G08520.1]	1805.06	274.232	0	1	2.206848e+003	2.208534e+002	0	0	66	1.887015e+003	1828.5	3.955586e+002	4.586794e+002	35	2.057143e+001	20	4.038679e+000	3.706500e+000	0	0	0	0	0	0	0	1842.54	184.394	1	2.01274e-248	1	1	44.4798	4.03868	1	0	44.4798	46.5243	46.5243	1879.67	0.834917	20.5714	4.03868	0	1853.1	0	0
DATA	399	5	59	tair|AT1G15520.1|ref|NM_101421|ta|TA51991_3702|tc|TC307764	at|chr1:5332073-5332014	0		4337	TTGCCGCCATGAACGTCATCTTTCCTTTGCTCTTTGCCGTTATCTTTGCTATCGGAATCA	361	0	A_84_P11446	ATPDR12/PDR12	AT1G15520.1	tair|ATPDR12/PDR12 (PLEIOTROPIC DRUG RESISTANCE 12); ATPase, coupled to transmembrane movement of substances [AT1G15520.1]	1831.37	274.404	0	1	1.273685e+002	1.538870e+001	0	0	64	1.506875e+002	153.5	3.987475e+001	4.058617e+001	34	1.997059e+001	20	5.479910e+000	6.486375e+000	0	0	0	0	0	0	0	106.218	12.8333	1	1.81644e-076	1	1	44.4698	5.47991	1	0	44.4698	57.8122	57.8122	143.342	0.83394	19.9706	5.47991	0	116.92	0	0
DATA	400	5	60	tair|AT1G76820.1|ref|NM_106332|ta|TA42658_3702|tc|TC292666	at|chr1:28843215-28843274	0		659	CATAAGAAGAAGAACAAGAGTGGAAGGACACTTCAGGAAGATGATGATTTGGACAAGCTT	363	0	A_84_P87569	AT1G76820	AT1G76820.1	tair|similar to eukaryotic translation initiation factor 2 family protein / eIF-2 family protein [Arabidopsis thaliana] (TAIR:AT1G76810.1) [AT1G76820.1]	1856	274.265	0	1	7.739710e+002	7.787812e+001	0	0	65	6.894923e+002	666	1.442121e+002	1.356579e+002	43	2.100000e+001	20	4.932883e+000	5.189100e+000	0	0	0	0	0	0	0	644.99	64.8999	1	3.24432e-184	1	1	44.5019	4.93288	1	0	44.5019	46.1809	46.1809	682.147	0.833352	21	4.93288	0	655.879	0	0
DATA	401	5	61	tair|AT1G75600.1|ref|NM_106212|tc|NP227902|ta|DR232283	at|chr1:28395013-28395072	0		389	TGGTTGGTTTGTTTGAAGATACAAATCTGTGTGCCATTCATGCCAAGAGGGTTACGATCA	365	0	A_84_P252955	AT1G75600	AT1G75600.1	tair|histone H3.2, putative [AT1G75600.1]	1881.91	274.386	0	1	3.214738e+003	3.215900e+002	0	8	56	2.722554e+003	2747	3.276191e+002	2.744663e+002	33	2.215152e+001	23	6.937764e+000	6.671700e+000	0	0	0	0	0	0	0	2678.06	267.903	1	2.56894e-271	1	1	44.4891	6.93776	1	0	44.4891	57.259	57.259	2715.21	0.833058	22.1515	6.93776	0	2689.11	0	0
DATA	402	5	62	tair|AT1G51820.1|ref|NM_104062|tc|NP232362|tc|NP306444	at|chr1:19241341-19241282	0		2392	CAAAAGGAGACATCCAAAGCATTATGGATCCAAGTCTCAATGAAGATTATGATTCCGGTT	367	0	A_84_P13200	AT1G51820	AT1G51820.1	tair|leucine-rich repeat protein kinase, putative [AT1G51820.1]	1907.5	274.352	0	1	1.174850e+002	1.458601e+001	0	2	64	1.423438e+002	143	3.610532e+001	3.280252e+001	35	2.257143e+001	22	9.159648e+000	1.037820e+001	0	0	0	0	0	0	0	97.8836	12.1525	1	6.22534e-072	1	1	44.4601	9.15965	1	0	44.4601	57.5363	57.5363	134.998	0.833159	22.5714	9.15965	0	109.069	0	0
DATA	403	5	63	tair|AT4G12730.1|ref|NM_117342|ug|AK230362|ta|TA30114_3702	at|chr4:7492351-7492292	0		522	TCACTACGTGAAATCCGTCTTTGAAAAGCCTTACAACATCTCTGTTCTTCACATCAGCCA	369	0	A_84_P859502	FLA2	AT4G12730.1	tair|FLA2 [AT4G12730.1]	1932	274.352	0	1	7.981859e+002	8.028479e+001	1	0	64	7.098281e+002	696	1.308872e+002	1.404764e+002	37	1.781081e+001	17	5.501706e+000	5.189100e+000	0	0	0	0	0	0	0	665.394	66.928	1	4.06273e-186	1	1	44.4345	5.50171	1	0	44.4345	47.2035	47.2035	702.483	0.833632	17.8108	5.50171	0	676.725	0	0
DATA	404	5	64	tc|NP043841	at|chr5:9489305-9489162	0		690	GAGAGGGAGAAAGAGATACAACAGGCAAGTGCTTGCACTACGTCTTTGTTCTTAGTTGTT	371	0	A_84_P839233	NP043841	NP043841	tc|GB|AF007270.1|AAB61065.1 contains similarity to syntaxin [NP043841]	1958.09	274.164	8.66647	1	8.666472e+000	8.632570e+000	2	0	64	4.635938e+001	45	1.295826e+001	1.352873e+001	34	2.085294e+001	21.5	7.071635e+000	7.042350e+000	0	0	0	0	0	0	0	1.94294	7.20473	0	0.484202	1	0	44.4164	7.07163	1	0	44.4164	41.8414	41.8414	39.014	0.834599	20.8529	7.07163	0	13.4489	1	0
DATA	405	5	65	tc|NP453501	unmapped	0		642	GCTTCAATTTCGATAACCCTTTTGTTGGTTTACCATCTGATTTCTGCTCTGGTAGTTTAG	373	0	A_84_P15403	NP453501	NP453501	tc|GB|AC007018.7|AAD29065.1 putative Ta11-like non-LTR retroelement protein [Arabidopsis thaliana] [NP453501]	1983.5	274.352	0	1	2.007144e+001	8.845976e+000	1	0	65	6.120000e+001	61	1.842654e+001	1.853250e+001	43	1.962791e+001	19	4.000138e+000	3.706500e+000	0	0	0	0	0	0	0	16.7792	7.39499	1	1.19275e-008	1	0	44.4208	4.00014	1	0	44.4208	57.5363	57.5363	53.8546	0.835972	19.6279	4.00014	0	28.4785	0	0
DATA	406	5	66	tair|AT1G42350.1|tc|NP173340	unmapped	0		166	TACATTCCAGAGGGAGTAGCAGAAGATGGGGAATTGATGCGTGTTTCATTTCGCCTCATA	375	0	A_84_P839714	AT1G42350	AT1G42350.1	tair|transposable element gene [AT1G42350.1]	2008.91	274.386	8.63271	0	8.632708e+000	8.603455e+000	0	0	64	4.737500e+001	47	1.159570e+001	1.186080e+001	29	1.917241e+001	18	5.155226e+000	5.189100e+000	0	0	0	0	0	0	0	3.03794	7.20852	0	0.274636	1	0	44.3371	5.15523	1	0	44.3371	65	65	40.0296	0.837863	19.1724	5.15523	0	14.8519	1	0
DATA	407	5	67	tair|AT1G49590.1|ref|NM_103847|ug|BX816601|ta|TA40258_3702	at|chr1:18359989-18360048	0		851	AAGCTGCATTGAAGGCAAGAGAAGCTGCTAGGAAACGAGTTGAAGATAGAGAAAAACCAT	377	0	A_84_P17756	AT1G49590	AT1G49590.1	tair|formin-binding protein-related [AT1G49590.1]	2033.92	274.389	0	1	4.456600e+003	4.457424e+002	0	0	64	3.788906e+003	3698.5	7.681507e+002	8.384103e+002	37	1.908108e+001	18	6.166119e+000	4.447800e+000	0	0	0	0	0	0	0	3744.68	374.537	1	7.6442e-292	1	1	44.2291	6.16612	1	0	44.2291	48.2044	48.2044	3781.56	0.840254	19.0811	6.16612	0	3756.59	0	0
DATA	408	5	68	tair|AT1G22882.1|ref|NM_148482|ta|TA29550_3702|ta|TA29544_3702	at|chr1:8101134-8101193	0		2110	AGAGAAGACCGGTAGTGGGGCTTGGCTCTTGTTATTGATTAGCTCAACATTCATTATGTT	379	0	A_84_P812434	AT1G22882	AT1G22882.1	tair|similar to unknown protein [Arabidopsis thaliana] (TAIR:AT1G71360.1); similar to unnamed protein product [Vitis vinifera] (GB:CAO44551.1); contains InterPro domain Sad1/UNC-like, C-terminal (InterPro:IPR012919); contains InterPro domain Galactose-bin	2059.38	274.237	0	1	1.156893e+004	1.156925e+003	1	0	63	9.800111e+003	9287	2.058928e+003	2.147546e+003	26	2.130769e+001	20	7.030045e+000	7.042350e+000	0	0	0	0	0	0	0	9755.96	975.622	1	0	1	1	44.1555	7.03005	1	0	44.1555	49.1849	49.1849	9792.77	0.843289	21.3077	7.03005	0	9768.01	0	0
DATA	409	5	69	tair|AT1G69526.1|tair|AT1G69526.2|ref|NM_105621|ref|NM_001036179	at|chr1:26136565-26136624	0		1134	AGACCTCATGTCTATGGAGCAGCATACAAGTAAGGTTTCTTGCTTACTACAAAGAGTCAA	381	0	A_84_P587219	AT1G69526	AT1G69526.1	tair|UbiE/COQ5 methyltransferase family protein [AT1G69526.1]	2084.72	274.366	0	1	3.642984e+003	3.643976e+002	1	0	63	3.129302e+003	3003	5.838430e+002	5.400371e+002	24	1.758333e+001	19	4.353077e+000	4.818450e+000	0	0	0	0	0	0	0	3085.2	308.605	1	5.55407e-280	1	1	44.0971	4.35308	1	0	44.0971	47.8731	47.8731	3121.96	0.846889	17.5833	4.35308	0	3097.41	0	0
DATA	410	5	70	tair|AT3G47840.1|ref|NM_114654|tc|NP034728	at|chr3:17664791-17664850	0		1894	AAGCTGCAAATGTAAGAAAGAATATGAAAGCAAAAGGCGTGATCAAAGAGCCCGGATGGT	383	0	A_84_P524463	AT3G47840	AT3G47840.1	tair|pentatricopeptide (PPR) repeat-containing protein [AT3G47840.1]	2110.5	274.352	0	1	1.955959e+002	2.131100e+001	1	1	64	2.105156e+002	208	4.558265e+001	4.558995e+001	37	2.105405e+001	20	6.155151e+000	5.930400e+000	0	0	0	0	0	0	0	166.503	18.1411	1	2.25329e-102	1	1	44.0131	6.15515	1	0	44.0131	57.5363	57.5363	203.17	0.851257	21.0541	6.15515	0	178.858	0	0
DATA	411	5	71	tair|AT5G21990.1|ref|NM_147882|ta|TA35022_3702|ta|DR379561	at|chr5:7276244-7276303	0		1813	AAAGGCGGATTGATCTTTGCAATATTAATGCTCGTTTTAGCAATGGTCCTTCACCGTCTC	385	0	A_84_P242765	AT5G21990	AT5G21990.1	tair|tetratricopeptide repeat (TPR)-containing protein [AT5G21990.1]	2135.23	274.116	0	1	1.359359e+004	1.359385e+003	1	0	65	1.168257e+004	11350	2.061812e+003	1.934793e+003	33	2.109091e+001	22	6.458346e+000	6.671700e+000	0	0	0	0	0	0	0	11638.6	1163.88	1	0	1	1	43.976	6.45835	1	0	43.976	46.5243	46.5243	11675.2	0.856182	21.0909	6.45835	0	11651.1	0	0
DATA	412	5	72	tc|TC281983	at|chr4:001652309-001652262	0		2021	CTCTTTTGCTCTTGTTGCGGGTCGTGATGGTTCTCCTGCTCCTGATGCATTAATACATTT	387	0	A_84_P16616	TC281983	TC281983	tc|Q9FN97_ARATH (Q9FN97) Transposon protein-like, partial (33%) [TC281983]	2161.12	274.412	0	1	1.571847e+002	1.780097e+001	1	1	61	1.794262e+002	176	3.763086e+001	3.558240e+001	26	1.973077e+001	18.5	6.397235e+000	5.559750e+000	0	0	0	0	0	0	0	135.497	15.3449	1	2.47825e-090	1	1	43.9292	6.39723	1	0	43.9292	46.5243	46.5243	172.081	0.862024	19.7308	6.39723	0	148.241	0	0
DATA	413	5	73	tair|AT4G23260.1|ref|NM_118455|ta|TA45355_3702|ta|TA45354_3702	at|chr4:12169334-12169275	0		762	ATGGGAAGTGTATCCCTTCTCTGGTGCTATTGATCAGATTAATTTACCAAAGTCACCGCC	389	0	A_84_P828734	AT4G23260	AT4G23260.1	tair|protein kinase [AT4G23260.1]	2186.33	274.329	0	1	1.486680e+002	1.702268e+001	1	1	64	1.730000e+002	166.5	3.627059e+001	3.372915e+001	35	1.908571e+001	18	5.736218e+000	6.671700e+000	0	0	0	0	0	0	0	129.134	14.786	1	1.4758e-087	1	1	43.8658	5.73622	1	0	43.8658	48.2044	48.2044	165.655	0.868608	19.0857	5.73622	0	142.062	0	0
DATA	414	5	74	tair|AT3G03070.1|ref|NM_111177|ta|TA27499_3702|ta|TA27495_3702	at|chr3:696617-696558	0		402	CAAGATCATCACCATTGAGGCAAATTCTGAAAGTGAATTGCTGGTCTCTCTCCCCTTTTT	391	0	A_84_P808363	AT3G03070	AT3G03070.1	tair|NADH-ubiquinone oxidoreductase-related [AT3G03070.1]	2211.48	274.362	0	1	3.040205e+004	3.040216e+003	0	0	65	2.667686e+004	25723	5.062153e+003	5.369236e+003	27	2.000000e+001	19	5.615911e+000	5.930400e+000	0	0	0	0	0	0	0	26633	2663.31	1	0	1	1	43.8355	5.61591	1	0	43.8355	47.5395	47.5395	26669.5	0.876027	20	5.61591	0	26646.2	0	0
DATA	415	5	75	tair|AT4G16960.1|ref|NM_117799|tc|TC280573	at|chr4:9546436-9546377	0		3051	TCCATGATAACTAAGCGACAAGCTAAAGAAATTCCCATCGCGCATAGGGACGAAGATTCT	393	0	A_84_P15804	AT4G16960	AT4G16960.1	tair|disease resistance protein (TIR-NBS-LRR class), putative [AT4G16960.1]	2237.11	274.5	0	1	7.674223e+002	7.717296e+001	1	0	63	7.226349e+002	705	1.136387e+002	1.252797e+002	29	1.872414e+001	18	5.731470e+000	5.930400e+000	0	0	0	0	0	0	0	678.809	68.2619	1	2.45105e-187	1	1	43.8255	5.73147	1	0	43.8255	47.8731	47.8731	715.29	0.884532	18.7241	5.73147	0	692.211	0	0
DATA	416	5	76	tair|AT3G19480.1|ref|NM_112835|ug|BX824744|ta|TA40315_3702	at|chr3:6754582-6754641	0		1751	CAACCAAGCAAAGAAACTTTGAAGAAAATCGGAGACATTCCTGCCATTGAAGAGTTTGTT	395	0	A_84_P20245	AT3G19480	AT3G19480.1	tair|D-3-phosphoglycerate dehydrogenase, putative / 3-PGDH, putative [AT3G19480.1]	2262.44	274.479	0	1	5.801769e+003	5.802328e+002	1	0	64	5.230578e+003	5000	8.789818e+002	9.106871e+002	34	1.779412e+001	17.5	5.671724e+000	7.227675e+000	0	0	0	0	0	0	0	5186.77	518.727	1	8.61863e-312	1	1	43.8108	5.67172	1	0	43.8108	48.2044	48.2044	5223.23	0.893998	17.7941	5.67172	0	5200.42	0	0
DATA	417	5	77	tair|AT4G29670.1|tair|AT4G29670.2|ref|NM_179138|ref|NM_119112	at|chr4:14535701-14535642	0		926	ATATCGTCATATTTTTGGGTGTAAAAGAATACTTCCTAAAGCCAGTTACGATTCTTCTGC	397	0	A_84_P126561	AT4G29670	AT4G29670.1	tair|thioredoxin family protein [AT4G29670.1]	2287.87	274.229	0	1	1.700397e+004	1.700416e+003	0	0	66	1.542692e+004	14537	2.848607e+003	3.030805e+003	31	2.000000e+001	21	5.385165e+000	5.559750e+000	0	0	0	0	0	0	0	15383.1	1538.33	1	0	1	1	43.805	5.38516	1	0	43.805	46.5243	46.5243	15419.6	0.904678	20	5.38516	0	15397	0	0
DATA	418	5	78		 	66	Structural	0		1	1	DarkCorner	DarkCorner	DarkCorner		2313.17	274.792	7.89398	1	7.893984e+000	7.860319e+000	4	0	62	4.412903e+001	43	1.289489e+001	1.186080e+001	32	1.940625e+001	19.5	5.321044e+000	4.818450e+000	0	0	0	0	0	0	0	0.312986	7.20218	0	0.9102	1	0	43.816	5.32104	1	0	43.816	39.0882	39.0882	36.7836	0.916271	19.4063	5.32104	0	14.5254	0	0
DATA	419	5	79		 	66	Structural	0		1	1	DarkCorner	DarkCorner	DarkCorner		2338.85	274.446	7.78074	1	7.780737e+000	7.747482e+000	2	0	61	3.719672e+001	38	1.049733e+001	1.037820e+001	35	1.931429e+001	19	6.346706e+000	7.042350e+000	0	0	0	0	0	0	0	-6.64574	7.20211	0	0.0177403	1	0	43.8425	6.34671	1	0	43.8425	44.7812	44.7812	29.8513	0.929607	19.3143	6.34671	0	7.89141	0	0
DATA	420	5	80		 	66	Structural	0		1	1	DarkCorner	DarkCorner	DarkCorner		2363.49	274.818	7.66588	1	7.665881e+000	7.633116e+000	2	0	62	3.729032e+001	36	1.023236e+001	9.451575e+000	43	2.044186e+001	21	5.679128e+000	5.189100e+000	0	0	0	0	0	0	0	-6.58139	7.20211	0	0.01885	1	0	43.8717	5.67913	1	0	43.8717	42.2201	42.2201	29.9449	0.943535	20.4419	5.67913	0	8.2669	0	0
DATA	421	5	81		 	66	Structural	0		1	1	DarkCorner	DarkCorner	DarkCorner		2389.83	274.339	7.53218	1	7.532185e+000	7.499992e+000	2	0	63	3.806349e+001	36	8.811417e+000	8.895600e+000	38	1.910526e+001	19	5.958367e+000	6.486375e+000	0	0	0	0	0	0	0	-5.84939	7.20211	0	0.0364794	1	0	43.9129	5.95837	1	0	43.9129	42.9674	42.9674	30.7181	0.960283	19.1053	5.95837	0	9.3625	0	0
DATA	422	5	82		 	66	Structural	0		1	1	DarkCorner	DarkCorner	DarkCorner		2415.42	274.427	7.39528	1	7.395281e+000	7.363673e+000	5	0	59	4.013559e+001	39	1.040301e+001	1.074885e+001	29	1.900000e+001	20	6.644009e+000	6.671700e+000	0	0	0	0	0	0	0	-3.82586	7.20211	0	0.169416	1	0	43.9615	6.64401	1	0	43.9615	57.5363	57.5363	32.7902	0.97806	19	6.64401	0	11.7463	0	0
DATA	423	5	83		 	66	Structural	0		1	1	DarkCorner	DarkCorner	DarkCorner		2440.58	274.427	7.25233	1	7.252326e+000	7.221330e+000	2	0	62	3.896774e+001	39	9.769420e+000	9.451575e+000	26	1.950000e+001	20	6.319810e+000	7.042350e+000	0	0	0	0	0	0	0	-5.04972	7.20211	0	0.0704254	1	0	44.0175	6.31981	1	0	44.0175	57.5363	57.5363	31.6223	0.997339	19.5	6.31981	0	10.8932	0	0
DATA	424	5	84		 	66	Structural	0		1	1	DarkCorner	DarkCorner	DarkCorner		2465.71	274.052	7.1006	1	7.100604e+000	7.070256e+000	0	0	65	3.787692e+001	37	1.173737e+001	1.260210e+001	33	1.966667e+001	20	5.737305e+000	7.413000e+000	0	0	0	0	0	0	0	-6.19177	7.20211	0	0.0269723	1	0	44.0687	5.7373	1	0	44.0687	43.3362	43.3362	30.5315	1.01865	19.6667	5.7373	0	10.1295	0	0
DATA	425	5	85		 	66	Structural	0		1	1	DarkCorner	DarkCorner	DarkCorner		2491.5	274.352	6.93891	1	6.938908e+000	6.909251e+000	5	0	61	3.985246e+001	41	1.085485e+001	8.154300e+000	44	1.968182e+001	18	5.987478e+000	7.413000e+000	0	0	0	0	0	0	0	-4.27553	7.20211	0	0.124954	1	0	44.128	5.98748	1	0	44.128	57.5363	57.5363	32.5071	1.04239	19.6818	5.98748	0	12.4371	0	0
DATA	426	6	1		 	66	Structural	0		1	1	DarkCorner	DarkCorner	DarkCorner		370.494	281.655	7.18465	1	7.184650e+000	7.153943e+000	4	0	61	3.903279e+001	38	8.867482e+000	7.413000e+000	38	1.786842e+001	16.5	5.937381e+000	5.930400e+000	0	0	0	0	0	0	0	-4.81513	7.20211	0	0.0843433	1	0	43.8479	5.93738	1	0	43.8479	52.3208	52.3208	31.6874	1.00673	17.8684	5.93738	0	7.8851	0	0
DATA	427	6	2		 	66	Structural	0		1	1	DarkCorner	DarkCorner	DarkCorner		396.418	281.427	7.23415	0	7.234151e+000	7.203231e+000	1	0	63	3.725397e+001	37	8.441389e+000	8.524950e+000	30	2.383333e+001	23	4.511161e+000	4.077150e+000	0	0	0	0	0	0	0	-6.78245	7.20211	0	0.0155727	1	0	44.0364	4.51116	1	0	44.0364	65	65	29.9086	0.999845	23.8333	4.51116	0	5.85981	0	0
DATA	428	6	3		 	66	Structural	0		1	1	DarkCorner	DarkCorner	DarkCorner		421.2	281.4	7.27872	1	7.278718e+000	7.247609e+000	0	0	64	3.720313e+001	37	1.020921e+001	9.080925e+000	32	2.221875e+001	20	9.914910e+000	1.111950e+001	0	0	0	0	0	0	0	-7.05389	7.20211	0	0.0119548	1	0	44.257	9.91491	1	0	44.257	42.9674	42.9674	29.8577	0.993722	22.2188	9.91491	0	5.57714	0	0
DATA	429	6	4		 	66	Structural	0		1	1	DarkCorner	DarkCorner	DarkCorner		446.931	281.793	7.32271	1	7.322714e+000	7.291416e+000	2	0	64	3.998438e+001	39	9.408696e+000	9.266250e+000	32	2.178125e+001	21	7.728182e+000	8.339625e+000	0	0	0	0	0	0	0	-4.43971	7.20211	0	0.111226	1	0	44.4241	7.72818	1	0	44.4241	42.9674	42.9674	32.639	0.987752	21.7813	7.72818	0	8.11806	0	0
DATA	430	6	5		 	66	Structural	0		1	1	DarkCorner	DarkCorner	DarkCorner		472.115	281.148	7.3612	1	7.361205e+000	7.329742e+000	0	0	66	3.750000e+001	38	1.027806e+001	1.186080e+001	30	1.993333e+001	19.5	5.071444e+000	4.447800e+000	0	0	0	0	0	0	0	-7.07649	7.20211	0	0.0116905	1	0	44.5765	5.07144	1	0	44.5765	44.7812	44.7812	30.1546	0.982587	19.9333	5.07144	0	5.42171	0	0
DATA	431	6	6		 	66	Structural	0		1	1	DarkCorner	DarkCorner	DarkCorner		497.406	281.261	7.39862	1	7.398616e+000	7.366993e+000	2	0	63	4.003175e+001	40	8.206937e+000	7.413000e+000	29	2.031034e+001	19	6.568885e+000	8.154300e+000	0	0	0	0	0	0	0	-4.68509	7.20211	0	0.0929803	1	0	44.7168	6.56888	1	0	44.7168	46.8651	46.8651	32.6863	0.977619	20.3103	6.56888	0	7.73545	0	0
DATA	432	6	7		 	66	Structural	0		1	1	DarkCorner	DarkCorner	DarkCorner		522.971	281.754	7.43461	1	7.434611e+000	7.402835e+000	2	0	63	3.704762e+001	36	8.995391e+000	8.895600e+000	31	2.132258e+001	21	6.720055e+000	7.783650e+000	0	0	0	0	0	0	0	-7.79706	7.20211	0	0.00557985	1	0	44.8447	6.72006	1	0	44.8447	46.5243	46.5243	29.7022	0.972886	21.3226	6.72006	0	4.53202	0	0
DATA	433	6	8		 	66	Structural	0		1	1	DarkCorner	DarkCorner	DarkCorner		548.585	281.169	7.46674	1	7.466737e+000	7.434823e+000	1	0	63	4.053968e+001	39	9.339174e+000	8.154300e+000	32	2.006250e+001	18.5	5.858204e+000	5.559750e+000	0	0	0	0	0	0	0	-4.41994	7.20211	0	0.112812	1	0	44.9596	5.8582	1	0	44.9596	45.1352	45.1352	33.1943	0.9687	20.0625	5.8582	0	7.82851	0	0
DATA	434	6	9	tair|AT3G24800.1|ref|NM_113392|ta|TA40421_3702|ta|DR749529	at|chr3:9057690-9057749	0		1264	TCAATTCTATCGGTATCCTTCTCGGACCCGTTATCTCAAATGAAGGCATGGATACAGATG	262	0	A_84_P24044	PRT1	AT3G24800.1	tair|PRT1 (PROTEOLYSIS 1); ubiquitin-protein ligase [AT3G24800.1]	573.727	281.47	0	1	4.149875e+003	4.150547e+002	2	0	65	4.048462e+003	4022	7.214840e+002	6.286224e+002	31	1.770968e+001	17	5.210205e+000	4.818450e+000	0	0	0	0	0	0	0	4003.4	400.405	1	6.20151e-296	1	1	45.057	5.21021	1	0	45.057	46.1809	46.1809	4041.12	0.964705	17.7097	5.21021	0	4015.55	0	0
DATA	435	6	10	tair|AT3G25480.1|ref|NM_113444|ug|AK221606|ta|TA26954_3702	at|chr3:9236907-9236848	0		724	CACCGGTGCATATGTACACTGCGAAAAACGTAAAATCTTCAAACAACAATGAAGCGTCTG	264	0	A_84_P15518	AT3G25480	AT3G25480.1	tair|rhodanese-like domain-containing protein [AT3G25480.1]	599	281.729	0	1	4.821165e+003	4.821748e+002	1	0	64	4.678094e+003	4492.5	8.831085e+002	9.223625e+002	39	2.128205e+001	22	5.839740e+000	5.930400e+000	0	0	0	0	0	0	0	4632.95	463.351	1	7.07273e-305	1	1	45.1391	5.83974	1	0	45.1391	46.8651	46.8651	4670.75	0.960962	21.2821	5.83974	0	4644.99	0	0
DATA	436	6	11	tair|AT3G57790.1|ref|NM_115640|ta|TA38332_3702|ta|BP646830	at|chr3:21416427-21416368	0		1703	TTACACGAAATTGTTTGAGTCTGATTACGTTATGGTTGGTGAAAACAACATTGCTTTTGC	266	0	A_84_P88989	AT3G57790	AT3G57790.1	tair|glycoside hydrolase family 28 protein / polygalacturonase (pectinase) family protein [AT3G57790.1]	624.375	281.486	0	1	3.960994e+003	3.961708e+002	0	0	65	3.837969e+003	3557	9.478996e+002	1.034855e+003	37	2.127027e+001	20	6.135727e+000	5.189100e+000	0	0	0	0	0	0	0	3792.76	379.344	1	1.26504e-292	1	1	45.2087	6.13573	1	0	45.2087	48.2044	48.2044	3830.62	0.957528	21.2703	6.13573	0	3804.69	0	0
DATA	437	6	12	tair|ATCG00360.1|tc|TC301824	at|chrC:42643-42584	0		321	ACTCCTGGTAATTATATTGAAGCACAGAATTGGTTGACGATCACGAGGCGCTTCGAATAA	268	0	A_84_P769702	ATCG00360.1	ATCG00360.1	tair|Encodes a protein required for photosystem I assembly and stability. In Chlamydomonas reinhardtii, this protein seems to act as a PSI specific chaperone facilitating the assembly of the complex by interacting with PsaA and PsaD. A loss of function mu	650.418	281.427	0	1	3.503387e+004	3.503395e+003	1	4	59	3.347392e+004	32978	7.229542e+003	6.524923e+003	31	2.232258e+001	22	6.954074e+000	8.154300e+000	0	0	0	0	0	0	0	33428.6	3342.87	1	0	1	1	45.2761	6.95407	1	0	45.2761	57.5363	57.5363	33466.6	0.954181	22.3226	6.95407	0	33440.5	0	0
DATA	438	6	13	tair|AT5G50915.2|tair|AT5G50915.1|ref|NM_124470|ref|NM_180832	at|chr5:20728291-20728232	0		740	GGGTTCTCCAGAAGTAGGAACGTCTTTTACCAATGCAATGCCAACAACTACTCCTATCTT	270	0	A_84_P825374	AT5G50915	AT5G50915.2	tair|basic helix-loop-helix (bHLH) family protein [AT5G50915.2]	674.693	281.48	0	1	5.071868e+003	5.072433e+002	1	0	64	4.869750e+003	4552	1.242008e+003	1.118251e+003	35	1.817143e+001	17	5.501260e+000	5.189100e+000	0	0	0	0	0	0	0	4824.43	482.496	1	2.3434e-307	1	1	45.3234	5.50126	1	0	45.3234	49.1849	49.1849	4862.4	0.951213	18.1714	5.50126	0	4836.13	0	0
DATA	439	6	14	tair|AT3G05680.1|ref|NM_111442|ta|TA43709_3702|tc|TC295933	at|chr3:1660702-1660643	0		6279	AAAGCGGTAATCGGTATCGCTTTCTGTTGTTGTTTAGTCATATTCATGTACATTAGCTAG	272	0	A_84_P292924	EMB2016	AT3G05680.1	tair|EMB2016 (EMBRYO DEFECTIVE 2016) [AT3G05680.1]	700.685	281.452	0	1	8.345282e+003	8.345627e+002	0	0	64	7.958406e+003	7531.5	1.700473e+003	2.039872e+003	26	2.003846e+001	18.5	6.199876e+000	5.745075e+000	0	0	0	0	0	0	0	7913.05	791.338	1	0	1	1	45.3587	6.19988	1	0	45.3587	48.5334	48.5334	7951.06	0.948206	20.0385	6.19988	0	7924.62	0	0
DATA	440	6	15	tair|AT3G14310.1|ref|NM_112289|ta|TA30443_3702|ta|TA30445_3702	at|chr3:4772336-4772277	0		1687	GGGGCTTTAAGGTAATTACGGCTGCTGCTGAAGCTCAAAAATATACGGCTGGTCAGTTTA	274	0	A_84_P20232	ATPME3	AT3G14310.1	tair|ATPME3 (Arabidopsis thaliana pectin methylesterase 3) [AT3G14310.1]	725.693	281.48	0	1	2.995410e+004	2.995420e+003	3	0	62	2.836505e+004	27405	6.645227e+003	6.683561e+003	32	2.109375e+001	20	5.782953e+000	4.818450e+000	0	0	0	0	0	0	0	28319.7	2831.98	1	0	1	1	45.3706	5.78295	1	0	45.3706	49.1849	49.1849	28357.7	0.945436	21.0938	5.78295	0	28331.1	0	0
DATA	441	6	16	tair|AT1G77630.1|ref|NM_106411|ug|BX817126|ta|TA42171_3702	at|chr1:29180155-29180214	0		1414	CAATTCAATCCCGGGTAATCCAGCTAATGGTCCAGGCGGAAGTATTTCTATAGCTTCTTG	276	0	A_84_P786152	AT1G77630	AT1G77630.1	tair|peptidoglycan-binding LysM domain-containing protein [AT1G77630.1]	751.235	281.5	0	1	4.972816e+003	4.973403e+002	1	0	65	4.733354e+003	4507	1.011081e+003	9.948246e+002	25	2.140000e+001	19	6.751543e+000	8.154300e+000	0	0	0	0	0	0	0	4687.97	468.852	1	1.33909e-305	1	1	45.3885	6.75154	1	0	45.3885	46.5243	46.5243	4726.01	0.942718	21.4	6.75154	0	4699.27	0	0
DATA	442	6	17	tair|AT1G62260.1|ref|NM_104906|ta|TA50750_3702|tc|TC301258	at|chr1:23002572-23002513	0		889	TGGTCTCTGCTAGGTTGCTATTTGATCAGATGAAAGACCGCGATACAATTTCTTGGAACA	278	0	A_84_P833485	AT1G62260	AT1G62260.1	tair|pentatricopeptide (PPR) repeat-containing protein [AT1G62260.1]	777.418	281.427	0	1	2.542791e+001	8.072435e+000	0	0	64	6.929688e+001	69.5	1.911343e+001	1.816185e+001	23	2.113043e+001	21	6.077562e+000	5.189100e+000	0	0	0	0	0	0	0	23.9033	7.58842	1	1.17179e-014	1	0	45.3936	6.07756	1	0	45.3936	57.5363	57.5363	61.9515	0.940041	21.1304	6.07756	0	35.0673	0	0
DATA	443	6	18	ug|AA712483	at|chr4:14012069-14012016	0		316	TCATCGAGACGCTTGTTACTTGCTCACCCGATAACATTTTGCAATTGGTTCTGATTTTGT	280	0	A_84_P787419	AT4G28290	AA712483	ug|32198 Lambda-PRL2 Arabidopsis thaliana cDNA clone 195E1T7, mRNA sequence [AA712483]	801.743	281.432	0	1	5.430947e+003	5.431491e+002	0	0	66	5.137500e+003	4717	1.224522e+003	1.269106e+003	34	1.952941e+001	19	7.080641e+000	6.671700e+000	0	0	0	0	0	0	0	5092.12	509.263	1	1.15645e-310	1	1	45.3799	7.08064	1	0	45.3799	48.8603	48.8603	5130.15	0.937612	19.5294	7.08064	0	5103.14	0	0
DATA	444	6	19	tair|AT5G39990.1|ref|NM_123362|ta|TA41121_3702|ta|TA41120_3702	at|chr5:16021944-16022003	0		435	ACCGGATCTGGTTCATCAGCTTTCGTTGAATCCAAAATCAAACCTCAACAAATCTCATCA	282	0	A_84_P825371	AT5G39990	AT5G39990.1	tair|glycosyltransferase family 14 protein / core-2/I-branching enzyme family protein [AT5G39990.1]	828	281.455	0	1	4.556122e+002	4.620771e+001	0	1	61	4.713934e+002	461	1.103273e+002	1.149015e+002	33	1.863636e+001	18	6.523123e+000	5.189100e+000	0	0	0	0	0	0	0	426.018	43.2063	1	6.41379e-159	1	1	45.3758	6.52312	1	0	45.3758	55.8519	55.8519	464.048	0.935044	18.6364	6.52312	0	436.905	0	0
DATA	445	6	20	tair|AT2G33980.1|ref|NM_128949|ug|AK229595|ta|TA44226_3702	at|chr2:14357151-14357092	0		1681	AGCCAAGTGGTCGATAAAGCCATCACTCGTCTTATGGAACAAAGGAGAATGCCTAAATAT	284	0	A_84_P785024	ATNUDT22	AT2G33980.1	tair|ATNUDT22 (Arabidopsis thaliana Nudix hydrolase homolog 22); hydrolase [AT2G33980.1]	852.569	281.611	0	1	1.303833e+003	1.306118e+002	0	0	64	1.261391e+003	1197	3.067766e+002	3.332143e+002	34	2.155882e+001	22	6.885167e+000	6.486375e+000	0	0	0	0	0	0	0	1216.04	121.817	1	5.46041e-223	1	1	45.3507	6.88517	1	0	45.3507	48.2044	48.2044	1254.05	0.932665	21.5588	6.88517	0	1226.78	0	0
DATA	446	6	21	tair|AT4G14200.1|ref|NM_117497|ta|TA42115_3702|tc|TC289675	at|chr4:8185467-8185408	0		2522	CTTGCTAGTACAAAGACGTGTTAGTAGTTTGGTTCTTGTAGGCGCTACTGTTGCTTAGGC	286	0	A_84_P115272	AT4G14200	AT4G14200.1	tair|similar to unnamed protein product [Vitis vinifera] (GB:CAO66985.1); contains domain PENTATRICOPEPTIDE REPEAT-CONTAINING PROTEIN-RELATED (PTHR10483:SF9); contains domain PENTATRICOPEPTIDE REPEAT-CONTAINING PROTEIN (PTHR10483) [AT4G14200.1]	878.174	281.464	0	1	5.667505e+003	5.668034e+002	0	0	65	5.317477e+003	4901	1.407609e+003	1.402540e+003	34	2.047059e+001	20.5	5.779983e+000	5.930400e+000	0	0	0	0	0	0	0	5272.17	527.266	1	8.61911e-313	1	1	45.311	5.77998	1	0	45.311	47.2035	47.2035	5310.13	0.930245	20.4706	5.77998	0	5282.76	0	0
DATA	447	6	22	tair|AT1G29040.1|ref|NM_102645|ta|TA50543_3702|ta|TA35657_3702	at|chr1:10135910-10135969	0		1391	AGACAAAGAGATTGAGAAGATGAGCTGTGTGCAAATCCTCTTGCAAAAGGGATTCAAATT	288	0	A_84_P752505	AT1G29040	AT1G29040.1	tair|similar to unnamed protein product [Vitis vinifera] (GB:CAO48077.1); contains InterPro domain Conserved hypothetical protein CHP02058 (InterPro:IPR011719) [AT1G29040.1]	904.418	281.427	0	1	8.419489e+002	8.455201e+001	1	1	62	8.264032e+002	779.5	1.963694e+002	1.799506e+002	40	1.985000e+001	19	6.124980e+000	5.930400e+000	0	0	0	0	0	0	0	781.128	78.4442	1	6.44738e-196	1	1	45.2749	6.12498	1	0	45.2749	57.5363	57.5363	819.058	0.927762	19.85	6.12498	0	791.578	0	0
DATA	448	6	23	tair|AT5G52440.1|ref|NM_124623|ta|TA33517_3702|tc|NP221602	at|chr5:21304428-21304487	0		352	AAGAAGAGAAGATGTAAGAGTATGGTGATTAGTGCGTCTCTGTTTGGTGTTGGAGCACCT	290	0	A_84_P840613	HCF106	AT5G52440.1	tair|HCF106 (High chlorophyll fluorescence 106) [AT5G52440.1]	928.882	281.735	0	1	2.059727e+003	2.061197e+002	0	0	66	1.951333e+003	1861	4.734023e+002	5.304001e+002	32	2.203125e+001	22	6.362614e+000	6.671700e+000	0	0	0	0	0	0	0	1906.1	190.746	1	1.68813e-250	1	1	45.2301	6.36261	1	0	45.2301	45.835	45.835	1943.99	0.925415	22.0313	6.36261	0	1916.41	0	0
DATA	449	6	24	tair|AT3G29305.1|ref|NM_148763	at|chr3:11250101-11249953	0		277	CATTCACGGTGGTTAACTATAGTACTCTCGGGTACTTAGATGGTGCTCGTGGAGATTGTT	292	0	A_84_P540397	AT3G29305	AT3G29305.1	tair|unknown protein [AT3G29305.1]	955	281.455	7.83682	1	7.836817e+000	7.803920e+000	4	0	58	4.606897e+001	43.5	1.124662e+001	8.895600e+000	38	2.257895e+001	22	5.875426e+000	5.745075e+000	0	0	0	0	0	0	0	0.891598	7.20266	0	0.748027	1	0	45.1774	5.87543	1	0	45.1774	55.8519	55.8519	38.7236	0.922955	22.5789	5.87543	0	11.0549	1	0
DATA	450	6	25	tair|AT1G09930.1|ref|NM_100867|tc|NP043947|ta|DQ446240	at|chr1:3227716-3227657	0		1980	TACTTTGTGTTCAAGTACTGCAAAAAGTGGTGGCAGAGGTATAACTACGTGCTATCGGCA	294	0	A_84_P839281	ATOPT2	AT1G09930.1	tair|ATOPT2 (oligopeptide transporter 2); oligopeptide transporter [AT1G09930.1]	979.818	281.621	0	1	8.541196e+001	1.158281e+001	2	0	63	1.237460e+002	121	2.608854e+001	2.742810e+001	33	2.118182e+001	22	5.370373e+000	5.189100e+000	0	0	0	0	0	0	0	78.6266	10.6626	1	3.61787e-060	1	1	45.1194	5.37037	1	0	45.1194	45.4864	45.4864	116.401	0.920558	21.1818	5.37037	0	88.647	0	0
DATA	451	6	26	tair|AT1G52950.1|ref|NM_104173|ug|DQ446355|tc|NP305116	at|chr1:19731609-19731668	0		1634	ACGAGAGAAGATTGTTCTGAAGAACATTAAAGTTGAGAAGATTGATGGGAAAAACGCTCC	296	0	A_84_P21171	AT1G52950	AT1G52950.1	tair|replication protein-related [AT1G52950.1]	1005.21	281.273	7.8781	1	7.878104e+000	7.844433e+000	2	3	59	4.472881e+001	45	7.827517e+000	7.413000e+000	29	2.037931e+001	20	4.345883e+000	4.447800e+000	0	0	0	0	0	0	0	-0.327128	7.20211	0	0.906161	1	0	45.0559	4.34588	1	0	45.0559	45.4864	45.4864	37.3834	0.918118	20.3793	4.34588	0	9.55791	1	0
DATA	452	6	27	tair|AT4G09890.1|ref|NM_117057|ug|BT004240|ug|CB265174	at|chr4:6218698-6218757	0		305	CAGTTTCAAATGGATCAAGAACAAATTCTCAGGCGATGATAATAGTATCCGGTACAACGT	298	0	A_84_P19468	AT4G09890	AT4G09890.1	tair|similar to unknown protein [Arabidopsis thaliana] (TAIR:AT2G47480.1); similar to unknown [Populus trichocarpa] (GB:ABK92947.1) [AT4G09890.1]	1030.43	281.478	0	1	1.540458e+004	1.540478e+003	0	0	65	1.414966e+004	13560	3.049019e+003	3.315835e+003	33	2.136364e+001	21	5.792334e+000	5.930400e+000	0	0	0	0	0	0	0	14104.7	1410.49	1	0	1	1	44.989	5.79233	1	0	44.989	46.8651	46.8651	14142.3	0.915615	21.3636	5.79233	0	14114.4	0	0
DATA	453	6	28	tc|TC293169|tc|TC311988	at|chr3:2144736-2144887	0		1243	ACCTTTCCTTCAACGTACAAGTCACCTCCGTAGTCTTTGTTTGGTACATCGAGATAGGAA	300	0	A_84_P845785	TC293169	TC293169	tc|Q9M7Y4_ARATH (Q9M7Y4) F3E22.8 protein, complete [TC293169]	1056.58	281.427	0	1	1.091728e+002	1.346901e+001	0	0	64	1.445938e+002	138	3.892105e+001	3.817695e+001	40	2.032500e+001	19.5	5.761888e+000	4.818450e+000	0	0	0	0	0	0	0	99.6746	12.2972	1	6.22224e-073	1	1	44.9192	5.76189	1	0	44.9192	57.5363	57.5363	137.248	0.912998	20.325	5.76189	0	109.285	0	0
DATA	454	6	29	tair|AT4G35905.1|ref|NM_119757|ug|DR370125|ta|TA42284_3702	at|chr4:17007221-17007162	0		386	CAGCAACTTATCAATGGTTCGTTCTGTCCTCTGTACTAGTTACCTGATCATCTCTTCTAA	302	0	A_84_P521977	AT4G35905	AT4G35905.1	tair|similar to unnamed protein product [Vitis vinifera] (GB:CAO43077.1); contains InterPro domain Protein of unknown function DUF343 (InterPro:IPR005651) [AT4G35905.1]	1081.38	281.556	0	1	8.312897e+003	8.313273e+002	0	0	64	7.613391e+003	7153	2.172519e+003	2.350477e+003	28	2.403571e+001	22.5	8.377581e+000	9.822225e+000	0	0	0	0	0	0	0	7568.55	756.889	1	0	1	1	44.8417	8.37758	1	0	44.8417	48.2044	48.2044	7606.05	0.910459	24.0357	8.37758	0	7578.03	0	0
DATA	455	6	30	tair|AT3G13010.1|ref|NM_112138|tc|NP396448	at|chr3:4163359-4163300	0		1381	TGGTAAAAGAACCTCACCTTCAAGTGAAGATTGGTACACAGCTTGATGTGTATAGATACG	304	0	A_84_P534143	AT3G13010	AT3G13010.1	tair|hAT dimerisation domain-containing protein [AT3G13010.1]	1107.42	281.427	7.96802	1	7.968020e+000	7.933964e+000	3	0	61	4.324590e+001	43	9.964363e+000	1.111950e+001	25	2.356000e+001	24	7.735632e+000	8.895600e+000	0	0	0	0	0	0	0	-1.49388	7.20211	0	0.590532	1	0	44.7398	7.73563	1	0	44.7398	57.5363	57.5363	35.9005	0.907757	23.56	7.73563	0	7.83185	1	0
DATA	456	6	31	tair|AT1G54300.1|ref|NM_104308|ta|BT012097	at|chr1:20275610-20275669	0		878	TCAGGCTGGATCGTGTCTAGAAAGCATGTTGTTCTGGTATGAACATAGAAGAAGATTTCA	306	0	A_84_P595186	AT1G54300	AT1G54300.1	tair|similar to catalytic/ cobalamin binding [Arabidopsis thaliana] (TAIR:AT3G05770.1); similar to hypothetical protein OsJ_027300 [Oryza sativa (japonica cultivar-group)] (GB:EAZ43817.1) [AT1G54300.1]	1132.58	281.427	7.99153	1	7.991527e+000	7.984703e+000	0	0	64	5.060938e+001	50.5	1.411587e+001	1.445535e+001	29	2.134483e+001	22	5.826515e+000	5.189100e+000	0	0	0	0	0	0	0	5.97452	7.22685	0	0.0327142	1	0	44.6349	5.82651	1	0	44.6349	57.5363	57.5363	43.264	0.905087	21.3448	5.82651	0	15.1534	1	0
DATA	457	6	32	tair|AT1G21973.1	at|chr1:7730985-7730926	0		148	TTCCAAACCAATGTTTGAAGATGGTCAAAGGTGCTACTCATGATGTATGCGAAGAAGCTT	308	0	A_84_P753122	AT1G21973	AT1G21973.1	tair|Encodes a Plant thionin family protein [pseudogene] [AT1G21973.1]	1158.42	281.427	8.01629	1	8.016287e+000	7.982025e+000	3	1	60	4.435000e+001	44.5	8.653059e+000	8.154300e+000	31	1.906452e+001	20	4.381290e+000	5.189100e+000	0	0	0	0	0	0	0	-0.157928	7.20211	0	0.954616	1	0	44.5079	4.38129	1	0	44.5079	57.5363	57.5363	37.0046	0.902291	19.0645	4.38129	0	8.85817	1	0
DATA	458	6	33	tair|AT3G01560.1|ref|NM_111022|ta|TA37205_3702|ta|TA37204_3702	at|chr3:219993-220052	0		404	GATGATCACCAGAAGAAGCAGGTGATCGGCGATAATGGATTGGACTCTAAGAAAGAAGTG	310	0	A_84_P821989	AT3G01560	AT3G01560.1	tair|proline-rich family protein [AT3G01560.1]	1183.58	281.427	0	1	5.530993e+001	9.731309e+000	2	0	62	9.412903e+001	93	2.459740e+001	2.335095e+001	23	1.947826e+001	19	4.640431e+000	4.818450e+000	0	0	0	0	0	0	0	49.7522	8.75347	1	2.89389e-038	1	1	44.3769	4.64043	1	0	44.3769	57.5363	57.5363	86.7836	0.899516	19.4783	4.64043	0	58.6092	0	0
DATA	459	6	34	tair|AT3G04184.1|tair|AT2G38980.1|ref|NM_001125098|ug|AY062586	at|chr3:1100153-1100094	0		100	AACAATGTGGTTTACGTTCCAACGACGACTTGAACCAGAAAACAACAGATCATCTTGCTT	312	0	A_84_P762101	AT3G04184	AT3G04184.1	tair|unknown protein [AT3G04184.1]	1208.68	281.479	0	1	1.121687e+003	1.124559e+002	1	0	64	1.050078e+003	1038.5	1.941418e+002	2.081200e+002	25	2.044000e+001	21	6.487681e+000	7.413000e+000	0	0	0	0	0	0	0	1005.81	100.839	1	2.23743e-211	1	1	44.2663	6.48768	1	0	44.2663	47.8731	47.8731	1042.73	0.896695	20.44	6.48768	0	1014.54	0	0
DATA	460	6	35	tair|AT4G26870.1|ref|NM_118821|ug|EG468002|ta|TA34653_3702	at|chr4:13507544-13507603	0		1567	TGTGGTAATGCTCTTATGTGCCCTCAATAACATCCGCAAAACTTCGCTATTCCCTCGTGA	314	0	A_84_P19523	AT4G26870	AT4G26870.1	tair|aspartyl-tRNA synthetase, putative / aspartate--tRNA ligase, putative [AT4G26870.1]	1233.69	281.611	0	1	2.022435e+004	2.022451e+003	0	0	65	1.812134e+004	17138	4.228261e+003	4.679086e+003	35	2.214286e+001	23	4.778277e+000	4.447800e+000	0	0	0	0	0	0	0	18077.2	1807.73	1	0	1	1	44.1654	4.77828	1	0	44.1654	48.2044	48.2044	18114	0.893832	22.1429	4.77828	0	18085.8	0	0
DATA	461	6	36	tair|AT2G44065.1|tair|AT2G44065.2|ref|NM_129969|ref|NM_201956	at|chr2:18236971-18237030	0		319	ATGATAGGAAGTTCCATGCCACTAGGTATGATGCGTATCGGAACAATCATCCACAACATC	316	0	A_84_P822632	AT2G44065	AT2G44065.1	tair|ribosomal protein L2 family protein [AT2G44065.1]	1259.06	281.768	0	1	1.387454e+003	1.389808e+002	1	1	64	1.280125e+003	1281.5	2.377806e+002	2.233166e+002	44	2.038636e+001	21	5.767656e+000	5.930400e+000	0	0	0	0	0	0	0	1236.06	123.816	1	5.46999e-224	1	1	44.0646	5.76766	1	0	44.0646	46.5243	46.5243	1272.78	0.890884	20.3864	5.76766	0	1244.56	0	0
DATA	462	6	37	ta|BE844797|tc|TC307766	at|chr1:2476078-2476137	0		629	TGTTAGTGAGGGCTTTGGTGTCCAGATGCACTTTTATGTGAAAACCACAGTGATTTTCAG	318	0	A_84_P852663	BE844797	BE844797	tc|Q3EDG6_ARATH (Q3EDG6) Protein At1g07985, complete [TC307766]	1285.42	281.427	0	0	1.044929e+001	8.179374e+000	1	0	63	5.330159e+001	50	1.760190e+001	1.704990e+001	33	1.924242e+001	20	4.589596e+000	4.447800e+000	0	0	0	0	0	0	0	9.27683	7.26161	1	0.00104054	1	0	44.0248	4.5896	1	0	44.0248	65	65	45.9562	0.887796	19.2424	4.5896	0	17.7386	1	0
DATA	463	6	38	tair|AT1G49990.1|ref|NM_103887|ug|AY735533|tc|TC286979	at|chr1:18518394-18518453	0		1098	CCCTGGCAATGAATCCGTTTGATACTTATATCGTCTATCTGTGGGATCGTCAACACGGTT	320	0	A_84_P550701	AT1G49990	AT1G49990.1	tair|Identical to F-box protein At1g49990 [Arabidopsis Thaliana] (GB:Q9LPM2); similar to F-box family protein [Arabidopsis thaliana] (TAIR:AT3G26010.1); contains InterPro domain Cyclin-like F-box (InterPro:IPR001810) [AT1G49990.1]	1309.89	281.5	0	1	6.776747e+002	6.825449e+001	0	0	64	6.436250e+002	632	1.649403e+002	1.656805e+002	35	1.934286e+001	19	4.151136e+000	3.706500e+000	0	0	0	0	0	0	0	599.66	60.3969	1	9.1444e-180	1	1	43.9651	4.15114	1	0	43.9651	47.8731	47.8731	636.28	0.884879	19.3429	4.15114	0	608.067	0	0
DATA	464	6	39	tair|AT4G15430.1|ref|NM_117632|ug|AY064008|ta|TA47861_3702	at|chr4:8831309-8831368	0		2393	AACACTCCTTTGCCTAGCAAAGATAGCTGCCGTGAAATACCCTAATCCTTGCTCTGTTCT	322	0	A_84_P136665	AT4G15430	AT4G15430.1	tair|similar to early-responsive to dehydration protein-related / ERD protein-related [Arabidopsis thaliana] (TAIR:AT4G04340.1); similar to early-responsive to dehydration protein-related / ERD protein-related [Arabidopsis thaliana] (TAIR:AT4G04340.3); si	1335.49	281.563	0	1	1.010610e+004	1.010643e+003	0	0	66	8.955439e+003	8759	1.926925e+003	2.117523e+003	36	2.094444e+001	19	6.853339e+000	8.339625e+000	0	0	0	0	0	0	0	8911.54	891.183	1	0	1	1	43.8987	6.85334	1	0	43.8987	47.8731	47.8731	8948.09	0.881799	20.9444	6.85334	0	8919.89	0	0
DATA	465	6	40	tair|AT3G42140.1|ref|NM_114081|tc|NP166615	unmapped	0		688	GAAAACTGAAGCCTCTTCTTCAACGTCTAACTATGGAAGTCCCTTGGTGTGTTGCAACAT	324	0	A_84_P597295	AT3G42140	AT3G42140.1	tair|nucleic acid binding / zinc ion binding [AT3G42140.1]	1361.01	281.718	0	1	1.528726e+001	8.337640e+000	0	0	65	5.729231e+001	58	1.392247e+001	1.556730e+001	37	2.135135e+001	22	4.709424e+000	5.189100e+000	0	0	0	0	0	0	0	13.433	7.32631	1	3.23259e-006	1	0	43.8593	4.70942	1	0	43.8593	47.2035	47.2035	49.9469	0.878703	21.3514	4.70942	0	21.7653	1	0
DATA	466	6	41	tair|AT5G24600.1|ref|NM_122368|ug|AK176440|ta|TA48054_3702	at|chr5:8421951-8421892	0		726	TTCCTATGGATCTTTGGTCCCATCCCAATGTTCATAACTTGTTGCGTTCTTGTTTGTTCG	326	0	A_84_P787273	AT5G24600	AT5G24600.1	tair|similar to unknown protein [Arabidopsis thaliana] (TAIR:AT3G18215.1); similar to unnamed protein product [Vitis vinifera] (GB:CAO65983.1); contains InterPro domain Protein of unknown function DUF599 (InterPro:IPR006747) [AT5G24600.1]	1386.11	281.5	0	1	2.728365e+002	2.849640e+001	1	0	63	2.827302e+002	265	7.506561e+001	6.894090e+001	27	1.785185e+001	19	4.571683e+000	5.189100e+000	0	0	0	0	0	0	0	238.912	24.9531	1	6.83472e-124	1	1	43.8184	4.57168	1	0	43.8184	47.8731	47.8731	275.385	0.875659	17.8519	4.57168	0	247.234	0	0
DATA	467	6	42	tair|AT3G61010.1|ref|NM_115965|ta|TA51141_3702|ta|T45382	at|chr3:22582931-22582723	0		1601	GTTATGCTGAGAAGTTTATGGAGTATCAGATGCATTGTTTGCGATGGAGCTTGCACTGAC	328	0	A_84_P834134	AT3G61010	AT3G61010.1	tair|glycosyl hydrolase family protein 85 [AT3G61010.1]	1411.73	281.789	0	1	1.903436e+003	1.905225e+002	0	0	64	1.704594e+003	1624	4.021843e+002	4.138307e+002	26	1.973077e+001	20	5.841628e+000	6.115725e+000	0	0	0	0	0	0	0	1660.81	166.237	1	4.57271e-242	1	1	43.7866	5.84163	1	0	43.7866	47.2035	47.2035	1697.25	0.872531	19.7308	5.84163	0	1669.13	0	0
DATA	468	6	43	tair|AT3G43433.1	unmapped	0		964	TTTTGAATGCGTTAAGAAGTGGGTCTGTAAGCCTGGGTGGACACATTCTGAACCTTCACA	330	0	A_84_P207608	AT3G43433	AT3G43433.1	tair|transposable element gene [AT3G43433.1]	1437.58	281.427	8.31953	1	8.319531e+000	8.283978e+000	2	0	62	4.387097e+001	43.5	1.109790e+001	9.822225e+000	40	2.155000e+001	22	5.556009e+000	5.930400e+000	0	0	0	0	0	0	0	0.0820357	7.20212	0	0.976416	1	0	43.7889	5.55601	1	0	43.7889	57.5363	57.5363	36.5256	0.869403	21.55	5.55601	0	8.45284	1	0
DATA	469	6	44	tair|AT1G80040.1|tair|AT1G80040.2|ref|NM_202459|ref|NM_106653	at|chr1:30114245-30114186	0		1070	AACAAAAGTGCTTTTGCATTGTAATACTGTGTAGTCAGGACAAACAAACATTCTGTTTCC	332	0	A_84_P302240	AT1G80040	AT1G80040.1	tair|similar to unknown protein [Arabidopsis thaliana] (TAIR:AT5G32440.1); similar to hypothetical protein [Vitis vinifera] (GB:CAN67646.1); contains InterPro domain UBA-like (InterPro:IPR009060) [AT1G80040.1]	1462.95	281.477	0	1	1.623542e+004	1.623563e+003	1	0	61	1.410920e+004	13701	2.829062e+003	2.768014e+003	33	2.330303e+001	21	6.747615e+000	6.671700e+000	0	0	0	0	0	0	0	14065.4	1406.56	1	0	1	1	43.8115	6.74761	1	0	43.8115	55.8519	55.8519	14101.9	0.86634	23.303	6.74761	0	14073.8	0	0
DATA	470	6	45	tair|AT3G06380.1|ref|NM_111513|ta|TA38680_3702|ta|TA38679_3702	at|chr3:1937973-1938032	0		1341	CTGCGTTTCAAGCGTTTGCTATCTGCCTGAGCAGTTTTGAAACCAGAATTGCCTGTGAAT	334	0	A_84_P13589	ATTLP9	AT3G06380.1	tair|ATTLP9 (TUBBY-LIKE PROTEIN 9); phosphoric diester hydrolase/ protein binding / transcription factor [AT3G06380.1]	1487.5	281.5	0	1	9.686145e+003	9.686504e+002	0	0	68	8.406897e+003	8224	1.410731e+003	1.396239e+003	27	2.525926e+001	25	8.318619e+000	7.783650e+000	0	0	0	0	0	0	0	8363.06	836.337	1	0	1	1	43.8421	8.31862	1	0	43.8421	49.1849	49.1849	8399.55	0.863404	25.2593	8.31862	0	8371.58	0	0
DATA	471	6	46	tair|AT5G57685.1|ref|NM_148146|ta|TA37832_3702|ta|TA37833_3702	at|chr5:23383915-23383856	0		178	TTTAGCAGCGATGCTTGGTCTCATAGCTTTTGCTCTTCTAATCCTCGCTTGCTCTTACTG	336	0	A_84_P822593	ATGDU3	AT5G57685.1	tair|ATGDU3 (ARABIDOPSIS THALIANA GLUTAMINE DUMPER 3) [AT5G57685.1]	1512.82	281.621	0	1	1.257219e+003	1.260003e+002	1	0	64	1.125594e+003	1087	2.223899e+002	2.318416e+002	32	2.006250e+001	20	5.054142e+000	4.818450e+000	0	0	0	0	0	0	0	1081.73	108.413	1	7.90935e-216	1	1	43.8619	5.05414	1	0	43.8619	45.4864	45.4864	1118.25	0.860416	20.0625	5.05414	0	1090.34	0	0
DATA	472	6	47	tair|AT4G04940.1|ref|NM_116732|ta|BX841453|ta|AV548299	at|chr4:2511291-2511232	0		2792	GAGTTTGGTGTGGCAGAAAATGGAGAAGCTTTTCCAGAGCACAAGATGCATAGTTACCTT	338	0	A_84_P19458	AT4G04940	AT4G04940.1	tair|transducin family protein / WD-40 repeat family protein [AT4G04940.1]	1538.43	281.459	0	1	4.946997e+003	4.947710e+002	1	0	63	4.285762e+003	4118	9.444355e+002	8.739927e+002	33	2.124242e+001	20	7.224223e+000	7.413000e+000	0	0	0	0	0	0	0	4241.86	424.247	1	1.77754e-299	1	1	43.9008	7.22422	1	0	43.9008	49.1849	49.1849	4278.42	0.857462	21.2424	7.22422	0	4250.58	0	0
DATA	473	6	48	tair|AT5G52560.1|ref|NM_124635|ta|TA35237_3702|tc|NP223998	at|chr5:21351661-21351720	0		1998	TGGTTGGACCATGGAGAGTGTAGATTACAAGGACACATCGGTTCCAGAAGAAATAAGAAT	340	0	A_84_P819904	ATUSP	AT5G52560.1	tair|ATUSP (ARABIDOPSIS THALIANA UDP-SUGAR PYROPHOSPHORYLASE); UTP-monosaccharide-1-phosphate uridylyltransferase/ UTP:arabinose-1-phosphate uridylyltransferase/ UTP:galactose-1-phosphate uridylyltransferase/ UTP:glucose-1-phosphate uridylyltransferase/ U	1563.75	281.765	0	1	7.331073e+003	7.331558e+002	0	0	64	6.309063e+003	5857.5	1.401770e+003	1.483341e+003	31	1.929032e+001	18	5.598771e+000	6.671700e+000	0	0	0	0	0	0	0	6265.12	626.553	1	2.47033e-323	1	1	43.9421	5.59877	1	0	43.9421	46.1809	46.1809	6301.72	0.854598	19.2903	5.59877	0	6273.95	0	0
DATA	474	6	49	ta|CK117626|tc|TC308581	at|chr4:9039592-9039754	0		464	AAACACTTTTTGATTCTCTAGTTTAACTGCCAAAGGCGATGGTGCGTGATCCCGATAATC	342	0	A_84_P853668	CK117626	CK117626	tc|Q93ZE5_ARATH (Q93ZE5) AT4g15940/dl4011w (At4g15940) (Isomerase like protein), partial (63%) [TC308581]	1589.35	281.815	0	1	3.546855e+003	3.547863e+002	0	0	65	3.065200e+003	3006	5.458139e+002	5.574576e+002	32	2.309375e+001	23	6.812509e+000	7.598325e+000	0	0	0	0	0	0	0	3021.21	302.207	1	1.06654e-278	1	1	43.9892	6.81251	1	0	43.9892	45.4864	45.4864	3057.85	0.8518	23.0938	6.81251	0	3030.17	0	0
DATA	475	6	50	tair|AT4G27800.1|tair|AT4G27800.2|tair|AT4G27800.3|ref|NM_179128	at|chr4:13852088-13852029	0		1197	ACTGGTTCAGGCTGCAACGACTATCGGTTTAGTTACTGTTGGCATATGGATGTCTTCACA	344	0	A_84_P22365	AT4G27800	AT4G27800.1	tair|protein phosphatase 2C PPH1 / PP2C PPH1 (PPH1) [AT4G27800.1]	1614.51	281.63	0	1	3.200531e+004	3.200542e+003	0	0	65	2.722180e+004	25325	6.210307e+003	6.524923e+003	29	2.031034e+001	20	4.559946e+000	3.706500e+000	0	0	0	0	0	0	0	27177.8	2717.79	1	0	1	1	44.041	4.55995	1	0	44.041	48.5334	48.5334	27214.5	0.849164	20.3103	4.55995	0	27186.9	0	0
DATA	476	6	51	tair|AT5G24775.1	unmapped	0		2940	GATTAGGTAGCCTAAACGAAAGCACCAAAGATTTTTATGACGGCCCATCACGGGATTCTG	346	0	A_84_P767190	AT5G24775	AT5G24775.1	tair|transposable element gene [AT5G24775.1]	1640.33	281.653	8.54387	1	8.543867e+000	8.513648e+000	0	0	66	4.686364e+001	46	1.197547e+001	1.427002e+001	24	1.958333e+001	20	6.049913e+000	6.857025e+000	0	0	0	0	0	0	0	2.77163	7.20744	0	0.318747	1	0	44.092	6.04991	1	0	44.092	48.2044	48.2044	39.5182	0.846575	19.5833	6.04991	0	12.0249	1	0
DATA	477	6	52	tair|AT1G08390.1|ref|NM_100712|ta|TA43815_3702|tc|TC300325	at|chr1:2643034-2643093	0		353	GTGGTATTTAGAAGTCATGGACGCATACAGACTCTTCTATGAGCCCTTGATCCAAGAGTT	348	0	A_84_P11405	AT1G08390	AT1G08390.1	tair|nucleic acid binding [AT1G08390.1]	1665.17	281.614	0	1	4.698879e+003	4.699654e+002	1	1	63	4.011063e+003	3951	6.764844e+002	7.005285e+002	27	1.940741e+001	18	5.597110e+000	5.189100e+000	0	0	0	0	0	0	0	3966.91	396.757	1	2.25511e-295	1	1	44.1493	5.59711	1	0	44.1493	47.2035	47.2035	4003.72	0.844226	19.4074	5.59711	0	3976.33	0	0
DATA	478	6	53	tair|AT2G18840.1|ref|NM_127440|ta|TA43023_3702|tc|TC292038	at|chr2:8167068-8167127	0		1073	TGGGTTTGGTTAAAAAGAAGATCATCATTTGTATGTGCCCCGCTCTATCTGCATTAAGCT	350	0	A_84_P147398	AT2G18840	AT2G18840.1	tair|integral membrane Yip1 family protein [AT2G18840.1]	1690.81	281.739	0	1	4.399568e+003	4.400400e+002	2	0	63	3.748444e+003	3465	8.651838e+002	8.117235e+002	44	1.895455e+001	17.5	5.713935e+000	4.633125e+000	0	0	0	0	0	0	0	3704.23	370.493	1	3.53385e-291	1	1	44.2114	5.71393	1	0	44.2114	46.5243	46.5243	3741.1	0.841954	18.9545	5.71393	0	3713.82	0	0
DATA	479	6	54	tair|AT3G55140.1|tair|AT3G55140.2|ref|NM_202710|ref|NM_115372	at|chr3:20451127-20451186	0		967	TCTCAAGCAAATCATGCAAATTTGTACCGGTTGGCAATCTTTGTCCCGTCCTTCTGATCA	352	0	A_84_P11839	AT3G55140	AT3G55140.1	tair|pectate lyase family protein [AT3G55140.1]	1716.18	281.639	0	1	8.228786e+003	8.229232e+002	0	0	65	6.955615e+003	6420	1.524828e+003	1.544128e+003	25	1.928000e+001	19	4.623491e+000	4.447800e+000	0	0	0	0	0	0	0	6911.34	691.171	1	0	1	1	44.2788	4.62349	1	0	44.2788	47.8731	47.8731	6948.27	0.839898	19.28	4.62349	0	6921.11	0	0
DATA	480	6	55	tair|AT2G25760.1|tair|AT2G25760.2|ref|NM_201803|ref|NM_128136	at|chr2:10992040-10991981	0		2449	GTGTATCGACTGCAAAAACTTATCCTACTTTTCAACTTGGATGACTTGTTTGATGAAAGA	354	0	A_84_P62490	AT2G25760	AT2G25760.1	tair|protein kinase family protein [AT2G25760.1]	1741.68	281.754	0	1	1.219455e+004	1.219485e+003	0	0	64	1.026363e+004	9553.5	2.290848e+003	2.455742e+003	32	2.071875e+001	20	6.451978e+000	5.559750e+000	0	0	0	0	0	0	0	10219.3	1021.96	1	0	1	1	44.3175	6.45198	1	0	44.3175	46.8651	46.8651	10256.3	0.838023	20.7188	6.45198	0	10229.2	0	0
DATA	481	6	56	tair|AT1G78880.1|tair|AT1G78882.1|ref|NM_001124146|ref|NM_106536	at|chr1:29657533-29657526	0		361	CCATCTATTCTCTAGCCAGGTTCGGAGTTGCCTGAAGAAATCAAATGGGTTTCGAGATAC	356	0	A_84_P851436	AT1G78880	AT1G78880.1	tair|balbiani ring 1-related / BR1-related [AT1G78880.1]	1767	281.729	0	1	6.467619e+002	6.524690e+001	0	0	65	5.853231e+002	595	1.419294e+002	1.578969e+002	33	2.196970e+001	22	6.677784e+000	6.671700e+000	0	0	0	0	0	0	0	540.946	54.572	1	1.77891e-173	1	1	44.3767	6.67778	1	0	44.3767	46.8651	46.8651	577.978	0.836392	21.9697	6.67778	0	551.073	0	0
DATA	482	6	57	tair|AT4G16840.1|ref|NM_117786|ug|AK118753|ta|TA45032_3702	at|chr4:9475469-9475528	0		377	TTTTGTGCCGCAAACCATTCGTATTTGTAATTTTTGGTTCTGTAGACACACAAAAGGATC	358	0	A_84_P129556	AT4G16840	AT4G16840.1	tair|similar to unknown protein [Arabidopsis thaliana] (TAIR:AT2G35658.3); similar to unknown protein [Arabidopsis thaliana] (TAIR:AT2G35658.2); similar to unknown protein [Arabidopsis thaliana] (TAIR:AT2G35658.1) [AT4G16840.1]	1792.56	281.479	0	1	1.990534e+003	1.992402e+002	0	0	65	1.706554e+003	1665	3.452598e+002	3.565653e+002	27	2.129630e+001	21	4.348429e+000	3.706500e+000	0	0	0	0	0	0	0	1662.11	166.367	1	4.09309e-242	1	1	44.4405	4.34843	1	0	44.4405	48.2044	48.2044	1699.21	0.835009	21.2963	4.34843	0	1672.45	0	0
DATA	483	6	58	tair|AT3G25260.1|ref|NM_113432|ta|TA46940_3702|tc|TC306492	at|chr3:9202885-9202944	0		1587	ACGGGATGGCTCCGCGACGATCTTAATGAGTCCAGGCTCGAACTATTTTATTTGGTTTTA	360	0	A_84_P19305	AT3G25260	AT3G25260.1	tair|proton-dependent oligopeptide transport (POT) family protein [AT3G25260.1]	1818.42	281.427	0	0	3.237047e+001	9.223567e+000	1	0	63	7.146032e+001	71	1.845730e+001	2.038575e+001	39	1.892308e+001	19	4.868722e+000	5.189100e+000	0	0	0	0	0	0	0	26.993	7.69134	1	1.79861e-017	1	0	44.4673	4.86872	1	0	44.4673	65	65	64.1149	0.833879	18.9231	4.86872	0	37.5047	0	0
DATA	484	6	59	tair|AT2G03270.1|ref|NM_126378	at|chr2:995904-995963	0		1974	AGCAGTGATGCGTTTCTCAAACGTATGATCGAATACTTTGAGGAGCATGGCGAGTATCTC	362	0	A_84_P12614	AT2G03270	AT2G03270.1	tair|DNA-binding protein, putative [AT2G03270.1]	1843.3	281.493	0	1	3.144024e+003	3.145212e+002	0	0	65	2.663708e+003	2530	4.493036e+002	5.129796e+002	25	2.100000e+001	21	4.725816e+000	4.447800e+000	0	0	0	0	0	0	0	2619.2	262.019	1	5.89413e-270	1	1	44.503	4.72582	1	0	44.503	46.8651	46.8651	2656.36	0.833074	21	4.72582	0	2629.9	0	0
DATA	485	6	60	tair|AT1G29760.1|ref|NM_102716|ta|TA50001_3702|ta|AI997993	at|chr1:10424087-10424146	0		1616	GGAGTCTGGAGGTAGATTATGAATCAACAGTTACTGTACATCATGTTTTTAACACGGCAA	364	0	A_84_P565723	AT1G29760	AT1G29760.1	tair|similar to unknown protein [Arabidopsis thaliana] (TAIR:AT2G34380.1); similar to unnamed protein product [Vitis vinifera] (GB:CAO48004.1); contains domain BERNARDINELLI-SEIP CONGENITAL LIPODYSTROPHY 2 HOMOLOG (BSCL2 PROTEIN) (PTHR21212) [AT1G29760.1]	1868.75	281.627	0	1	3.987875e+003	3.988813e+002	0	0	65	3.364677e+003	3255	6.198629e+002	7.190610e+002	37	2.116216e+001	20	5.377492e+000	5.930400e+000	0	0	0	0	0	0	0	3320.17	332.095	1	1.78032e-284	1	1	44.506	5.37749	1	0	44.506	46.1809	46.1809	3357.33	0.832567	21.1622	5.37749	0	3331.03	0	0
DATA	486	6	61	tair|AT5G02500.2|ref|NM_001125684|ta|AA042376|ta|AA721839	at|chr5:553784-553743	0		973	AGATTGACTCTCTATACTGAGGGTATCGACTTCTACTCCACCATCACCCGTGCTAGATTT	366	0	A_84_P860187	HSC70-1	AT5G02500.2	tair|HSC70-1 (heat shock cognate 70 kDa protein 1); ATP binding [AT5G02500.2]	1894	281.729	0	1	2.145651e+004	2.145669e+003	0	0	65	1.790517e+004	17384	3.272967e+003	3.649420e+003	33	2.148485e+001	22	7.550336e+000	7.413000e+000	0	0	0	0	0	0	0	17860.7	1786.08	1	0	1	1	44.4949	7.55034	1	0	44.4949	46.8651	46.8651	17897.8	0.832413	21.4848	7.55034	0	17871.7	0	0
DATA	487	6	62	tair|AT1G22750.1|tair|AT1G22750.3|tair|AT1G22750.4|tair|AT1G22750.2	at|chr1:8052831-8052890	0		1009	ATGTACTTAACTTTTTTGGGTCACGACTTGAAAAACCACATATGGATTGAGACTTTTTGG	368	0	A_84_P86609	AT1G22750	AT1G22750.1	tair|similar to unnamed protein product [Vitis vinifera] (GB:CAO67528.1); contains InterPro domain Protein of unknown function DUF1475 (InterPro:IPR009943) [AT1G22750.1]	1919.37	281.63	0	1	8.091499e+003	8.091962e+002	0	0	64	6.781875e+003	6340.5	1.352694e+003	1.296534e+003	21	2.261905e+001	22	7.605762e+000	7.413000e+000	0	0	0	0	0	0	0	6737.42	673.78	1	0	1	1	44.4555	7.60576	1	0	44.4555	48.2044	48.2044	6774.53	0.832654	22.619	7.60576	0	6748.57	0	0
DATA	488	6	63	tair|AT3G46658.1|ref|NR_022807|ug|AK117305	at|chr3:17202011-17202070	0		1884	AGAGTGGTAACCAAAGAAAAGCAAAAATGCTATTGTCTTCTTGGTTCTCTTGCCGCATTT	370	0	A_84_P761741	AT3G46658	AT3G46658.1	tair|other RNA [AT3G46658.1]	1944.78	281.778	0	1	3.666731e+002	3.767219e+001	0	0	64	3.499531e+002	329.5	7.457508e+001	7.857780e+001	37	1.805405e+001	19	4.977427e+000	5.189100e+000	0	0	0	0	0	0	0	305.543	31.3916	1	9.80803e-139	1	1	44.4101	4.97743	1	0	44.4101	45.1352	45.1352	342.608	0.833284	18.0541	4.97743	0	316.824	0	0
DATA	489	6	64	tair|AT5G54220.1|ref|NM_124802|ug|EG459156|tc|NP231180	at|chr5:22028855-22028914	0		164	AGGATTGGCTTATAAAGATGGTAGCTGCATTTATCCTCCTCCTGAGGTTGATGGTCTTCC	372	0	A_84_P520348	AT5G54220	AT5G54220.1	tair|Encodes a defensin-like (DEFL) family protein. [AT5G54220.1]	1970.34	281.875	0	1	5.008320e+001	9.979532e+000	0	0	65	8.620000e+001	84	1.921442e+001	2.149770e+001	32	2.006250e+001	19.5	4.627669e+000	4.633125e+000	0	0	0	0	0	0	0	41.788	8.32663	1	3.229e-031	1	1	44.412	4.62767	1	0	44.412	45.1352	45.1352	78.8546	0.834371	20.0625	4.62767	0	53.2593	0	0
DATA	490	6	65	tair|AT5G48500.1|ref|NM_124226|ug|BT002825|ta|TA37726_3702	at|chr5:19671213-19671272	0		717	AAGGTGTTTTTTGCCAACACGGGTGCTTTGAAGAAACAAGCGTGAGAGACTTGAGTCAGA	374	0	A_84_P187444	AT5G48500	AT5G48500.1	tair|similar to unknown protein [Arabidopsis thaliana] (TAIR:AT2G10930.1) [AT5G48500.1]	1995.68	281.704	0	1	2.100646e+004	2.100664e+003	0	0	64	1.760481e+004	16548.5	3.784753e+003	4.144052e+003	36	1.894444e+001	18.5	4.070412e+000	3.891825e+000	0	0	0	0	0	0	0	17560.4	1756.06	1	0	1	1	44.3689	4.07041	1	0	44.3689	48.2044	48.2044	17597.5	0.835954	18.9444	4.07041	0	17572.1	0	0
DATA	491	6	66	ug|BE038835	unmapped	0		465	CTTGAAAACTAGCATAGTCTTTCTGATAACTTTGTTCGCTTGGCTGCCTTGCTTCCAGTG	376	0	A_84_P790088	BE038835	BE038835	ug|AB04H01 AB Arabidopsis thaliana cDNA 5' similar to drought-induced protein, mRNA sequence [BE038835]	2021.24	281.431	0	1	1.630960e+001	8.746905e+000	2	0	63	5.795238e+001	57	1.392194e+001	1.445535e+001	25	2.052000e+001	20	5.745433e+000	5.930400e+000	0	0	0	0	0	0	0	13.6689	7.33067	1	2.2332e-006	1	0	44.2835	5.74543	1	0	44.2835	42.9674	42.9674	50.607	0.838088	20.52	5.74543	0	25.417	0	0
DATA	492	6	67	tair|AT1G58380.1|tair|AT1G59359.1|tair|AT1G58684.1|tair|AT1G58983.1	at|chr1:21693070-21693129	0		373	CGAGGTTATGAAGATCATGCCTGTTCAGAAACAAACCAGAGCTGGTCAAAGGACTAGATT	378	0	A_84_P810275	XW6	AT1G58380.1	tair|XW6; structural constituent of ribosome [AT1G58380.1]	2047	281.455	0	1	1.077304e+005	1.077304e+004	1	1	60	9.062082e+004	88399.5	1.295005e+004	1.306412e+004	31	2.300000e+001	23	6.928203e+000	7.783650e+000	0	0	0	0	0	0	0	90576.6	9057.67	1	0	1	1	44.1844	6.9282	1	0	44.1844	55.8519	55.8519	90613.5	0.840771	23	6.9282	0	90588.5	0	0
DATA	493	6	68	tair|AT5G57860.2|tair|AT5G57860.1|tair|AT5G57860.3|tair|AT5G57860.4	at|chr5:23455581-23455640	0		247	CAAAAACTGTTTGCTCTCATTGAGCAACCAGTCAACAATCAGCGTCTGGTCTTAATGTCT	380	0	A_84_P823491	AT5G57860	AT5G57860.2	tair|ubiquitin family protein [AT5G57860.2]	2071.94	281.696	0	1	5.915781e+002	5.977020e+001	1	0	64	5.433750e+002	540	7.809081e+001	8.821470e+001	27	1.962963e+001	19	6.558307e+000	7.042350e+000	0	0	0	0	0	0	0	499.246	50.4414	1	1.39001e-168	1	1	44.1287	6.55831	1	0	44.1287	46.1809	46.1809	536.03	0.843923	19.6296	6.55831	0	511.26	0	0
DATA	494	6	69	tair|AT1G12840.1|ref|NM_101154|ta|TA30497_3702|tc|TC294255	at|chr1:4376895-4377053	0		641	TTCCCAAAAAGACTGGCTAGCATGTTATGAGACTTTGACCGATTATGTGGTTCCTAGGTC	382	0	A_84_P845914	DET3	AT1G12840.1	tair|DET3 (DE-ETIOLATED 3) [AT1G12840.1]	2097.11	281.648	0	1	1.258388e+004	1.258416e+003	0	0	65	1.071226e+004	10099	1.963053e+003	2.129014e+003	33	2.209091e+001	21	7.041678e+000	7.413000e+000	0	0	0	0	0	0	0	10668.2	1066.85	1	0	1	1	44.0428	7.04168	1	0	44.0428	47.8731	47.8731	10704.9	0.847769	22.0909	7.04168	0	10680.4	0	0
DATA	495	6	70	tair|AT1G18980.1|ref|NM_101755|ta|TA31461_3702|ta|AI998771	at|chr1:6557478-6557419	0		558	ATCGGCTGTTCTGCCTAGTACTCTGTTTGGCTCAAACCCTACCATTCCAAATGCTGTTTT	384	0	A_84_P20796	AT1G18980	AT1G18980.1	tair|germin-like protein, putative [AT1G18980.1]	2122.43	281.557	0	1	8.141855e+003	8.142293e+002	0	0	64	6.983500e+003	6629.5	1.328242e+003	1.428300e+003	26	2.096154e+001	21.5	6.036428e+000	7.227675e+000	0	0	0	0	0	0	0	6939.51	693.988	1	0	1	1	43.9897	6.03643	1	0	43.9897	47.8731	47.8731	6976.15	0.852325	20.9615	6.03643	0	6951.84	0	0
DATA	496	6	71	tair|AT5G38365.1	unmapped	0		5396	TCTCTTCTTTAACTGTGCATTCAGCCGTGAAGTTTGGTCTTCCTTTACTACAAGAGTGAA	386	0	A_84_P712198	AT5G38365	AT5G38365.1	tair|transposable element gene [AT5G38365.1]	2148.58	281.427	8.43195	1	8.431948e+000	8.401426e+000	3	0	61	4.657377e+001	48	9.260056e+000	8.895600e+000	33	2.112121e+001	22	6.693082e+000	6.671700e+000	0	0	0	0	0	0	0	2.61118	7.20684	0	0.347473	1	0	43.9626	6.69308	1	0	43.9626	57.5363	57.5363	39.2284	0.857812	21.1212	6.69308	0	15.158	1	0
DATA	497	6	72	tair|AT5G54370.1|ref|NM_124817|ta|TA38757_3702|ta|BT023723	at|chr5:22093709-22093768	0		980	TTCTGTTAAGTCAGAGATTGAATATGCAACTTTGGATTGTACCCGTGGAGCGTCTTCTGG	388	0	A_84_P20686	AT5G54370	AT5G54370.1	tair|late embryogenesis abundant protein-related / LEA protein-related [AT5G54370.1]	2173.31	281.662	0	1	2.140415e+003	2.142039e+002	0	0	66	1.892591e+003	1832.5	3.874942e+002	4.432974e+002	23	1.713043e+001	16	4.535760e+000	4.077150e+000	0	0	0	0	0	0	0	1848.7	185.01	1	1.25731e-248	1	1	43.8948	4.53576	1	0	43.8948	48.5334	48.5334	1885.25	0.863709	17.1304	4.53576	0	1861.41	0	0
DATA	498	6	73	tair|AT1G50780.1|ref|NM_103960|tc|NP306384	at|chr1:18824975-18825321	0		40	TCCTGTACCTCATTTCGATCCCCTACAGCGATGTGAATAACTTTGTTGGAGTTCTTCGTT	390	0	A_84_P554123	AT1G50780	AT1G50780.1	tair|electron carrier/ iron-sulfur cluster binding [AT1G50780.1]	2199.42	281.427	8.3052	0	8.305198e+000	8.269701e+000	3	0	61	4.149180e+001	40	1.162271e+001	1.186080e+001	28	1.850000e+001	19	5.620729e+000	6.301050e+000	0	0	0	0	0	0	0	-2.34985	7.20211	0	0.397703	1	0	43.8417	5.62073	1	0	43.8417	65	65	34.1464	0.870903	18.5	5.62073	0	10.572	1	0
DATA	499	6	74	tair|AT3G19710.1|ref|NM_112861|ta|TA31589_3702|ta|TA31588_3702	at|chr3:6847440-6847283	0		998	AAAGACAAAAAGACCGGATTCAAAACAGGGGAAGAAACATTGGCTGCGAAGCTATACGAG	392	0	A_84_P17435	BCAT4	AT3G19710.1	tair|BCAT4 (BRANCHED-CHAIN AMINOTRANSFERASE4); catalytic/ methionine-oxo-acid transaminase [AT3G19710.1]	2224.35	282.138	0	1	1.927066e+004	1.927084e+003	0	0	65	1.697280e+004	16503	3.632665e+003	3.599011e+003	28	1.789286e+001	18	4.677284e+000	4.262475e+000	0	0	0	0	0	0	0	16929	1692.91	1	0	1	1	43.8303	4.67728	1	0	43.8303	45.4864	45.4864	16965.5	0.878484	17.8929	4.67728	0	16942.1	0	0
DATA	500	6	75	tair|AT1G30580.1|ref|NM_102795|ta|TA34450_3702|ta|AV795181	at|chr1:10832012-10831953	0		1191	GAGGGTAAAACATATGTTGTTCAGGATGGAGATATCATTTTCTTCAAGTTCAATGTTTCC	394	0	A_84_P23706	AT1G30580	AT1G30580.1	tair|GTP binding [AT1G30580.1]	2249.74	281.729	0	1	2.014552e+004	2.014569e+003	1	0	63	1.792135e+004	17400	3.065907e+003	3.131622e+003	21	1.861905e+001	19	5.678699e+000	6.671700e+000	0	0	0	0	0	0	0	17877.5	1787.77	1	0	1	1	43.8182	5.6787	1	0	43.8182	46.8651	46.8651	17914	0.887419	18.619	5.6787	0	17890.9	0	0
DATA	501	6	76	tc|TC312975	at|chr1:5451588-5451529	0		660	AGATTCCTCCACTGTTCATGGAATCCCCTCTGCTCAAACGCTAATCATTTTCTGATTTCT	396	0	A_84_P860718	TC312975	TC312975	Unknown	2275.58	281.427	0	1	3.428616e+001	8.725684e+000	2	0	62	7.458065e+001	70.5	1.697592e+001	1.704990e+001	32	2.009375e+001	20.5	5.766194e+000	6.115725e+000	0	0	0	0	0	0	0	30.7749	7.83207	1	5.4413e-021	1	0	43.8058	5.76619	1	0	43.8058	57.5363	57.5363	67.2352	0.897588	20.0938	5.76619	0	44.4564	0	0
DATA	502	6	77	tair|AT2G28560.2|tair|AT2G28560.1|tair|AT2G28560.3|ref|NM_128416	at|chr2:12244833-12244674	0		722	CCTCAGTTGGGTTGGCATATCTCTTTCTTAAAATCGCTTGCTGAATTTTCACGGATTCCT	398	0	A_84_P757473	ATRAD51B/RAD51B	AT2G28560.2	tair|ATRAD51B/RAD51B [AT2G28560.2]	2301	281.455	0	1	6.568400e+001	1.029393e+001	1	0	61	1.034918e+002	102	2.585899e+001	2.223900e+001	33	2.336364e+001	23	8.215147e+000	6.671700e+000	0	0	0	0	0	0	0	59.6852	9.35381	1	1.88933e-046	1	1	43.8066	8.21515	1	0	43.8066	55.8519	55.8519	96.1464	0.908672	23.3636	8.21515	0	73.6466	0	0
DATA	503	6	78		 	66	Structural	0		1	1	DarkCorner	DarkCorner	DarkCorner		2326.08	281.769	7.85568	1	7.855680e+000	7.822104e+000	2	0	64	4.362500e+001	42	1.027943e+001	1.056353e+001	28	2.053571e+001	19.5	7.340815e+000	7.042350e+000	0	0	0	0	0	0	0	-0.201013	7.20211	0	0.942254	1	0	43.826	7.34082	1	0	43.826	45.835	45.835	36.2796	0.920738	20.5357	7.34082	0	14.0575	0	0
DATA	504	6	79		 	66	Structural	0		1	1	DarkCorner	DarkCorner	DarkCorner		2351.58	281.427	7.73971	1	7.739707e+000	7.706627e+000	0	0	64	3.860938e+001	35.5	9.629019e+000	9.636900e+000	37	1.991892e+001	19	6.469494e+000	5.930400e+000	0	0	0	0	0	0	0	-5.24582	7.20211	0	0.0603043	1	0	43.8552	6.46949	1	0	43.8552	57.5363	57.5363	31.264	0.934535	19.9189	6.46949	0	9.34166	0	0
DATA	505	6	80		 	66	Structural	0		1	1	DarkCorner	DarkCorner	DarkCorner		2377.16	282.033	7.6174	1	7.617398e+000	7.584841e+000	3	0	63	4.028571e+001	39	1.009220e+001	9.266250e+000	37	1.954054e+001	20	6.007378e+000	6.671700e+000	0	0	0	0	0	0	0	-3.60554	7.20211	0	0.195169	1	0	43.8913	6.00738	1	0	43.8913	45.1352	45.1352	32.9403	0.94954	19.5405	6.00738	0	11.3108	0	0
DATA	506	6	81		 	66	Structural	0		1	1	DarkCorner	DarkCorner	DarkCorner		2402.26	281.621	7.48662	1	7.486624e+000	7.454626e+000	3	0	61	4.013115e+001	40	9.092993e+000	9.636900e+000	36	1.902778e+001	19.5	5.808792e+000	6.115725e+000	0	0	0	0	0	0	0	-3.8054	7.20211	0	0.171694	1	0	43.9365	5.80879	1	0	43.9365	46.1809	46.1809	32.7857	0.966127	19.0278	5.80879	0	11.4663	0	0
DATA	507	6	82		 	66	Structural	0		1	1	DarkCorner	DarkCorner	DarkCorner		2427.83	281.243	7.34513	1	7.345127e+000	7.313733e+000	0	0	66	3.892424e+001	38	8.677665e+000	9.451575e+000	29	1.937931e+001	17	7.213152e+000	7.413000e+000	0	0	0	0	0	0	0	-5.06633	7.20211	0	0.0695167	1	0	43.9906	7.21315	1	0	43.9906	46.8651	46.8651	31.5788	0.984738	19.3793	7.21315	0	10.5816	0	0
DATA	508	6	83		 	66	Structural	0		1	1	DarkCorner	DarkCorner	DarkCorner		2452.7	282.057	7.20295	1	7.202955e+000	7.172169e+000	1	0	64	4.046875e+001	39	9.500157e+000	9.266250e+000	33	1.963636e+001	20	6.377785e+000	7.413000e+000	0	0	0	0	0	0	0	-3.57375	7.20211	0	0.199113	1	0	44.0425	6.37778	1	0	44.0425	46.8651	46.8651	33.1233	1.00417	19.6364	6.37778	0	12.4277	0	0
DATA	509	6	84		 	66	Structural	0		1	1	DarkCorner	DarkCorner	DarkCorner		2478.49	281.75	7.04419	1	7.044187e+000	7.014079e+000	0	0	67	3.920896e+001	40	8.989113e+000	9.636900e+000	34	1.855882e+001	17.5	5.058393e+000	6.486375e+000	0	0	0	0	0	0	0	-4.88756	7.20211	0	0.0798244	1	0	44.0965	5.05839	1	0	44.0965	46.5243	46.5243	31.8636	1.02681	18.5588	5.05839	0	11.5059	0	0
DATA	510	6	85		 	66	Structural	0		1	1	DarkCorner	DarkCorner	DarkCorner		2503.83	281.676	6.88097	1	6.880969e+000	6.851559e+000	4	1	60	3.813333e+001	37	8.156243e+000	8.339625e+000	370	1.804054e+001	17.5	5.035482e+000	5.930400e+000	0	0	0	0	0	0	0	-6.02988	7.20211	0	0.0311585	1	0	44.1632	5.03548	1	0	44.1632	47.5395	47.5395	30.7879	1.05116	18.0405	5.03548	0	10.7658	0	0
DATA	511	7	1		 	66	Structural	0		1	1	DarkCorner	DarkCorner	DarkCorner		357.6	288.677	7.1719	1	7.171902e+000	7.141249e+000	0	0	65	4.152308e+001	39	1.357400e+001	1.630860e+001	385	1.893506e+001	18	5.592354e+000	5.930400e+000	0	0	0	0	0	0	0	-2.21869	7.20211	0	0.424503	1	0	43.7418	5.59235	1	0	43.7418	45.4864	45.4864	34.1777	1.00852	18.9351	5.59235	0	10.3916	0	0
DATA	512	7	2		 	66	Structural	0		1	1	DarkCorner	DarkCorner	DarkCorner		383.582	288.573	7.22313	0	7.223129e+000	7.192257e+000	0	0	64	3.982813e+001	39	9.378386e+000	1.111950e+001	30	2.123333e+001	22	7.370413e+000	7.783650e+000	0	0	0	0	0	0	0	-4.15189	7.20211	0	0.136147	1	0	43.98	7.37041	1	0	43.98	65	65	32.4827	1.00137	21.2333	7.37041	0	8.44406	0	0
DATA	513	7	3		 	66	Structural	0		1	1	DarkCorner	DarkCorner	DarkCorner		409.147	289.013	7.27113	1	7.271135e+000	7.240057e+000	0	0	66	3.730303e+001	37	9.921181e+000	1.019287e+001	26	2.296154e+001	22.5	7.257993e+000	7.413000e+000	0	0	0	0	0	0	0	-6.8688	7.20211	0	0.0143281	1	0	44.1718	7.25799	1	0	44.1718	47.5395	47.5395	29.9576	0.994759	22.9615	7.25799	0	5.66898	0	0
DATA	514	7	4		 	66	Structural	0		1	1	DarkCorner	DarkCorner	DarkCorner		433.595	288.486	7.31241	1	7.312409e+000	7.281155e+000	1	0	64	3.631250e+001	36	7.993797e+000	7.413000e+000	34	2.341176e+001	22.5	9.148994e+000	9.451575e+000	0	0	0	0	0	0	0	-8.05823	7.20211	0	0.00421343	1	0	44.3707	9.14899	1	0	44.3707	49.1849	49.1849	28.9671	0.989144	23.4118	9.14899	0	4.46096	0	0
DATA	515	7	5		 	66	Structural	0		1	1	DarkCorner	DarkCorner	DarkCorner		459.338	288.592	7.35413	1	7.354130e+000	7.322698e+000	0	1	63	4.000000e+001	40	7.545561e+000	8.154300e+000	30	1.953333e+001	19	4.854670e+000	4.262475e+000	0	0	0	0	0	0	0	-4.53107	7.20211	0	0.104125	1	0	44.5311	4.85467	1	0	44.5311	47.8731	47.8731	32.6546	0.983533	19.5333	4.85467	0	7.91604	0	0
DATA	516	7	6		 	66	Structural	0		1	1	DarkCorner	DarkCorner	DarkCorner		484.623	288.41	7.39193	1	7.391930e+000	7.360336e+000	3	0	61	3.942623e+001	39	1.003736e+001	1.111950e+001	34	2.041176e+001	19	5.581993e+000	5.003775e+000	0	0	0	0	0	0	0	-5.25331	7.20211	0	0.0599432	1	0	44.6795	5.58199	1	0	44.6795	43.3362	43.3362	32.0808	0.978503	20.4118	5.58199	0	7.12547	0	0
DATA	517	7	7		 	66	Structural	0		1	1	DarkCorner	DarkCorner	DarkCorner		510.676	288.554	7.42883	1	7.428833e+000	7.397082e+000	0	0	64	3.895313e+001	39	1.137308e+001	1.297275e+001	32	2.128125e+001	21	7.072137e+000	7.783650e+000	0	0	0	0	0	0	0	-5.86269	7.20211	0	0.036062	1	0	44.8158	7.07214	1	0	44.8158	48.8603	48.8603	31.6077	0.973642	21.2813	7.07214	0	6.43101	0	0
DATA	518	7	8		 	66	Structural	0		1	1	DarkCorner	DarkCorner	DarkCorner		536	288.545	7.46215	1	7.462149e+000	7.430255e+000	2	0	60	3.808333e+001	38.5	1.028128e+001	1.056353e+001	32	2.106250e+001	19	8.650704e+000	9.822225e+000	0	0	0	0	0	0	0	-6.85664	7.20211	0	0.0144979	1	0	44.94	8.6507	1	0	44.94	55.8519	55.8519	30.7379	0.969295	21.0625	8.6507	0	5.35546	0	0
DATA	519	7	9	tair|AT2G28940.1|tair|AT2G28940.2|ref|NM_179797|ref|NM_201827	at|chr2:12434011-12433952	0		1366	TAGGGATAAGATGAACTTAAACAAGTCGCTTTCGAAGCTAGACTGGCGAAACTGGACACC	400	0	A_84_P11674	AT2G28940	AT2G28940.1	tair|protein kinase family protein [AT2G28940.1]	560.942	288.768	0	1	2.148353e+003	2.149649e+002	0	0	66	2.118788e+003	2061	4.218067e+002	4.901846e+002	33	1.836364e+001	17	6.407116e+000	4.447800e+000	0	0	0	0	0	0	0	2073.74	207.499	1	1.16707e-255	1	1	45.0477	6.40712	1	0	45.0477	46.5243	46.5243	2111.44	0.96527	18.3636	6.40712	0	2085.86	0	0
DATA	520	7	10	ug|AV781489	at|chr2:1683089-1683030	0		383	CGCCACCCGCGGGCTTTTTCGAAGATTTTGAAGGTTTCTTCTTAATATAGACAACATCTT	402	0	A_84_P785287	AT2G04795	AV781489	ug|AV781489 RAFL2 Arabidopsis thaliana cDNA clone RAFL02-08-J17 3', mRNA sequence [AV781489]	586.474	288.718	0	1	1.788198e+001	7.701145e+000	4	0	63	6.233333e+001	61	1.213366e+001	1.408470e+001	29	2.086207e+001	20	6.796660e+000	6.671700e+000	0	0	0	0	0	0	0	17.1931	7.40449	1	5.6817e-009	1	0	45.1402	6.79666	1	0	45.1402	50.4627	50.4627	54.9879	0.961479	20.8621	6.79666	0	29.2131	0	0
DATA	521	7	11	ug|AV524886	at|chr1:001357617-001357557	0		291	CTGGTACTTACCGTCAGCTTTTCACCCTGAACAACTCATCATTTGTAAACAAGATGCAGC	404	0	A_84_P793013	TUA4	AV524886	ug|AV524886 Arabidopsis thaliana aboveground organs two to six-week old Arabidopsis thaliana cDNA clone APD12c08R 5', mRNA sequence [AV524886]	611.776	288.763	0	1	1.068229e+004	1.068256e+003	0	0	64	1.027833e+004	9980	1.977846e+003	2.011332e+003	34	2.138235e+001	19.5	5.872456e+000	6.301050e+000	0	0	0	0	0	0	0	10233.1	1023.34	1	0	1	1	45.2188	5.87246	1	0	45.2188	49.1849	49.1849	10271	0.957951	21.3824	5.87246	0	10245	0	0
DATA	522	7	12	tair|AT3G03760.1|ref|NM_111247|ta|TA46081_3702|tc|TC291931	at|chr3:944590-944649	0		806	AGAGAGCGGTGCTGATTTTTCGGTGGCTGTTGGATCGACGGCGGTGGCTTCGAAGGTTAT	406	0	A_84_P277680	LBD20	AT3G03760.1	tair|LBD20 (LOB DOMAIN-CONTAINING PROTEIN 20) [AT3G03760.1]	637.5	288.5	0	0	1.531150e+002	1.706925e+001	0	2	66	1.914545e+002	195	4.090784e+001	3.409980e+001	36	2.313889e+001	22	7.491530e+000	7.598325e+000	0	0	0	0	0	0	0	146.169	16.2949	1	9.78448e-095	1	1	45.2853	7.49153	1	0	45.2853	65	65	184.109	0.954637	23.1389	7.49153	0	157.972	0	0
DATA	523	7	13	tair|AT3G16590.1|ref|NM_112532|tc|NP301708	at|chr3:5650090-5650031	0		972	CTCATCGTGTGTACTTGTGATGAAAGTGGTAAGCCTTGCATATACATTGTGAAGGGGGAT	408	0	A_84_P523086	AT3G16590	AT3G16590.1	tair|F-box family protein [AT3G16590.1]	662.946	288.523	0	1	1.023358e+001	7.638065e+000	1	0	61	5.508197e+001	55	1.359448e+001	1.482600e+001	28	2.300000e+001	23.5	5.374838e+000	4.633125e+000	0	0	0	0	0	0	0	9.73728	7.26764	1	0.000591257	1	0	45.3447	5.37484	1	1	45.3447	55.8519	55.8519	47.7366	0.951502	23	5.37484	0	21.427	1	0
DATA	524	7	14	tair|AT5G28500.1|ref|NM_122733|ug|T22873|ta|TA34258_3702	at|chr5:10477962-10478021	0		187	CAAAACAACAACTCTATCAACCATTCCGTCCACCACCATCACCAATCCCTCCAAAGTTCC	410	0	A_84_P801021	AT5G28500	AT5G28500.1	tair|similar to unknown protein [Arabidopsis thaliana] (TAIR:AT3G04550.1); similar to unnamed protein product [Vitis vinifera] (GB:CAO65032.1) [AT5G28500.1]	688.154	288.677	0	1	7.783304e+002	7.820252e+001	3	1	61	7.836721e+002	779	9.518661e+001	8.673210e+001	37	1.989189e+001	18	5.645961e+000	5.930400e+000	0	0	0	0	0	0	0	738.279	74.1784	1	1.8102e-192	1	1	45.3932	5.64596	1	0	45.3932	45.4864	45.4864	776.327	0.948542	19.8919	5.64596	0	749.851	0	0
DATA	525	7	15	ta|TA29602_3702|tc|TC299909	at|chr4:15470341-15470400	0		299	CTATTCGAGACTGATTCTGTGTATGACTCAGAGAAGCTCGCTGAGAGAATTGCGAACGTA	412	0	A_84_P812497	TA29602_3702	TA29602_3702	tc|RUBA_ARATH (P21238) RuBisCO large subunit-binding protein subunit alpha, chloroplast precursor (60 kDa chaperonin subunit alpha) (CPN-60 alpha), partial (23%) [TC299909]	713	288.809	0	1	2.219657e+004	2.219670e+003	0	0	65	2.103817e+004	20063	3.942288e+003	4.057876e+003	26	2.026923e+001	20	6.056783e+000	5.189100e+000	0	0	0	0	0	0	0	20992.8	2099.29	1	0	1	1	45.4191	6.05678	1	0	45.4191	46.8651	46.8651	21030.8	0.945766	20.2692	6.05678	0	21004.2	0	0
DATA	526	7	16	tair|AT5G13620.1|ref|NM_121365|tc|NP231602	at|chr5:4385461-4385402	0		832	TTTGGGCTCGAAAATACATTCCCAGATCCTCCATTAATAATAATCTTGCCCCATCCTATG	414	0	A_84_P585958	AT5G13620	AT5G13620.1	tair|similar to unknown protein [Arabidopsis thaliana] (TAIR:AT1G49290.1); similar to hypothetical protein [Vitis vinifera] (GB:CAN72326.1) [AT5G13620.1]	739.333	288.5	7.67015	1	7.670145e+000	7.637362e+000	3	0	63	4.512698e+001	45	9.802060e+000	8.895600e+000	33	2.266667e+001	22	6.683313e+000	6.671700e+000	0	0	0	0	0	0	0	-0.302595	7.20211	0	0.913169	1	0	45.4296	6.68331	1	0	45.4296	57.5363	57.5363	37.7816	0.94301	22.6667	6.68331	0	10.9985	1	0
DATA	527	7	17	ug|BX822613	at|chr3:2365243-2365184	0		1071	TGTGGAGAGTGCGTGTTCTTTTGGAAGTTTACTGCCACTGGCTTTTTTCATATTTTCACT	416	0	A_84_P790043	AIR12	BX822613	ug|Arabidopsis thaliana Full-length cDNA Complete sequence from clone GSLTFB52ZE08 of Flowers and buds of strain col-0 of Arabidopsis thaliana (thale cress) [BX822613]	763.689	288.662	0	1	7.217827e+002	7.258336e+001	2	0	64	7.242813e+002	679	1.791159e+002	1.818038e+002	21	2.004762e+001	20	5.911651e+000	5.930400e+000	0	0	0	0	0	0	0	678.833	68.2643	1	2.43886e-187	1	1	45.4478	5.91165	1	0	45.4478	48.5334	48.5334	716.936	0.940496	20.0476	5.91165	0	690.012	0	0
DATA	528	7	18	tair|AT4G16710.1|tair|AT4G16710.2|ref|NM_117772|ref|NM_179066	at|chr4:9399527-9399586	0		622	CTTCATCAAACCTTGACGAAAATGGAGTTGGGGTCTCTGGTTCAGTATACTCCAGGTGAT	418	0	A_84_P222086	AT4G16710	AT4G16710.1	tair|glycosyltransferase family protein 28 [AT4G16710.1]	789.169	288.677	0	1	4.025793e+003	4.026526e+002	0	0	65	3.821492e+003	3499	8.697109e+002	9.214359e+002	26	1.869231e+001	20	4.705480e+000	4.262475e+000	0	0	0	0	0	0	0	3776.05	377.674	1	2.35748e-292	1	1	45.4405	4.70548	1	0	45.4405	45.4864	45.4864	3814.15	0.937965	18.6923	4.70548	0	3787.09	0	0
DATA	529	7	19	tair|AT5G04320.1|tair|AT5G04320.2|ref|NM_120514|ref|NM_001085057	at|chr5:1212296-1212355	0		1747	AAGACCATCGAGACATGCCGCAGAGAAAGTCCAATCATACAGAGAAGTCTCACTTAGAGT	420	0	A_84_P273130	AT5G04320	AT5G04320.1	tair|similar to unknown protein [Arabidopsis thaliana] (TAIR:AT3G10440.1); similar to hypothetical protein OsI_009118 [Oryza sativa (indica cultivar-group)] (GB:EAY87885.1); contains InterPro domain Shugoshin, C-terminal; (InterPro:IPR011515) [AT5G04320.1	814.465	288.789	0	1	6.726481e+003	6.726922e+002	0	0	66	6.338076e+003	5912	1.681940e+003	1.720372e+003	31	1.803226e+001	18	5.275629e+000	4.818450e+000	0	0	0	0	0	0	0	6292.64	629.305	1	1.4822e-323	1	1	45.4335	5.27563	1	0	45.4335	47.5395	47.5395	6330.73	0.935503	18.0323	5.27563	0	6303.54	0	0
DATA	530	7	20	tair|AT5G42220.1|ref|NM_123587|ug|AY139764|ta|TA34729_3702	at|chr5:16894529-16894667	0		2722	AGCTCTTTCTCAAGAATATGCGGAGTTGCTAAGACGTGATATCGAAGGCCGGCTAAAAGA	422	0	A_84_P241673	AT5G42220	AT5G42220.1	tair|ubiquitin family protein [AT5G42220.1]	840.031	289.277	0	1	1.966926e+004	1.966941e+003	0	0	65	1.839728e+004	17046	4.524635e+003	5.088283e+003	26	2.311538e+001	24.5	7.648932e+000	8.339625e+000	0	0	0	0	0	0	0	18351.8	1835.2	1	0	1	1	45.4301	7.64893	1	0	45.4301	45.4864	45.4864	18389.9	0.933022	23.1154	7.64893	0	18362.6	0	0
DATA	531	7	21	tair|AT4G23130.1|tair|AT4G23130.2|ref|NM_179094|ref|NM_118442	at|chr4:12117779-12117720	0		1899	GAACAAGCAGGTCCATCGATGGATAAGTCTTCTCTTTGTTCCATTGATGCTGCATCGATT	424	0	A_84_P12886	CRK5	AT4G23130.1	tair|CRK5 (CYSTEINE-RICH RLK5); kinase [AT4G23130.1]	866.107	288.5	0	1	3.449635e+001	8.472778e+000	1	1	62	7.750000e+001	78	2.140228e+001	1.964445e+001	33	2.190909e+001	22	6.751683e+000	5.189100e+000	0	0	0	0	0	0	0	32.1043	7.88526	1	3.09192e-022	1	0	45.3957	6.75168	1	0	45.3957	56.9804	56.9804	70.1546	0.930658	21.9091	6.75168	0	42.7245	0	0
DATA	532	7	22	tair|AT5G02450.1|ref|NM_120323|ta|TA29214_3702|ta|TA29216_3702	at|chr5:533542-534049	0		138	TTGTTACCAAACGCGAGCAACCTCCTCGCCCTAACAACAGAAAAGGGAAAACAAGCAAAA	426	0	A_84_P13926	AT5G02450	AT5G02450.1	tair|60S ribosomal protein L36 (RPL36C) [AT5G02450.1]	891	289.226	0	1	2.705549e+004	2.705560e+003	0	0	65	2.516011e+004	25112	3.698566e+003	4.176484e+003	40	2.082500e+001	20	6.063288e+000	5.559750e+000	0	0	0	0	0	0	0	25114.7	2511.49	1	0	1	1	45.359	6.06329	1	0	45.359	45.4864	45.4864	25152.8	0.928268	20.825	6.06329	0	25125.2	0	0
DATA	533	7	23	tair|AT1G33110.1|tair|AT1G33110.2|ref|NM_103045|ref|NM_001036056	at|chr1:12007799-12007858	0		1150	CCCAAAGGAGCCAAGTTTGCAACACTAACCGCGGTTTTCACATCACTCTCTTTAGGAATA	428	0	A_84_P22583	AT1G33110	AT1G33110.1	tair|MATE efflux family protein [AT1G33110.1]	916.211	288.972	0	1	9.650500e+003	9.650814e+002	0	0	66	8.981182e+003	8682	1.833588e+003	2.112890e+003	29	2.172414e+001	20	6.424821e+000	6.671700e+000	0	0	0	0	0	0	0	8935.86	893.615	1	0	1	1	45.319	6.42482	1	0	45.319	46.8651	46.8651	8973.84	0.925948	21.7241	6.42482	0	8946.19	0	0
DATA	534	7	24	tair|AT2G45480.1|ref|NM_180107|ug|BX820576|ta|TA53139_3702	at|chr2:18754426-18754485	0		1383	GGGTGAAGACGACGATGAGGAGTACTTGTCTTTGTTTTCACCAGGTGTTTAGAAACATAG	430	0	A_84_P788026	AtGRF9	AT2G45480.1	tair|AtGRF9 (GROWTH-REGULATING FACTOR 9) [AT2G45480.1]	941.588	288.971	0	1	1.475431e+003	1.477491e+002	1	0	63	1.407952e+003	1377	3.094748e+002	3.102340e+002	39	2.228205e+001	22	6.012919e+000	5.930400e+000	0	0	0	0	0	0	0	1362.68	136.458	1	5.88623e-230	1	1	45.2719	6.01292	1	0	45.2719	46.1809	46.1809	1400.61	0.923581	22.2821	6.01292	0	1372.87	0	0
DATA	535	7	25	tair|AT5G28527.1	at|chr5:10514073-10514132	0		703	AAAGAGAAGCCTTCAGAAACAACAGTAGGTGAGGACGACTCTTTCTTAGTATGTTTTGAT	432	0	A_84_P707999	AT5G28527	AT5G28527.1	tair|pseudogene, hypothetical protein [AT5G28527.1]	967.582	288.573	7.85201	1	7.852008e+000	7.818448e+000	3	0	61	4.491803e+001	44	1.199346e+001	1.260210e+001	25	2.212000e+001	23	5.577634e+000	5.930400e+000	0	0	0	0	0	0	0	-0.297868	7.20211	0	0.91452	1	0	45.2159	5.57763	1	1	45.2159	57.5363	57.5363	37.5726	0.921169	22.12	5.57763	0	9.7491	1	0
DATA	536	7	26	tair|AT2G25410.1|ref|NM_128098|ug|EG489133|ta|TA51479_3702	at|chr2:10822905-10822964	0		1042	ATTGCTTCCATACTGAATGTATTGATGCGTGGCTCAAGTTGCATAGTTCCTGCCCGGTTT	434	0	A_84_P287050	AT2G25410	AT2G25410.1	tair|protein binding / zinc ion binding [AT2G25410.1]	992.365	288.778	0	1	1.799332e+001	8.042505e+000	1	0	64	6.168750e+001	59	1.583634e+001	1.797652e+001	35	2.182857e+001	23	5.078708e+000	5.189100e+000	0	0	0	0	0	0	0	16.5322	7.38942	1	1.84784e-008	1	0	45.1553	5.07871	1	0	45.1553	44.7812	44.7812	54.3421	0.918796	21.8286	5.07871	0	26.4365	0	0
DATA	537	7	27	tair|AT2G30420.1|ref|NM_179814|ta|TA51112_3702|tc|TC306316	at|chr2:12968120-12968061	0		479	GGATTATGAGAAACTCTGACTATTTTTCTCACAAACGACGACGTCTTAATAATTCTCCCT	436	0	A_84_P20058	AT2G30420	AT2G30420.1	tair|myb family transcription factor [AT2G30420.1]	1017.81	288.426	0	1	4.268268e+002	4.340025e+001	1	0	64	4.362188e+002	430.5	1.059764e+002	9.488640e+001	36	2.086111e+001	20	5.519590e+000	6.671700e+000	0	0	0	0	0	0	0	391.13	39.7705	1	1.01295e-153	1	1	45.0889	5.51959	1	0	45.0889	46.8651	46.8651	428.873	0.916367	20.8611	5.51959	0	400.899	0	0
DATA	538	7	28	tair|AT4G16710.1|tair|AT4G16710.2|ref|NM_117772|ref|NM_179066	at|chr4:9398872-9398931	0		237	AGTGTTTGTAACTGTAGGAACAACGAGTTTCGATGCTCTTGTGAAAGCAGTGGTTAGTCA	438	0	A_84_P827240	AT4G16710	AT4G16710.1	tair|glycosyltransferase family protein 28 [AT4G16710.1]	1043.2	288.686	0	1	1.247888e+003	1.250375e+002	0	0	65	1.185415e+003	1136	2.685232e+002	3.068982e+002	47	1.995745e+001	19	5.266619e+000	4.447800e+000	0	0	0	0	0	0	0	1140.39	114.267	1	4.64611e-219	1	1	45.0216	5.26662	1	0	45.0216	47.2035	47.2035	1178.07	0.913859	19.9574	5.26662	0	1150.02	0	0
DATA	539	7	29	tair|AT5G14260.1|tair|AT5G14260.3|ref|NM_203049|ref|NM_180707	at|chr5:4604005-4604064	0		1746	TCGTGTCCTTGATCATTACAATCTGAGGTCGCTTAACTACGGTCAGTTTTTGTGTGTACA	440	0	A_84_P16801	AT5G14260	AT5G14260.1	tair|SET domain-containing protein [AT5G14260.1]	1068.63	288.63	0	1	1.885973e+004	1.885990e+003	0	0	64	1.723223e+004	16466	4.301712e+003	4.473190e+003	29	2.393103e+001	22	7.430300e+000	8.895600e+000	0	0	0	0	0	0	0	17187.3	1718.74	1	0	1	1	44.9413	7.4303	1	0	44.9413	48.2044	48.2044	17224.9	0.911322	23.931	7.4303	0	17196.8	0	0
DATA	540	7	30	tc|TC305885	at|chr1:4910431-4910490	0		1538	ACAGTTCTCCGAAAGTGTAAGCTTCGCACCTTCTTTGTTCATCATACAATACTTAGGCTT	442	0	A_84_P851061	TC305885	TC305885	tc|NM_101302 MYB124; DNA binding {Arabidopsis thaliana} (exp=-1; wgp=0; cg=0), partial (96%) [TC305885]	1094.41	288.484	0	1	1.306785e+001	8.032698e+000	2	0	63	5.673016e+001	58	1.395408e+001	1.445535e+001	30	2.386667e+001	23.5	6.901940e+000	7.042350e+000	0	0	0	0	0	0	0	11.8748	7.29935	1	3.33971e-005	1	0	44.8553	6.90194	1	0	44.8553	44.7812	44.7812	49.3848	0.908705	23.8667	6.90194	0	21.2291	1	0
DATA	541	7	31	tair|AT1G64640.1|ref|NM_105139|ta|TA39860_3702|tc|TC297515	at|chr1:24026477-24026418	0		288	TCCAATTTCAAGAGCTGCAACACCAAAGACCCAATCTTGTACATGAACGACGGCAACTCT	444	0	A_84_P19878	AT1G64640	AT1G64640.1	tair|plastocyanin-like domain-containing protein [AT1G64640.1]	1119.4	288.929	0	1	1.708597e+003	1.710445e+002	2	0	62	1.592887e+003	1535.5	3.150677e+002	3.172764e+002	20	2.175000e+001	23	6.364995e+000	4.262475e+000	0	0	0	0	0	0	0	1548.13	154.981	1	9.13057e-238	1	1	44.7561	6.36499	1	0	44.7561	47.2035	47.2035	1585.54	0.906083	21.75	6.36499	0	1557.33	0	0
DATA	542	7	32	tair|AT3G28740.1|ref|NM_113795|ug|AY050849|ta|TA42452_3702	at|chr3:10790120-10790061	0		1411	AAGTATCTAGACATGAGAGAAAGTGAAAAAGGAACCACAATGCGAAAAGCTACATCGTTG	446	0	A_84_P24073	AT3G28740	AT3G28740.1	tair|cytochrome P450 family protein [AT3G28740.1]	1145	288.657	0	1	8.289390e+003	8.289774e+002	0	0	65	7.533123e+003	7341	1.509960e+003	1.636049e+003	40	2.140000e+001	21	6.475991e+000	5.003775e+000	0	0	0	0	0	0	0	7488.48	748.883	1	0	1	1	44.6408	6.47599	1	0	44.6408	45.4864	45.4864	7525.78	0.903382	21.4	6.47599	0	7497.53	0	0
DATA	543	7	33	tair|AT2G07736.1|tair|ATMG00300.1|tc|TC302960	at|chrM:90032-89973	0		22	TAGCAACTTCGAAAGAATGGGAAAGGCCCCGGCCCGTTGAAGCAAGTTGTAGTGAAGGAG	448	0	A_84_P755951	AT2G07736	AT2G07736.1	tair|transposable element gene [AT2G07736.1]	1170.33	288.739	0	1	2.588808e+002	2.709502e+001	0	0	64	2.776563e+002	276.5	5.570592e+001	5.837737e+001	28	1.996429e+001	21	4.086855e+000	3.891825e+000	0	0	0	0	0	0	0	233.157	24.4027	1	1.99279e-122	1	1	44.499	4.08685	1	0	44.499	47.2035	47.2035	270.311	0.900635	19.9643	4.08685	0	242.035	0	0
DATA	544	7	34	tair|AT1G47610.1|ref|NM_103654|ta|TA51970_3702|ta|CNS0AB9J	unmapped	0		1043	AGGTTGGTTTTGTATAGTGGAAGTCTTGACAAATCGGTCAAAGTGTGGAGGGTACCACGT	450	0	A_84_P18051	AT1G47610	AT1G47610.1	tair|transducin family protein / WD-40 repeat family protein [AT1G47610.1]	1195.91	288.862	0	1	6.250293e+001	1.016941e+001	1	1	64	1.005000e+002	99	2.208138e+001	2.242433e+001	25	2.120000e+001	21	6.825198e+000	5.930400e+000	0	0	0	0	0	0	0	56.1156	9.13017	1	1.37056e-043	1	1	44.3844	6.8252	1	0	44.3844	45.835	45.835	93.1546	0.897807	21.2	6.8252	0	64.8517	0	0
DATA	545	7	35	tair|AT3G10480.1|tair|AT3G10480.2|ref|NM_202543|ref|NM_111883	at|chr3:3266972-3267031	0		1591	ATCCTTTTTTACTTTGGATGTTTCTGCATCTTTTGGGAACATTTTCAGGCTGATCCATTG	452	0	A_84_P291084	ANAC050	AT3G10480.1	tair|ANAC050; transcription factor [AT3G10480.1]	1221	289	0	1	5.541653e+003	5.542238e+002	0	0	69	5.003957e+003	4716	1.257782e+003	1.395127e+003	28	2.325000e+001	23	4.781329e+000	2.779875e+000	0	0	0	0	0	0	0	4959.67	496.019	1	4.75236e-309	1	1	44.2852	4.78133	1	0	44.2852	46.8651	46.8651	4996.61	0.89498	23.25	4.78133	0	4968.29	0	0
DATA	546	7	36	tair|AT3G02520.1|ref|NM_111119|ta|TA33748_3702|ta|BP588384	at|chr3:527095-527036	0		706	AGCTGGATACATTAGGAGAAGAATCATACAAAGACAGTACGTTGATAATGCAACTTCTCC	454	0	A_84_P20227	GRF7	AT3G02520.1	tair|GRF7 (GENERAL REGULATORY FACTOR 7); protein phosphorylated amino acid binding [AT3G02520.1]	1246.51	288.63	0	1	1.818388e+003	1.820179e+002	0	0	65	1.666308e+003	1591	3.549441e+002	4.040085e+002	36	2.169444e+001	22	5.844751e+000	6.115725e+000	0	0	0	0	0	0	0	1622.14	162.374	1	1.2651e-240	1	1	44.167	5.84475	1	0	44.167	48.5334	48.5334	1658.96	0.892076	21.6944	5.84475	0	1630.63	0	0
DATA	547	7	37	ta|BX838487|tc|TC299466	unmapped	0		948	CACAGTTGTAGTGGCCAACAAGTATATAAACGTTCAACCGGCGTTGCATCGGAATAATAA	456	0	A_84_P847448	BX838487	BX838487	tc|NM_119928 SHR (SHORT ROOT); transcription factor {Arabidopsis thaliana} (exp=-1; wgp=0; cg=0), partial (54%) [TC299466]	1271.9	288.889	0	1	2.301492e+001	8.420919e+000	2	0	65	6.456923e+001	64	1.712634e+001	1.630860e+001	39	1.928205e+001	20	5.180676e+000	5.559750e+000	0	0	0	0	0	0	0	20.4629	7.48717	1	1.19999e-011	1	0	44.1063	5.18068	1	0	44.1063	45.4864	45.4864	57.2238	0.889116	19.2821	5.18068	0	28.8878	0	0
DATA	548	7	38	tair|AT4G21705.1|ref|NM_148369|ug|BT003959|ta|TA47895_3702	at|chr4:11533136-11533077	0		1641	TTTGTTAAGAACACTCTCTAGACTCTGTTTTCATAGCATCTATAGAACAGTCTACAAGAG	458	0	A_84_P606327	AT4G21705	AT4G21705.1	tair|pentatricopeptide (PPR) repeat-containing protein [AT4G21705.1]	1297.21	288.886	0	1	2.377446e+003	2.378835e+002	0	0	66	2.150788e+003	2082	4.833218e+002	4.872194e+002	35	1.911429e+001	20	4.933507e+000	4.077150e+000	0	0	0	0	0	0	0	2106.74	210.797	1	1.26088e-256	1	1	44.0521	4.93351	1	0	44.0521	46.8651	46.8651	2143.44	0.886134	19.1143	4.93351	0	2115.11	0	0
DATA	549	7	39	tair|AT3G11060.1|ref|NM_111943|ug|EG475965|tc|NP306340	at|chr3:3466911-3466852	0		39	AGAGGATTATGGTATGCAATGACTCTACTCTCCATCTTTGGCCTCTCCATATCCCTCAAC	460	0	A_84_P797928	AT3G11060	AT3G11060.1	tair|similar to unknown protein [Arabidopsis thaliana] (TAIR:AT3G06545.1) [AT3G11060.1]	1323.42	288.573	0	1	5.344404e+001	9.751242e+000	0	0	64	9.118750e+001	94	2.418702e+001	2.316562e+001	31	1.874194e+001	19	4.404299e+000	4.077150e+000	0	0	0	0	0	0	0	47.1921	8.61054	1	4.81833e-036	1	1	43.9954	4.4043	1	0	43.9954	57.5363	57.5363	83.8421	0.88302	18.7419	4.4043	0	55.5245	0	0
DATA	550	7	40	tair|AT2G36835.1|ref|NM_129239|ta|TA36967_3702|ta|TA36966_3702	at|chr2:15456954-15456895	0		457	TGTCGAGCTGATGAATAAGTCCTTCATTGACCGCTAAGCACAGTGGATAACCGGTCATAT	462	0	A_84_P596261	AT2G36835	AT2G36835.1	tair|similar to hypothetical protein [Vitis vinifera] (GB:CAN81061.1) [AT2G36835.1]	1347.94	288.768	0	1	2.634708e+004	2.634721e+003	0	0	66	2.323106e+004	22317.5	4.898150e+003	5.129981e+003	34	2.252941e+001	22.5	6.155733e+000	5.745075e+000	0	0	0	0	0	0	0	23187.1	2318.72	1	0	1	1	43.9521	6.15573	1	0	43.9521	46.5243	46.5243	23223.7	0.880064	22.5294	6.15573	0	23195.4	0	0
DATA	551	7	41	tair|AT4G32940.1|ref|NM_119448|ug|AK230158|ta|TA30307_3702	at|chr4:15902965-15902650	0		306	CTAGCGGATATTGGAATTACAGGCATCAGGCTGATATATGCCATGCCTATCAACTTCTGA	464	0	A_84_P813613	GAMMA-VPE	AT4G32940.1	tair|GAMMA-VPE (Vacuolar processing enzyme gamma); cysteine-type endopeptidase [AT4G32940.1]	1373.7	288.616	0	1	2.536741e+002	2.666372e+001	0	0	65	2.663538e+002	275	6.138007e+001	6.004530e+001	26	1.923077e+001	19	4.675961e+000	4.818450e+000	0	0	0	0	0	0	0	222.459	23.3827	1	1.30985e-119	1	1	43.8944	4.67596	1	0	43.8944	48.5334	48.5334	259.008	0.876949	19.2308	4.67596	0	230.731	0	0
DATA	552	7	42	ta|TA41752_3702|tc|TC307157	unmapped	0		416	ATCTTGGTCCTTTTGGATGGGTCTTCGTGAATTCCGGTGAAAGTTTCAAACTTTGGATTT	466	0	A_84_P825924	TA41752_3702	TA41752_3702	Unknown	1399.42	288.573	0	1	1.648473e+001	8.405283e+000	2	0	62	5.825806e+001	57	1.456015e+001	1.667925e+001	28	2.028571e+001	20	6.451283e+000	6.671700e+000	0	0	0	0	0	0	0	14.4048	7.34475	1	6.8645e-007	1	0	43.8533	6.45128	1	0	43.8533	57.5363	57.5363	50.9127	0.873826	20.2857	6.45128	0	22.6674	0	0
DATA	553	7	43	tair|AT1G80870.1|ref|NM_106735|ta|H76842|ta|H77140	at|chr1:30398961-30399020	0		1936	AGAAAGCTCCAGAGTTACGGCCTGATGTTAGTGAAGTTGTGAGAATCTTGAGAGGGGAAA	468	0	A_84_P16109	AT1G80870	AT1G80870.1	tair|protein kinase family protein [AT1G80870.1]	1424.09	289.182	0	1	6.874225e+003	6.874723e+002	0	1	65	6.029985e+003	5695	1.432277e+003	1.401057e+003	33	2.218182e+001	23	5.513929e+000	5.189100e+000	0	0	0	0	0	0	0	5986.15	598.658	1	1.4402e-320	1	1	43.8343	5.51393	1	0	43.8343	45.835	45.835	6022.64	0.870811	22.1818	5.51393	0	5994.42	0	0
DATA	554	7	44	tair|AT1G32640.1|ref|NM_102998|ug|X99548|ta|TA30254_3702	at|chr1:11799105-11799046	0		1863	ATTCAACAAGCGACGGTGAAGATGGGTTTTAGGATCTATACGCAAGAACAGCTCAGAGCA	470	0	A_84_P17140	ATMYC2	AT1G32640.1	tair|ATMYC2 (JASMONATE INSENSITIVE 1); DNA binding / transcription factor [AT1G32640.1]	1449.64	289.303	0	1	1.097629e+004	1.097660e+003	0	0	65	9.568138e+003	8995	2.485783e+003	2.705745e+003	36	2.138889e+001	20.5	5.265943e+000	6.301050e+000	0	0	0	0	0	0	0	9524.28	952.455	1	0	1	1	43.863	5.26594	1	0	43.863	45.835	45.835	9560.79	0.867714	21.3889	5.26594	0	9532.62	0	0
DATA	555	7	45	tair|AT5G66816.1|ref|NM_001126042	at|chr5:26698912-26698971	0		191	GATGAAGGAGAATGAAGAAAATGCTGGAGGGTATAAAGATGACTTCGAACCTACGACGCC	472	0	A_84_P769524	AT5G66816	AT5G66816.1	tair|similar to unknown protein [Arabidopsis thaliana] (TAIR:AT3G50610.1); similar to unnamed protein product [Vitis vinifera] (GB:CAO71825.1) [AT5G66816.1]	1475.58	288.573	0	0	3.272550e+001	8.949649e+000	3	0	61	7.216393e+001	72	2.103583e+001	1.704990e+001	25	2.328000e+001	22	7.536135e+000	7.413000e+000	0	0	0	0	0	0	0	28.2949	7.73799	1	1.12125e-018	1	0	43.869	7.53614	1	0	43.869	65	65	64.8185	0.864613	23.28	7.53614	0	36.7085	0	0
DATA	556	7	46		 	66	Structural	0		474	-1	(-)3xSLv1	NegativeControl	NegativeControl		1501	288.545	8.39494	0	8.394943e+000	8.359062e+000	0	0	62	4.167742e+001	39	1.106430e+001	1.093418e+001	33	2.366667e+001	24	7.222650e+000	8.154300e+000	0	0	0	0	0	0	0	-2.22409	7.20211	0	0.42338	1	0	43.9015	7.22265	1	0	43.9015	65	65	34.332	0.861593	23.6667	7.22265	0	6.28156	1	0
DATA	557	7	47	tair|AT2G27030.2|tair|AT2G27030.3|ref|NM_179765|ref|NM_179766	at|chr2:11541278-11541337	0		2193	TCCTTTTCTTTATATGTTTGTGTGCAATAAGAGATTTGTACCTCTCACACCCATTAAACG	476	0	A_84_P513614	CAM5	AT2G27030.2	tair|CAM5 (CALMODULIN 5); calcium ion binding [AT2G27030.2]	1525.78	289.154	0	1	1.032625e+004	1.032659e+003	0	0	66	8.910848e+003	8820	1.687932e+003	1.797652e+003	30	2.113333e+001	19.5	7.820104e+000	7.227675e+000	0	0	0	0	0	0	0	8866.92	886.721	1	0	1	1	43.9284	7.8201	1	0	43.9284	45.835	45.835	8903.5	0.858677	21.1333	7.8201	0	8875.51	0	0
DATA	558	7	48	tair|AT1G79100.1|ref|NM_106561|tc|NP041893|ta|DQ446442	at|chr1:29758936-29758995	0		90	GATGCATATGTTGAATTCAAGGCAAAAATAGCTGATGCTGAGAAACCACAGCTGTACATG	478	0	A_84_P541047	AT1G79100	AT1G79100.1	tair|arginine/serine-rich protein-related [AT1G79100.1]	1551.58	288.573	8.45236	1	8.452360e+000	8.419750e+000	1	0	63	4.604762e+001	45	1.227301e+001	1.223145e+001	31	2.525806e+001	25	8.520437e+000	8.524950e+000	0	0	0	0	0	0	0	2.0819	7.20512	0	0.453558	1	0	43.9657	8.52044	1	0	43.9657	57.5363	57.5363	38.7022	0.85574	25.2581	8.52044	0	10.7898	1	0
DATA	559	7	49	tair|AT3G07280.1|ug|EG500605|ug|AY074562|ta|TA46493_3702	at|chr3:2320566-2320507	0		655	TTTGGGAGATCATAAAGAAATGTTTGGAGCTTCTAAGTGATATTATTGGATATGGTGGAC	480	0	A_84_P720051	AT3G07280	AT3G07280.1	tair|pseudogene of unknown protein [AT3G07280.1]	1577.42	288.573	0	1	4.021839e+002	4.109538e+001	0	1	63	3.870159e+002	384	1.093745e+002	1.137895e+002	33	2.257576e+001	23	6.937355e+000	8.895600e+000	0	0	0	0	0	0	0	343.008	35.0488	1	9.5696e-146	1	1	44.0078	6.93735	1	0	44.0078	57.5363	57.5363	379.67	0.852864	22.5758	6.93735	0	351.84	0	0
DATA	560	7	50	tair|AT4G16580.1|ref|NM_117759|ta|TA41190_3702|ta|CNS0A4N5	at|chr4:9341258-9341199	0		1610	CTTCAGATACTACGGTGGTAAGCTTGATGACATTACAGTTGTTGTCTCTTATGTGGCGGC	482	0	A_84_P61980	AT4G16580	AT4G16580.1	tair|catalytic [AT4G16580.1]	1601.93	288.575	0	1	9.846796e+003	9.847161e+002	0	0	63	8.416048e+003	7733	2.007702e+003	2.235761e+003	26	2.123077e+001	20	4.198168e+000	2.594550e+000	0	0	0	0	0	0	0	8371.99	837.23	1	0	1	1	44.0551	4.19817	1	0	44.0551	48.5334	48.5334	8408.7	0.850225	21.2308	4.19817	0	8380.96	0	0
DATA	561	7	51	tair|AT1G74140.5|tair|AT1G74140.4|tair|AT1G74140.1|tair|AT1G74140.2	at|chr1:27883350-27883409	0		1090	GGGTTGGACTTTTGTTTTGTAAACTGAAACCAAGAGATCAATTTGATGGGTTTGGACCGT	484	0	A_84_P754788	AT1G74140	AT1G74140.5	tair|similar to rhomboid family protein [Arabidopsis thaliana] (TAIR:AT1G74130.1); similar to unnamed protein product [Vitis vinifera] (GB:CAO62451.1); contains InterPro domain Peptidase S54, rhomboid; (InterPro:IPR002610) [AT1G74140.5]	1628	288.545	8.5342	0	8.534198e+000	8.509019e+000	1	0	61	4.781967e+001	46	1.307097e+001	1.260210e+001	32	1.971875e+001	20	4.907101e+000	4.262475e+000	0	0	0	0	0	0	0	3.71493	7.21169	0	0.182041	1	0	44.1047	4.9071	1	0	44.1047	65	65	40.4743	0.847534	19.7188	4.9071	0	12.8241	1	0
DATA	562	7	52	tair|AT3G26330.1|ref|NM_113540|ta|TA46780_3702|tc|TC305528	at|chr3:9648615-9648556	0		1045	ATCAAATTGGGGGCAAGTCAATGATCTGCTTGGATGACATAGACCAACTCCATTACCTGA	486	0	A_84_P18388	CYP71B37	AT3G26330.1	tair|CYP71B37 (cytochrome P450, family 71, subfamily B, polypeptide 37); oxygen binding [AT3G26330.1]	1652.76	288.8	0	1	6.700397e+002	6.754377e+001	1	0	63	6.103968e+002	592	1.587833e+002	1.742055e+002	22	1.968182e+001	22	5.609400e+000	5.930400e+000	0	0	0	0	0	0	0	566.247	57.0809	1	2.88951e-176	1	1	44.1496	5.6094	1	0	44.1496	46.8651	46.8651	603.051	0.845095	19.6818	5.6094	0	575.496	0	0
DATA	563	7	53	tair|AT4G13440.1|ref|NM_117418|tc|TC301595	at|chr4:7810608-7810667	0		397	ATCGTCTCTTTTTGGATAGTTATGTCTTATTACGATCAAGACGTATCCACCATCCTTCGG	488	0	A_84_P514782	AT4G13440	AT4G13440.1	tair|calcium-binding EF hand family protein [AT4G13440.1]	1678.58	288.573	0	1	3.313567e+001	9.166162e+000	0	0	64	7.212500e+001	71.5	1.702053e+001	1.667925e+001	41	1.992683e+001	19	6.088474e+000	5.930400e+000	0	0	0	0	0	0	0	27.9241	7.7245	1	2.4767e-018	1	0	44.2009	6.08847	1	0	44.2009	57.5363	57.5363	64.7796	0.84272	19.9268	6.08847	0	37.3371	0	0
DATA	564	7	54	tair|AT5G35720.1|tc|NP231085	unmapped	0		1127	ACAACAACAACTTATGATAACTCTTACGACAATCCCTCCACCGGACAGCTCGAAAGGGTA	490	0	A_84_P101576	AT5G35720	AT5G35720.1	tair|transposable element gene [AT5G35720.1]	1704.42	288.573	0	1	1.491591e+001	8.697608e+000	1	1	62	5.680645e+001	57.5	1.474020e+001	1.223145e+001	28	1.835714e+001	18.5	4.715728e+000	4.633125e+000	0	0	0	0	0	0	0	12.5369	7.31041	1	1.26738e-005	1	0	44.2695	4.71573	1	0	44.2695	57.5363	57.5363	49.461	0.840509	18.3571	4.71573	0	22.1356	0	0
DATA	565	7	55	tair|AT4G15733.1|ref|NM_001036571	at|chr4:8962041-8962100	0		184	CTAAGAATTGCAAATGCACTCCTCTTCCTCACAATCGTCGTCAATGTGACTGTTTTGTCG	492	0	A_84_P764715	SCRL11	AT4G15733.1	tair|SCRL11 (SCR-Like 11) [AT4G15733.1]	1729.58	288.573	0	0	1.006342e+002	1.323029e+001	0	0	64	1.287031e+002	124.5	3.002945e+001	3.521175e+001	33	2.115152e+001	21	5.717961e+000	5.930400e+000	0	0	0	0	0	0	0	84.3862	11.0942	1	6.79981e-064	1	1	44.3169	5.71796	1	0	44.3169	65	65	121.358	0.838544	21.1515	5.71796	0	94.1532	0	0
DATA	566	7	56	tair|AT1G30990.1|ref|NM_102837|tc|NP229971	at|chr1:11052965-11053024	0		379	CAGAACCCGCCAAGTTTTATAAGTTTCTCGAGAAGATGATTGCTGATTCGGATGACCACA	494	0	A_84_P17973	AT1G30990	AT1G30990.1	tair|major latex protein-related / MLP-related [AT1G30990.1]	1755	288.545	0	1	3.239386e+001	9.196449e+000	1	0	61	7.145902e+001	69	1.930507e+001	2.075640e+001	33	2.206061e+001	21	7.114859e+000	8.154300e+000	0	0	0	0	0	0	0	27.1062	7.69532	1	1.41423e-017	1	0	44.3528	7.11486	1	0	44.3528	55.8519	55.8519	64.1136	0.83677	22.0606	7.11486	0	37.0386	0	0
DATA	567	7	57	tair|AT4G02790.1|ref|NM_116513|ta|TA36106_3702|tc|TC288770	at|chr4:1248863-1248922	0		847	TCGATGATCAAGCAGCTGCTATAAAGCTGGCAATTTGTGATGACATTGGAGAGAAAGCTT	496	0	A_84_P820904	AT4G02790	AT4G02790.1	tair|GTP-binding family protein [AT4G02790.1]	1779.94	288.768	0	1	6.246079e+003	6.246674e+002	0	1	65	5.261431e+003	5195	8.038493e+002	9.629487e+002	30	2.243333e+001	22.5	6.806099e+000	5.930400e+000	0	0	0	0	0	0	0	5217	521.75	1	3.79814e-312	1	1	44.4318	6.8061	1	0	44.4318	46.5243	46.5243	5254.09	0.835244	22.4333	6.8061	0	5227.14	0	0
DATA	568	7	58	tair|AT3G49305.1|ref|NM_114790	at|chr3:18291056-18290816	0		119	ACCAACCAATATTCCTTAAACAATCTTGAGGAGAGTATCCCCACGATCATGGATTATCCA	498	0	A_84_P539551	AT3G49305	AT3G49305.1	tair|similar to proline-rich family protein [Arabidopsis thaliana] (TAIR:AT3G49300.1) [AT3G49305.1]	1805.58	288.573	8.67315	0	8.673149e+000	8.636265e+000	4	0	60	4.495000e+001	44	1.099218e+001	1.056353e+001	38	1.897368e+001	19.5	4.790118e+000	5.003775e+000	0	0	0	0	0	0	0	0.472309	7.20227	0	0.864857	1	0	44.4777	4.79012	1	0	44.4777	65	65	37.6046	0.833956	18.9737	4.79012	0	10.8069	1	0
DATA	569	7	59	tair|AT1G55570.1|ref|NM_104433|ug|AF367325|ta|TA42282_3702	at|chr1:20762887-20762946	0		1320	CATCTCGGACAACCCAAATCCTGATCAGATCAAGAACATCAAGATCGAACCCAATGTTCT	500	0	A_84_P15137	SKS12	AT1G55570.1	tair|SKS12 (SKU5 Similar 12); copper ion binding / oxidoreductase [AT1G55570.1]	1831.42	288.573	8.68375	0	8.683748e+000	8.646633e+000	2	0	62	4.337097e+001	42	1.248374e+001	1.241677e+001	27	1.892593e+001	18	5.384636e+000	6.301050e+000	0	0	0	0	0	0	0	-1.11156	7.20211	0	0.688822	1	0	44.4825	5.38464	1	0	44.4825	65	65	36.0256	0.832938	18.9259	5.38464	0	9.3804	1	0
DATA	570	7	60	tair|AT5G10830.1|ref|NM_121121|ug|AK228188|ta|TA32102_3702	at|chr5:3424568-3424627	0		748	TTGAAACCGCTTGGGGAGGTTCTGATCTGGTTCGTTCCGTCGTTTACAAAGCTTTTATGA	502	0	A_84_P20574	AT5G10830	AT5G10830.1	tair|embryo-abundant protein-related [AT5G10830.1]	1855.96	288.861	0	1	8.837597e+003	8.838021e+002	0	0	66	7.399561e+003	6936.5	1.837253e+003	1.960183e+003	35	2.274286e+001	23	6.400105e+000	5.930400e+000	0	0	0	0	0	0	0	7355.05	735.541	1	0	1	1	44.5068	6.40011	1	0	44.5068	46.8651	46.8651	7392.22	0.832246	22.7429	6.40011	0	7365.72	0	0
DATA	571	7	61	tair|AT1G09010.1|ref|NM_100772|ug|AY045934|ta|TA33317_3702	at|chr1:2895706-2895647	0		2487	GCAAATACCTCTCAAGATCACTTGCAATGCAGTTATGGTGGGTTCAAGATATGAGCTGGA	504	0	A_84_P789949	AT1G09010	AT1G09010.1	tair|glycoside hydrolase family 2 protein [AT1G09010.1]	1882	288.545	0	1	3.699987e+003	3.701000e+002	3	4	55	3.122509e+003	3034	5.028663e+002	4.369963e+002	28	2.150000e+001	20.5	4.558265e+000	4.633125e+000	0	0	0	0	0	0	0	3078.01	307.885	1	7.71961e-280	1	1	44.5009	4.55826	1	0	44.5009	55.8519	55.8519	3115.16	0.831897	21.5	4.55826	0	3088.84	0	0
DATA	572	7	62	tair|AT5G47455.2|ref|NM_180816|ta|TA36175_3702|tc|TC294010	at|chr5:19269628-19269687	0		621	AGCCTCATGATTGATTTCATGACTAGTTTGACATTGCGTTAACATAACCAACAACTCAAA	506	0	A_84_P567310	AT5G47455	AT5G47455.2	tair|similar to unknown protein [Arabidopsis thaliana] (TAIR:AT4G17310.1); similar to transcription factor [Arabidopsis thaliana] (TAIR:AT4G17310.2); similar to hypothetical protein 25.t00029 [Brassica oleracea] (GB:ABD64980.1) [AT5G47455.2]	1907.42	288.573	0	1	1.286596e+002	1.550754e+001	1	1	62	1.514839e+002	149	4.200224e+001	3.947422e+001	29	2.244828e+001	22	7.223900e+000	6.671700e+000	0	0	0	0	0	0	0	107.032	12.9007	1	6.79038e-077	1	1	44.4518	7.2239	1	0	44.4518	57.5363	57.5363	144.138	0.831901	22.4483	7.2239	0	117.984	0	0
DATA	573	7	63	tair|AT3G47460.1|ref|NM_114614|ta|AU228373|tc|TC290724	at|chr3:17503930-17504099	0		3392	ACATTCACAGTTCATTGTGGTTTCACTGAAAGAAGGAATGTTCAGCAACGCCGATGTTCT	508	0	A_84_P16531	ATSMC2	AT3G47460.1	tair|ATSMC2 (Arabidopsis thaliana structural maintenance of chromosome 2) [AT3G47460.1]	1932.18	289.015	0	1	7.653438e+002	7.702207e+001	0	0	66	6.813939e+002	677	1.234722e+002	1.369552e+002	26	1.761538e+001	17.5	5.154236e+000	5.559750e+000	0	0	0	0	0	0	0	636.954	64.1013	1	1.89187e-183	1	1	44.4399	5.15424	1	0	44.4399	46.1809	46.1809	674.049	0.832246	17.6154	5.15424	0	648.061	0	0
DATA	574	7	64	tair|AT5G66990.1|ref|NM_126099|tc|NP230094	at|chr5:26761807-26761661	0		596	TCACCGTAAGCTCACGAGCCTAAACGCTCTAATTGCTAATCTCAAGGACTTGTTAGGGAA	510	0	A_84_P578113	AT5G66990	AT5G66990.1	tair|RWP-RK domain-containing protein [AT5G66990.1]	1957.64	288.984	8.68246	1	8.682460e+000	8.645351e+000	2	0	63	4.203175e+001	43	1.074629e+001	1.074885e+001	30	2.023333e+001	20	6.106432e+000	5.745075e+000	0	0	0	0	0	0	0	-2.38959	7.20211	0	0.389793	1	0	44.4213	6.10643	1	0	44.4213	44.0646	44.0646	34.6863	0.833062	20.2333	6.10643	0	8.88402	1	0
DATA	575	7	65	tair|AT1G21740.1|ref|NM_102023|tc|TC311461	at|chr1:7645004-7645063	0		2798	AGTTGTGAAAGCTCATGAAGATGTTAGGTTTCAACAACAACAACAGCCTGAGTCTGAAGA	512	0	A_84_P18050	AT1G21740	AT1G21740.1	tair|similar to unknown protein [Arabidopsis thaliana] (TAIR:AT1G77500.1); similar to hypothetical protein [Vitis vinifera] (GB:CAN81539.1); contains InterPro domain Protein of unknown function DUF632 (InterPro:IPR006867); contains InterPro domain Protein	1983.22	289.246	0	1	2.861775e+003	2.863076e+002	0	0	64	2.432031e+003	2366.5	4.208670e+002	4.423708e+002	27	1.855556e+001	19	3.129676e+000	2.223900e+000	0	0	0	0	0	0	0	2387.62	238.871	1	2.74296e-264	1	1	44.4104	3.12968	1	0	44.4104	45.1352	45.1352	2424.69	0.834315	18.5556	3.12968	0	2399.07	0	0
DATA	576	7	66	ug|AV535948	at|chr1:1808197-1808256	0		225	CCCCAACAAACAAAAACATTAAACAAACAGACAATTCTGAGTTTCTGCCCGACCTTTCGG	514	0	A_84_P793091	AT1G05960	AV535948	ug|AV535948 Arabidopsis thaliana flower buds Columbia Arabidopsis thaliana cDNA clone FB105a07F 3', mRNA sequence [AV535948]	2008.91	288.614	0	1	4.499331e+001	9.717548e+000	0	0	64	8.195313e+001	81	1.936076e+001	2.001510e+001	33	1.903030e+001	19	4.680310e+000	4.447800e+000	0	0	0	0	0	0	0	37.6222	8.12556	1	2.16708e-027	1	1	44.3309	4.68031	1	0	44.3309	57.259	57.259	74.6077	0.836174	19.0303	4.68031	0	49.2055	0	0
DATA	577	7	67	tair|AT2G24160.1|ug|AY099820|ta|TA51140_3702|ta|DR289548	at|chr2:10275343-10275284	0		2349	TTCGCATAAGCAGGAGTGGTTAATGGAAAAGTGTCGTAGAAACAAGCCCAGAGTTGTCAT	516	0	A_84_P10696	AT2G24160	AT2G24160.1	tair|pseudogene, leucine rich repeat protein family, contains leucine rich-repeat domains Pfam:PF00560, INTERPRO:IPR001611; contains some similarity to Cf-4 (Lycopersicon hirsutum) gi [AT2G24160.1]	2034.42	288.573	0	0	4.641553e+002	4.720358e+001	1	1	62	4.334194e+002	420	9.352208e+001	9.395977e+001	28	2.150000e+001	18	8.158159e+000	9.822225e+000	0	0	0	0	0	0	0	389.193	39.5801	1	2.02992e-153	1	1	44.2266	8.15816	1	0	44.2266	65	65	426.074	0.838497	21.5	8.15816	0	400.879	0	0
DATA	578	7	68	tair|AT5G46450.1|ref|NM_124015|tc|TC309088	at|chr5:18856695-18856754	0		3293	CAGTGAAGAGTGGGAAGACTGCAACGATAGCGGTCTTGGCAGTGAATCTGATAATTTAGA	518	0	A_84_P13092	AT5G46450	AT5G46450.1	tair|disease resistance protein (TIR-NBS-LRR class), putative [AT5G46450.1]	2059.38	288.75	0	1	2.864815e+003	2.866094e+002	0	0	63	2.454333e+003	2388	4.225854e+002	5.426316e+002	21	2.247619e+001	23	7.318600e+000	7.413000e+000	0	0	0	0	0	0	0	2410.17	241.124	1	7.29084e-265	1	1	44.1656	7.3186	1	0	44.1656	51.0895	51.0895	2446.99	0.8413	22.4762	7.3186	0	2422	0	0
DATA	579	7	69	tair|AT2G45160.1|ref|NM_130079|ta|TA37157_3702|ta|CNS0A9S3	at|chr2:18626180-18626121	0		1045	CACAAGTCTCCGTTTCAAAGAGCAGCTTCTCACATCGCTGAAGCTCTCCTCTCACTCATC	520	0	A_84_P738263	AT2G45160	AT2G45160.1	tair|scarecrow transcription factor family protein [AT2G45160.1]	2085.37	288.596	0	1	8.300232e+002	8.343889e+001	0	2	62	7.453710e+002	742.5	1.457283e+002	1.491866e+002	31	2.180645e+001	20	7.058892e+000	8.154300e+000	0	0	0	0	0	0	0	701.281	70.497	1	2.50908e-189	1	1	44.09	7.05889	1	0	44.09	57.8122	57.8122	738.026	0.844893	21.8065	7.05889	0	713.265	0	0
DATA	580	7	70	tair|AT1G63600.1|ref|NM_105038|tc|TC291233	at|chr1:23586217-23586276	0		842	TTTTTAAGCGGCCGCAAACCGCGTCAGGGTTTAGCGGGTCATCTTCTATTAACGTTATAA	522	0	A_84_P11459	AT1G63600	AT1G63600.1	tair|protein kinase-related [AT1G63600.1]	2110.5	288.648	8.51949	0	8.519490e+000	8.483455e+000	1	0	65	4.470769e+001	43	1.296356e+001	1.260210e+001	32	2.300000e+001	24	5.935133e+000	5.374425e+000	0	0	0	0	0	0	0	0.680094	7.20243	0	0.806413	1	0	44.0276	5.93513	1	0	44.0276	65	65	37.3623	0.848998	23	5.93513	0	12.825	1	0
DATA	581	7	71	tair|AT1G01490.1|tair|AT1G01490.2|ref|NM_100031|ref|NM_001035851	at|chr1:180447-180388	0		779	ACGCCCAAAGCATCGAAGAAAACCCTAATGCTTGCGTTATATGTTGAAATATTTATAATG	524	0	A_84_P209748	AT1G01490	AT1G01490.1	tair|heavy-metal-associated domain-containing protein [AT1G01490.1]	2135.24	289	0	1	3.345174e+004	3.345185e+003	0	0	65	2.860058e+004	27514	4.220799e+003	4.848102e+003	30	2.246667e+001	23.5	6.257318e+000	6.115725e+000	0	0	0	0	0	0	0	28556.6	2855.67	1	0	1	1	43.9916	6.25732	1	0	43.9916	46.8651	46.8651	28593.2	0.853665	22.4667	6.25732	0	28568.9	0	0
DATA	582	7	72	tair|AT3G55230.1|ref|NM_115381|ta|TA46913_3702|ta|AU228573	at|chr3:20483658-20483717	0		890	TGTTACTGATGGTCATGATACCATTCTCCATTTCAGTGTTTATCTTACATACTACAAAGC	526	0	A_84_P19403	AT3G55230	AT3G55230.1	tair|disease resistance-responsive family protein [AT3G55230.1]	2160.7	288.9	0	1	5.577085e+003	5.577715e+002	0	0	66	4.836288e+003	4643.5	8.090284e+002	9.090191e+002	26	1.950000e+001	19.5	5.338539e+000	4.447800e+000	0	0	0	0	0	0	0	4792.35	479.289	1	6.0023e-307	1	1	43.9369	5.33854	1	0	43.9369	47.2035	47.2035	4828.94	0.859293	19.5	5.33854	0	4804.87	0	0
DATA	583	7	73	tair|AT1G19640.1|ref|NM_101820|ta|TA38893_3702|tc|NP235691	at|chr1:6789222-6789163	0		1242	GAGTACTTCTATGTAAGCTCGCCACGATACGCTATTGTTATTCTTTCGCTCGTTAGAGCC	528	0	A_84_P13518	JMT	AT1G19640.1	tair|JMT (JASMONIC ACID CARBOXYL METHYLTRANSFERASE); jasmonate O-methyltransferase [AT1G19640.1]	2186.31	288.986	0	1	6.703448e+002	6.754870e+001	0	0	65	6.242308e+002	604	1.238338e+002	1.289862e+002	30	1.916667e+001	19	4.920634e+000	5.745075e+000	0	0	0	0	0	0	0	580.351	58.4802	1	9.10424e-178	1	1	43.8802	4.92063	1	0	43.8802	47.2035	47.2035	616.885	0.865749	19.1667	4.92063	0	593.061	0	0
DATA	584	7	74	tair|AT3G07000.1|ref|NM_111580|ug|BX824703|ta|TA48766_3702	at|chr3:2211017-2211076	0		1599	TGGTATGACTAGACCTTTTTGCATATCGTGTAAAAAACGTTGCAGCTTCCCTTCCTTCCT	530	0	A_84_P869955	AT3G07000	AT3G07000.1	tair|DC1 domain-containing protein [AT3G07000.1]	2212.09	288.614	0	1	2.590230e+002	2.718367e+001	0	0	64	2.700469e+002	257	6.446518e+001	6.430777e+001	30	1.896667e+001	19	5.511639e+000	5.745075e+000	0	0	0	0	0	0	0	226.189	23.7379	1	1.3193e-120	1	1	43.8577	5.51164	1	0	43.8577	57.259	57.259	262.701	0.87324	18.9667	5.51164	0	239.142	0	0
DATA	585	7	75	tair|AT1G42450.1	unmapped	0		2088	CGACTCCAGACCAAATGATGGTGTTAAATAAACAGGTTAGCTGGAGGATGGCAGATATCT	532	0	A_84_P750016	AT1G42450	AT1G42450.1	tair|transposable element gene [AT1G42450.1]	2237.5	288.648	8.20536	0	8.205365e+000	8.171229e+000	0	0	66	4.493939e+001	46	1.170520e+001	1.186080e+001	24	1.900000e+001	18.5	6.007242e+000	5.559750e+000	0	0	0	0	0	0	0	1.08946	7.20294	0	0.694691	1	0	43.8499	6.00724	1	1	43.8499	65	65	37.594	0.8815	19	6.00724	0	14.2958	1	0
DATA	586	7	76	tair|AT5G38380.1|tair|AT5G38380.2|ref|NM_180773|ref|NM_123199	at|chr5:15365462-15365521	0		1316	CCTACACTAACGACGATGTACTGTTGAATGTACTTGTCCTTGACGATGTAAATCTGTCTG	534	0	A_84_P257710	AT5G38380	AT5G38380.1	tair|similar to cation efflux family protein [Arabidopsis thaliana] (TAIR:AT2G04620.1); similar to hypothetical protein OsJ_022901 [Oryza sativa (japonica cultivar-group)] (GB:EAZ39418.1); similar to hypothetical protein OsI_024738 [Oryza sativa (indica c	2262.42	289.099	0	1	5.034666e+003	5.035316e+002	1	0	62	4.527161e+003	4383.5	6.959533e+002	7.227675e+002	28	1.992857e+001	21.5	6.067085e+000	7.413000e+000	0	0	0	0	0	0	0	4483.33	448.39	1	7.24142e-303	1	1	43.8353	6.06709	1	0	43.8353	47.8731	47.8731	4519.82	0.890491	19.9286	6.06709	0	4496.77	0	0
DATA	587	7	77	tair|AT4G02790.1|ref|NM_116513|ta|TA36106_3702|tc|TC288563	at|chr4:1249477-1249536	0		1274	AAATCCATGACGACATCAGTCAGATGCTGCTAAATGCTAACCATTTTTCTCTTAAGCCCA	536	0	A_84_P132155	AT4G02790	AT4G02790.1	tair|GTP-binding family protein [AT4G02790.1]	2287.7	288.9	0	1	1.739513e+004	1.739531e+003	0	0	66	1.571398e+004	15016.5	2.670720e+003	2.664788e+003	36	2.169444e+001	20.5	6.848647e+000	5.930400e+000	0	0	0	0	0	0	0	15670.2	1567.03	1	0	1	1	43.8329	6.84865	1	0	43.8329	47.2035	47.2035	15706.6	0.900836	21.6944	6.84865	0	15683.9	0	0
DATA	588	7	78	ug|BX815564|ta|CNS0AE0Y	at|chr1:1457145-1457097	0		1437	CCTTAGTTTCCAAACCCACTCCGTGTAAATTTGGTTTGTGAAATTGGAAGGCTAAACCAA	538	0	A_84_P785142	AT1G05070	BX815564	ug|Arabidopsis thaliana Full-length cDNA Complete sequence from clone GSLTLS71ZF07 of Adult vegetative tissue of strain col-0 of Arabidopsis thaliana (thale cress) [BX815564]	2313.58	288.573	0	1	1.132414e+001	7.972017e+000	5	0	59	5.418644e+001	53	1.816825e+001	1.927380e+001	27	2.885185e+001	26	1.236217e+001	1.297275e+001	0	0	0	0	0	1	0	10.3353	7.27589	1	0.000275595	1	0	43.8511	12.3622	1	0	43.8511	57.5363	57.5363	46.841	0.912679	28.8519	12.3622	0	24.3701	0	0
DATA	589	7	79		 	66	Structural	0		1	1	DarkCorner	DarkCorner	DarkCorner		2338.6	289.092	7.81817	1	7.818167e+000	7.784751e+000	1	0	63	4.177778e+001	42	1.120404e+001	1.297275e+001	30	1.730000e+001	16.5	4.807681e+000	4.447800e+000	0	0	0	0	0	0	0	-2.10094	7.20211	0	0.449447	1	0	43.8787	4.80768	1	0	43.8787	45.1352	45.1352	34.4324	0.925156	17.3	4.80768	0	12.2387	0	0
DATA	590	7	80		 	66	Structural	0		1	1	DarkCorner	DarkCorner	DarkCorner		2364.32	289.083	7.69864	1	7.698636e+000	7.665731e+000	1	0	64	4.143750e+001	42.5	9.177050e+000	9.636900e+000	32	2.243750e+001	22.5	6.739089e+000	6.115725e+000	0	0	0	0	0	0	0	-2.4741	7.20211	0	0.373292	1	0	43.9116	6.73909	1	0	43.9116	43.7019	43.7019	34.0921	0.939521	22.4375	6.73909	0	12.1989	0	0
DATA	591	7	81		 	66	Structural	0		1	1	DarkCorner	DarkCorner	DarkCorner		2388.91	288.957	7.57601	1	7.576012e+000	7.543632e+000	2	0	66	3.754545e+001	38.5	9.572688e+000	1.037820e+001	34	2.008824e+001	21	5.986691e+000	5.930400e+000	0	0	0	0	0	0	0	-6.40977	7.20211	0	0.0221151	1	0	43.9552	5.98669	1	0	43.9552	46.8651	46.8651	30.2	0.954727	20.0882	5.98669	0	8.60286	0	0
DATA	592	7	82		 	66	Structural	0		1	1	DarkCorner	DarkCorner	DarkCorner		2414.86	288.692	7.43784	1	7.437844e+000	7.406055e+000	1	0	64	3.885938e+001	37	1.059180e+001	1.000755e+001	34	1.888235e+001	17	6.736444e+000	6.486375e+000	0	0	0	0	0	0	0	-5.14731	7.20211	0	0.065225	1	0	44.0067	6.73644	1	0	44.0067	45.4864	45.4864	31.514	0.972463	18.8824	6.73644	0	10.2382	0	0
DATA	593	7	83		 	66	Structural	0		1	1	DarkCorner	DarkCorner	DarkCorner		2440.44	289.365	7.29579	1	7.295792e+000	7.264609e+000	1	0	63	3.890476e+001	37	1.084452e+001	1.186080e+001	24	2.104167e+001	21.5	7.664028e+000	8.339625e+000	0	0	0	0	0	0	0	-5.15641	7.20211	0	0.064757	1	0	44.0612	7.66403	1	0	44.0612	44.7812	44.7812	31.5594	0.991397	21.0417	7.66403	0	10.593	0	0
DATA	594	7	84		 	66	Structural	0		1	1	DarkCorner	DarkCorner	DarkCorner		2466	289.288	7.14364	1	7.143643e+000	7.113110e+000	4	0	61	3.695082e+001	36	1.006550e+001	9.636900e+000	36	1.905556e+001	17.5	5.731838e+000	7.413000e+000	0	0	0	0	0	0	0	-7.16315	7.20211	0	0.0107251	1	0	44.114	5.73184	1	0	44.114	45.4864	45.4864	29.6054	1.01251	19.0556	5.73184	0	8.96691	0	0
DATA	595	7	85		 	66	Structural	0		1	1	DarkCorner	DarkCorner	DarkCorner		2491.5	288.648	6.98215	1	6.982146e+000	6.952304e+000	3	0	63	3.777778e+001	38	1.009383e+001	1.074885e+001	42	1.809524e+001	17	4.281609e+000	5.189100e+000	0	0	0	0	0	0	0	-6.40101	7.20211	0	0.0222945	1	0	44.1788	4.28161	1	0	44.1788	57.5363	57.5363	30.4324	1.03593	18.0952	4.28161	0	10.1369	0	0
DATA	596	8	1		 	66	Structural	0		1	1	DarkCorner	DarkCorner	DarkCorner		370.705	295.82	7.21144	1	7.211443e+000	7.180621e+000	2	1	62	3.993548e+001	40	7.804729e+000	7.783650e+000	35	2.085714e+001	20	6.843386e+000	7.042350e+000	0	0	0	0	0	0	0	-3.92803	7.20211	0	0.158386	1	0	43.8635	6.84339	1	0	43.8635	44.4243	44.4243	32.5901	1.00299	20.8571	6.84339	0	8.56249	0	0
DATA	597	8	2		 	66	Structural	0		1	1	DarkCorner	DarkCorner	DarkCorner		395.941	296	7.25968	1	7.259677e+000	7.228649e+000	1	0	68	3.872059e+001	37	1.035179e+001	9.266250e+000	31	2.145161e+001	22	7.442395e+000	7.413000e+000	0	0	0	0	0	0	0	-5.34594	7.20211	0	0.0556257	1	0	44.0665	7.4424	1	0	44.0665	46.8651	46.8651	31.3752	0.996329	21.4516	7.4424	0	7.10129	0	0
DATA	598	8	3		 	66	Structural	0		1	1	DarkCorner	DarkCorner	DarkCorner		420.966	295.879	7.30383	1	7.303834e+000	7.272617e+000	4	0	62	3.827419e+001	35.5	1.017095e+001	9.636900e+000	29	2.272414e+001	22	7.963742e+000	8.154300e+000	0	0	0	0	0	0	0	-6.00531	7.20211	0	0.0318409	1	0	44.2795	7.96374	1	0	44.2795	43.3362	43.3362	30.9288	0.990305	22.7241	7.96374	0	6.42217	0	0
DATA	599	8	4		 	66	Structural	0		1	1	DarkCorner	DarkCorner	DarkCorner		446.561	295.652	7.34581	1	7.345809e+000	7.314413e+000	3	1	60	3.663333e+001	37	6.640826e+000	5.559750e+000	31	2.074194e+001	21	6.071616e+000	5.189100e+000	0	0	0	0	0	0	0	-7.81904	7.20211	0	0.00545091	1	0	44.4524	6.07162	1	0	44.4524	45.835	45.835	29.2879	0.984647	20.7419	6.07162	0	4.55193	0	0
DATA	600	8	5		 	66	Structural	0		1	1	DarkCorner	DarkCorner	DarkCorner		471.928	295.391	7.38456	1	7.384562e+000	7.353000e+000	0	0	64	3.939063e+001	39	8.382933e+000	8.895600e+000	34	1.888235e+001	19	4.276537e+000	4.077150e+000	0	0	0	0	0	0	0	-5.21617	7.20211	0	0.0617514	1	0	44.6068	4.27654	1	0	44.6068	46.5243	46.5243	32.0452	0.979479	18.8824	4.27654	0	7.08944	0	0
DATA	601	8	6		 	66	Structural	0		1	1	DarkCorner	DarkCorner	DarkCorner		497.357	295.452	7.42134	1	7.421336e+000	7.389617e+000	1	0	63	4.047619e+001	40	9.815815e+000	9.636900e+000	34	2.017647e+001	19	5.854139e+000	5.745075e+000	0	0	0	0	0	0	0	-4.27304	7.20211	0	0.125171	1	0	44.7492	5.85414	1	0	44.7492	51.7088	51.7088	33.1308	0.974626	20.1765	5.85414	0	7.95663	0	0
DATA	602	8	7		 	66	Structural	0		1	1	DarkCorner	DarkCorner	DarkCorner		523.418	295.573	7.45661	1	7.456609e+000	7.424826e+000	7	0	57	4.522807e+001	43	1.555293e+001	1.556730e+001	27	1.966667e+001	19	6.604194e+000	7.042350e+000	0	0	0	0	1	0	0	0.348824	7.2022	0	0.899969	1	0	44.8792	6.60419	1	0	44.8792	57.5363	57.5363	37.8827	0.970015	19.6667	6.60419	0	12.4911	0	0
DATA	603	8	8	tair|AT2G47690.2|tair|AT2G47690.1|ref|NM_001125070|ref|NM_130337	at|chr2:19558591-19559079	0		258	GTTTCAAAGAAGGAACAGGATATACAAGGAGGAGCAGCGTAAACTAAGAGCAGCTTCGAG	399	0	A_84_P822887	AT2G47690	AT2G47690.2	tair|NADH-ubiquinone oxidoreductase-related [AT2G47690.2]	548.094	296.328	0	1	6.511805e+003	6.512232e+002	1	0	65	6.334400e+003	5962	1.310660e+003	1.161617e+003	25	1.868000e+001	19	7.203703e+000	5.930400e+000	0	0	0	0	0	0	0	6289.4	628.982	1	1.4822e-323	1	1	44.9967	7.2037	1	0	44.9967	45.1352	45.1352	6327.05	0.965846	18.68	7.2037	0	6301.45	0	0
DATA	604	8	9	tair|AT1G04240.1|ref|NM_100305|ta|TA39106_3702|ta|AA042741	at|chr1:1128752-1128589	0		716	TTCCATGGGAGATGTTCATATGTACGTGCAAGAGACTAAGGATCATGAAAGGATCAGAAG	401	0	A_84_P21812	SHY2	AT1G04240.1	tair|SHY2 (SHORT HYPOCOTYL 2); transcription factor [AT1G04240.1]	573.523	296.277	0	1	2.576236e+003	2.577323e+002	2	0	65	2.523431e+003	2358	6.591794e+002	6.894090e+002	29	2.010345e+001	19	7.570360e+000	8.895600e+000	0	0	0	0	0	0	0	2478.34	247.938	1	1.42944e-266	1	1	45.0948	7.57036	1	0	45.0948	46.1809	46.1809	2516.09	0.961999	20.1034	7.57036	0	2490.29	0	0
DATA	605	8	10	tair|AT1G62790.1|tair|AT1G62790.2|ref|NM_179506|ref|NM_104957	at|chr1:23256209-23256268	0		231	AGAAGGAACTTACATGTCTCTGTACAATCTACACCAGTCCAGGTTTGCTCGCTCAGTTCA	403	0	A_84_P22443	AT1G62790	AT1G62790.1	tair|protease inhibitor/seed storage/lipid transfer protein (LTP) family protein [AT1G62790.1]	598.921	296.222	0	1	8.607781e+003	8.608109e+002	0	0	66	8.295015e+003	8133.5	1.861847e+003	1.979827e+003	29	2.089655e+001	20	6.710040e+000	5.930400e+000	0	0	0	0	0	0	0	8249.83	825.015	1	0	1	1	45.1812	6.71004	1	0	45.1812	45.4864	45.4864	8287.67	0.958416	20.8966	6.71004	0	8261.69	0	0
DATA	606	8	11	tair|AT4G33280.1|ref|NM_119482|ta|TA47694_3702|tc|TC286050	at|chr4:16047453-16047394	0		966	ACAAAACCGCTTCATCTCAATGTCTATATATTCCGTGGTGAAGAAACGGAAAGAACCAAC	405	0	A_84_P543484	AT4G33280	AT4G33280.1	tair|DNA binding / transcription factor [AT4G33280.1]	624.633	295.596	0	1	1.498940e+002	1.677922e+001	1	1	62	1.884194e+002	188.5	4.531513e+001	4.633125e+001	35	2.034286e+001	20	5.384853e+000	4.447800e+000	0	0	0	0	0	0	0	143.166	16.0261	1	1.58398e-093	1	1	45.2534	5.38485	1	0	45.2534	57.8122	57.8122	181.074	0.955115	20.3429	5.38485	0	154.915	0	0
DATA	607	8	12	ta|TA27278_3702|ta|AI100178|ta|DR207916|tc|TC301465	at|chr5:10069787-10069725	0		299	GAAGAGGACAGAAGCAGCAATATGGTTTTTGTTCTGCATCACTCCTTTGAAGCCATGTTT	407	0	A_84_P807987	TA27278_3702	TA27278_3702	tc|Q42155_ARATH (Q42155) NADH dehoydrogenase, partial (70%) [TC301465]	650.418	295.573	0	1	1.027434e+005	1.027434e+004	0	2	62	9.784769e+004	96383.5	1.709020e+004	1.900693e+004	33	2.524242e+001	25	7.533385e+000	7.413000e+000	0	0	0	0	0	0	0	97802.4	9780.24	1	0	1	1	45.3203	7.53339	1	0	45.3203	57.5363	57.5363	97840.3	0.951909	25.2424	7.53339	0	97814	0	0
DATA	608	8	13	tair|AT4G23600.1|tair|AT4G23600.2|tair|AT4G23600.3|ref|NM_179099	at|chr4:12312822-12312881	0		1233	AAAGATTGAAGAGCTTCTGCGATCGCCATTCCAACAAAAAAGCTCCCCTCAAAGACGTCA	409	0	A_84_P12888	CORI3	AT4G23600.1	tair|CORI3 (CORONATINE INDUCED 1, JASMONIC ACID RESPONSIVE 2); transaminase [AT4G23600.1]	675	296.226	0	1	3.695443e+003	3.696222e+002	0	0	65	3.552062e+003	3494	6.277684e+002	7.205436e+002	32	2.159375e+001	20.5	6.047443e+000	7.227675e+000	0	0	0	0	0	0	0	3506.69	350.743	1	8.01471e-288	1	1	45.3708	6.04744	1	0	45.3708	45.4864	45.4864	3544.72	0.948923	21.5938	6.04744	0	3518.21	0	0
DATA	609	8	14	tc|TC285246	at|chr5:7951322-7951381	0		2965	TTAGGATTGCTTTCAAGCATTTTCTTTATAAGATCTTTGGCACTCTCTGAAATGCTAGGC	411	0	A_84_P730517	TC285246	TC285246	tc|Q8VZJ5_ARATH (Q8VZJ5) AT5g08500/MAH20_6, complete [TC285246]	701.088	295.614	7.64508	1	7.645082e+000	7.612406e+000	3	0	61	4.329508e+001	45	1.152872e+001	1.037820e+001	33	1.978788e+001	18	5.683076e+000	4.447800e+000	0	0	0	0	0	0	0	-2.11564	7.20211	0	0.446289	1	0	45.4107	5.68308	1	0	45.4107	57.259	57.259	35.9497	0.946102	19.7879	5.68308	0	9.28406	1	0
DATA	610	8	15	tair|AT1G50890.1|ref|NM_103969|ta|TA50976_3702|ta|BP651935	at|chr1:18866041-18865982	0		2674	GGAAGGTCTAGCTCCCGATCATCTTTTGGTCGAGTTAGCATCTAATTGGAACATCGAGAT	413	0	A_84_P249405	AT1G50890	AT1G50890.1	tair|binding [AT1G50890.1]	725.75	295.765	0	1	2.486966e+003	2.488137e+002	0	0	64	2.391766e+003	2269.5	5.012509e+002	5.858123e+002	43	2.132558e+001	22	5.604934e+000	4.447800e+000	0	0	0	0	0	0	0	2346.34	234.745	1	3.20609e-263	1	1	45.4244	5.60493	1	0	45.4244	46.1809	46.1809	2384.42	0.943455	21.3256	5.60493	0	2357.6	0	0
DATA	611	8	16	tair|AT4G23660.1|tair|AT4G23660.2|ref|NM_179100|ref|NM_118497	at|chr4:12328516-12328457	0		1281	CTTTGGTTAACTGGATTTGGCACAGCATCCATAGGTTTTCTTGCACTTTCTGGATTCAGT	415	0	A_84_P16670	ATPPT1	AT4G23660.1	tair|ATPPT1 (ARABIDOPSIS THALIANA POLYPRENYLTRANSFERASE 1); 4-hydroxybenzoate nonaprenyltransferase [AT4G23660.1]	751.03	295.939	0	1	1.752191e+003	1.753863e+002	0	0	69	1.693986e+003	1588	4.331864e+002	4.937058e+002	19	2.231579e+001	20	6.675433e+000	7.783650e+000	0	0	0	0	0	0	0	1648.54	165.012	1	1.29956e-241	1	1	45.4407	6.67543	1	0	45.4407	46.8651	46.8651	1686.64	0.940848	22.3158	6.67543	0	1659.67	0	0
DATA	612	8	17	ta|TA28705_3702	at|chr2:2033343-2033284	0		610	CAGCGAGGTCTCTGGCTACCACCTCAGAAGCTATAAGAAGAACAACAATGAGACTTAAAA	417	0	A_84_P810776	TA28705_3702	TA28705_3702	Unknown	776.614	296.129	0	1	4.519937e+002	4.584648e+001	2	0	63	4.695556e+002	462	1.043330e+002	1.119363e+002	29	1.948276e+001	20	4.815308e+000	4.447800e+000	0	0	0	0	0	0	0	424.105	43.0177	1	1.20512e-158	1	1	45.4506	4.81531	1	0	45.4506	47.2035	47.2035	462.21	0.938298	19.4828	4.81531	0	435.099	0	0
DATA	613	8	18	tair|AT3G49150.1|ref|NM_114774|tc|TC300053	at|chr3:18232454-18232513	0		1632	GTTGCTGAAACTCTTACTGATTTAGTGCAGCAAGATACAGTCATCGAAGTTGCCGATGCT	419	0	A_84_P531549	AT3G49150	AT3G49150.1	tair|Identical to Putative F-box/LRR-repeat protein At3g49150 [Arabidopsis Thaliana] (GB:Q9M3B7;GB:Q9SMV1); similar to F-box family protein [Arabidopsis thaliana] (TAIR:AT3G59240.1); similar to unnamed protein product [Vitis vinifera] (GB:CAO63564.1); con	802.5	295.648	7.72868	1	7.728680e+000	7.704746e+000	1	0	65	4.893846e+001	46	1.578060e+001	1.482600e+001	33	1.848485e+001	20	4.750797e+000	5.930400e+000	0	0	0	0	0	0	0	3.5033	7.21063	0	0.208062	1	0	45.4352	4.7508	1	1	45.4352	57.5363	57.5363	41.5931	0.935868	18.4848	4.7508	0	14.3534	1	0
DATA	614	8	19		 	0		0		421	1	RC2	RC2	RC2		828	295.681	7.74856	1	7.748557e+000	7.715440e+000	0	0	65	4.173846e+001	42	1.132927e+001	1.260210e+001	29	2.127586e+001	20	8.489054e+000	9.636900e+000	0	0	0	0	0	0	0	-3.69561	7.20211	0	0.184311	1	0	45.4341	8.48905	1	0	45.4341	58.0869	58.0869	34.3931	0.933467	21.2759	8.48905	0	7.02625	1	0
DATA	615	8	20	tair|AT5G47600.1|ref|NM_124133|ug|DR369058|ta|TA46151_3702	at|chr5:19317152-19317093	0		457	TGTGTCTCGTAATGGTACTTGTGTCTAGCGTCTCTATCTATCTATGAACTTTGATGCAGC	423	0	A_84_P575328	AT5G47600	AT5G47600.1	tair|heat shock protein-related [AT5G47600.1]	852.375	296	0	1	1.860555e+003	1.862161e+002	0	0	65	1.777923e+003	1667	5.333334e+002	5.367012e+002	40	2.195000e+001	22	6.997985e+000	6.115725e+000	0	0	0	0	0	0	0	1732.51	173.4	1	1.18285e-244	1	1	45.4148	6.99799	1	0	45.4148	48.5334	48.5334	1770.58	0.931178	21.95	6.99799	0	1743.09	0	0
DATA	616	8	21	tair|AT1G69620.1|ref|NM_105630|ug|BX816733|ta|TA29448_3702	at|chr1:26194656-26194715	0		335	TCATTCGTGCCTTCCTTGTGGAGGAGCAAAAGATTGTGAAGAAGGTTTTGAAGCTTCAGA	425	0	A_84_P19965	RPL34	AT1G69620.1	tair|RPL34 (RIBOSOMAL PROTEIN L34); structural constituent of ribosome [AT1G69620.1]	878.582	295.573	0	1	1.247711e+005	1.247711e+004	0	3	61	1.159347e+005	105322	1.583936e+004	2.080903e+004	30	2.110000e+001	21	5.996263e+000	5.745075e+000	0	0	0	0	0	0	0	115889	11588.9	1	0	1	1	45.3725	5.99626	1	0	45.3725	57.5363	57.5363	115927	0.928815	21.1	5.99626	0	115900	0	0
DATA	617	8	22	ta|TA39336_3702|ta|BP800220|ta|BP855309|ta|BP844904	unmapped	0		328	TTATGGCCTTTATGGTGATGAAACACGTCGGCTTTAGCTTCAACAATCTGTTCAGTGAAG	427	0	A_84_P823957	TA39336_3702	TA39336_3702	Unknown	904.418	295.573	7.80723	1	7.807230e+000	7.773862e+000	4	0	60	3.840000e+001	40	9.215315e+000	8.710275e+000	37	2.029730e+001	19	5.425582e+000	5.189100e+000	0	0	0	0	0	0	0	-6.93996	7.20211	0	0.01337	1	0	45.34	5.42558	1	0	45.34	57.5363	57.5363	31.0546	0.926452	20.2973	5.42558	0	3.3521	1	0
DATA	618	8	23	tair|AT3G14620.1|ref|NM_112323|ta|TA37269_3702|ta|BP664068	at|chr3:4916728-4916787	0		1479	AGCTAAGATGGCACTTGTCTTGATTCTGCAGAGATTCTCCTTTGAGCTGTCTCCTTCGTA	429	0	A_84_P21188	CYP72A8	AT3G14620.1	tair|CYP72A8 (cytochrome P450, family 72, subfamily A, polypeptide 8); oxygen binding [AT3G14620.1]	928.859	296.109	0	1	2.065719e+004	2.065733e+003	0	0	66	1.913603e+004	18137.5	3.743343e+003	4.464109e+003	29	2.400000e+001	24	8.079958e+000	8.895600e+000	0	0	0	0	0	0	0	19090.7	1909.09	1	0	1	1	45.2957	8.07996	1	0	45.2957	45.835	45.835	19128.7	0.924169	24	8.07996	0	19100.9	0	0
DATA	619	8	24	tair|AT1G63120.1|ref|NM_104990|ug|BT004076|ta|TA37270_3702	at|chr1:23412554-23412541	0		639	CTTGGAGCAATGTTATCTGAACTTCTTACCAATTGGACTATCTATTGCCAACAAGGCGGC	431	0	A_84_P859203	ATRBL2	AT1G63120.1	tair|ATRBL2 (ARABIDOPSIS THALIANA RHOMBOID-LIKE 2); serine-type endopeptidase [AT1G63120.1]	954.365	296.159	0	1	1.391584e+003	1.393775e+002	0	0	65	1.328031e+003	1308	3.289372e+002	3.113460e+002	32	2.150000e+001	21.5	6.715413e+000	7.783650e+000	0	0	0	0	0	0	0	1282.79	128.481	1	2.93351e-226	1	1	45.245	6.71541	1	0	45.245	44.7812	44.7812	1320.69	0.921817	21.5	6.71541	0	1292.79	0	0
DATA	620	8	25	tair|AT1G71860.1|tair|AT1G71860.2|tair|AT1G71860.3|ref|NM_202398	at|chr1:27032269-27032328	0		1109	TGCTACAATGCTATTGTTGATGAATTAGAAGATCTAACCGCGGGGACAAATGCTGGAACG	433	0	A_84_P16261	PTP1	AT1G71860.1	tair|PTP1 (PROTEIN TYROSINE PHOSPHATASE 1) [AT1G71860.1]	979.855	296.258	0	1	7.727183e+003	7.727580e+002	0	0	66	7.149864e+003	6741	1.435876e+003	1.484268e+003	30	2.083333e+001	21.5	5.977448e+000	6.486375e+000	0	0	0	0	0	0	0	7104.68	710.504	1	0	1	1	45.1868	5.97745	1	0	45.1868	44.7812	44.7812	7142.52	0.919439	20.8333	5.97745	0	7114.53	0	0
DATA	621	8	26	tair|AT3G29612.1	at|chr3:11413119-11413060	0		1725	ACCCGTGGAAGCAAACTTCACAAGAAGGATAACTCGGAGAACCAAAAATTGAATTTGGTT	435	0	A_84_P760409	AT3G29612	AT3G29612.1	tair|transposable element gene [AT3G29612.1]	1005.4	295.561	7.88704	1	7.887045e+000	7.859947e+000	1	0	63	4.807937e+001	46	1.319616e+001	1.223145e+001	35	2.117143e+001	22	5.277509e+000	5.930400e+000	0	0	0	0	0	0	0	2.95605	7.20818	0	0.287729	1	0	45.1233	5.27751	1	0	45.1233	41.4593	41.4593	40.734	0.917077	21.1714	5.27751	0	12.6829	1	0
DATA	622	8	27	tair|AT1G68580.1|ref|NM_179531|ta|BX838827|tc|TC312199	at|chr1:25757414-25757473	0		531	TTTCAGGAGCCTATTCAGCAGATCAAAACGTTCTCTTGGATGGGTTTTTCTTGGACTTGC	437	0	A_84_P859484	AT1G68580	AT1G68580.1	tair|agenet domain-containing protein / bromo-adjacent homology (BAH) domain-containing protein [AT1G68580.1]	1030.71	296.087	0	1	2.659241e+002	2.773380e+001	0	0	66	2.882727e+002	271.5	7.387006e+001	7.672455e+001	31	1.987097e+001	20	4.702779e+000	4.077150e+000	0	0	0	0	0	0	0	243.218	25.3658	1	5.76171e-125	1	1	45.0543	4.70278	1	0	45.0543	46.1809	46.1809	280.927	0.914616	19.871	4.70278	0	252.798	0	0
DATA	623	8	28	tair|AT4G04500.1|ref|NM_116688|tc|TC282482	at|chr4:2240642-2240701	0		1817	TATTTCCAAAAGACCTAGCATTAATTCAATCCTCTTTTGGCTTGAGAGACACGCTACTAT	439	0	A_84_P19456	AT4G04500	AT4G04500.1	tair|protein kinase family protein [AT4G04500.1]	1056.5	295.648	7.92989	0	7.929887e+000	7.895994e+000	5	0	61	4.291803e+001	44	1.002712e+001	8.895600e+000	36	2.016667e+001	19	5.039841e+000	3.706500e+000	0	0	0	0	0	0	0	-2.07	7.20211	0	0.456139	1	0	44.988	5.03984	1	0	44.988	65	65	35.5726	0.912122	20.1667	5.03984	0	7.38581	1	0
DATA	624	8	29	tair|AT1G77020.1|ref|NM_106353|ta|TA52718_3702|tc|TC298611	at|chr1:28950128-28949984	0		1210	TCTGCTTACTCAGGGGATTGGTAGACTTTTCAGATGTCTCTGCAATCCAGCATTCGATGT	441	0	A_84_P18928	AT1G77020	AT1G77020.1	tair|DNAJ heat shock N-terminal domain-containing protein [AT1G77020.1]	1082	295.681	0	1	1.904409e+003	1.906054e+002	1	1	63	1.777111e+003	1770	3.646292e+002	3.606425e+002	33	2.506061e+001	23	7.873767e+000	9.636900e+000	0	0	0	0	0	0	0	1732.21	173.37	1	1.21219e-244	1	1	44.904	7.87377	1	0	44.904	58.0869	58.0869	1769.77	0.909577	25.0606	7.87377	0	1741.52	0	0
DATA	625	8	30	tair|AT1G02850.1|tair|AT1G02850.4|tair|AT1G02850.5|tair|AT1G02850.2	at|chr1:632947-633006	0		1338	TGGGTACGAGAGGAGCTTTGGATTATTGTACGTGGACTTCAAGGATCCTTCTCTTAAGAG	443	0	A_84_P20984	AT1G02850	AT1G02850.1	tair|glycosyl hydrolase family 1 protein [AT1G02850.1]	1107.5	295.648	0	1	4.047683e+004	4.047691e+003	0	3	63	3.675657e+004	34699	8.477123e+003	8.460086e+003	25	2.632000e+001	26	7.592321e+000	8.154300e+000	0	0	0	0	0	1	0	36711.8	3671.18	1	0	1	1	44.8051	7.59232	1	0	44.8051	57.5363	57.5363	36749.2	0.906982	26.32	7.59232	0	36720.9	0	0
DATA	626	8	31	tair|AT3G53700.1|ref|NM_115230|ta|TA46723_3702|tc|TC281581	at|chr3:19913427-19913486	0		2169	AGGAAGAGGTTTCAATGGTGAAAGGTTTGCTTAAAATCAGGAAATTTCAGGACGCTTTGG	445	0	A_84_P12777	MEE40	AT3G53700.1	tair|MEE40 (maternal effect embryo arrest 40) [AT3G53700.1]	1132.17	296	0	1	4.074961e+003	4.075739e+002	2	0	63	3.730095e+003	3508	8.786045e+002	8.873361e+002	27	2.248148e+001	22	3.866726e+000	3.335850e+000	0	0	0	0	0	0	0	3685.4	368.61	1	7.25139e-291	1	1	44.6995	3.86673	1	0	44.6995	46.8651	46.8651	3722.75	0.9044	22.4815	3.86673	0	3694.41	0	0
DATA	627	8	32	tc|TC296024	at|chr4:17199837-17199779	0		917	GCCTCTGTTATACCCTGCAGGGGTTATGATTATGACTTTATTCGTCCTGTACCATCAAGC	447	0	A_84_P846284	TC296024	TC296024	Unknown	1157.94	295.942	0	1	2.718075e+001	8.437353e+000	2	0	66	6.907576e+001	66	1.778358e+001	1.408470e+001	27	2.081481e+001	21	5.144355e+000	4.447800e+000	0	0	0	0	0	0	0	24.508	7.60768	1	3.34703e-015	1	0	44.5678	5.14435	1	0	44.5678	46.8651	46.8651	61.7304	0.901667	20.8148	5.14435	0	33.356	0	0
DATA	628	8	33	tair|AT1G47780.1|ref|NM_103672|ug|DQ446336|tc|NP232442	at|chr1:17597123-17597182	0		0	ATGTCTGCAGTTCAACTCGATTTGCAAGACAGATGGGTCTTAAAAATGTATGGATGGATG	449	0	A_84_P150568	AT1G47780	AT1G47780.1	tair|acyl-protein thioesterase-related [AT1G47780.1]	1183.5	295.648	8.04647	1	8.046471e+000	8.012080e+000	0	0	66	4.425758e+001	44	1.196316e+001	1.538197e+001	33	1.939394e+001	20	5.561808e+000	5.189100e+000	0	0	0	0	0	0	0	-0.187181	7.20211	0	0.946221	1	0	44.4448	5.56181	1	0	44.4448	57.5363	57.5363	36.9122	0.898907	19.3939	5.56181	0	8.51394	1	0
DATA	629	8	34	tair|AT3G60210.1|ref|NM_115884|ta|TA38241_3702|ta|AA040982	at|chr3:22262595-22262442	0		522	AGCGCCTATGAGGTTGATTTTGGAACAGAAGATGCTAAGCATTGCTTTTGCAAAGAAAGC	451	0	A_84_P24153	AT3G60210	AT3G60210.1	tair|chloroplast chaperonin 10, putative [AT3G60210.1]	1208.31	296.014	0	1	1.119102e+004	1.119131e+003	1	0	64	1.007316e+004	9783	2.052203e+003	2.032089e+003	18	2.261111e+001	23	5.446412e+000	4.077150e+000	0	0	0	0	0	0	0	10028.8	1002.91	1	0	1	1	44.3364	5.44641	1	0	44.3364	47.2035	47.2035	10065.8	0.896149	22.6111	5.44641	0	10037.4	0	0
DATA	630	8	35	tair|AT1G60780.1|ref|NM_104761|ta|TA39378_3702|tc|TC286294	at|chr1:22373192-22373052	0		1403	GAAAGGCTCCTATCCGTGTCAAATTTGAGATCCCTTATTTCACTGTTTCAGGGATTCAGG	453	0	A_84_P22714	AT1G60780	AT1G60780.1	tair|clathrin adaptor complexes medium subunit family protein [AT1G60780.1]	1233.73	296.045	0	1	1.947807e+004	1.947824e+003	0	0	65	1.744368e+004	16498	3.680365e+003	4.144608e+003	32	2.134375e+001	22	4.968347e+000	4.818450e+000	0	0	0	0	0	0	0	17399.4	1739.96	1	0	1	1	44.2341	4.96835	1	0	44.2341	45.835	45.835	17436.3	0.893284	21.3438	4.96835	0	17407.9	0	0
DATA	631	8	36	tair|AT1G20770.1|ref|NM_101929|tc|TC295373	at|chr1:7215511-7215369	0		646	AACAATCATTTGAAACAGCTCTTGAAACTCTGGTGGAAATAGCCAACATGCGTGCATCGA	455	0	A_84_P147628	AT1G20770	AT1G20770.1	tair|similar to hypothetical protein [Vitis vinifera] (GB:CAN80128.1) [AT1G20770.1]	1259	296.226	0	1	5.729032e+003	5.729603e+002	0	0	65	5.145154e+003	4915	1.073059e+003	1.226852e+003	36	2.022222e+001	19.5	6.109062e+000	7.413000e+000	0	0	0	0	0	0	0	5101.02	510.153	1	9.04057e-311	1	1	44.1335	6.10906	1	0	44.1335	45.4864	45.4864	5137.81	0.890381	20.2222	6.10906	0	5109.36	0	0
DATA	632	8	37	ug|AY062586|ta|TA45385_3702|tc|NP455183|tc|TC299525	at|chr2:16286000-16285842	0		297	TTCCTGGTGGAGCTGAACACTTGTACTTGGATCTCAAAGCTTTGTTGTTCTTGACGTGGT	457	0	A_84_P288754	AY062586	AY062586	ug|Arabidopsis thaliana Unknown protein (T7F6.15; At2g38980) mRNA, complete cds [AY062586]	1284.62	295.718	0	1	2.426761e+002	2.558875e+001	0	0	65	2.594308e+002	247	6.071166e+001	5.411490e+001	28	1.842857e+001	18	5.507090e+000	6.115725e+000	0	0	0	0	0	0	0	215.354	22.7078	1	1.15208e-117	1	1	44.077	5.50709	1	0	44.077	47.8731	47.8731	252.085	0.887412	18.4286	5.50709	0	223.643	0	0
DATA	633	8	38	ug|AV440822|ta|BP641034	at|chr3:6324984-6325043	0		283	GCTCTTCAATGCTTCATCCACATTCTTCTGCAAGAAATGTATCTGCGCAATGATCAGTCT	459	0	A_84_P799422	AT3G18420	AV440822	ug|AV440822 Arabidopsis thaliana above-ground organ two to six-week old Arabidopsis thaliana cDNA clone APZ10f01_f 3', mRNA sequence [AV440822]	1310.15	295.956	0	1	9.136349e+001	1.223890e+001	0	0	66	1.248182e+002	119.5	2.860495e+001	2.631615e+001	37	1.889189e+001	18	4.267342e+000	4.447800e+000	0	0	0	0	0	0	0	80.8012	10.824	1	1.34678e-061	1	1	44.017	4.26734	1	0	44.017	46.8651	46.8651	117.473	0.884392	18.8919	4.26734	0	89.033	0	0
DATA	634	8	39	tair|AT5G55840.1|ref|NM_124966|tc|NP225997	at|chr5:22619663-22619722	0		3762	AAAGCTTCTTCTGTGTCTTTGAAGATTCTTTTTGATGAATATGTCGGAACAACGAGAAAC	461	0	A_84_P17853	AT5G55840	AT5G55840.1	tair|pentatricopeptide (PPR) repeat-containing protein [AT5G55840.1]	1336	295.681	0	1	1.139793e+003	1.142719e+002	0	0	65	1.048492e+003	995	2.815211e+002	3.039330e+002	32	2.190625e+001	21.5	5.704324e+000	5.559750e+000	0	0	0	0	0	0	0	1004.51	100.709	1	2.68333e-211	1	1	43.9774	5.70432	1	0	43.9774	58.0869	58.0869	1041.15	0.881313	21.9063	5.70432	0	1012.73	0	0
DATA	635	8	40	ug|EG485283	at|chr4:9508031-9508090	0		672	TTTAGATGGAAGATCTTCACGCTGGAAGTTGAAGGAACAGAAAACCAGATGATCCGTCTT	463	0	A_84_P798145	EG485283	EG485283	ug|AYASQ45TR pooled cDNA populations Arabidopsis thaliana cDNA, mRNA sequence [EG485283]	1361.5	295.648	8.23579	1	8.235789e+000	8.203198e+000	1	0	65	4.573846e+001	44	1.105000e+001	1.186080e+001	27	2.066667e+001	20	5.857277e+000	6.301050e+000	0	0	0	0	0	0	0	1.8169	7.2044	0	0.512951	1	0	43.9216	5.85728	1	0	43.9216	57.5363	57.5363	38.3931	0.878243	20.6667	5.85728	0	9.99269	1	0
DATA	636	8	41	tc|TC292217	at|chr4:16062189-16062130	0		735	AGTTTGCCAGTCGGATCTTGCAATCTTGCTCTTCCTTTGTGGGCACCACAAGGTAAAATT	465	0	A_84_P84109	TC292217	TC292217	tc|NM_119487 transferase, transferring glycosyl groups {Arabidopsis thaliana} (exp=-1; wgp=0; cg=0), partial (42%) [TC292217]	1386.5	295.648	0	1	4.285705e+001	9.278090e+000	3	0	63	8.138095e+001	83	2.482028e+001	2.557485e+001	33	1.906061e+001	18	6.358751e+000	7.413000e+000	0	0	0	0	0	0	0	37.5092	8.12033	1	2.75897e-027	1	1	43.8718	6.35875	1	0	43.8718	57.5363	57.5363	74.0355	0.875216	19.0606	6.35875	0	45.6624	0	0
DATA	637	8	42	tair|AT5G36228.1|ref|NM_001036896|ug|EF182917	at|chr5:14290256-14290315	0		1677	GGCTGGGTTTTGAAGATTCTGGAATCAAGAAATGAAGATGAACTGCGGACAAATCAGTTT	467	0	A_84_P768007	AT5G36228	AT5G36228.1	tair|nucleic acid binding / zinc ion binding [AT5G36228.1]	1412.39	295.931	0	1	1.043207e+001	8.324300e+000	1	0	63	5.293651e+001	53	1.465173e+001	1.482600e+001	25	1.956000e+001	18	5.635305e+000	6.671700e+000	0	0	0	0	0	0	0	9.09746	7.25934	1	0.00128989	1	0	43.8391	5.63531	1	0	43.8391	53.8203	53.8203	45.5911	0.872066	19.56	5.63531	0	17.2488	1	0
DATA	638	8	43	ta|TA38035_3702	at|chr3:23454554-23454702	0		3060	ATGTAAATTCATCTTCCTTGTCATCTTGGAAAACGAAGGTTTCAGCGTCGATGGGTCGAG	469	0	A_84_P822739	TA38035_3702	TA38035_3702	Unknown	1437.5	296	8.3232	1	8.323203e+000	8.299541e+000	3	0	59	4.771186e+001	46	1.143807e+001	1.037820e+001	35	2.231429e+001	23	5.582385e+000	6.671700e+000	0	0	0	0	0	0	0	3.86291	7.21246	0	0.165351	1	0	43.849	5.58239	1	0	43.849	54.1152	54.1152	40.3665	0.86902	22.3143	5.58239	0	12.0643	1	0
DATA	639	8	44	tc|NP229959	at|chr1:11014979-11014643	0		2022	GACATTGTTTTGTTCATGAAATTTGCGTCTAATCCGCTCCATCACTCTATTGGCCTAACT	471	0	A_84_P841765	NP229959	NP229959	tc|GB|AC000107.2|AAF98190.1 F17F8.20 [NP229959]	1463	296	8.35279	1	8.352795e+000	8.317573e+000	2	1	66	4.463636e+001	45	1.112120e+001	1.037820e+001	26	2.253846e+001	21	5.735718e+000	6.671700e+000	0	0	0	0	0	0	0	0.772199	7.20253	0	0.780831	1	0	43.8642	5.73572	1	0	43.8642	54.9904	54.9904	37.291	0.865941	22.5385	5.73572	0	9.03757	1	0
DATA	640	8	45	tair|AT5G20660.1|ref|NM_122073|ta|TA45764_3702|tc|TC292651	at|chr5:6986667-6986726	0		430	ACATGTTAAAGCTTTGACTCAGTTTGGTCCTCATCCTGTTTCTTCTGATGCTCTTGTCCA	473	0	A_84_P829061	AT5G20660	AT5G20660.1	tair|24 kDa vacuolar protein, putative [AT5G20660.1]	1487.4	296.147	0	1	2.134570e+002	2.291905e+001	1	0	64	2.281094e+002	221.5	5.735496e+001	5.448555e+001	28	2.253571e+001	20.5	8.112552e+000	8.339625e+000	0	0	0	0	0	0	0	184.217	19.7795	1	2.35224e-108	1	1	43.8925	8.11255	1	0	43.8925	48.5334	48.5334	220.764	0.863016	22.5357	8.11255	0	192.562	0	0
DATA	641	8	46	tair|AT1G80650.1|ref|NM_106713|ta|TA46259_3702|tc|TC295300	at|chr1:30320358-30320417	0		535	ATTAGAGATTCTTCAGGGAAAACTGTTTTGGAGTGTTTTGGGGATCCCAGACGCAAAAAG	475	0	A_84_P23791	RTL1	AT1G80650.1	tair|RTL1 (RNASE THREE-LIKE PROTEIN 1); double-stranded RNA binding [AT1G80650.1]	1512.85	296.136	0	1	3.541368e+003	3.542358e+002	0	0	66	3.089515e+003	2932	6.430002e+002	7.021964e+002	29	2.341379e+001	23	7.198796e+000	7.413000e+000	0	0	0	0	0	0	0	3045.6	304.646	1	3.43232e-279	1	1	43.9103	7.1988	1	0	43.9103	46.1809	46.1809	3082.17	0.860008	23.4138	7.1988	0	3054.03	0	0
DATA	642	8	47	tair|AT1G79040.1|ref|NM_106555|ug|BE038985|ta|TA25847_3702	at|chr1:29741086-29741237	0		177	TTCAAAATTGTCGCCAGTGGGTCAAGAAGATCAAGACCGACAAGCCCTTCGGAATTAACG	477	0	A_84_P805152	PSBR	AT1G79040.1	tair|PSBR (photosystem II subunit R) [AT1G79040.1]	1539.09	295.935	0	1	2.880181e+005	2.880181e+004	0	8	59	2.468657e+005	238396	1.988592e+004	-2.149029e+003	37	2.545946e+001	23	1.097875e+001	8.154300e+000	0	0	0	0	0	0	0	246822	24682.2	1	0	1	1	43.947	10.9788	1	0	43.947	54.4085	54.4085	246858	0.856966	25.4595	10.9788	0	246830	0	0
DATA	643	8	48	tair|AT2G25850.3|ref|NM_001036340|tc|TC308934	at|chr2:11032804-11032745	0		2869	ATTGTTCGATATTATGGTCCAGGTGAAATGTGGAGCTGTGCTAGTTCAATGCTTTTGCTG	479	0	A_84_P854170	AT2G25850	AT2G25850.3	tair|nucleotidyltransferase family protein [AT2G25850.3]	1563.71	295.912	0	1	1.815907e+003	1.817864e+002	0	0	66	1.595091e+003	1509.5	3.870365e+002	4.592353e+002	30	2.413333e+001	25.5	7.482086e+000	7.968975e+000	0	0	0	0	0	0	0	1551.1	155.278	1	6.96735e-238	1	1	43.9869	7.48209	1	0	43.9869	45.835	45.835	1587.75	0.854176	24.1333	7.48209	0	1559.76	0	0
DATA	644	8	49	tair|AT5G45420.1|ref|NM_123910|ta|TA36055_3702|tc|TC287720	at|chr5:18423098-18423039	0		735	GGAGATGCGGAAGGTACTAAGGAGATTTGGAGTAATGGAGAAGACATTGCATTGCTCAAT	481	0	A_84_P820862	AT5G45420	AT5G45420.1	tair|myb family transcription factor [AT5G45420.1]	1589.1	295.9	0	1	7.632094e+003	7.632563e+002	0	0	67	6.541836e+003	6341	1.502154e+003	1.726488e+003	32	2.215625e+001	21.5	7.216064e+000	9.266250e+000	0	0	0	0	0	0	0	6497.8	649.82	1	0	1	1	44.0309	7.21606	1	0	44.0309	46.8651	46.8651	6534.49	0.851379	22.1563	7.21606	0	6506.58	0	0
DATA	645	8	50	tair|AT3G22540.1|ref|NM_113153|ta|TA50338_3702|tc|TC299200	at|chr3:7984276-7984217	0		358	GAAGTTTGGTAGATCTAACACCACCAAGTTGTACTGATCCATTTTTCTTCTATTTCGCTA	483	0	A_84_P590126	AT3G22540	AT3G22540.1	tair|similar to unknown protein [Arabidopsis thaliana] (TAIR:AT4G14819.1); similar to unnamed protein product [Vitis vinifera] (GB:CAO71190.1); contains InterPro domain Protein of unknown function DUF1677, plant (InterPro:IPR012876) [AT3G22540.1]	1614.42	296.155	0	1	7.260592e+003	7.261088e+002	0	0	64	6.206016e+003	6095	1.381339e+003	1.446091e+003	34	2.141176e+001	20	5.939685e+000	5.745075e+000	0	0	0	0	0	0	0	6161.94	616.236	1	2.42092e-322	1	1	44.0784	5.93968	1	0	44.0784	47.5395	47.5395	6198.67	0.848683	21.4118	5.93968	0	6170.85	0	0
DATA	646	8	51	tair|AT4G38570.1|ref|NM_120018|ug|BX827703|ta|TA53378_3702	at|chr4:18031635-18031576	0		837	CGCTCTCTTTACTCTTGGCTTTGAGCATATTTGGTTGGTCCATCAAGCAGATCATCAATG	485	0	A_84_P838169	PIS2	AT4G38570.1	tair|PIS2 (PROBABLE CDP-DIACYLGLYCEROL--INOSITOL 3-PHOSPHATIDYLTRANSFERASE 2); phosphotransferase, for other substituted phosphate groups [AT4G38570.1]	1639.92	296.091	0	1	5.530511e+003	5.531166e+002	0	0	67	4.723463e+003	4506	9.851497e+002	1.018917e+003	26	2.296154e+001	23	6.452787e+000	5.189100e+000	0	0	0	0	0	0	0	4679.33	467.989	1	1.7364e-305	1	1	44.1284	6.45279	1	0	44.1284	47.8731	47.8731	4716.12	0.846094	22.9615	6.45279	0	4688.4	0	0
DATA	647	8	52	ta|TA39693_3702	at|chr1:4592805-4592864	0		386	TATATGCATATTGGACTACTCTTATGCAAGAGTCGAAATGGTCCTGTTGCTGCTGCGTCT	487	0	A_84_P824205	TA39693_3702	TA39693_3702	Unknown	1665.21	296.06	0	1	5.058910e+001	9.923115e+000	0	0	66	8.686364e+001	87	2.051782e+001	2.094172e+001	31	2.029032e+001	21	5.900246e+000	5.930400e+000	0	0	0	0	0	0	0	42.6801	8.37176	1	5.01774e-032	1	1	44.1835	5.90025	1	0	44.1835	45.835	45.835	79.5182	0.843662	20.2903	5.90025	0	51.9005	0	0
DATA	648	8	53	tair|AT3G17830.1|ref|NM_112664|ta|TA52366_3702|tc|NP227586	at|chr3:6103857-6103916	0		1239	ACCTTCAATCCGGGGAGACCATTGCTTTGTAGTGAAAATTTCGATCCCCAAAAAACTGAG	489	0	A_84_P841627	AT3G17830	AT3G17830.1	tair|DNAJ heat shock family protein [AT3G17830.1]	1691	296	0	1	1.605808e+003	1.608088e+002	2	0	67	1.395269e+003	1389	2.775844e+002	2.968906e+002	40	2.110000e+001	21	5.457528e+000	4.818450e+000	0	0	0	0	0	0	0	1351.03	135.295	1	1.97318e-229	1	1	44.2351	5.45753	1	0	44.2351	46.8651	46.8651	1387.92	0.841342	21.1	5.45753	0	1360.42	0	0
DATA	649	8	54	tair|AT1G65484.1|ref|NM_001124078|ug|EG520414	at|chr1:24352068-24352127	0		431	ACGAGACATTCCCAACCCTGCAAGCAAGAATATCTTAGTAGGGACTTTACAAAATCAGCA	491	0	A_84_P754651	AT1G65484	AT1G65484.1	tair|unknown protein [AT1G65484.1]	1716.38	296	0	1	7.242057e+001	1.122917e+001	2	0	63	1.050794e+002	105	2.680654e+001	2.816940e+001	34	2.108824e+001	21	5.523326e+000	6.301050e+000	0	0	0	0	0	0	0	60.7778	9.42389	1	2.62376e-047	1	1	44.3016	5.52333	1	0	44.3016	48.5334	48.5334	97.734	0.839234	21.0882	5.52333	0	70.3485	0	0
DATA	650	8	55	tair|AT4G35263.1|ref|NM_001125648	at|chr4:16776719-16776660	0		83	AGGAGTTGATTCACGTGACTATGCTTCGAATCTCTTAACATTGCCAATCTCCGTGTTTCT	493	0	A_84_P765437	AT4G35263	AT4G35263.1	tair|unknown protein [AT4G35263.1]	1742.5	296	8.63884	1	8.638836e+000	8.601913e+000	3	0	59	4.167797e+001	40	1.075982e+001	8.895600e+000	33	2.160606e+001	21	5.314717e+000	5.189100e+000	0	0	0	0	0	0	0	-2.65824	7.20211	0	0.33888	1	0	44.3362	5.31472	1	0	44.3362	54.1152	54.1152	34.3326	0.837269	21.6061	5.31472	0	7.07612	1	0
DATA	651	8	56	ug|BT025671	at|chr3:8956469-8956410	0		929	ATGCAAAGATAATAGAGATTGAAGCAATTTGGGATCTTCTGACGCCGGTGAGTAAGAGCT	495	0	A_84_P796278	BT025671	BT025671	ug|Arabidopsis thaliana [BT025671]	1767.59	296.22	8.6562	1	8.656201e+000	8.624102e+000	3	0	62	4.682258e+001	47.5	1.051233e+001	1.111950e+001	32	2.453125e+001	24.5	7.374692e+000	7.413000e+000	0	0	0	0	0	0	0	2.42832	7.2062	0	0.382175	1	0	44.3943	7.37469	1	0	44.3943	42.9674	42.9674	39.4772	0.835589	24.5313	7.37469	0	12.3482	1	0
DATA	652	8	57	tair|AT5G67370.1|ref|NM_126137|ug|AF360127|ta|TA44078_3702	at|chr5:26894956-26894897	0		997	AGACCGGTACTACCGTGCATTAGCAGGTGGTCAATACTGCAAATGGGAAGATCTTGTTAA	497	0	A_84_P50780	AT5G67370	AT5G67370.1	tair|similar to unknown protein [Arabidopsis thaliana] (TAIR:AT5G11840.1); similar to hypothetical protein [Vitis vinifera] (GB:CAN75014.1); contains InterPro domain Protein of unknown function DUF1230 (InterPro:IPR009631) [AT5G67370.1]	1792.63	296	0	1	2.337746e+004	2.337762e+003	0	0	65	1.954523e+004	19338	2.898318e+003	2.944444e+003	28	2.185714e+001	21	6.059668e+000	6.115725e+000	0	0	0	0	0	0	0	19500.8	1950.09	1	0	1	1	44.4572	6.05967	1	0	44.4572	49.8279	49.8279	19537.9	0.83417	21.8571	6.05967	0	19510.9	0	0
DATA	653	8	58	tair|AT1G79910.1|tair|AT1G79910.2|ref|NM_106640|ref|NM_001036227	at|chr1:30060921-30061056	0		557	GAAACACACTTGATCAGTTTGTGAACCCTGAGTTTGTAGAGAGATTCAAAGCAGAGCCGC	499	0	A_84_P827514	AT1G79910	AT1G79910.1	tair|similar to unknown protein [Arabidopsis thaliana] (TAIR:AT1G52315.1); similar to unnamed protein product [Vitis vinifera] (GB:CAO45916.1); contains InterPro domain Protein of unknown function DUF292, eukaryotic (InterPro:IPR005061) [AT1G79910.1]	1817.77	295.833	0	1	6.452260e+001	1.078815e+001	0	0	66	9.821212e+001	95	2.573385e+001	2.816940e+001	31	1.916129e+001	19	5.183929e+000	4.818450e+000	0	0	0	0	0	0	0	53.7476	8.98657	1	1.21563e-041	1	1	44.4645	5.18393	1	0	44.4645	44.4243	44.4243	90.8667	0.833004	19.1613	5.18393	0	64.026	0	0
DATA	654	8	59	tair|AT5G40480.1|ref|NM_123412|tc|NP230503	at|chr5:16240967-16241026	0		5642	ATCAGTGATCATCTTGATGAAAGTGATAGATCGACAAGTGCCCACAGGAGCTACTGGAAC	501	0	A_84_P766274	EMB3012	AT5G40480.1	tair|EMB3012 (EMBRYO DEFECTIVE 3012) [AT5G40480.1]	1843.59	296.092	0	1	5.447193e+003	5.447880e+002	1	0	63	4.577000e+003	4419	8.413300e+002	8.469353e+002	23	2.265217e+001	23	6.057367e+000	5.559750e+000	0	0	0	0	0	0	0	4532.49	453.306	1	1.55594e-303	1	1	44.5089	6.05737	1	0	44.5089	49.1849	49.1849	4569.65	0.832078	22.6522	6.05737	0	4542.97	0	0
DATA	655	8	60	tc|TC305074	at|chr1:6809488-6809547	0		2908	AAGTGGTGTGGGAGTAAAACGGAAAGGAATCTCCGGTGACAAACTTGGTAACTGAAAAAC	503	0	A_84_P850443	TC305074	TC305074	tc|Q9FXG6_ARATH (Q9FXG6) F6F9.27 protein (RING finger family protein), complete [TC305074]	1869.5	296	0	1	9.613761e+000	8.714769e+000	6	0	56	5.250000e+001	51	1.309268e+001	1.352873e+001	31	2.416129e+001	24	7.483746e+000	6.671700e+000	0	0	0	0	0	0	0	7.99385	7.24634	1	0.00451833	1	0	44.5061	7.48375	1	0	44.5061	54.1152	54.1152	45.1546	0.831501	24.1613	7.48375	0	18.6309	1	0
DATA	656	8	61	tair|AT3G43550.1|ref|NM_114223|tc|NP205395|ta|DQ446726	at|chr3:15459623-15459682	0		0	ATGAAGCTTCAAATTATATGGCTCGCTTTGGTTTTAATCGCCGTTGAGACTTATGCAGTT	505	0	A_84_P596406	AT3G43550	AT3G43550.1	tair|carboxylesterase/ lipase [AT3G43550.1]	1894.28	295.632	8.70079	1	8.700786e+000	8.666872e+000	4	0	60	4.646667e+001	44	9.810867e+000	9.822225e+000	29	2.175862e+001	21	5.159285e+000	3.706500e+000	0	0	0	0	0	0	0	1.98012	7.20483	0	0.475894	1	0	44.4865	5.15929	1	0	44.4865	41.8414	41.8414	39.1213	0.831307	21.7586	5.15929	0	12.7667	1	0
DATA	657	8	62	tair|AT3G29300.1|ref|NM_113855|tc|NP301222	at|chr3:11248752-11248811	0		504	ATCGAAGTTTCAACGCCAACATTAACTCCAATGAAGGATCTACCTGAAAAGGCATGCTCT	507	0	A_84_P546611	AT3G29300	AT3G29300.1	tair|unknown protein [AT3G29300.1]	1919.29	296.185	0	1	5.999671e+001	1.053739e+001	0	0	65	9.433846e+001	91	2.349819e+001	2.223900e+001	24	1.945833e+001	20	4.501006e+000	5.189100e+000	0	0	0	0	0	0	0	49.8815	8.76082	1	2.24104e-038	1	1	44.457	4.50101	1	0	44.457	45.4864	45.4864	86.9931	0.831403	19.4583	4.50101	0	60.8014	0	0
DATA	658	8	63	ug|BP625456	at|chr4:10017120-10017274	0		349	TCATCTCCATGATCAAACTGCTCTCCAATAAATGCAAGCAAAGTGTAGAGCCAGCTCTTA	509	0	A_84_P795100	EIF4E	BP625456	ug|BP625456 RAFL17 Arabidopsis thaliana cDNA clone RAFL17-43-O03 3', mRNA sequence [BP625456]	1945.5	296	0	1	1.790347e+002	1.988643e+001	2	1	59	1.933729e+002	193	3.685989e+001	4.151280e+001	28	2.067857e+001	21	5.185832e+000	4.818450e+000	0	0	0	0	0	0	0	148.954	16.5452	1	7.74649e-096	1	1	44.4187	5.18583	1	0	44.4187	54.1152	54.1152	186.027	0.831985	20.6786	5.18583	0	160.026	0	0
DATA	659	8	64	tair|AT3G42770.1|ref|NM_114145|tc|NP208455	unmapped	0		1378	CACTTGAGGACTTTGCAATACATATCAAGTCATTCAGGAGGAAAGCAAGAAGTGAAAACG	511	0	A_84_P593269	AT3G42770	AT3G42770.1	tair|F-box family protein [AT3G42770.1]	1969.81	296.463	8.68432	1	8.684323e+000	8.647205e+000	2	0	64	4.168750e+001	42	9.609643e+000	9.636900e+000	26	1.984615e+001	19	5.371721e+000	4.262475e+000	0	0	0	0	0	0	0	-2.72788	7.20211	0	0.326419	1	0	44.4154	5.37172	1	0	44.4154	45.835	45.835	34.3421	0.832883	19.8462	5.37172	0	8.51339	1	0
DATA	660	8	65	tair|AT2G38120.1|ref|NM_129368|ta|TA31026_3702|ta|AA586160	at|chr2:15983943-15984002	0		1819	GTGTTCGTATACGTGAAGGGAGTAAAAGTCACGAAAATAGTGTACTTTTTACACACCCCT	513	0	A_84_P107652	AUX1	AT2G38120.1	tair|AUX1 (AUXIN RESISTANT 1); amino acid transmembrane transporter/ transporter [AT2G38120.1]	1995.76	296.029	0	1	1.281675e+004	1.281704e+003	0	0	65	1.073874e+004	10496	1.916154e+003	2.304702e+003	32	1.931250e+001	19	4.059537e+000	2.594550e+000	0	0	0	0	0	0	0	10694.4	1069.46	1	0	1	1	44.3599	4.05954	1	0	44.3599	46.1809	46.1809	10731.4	0.834407	19.3125	4.05954	0	10705.8	0	0
DATA	661	8	66	tair|AT2G47730.1|ref|NM_180148|ug|BX842448|ug|DQ069797	at|chr2:19565982-19566041	0		450	TAACGTATGGCTTCAAGTTGAAGGTCAACAGTTTGACCCTAACGCCTCTAAGCTTGCCTT	515	0	A_84_P18196	ATGSTF8	AT2G47730.1	tair|ATGSTF8 (GLUTATHIONE S-TRANSFERASE 8); glutathione transferase [AT2G47730.1]	2021.35	295.914	0	1	2.737154e+004	2.737167e+003	0	0	64	2.293781e+004	22462.5	2.939461e+003	3.356792e+003	30	2.023333e+001	19	5.940413e+000	6.671700e+000	0	0	0	0	0	0	0	22893.5	2289.37	1	0	1	1	44.274	5.94041	1	0	44.274	49.5074	49.5074	22930.5	0.836399	20.2333	5.94041	0	22905.1	0	0
DATA	662	8	67	tair|AT5G56330.1|ref|NM_125016|tc|NP237653|ta|DR372762	at|chr5:22833050-22833332	0		937	ACGATGCTTCAGATTCAAATGCCAGGCCGCTTCAAGCAGTCAATAAGCGCAAGGTATATT	517	0	A_84_P15017	AT5G56330	AT5G56330.1	tair|carbonic anhydrase family protein [AT5G56330.1]	2047	296	0	1	1.037411e+001	8.647307e+000	0	0	69	5.289855e+001	52	1.325779e+001	1.334340e+001	26	2.361538e+001	24.5	7.652853e+000	6.486375e+000	0	0	0	0	0	0	0	8.70318	7.25451	1	0.00204613	1	0	44.1954	7.65285	1	0	44.1954	54.9904	54.9904	45.5531	0.838933	23.6154	7.65285	0	20.3464	1	0
DATA	663	8	68	tair|AT3G61560.1|tair|AT3G61560.2|ref|NM_001035836|ref|NM_116021	at|chr3:22790083-22790142	0		787	GGTGTTTGATGAGAAGGTTCTTTCTAAGCTTCCTGTTGCTTCCCTTAAGGCAAAGTTGGG	519	0	A_84_P541342	AT3G61560	AT3G61560.1	tair|reticulon family protein (RTNLB6) [AT3G61560.1]	2072	296	0	1	3.220124e+003	3.221260e+002	0	0	69	2.755435e+003	2612	5.126778e+002	5.470794e+002	37	2.229730e+001	21	7.233659e+000	6.671700e+000	0	0	0	0	0	0	0	2711.3	271.226	1	4.51361e-272	1	1	44.1317	7.23366	1	0	44.1317	50.1463	50.1463	2748.09	0.841987	22.2973	7.23366	0	2723.1	0	0
DATA	664	8	69	tair|AT5G53350.1|ref|NM_124714|ta|TA26710_3702|ta|TA26720_3702	at|chr5:21664670-21664729	0		1842	GGATCGGATGGAGAAACTGAAGTGGAGGCAGAGATTCCATCTGTTGTAGCAAGTATGTAA	521	0	A_84_P20682	CLPX	AT5G53350.1	tair|CLPX (Clp protease regulatory subunit X); ATPase [AT5G53350.1]	2096.91	296.104	0	1	2.899150e+004	2.899163e+003	1	0	66	2.455995e+004	23785.5	3.664899e+003	4.080856e+003	32	2.393750e+001	26	7.197390e+000	5.559750e+000	0	0	0	0	0	0	0	24515.9	2451.6	1	0	1	1	44.04	7.19739	1	0	44.04	46.8651	46.8651	24552.6	0.845624	23.9375	7.19739	0	24527.8	0	0
DATA	665	8	70	tair|AT4G36925.1|ref|NM_148405	at|chr4:17404309-17404368	0		332	AGGAAGAATTCTGCTTGTTTTAAGCTTCTTTCACCTTCGGTTTATCCCCATGTTTTTTGC	523	0	A_84_P583222	AT4G36925	AT4G36925.1	tair|similar to unknown protein [Arabidopsis thaliana] (TAIR:AT2G24945.1) [AT4G36925.1]	2123.5	296	0	1	4.102817e+002	4.189344e+001	0	2	60	3.928500e+002	390	7.490374e+001	5.670945e+001	27	2.255556e+001	24	5.556239e+000	5.189100e+000	0	0	0	0	0	0	0	348.845	35.6202	1	9.05482e-147	1	1	44.0054	5.55624	1	0	44.0054	54.1152	54.1152	385.505	0.850256	22.5556	5.55624	0	360.971	0	0
DATA	666	8	71	tair|AT4G32920.1|ref|NM_119446|ta|TA48239_3702|tc|TC289700	at|chr4:15887688-15887629	0		4766	ACCACCCTATATGCAAGGTTGTGGTACTGAATTATAATGTTGTAGAGAATAATAGCCTAT	525	0	A_84_P198054	AT4G32920	AT4G32920.1	tair|glycine-rich protein [AT4G32920.1]	2147.94	296.031	0	1	4.824099e+002	4.897056e+001	0	1	68	4.565294e+002	449	7.959196e+001	8.117235e+001	33	2.136364e+001	22	5.011351e+000	5.930400e+000	0	0	0	0	0	0	0	412.556	41.8796	1	5.77193e-157	1	1	43.9731	5.01135	1	0	43.9731	45.835	45.835	449.184	0.855199	21.3636	5.01135	0	424.878	0	0
DATA	667	8	72	tair|AT1G61010.1|tair|AT1G61010.3|tair|AT1G61010.2|ref|NM_104782	at|chr1:22478716-22478657	0		2055	AGGTAGAGAGTGAGCATTCAGGTCTTAAGGAAAGAGTGAGAGTAGCTTTTGAGCGGATTC	527	0	A_84_P23760	CPSF73-I	AT1G61010.1	tair|CPSF73-I; protein binding [AT1G61010.1]	2173.43	295.823	0	1	8.213432e+003	8.213858e+002	1	0	63	7.117048e+003	6791	1.270801e+003	1.275407e+003	22	1.909091e+001	18.5	5.227301e+000	5.745075e+000	0	0	0	0	0	0	0	7073.14	707.351	1	0	1	1	43.906	5.2273	1	0	43.906	49.5074	49.5074	7109.7	0.861168	19.0909	5.2273	0	7085.64	0	0
DATA	668	8	73	ug|EF183044	at|chr4:5439171-5439230	0		1232	TCATGTGATTCTTTTTTCATTGAGGCTGAGTCGAGTAGAGCTGGAGAAGAGAGAGAAGGA	529	0	A_84_P798077	EF183044	EF183044	ug|Arabidopsis thaliana clone asmbl_11795 unknown mRNA sequence [EF183044]	2199.63	296.417	8.33263	1	8.332632e+000	8.300399e+000	1	0	63	4.592063e+001	47	1.207944e+001	1.186080e+001	34	1.891176e+001	19	4.794995e+000	4.262475e+000	0	0	0	0	0	0	0	2.05649	7.20505	0	0.459077	1	0	43.8641	4.795	1	0	43.8641	39.8942	39.8942	38.5752	0.868036	18.9118	4.795	0	14.7673	1	0
DATA	669	8	74	tair|AT5G06610.1|ref|NM_120744|ug|AF370524|ta|TA43280_3702	at|chr5:2033578-2033637	0		1119	ACCACCAAGATGCTCAAAAACATTTACCAAACTACAATACATGATCGAGGCAAAACTGTA	531	0	A_84_P150678	AT5G06610	AT5G06610.1	tair|similar to unknown protein [Arabidopsis thaliana] (TAIR:AT1G27690.1); similar to unnamed protein product [Vitis vinifera] (GB:CAO23452.1); contains InterPro domain Protein of unknown function DUF620 (InterPro:IPR006873) [AT5G06610.1]	2224.13	296.246	0	1	5.551212e+002	5.611838e+001	1	1	64	5.298438e+002	526.5	9.728672e+001	9.358912e+001	25	2.184000e+001	19	9.624968e+000	1.111950e+001	0	0	0	0	0	0	0	485.988	49.1296	1	6.07986e-167	1	1	43.8553	9.62497	1	0	43.8553	46.1809	46.1809	522.498	0.875464	21.84	9.62497	0	498.942	0	0
DATA	670	8	75	tair|AT3G06660.1|ref|NM_111546|ta|TA44949_3702|tc|TC286742	at|chr3:2104812-2104871	0		1654	GCTTAACTCTTGTCCAATTGACCTTTACATTTCAGTTTACTTGATATCCATATCCAACAG	533	0	A_84_P263540	AT3G06660	AT3G06660.1	tair|PAPA-1-like family protein / zinc finger (HIT type) family protein [AT3G06660.1]	2249.7	296.029	0	1	6.853140e+003	6.853624e+002	0	0	65	6.103323e+003	5892	1.096586e+003	1.231299e+003	22	1.940909e+001	19	4.963285e+000	4.818450e+000	0	0	0	0	0	0	0	6059.48	605.991	1	2.5889e-321	1	1	43.8414	4.96329	1	0	43.8414	46.1809	46.1809	6095.98	0.884191	19.4091	4.96329	0	6072.69	0	0
DATA	671	8	76	tair|AT1G27210.1|ref|NM_102483|ta|TA37679_3702|tc|NP221412	at|chr1:9455822-9455763	0		1909	AAGAGATCACGAAGAGACCAGTTCCAAGACTGTATGCATACAACACTACAGAAACCAACC	535	0	A_84_P18645	AT1G27210	AT1G27210.1	tair|binding [AT1G27210.1]	2275.28	296.11	0	1	1.355165e+004	1.355189e+003	0	0	66	1.215795e+004	11640	1.842175e+003	2.012074e+003	36	2.191667e+001	22.5	6.068066e+000	6.301050e+000	0	0	0	0	0	0	0	12114.1	1211.43	1	0	1	1	43.8325	6.06807	1	0	43.8325	49.8279	49.8279	12150.6	0.893922	21.9167	6.06807	0	12127.6	0	0
DATA	672	8	77	tair|AT3G07670.1|ref|NM_111646|ta|TA37978_3702|ta|BP608442	at|chr3:2454413-2454572	0		1447	AGGATACTGTACCGTGCTCAATACATTCTGAGGAGGAGACTGAGAGATATCAGAAGTGGT	537	0	A_84_P12654	AT3G07670	AT3G07670.1	tair|SET domain-containing protein [AT3G07670.1]	2301	296.319	0	1	5.009093e+003	5.009726e+002	1	1	63	4.576190e+003	4518	7.365416e+002	7.001578e+002	31	2.874194e+001	26	1.252722e+001	1.371405e+001	0	0	0	0	0	1	0	4532.35	453.292	1	1.56278e-303	1	1	43.8405	12.5272	1	0	43.8405	58.0869	58.0869	4568.85	0.904824	28.7419	12.5272	0	4546.11	0	0
DATA	673	8	78	ug|EG457990|tc|TC312328	at|chrM:181777-181836	0		597	ATAATGAAATCCATATAACTCTACTCCGGGTTGTGAGAACATCGTGCCTGTTGCGATTGT	539	0	A_84_P789973	EG457990	EG457990	ug|AYAWH62TF pooled cDNA populations Arabidopsis thaliana cDNA, mRNA sequence [EG457990]	2325.6	296.192	0	1	7.574676e+003	7.575084e+002	1	0	63	6.986063e+003	6542	1.378934e+003	1.348425e+003	25	3.396000e+001	29	1.836773e+001	2.001510e+001	0	0	0	0	0	1	0	6942.2	694.257	1	0	1	1	43.8623	18.3677	1	0	43.8623	48.2044	48.2044	6978.72	0.916501	33.96	18.3677	0	6956.26	0	0
DATA	674	8	79		 	66	Structural	0		1	1	DarkCorner	DarkCorner	DarkCorner		2351.36	296.53	7.77814	1	7.778136e+000	7.744891e+000	1	0	64	4.290625e+001	44	9.349847e+000	8.895600e+000	33	1.884848e+001	17	7.133202e+000	7.413000e+000	0	0	0	0	0	0	0	-0.98671	7.20211	0	0.722218	1	0	43.893	7.1332	1	0	43.893	45.835	45.835	35.5608	0.929918	18.8485	7.1332	0	13.3987	0	0
DATA	675	8	80		 	66	Structural	0		1	1	DarkCorner	DarkCorner	DarkCorner		2376.77	296.314	7.65612	1	7.656119e+000	7.623396e+000	2	0	62	3.916129e+001	39	8.907896e+000	8.710275e+000	29	2.234483e+001	22	6.019468e+000	5.930400e+000	0	0	0	0	0	0	0	-4.77108	7.20211	0	0.0871925	1	0	43.9324	6.01947	1	0	43.9324	47.2035	47.2035	31.8159	0.944738	22.3448	6.01947	0	9.95733	0	0
DATA	676	8	81		 	66	Structural	0		1	1	DarkCorner	DarkCorner	DarkCorner		2402.01	295.929	7.52615	1	7.526145e+000	7.493978e+000	2	0	67	3.567164e+001	36	8.281758e+000	8.154300e+000	44	1.972727e+001	20	5.466020e+000	6.671700e+000	0	0	0	0	0	0	0	-8.3068	7.20211	0	0.00320494	1	0	43.9784	5.46602	1	0	43.9784	46.8651	46.8651	28.3262	0.961053	19.7273	5.46602	0	6.77895	0	0
DATA	677	8	82		 	66	Structural	0		1	1	DarkCorner	DarkCorner	DarkCorner		2427.64	296.174	7.3875	1	7.387496e+000	7.355922e+000	3	0	62	3.754839e+001	37.5	9.042119e+000	9.451575e+000	35	2.042857e+001	20	6.572159e+000	7.413000e+000	0	0	0	0	0	0	0	-6.48733	7.20211	0	0.0205824	1	0	44.0357	6.57216	1	0	44.0357	46.8651	46.8651	30.203	0.97909	20.4286	6.57216	0	8.96875	0	0
DATA	678	8	83		 	66	Structural	0		1	1	DarkCorner	DarkCorner	DarkCorner		2452.78	296.438	7.24345	1	7.243451e+000	7.212492e+000	0	0	65	3.744615e+001	36	9.375885e+000	8.895600e+000	33	1.884848e+001	18	5.529021e+000	4.447800e+000	0	0	0	0	0	0	0	-6.6408	7.20211	0	0.0178233	1	0	44.087	5.52902	1	0	44.087	48.8603	48.8603	30.1007	0.998561	18.8485	5.52902	0	9.18024	0	0
DATA	679	8	84		 	66	Structural	0		1	1	DarkCorner	DarkCorner	DarkCorner		2478.77	296.469	7.08565	1	7.085645e+000	7.055361e+000	3	0	64	3.681250e+001	37	9.128492e+000	1.000755e+001	29	1.875862e+001	18	4.925554e+000	6.671700e+000	0	0	0	0	0	0	0	-7.33153	7.20211	0	0.00905179	1	0	44.144	4.92555	1	0	44.144	45.1352	45.1352	29.4671	1.0208	18.7586	4.92555	0	8.88182	0	0
DATA	680	8	85		 	66	Structural	0		1	1	DarkCorner	DarkCorner	DarkCorner		2504.05	296.587	6.92446	1	6.924456e+000	6.894860e+000	0	0	64	4.020313e+001	38	1.081472e+001	1.204613e+001	380	1.817105e+001	18	5.035987e+000	5.930400e+000	0	0	0	0	0	0	0	-4.00891	7.20211	0	0.15005	1	0	44.212	5.03599	1	0	44.212	49.1849	49.1849	32.8577	1.04456	18.1711	5.03599	0	12.6043	0	0
DATA	681	9	1		 	66	Structural	0		1	1	DarkCorner	DarkCorner	DarkCorner		358.418	303.427	7.20079	1	7.200793e+000	7.170016e+000	3	0	61	4.154098e+001	40	1.043484e+001	1.037820e+001	350	1.875143e+001	18	5.449264e+000	5.189100e+000	0	0	0	0	0	0	0	-2.21464	7.20211	0	0.425346	1	0	43.7556	5.44926	1	0	43.7556	57.5363	57.5363	34.1956	1.00448	18.7514	5.44926	0	10.1698	0	0
DATA	682	9	2		 	66	Structural	0		1	1	DarkCorner	DarkCorner	DarkCorner		383.243	303.297	7.24895	1	7.248949e+000	7.217966e+000	1	0	63	3.668254e+001	36	8.711922e+000	8.895600e+000	31	1.832258e+001	18	6.273686e+000	5.930400e+000	0	0	0	0	0	0	0	-7.31458	7.20211	0	0.00920889	1	0	43.9971	6.27369	1	0	43.9971	48.8603	48.8603	29.3371	0.997803	18.3226	6.27369	0	5.07049	0	0
DATA	683	9	3		 	66	Structural	0		1	1	DarkCorner	DarkCorner	DarkCorner		409	303.455	7.29607	1	7.296066e+000	7.264882e+000	0	0	62	3.825806e+001	38	7.871791e+000	7.783650e+000	34	2.273529e+001	23	7.593094e+000	8.710275e+000	0	0	0	0	0	0	0	-5.93324	7.20211	0	0.0339173	1	0	44.1913	7.59309	1	0	44.1913	55.8519	55.8519	30.9127	0.99136	22.7353	7.59309	0	6.39861	0	0
DATA	684	9	4		 	66	Structural	0		1	1	DarkCorner	DarkCorner	DarkCorner		433.94	303.119	7.3378	1	7.337803e+000	7.306441e+000	1	0	65	4.092308e+001	40	9.520221e+000	8.154300e+000	26	2.234615e+001	22	7.155095e+000	6.857025e+000	0	0	0	0	0	0	0	-3.47296	7.20211	0	0.212005	1	0	44.396	7.1551	1	0	44.396	46.8651	46.8651	33.5777	0.985721	22.3462	7.1551	0	8.83857	0	0
DATA	685	9	5		 	66	Structural	0		1	1	DarkCorner	DarkCorner	DarkCorner		459.582	303.427	7.37886	1	7.378865e+000	7.347327e+000	4	0	60	3.760000e+001	36	9.373963e+000	7.413000e+000	31	2.025806e+001	21	3.932495e+000	4.077150e+000	0	0	0	0	0	0	0	-6.96036	7.20211	0	0.0131061	1	0	44.5604	3.93249	1	0	44.5604	57.5363	57.5363	30.2546	0.980236	20.2581	3.93249	0	5.28092	0	0
DATA	686	9	6		 	66	Structural	0		1	1	DarkCorner	DarkCorner	DarkCorner		485.053	303.355	7.4163	1	7.416301e+000	7.384603e+000	0	0	65	3.773846e+001	37	8.474736e+000	8.154300e+000	34	1.991176e+001	19.5	5.059450e+000	4.447800e+000	0	0	0	0	0	0	0	-6.97279	7.20211	0	0.0129475	1	0	44.7113	5.05945	1	0	44.7113	49.1849	49.1849	30.3931	0.975288	19.9118	5.05945	0	5.19934	0	0
DATA	687	9	7		 	66	Structural	0		1	1	DarkCorner	DarkCorner	DarkCorner		510.451	302.944	7.45062	1	7.450625e+000	7.418780e+000	1	0	63	3.946032e+001	37	9.777897e+000	9.636900e+000	40	1.980000e+001	19	5.520126e+000	4.818450e+000	0	0	0	0	0	0	0	-5.38901	7.20211	0	0.053709	1	0	44.8493	5.52013	1	0	44.8493	48.2044	48.2044	32.1149	0.970795	19.8	5.52013	0	6.71409	0	0
DATA	688	9	8	ug|EG457338	at|chr1:12005303-12005362	0		527	CACCGTTCTCCTCCGGTTTAGTAATGGGATCTTGGGGAGCACTTTCTTCAATTATTACTC	541	0	A_84_P797556	EG457338	EG457338	ug|AYAVW60TF pooled cDNA populations Arabidopsis thaliana cDNA, mRNA sequence [EG457338]	536	303.455	0	1	3.624831e+003	3.625597e+002	1	1	60	3.548150e+003	3372.5	6.869875e+002	7.097947e+002	30	2.213333e+001	21.5	8.838526e+000	1.019287e+001	0	0	0	0	0	0	0	3503.17	350.391	1	9.23242e-288	1	1	44.9755	8.83853	1	0	44.9755	55.8519	55.8519	3540.8	0.966438	22.1333	8.83853	0	3515.19	0	0
DATA	689	9	9	tair|AT3G44470.2|ug|EG431983|ta|DQ446731	at|chr3:16095806-16095747	0		542	CTCGTGCTCGTCCAAGGCGGAAGTTTACTTTATCCAACAACTTCTTTTTTGATAGTACGC	543	0	A_84_P761961	AT3G44470	AT3G44470.2	tair|transposable element gene [AT3G44470.2]	560.917	303.167	0	1	2.932775e+001	8.035948e+000	0	0	66	7.331818e+001	73	1.719943e+001	1.908847e+001	35	1.931429e+001	19	6.663206e+000	7.042350e+000	0	0	0	0	0	0	0	28.2319	7.73569	1	1.28294e-018	1	0	45.0863	6.66321	1	0	45.0863	46.8651	46.8651	65.9728	0.962635	19.3143	6.66321	0	40.1649	0	0
DATA	690	9	10		 	1028	E1A	0		44	1	(+)E1A_r60_3	E1A_r60_3	E1A_r60_3		586.532	303.339	7.54292	1	7.542922e+000	7.510683e+000	1	0	64	4.506250e+001	44	1.073472e+001	1.130482e+001	25	2.444000e+001	24	9.734304e+000	1.111950e+001	0	0	0	0	0	0	0	-0.11675	7.20211	0	0.966441	1	0	45.1793	9.7343	1	0	45.1793	44.0646	44.0646	37.7171	0.958916	24.44	9.7343	0	11.7123	1	0
DATA	691	9	11	tair|AT3G59290.1|ref|NM_115791|ta|TA45515_3702|tc|TC280614	at|chr3:21928213-21928272	0		3081	TTTCCATGGGAATGAACCAGAACTATCCCATGGGAATGAACCAAAACTATCCAATGGGAA	545	0	A_84_P23203	AT3G59290	AT3G59290.1	tair|(EPSIN3); binding [AT3G59290.1]	611.682	303.541	0	1	4.975656e+002	5.032425e+001	3	1	60	5.206833e+002	519.5	6.637936e+001	5.819205e+001	30	2.063333e+001	19	5.845619e+000	6.671700e+000	0	0	0	0	0	0	0	475.425	48.0849	1	1.32854e-165	1	1	45.2585	5.84562	1	0	45.2585	51.7088	51.7088	513.338	0.955502	20.6333	5.84562	0	487.146	0	0
DATA	692	9	12	tair|AT3G43682.1|ref|NM_148826	unmapped	0		19	TTTCTGACATAGTGCCTAGTGAGAGTATCTGCAAGCCTTCCTCTGCTTCAGCTTCTTCAT	547	0	A_84_P760484	AT3G43682	AT3G43682.1	tair|unknown protein [AT3G43682.1]	637.582	303.427	0	1	5.467189e+001	9.332307e+000	0	0	64	9.739063e+001	100.5	2.205665e+001	2.409225e+001	44	2.475000e+001	23	8.515717e+000	8.339625e+000	0	0	0	0	0	0	0	52.0618	8.88677	1	3.13227e-040	1	1	45.3288	8.51572	1	0	45.3288	57.5363	57.5363	90.0452	0.952259	24.75	8.51572	0	63.673	0	0
DATA	693	9	13	tair|AT4G12570.1|ref|NM_117327|ta|TA47548_3702|tc|TC281001	at|chr4:7448680-7448739	0		2708	CTAATGATCGTCTTCCATTGTCTCATACTTGCTTTTACCGTCTCTGTATACCGAGATACC	549	0	A_84_P23263	UPL5	AT4G12570.1	tair|UPL5 (UBIQUITIN PROTEIN LIGASE 5); ubiquitin-protein ligase [AT4G12570.1]	663	303.455	0	1	5.592496e+003	5.593010e+002	0	0	62	5.354032e+003	5039	1.405713e+003	1.479635e+003	25	2.516000e+001	25	7.475961e+000	5.930400e+000	0	0	0	0	0	0	0	5308.64	530.913	1	3.2605e-313	1	1	45.3912	7.47596	1	0	45.3912	55.8519	55.8519	5346.69	0.949244	25.16	7.47596	0	5320.14	0	0
DATA	694	9	14	tair|AT1G17520.1|ref|NM_101614|ta|TA46554_3702|tc|NP221657	at|chr1:6026080-6025550	0		622	CTTCATTGAGCAACGACAAGAAGTGCCACCAAATTTCAGGAGGATGCTTAGTTCAAGATT	551	0	A_84_P829634	AT1G17520	AT1G17520.1	tair|DNA-binding protein, putative [AT1G17520.1]	687.716	303.216	0	1	9.917392e+002	9.946540e+001	1	0	63	9.841270e+002	938	2.365104e+002	2.305443e+002	33	1.987879e+001	19	5.278243e+000	4.447800e+000	0	0	0	0	0	0	0	938.686	94.1445	1	3.75337e-207	1	1	45.4409	5.27824	1	0	45.4409	48.8603	48.8603	976.782	0.946505	19.8788	5.27824	0	950.081	0	0
DATA	695	9	15	tair|AT1G36745.1|ref|NM_148514	at|chr1:13912699-13912758	0		201	CTGATGTATTTGAGGGTTAAGCATTTTGGGAGATTTATAGCGGTCAGGTGGCTCGCTGAA	553	0	A_84_P524103	AT1G36745	AT1G36745.1	tair|unknown protein [AT1G36745.1]	713.333	303.349	7.66412	1	7.664116e+000	7.638693e+000	1	0	65	4.863077e+001	48	1.226475e+001	1.186080e+001	37	2.105405e+001	21	5.060445e+000	5.189100e+000	0	0	0	0	0	0	0	3.15824	7.20903	0	0.25616	1	0	45.4725	5.06045	1	0	45.4725	44.4243	44.4243	41.2854	0.943752	21.0541	5.06045	0	14.4234	1	0
DATA	696	9	16	tair|AT2G26630.1|tc|NP456849	unmapped	0		0	ATGGTTGCGGCAGACGCAGCTTGGTCATCGACAAATTTTTTCATCCACAAATTTGTTAAT	555	0	A_84_P209398	AT2G26630	AT2G26630.1	tair|transposable element gene [AT2G26630.1]	739.333	303.5	7.68588	1	7.685881e+000	7.653031e+000	3	0	63	3.861905e+001	39	1.049490e+001	9.266250e+000	35	2.025714e+001	20	5.265553e+000	4.818450e+000	0	0	0	0	0	0	0	-6.86269	7.20211	0	0.0144132	1	0	45.4817	5.26555	1	0	45.4817	57.5363	57.5363	31.2736	0.94108	20.2571	5.26555	0	4.25509	1	0
DATA	697	9	17	tair|AT2G35860.1|ref|NM_179922|ta|TA33813_3702|ta|TA33814_3702	at|chr2:15068833-15068892	0		1377	AAATTGATGGAGGTAGCTTGTAGAATGATGGGGTCACGGTTTATTCCGTGTCAGTGATTT	557	0	A_84_P94769	FLA16	AT2G35860.1	tair|FLA16 (FASCICLIN-LIKE ARABINOGALACTAN PROTEIN 16 PRECURSOR) [AT2G35860.1]	763.643	302.871	0	1	1.538687e+004	1.538706e+003	0	0	65	1.449014e+004	13479	3.859259e+003	4.056394e+003	21	1.933333e+001	20	5.285199e+000	4.447800e+000	0	0	0	0	0	0	0	14444.6	1444.48	1	0	1	1	45.5002	5.2852	1	0	45.5002	46.8651	46.8651	14482.8	0.938764	19.3333	5.2852	0	14455.6	0	0
DATA	698	9	18	tair|AT5G57565.1|tair|AT5G57565.2|ref|NM_203223|ref|NM_001125982	at|chr5:23327770-23327829	0		198	ACGCTAAAACTCTCATACCCAATCGCAAAAGAGAATGAAGAAGAAGCTCCAGCGTCTAAA	559	0	A_84_P858164	AT5G57565	AT5G57565.1	tair|protein kinase family protein [AT5G57565.1]	789.257	303.443	0	1	9.133096e+002	9.165434e+001	0	0	66	9.005909e+002	829.5	2.350218e+002	2.461116e+002	35	1.897143e+001	20	4.718460e+000	5.189100e+000	0	0	0	0	0	0	0	855.091	85.8119	1	1.89844e-201	1	1	45.4997	4.71846	1	0	45.4997	46.8651	46.8651	893.246	0.936256	18.9714	4.71846	0	865.952	0	0
DATA	699	9	19	tair|AT2G19830.1|ref|NM_127541|ta|TA34591_3702|ta|CNS0A9L1	at|chr2:8565485-8565331	0		586	GGCTCCATTTGGGGCTAATGATTTTGATGAGGATGAATTGGAAGCAGAACTTGACGAACT	561	0	A_84_P15332	SNF7.2	AT2G19830.1	tair|SNF7.2 [AT2G19830.1]	815.418	303.427	0	1	1.175461e+004	1.175487e+003	1	1	62	1.102224e+004	10711.5	2.337863e+003	2.240950e+003	38	2.171053e+001	21.5	7.392136e+000	9.080925e+000	0	0	0	0	0	0	0	10976.8	1097.7	1	0	1	1	45.4852	7.39214	1	0	45.4852	57.5363	57.5363	11014.9	0.933825	21.7105	7.39214	0	10987.5	0	0
DATA	700	9	20	tair|AT5G06670.1|ref|NM_120750	at|chr5:2048310-2048251	0		2912	AGGAGCTGCTAATTCAGGTTTGTCTGATTCAGTATCAGAGACAAGAATCGAGCATTTTGG	563	0	A_84_P22451	AT5G06670	AT5G06670.1	tair|kinesin motor protein-related [AT5G06670.1]	839.942	303.232	0	1	3.155043e+003	3.155990e+002	0	0	66	2.984742e+003	2799.5	6.998435e+002	7.477864e+002	34	2.188235e+001	21	6.953372e+000	6.486375e+000	0	0	0	0	0	0	0	2939.26	294.014	1	5.15038e-277	1	1	45.4872	6.95337	1	0	45.4872	46.5243	46.5243	2977.4	0.931605	21.8824	6.95337	0	2949.86	0	0
DATA	701	9	21	tair|AT1G35700.1	at|chr1:13217909-13217968	0		81	ACAATGTATTCAAATGAAAAACAATGATTCAAGGTCCCAACGGTACTCCCTACGCCAGTG	565	0	A_84_P751321	AT1G35700	AT1G35700.1	tair|pseudogene, putative ubiquitin-conjugating enzyme, similar to ubiquitin-conjugating enzyme GB:CAB40394 GI:4583656 from (Guillardia theta); blastp match of 61% identity and 1.6e-34 P-value to GP [AT1G35700.1]	866.107	303.5	7.78399	1	7.783987e+000	7.756295e+000	2	0	62	4.819355e+001	48.5	1.106588e+001	1.149015e+001	37	2.578378e+001	25	8.297038e+000	8.895600e+000	0	0	0	0	0	1	0	2.73274	7.20729	0	0.325562	1	0	45.4608	8.29704	1	0	45.4608	56.9804	56.9804	40.8481	0.929219	25.7838	8.29704	0	13.1827	1	0
DATA	702	9	22	tair|AT1G60900.1|ref|NM_104771|ta|TA39897_3702|tc|NP305724	at|chr1:22430830-22430957	0		1481	GCAAGAAGAAGTCTTACTTTATGCCCAACAACAGATTGCTTTGCAGAGGCTTATGTTCCA	567	0	A_84_P13357	AT1G60900	AT1G60900.1	tair|U2 snRNP auxiliary factor large subunit, putative [AT1G60900.1]	890.676	303.254	0	1	6.329433e+003	6.329910e+002	0	0	64	5.913031e+003	5588	1.310502e+003	1.393644e+003	47	2.223404e+001	21	6.122705e+000	5.930400e+000	0	0	0	0	0	0	0	5867.61	586.805	1	2.41613e-319	1	1	45.4216	6.1227	1	0	45.4216	47.5395	47.5395	5905.69	0.927036	22.234	6.1227	0	5877.92	0	0
DATA	703	9	23	tair|AT5G45640.1|ref|NM_123932|tc|NP230897	at|chr5:18524795-18524736	0		2185	ATCGATATCGGTTTGGATGGTTTAGCTGGACCGATGGACATCATGTTGTGAGGAGTTCAA	569	0	A_84_P20654	AT5G45640	AT5G45640.1	tair|subtilase family protein [AT5G45640.1]	916.893	303.5	7.82234	1	7.822336e+000	7.788903e+000	0	0	64	4.437500e+001	43.5	1.361896e+001	1.427002e+001	29	2.027586e+001	19	5.731470e+000	5.189100e+000	0	0	0	0	0	0	0	-1.01103	7.20211	0	0.715668	1	0	45.386	5.73147	1	0	45.386	56.9804	56.9804	37.0296	0.924663	20.2759	5.73147	0	9.15385	1	0
DATA	704	9	24	tair|AT4G33940.1|ref|NM_119554|ta|TA37920_3702|tc|TC300224	at|chr4:16267658-16267717	0		891	TGTGGATAAGTTTGGTAGTAGATCATAGAAACCTCGAGAGTCGTGTGCAGTTTTACAGAC	571	0	A_84_P286620	AT4G33940	AT4G33940.1	tair|zinc finger (C3HC4-type RING finger) family protein [AT4G33940.1]	941.761	303.394	0	1	7.443939e+003	7.444348e+002	0	0	65	6.911846e+003	6486	1.678902e+003	1.856957e+003	31	2.170968e+001	22	7.417068e+000	8.895600e+000	0	0	0	0	0	0	0	6866.51	686.689	1	0	1	1	45.3371	7.41707	1	0	45.3371	47.5395	47.5395	6904.5	0.92243	21.7097	7.41707	0	6876.53	0	0
DATA	705	9	25	tc|NP281505	at|chr1:4317547-4317606	0		396	AATGCAGTTATCCATAAGCTGCTTCAGTGTGGGAAGTACTACGATGATGAAATAGCTTGG	573	0	A_84_P510716	NP281505	NP281505	tc|GB|AC025417.4|AAF88083.1 T12C24.20 [NP281505]	967.733	302.983	7.86118	1	7.861180e+000	7.827581e+000	0	0	65	4.441538e+001	43	1.395405e+001	1.408470e+001	27	2.033333e+001	21	6.101702e+000	7.413000e+000	0	0	0	0	0	0	0	-0.86717	7.20211	0	0.754703	1	0	45.2826	6.1017	1	0	45.2826	43.7019	43.7019	37.07	0.920094	20.3333	6.1017	0	9.01979	1	0
DATA	706	9	26	tc|TC292130	at|chr4:9224475-9225558	0		4485	TTCCTCGACTCAAAGCGGAAAAATAAGCTTGTGGAAGATGCATTGCTACGACGCAGGTTA	575	0	A_84_P568873	TC292130	TC292130	tc|NM_117726 amine oxidase/ oxidoreductase {Arabidopsis thaliana} (exp=-1; wgp=0; cg=0), complete [TC292130]	993.107	303.5	0	1	7.758214e+001	1.103532e+001	0	0	64	1.164219e+002	118	2.731463e+001	2.594550e+001	38	2.205263e+001	23.5	6.555160e+000	6.486375e+000	0	0	0	0	0	0	0	71.1987	10.1273	1	4.53917e-055	1	1	45.2232	6.55516	1	0	45.2232	56.9804	56.9804	109.076	0.91772	22.0526	6.55516	0	80.9376	0	0
DATA	707	9	27	ta|BP654252|tc|TC313766	unmapped	0		152	TTTATCCAGCGTATGTACCGAGAAGGTCCTTTGAGACCTTCAACCATCTCAGTATCCTTT	577	0	A_84_P862135	BP654252	BP654252	tc|CB26_ARATH (Q9XF89) Chlorophyll a-b binding protein CP26, chloroplast precursor (Light-harvesting complex II protein 5) (LHCB5) (LHCIIc), partial (86%) [TC313766]	1018.5	303.5	0	1	8.032150e+001	1.124386e+001	2	4	62	1.186774e+002	117	2.639658e+001	2.501887e+001	36	2.100000e+001	21.5	5.339877e+000	5.930400e+000	0	0	0	0	0	0	0	73.5216	10.292	1	1.06031e-056	1	1	45.1558	5.33988	1	0	45.1558	57.5363	57.5363	111.332	0.915341	21	5.33988	0	83.1194	0	0
DATA	708	9	28	tair|AT3G07620.1|ref|NM_111641|tc|NP332201	at|chr3:2433393-2433334	0		1292	CGAGGGAGTGAAGAAAGTGAAGAGGCATATTTTGGTTAATGATCCTCCAAAGAGATACGA	579	0	A_84_P248505	AT3G07620	AT3G07620.1	tair|exostosin family protein [AT3G07620.1]	1042.95	303.923	0	1	2.300455e+001	8.217110e+000	2	0	66	6.609091e+001	64	1.833595e+001	1.816185e+001	35	2.148571e+001	21	6.026273e+000	5.559750e+000	0	0	0	0	0	0	0	21.0028	7.50211	1	4.15005e-012	1	0	45.0881	6.02627	1	0	45.0881	46.5243	46.5243	58.7455	0.912986	21.4857	6.02627	0	30.462	0	0
DATA	709	9	29	tair|AT3G11220.1|ref|NM_111957|ug|AY062095|ta|TA40308_3702	at|chr3:3513795-3513736	0		1322	TTTTTCCCTCTCCATTGAGTTCTCTAAGTTCACTCACTAACCTGAGCAGTTACATTATTA	581	0	A_84_P70724	ELO1	AT3G11220.1	tair|ELO1 (ELONGATA 1) [AT3G11220.1]	1068.74	303.432	0	1	3.904893e+003	3.905694e+002	0	0	66	3.600424e+003	3390.5	8.566196e+002	9.268103e+002	31	2.151613e+001	20	5.714723e+000	5.189100e+000	0	0	0	0	0	0	0	3555.41	355.614	1	1.14553e-288	1	1	45.0114	5.71472	1	0	45.0114	48.8603	48.8603	3593.08	0.910502	21.5161	5.71472	0	3564.74	0	0
DATA	710	9	30	tair|AT3G11130.1|ref|NM_111950|ta|TA30684_3702|tc|TC297371	at|chr3:3482507-3482448	0		5432	GCTTACTAGAAGACTGTGACCGCGGAATTCTGTCGGAATGTTTCCTTGTTTTGTTTTGTT	583	0	A_84_P846600	AT3G11130	AT3G11130.1	tair|clathrin heavy chain, putative [AT3G11130.1]	1094.58	303.427	0	1	5.907127e+004	5.907132e+003	0	1	63	5.367760e+004	48205	9.641270e+003	8.773656e+003	36	2.641667e+001	26	7.530415e+000	8.339625e+000	0	0	0	0	0	1	0	53632.7	5363.27	1	0	1	1	44.9215	7.53041	1	0	44.9215	57.5363	57.5363	53670.3	0.907932	26.4167	7.53041	0	53641.9	0	0
DATA	711	9	31	tair|AT3G08910.1|ref|NM_111725|ug|AK117285|ta|TA43484_3702	at|chr3:2710502-2710443	0		961	AAGGGAACTTGAGAATCAAGTTCACTGTTAAGTTCCCATCGAGGCTAACAACAGAGCAGA	585	0	A_84_P21148	AT3G08910	AT3G08910.1	tair|DNAJ heat shock protein, putative [AT3G08910.1]	1119.71	303.262	0	1	1.807250e+003	1.809000e+002	5	0	59	1.681068e+003	1702	2.637208e+002	2.023749e+002	25	2.348000e+001	24	5.244998e+000	5.189100e+000	0	0	0	0	0	0	0	1636.25	163.784	1	3.73169e-241	1	1	44.8148	5.245	1	0	44.8148	45.1352	45.1352	1673.72	0.905383	23.48	5.245	0	1645.29	0	0
DATA	712	9	32	tair|AT3G09740.1|ref|NM_111809|ta|TA27008_3702|ta|AA605502	at|chr3:2991489-2991548	0		1114	TCTTATCTTCCTGCATCGACTTTTCTCCATGTTGTTCGTGTGCATAGATTCATCTGTCAA	587	0	A_84_P257420	SYP71	AT3G09740.1	tair|SYP71 (SYNTAXIN OF PLANTS 71) [AT3G09740.1]	1145.5	303.5	0	1	3.907961e+004	3.907969e+003	4	2	62	3.532148e+004	33857.5	7.049682e+003	7.088681e+003	36	2.386111e+001	23	5.782500e+000	3.891825e+000	0	0	0	0	0	0	0	35276.8	3527.69	1	0	1	1	44.698	5.7825	1	0	44.698	57.5363	57.5363	35314.1	0.90269	23.8611	5.7825	0	35285.7	0	0
DATA	713	9	33	tair|AT4G02005.1|ref|NR_022906|ug|BX827411|ta|CNS0A2GO	at|chr4:877114-877055	0		1687	TCCACAGTCTTGCTTTCTTTAGGAACATTCTTCAGAATCTCTAAGAGAGACCACAAGCGT	589	0	A_84_P765082	AT4G02005	AT4G02005.1	tair|other RNA [AT4G02005.1]	1170.19	302.906	0	1	5.333371e+002	5.393061e+001	2	0	64	5.246250e+002	513	1.132720e+002	1.139749e+002	27	2.133333e+001	22	5.890018e+000	5.559750e+000	0	0	0	0	0	0	0	480.049	48.5422	1	3.41498e-166	1	1	44.5756	5.89002	1	0	44.5756	45.835	45.835	517.28	0.900086	21.3333	5.89002	0	488.782	0	0
DATA	714	9	34	tair|AT2G41945.1|ref|NM_201934|ta|TA39494_3702|tc|TC301070	at|chr2:17517977-17517918	0		704	GGTCCTCTCTACTGATAATGCCATGGTATTTGATTCTTGAATATATTATACTGCTTACAC	591	0	A_84_P572206	AT2G41945	AT2G41945.1	tair|similar to unknown protein [Arabidopsis thaliana] (TAIR:AT3G04040.1); similar to unnamed protein product [Vitis vinifera] (GB:CAO23431.1) [AT2G41945.1]	1196.42	303.427	0	1	3.693158e+003	3.694031e+002	3	1	60	3.358033e+003	3224.5	7.943307e+002	7.624271e+002	27	2.107407e+001	21	6.372573e+000	7.042350e+000	0	0	0	0	0	0	0	3313.57	331.435	1	2.35693e-284	1	1	44.463	6.37257	1	0	44.463	57.5363	57.5363	3350.69	0.897219	21.0741	6.37257	0	3322.16	0	0
DATA	715	9	35	tair|AT2G24310.1|ref|NM_127993|ug|AY144110|ta|TA50273_3702	at|chr2:10352473-10352532	0		1035	TACGCGTTCAGATCTTTCCTTTTTTGTTGATATGAATGCGTCGGGGTAAAAAGAGTTGGG	593	0	A_84_P505629	AT2G24310	AT2G24310.1	tair|similar to unknown protein [Arabidopsis thaliana] (TAIR:AT5G47170.1) [AT2G24310.1]	1221.11	303.708	0	1	3.815482e+002	3.899515e+001	1	1	64	3.856250e+002	376	8.789397e+001	7.487130e+001	29	2.206897e+001	23	4.949250e+000	5.189100e+000	0	0	0	0	0	0	0	341.285	34.8801	1	1.93445e-145	1	1	44.3405	4.94925	1	0	44.3405	47.8731	47.8731	378.28	0.894473	22.069	4.94925	0	349.726	0	0
DATA	716	9	36	tair|AT1G21090.1|ref|NM_101963|ug|BX814054|ta|TA41553_3702	at|chr1:7386003-7386165	0		871	CAGCTCATCAGGTGATGATGATGACATTAACGGTGAAGCTAGGTTTGTGTTGTGTAGCCA	595	0	A_84_P16303	AT1G21090	AT1G21090.1	tair|hydroxyproline-rich glycoprotein family protein [AT1G21090.1]	1246.3	303.493	0	1	2.898784e+003	2.899910e+002	0	0	65	2.628892e+003	2509	5.912645e+002	6.056421e+002	31	2.154839e+001	22	5.714535e+000	5.559750e+000	0	0	0	0	0	0	0	2584.65	258.566	1	3.83215e-269	1	1	44.2384	5.71454	1	0	44.2384	46.8651	46.8651	2621.55	0.891634	21.5484	5.71454	0	2592.99	0	0
DATA	717	9	37	tair|AT5G09400.1|ref|NM_120977|ug|AY056263|ta|TA41376_3702	at|chr5:2918275-2918334	0		1179	TCTTCAAGAGGAATTCTATAAATGCGTGGTATGCACTTGGAGGTTGCATTCTCTGTGCTA	597	0	A_84_P839890	KUP7	AT5G09400.1	tair|KUP7 (K+ uptake permease 7); potassium ion transmembrane transporter [AT5G09400.1]	1272.5	303.5	0	1	2.678629e+002	2.798559e+001	5	2	61	2.821967e+002	281	5.351380e+001	5.040840e+001	35	1.988571e+001	20	6.172860e+000	7.042350e+000	0	0	0	0	0	0	0	238.029	24.8686	1	1.14073e-123	1	1	44.1677	6.17286	1	0	44.1677	57.5363	57.5363	274.851	0.888623	19.8857	6.17286	0	246.286	0	0
DATA	718	9	38	tair|AT1G08990.1|ref|NM_100770|ta|AA651010|ta|CNS0ABTA	at|chr1:2890654-2890712	0		1598	CGTTGAGAAGTGGAGGAAAATGGCTAAGCTCAATGGTTTTCCTGAAAATCCATTGGAAAA	599	0	A_84_P848437	PGSIP5	AT1G08990.1	tair|PGSIP5 (PLANT GLYCOGENIN-LIKE STARCH INITIATION PROTEIN 5); transferase, transferring glycosyl groups [AT1G08990.1]	1297.18	303.537	0	1	4.708116e+002	4.777815e+001	0	0	66	4.611364e+002	446.5	1.066781e+002	1.273183e+002	31	1.909677e+001	19	5.133906e+000	4.447800e+000	0	0	0	0	0	0	0	417.017	42.3191	1	1.27881e-157	1	1	44.119	5.13391	1	0	44.119	46.8651	46.8651	453.791	0.885742	19.0968	5.13391	0	425.228	0	0
DATA	719	9	39	tair|AT2G27400.1|ref|NR_022558|ug|CD534192|ta|TA51674_3702	at|chr2:11729263-11729204	0		283	CTTCCCCTCCCGTCGCCCTCTCTGTTTTTGGTATTCATTGGAATACGGAGATATATTTTC	601	0	A_84_P790201	TAS1A	AT2G27400.1	tair|TAS1A; other RNA [AT2G27400.1]	1322.62	303.237	0	1	1.180574e+003	1.183390e+002	0	0	64	1.086188e+003	1061.5	1.213618e+002	1.262063e+002	33	2.033333e+001	21	5.072393e+000	4.447800e+000	0	0	0	0	0	0	0	1042.14	104.463	1	1.51102e-213	1	1	44.0477	5.07239	1	0	44.0477	49.1849	49.1849	1078.84	0.88274	20.3333	5.07239	0	1050.29	0	0
DATA	720	9	40	tair|AT1G33870.1|ref|NM_103109|ug|BX842527|tc|NP305178	at|chr1:12301380-12301321	0		683	GAGGCTTAAGCAGAATTCTGAAGCACATGAAAGAGCGATGCGTGAGATGAGAGAAGCTAT	603	0	A_84_P22808	AT1G33870	AT1G33870.1	tair|avirulence-responsive protein, putative / avirulence induced gene protein, putative / AIG protein, putative [AT1G33870.1]	1348.58	303.427	8.22278	1	8.222777e+000	8.193346e+000	1	0	63	4.669841e+001	48	1.285105e+001	1.149015e+001	34	2.202941e+001	21.5	5.905751e+000	5.745075e+000	0	0	0	0	0	0	0	2.69091	7.20714	0	0.332997	1	0	44.0075	5.90575	1	0	44.0075	57.5363	57.5363	39.353	0.879633	22.0294	5.90575	0	10.8195	1	0
DATA	721	9	41	tair|AT3G46960.1|ref|NM_114563|ta|TA45800_3702|ta|Z26060	at|chr3:17302049-17301990	0		3956	TTCAAATGCCATAAAACGTGACATCGTCTTTGCGGCTAGTCTGTATGTGACCGGAGTGTA	605	0	A_84_P14638	AT3G46960	AT3G46960.1	tair|ATP-dependent helicase [AT3G46960.1]	1373.5	303.206	0	1	6.105334e+003	6.105886e+002	0	0	66	5.396106e+003	5193.5	1.082860e+003	1.214249e+003	24	2.304167e+001	23	6.855522e+000	5.930400e+000	0	0	0	0	0	0	0	5352.15	535.263	1	1.03151e-313	1	1	43.9563	6.85552	1	0	43.9563	46.5243	46.5243	5388.76	0.876635	23.0417	6.85552	0	5360.25	0	0
DATA	722	9	42	tair|AT1G22990.1|ref|NM_102147|ta|TA42917_3702|ta|AI993408	at|chr1:8139833-8139892	0		313	TGGGAAAAAGAAAGCTGAGCTGTGGCCGTATGTTCCATACACAATGGTGGCTTATCCATA	607	0	A_84_P14212	AT1G22990	AT1G22990.1	tair|heavy-metal-associated domain-containing protein / copper chaperone (CCH)-related [AT1G22990.1]	1399.5	303.5	0	1	1.011968e+003	1.015322e+002	5	1	62	9.278548e+002	919	1.705169e+002	1.658659e+002	36	2.169444e+001	22	6.018160e+000	6.671700e+000	0	0	0	0	0	0	0	883.936	88.6865	1	1.77698e-203	1	1	43.9186	6.01816	1	0	43.9186	57.5363	57.5363	920.509	0.873482	21.6944	6.01816	0	892.03	0	0
DATA	723	9	43	tair|AT3G29767.1	unmapped	0		2596	TTAGAGATTTCATGCAGTTTATTCCGAGTGATTTTGAGGGTTCGTCGGTGGAGTAACCAA	609	0	A_84_P758884	AT3G29767	AT3G29767.1	tair|transposable element gene [AT3G29767.1]	1424.16	303.286	0	1	5.868442e+001	1.014350e+001	1	0	64	9.498438e+001	91.5	2.208820e+001	2.094172e+001	35	2.191429e+001	23	5.124172e+000	6.301050e+000	0	0	0	0	0	0	0	51.0845	8.82988	1	2.10388e-039	1	1	43.8998	5.12417	1	0	43.8998	45.1352	45.1352	87.639	0.870496	21.9143	5.12417	0	59.2	0	0
DATA	724	9	44	ug|DQ446767	at|chr3:20757539-20757477	0		407	GAAGTTGAGTAGGATCTTAAGTGGTATATATAAGATATGGGCCTCTCCACCTATTGCCAA	611	0	A_84_P731211	AT3G55930	DQ446767	ug|Arabidopsis thaliana clone pENTR221-At3g55930 RNA splicing factor-like protein (At3g55930) mRNA, complete cds [DQ446767]	1450.29	303.369	0	1	2.669223e+001	8.722226e+000	1	0	64	6.707813e+001	66.5	1.687424e+001	1.723523e+001	33	2.178788e+001	21	5.572015e+000	7.413000e+000	0	0	0	0	0	0	0	23.151	7.56506	1	5.49964e-014	1	0	43.9271	5.57201	1	0	43.9271	45.4864	45.4864	59.7327	0.867331	21.7879	5.57201	0	31.3388	0	0
DATA	725	9	45	tair|AT4G40070.1|ref|NM_120172|ta|TA45158_3702|tc|TC290521	at|chr4:18577413-18577472	0		1001	ATCGATGGGGTTTGACTTTGTTCGTTTCGAAGTCAAACTCGGGTTCCGTTAGATCACAGA	613	0	A_84_P15793	AT4G40070	AT4G40070.1	tair|protein binding / zinc ion binding [AT4G40070.1]	1474.91	303.029	0	1	7.968309e+002	8.011754e+001	1	1	66	7.326818e+002	712.5	1.450053e+002	1.210172e+002	22	2.104545e+001	18.5	6.106026e+000	7.783650e+000	0	0	0	0	0	0	0	688.76	69.2515	1	3.16427e-188	1	1	43.9219	6.10603	1	0	43.9219	46.8651	46.8651	725.336	0.864374	21.0455	6.10603	0	696.998	0	0
DATA	726	9	46	tair|AT3G48425.1|ref|NM_114702|ta|TA49399_3702|tc|TC293888	at|chr3:17945403-17945462	0		1111	GAGTGATCATTGTCCGGTTACACTCGAGCTTTCGAAGCCATCTTCAGAAATGGAACAGAA	615	0	A_84_P23156	AT3G48425	AT3G48425.1	tair|endonuclease/exonuclease/phosphatase family protein [AT3G48425.1]	1500.12	303.418	0	1	3.615143e+003	3.616110e+002	1	0	62	3.157903e+003	3020.5	6.790881e+002	6.534559e+002	35	2.300000e+001	21	7.487244e+000	8.524950e+000	0	0	0	0	0	0	0	3113.95	311.478	1	1.50232e-280	1	1	43.9528	7.48724	1	0	43.9528	46.1809	46.1809	3150.56	0.861363	23	7.48724	0	3122.27	0	0
DATA	727	9	47	tair|AT4G09150.1|ref|NM_116984|ta|TA45175_3702|tc|TC305986	at|chr4:5833518-5833577	0		3475	GTTGGGTCCAGATTAAGTGTTTGTAGATAAGAGTCAGAACAACACACCACGTTTGTATTT	617	0	A_84_P552884	AT4G09150	AT4G09150.1	tair|T-complex protein 11 [AT4G09150.1]	1525.64	303.13	0	1	1.163185e+004	1.163215e+003	0	0	65	1.002842e+004	9630	2.346072e+003	2.353628e+003	32	2.940625e+001	25.5	1.259764e+001	1.056353e+001	0	0	0	0	0	1	0	9984.44	998.47	1	0	1	1	43.9791	12.5976	1	0	43.9791	46.8651	46.8651	10021.1	0.858371	29.4063	12.5976	0	9992.85	0	0
DATA	728	9	48	tair|AT5G16750.1|ref|NM_121681|ta|TA38515_3702|ta|AA651277	at|chr5:5504608-5504549	0		2643	CCAAAGGTAAATCGAATAAGAAGAGACTCATTGCCGAAGCACAGGGAAGCGTAATTGCAG	619	0	A_84_P17908	TOZ	AT5G16750.1	tair|TOZ (TORMOZEMBRYO DEFECTIVE); nucleotide binding [AT5G16750.1]	1551.12	303.343	0	1	7.923525e+003	7.923972e+002	1	0	64	6.822047e+003	6618.5	1.335337e+003	1.416995e+003	33	2.293939e+001	23	7.035354e+000	7.413000e+000	0	0	0	0	0	0	0	6778.03	677.842	1	0	1	1	44.0124	7.03535	1	0	44.0124	45.835	45.835	6814.7	0.855432	22.9394	7.03535	0	6786.56	0	0
DATA	729	9	49	tair|AT3G45730.1|ref|NM_114442|ug|BX825725|ta|TA44219_3702	at|chr3:16801215-16801274	0		250	TGATCTAGTCGGATCAGGGAAACAGAACAACTACGACGGAGACGGTAAGAGAGGAGGCTA	621	0	A_84_P169053	AT3G45730	AT3G45730.1	tair|unknown protein [AT3G45730.1]	1576.3	303.493	0	1	3.274176e+003	3.275266e+002	0	0	65	2.835615e+003	2686	6.348764e+002	6.360354e+002	38	2.276316e+001	22.5	7.635034e+000	9.266250e+000	0	0	0	0	0	0	0	2791.56	279.249	1	7.3854e-274	1	1	44.0514	7.63503	1	0	44.0514	46.8651	46.8651	2828.27	0.8526	22.7632	7.63503	0	2800.2	0	0
DATA	730	9	50	tair|AT1G13640.1|ref|NM_101234|ta|TA36811_3702|ta|BP585200	at|chr1:4677403-4677344	0		2109	CCGACATGAAAGAAGTTGAATGGGTTGTGTTCTTGGAGAGGTTTCAGGAGTTGCTTTACT	623	0	A_84_P11513	AT1G13640	AT1G13640.1	tair|phosphatidylinositol 3- and 4-kinase family protein [AT1G13640.1]	1601.74	303.271	0	1	9.586179e+003	9.586554e+002	1	0	63	8.190794e+003	7861	2.022747e+003	2.087501e+003	32	2.153125e+001	20	6.174789e+000	6.115725e+000	0	0	0	0	0	0	0	8146.7	814.702	1	0	1	1	44.0959	6.17479	1	0	44.0959	46.8651	46.8651	8183.45	0.849838	21.5313	6.17479	0	8155.47	0	0
DATA	731	9	51	tair|AT1G21770.1|ref|NM_102026|ta|TA30482_3702|tc|TC310101	at|chr1:7651848-7651789	0		358	TCAAGTCTAGCATCTGATCAAGTCCTGCTTTAAAGCCTTTTGGTGTATAATAAAAACTTG	625	0	A_84_P228399	AT1G21770	AT1G21770.1	tair|similar to unknown protein [Arabidopsis thaliana] (TAIR:AT1G77540.1); similar to unnamed protein product [Vitis vinifera] (GB:CAO61877.1); contains InterPro domain Acyl-CoA N-acyltransferase (InterPro:IPR016181) [AT1G21770.1]	1627.08	303.247	0	1	2.831891e+004	2.831904e+003	0	0	66	2.403559e+004	23021.5	4.918990e+003	5.174274e+003	38	2.257895e+001	22	5.975769e+000	5.189100e+000	0	0	0	0	0	0	0	23991.4	2399.16	1	0	1	1	44.1419	5.97577	1	0	44.1419	47.8731	47.8731	24028.2	0.847188	22.5789	5.97577	0	24000.4	0	0
DATA	732	9	52	tair|AT3G14980.1|ref|NM_112360|tc|NP225073	at|chr3:5040003-5039944	0		3847	AGCGATGAGATGTTGCTTTGTGTTGATGAACAGCTTGACTCTGATAGCTCTCAGGATTCG	627	0	A_84_P10809	AT3G14980	AT3G14980.1	tair|PHD finger transcription factor, putative [AT3G14980.1]	1652.61	303.278	0	1	4.459584e+003	4.460399e+002	0	0	65	3.810938e+003	3593	8.721325e+002	8.865948e+002	26	2.161538e+001	22.5	5.967089e+000	4.818450e+000	0	0	0	0	0	0	0	3766.75	376.744	1	3.33734e-292	1	1	44.1843	5.96709	1	0	44.1843	48.5334	48.5334	3803.59	0.844643	21.6154	5.96709	0	3775.81	0	0
DATA	733	9	53	tair|AT1G66730.1|ref|NM_105343|tc|TC298050	at|chr1:24895407-24895466	0		4257	AAGAATGTAGTACGGCTACAGATATCGCAGAGATGTTTCATGCTCAAACCAGAAAAATGA	629	0	A_84_P17142	AT1G66730	AT1G66730.1	tair|ATP dependent DNA ligase family protein [AT1G66730.1]	1678.11	303.648	0	1	1.087737e+003	1.091093e+002	1	0	64	9.603594e+002	914.5	2.059999e+002	2.136797e+002	38	2.018421e+001	20.5	5.441856e+000	5.003775e+000	0	0	0	0	0	0	0	916.129	91.8956	1	1.1536e-205	1	1	44.2304	5.44186	1	0	44.2304	47.8731	47.8731	953.014	0.842234	20.1842	5.44186	0	925.333	0	0
DATA	734	9	54	tair|AT2G19710.1|ref|NM_127529|ta|TA42522_3702|tc|TC280855	at|chr2:8516939-8516998	0		3062	TCACACGGAAAACAGTTCCCCTCATTCTTTACTCTGACTGAATTTGATATTCTTACACGT	631	0	A_84_P613090	AT2G19710	AT2G19710.1	tair|similar to unknown protein [Arabidopsis thaliana] (TAIR:AT4G29440.1); similar to unnamed protein product [Vitis vinifera] (GB:CAO65395.1); contains InterPro domain Protein of unknown function DUF292, eukaryotic (InterPro:IPR005061) [AT2G19710.1]	1703.57	303.392	0	1	5.323991e+003	5.324681e+002	1	0	63	4.516508e+003	4207	1.025596e+003	1.065989e+003	34	2.223529e+001	22	5.477551e+000	5.003775e+000	0	0	0	0	0	0	0	4472.21	447.279	1	1.02752e-302	1	1	44.2948	5.47755	1	0	44.2948	49.1849	49.1849	4509.16	0.840011	22.2353	5.47755	0	4481.6	0	0
DATA	735	9	55	tair|AT1G03320.1|ref|NM_100214|ug|EG501743|tc|NP396384	at|chr1:817339-817398	0		234	GGTAAAAACTTGTCAAGCGAGGAAAATGGTGGTAAAAACTTGCCAAGCGAGAAAAATGGT	633	0	A_84_P798558	AT1G03320	AT1G03320.1	tair|unknown protein [AT1G03320.1]	1729.5	303.5	0	1	4.384897e+001	9.649057e+000	1	0	67	8.107463e+001	79	2.514462e+001	2.594550e+001	37	2.216216e+001	21	6.002377e+000	5.189100e+000	0	0	0	0	0	0	0	36.7422	8.08519	1	1.4235e-026	1	1	44.3325	6.00238	1	0	44.3325	57.5363	57.5363	73.7292	0.837925	22.1622	6.00238	0	46.2903	0	0
DATA	736	9	56	ug|BP835607|ta|TA33359_3702|tc|TC307429	at|chr2:012309283-012309224	0		151	AGACGTTCGATGAAATGCGTGAGAGAGGAAAAATGCAACCAACGATCGTGATTTACAATT	635	0	A_84_P852326	BP835607	BP835607	ug|BP835607 RAFL19 Arabidopsis thaliana cDNA clone RAFL22-13-O17 5', mRNA sequence [BP835607]	1755	303.455	0	1	1.970725e+001	8.836617e+000	1	0	61	6.085246e+001	58	1.575102e+001	1.556730e+001	39	2.212821e+001	22	6.740215e+000	6.301050e+000	0	0	0	0	0	0	0	16.477	7.38819	1	2.03677e-008	1	0	44.3755	6.74022	1	0	44.3755	55.8519	55.8519	53.5071	0.836088	22.1282	6.74022	0	26.1983	0	0
DATA	737	9	57	tair|AT1G19350.4|ref|NM_202135|ta|TA31813_3702|ta|DR279858	at|chr1:6688596-6688785	0		83	ATTCATCATCGACACGTGGCTGGTTTAACTCAAATCAACGCTGAATCCAAATACCCATTT	637	0	A_84_P815721	BES1	AT1G19350.4	tair|BES1 (BRI1-EMS-SUPPRESSOR 1) [AT1G19350.4]	1780.42	303.427	0	1	5.373382e+002	5.442252e+001	1	1	62	4.928387e+002	479	8.559860e+001	9.525705e+001	31	2.190323e+001	21	6.533783e+000	5.559750e+000	0	0	0	0	0	0	0	448.401	45.4148	1	4.88678e-162	1	1	44.4382	6.53378	1	0	44.4382	57.5363	57.5363	485.493	0.834485	21.9032	6.53378	0	458.321	0	0
DATA	738	9	58	tair|AT2G34123.1|tair|AT2G34135.1|ref|NM_001036396	at|chr2:14413409-14413725	0		90	TGTAGGCCAGGGTATTACGAACGTTTTGAATGCTTCCATGATTGTATAACGGAAGGGTAT	639	0	A_84_P757354	AT2G34123	AT2G34123.1	tair|Encodes a defensin-like (DEFL) family protein. [AT2G34123.1]	1805.67	303.5	8.68168	1	8.681679e+000	8.644573e+000	5	0	61	4.372131e+001	43	9.421838e+000	8.895600e+000	32	2.025000e+001	19.5	4.826005e+000	4.077150e+000	0	0	0	0	0	0	0	-0.75585	7.20211	0	0.785356	1	0	44.4772	4.826	1	0	44.4772	57.5363	57.5363	36.3759	0.833137	20.25	4.826	0	9.34473	1	0
DATA	739	9	59	tair|AT5G61960.1|tair|AT5G61960.2|ref|NM_125589|ref|NM_001037045	at|chr5:24896298-24896239	0		3334	AGCATCTCTTCCGTTTCTGAAAACCGAGAAGAAACTCCTAATGGAACTGATCCGTTCTTG	641	0	A_84_P19771	AML1	AT5G61960.1	tair|AML1 (ARABIDOPSIS MEI2-LIKE PROTEIN 1); RNA binding [AT5G61960.1]	1830.59	303.254	0	1	6.601759e+003	6.602327e+002	0	0	65	5.537754e+003	5362	9.003024e+002	9.117990e+002	24	2.062500e+001	20	6.466048e+000	6.301050e+000	0	0	0	0	0	0	0	5493.26	549.373	1	2.63016e-315	1	1	44.4955	6.46605	1	0	44.4955	47.5395	47.5395	5530.41	0.83209	20.625	6.46605	0	5503.53	0	0
DATA	740	9	60	tair|AT5G57260.1|ref|NM_125108|ug|BT004038|ta|AU227443	at|chr5:23215989-23215930	0		1484	TGAAGCTTCTGGACTCACTTCTCATAAGAAACATGACCTTTTACTTGTTCCTGTGAAATC	642	0	A_84_P15966	CYP71B10	AT5G57260.1	tair|CYP71B10 (cytochrome P450, family 71, subfamily B, polypeptide 10); oxygen binding [AT5G57260.1]	1856.5	303.5	8.70104	1	8.701044e+000	8.691794e+000	1	0	67	5.029851e+001	49	1.397402e+001	1.445535e+001	36	2.500000e+001	24	6.845228e+000	6.115725e+000	0	0	0	0	0	0	0	5.78861	7.22534	0	0.0384393	1	0	44.5099	6.84523	1	0	44.5099	57.5363	57.5363	42.9531	0.831283	25	6.84523	0	16.229	1	0
DATA	741	9	61	tair|AT5G41880.1|ref|NM_123553|tc|NP237155	at|chr5:16780922-16780981	0		1134	GGCCTCAGAATGGACGTGGATGATGATGGTATGTTCTCAAATAGAATCAGTGTTGAATTG	644	0	A_84_P15911	POLA3/POLA4	AT5G41880.1	tair|POLA3/POLA4; DNA primase [AT5G41880.1]	1881.36	303.458	0	1	1.944000e+003	1.945932e+002	0	0	64	1.659672e+003	1576	3.535322e+002	3.713913e+002	29	2.217241e+001	21	4.567501e+000	4.447800e+000	0	0	0	0	0	0	0	1615.16	161.677	1	2.32299e-240	1	1	44.5103	4.5675	1	0	44.5103	48.2044	48.2044	1652.33	0.830844	22.1724	4.5675	0	1625.76	0	0
DATA	742	9	62	tair|AT5G37790.1|ref|NM_123138|ta|TA40570_3702|tc|TC310137	at|chr5:15025504-15025445	0		1944	TTCCGGTTTGGTTATGGAGACAGCCGATTCTCCGGTTTCGTTTTCAGTTTTCAATATTTT	646	0	A_84_P855885	AT5G37790	AT5G37790.1	tair|protein kinase family protein [AT5G37790.1]	1906.57	303.392	0	1	5.759933e+003	5.760585e+002	0	0	64	4.829516e+003	4602.5	1.041021e+003	1.161246e+003	30	2.126667e+001	21	4.926587e+000	4.077150e+000	0	0	0	0	0	0	0	4785.07	478.561	1	7.43729e-307	1	1	44.4453	4.92659	1	0	44.4453	49.1849	49.1849	4822.17	0.830751	21.2667	4.92659	0	4795.78	0	0
DATA	743	9	63	tair|AT4G34070.1|ref|NM_119568	at|chr4:16325871-16325062	0		167	GCAGAAAGAGCGCGTTGAGCGAGTGAGGGCGATTCTAAGTGGAAGATCAATCAAAAATAA	648	0	A_84_P110332	AT4G34070	AT4G34070.1	tair|calcium ion binding [AT4G34070.1]	1932.58	303.427	8.70352	1	8.703516e+000	8.673983e+000	3	0	61	4.747541e+001	47	1.123329e+001	1.260210e+001	32	2.050000e+001	20	6.420733e+000	6.301050e+000	0	0	0	0	0	0	0	3.02997	7.20848	0	0.275893	1	0	44.4454	6.42073	1	0	44.4454	57.5363	57.5363	40.13	0.831046	20.5	6.42073	0	13.919	1	0
[truncated: 25,226,120 more chars]
