# Supplementary material for: The Ectopic Overexpression of the Cotton Ve1 and Ve2-Homolog Sequences Leads to Resistance Response to Verticillium Wilt in Arabidopsis
Source: Front Plant Sci. 2017 May 29;8:844. doi: 10.3389/fpls.2017.00844 (PMC5447073; doi:10.3389/fpls.2017.00844)
Supplement: Supplementary file 10 [file DataSheet5.zip › OE-GbaVd2-T1.txt]

TYPE	text	text	text	text	integer	float	float	text	text	text	integer	integer	integer	integer	float	float	float	float	float	float	text	text	text	text	text	text	text	text	text	text	text	text	integer	integer	text	integer	integer	integer	float	float	float	float	float	float	float	float	integer	integer	float	integer	float	float	float	float	integer	float	integer	float	integer	text	integer	integer	float	float	integer	float	float	float	float	float	float	float	integer	integer	integer	float	float	integer	float	float	integer	float	integer	integer	float	integer	integer	text	integer	float	float	integer	float	float	float	float	integer	integer	float	float	integer	integer	integer	integer	integer	float	integer	integer	float	integer	integer	integer	integer	float	float	integer	integer	integer	integer	integer	integer	integer	float	float	integer	float	integer	integer	float	integer	float	integer	float	float	float	integer	text	integer	integer	float	float	float	float	float	float	integer	integer	float	text	integer	integer	integer	integer	integer
FEPARAMS	Protocol_Name	Protocol_date	Scan_Date	Scan_ScannerName	Scan_NumChannels	Scan_MicronsPerPixelX	Scan_MicronsPerPixelY	Scan_OriginalGUID	Grid_Name	Grid_Date	Grid_NumSubGridRows	Grid_NumSubGridCols	Grid_NumRows	Grid_NumCols	Grid_RowSpacing	Grid_ColSpacing	Grid_OffsetX	Grid_OffsetY	Grid_NomSpotWidth	Grid_NomSpotHeight	Grid_GenomicBuild	FeatureExtractor_Barcode	FeatureExtractor_Sample	FeatureExtractor_ScanFileName	FeatureExtractor_ArrayName	FeatureExtractor_DesignFileName	FeatureExtractor_PrintingFileName	FeatureExtractor_PatternName	FeatureExtractor_ExtractionTime	FeatureExtractor_UserName	FeatureExtractor_ComputerName	FeatureExtractor_ScanFileGUID	FeatureExtractor_IsXDRExtraction	Scan_NumScanPass	GridPlacement_Version	GridPlacement_ArrayFormat	GridPlacement_placementMode	GridPlacement_ptsPerSide	GridPlacement_minPeakSpacing	GridPlacement_blocksizeAllowance	GridPlacement_initialFilterWidth	GridPlacement_coarseFilterWidth	GridPlacement_fineFilterWidth	GridPlacement_areaCutoffFactor	GridPlacement_areaQuestionableFactor	GridPlacement_areaSafetyFactor	GridPlacement_lineHalfWidth	GridPlacement_halfDepth	GridPlacement_maximumSlope	GridPlacement_gridWithChannel	GridPlacement_relativeStartProjectionRow	GridPlacement_relativeSizeProjectionRow	GridPlacement_relativeStartProjectionCol	GridPlacement_relativeSizeProjectionCol	IterativeSpotFind_CornerAdjust	IterativeSpotFind_AdjustThreshold	IterativeSpotFind_MaxIterations	IterativeSpotFind_FoundSpotThreshold	IterativeSpotFind_NumCornerFeatures	SpotAnalysis_Version	SpotAnalysis_weakthresh	SpotAnalysis_MinimumNumPixels	SpotAnalysis_RegionOfInterestMultiplier	SpotAnalysis_convergence_factor	SpotAnalysis_max_em_iter	SpotAnalysis_max_reject_ratio	SpotAnalysis_kmeans_rad_reject_factor	SpotAnalysis_kmeans_cen_reject_factor	SpotAnalysis_kmeans_moi_reject_factor	SpotAnalysis_isspot_factor	SpotAnalysis_isweakspot_factor	SpotAnalysis_BackgroundThreshold	SpotAnalysis_ROIType	SpotAnalysis_UseNominalDiameterFromGT	SpotAnalysis_RejectMethod	SpotAnalysis_StatBoundFeat	SpotAnalysis_StatBoundBG	SpotAnalysis_SpotStatsMethod	SpotAnalysis_CookiePercentage	SpotAnalysis_ExclusionZonePercentage	SpotAnalysis_EstimateLocalRadius	SpotAnalysis_LocalBGRadius	SpotAnalysis_SignalMethod	SpotAnalysis_ComputePixelSkew	SpotAnalysis_PixelSkewCookiePct	SpotAnalysis_CentroidDiff	SpotAnalysis_NozzleAdjust	OutlierFlagger_Version	OutlierFlagger_NonUnifOLOn	OutlierFlagger_FeatATerm	OutlierFlagger_BGATerm	OutlierFlagger_OLAutoComputeABC	OutlierFlagger_FeatBCoeff	OutlierFlagger_BGBCoeff	OutlierFlagger_FeatCCoeff	OutlierFlagger_BGCCoeff	OutlierFlagger_PopnOLOn	OutlierFlagger_MinPopulation	OutlierFlagger_IQRatio	OutlierFlagger_BackgroundIQRatio	OutlierFlagger_UseQtest	BGSubtractor_MultiplicativeDetrendOn	BGSubtractor_MultDetrendWinFilter	BGSubtractor_MultDetrendIncrement	BGSubtractor_MultDetrendWindow	BGSubtractor_MultDetrendNeighborhoodSize	BGSubtractor_MultHighPassFilter	BGSubtractor_PolynomialMultiplicativeDetrend	BGSubtractor_NegCtrlThresholdMultDetrendFactor	BGSubtractor_PolynomialMultiplicativeDetrendDegree	BGSubtractor_TestMultDetrendOnCVs	BGSubtractor_MultDetrendOnReplicates	BGSubtractor_BGSubMethod	BGSubtractor_MaxPVal	BGSubtractor_WellAboveMulti	BGSubtractor_BackgroundCorrectionOn	BGSubtractor_CalculateSurfaceMetricsOn	BGSubtractor_SpatialDetrendOn	BGSubtractor_DetrendLowPassFilter	BGSubtractor_DetrendLowPassPercentage	BGSubtractor_DetrendLowPassWindow	BGSubtractor_DetrendLowPassIncrement	BGSubtractor_NegCtrlSpreadCoeff	BGSubtractor_NegCtrlSpreadRobustOn	BGSubtractor_AdditiveDetrendFeatureSet	BGSubtractor_DetrendNeighborhoodSize	BGSubtractor_ErrModelSignificance	BGSubtractor_RobustNCStats	BGSubtractor_RobustNCOutlierFactor	BGSubtractor_ErrorModel	BGSubtractor_MultErrorGreen	BGSubtractor_AutoEstimateAddErrorGreen	BGSubtractor_MultNcAutoEstimate	BGSubtractor_MultRMSAutoEstimate	BGSubtractor_MultResidualsRMSAutoEstimate	BGSubtractor_UseSurrogates	BGSubtractor_Version	QCMetrics_UseSpikeIns	QCMetrics_minReplicatePopulation	QCMetrics_differentialExpressionPValue	QCMetrics_MaxEdgeDefectThreshold	QCMetrics_MaxEdgeNotFoundThreshold	QCMetrics_MaxLocalBGNonUnifThreshold	QCMetrics_MinNegCtrlSDev	QCMetrics_MinReproducibility	QCMetrics_Formulation	QCMetrics_EnableDyeFlip	QCMetrics_PercentileValueForSignal	FeatureExtractor_Version	FeatureExtractor_SingleTextFileOutput	FeatureExtractor_JPEGDownSampleFactor	FeatureExtractor_ColorMode	FeatureExtractor_QCReportType	FeatureExtractor_OutputQCReportGraphText
DATA	GE1_105_Dec08 (Read Only)	21-Nov-2008 12:35	05-08-2007 10:01:11	Agilent Technologies Scanner G2505C US80803205	1	5	5	b9d1b97a-b54d-41fa-b176-de3a56c7161c	021169_D_F_20080807	07-Aug-2008 00:00	1	1	532	85	73.3235	63.5	0	36.6617	65	65	ath1:Jan2004	252116910144_1_4		D:\agilent\gene experession\CB2009111-2\\252116910144_S01.tif	252116910144_S01	021169_D_F_20080807.xml		Agilent-021169	08-May-2009 10:18:43	Administrator	DATASYSTEM01	0124878f-a14c-4a9c-84c5-87205c4ac6ca	0	1	10.5.1.1	0	0	5	7	0.666667	6	5	3	0.005	0.05	0.7	6	3	0.015	0	0.25	0.25	0.25	0.25	1	0.3	5	0.2	20	10.5.1.1	10	15	0.6	0.001	5	0.75	0.45	1.5	2.5	0.5	3	10	1	1	3	1.42	1.42	1	0.7	1.2	0	100	1	0	0.99	0	0	10.5.1.1	1	0.04	0.09	1	20	3	1	1	1	10	1.42	1.42	1	1	1	2	3	0.2	1	1	5	4	1	1	7	0.01	13	0	1	1	1	1	10	10	3	1	2	0.2	1	0	5	0	0.1	1	0	0	1	1	10.5.1.1	1	5	0.01	0.1	0.72	0.02	100	50	2	0	75	10.5.1.1	1	4	0	0	0
*
TYPE	float	float	float	integer	integer	float	float	float	integer	float	float	float	integer	float	float	integer	integer	integer	integer	integer	float	float	float	integer	float	float	float	float	float	integer	integer	float	float	float	float	float	integer	float	float	float	float	integer	float	float	float	float	float	integer	float	float	float	float	float	float	float	integer	float	integer	float	float	float	float	integer	float	float	float	float	text	float	float	float	float	float	float	float	float	float	float	float	float	float	float	float	float	float	float	float	float	float	integer	integer	integer	float	integer	text	integer	boolean	float	float	boolean	float	boolean	float	boolean	float	boolean	float	boolean	float	boolean	float	boolean	float	boolean	float	boolean
STATS	gDarkOffsetAverage	gDarkOffsetMedian	gDarkOffsetStdDev	gDarkOffsetNumPts	gSaturationValue	gAvgSig2BkgeQC	gAvgSig2BkgNegCtrl	gRatioSig2BkgeQC_NegCtrl	gNumSatFeat	gLocalBGInlierNetAve	gLocalBGInlierAve	gLocalBGInlierSDev	gLocalBGInlierNum	gGlobalBGInlierAve	gGlobalBGInlierSDev	gGlobalBGInlierNum	gNumFeatureNonUnifOL	gNumPopnOL	gNumNonUnifBGOL	gNumPopnBGOL	gOffsetUsed	gGlobalFeatInlierAve	gGlobalFeatInlierSDev	gGlobalFeatInlierNum	AnyColorPrcntFeatNonUnifOL	AnyColorPrcntBGNonUnifOL	AnyColorPrcntFeatPopnOL	AnyColorPrcntBGPopnOL	TotalPrcntFeatOL	gNumNegBGSubFeat	gNonCtrlNumNegFeatBGSubSig	gSpatialDetrendRMSFit	gSpatialDetrendRMSFilteredMinusFit	gSpatialDetrendSurfaceArea	gSpatialDetrendVolume	gSpatialDetrendAveFit	gNonCtrlNumSatFeat	gNonCtrl99PrcntNetSig	gNonCtrl50PrcntNetSig	gNonCtrl1PrcntNetSig	gNonCtrlMedPrcntCVBGSubSig	gCtrleQCNumSatFeat	gCtrleQC99PrcntNetSig	gCtrleQC50PrcntNetSig	gCtrleQC1PrcntNetSig	geQCMedPrcntCVBGSubSig	geQCSig2BkgLow2	gNegCtrlNumInliers	gNegCtrlAveNetSig	gNegCtrlSDevNetSig	gNegCtrlAveBGSubSig	gNegCtrlSDevBGSubSig	gAveNumPixOLLo	gAveNumPixOLHi	gPixCVofHighSignalFeat	gNumHighSignalFeat	AddErrorEstimateGreen	TotalNumFeatures	ROIHeight	ROIWidth	CentroidDiffX	CentroidDiffY	NumFoundFeat	MaxNonUnifEdges	MaxSpotNotFoundEdges	gMultDetrendRMSFit	gMultDetrendSurfaceAverage	eQCLowSigName2	eQCOneColorLogLowSignal	eQCOneColorLogLowSignalError	eQCOneColorLogHighSignal	eQCOneColorLinFitLogLowConc	eQCOneColorLinFitLogLowSignal	eQCOneColorLinFitLogHighConc	eQCOneColorLinFitLogHighSignal	eQCOneColorLinFitSlope	eQCOneColorLinFitIntercept	eQCOneColorLinFitRSQ	eQCOneColorSpikeDetectionLimit	gNonCtrl50PrcntBGSubSig	gCtrleQC50PrcntBGSubSig	gMedPrcntCVProcSignal	geQCMedPrcntCVProcSignal	gOutlierFlagger_Auto_FeatB_Term	gOutlierFlagger_Auto_FeatC_Term	gOutlierFlagger_Auto_BgndB_Term	gOutlierFlagger_Auto_BgndC_Term	OutlierFlagger_FeatChiSq	OutlierFlagger_BgndChiSq	GriddingStatus	NumGeneNonUnifOL	TotalNumberOfReplicatedGenes	gPercentileIntensityProcessedSignal	ExtractionStatus	QCMetricResults	gNonCtrlNumWellAboveBG	GridHasBeenOptimized	gNegCtrlSpread	Metric_AnyColorPrcntFeatNonUnifOL	Metric_AnyColorPrcntFeatNonUnifOL_IsInRange	Metric_DetectionLimit	Metric_DetectionLimit_IsInRange	Metric_absGE1E1aSlope	Metric_absGE1E1aSlope_IsInRange	Metric_gE1aMedCVProcSignal	Metric_gE1aMedCVProcSignal_IsInRange	Metric_gNegCtrlAveBGSubSig	Metric_gNegCtrlAveBGSubSig_IsInRange	Metric_gNegCtrlAveNetSig	Metric_gNegCtrlAveNetSig_IsInRange	Metric_gNegCtrlSDevBGSubSig	Metric_gNegCtrlSDevBGSubSig_IsInRange	Metric_gNonCntrlMedCVProcSignal	Metric_gNonCntrlMedCVProcSignal_IsInRange	Metric_gSpatialDetrendRMSFilteredMinusFit	Metric_gSpatialDetrendRMSFilteredMinusFit_IsInRange
DATA	7.43467	7.43467	1.51292	0	778979	1.22826	3.35763	0.365812	0	11.0674	18.5021	1.46596	43910	18.5021	1.46596	43910	37	106	88	1309	7.43467	7739.05	29673.4	45078	0.0818222	0.194604	0.23441	2.89474	0.0799032	4809	3838	2.84576	5.05878	1.00246	5.96782	48.5898	0	128171	856.273	33.1122	14.7033	0	159.919	45.4441	34.8778	-1	1.04883	132	33.6534	2.92336	-6.84512	2.55719	0.425586	1.13249	0.144111	11902	5.05878	45220	4.48015	7.61922	0.978686	1.24917	42800	0.0037594	0.0639098	0.129947	1.00764	(+)E1A_r60_3	0	0	0	0	0	0	0	0	0	0	-1	814.47	4.18807	4.42369	-1	787.333	100.504	51.7059	24.0241	1.94916	2.46526	0	35	43603	5045.42	0	ExtractionInRange	34107	1	15.5305	0.08182	1	-1	0	0	0	-1	1	-6.84512	1	33.6534	1	2.55719	1	4.42369	1	5.05878	1
*
TYPE	integer	integer	integer	text	text	integer	text	integer	text	integer	integer	text	text	text	text	float	float	float	boolean	float	float	integer	integer	integer	float	float	float	float	integer	float	float	float	float	integer	boolean	boolean	boolean	boolean	boolean	boolean	float	float	boolean	float	integer	boolean	float	float	integer	boolean	float	float	float	float	float	float	float	boolean	float	boolean	boolean
FEATURES	FeatureNum	Row	Col	accessions	chr_coord	SubTypeMask	SubTypeName	Start	Sequence	ProbeUID	ControlType	ProbeName	GeneName	SystematicName	Description	PositionX	PositionY	gSurrogateUsed	gIsFound	gProcessedSignal	gProcessedSigError	gNumPixOLHi	gNumPixOLLo	gNumPix	gMeanSignal	gMedianSignal	gPixSDev	gPixNormIQR	gBGNumPix	gBGMeanSignal	gBGMedianSignal	gBGPixSDev	gBGPixNormIQR	gNumSatPix	gIsSaturated	gIsFeatNonUnifOL	gIsBGNonUnifOL	gIsFeatPopnOL	gIsBGPopnOL	IsManualFlag	gBGSubSignal	gBGSubSigError	gIsPosAndSignif	gPValFeatEqBG	gNumBGUsed	gIsWellAboveBG	gBGUsed	gBGSDUsed	ErrorModel	gSpatialDetrendIsInFilteredSet	gSpatialDetrendSurfaceValue	SpotExtentX	SpotExtentY	gNetSignal	gMultDetrendSignal	gProcessedBackground	gProcessedBkngError	IsUsedBGAdjust	gInterpolatedNegCtrlSub	gIsInNegCtrlRange	gIsUsedInMD
DATA	1	1	1		 	260	BrightCorner	0		0	1	GE_BrightCorner	GE_BrightCorner	GE_BrightCorner		9752.62	253.696	0	1	5.413077e+002	5.441525e+001	0	1	64	5.379844e+002	547.5	7.336655e+001	7.524195e+001	693	1.644156e+001	16	4.800181e+000	4.447800e+000	0	0	0	0	1	0	0	492.784	49.5374	1	3.95087e-178	1	1	45.2005	4.80018	1	0	45.2005	53.2255	53.2255	530.55	0.910358	16.4416	4.80018	0	502.716	0	0
DATA	2	1	2		 	66	Structural	0		1	1	DarkCorner	DarkCorner	DarkCorner		9778	253.444	5.64165	1	5.641654e+000	5.611700e+000	1	0	60	4.325000e+001	43	1.102943e+001	1.056353e+001	519	1.633526e+001	16	4.952606e+000	5.189100e+000	0	0	0	0	0	0	0	-2.079	5.05878	0	0.287252	1	0	45.329	4.95261	1	0	45.329	44.0646	44.0646	35.8153	0.901471	16.3353	4.95261	0	7.82588	0	0
DATA	3	1	3		 	66	Structural	0		1	1	DarkCorner	DarkCorner	DarkCorner		9803	253.455	5.69263	1	5.692634e+000	5.662409e+000	2	0	60	3.831667e+001	38	9.071265e+000	1.037820e+001	510	1.667647e+001	16	4.961862e+000	5.189100e+000	0	0	0	0	0	0	0	-7.13212	5.05878	0	0.000357344	1	0	45.4488	4.96186	1	0	45.4488	55.8519	55.8519	30.882	0.893398	16.6765	4.96186	0	2.74163	0	0
DATA	4	1	4		 	66	Structural	0		1	1	DarkCorner	DarkCorner	DarkCorner		9828.5	253.5	5.74135	1	5.741348e+000	5.710865e+000	3	0	65	4.203077e+001	41	1.012881e+001	1.037820e+001	523	1.691396e+001	16	4.971399e+000	4.447800e+000	0	0	0	0	0	0	0	-3.54146	5.05878	0	0.0710173	1	0	45.5722	4.9714	1	0	45.5722	57.5363	57.5363	34.5961	0.885818	16.914	4.9714	0	6.30729	0	0
DATA	5	1	5		 	66	Structural	0		1	1	DarkCorner	DarkCorner	DarkCorner		9854.28	253.657	5.78732	1	5.787322e+000	5.756594e+000	0	0	64	4.239063e+001	43	1.060640e+001	9.636900e+000	521	1.693474e+001	16	5.254262e+000	5.189100e+000	0	0	0	0	0	0	0	-3.28334	5.05878	0	0.0938874	1	0	45.674	5.25426	1	0	45.674	46.1809	46.1809	34.956	0.878781	16.9347	5.25426	0	6.52176	0	0
DATA	6	1	6		 	66	Structural	0		1	1	DarkCorner	DarkCorner	DarkCorner		9879.63	253.486	5.82948	1	5.829479e+000	5.798528e+000	2	0	63	4.111111e+001	41	1.086740e+001	1.260210e+001	520	1.667308e+001	16	5.187510e+000	5.189100e+000	0	0	0	0	0	0	0	-4.65269	5.05878	0	0.0182113	1	0	45.7638	5.18751	1	0	45.7638	47.8731	47.8731	33.6764	0.872426	16.6731	5.18751	0	5.10918	0	0
DATA	7	1	7		 	66	Structural	0		1	1	DarkCorner	DarkCorner	DarkCorner		9905.09	253.469	5.86886	1	5.868861e+000	5.837701e+000	1	0	62	4.327419e+001	42	1.037837e+001	9.451575e+000	518	1.662548e+001	16	4.890156e+000	5.189100e+000	0	0	0	0	0	0	0	-2.57421	5.05878	0	0.188129	1	0	45.8484	4.89016	1	0	45.8484	44.0646	44.0646	35.8395	0.866571	16.6255	4.89016	0	7.14263	0	0
DATA	8	1	8		 	66	Structural	0		1	1	DarkCorner	DarkCorner	DarkCorner		9930.16	253.358	5.9049	1	5.904895e+000	5.873543e+000	5	0	60	3.736667e+001	37	7.815601e+000	6.857025e+000	526	1.635932e+001	16	4.742732e+000	4.447800e+000	0	0	0	0	0	0	0	-8.55891	5.05878	0	2.23223e-005	1	0	45.9256	4.74273	1	0	45.9256	46.1809	46.1809	29.932	0.861283	16.3593	4.74273	0	1.1144	0	0
DATA	9	1	9		 	66	Structural	0		1	1	DarkCorner	DarkCorner	DarkCorner		9955.73	253.451	5.93887	1	5.938873e+000	5.907341e+000	2	2	62	4.311290e+001	44	6.561449e+000	6.671700e+000	518	1.679537e+001	17	4.665671e+000	5.189100e+000	0	0	0	0	0	0	0	-2.87699	5.05878	0	0.141634	1	0	45.9899	4.66567	1	0	45.9899	47.8731	47.8731	35.6782	0.856356	16.7954	4.66567	0	6.74099	0	0
DATA	10	1	10		 	66	Structural	0		1	1	DarkCorner	DarkCorner	DarkCorner		9981.1	253.609	5.96998	1	5.969979e+000	5.938541e+000	0	0	64	4.651563e+001	46	1.171215e+001	1.278742e+001	528	1.698864e+001	17	5.123879e+000	5.189100e+000	0	0	0	0	1	0	0	0.472885	5.05901	0	0.808352	1	0	46.0427	5.12388	1	0	46.0427	46.5243	46.5243	39.081	0.851894	16.9886	5.12388	0	10.0301	0	0
DATA	11	1	11		 	66	Structural	0		1	1	DarkCorner	DarkCorner	DarkCorner		10006.6	253.736	5.9988	1	5.998799e+000	5.966948e+000	3	0	62	3.970968e+001	39	9.419873e+000	1.037820e+001	511	1.713307e+001	17	5.477396e+000	5.930400e+000	0	0	0	0	0	0	0	-6.37766	5.05878	0	0.00133951	1	0	46.0873	5.4774	1	0	46.0873	48.5334	48.5334	32.275	0.847801	17.1331	5.4774	0	3.11629	0	0
DATA	12	1	12	ug|EG492221	unmapped	0		394	GCAGCATCCTCAATACATTCCTCAGTAGCTGTCATGCGACCATTTAAGCAATCAAAGTTT	3	0	A_84_P800302	AT1G21580	EG492221	ug|AYAXY85TF pooled cDNA populations Arabidopsis thaliana cDNA, mRNA sequence [EG492221]	10031.6	253.427	0	1	2.456691e+001	6.477042e+000	0	0	64	6.685938e+001	64	1.799194e+001	1.779120e+001	517	1.658414e+001	16	5.087527e+000	5.189100e+000	0	0	0	0	0	0	0	20.7371	5.46732	1	1.75203e-019	1	0	46.1223	5.08753	1	0	46.1223	57.5363	57.5363	59.4247	0.844107	16.5841	5.08753	0	30.1713	0	0
DATA	13	1	13	tair|AT1G09650.1|ref|NM_100837|ug|AK229128|ta|TA50806_3702	at|chr1:3127055-3127114	0		1246	ATGATGTTGCTTTCGAGGCTGACTCCATCGGTCATCCTGTCTGTTATTTCCCGAGTTTAA	5	0	A_84_P20838	AT1G09650	AT1G09650.1	tair|F-box family protein [AT1G09650.1]	10057	253.455	0	1	3.402470e+002	3.455269e+001	0	1	61	3.321967e+002	325	5.729102e+001	5.263230e+001	515	1.646214e+001	16	4.743214e+000	5.189100e+000	0	0	0	0	0	0	0	286.047	29.0486	1	2.68097e-147	1	1	46.1492	4.74321	1	0	46.1492	55.8519	55.8519	324.762	0.840705	16.4621	4.74321	0	295.414	0	0
DATA	14	1	14	tair|AT4G30510.1|tair|AT4G30510.2|ref|NM_202912|ref|NM_119197	at|chr4:14905745-14905686	0		831	CAGTGTGAGTGATGCACTAGATCCAGCTCATCATCATGTGCTTCAAAACGCAGTTTCTTC	7	0	A_84_P763788	AtATG18b	AT4G30510.1	tair|AtATG18b (Arabidopsis thaliana homolog of yeast autophagy 18 (ATG18) b) [AT4G30510.1]	10082.8	253.275	0	1	1.417332e+003	1.418618e+002	1	0	64	1.233250e+003	1174.5	2.526576e+002	2.566751e+002	524	1.694847e+001	17	5.286009e+000	5.930400e+000	0	0	0	0	0	0	0	1187.08	118.815	1	4.22352e-228	1	1	46.1742	5.28601	1	0	46.1742	46.8651	46.8651	1225.82	0.837543	16.9485	5.28601	0	1196.38	0	0
DATA	15	1	15	tair|AT1G18460.1|ref|NM_101703|ta|TA34493_3702|tc|NP184598	at|chr1:6354181-6354240	0		982	TGACGTTTCGGATGATGAGATCATTCAGACTGCCATTCTAGGAGATAACGATTCATCTCT	9	0	A_84_P840007	AT1G18460	AT1G18460.1	tair|lipase family protein [AT1G18460.1]	10108.1	253.621	0	1	8.364169e+002	8.386093e+001	1	0	63	7.444127e+002	734	1.528681e+002	1.445535e+002	517	1.701547e+001	16	5.363145e+000	5.930400e+000	0	0	0	0	0	0	0	698.224	70.0054	1	6.31322e-198	1	1	46.1885	5.36315	1	0	46.1885	45.4864	45.4864	736.978	0.83478	17.0155	5.36315	0	707.457	0	0
DATA	16	1	16	tair|AT2G30670.1|ref|NM_128619|tc|NP457000	at|chr2:13076713-13076548	0		571	TTATCTACACTGCTATGGCTCAACCTTTTTTCAAAGACGCCGATTACGAGAAGAGTTTGG	11	0	A_84_P13493	AT2G30670	AT2G30670.1	tair|tropinone reductase, putative / tropine dehydrogenase, putative [AT2G30670.1]	10133.6	253.478	0	1	4.346039e+002	4.388346e+001	0	0	65	4.078769e+002	377	9.730501e+001	1.104537e+002	498	1.658635e+001	16	4.882686e+000	5.189100e+000	0	0	0	0	0	0	0	361.675	36.5196	1	1.39864e-160	1	1	46.2018	4.88269	1	0	46.2018	46.8651	46.8651	400.442	0.832195	16.5863	4.88269	0	370.846	0	0
DATA	17	1	17	tc|TC314163	at|chr3:10683940-10683999	0		567	GCCCCATAATAATAGGAGGGCACTTCCCCCTTTTCTGAGAGTTTGTGAACATATTACTCA	13	0	A_84_P863067	TC314163	TC314163	tc|NM_113770 structural constituent of ribosome {Arabidopsis thaliana} (exp=-1; wgp=0; cg=0), partial (84%) [TC314163]	10158.6	253.427	0	1	7.926643e+004	7.926645e+003	0	4	60	6.582900e+004	55637	7.884664e+003	-9.518663e+003	523	1.707266e+001	16	5.278315e+000	5.930400e+000	0	0	0	0	0	0	0	65782.8	6578.28	1	0	1	1	46.2131	5.27832	1	0	46.2131	57.5363	57.5363	65821.6	0.829895	17.0727	5.27832	0	65791.9	0	0
DATA	18	1	18	tair|AT4G26690.1|ref|NM_118803|ta|TA25810_3702|ta|TA25794_3702	at|chr4:13456621-13456562	0		2627	TATTCTAGTTCTGTCCAAAAAACAACAGGTTATTCTTTGAGTGTGACTTTCCCTCGGATT	15	0	A_84_P76784	MRH5/SHV3	AT4G26690.1	tair|MRH5/SHV3 (morphogenesis of root hair 5); glycerophosphodiester phosphodiesterase/ kinase [AT4G26690.1]	10184	253.455	0	1	1.354367e+004	1.354381e+003	0	0	62	1.125732e+004	10413	2.371896e+003	2.572126e+003	513	1.687524e+001	16	4.990619e+000	5.189100e+000	0	0	0	0	0	0	0	11211.1	1121.12	1	0	1	1	46.2077	4.99062	1	0	46.2077	55.8519	55.8519	11249.9	0.827775	16.8752	4.99062	0	11220.2	0	0
DATA	19	1	19	tair|AT3G28550.1|ref|NM_113775|ta|TA33856_3702|ta|N38107	at|chr3:10702171-10702112	0		2995	CATATGTCTACAGTTCTCCACCACCACCATCATACTCACCTTCTCCAAAAACTGAGTACT	17	0	A_84_P856120	AT3G28550	AT3G28550.1	tair|proline-rich extensin-like family protein [AT3G28550.1]	10209.4	253.427	0	1	1.549925e+004	1.549937e+003	0	7	57	1.284609e+004	12604	1.203785e+003	1.298758e+003	528	1.691856e+001	17	5.227917e+000	5.189100e+000	0	0	0	0	0	0	0	12799.9	1280	1	0	1	1	46.2126	5.22792	1	0	46.2126	57.5363	57.5363	12838.7	0.825838	16.9186	5.22792	0	12808.9	0	0
DATA	20	1	20	tair|AT4G11450.1|ref|NM_117216|ta|TA49999_3702|ta|BX835399	at|chr4:6959173-6959114	0		2288	TTAGTTGAAGCAGTAACAGAGGAAGAAGAAGTCCCTAAGCCTCTGAAAGAAGCTGTGACC	19	0	A_84_P844437	AT4G11450	AT4G11450.1	tair|similar to unknown protein [Arabidopsis thaliana] (TAIR:AT1G63520.1); similar to hypothetical protein [Vitis vinifera] (GB:CAN65660.1) [AT4G11450.1]	10235	254.078	0	1	8.210189e+002	8.233103e+001	0	0	68	7.228824e+002	697.5	1.274848e+002	1.224998e+002	510	1.652941e+001	16	4.986240e+000	5.189100e+000	0	0	0	0	0	0	0	676.643	67.8531	1	3.8426e-196	1	1	46.2395	4.98624	1	0	46.2395	45.835	45.835	715.448	0.82415	16.5294	4.98624	0	685.598	0	0
DATA	21	1	21	tair|AT1G49975.1|ref|NM_103885|ta|TA40861_3702|ta|TA40862_3702	at|chr1:18509024-18509083	0		357	TATAAAGGGAAAGACAGAAGCAGAGCTCAGTGAATCTGAAAAACGGATTCTGGAATGGCT	21	0	A_84_P825165	AT1G49975	AT1G49975.1	tair|similar to hypothetical protein [Vitis vinifera] (GB:CAN66219.1) [AT1G49975.1]	10260.4	253.427	0	1	1.164838e+004	1.164854e+003	1	0	63	9.626460e+003	8992	1.845285e+003	1.862887e+003	531	1.687382e+001	16	5.243963e+000	5.189100e+000	0	0	0	0	0	0	0	9580.19	958.033	1	0	1	1	46.2658	5.24396	1	0	46.2658	57.5363	57.5363	9619.03	0.822449	16.8738	5.24396	0	9589.14	0	0
DATA	22	1	22	ug|EG453064	at|chr4:10034268-10034327	0		745	TCCCATCTAAAGTCCCAAAGTTGTTACCATCTTCTACATTGCACACAGATTCTTCAGCAT	23	0	A_84_P792466	AT4G18080	EG453064	ug|AYAWZ05TR pooled cDNA populations Arabidopsis thaliana cDNA, mRNA sequence [EG453064]	10286	253.507	0	1	7.702880e+000	6.209935e+000	0	0	62	5.261290e+001	52	1.262752e+001	1.260210e+001	527	1.743454e+001	17	5.220516e+000	5.930400e+000	0	0	0	0	0	0	0	6.32382	5.09816	1	0.00146601	1	0	46.2891	5.22052	1	0	46.2891	48.5334	48.5334	45.1782	0.820968	17.4345	5.22052	0	15.247	1	0
DATA	23	1	23	tair|AT5G36657.1|tair|AT5G36658.1|tair|AT5G36350.1|tair|AT5G36360.1	at|chr5:14401236-14401177	0		170	GGCTTGTTGCAAAGCATTTTTGGACACCGATAATTGCAAACCGAAAATTCCATTCATTCC	25	0	A_84_P768557	AT5G36657	AT5G36657.1	tair|Encodes a ECA1 gametogenesis related family protein [AT5G36657.1]	10311.3	253.762	6.20486	1	6.204857e+000	6.171913e+000	0	0	64	4.548438e+001	43.5	1.285943e+001	1.334340e+001	522	1.727969e+001	17	5.061458e+000	5.930400e+000	0	0	0	0	0	0	0	-0.812991	5.05878	0	0.676746	1	0	46.2974	5.06146	1	0	46.2974	45.1352	45.1352	38.0497	0.819646	17.2797	5.06146	0	8.08046	1	0
DATA	24	1	24	tair|AT4G32440.2|ref|NM_202931|ug|AK229215|ta|TA43592_3702	at|chr4:15659516-15659575	0		1493	GCAGGCTTCCTTATTTGCAGTCTGGTTGGATAATTTTGCTGACATCATGTCAAGTTCTGA	27	0	A_84_P851423	AT4G32440	AT4G32440.2	tair|agenet domain-containing protein [AT4G32440.2]	10336.5	253.618	0	1	2.327215e+003	2.328036e+002	0	0	64	1.950828e+003	1851.5	4.878567e+002	5.639440e+002	508	1.711417e+001	17	5.131290e+000	5.930400e+000	0	0	0	0	0	0	0	1904.5	190.518	1	5.45766e-255	1	1	46.3244	5.13129	1	0	46.3244	47.2035	47.2035	1943.39	0.818362	17.1142	5.13129	0	1913.4	0	0
DATA	25	1	25	tair|AT4G13940.4|tair|AT4G13940.3|tair|AT4G13940.2|tair|AT4G13940.1	at|chr4:8054862-8054921	0		6	ACACACTTCTCTCTCTCTCTCTCTCTGCCTCCTTTCGGATTCAAATCTCAGATCTAGCTC	29	0	A_84_P808310	HOG1	AT4G13940.4	tair|HOG1 (HOMOLOGY-DEPENDENT GENE SILENCING 1) [AT4G13940.4]	10361.6	253.427	0	1	5.222632e+004	5.222636e+003	0	1	63	4.272346e+004	42837	5.963767e+003	5.283616e+003	519	1.746821e+001	17	5.461558e+000	5.930400e+000	0	0	0	0	0	0	0	42677.1	4267.72	1	0	1	1	46.3386	5.46156	1	0	46.3386	57.5363	57.5363	42716	0.817157	17.4682	5.46156	0	42686	0	0
DATA	26	1	26	tair|AT1G50950.1|ref|NM_103975	at|chr1:18887824-18887883	0		1712	AGCCGTTTGAAAGAGAGAATAGAGTAACAATCTTCTTTGCAGCGTCTTGACTTCTTCTTG	31	0	A_84_P501920	AT1G50950	AT1G50950.1	tair|thioredoxin-related [AT1G50950.1]	10387.2	253.453	0	1	5.071594e+002	5.109342e+001	0	0	65	4.602462e+002	429	1.105533e+002	1.171254e+002	502	1.699801e+001	17	4.826118e+000	4.447800e+000	0	0	0	0	0	0	0	413.855	41.6935	1	3.18817e-168	1	1	46.3911	4.82612	1	0	46.3911	49.1849	49.1849	452.811	0.816026	16.998	4.82612	0	422.776	0	0
DATA	27	1	27	tair|AT3G11950.1|ref|NM_112028|ug|AK226618|ta|TA51721_3702	at|chr3:3783699-3783640	0		1427	AGACAACAACTCTGCAGATGATTTATCAGAGAGAACCGAAACCAAAGCTCCAGAAGTTGT	33	0	A_84_P759826	AT3G11950	AT3G11950.1	tair|homogentisate farnesyltransferase/ homogentisate geranylgeranyltransferase/ homogentisate solanesyltransferase/ prenyltransferase [AT3G11950.1]	10412.9	253.462	0	1	4.683227e+002	4.724188e+001	3	0	60	4.280667e+002	413.5	7.459787e+001	7.264740e+001	508	1.683465e+001	17	4.730636e+000	4.447800e+000	0	0	0	0	0	0	0	381.655	38.4993	1	1.25145e-163	1	1	46.4115	4.73064	1	0	46.4115	44.7812	44.7812	420.632	0.814941	16.8346	4.73064	0	390.585	0	0
DATA	28	1	28	tair|AT5G52440.1|ref|NM_124623|ta|TA33517_3702|ta|H76320	at|chr5:21305590-21305649	0		745	AAGTTCACTGAAGAGCAGCTAAAAGCTTTGTCTCCCGCTGAAAGCCAAACAGAGGATCAA	35	0	A_84_P13114	HCF106	AT5G52440.1	tair|HCF106 (High chlorophyll fluorescence 106) [AT5G52440.1]	10438.5	254.06	0	1	7.157003e+003	7.157273e+002	0	0	62	5.872274e+003	5722	1.135141e+003	1.242975e+003	489	1.669325e+001	17	4.811187e+000	5.189100e+000	0	0	0	0	0	0	0	5825.83	582.605	1	1.34883e-318	1	1	46.4399	4.81119	1	0	46.4399	46.1809	46.1809	5864.84	0.814005	16.6933	4.81119	0	5834.78	0	0
DATA	29	1	29	tair|AT5G36223.1	at|chr5:014273678-014273619	0		2805	TAATGCGTCGAAGGGGTATGGCCTTCATAACACTTTTTGGGTTAAAGAGTACTATATGGC	37	0	A_84_P766049	AT5G36223	AT5G36223.1	tair|transposable element gene [AT5G36223.1]	10463.4	253.427	6.25635	1	6.256350e+000	6.250169e+000	3	2	59	5.120339e+001	50	1.033871e+001	1.000755e+001	523	1.672084e+001	16	4.865085e+000	5.189100e+000	0	0	0	0	0	0	0	4.7207	5.08076	0	0.0166172	1	0	46.4827	4.86508	1	0	46.4827	57.5363	57.5363	43.7687	0.8129	16.7208	4.86508	0	13.7171	1	0
DATA	30	1	30	tair|AT3G59360.1|tair|AT3G59360.2|ref|NM_115798|ref|NM_180390	at|chr3:21947178-21946976	0		1396	GAGCAACAACAGAATGGGAACCTAGAACTAGGCAACACAAAGGATACTCACAGGGCTAAT	39	0	A_84_P14691	ATUTR6/UTR6	AT3G59360.1	tair|ATUTR6/UTR6 (UDP-GALACTOSE TRANSPORTER 6); nucleotide-sugar transmembrane transporter [AT3G59360.1]	10489.1	253.6	0	1	3.171169e+003	3.171781e+002	0	0	64	2.621297e+003	2476.5	6.322195e+002	6.755096e+002	523	1.706119e+001	17	5.266107e+000	5.930400e+000	0	0	0	0	0	0	0	2574.74	257.524	1	3.83712e-272	1	1	46.5525	5.26611	1	0	46.5525	47.5395	47.5395	2613.86	0.811923	17.0612	5.26611	0	2583.81	0	0
DATA	31	1	31	tair|AT1G70600.1|ref|NM_105728|ta|TA28585_3702|ta|AA041053	at|chr1:26624794-26624735	0		528	TCTTCTATGGAGTTTTATCATCTTTTGTTGTCTTTTGGATTTTGGAAAGAGCGAGATCTC	41	0	A_84_P216048	AT1G70600	AT1G70600.1	tair|60S ribosomal protein L27A (RPL27aC) [AT1G70600.1]	10514.4	253.427	0	1	1.371839e+005	1.371839e+004	0	0	64	1.112880e+005	99838	1.824184e+004	1.189861e+004	526	1.687262e+001	16	4.872951e+000	5.189100e+000	0	0	0	0	0	0	0	111241	11124.1	1	0	1	1	46.5761	4.87295	1	0	46.5761	57.5363	57.5363	111281	0.810893	16.8726	4.87295	0	111251	0	0
DATA	32	1	32	tair|AT2G14110.1|ref|NM_126983|ta|TA47975_3702|tc|NP453050	at|chr2:5960017-5960076	0		623	AGAATAAACAGGTTTGGCGTGACAAGTATTCTGGAAAGCCTACATCATCGGAGACAGACA	43	0	A_84_P51360	AT2G14110	AT2G14110.1	tair|similar to unnamed protein product [Vitis vinifera] (GB:CAO43153.1); contains InterPro domain HAD-superfamily phosphatase, subfamily IIIC (InterPro:IPR010033) [AT2G14110.1]	10540.1	253.5	0	1	2.330321e+003	2.331158e+002	0	0	64	1.933922e+003	1810	4.821431e+002	5.092731e+002	514	1.629183e+001	16	4.863082e+000	4.447800e+000	0	0	0	0	0	0	0	1887.29	188.797	1	1.79254e-254	1	1	46.6311	4.86308	1	0	46.6311	44.4243	44.4243	1926.49	0.809884	16.2918	4.86308	0	1896.47	0	0
DATA	33	1	33	ug|DR227250	at|chr5:9761618-9761990	0		248	TCCTGGTTTTGGCTTTTGGCGTTCTGGGGTTGACATTAATACTCAACATGTCGATTTTTA	45	0	A_84_P792507	DR227250	DR227250	ug|1106779 CERES-147 Arabidopsis thaliana cDNA clone 252145 5', mRNA sequence [DR227250]	10565.2	253.379	0	1	1.962178e+003	1.963174e+002	5	0	60	1.633750e+003	1573	2.792522e+002	2.144210e+002	513	1.653996e+001	16	4.919554e+000	5.189100e+000	0	0	0	0	0	0	0	1587.09	158.79	1	1.28163e-244	1	1	46.6554	4.91955	1	0	46.6554	45.4864	45.4864	1626.32	0.808843	16.54	4.91955	0	1596.32	0	0
DATA	34	1	34	tair|AT3G53340.1|ref|NM_115194|ta|TA53194_3702|ta|TA47150_3702	at|chr3:19786017-19785665	0		585	AACAAGGCTCATTCTCACAGGGTCCTTATGGAAACTCTCAAGGTTCGAATATGATGGTTC	47	0	A_84_P837809	AT3G53340	AT3G53340.1	tair|transcription factor [AT3G53340.1]	10590.5	253.5	0	1	6.017452e+003	6.017778e+002	0	0	68	4.907647e+003	4645.5	1.229840e+003	1.333043e+003	520	1.710192e+001	16	5.369506e+000	5.930400e+000	0	0	0	0	0	0	0	4860.95	486.121	1	2.69929e-308	1	1	46.6993	5.36951	1	0	46.6993	49.1849	49.1849	4900.21	0.807808	17.1019	5.36951	0	4870.25	0	0
DATA	35	1	35	tair|AT2G01340.1|ref|NM_126195|tc|NP454716|ta|AV552747	at|chr2:164358-164417	0		300	AGAAGGGTAAGATCAGGAATTCACGTGAGTGCAAAGGAGAGGCTTGAGAGTCTCATGCTG	49	0	A_84_P843544	AT2G01340	AT2G01340.1	tair|similar to unknown protein [Arabidopsis thaliana] (TAIR:AT1G71015.1); similar to unknown [Glycine max] (GB:AAG38147.1); contains InterPro domain Trigger factor, C-terminal, bacterial; (InterPro:IPR008880) [AT2G01340.1]	10615.9	253.543	0	1	4.294267e+002	4.339812e+001	4	0	60	3.931500e+002	384.5	8.585953e+001	8.061637e+001	516	1.713372e+001	17	5.247241e+000	5.930400e+000	0	0	0	0	0	0	0	346.426	35.01	1	3.86337e-158	1	1	46.7245	5.24724	1	0	46.7245	47.5395	47.5395	385.715	0.806716	17.1337	5.24724	0	355.788	0	0
DATA	36	1	36	tair|AT1G21330.1|ug|AY800590|tc|NP1339806	at|chr1:7475310-7475369	0		619	GACATGATCATCAAACTCATCACGGATACATCTCTCGGGAAAGGATGTTTGTTCTTGGTG	51	0	A_84_P13371	AT1G21330	AT1G21330.1	tair|transposable element gene [AT1G21330.1]	10640.5	253.585	6.31297	1	6.312965e+000	6.279447e+000	2	0	64	4.590625e+001	45.5	1.428254e+001	1.389937e+001	506	1.648419e+001	16	4.999480e+000	5.189100e+000	0	0	0	0	0	0	0	-0.824593	5.05878	0	0.672403	1	0	46.7308	4.99948	1	0	46.7308	40.6843	40.6843	38.4716	0.80561	16.4842	4.99948	0	8.58416	1	0
DATA	37	1	37	tair|AT5G02630.1|ref|NM_120341|ug|AK117185|ta|TA47245_3702	at|chr5:593012-593071	0		1243	GGCCAATAGAGAAGAACGAGTATTGTGATGTTGATGATGAAGAAGAAATTGTAGAGCTTT	53	0	A_84_P12037	AT5G02630	AT5G02630.1	tair|similar to unknown protein [Arabidopsis thaliana] (TAIR:AT5G18520.1); similar to unknown protein [Arabidopsis thaliana] (TAIR:AT3G09570.1); similar to unnamed protein product [Vitis vinifera] (GB:CAO18079.1); contains InterPro domain Transmembrane re	10666.6	253.37	0	1	1.411471e+003	1.412871e+002	1	0	63	1.182000e+003	1073	2.839161e+002	3.068982e+002	523	1.655258e+001	16	5.125869e+000	5.189100e+000	0	0	0	0	0	0	0	1135.28	113.641	1	1.45468e-225	1	1	46.7167	5.12587	1	0	46.7167	48.2044	48.2044	1174.57	0.804326	16.5526	5.12587	0	1144.73	0	0
DATA	38	1	38	tair|AT1G49360.1|ref|NM_103826|ta|TA45835_3702|ta|CNS0ACHK	at|chr1:18271042-18270983	0		1434	CTCCGAAGCAGTAAATACAGAGTACGTATTTATCTGAATTTTCAGCTTGATTTAGTCTCA	55	0	A_84_P225689	AT1G49360	AT1G49360.1	tair|F-box family protein [AT1G49360.1]	10692.3	253.465	0	1	2.339824e+003	2.340672e+002	0	0	65	1.925723e+003	1833	3.809823e+002	4.418148e+002	519	1.689595e+001	16	5.289018e+000	5.189100e+000	0	0	0	0	0	0	0	1879.02	187.971	1	3.1854e-254	1	1	46.6983	5.28902	1	0	46.6983	47.8731	47.8731	1918.29	0.803062	16.896	5.28902	0	1888.51	0	0
DATA	39	1	39	tair|AT5G05080.1|tair|AT5G05080.2|ref|NM_120590|ref|NM_001085061	at|chr5:1498800-1498741	0		982	AGCAGGTTTGGCCAAGGTTCAGGCAGATAAGAAGAAGGTAGACGCTAGAAAGAAAAGCTT	57	0	A_84_P22446	UBC22	AT5G05080.1	tair|UBC22 (UBIQUITIN-CONJUGATING ENZYME 22); ubiquitin-protein ligase [AT5G05080.1]	10717.6	253.37	0	1	1.813935e+004	1.813946e+003	0	0	64	1.458911e+004	13589.5	3.462794e+003	3.549715e+003	514	1.691634e+001	16	5.352197e+000	5.189100e+000	0	0	0	0	0	0	0	14542.4	1454.25	1	0	1	1	46.6609	5.3522	1	0	46.6609	48.2044	48.2044	14581.7	0.801707	16.9163	5.3522	0	14552	0	0
DATA	40	1	40	ug|EG501568	at|chr3:8227017-8227076	0		190	CCCTTGCCGTGAGATTTCAGGTCAGAGTTTCCATTCAGTGTACGTTTTGTGAATCTCATA	59	0	A_84_P798549	EG501568	EG501568	ug|AYBGS51TF pooled cDNA populations Arabidopsis thaliana cDNA, mRNA sequence [EG501568]	10743.1	253.457	0	1	3.067942e+003	3.068593e+002	0	0	64	2.501922e+003	2357.5	4.582994e+002	4.966710e+002	511	1.629550e+001	16	4.881413e+000	5.189100e+000	0	0	0	0	0	0	0	2455.29	245.581	1	1.93414e-269	1	1	46.6315	4.88141	1	0	46.6315	47.5395	47.5395	2494.49	0.800305	16.2955	4.88141	0	2464.83	0	0
DATA	41	1	41	tair|AT5G66190.2|tair|AT5G66190.1|ref|NM_001085336|ref|NM_126017	at|chr5:26469909-26469850	0		409	GTCAACAAATTCAAACCTAAGAACCCTTACACTGGTCGCTGCCTTTTGAACACCAAGATC	61	0	A_84_P861344	ATLFNR1	AT5G66190.2	tair|ATLFNR1 (LEAF FNR 1); poly(U) binding [AT5G66190.2]	10768.4	253.514	0	1	1.209301e+004	1.209318e+003	0	0	65	9.706892e+003	9319	2.368844e+003	2.672387e+003	511	1.700000e+001	16	5.334681e+000	5.189100e+000	0	0	0	0	0	0	0	9660.28	966.042	1	0	1	1	46.6083	5.33468	1	0	46.6083	48.2044	48.2044	9699.46	0.798832	17	5.33468	0	9669.87	0	0
DATA	42	1	42	tair|AT1G28620.1|ug|BX815895|tc|NP251564|ta|CNS0AAVE	at|chr1:10056850-10056791	0		955	GCCAGGAAAGTTTCCAACTGGATGTTCTGCTGCATATTTAACGAGATTTAGGACAACAGA	63	0	A_84_P842536	AT1G28620	AT1G28620.1	tair|pseudogene, lipase, similar to lipase Arab-1 GB:S68410 GI:2129636 (Arabidopsis thaliana); blastp match of 44% identity and 1.2e-48 P-value to GP [AT1G28620.1]	10793.8	253.388	0	1	1.491921e+002	1.621258e+001	1	0	64	1.655156e+002	160	4.004362e+001	4.484865e+001	507	1.671795e+001	16	4.880117e+000	5.189100e+000	0	0	0	0	0	0	0	118.94	12.9251	1	3.56111e-098	1	1	46.5757	4.88012	1	0	46.5757	46.1809	46.1809	158.081	0.797227	16.7179	4.88012	0	128.571	0	0
DATA	43	1	43	tair|AT5G53900.1|tair|AT5G53900.2|ref|NM_180855|ref|NM_124769	at|chr5:21898558-21898499	0		1615	AAGCTCTCGATGCTAGTTATTAGCTTATGCTTGTTATAAATACATGAAACTCTCTGTTCG	65	0	A_84_P229159	AT5G53900	AT5G53900.1	tair|similar to unknown protein [Arabidopsis thaliana] (TAIR:AT3G15240.2); similar to unnamed protein product [Vitis vinifera] (GB:CAO39314.1); contains domain PTHR13902:SF3 (PTHR13902:SF3); contains domain PTHR13902 (PTHR13902) [AT5G53900.1]	10819.1	253.391	0	1	9.967789e+003	9.967992e+002	0	0	65	7.976538e+003	7619	1.601714e+003	1.774672e+003	505	1.660594e+001	16	4.830578e+000	5.189100e+000	0	0	0	0	0	0	0	7930	793.016	1	0	1	1	46.5363	4.83058	1	0	46.5363	46.8651	46.8651	7969.1	0.795563	16.6059	4.83058	0	7939.68	0	0
DATA	44	1	44	tair|AT4G13030.1|tair|AT4G13030.2|ref|NM_179040|ref|NM_117372	at|chr4:7609536-7609595	0		1417	GCCAATAAGCATTGATTTGCATATAGCTCGACGCTTATGGTTCAACGAAGAGCAAGTGGC	67	0	A_84_P55070	AT4G13030	AT4G13030.1	tair|similar to unnamed protein product [Vitis vinifera] (GB:CAO18001.1); contains domain SSF52540 (SSF52540) [AT4G13030.1]	10844.8	253.492	0	1	1.527094e+003	1.528423e+002	0	0	65	1.258723e+003	1201	2.283372e+002	2.727984e+002	506	1.695850e+001	16.5	5.244540e+000	5.189100e+000	0	0	0	0	0	0	0	1212.22	121.327	1	2.71447e-229	1	1	46.5051	5.24454	1	0	46.5051	45.4864	45.4864	1251.29	0.793807	16.9585	5.24454	0	1221.95	0	0
DATA	45	1	45	tair|AT3G06250.1|ref|NM_111500|ug|AF360270|ta|TA47117_3702	at|chr3:1889924-1889865	0		2458	TTCTCAGGACCTTAAGGCCTTGATGATCTGGAGCCTAAGGGAAGCAGCTTCAAAGTATAT	69	0	A_84_P23129	FRS7	AT3G06250.1	tair|FRS7 (FAR1-RELATED SEQUENCE 7); zinc ion binding [AT3G06250.1]	10870.1	253.415	0	1	2.072031e+003	2.073015e+002	0	0	63	1.687429e+003	1593	3.025411e+002	3.573066e+002	495	1.643434e+001	16	4.914165e+000	5.189100e+000	0	0	0	0	0	0	0	1640.93	164.171	1	1.62272e-246	1	1	46.4972	4.91417	1	0	46.4972	44.7812	44.7812	1679.99	0.791944	16.4343	4.91417	0	1650.75	0	0
DATA	46	1	46	tair|AT3G44590.1|tair|AT3G44590.2|ref|NM_114327|ref|NM_202655	at|chr3:16175656-16175715	0		418	CCCACGGAAAGGAGTCGAGATTTGATTTTTTGTTCTCTTAGTGGTTCTGGTTTTTGCTCC	71	0	A_84_P813529	AT3G44590	AT3G44590.1	tair|60S acidic ribosomal protein P2 (RPP2D) [AT3G44590.1]	10895.3	253.353	0	1	2.427743e+004	2.427752e+003	0	0	66	1.922562e+004	17922.5	4.195807e+003	4.602917e+003	512	1.696875e+001	16	5.276967e+000	5.189100e+000	0	0	0	0	0	0	0	19179.1	1917.92	1	0	1	1	46.491	5.27697	1	0	46.491	46.1809	46.1809	19218.2	0.789998	16.9688	5.27697	0	19189	0	0
DATA	47	1	47	ug|BU917432	at|chr1:023704904-023704962	0		65	AGAGTGTTTCGCTCAGCCTGTTACGACTATTGAGCACTCTCCTTCTTTTATTCATCTGAT	73	0	A_84_P723122	BU917432	BU917432	ug|JKHR01A12 Size-selected small cDNAs of Arabidopsis thaliana Arabidopsis thaliana cDNA clone JKHR01A12, mRNA sequence [BU917432]	10920.7	253.338	0	1	1.642766e+003	1.644020e+002	2	0	64	1.340906e+003	1286.5	2.444786e+002	2.652001e+002	521	1.687332e+001	16	5.366857e+000	5.189100e+000	0	0	0	0	0	0	0	1294.43	129.541	1	5.03311e-233	1	1	46.4808	5.36686	1	0	46.4808	48.5334	48.5334	1333.47	0.787955	16.8733	5.36686	0	1304.44	0	0
DATA	48	1	48	tair|AT2G07521.1|ref|NM_001124812	at|chr2:3136677-3136736	0		63	TGTAACCTGTCGGAAGCTTTGAGATTCAAGAACCAAAGCGGAATCAAGGAAAGAAGAGAT	75	0	A_84_P758342	AT2G07521	AT2G07521.1	tair|unknown protein [AT2G07521.1]	10945.9	253.386	6.47178	1	6.471779e+000	6.440360e+000	1	0	63	4.800000e+001	49	1.247320e+001	1.297275e+001	508	1.659449e+001	16	4.931176e+000	5.189100e+000	0	0	0	0	0	0	0	1.52967	5.0611	0	0.433179	1	0	46.4703	4.93118	1	0	46.4703	57.259	57.259	40.5653	0.785841	16.5945	4.93118	0	11.6412	1	0
DATA	49	1	49	tair|AT1G56460.1|ref|NM_104524|ta|TA48100_3702|tc|NP305866	at|chr1:21153062-21153121	0		1617	TACAAATATAGAGATTCAGAGTCAAATCTTCCATTGTGCAGCCTCCGATGCTACAAGGCA	77	0	A_84_P11290	AT1G56460	AT1G56460.1	tair|PAPA-1-like family protein / zinc finger (HIT type) family protein [AT1G56460.1]	10971.5	253.618	0	1	9.587057e+003	9.587274e+002	0	0	64	7.559203e+003	7263.5	1.603919e+003	1.602876e+003	502	1.639641e+001	16	4.868349e+000	5.189100e+000	0	0	0	0	0	0	0	7512.74	751.291	1	0	1	1	46.4617	4.86835	1	0	46.4617	47.2035	47.2035	7551.77	0.783634	16.3964	4.86835	0	7522.96	0	0
DATA	50	1	50	tair|AT3G01330.1|ref|NM_110999|ta|TA43559_3702|tc|TC289010	at|chr3:124675-124616	0		1022	AATAACTGGTCTTCTTGGGCATTTCACGGAGGCATGGAAGAAATGGTATGCAGAGGTTGA	79	0	A_84_P69834	DEL3	AT3G01330.1	tair|DEL3 (DP-E2F-like 3); transcription factor [AT3G01330.1]	10997.2	253.389	0	1	2.422651e+003	2.423517e+002	0	0	65	1.939123e+003	1815	4.974730e+002	5.278056e+002	498	1.654217e+001	16	4.708316e+000	5.189100e+000	0	0	0	0	0	0	0	1892.65	189.332	1	1.2366e-254	1	1	46.4751	4.70832	1	0	46.4751	47.8731	47.8731	1931.69	0.78123	16.5422	4.70832	0	1903.01	0	0
DATA	51	1	51	tair|AT1G60390.1|ref|NM_104726|ug|AK227564|ta|TA53204_3702	at|chr1:22253053-22252994	0		177	TCACGCCATCGGAGAATCCATTCACACCAAAAGCTTCTTTGATTCGTTATTGGAACAATC	81	0	A_84_P837838	AT1G60390	AT1G60390.1	tair|BURP domain-containing protein / polygalacturonase, putative [AT1G60390.1]	11022.1	253.386	0	1	2.042170e+001	6.808656e+000	1	0	63	6.238095e+001	62	1.773499e+001	1.779120e+001	500	1.660400e+001	16	4.676208e+000	5.189100e+000	0	0	0	0	0	0	0	15.9055	5.30294	1	2.22131e-013	1	0	46.4755	4.67621	1	0	46.4755	57.259	57.259	54.9463	0.778852	16.604	4.67621	0	26.3948	0	0
DATA	52	1	52	tc|TC312098	at|chr5:19572599-19572657	0		157	GGTTGTTGGTGAATCAGCGACGATAACTACGATGAAGAGCAACACGACTGCTATATGATC	83	0	A_84_P859330	TC312098	TC312098	tc|AB023039 acetyl-CoA C-acetyltransferase {Arabidopsis thaliana} (exp=0; wgp=1; cg=0), partial (16%) [TC312098]	11047.5	253.352	0	1	3.714777e+002	3.771497e+001	1	1	64	3.348594e+002	327	7.608076e+001	7.042350e+001	524	1.698282e+001	16	5.426520e+000	5.189100e+000	0	0	0	0	0	0	0	288.388	29.2792	1	9.27595e-148	1	1	46.471	5.42652	1	0	46.471	57.5363	57.5363	327.425	0.776327	16.9828	5.42652	0	299.01	0	0
DATA	53	1	53	tair|AT2G03550.1|ref|NM_126405|ta|TA45126_3702|tc|TC291026	at|chr2:1077926-1077985	0		893	AATGAAGGTCATGTTTTTCATTTGAAGAATCCTAATAGTGATAATGCTCGTCAAGTCGTG	85	0	A_84_P23015	AT2G03550	AT2G03550.1	tair|hydrolase [AT2G03550.1]	11073.2	253.333	0	1	9.827302e+003	9.827520e+002	0	1	64	7.649703e+003	7294	1.598122e+003	1.586197e+003	517	1.676983e+001	16	5.212836e+000	5.189100e+000	0	0	0	0	0	0	0	7603.26	760.343	1	0	1	1	46.4448	5.21284	1	0	46.4448	45.4864	45.4864	7642.27	0.773687	16.7698	5.21284	0	7614	0	0
DATA	54	1	54	tair|AT3G46310.1|ref|NM_114499|tc|NP162734	at|chr3:17028498-17028439	0		312	GTCCGATTCACATGGAAATGTTTGTCTTGTACTTGCCCTAATAAGTTTGATCTTAAACAG	87	0	A_84_P508474	AT3G46310	AT3G46310.1	tair|similar to unknown protein [Arabidopsis thaliana] (TAIR:AT3G46300.1); similar to hypothetical protein [Vitis vinifera] (GB:CAN66779.1) [AT3G46310.1]	11098.4	253.427	0	1	3.104641e+001	7.258516e+000	0	0	64	7.042188e+001	70	1.474525e+001	1.575262e+001	510	1.659608e+001	16	5.053115e+000	5.189100e+000	0	0	0	0	0	0	0	23.9378	5.59656	1	1.34369e-023	1	0	46.484	5.05312	1	0	46.484	57.5363	57.5363	62.9872	0.771034	16.5961	5.05312	0	34.862	0	0
DATA	55	1	55	tair|AT2G23580.1|ref|NM_127922|ta|TA43530_3702|tc|TC311185	at|chr2:10040259-10040200	0		989	TGGATAAAACTCTCACGTTGAAGATGAAACCAATAAATCAAGAGCATACGAATGGAAAGT	89	0	A_84_P574806	AT2G23580	AT2G23580.1	tair|hydrolase, alpha/beta fold family protein [AT2G23580.1]	11123.6	253.427	6.61965	1	6.619649e+000	6.584566e+000	1	0	63	4.671429e+001	47	1.046874e+001	9.636900e+000	501	1.665070e+001	16	5.009965e+000	5.189100e+000	0	0	0	0	0	0	0	0.221396	5.05883	0	0.90958	1	0	46.4929	5.00996	1	0	46.4929	57.5363	57.5363	39.2796	0.768287	16.6507	5.00996	0	11.3068	1	0
DATA	56	1	56	tair|AT1G48500.1|tair|AT1G48500.2|tair|AT1G48500.3|ref|NM_103746	at|chr1:17937240-17937501	0		635	TATGCCGGTTCAGTATTAGTTTACCAAGACATAGCTCCTGAAAAGGCCCAAGCTATCATG	91	0	A_84_P840800	JAZ4/TIFY6A	AT1G48500.1	tair|JAZ4/TIFY6A (JASMONATE-ZIM-DOMAIN PROTEIN 4) [AT1G48500.1]	11149.3	253.403	0	1	3.425088e+001	7.444140e+000	0	0	65	7.270769e+001	71	1.870221e+001	1.853250e+001	511	1.671820e+001	16	5.243749e+000	5.189100e+000	0	0	0	0	0	0	0	26.2154	5.6977	1	1.672e-026	1	1	46.4923	5.24375	1	0	46.4923	46.5243	46.5243	65.273	0.765394	16.7182	5.24375	0	37.4622	0	0
DATA	57	1	57	tair|AT2G26310.1|ref|NM_128188|ug|EG427545|ug|BX818818	at|chr2:11210641-11210776	0		1029	GGAACAATAATAGACTTTCGGCGAACAGAAGATGGACAGCTAATCACAGAGATTGGTGGT	93	0	A_84_P843637	AT2G26310	AT2G26310.1	tair|similar to unknown protein [Arabidopsis thaliana] (TAIR:AT3G63170.1); similar to unnamed protein product [Vitis vinifera] (GB:CAO43896.1); contains InterPro domain Chalcone isomerase-like (InterPro:IPR016087) [AT2G26310.1]	11174.5	253.352	0	1	4.464627e+002	4.513655e+001	4	0	62	3.869355e+002	374	8.696143e+001	9.284783e+001	524	1.698664e+001	17	5.286605e+000	5.930400e+000	0	0	0	0	0	0	0	340.421	34.416	1	3.78028e-157	1	1	46.5141	5.28661	1	0	46.5141	57.5363	57.5363	379.501	0.762485	16.9866	5.28661	0	351.855	0	0
DATA	58	1	58	tair|AT1G08430.1|ref|NM_100716|ta|CNS0AEME|tc|TC302593	at|chr1:2660883-2660942	0		1422	AATGTTGATGATTCACGTGGAGGGAGTTCACAGGACTCATGTCATCATGTTGCCATAAAG	95	0	A_84_P16132	ALMT1/ATALMT1	AT1G08430.1	tair|ALMT1/ATALMT1 (AL-ACTIVATED MALATE TRANSPORTER 1); malate transmembrane transporter/ [AT1G08430.1]	11200.2	253.536	0	1	1.561992e+004	1.562006e+003	0	0	65	1.190980e+004	11260	2.676365e+003	2.965200e+003	507	1.636292e+001	16	4.872124e+000	5.189100e+000	0	0	0	0	0	0	0	11863.3	1186.34	1	0	1	1	46.4691	4.87212	1	0	46.4691	47.2035	47.2035	11902.4	0.7595	16.3629	4.87212	0	11874.9	0	0
DATA	59	1	59	tair|AT1G74300.1|ref|NM_106090|ug|AK227535|ta|TA34520_3702	at|chr1:27940074-27940133	0		1049	ACTTCTTCCCCCTCGCTAAAGGTGTCGTTGATGAGATTGTTAAGACAGCTCTTAACCACT	97	0	A_84_P218478	AT1G74300	AT1G74300.1	tair|esterase/lipase/thioesterase family protein [AT1G74300.1]	11225.6	253.392	0	1	1.865982e+003	1.867180e+002	0	0	64	1.457906e+003	1378	3.184955e+002	3.198709e+002	507	1.621105e+001	16	4.859370e+000	4.447800e+000	0	0	0	0	0	0	0	1411.47	141.238	1	6.00169e-238	1	1	46.4363	4.85937	1	0	46.4363	49.1849	49.1849	1450.47	0.756422	16.211	4.85937	0	1423.18	0	0
DATA	60	1	60	tair|AT1G18020.1|tair|AT1G17990.2|tair|AT1G17990.1|ref|NM_179352	at|chr1:6203369-6203428	0		613	GTAGATTTGCTCTTGAAGTAATCGAAGCAGTGGTGAACGAGATCGGTTCAGATCGTGTTG	99	0	A_84_P803569	AT1G18020	AT1G18020.1	tair|12-oxophytodienoate reductase, putative [AT1G18020.1]	11250.8	253.356	0	1	7.673584e+003	7.673877e+002	4	0	60	5.827200e+003	5569	1.027669e+003	9.303315e+002	502	1.677291e+001	16	5.019346e+000	5.189100e+000	0	0	0	0	0	0	0	5780.8	578.102	1	3.72784e-318	1	1	46.4011	5.01935	1	0	46.4011	48.5334	48.5334	5819.77	0.753338	16.7729	5.01935	0	5792.65	0	0
DATA	61	1	61	tair|AT1G01320.1|ref|NM_100014|ta|TA48154_3702|tc|TC284484	at|chr1:123484-123425	0		3491	GCAAAGCAATGTTTCTGAACACTTGGTGGAAATTCCGAGAGAAAAGCAAAAGGAGATGTC	101	0	A_84_P830659	AT1G01320	AT1G01320.1	tair|tetratricopeptide repeat (TPR)-containing protein [AT1G01320.1]	11276.1	253.394	0	1	2.969576e+002	3.045176e+001	1	0	63	2.691905e+002	261	6.002711e+001	6.634635e+001	502	1.711554e+001	17	5.486565e+000	5.189100e+000	0	0	0	0	0	0	0	222.778	22.8449	1	3.46993e-133	1	1	46.4125	5.48656	1	0	46.4125	47.8731	47.8731	261.756	0.750201	17.1155	5.48656	0	234.831	0	0
DATA	62	1	62	tair|AT4G15393.1|tair|AT4G15393.3|tair|AT4G15393.2|ref|NM_148329	at|chr4:8805799-8805858	0		796	CATCTTTGGAGATACGGAAAGTGTAACTATGAGCATAGAGATTGCGACTGAGTACATATT	103	0	A_84_P124941	CYP702A5	AT4G15393.1	tair|CYP702A5 (cytochrome P450, family 702, subfamily A, polypeptide 5); heme binding / iron ion binding / monooxygenase [AT4G15393.1]	11301.5	253.352	0	1	1.271620e+002	1.440705e+001	1	0	65	1.413692e+002	137	4.083257e+001	3.780630e+001	511	1.625245e+001	16	4.873384e+000	4.447800e+000	0	0	0	0	0	0	0	94.9904	10.7621	1	6.39287e-086	1	1	46.3788	4.87338	1	0	46.3788	57.5363	57.5363	133.935	0.747003	16.2524	4.87338	0	107.205	0	0
DATA	63	1	63	tair|AT1G05470.1|ref|NM_100426|ug|BX816898|ta|TA52738_3702	at|chr1:1608692-1608633	0		1622	CTACGGCATTTTCTGTGCAGAGGTTGAGTCAGCTCATAATAGGATAAAGCGAACAACGAG	105	0	A_84_P14283	AT1G05470	AT1G05470.1	tair|endonuclease/exonuclease/phosphatase family protein [AT1G05470.1]	11327.1	253.577	0	1	8.141367e+002	8.169726e+001	4	1	58	6.518966e+002	643.5	1.167853e+002	1.065619e+002	507	1.635306e+001	16	4.793730e+000	4.447800e+000	0	0	0	0	0	0	0	605.552	60.7661	1	7.80357e-190	1	1	46.3446	4.79373	1	0	46.3446	47.8731	47.8731	644.462	0.743796	16.3531	4.79373	0	617.933	0	0
DATA	64	1	64	tair|AT5G40420.1|ref|NM_123406|ta|TA30249_3702|ta|TA30247_3702	at|chr5:16191233-16191174	0		259	TTACTTCTAGCTGGTTCGGTGATCGGCTTAATGGTTGCTTTACCACTATTTCTCCTCTTC	107	0	A_84_P813534	OLEO2	AT5G40420.1	tair|OLEO2 (OLEOSIN 2) [AT5G40420.1]	11353	253.043	0	1	2.733031e+001	7.358897e+000	1	0	68	6.651471e+001	66.5	1.625128e+001	1.427002e+001	513	1.646004e+001	16	4.853203e+000	5.189100e+000	0	0	0	0	0	0	0	20.2352	5.44848	1	7.72734e-019	1	0	46.2795	4.8532	1	0	46.2795	46.8651	46.8651	59.08	0.740393	16.46	4.8532	0	32.7683	0	0
DATA	65	1	65	tair|AT1G02500.1|tair|AT1G02500.2|ref|NM_100131|ref|NM_179246	at|chr1:520084-520143	0		1176	ATTAACCTTGACCTAAAGAGAGGAGGAAACGGAAGGTTCTTGAAAACTGCGGCTTACGGA	109	0	A_84_P13370	SAM1	AT1G02500.1	tair|SAM1 (S-adenosylmethionine synthetase 1); methionine adenosyltransferase [AT1G02500.1]	11377.5	253.352	0	1	9.330239e+004	9.330242e+003	0	3	63	6.883867e+004	95527	1.260776e+004	-1.220476e+004	508	1.735039e+001	16	5.524132e+000	5.930400e+000	0	0	0	0	0	0	0	68792.5	6879.25	1	0	1	1	46.214	5.52413	1	0	46.214	57.5363	57.5363	68831.2	0.737306	17.3504	5.52413	0	68805.1	0	0
DATA	66	1	66	tair|AT1G10500.1|ref|NM_100924|ug|AK226457|ta|TA31305_3702	at|chr1:3460290-3460231	0		558	GAGCATGCTCTTTCTTTTTGGAATGCAGCTTGATTACAGCGATGCTTTGATTGGTGGAGG	111	0	A_84_P12356	ATCPISCA	AT1G10500.1	tair|ATCPISCA (CHLOROPLAST-LOCALIZED ISCA-LIKE PROTEIN); structural molecule [AT1G10500.1]	11403.6	253.1	0	1	1.268718e+004	1.268737e+003	2	1	60	9.357450e+003	9064.5	1.505439e+003	1.379374e+003	506	1.682213e+001	16	5.297112e+000	5.189100e+000	0	0	0	0	0	0	0	9311.31	931.144	1	0	1	1	46.1431	5.29711	1	0	46.1431	47.5395	47.5395	9350.02	0.733915	16.8221	5.29711	0	9324.13	0	0
DATA	67	1	67	tair|AT3G28150.1|ref|NM_113733|ta|TA44664_3702|tc|TC287154	at|chr3:10473262-10473203	0		1198	TGTTTGCCCGGGCCAATCGATGCGTGGAACGACTTTTTAATGGCGATAATTAGACAGTTA	113	0	A_84_P125381	AT3G28150	AT3G28150.1	tair|similar to unknown protein [Arabidopsis thaliana] (TAIR:AT5G15900.1); similar to hypothetical protein [Vitis vinifera] (GB:CAN82134.1); contains InterPro domain Protein of unknown function DUF231, plant (InterPro:IPR004253) [AT3G28150.1]	11428.5	253.352	0	1	1.653439e+002	1.792509e+001	0	0	66	1.669242e+002	168	3.576131e+001	3.947422e+001	509	1.675639e+001	16	5.004288e+000	5.189100e+000	0	0	0	0	0	0	0	120.827	13.099	1	4.84991e-099	1	1	46.0973	5.00429	1	0	46.0973	57.5363	57.5363	159.49	0.730761	16.7564	5.00429	0	133.824	0	0
DATA	68	1	68	tair|AT3G57810.2|tair|AT3G57810.3|tair|AT3G57810.1|ref|NM_180385	at|chr3:21428483-21428652	0		998	CTTCACACGTTCTCCAGATGCCAATCACAGTGTATATGAAAGACGATAAAGCTGGAGGAC	115	0	A_84_P787759	AT3G57810	AT3G57810.2	tair|OTU-like cysteine protease family protein [AT3G57810.2]	11454.3	253.382	0	1	7.990524e+003	7.990827e+002	0	0	65	5.858908e+003	5562	1.078676e+003	1.172737e+003	519	1.710405e+001	17	5.325030e+000	5.930400e+000	0	0	0	0	0	0	0	5812.87	581.309	1	1.80602e-318	1	1	46.0398	5.32503	1	0	46.0398	46.5243	46.5243	5851.47	0.72747	17.104	5.32503	0	5826.04	0	0
DATA	69	1	69	ta|TA28590_3702	unmapped	0		24	ATTTCACCGGAAGAAGCAAGGAGGTTCAATTTCAAAACGTTCGAGACCACTTTGAATCAC	117	0	A_84_P810523	TA28590_3702	TA28590_3702	Unknown	11479.6	253.106	7.02239	1	7.022391e+000	6.987341e+000	4	0	60	4.726667e+001	47	1.018451e+001	9.822225e+000	507	1.667258e+001	16	4.756450e+000	5.189100e+000	0	0	0	0	0	0	0	1.27967	5.0604	0	0.511888	1	0	45.987	4.75645	1	0	45.987	45.4864	45.4864	39.832	0.724224	16.6726	4.75645	0	14.6398	1	0
DATA	70	1	70	ta|TA52104_3702|tc|TC310040	unmapped	0		635	GCTATTTGGTGTAACTTTGCTGGGTGTGGTAATGAGTTGTAGCCTTCCTTAAACTCATGC	119	0	A_84_P835581	TA52104_3702	TA52104_3702	tc|NM_073958 GRound-Like (grd related) family member (grl-17) {Caenorhabditis elegans} (exp=-1; wgp=0; cg=0), partial (5%) [TC310040]	11504.5	253.352	0	1	3.431463e+001	7.809222e+000	0	0	66	7.066667e+001	72	1.837669e+001	1.779120e+001	506	1.678261e+001	16	4.726602e+000	5.189100e+000	0	0	0	0	0	0	0	24.7459	5.6316	1	1.24113e-024	1	0	45.9208	4.7266	1	0	45.9208	57.5363	57.5363	63.232	0.721147	16.7826	4.7266	0	38.2743	0	0
DATA	71	1	71	tair|AT3G28270.1|tair|AT3G28270.2|ref|NM_113746|ref|NM_180313	at|chr3:10540185-10540243	0		843	GTGTGGCAGACTTCATTACCGAAATAGAAGACGATGTGTGGGACAACCTAAGCTCTAAAG	121	0	A_84_P822373	AT3G28270	AT3G28270.1	tair|Identical to UPF0496 protein At3g28270 [Arabidopsis Thaliana] (GB:Q9LHD9;GB:Q8H7D0;GB:Q8H7E9;GB:Q944H3); similar to AT14A [Arabidopsis thaliana] (TAIR:AT3G28290.1); similar to AT14A [Arabidopsis thaliana] (TAIR:AT3G28300.1); similar to unnamed protei	11530.1	253.338	0	1	8.065359e+002	8.096077e+001	0	0	65	6.249385e+002	594	1.314988e+002	1.349166e+002	514	1.703307e+001	17	5.123131e+000	5.189100e+000	0	0	0	0	0	0	0	579.081	58.1286	1	2.70245e-187	1	1	45.8579	5.12313	1	0	45.8579	45.4864	45.4864	617.504	0.717985	17.0331	5.12313	0	592.797	0	0
DATA	72	1	72	tair|AT4G28040.1|tair|AT4G28040.4|tair|AT4G28040.5|tair|AT4G28040.2	at|chr4:13941242-13941301	0		541	CAAAGGGATTGACTTGTCTTCTTCATCCATGGCTTGTGCCATGACTAATCTTATTCCTGC	123	0	A_84_P852955	AT4G28040	AT4G28040.1	tair|nodulin MtN21 family protein [AT4G28040.1]	11555.6	252.871	0	1	3.470549e+003	3.471270e+002	0	0	65	2.526646e+003	2439	4.659779e+002	4.647951e+002	529	1.643289e+001	16	4.705708e+000	4.447800e+000	0	0	0	0	0	0	0	2480.86	248.137	1	4.97903e-270	1	1	45.7874	4.70571	1	0	45.7874	47.2035	47.2035	2519.21	0.714832	16.4329	4.70571	0	2494.77	0	0
DATA	73	1	73	ta|TA44112_3702|tc|TC308887	at|chr4:7484833-7484774	0		1464	TATGGGTCATGTGTATATCAGAACCCTTCCTCATGCTTTTTACGCTGTCTCGTCACATTG	125	0	A_84_P854109	TA44112_3702	TA44112_3702	Unknown	11580.9	253.013	0	1	4.942234e+003	4.942745e+002	3	0	64	3.563938e+003	3392.5	6.244850e+002	6.128698e+002	526	1.640304e+001	16	4.975857e+000	5.003775e+000	0	0	0	0	0	0	0	3518.21	351.857	1	6.65292e-290	1	1	45.728	4.97586	1	0	45.728	46.8651	46.8651	3556.5	0.711866	16.403	4.97586	0	3532.31	0	0
DATA	74	1	74	ta|BU917423|tc|TC303313	at|chr3:5211950-5211891	0		210	GATGAGATCGATGTTGAGTGATTTATTATTCTTTTGCATCTTGGTCGTTACAATGATTCC	127	0	A_84_P721670	BU917423	BU917423	tc|Q9LE10_ARATH (Q9LE10) Arabidopsis thaliana genomic DNA, chromosome 3, P1 clone: MJK13 (MJK13.10 protein), complete [TC303313]	11606.7	253.217	0	1	2.181449e+001	7.461802e+000	4	1	59	6.113559e+001	61	1.372068e+001	9.266250e+000	512	1.662891e+001	16	5.049170e+000	5.189100e+000	0	0	0	0	0	0	0	15.4649	5.28989	1	7.66069e-013	1	0	45.6707	5.04917	1	0	45.6707	46.8651	46.8651	53.7009	0.708929	16.6289	5.04917	0	29.7797	0	0
DATA	75	1	75		 	66	Structural	0		1	1	DarkCorner	DarkCorner	DarkCorner		11631.9	253.172	7.20237	1	7.202367e+000	7.164126e+000	2	0	64	4.140625e+001	39.5	1.164109e+001	1.260210e+001	510	1.666275e+001	16	4.983271e+000	5.189100e+000	0	0	0	0	0	0	0	-4.20454	5.05878	0	0.0325175	1	0	45.6108	4.98327	1	0	45.6108	44.0646	44.0646	33.9716	0.706127	16.6627	4.98327	0	10.3204	0	0
DATA	76	1	76		 	66	Structural	0		1	1	DarkCorner	DarkCorner	DarkCorner		11657	253.319	7.22965	1	7.229654e+000	7.191269e+000	1	0	64	4.248438e+001	40.5	1.061145e+001	9.822225e+000	509	1.626916e+001	16	4.661816e+000	4.447800e+000	0	0	0	0	0	0	0	-3.06455	5.05878	0	0.117657	1	0	45.5489	4.66182	1	0	45.5489	58.0869	58.0869	35.0497	0.703462	16.2692	4.66182	0	11.6715	0	0
DATA	77	1	77		 	66	Structural	0		1	1	DarkCorner	DarkCorner	DarkCorner		11683.3	253.187	7.25749	1	7.257494e+000	7.218960e+000	3	0	62	3.930645e+001	38	9.173355e+000	9.451575e+000	513	1.653606e+001	16	4.873314e+000	5.189100e+000	0	0	0	0	0	0	0	-6.17755	5.05878	0	0.00186813	1	0	45.484	4.87331	1	0	45.484	49.1849	49.1849	31.8718	0.700764	16.5361	4.87331	0	8.78896	0	0
DATA	78	1	78		 	66	Structural	0		1	1	DarkCorner	DarkCorner	DarkCorner		11708.1	253.116	7.28253	1	7.282530e+000	7.243863e+000	3	0	63	4.063492e+001	40	1.014460e+001	9.636900e+000	508	1.650394e+001	16	4.898777e+000	5.189100e+000	0	0	0	0	0	0	0	-4.78159	5.05878	0	0.0152966	1	0	45.4165	4.89878	1	0	45.4165	46.8651	46.8651	33.2002	0.698354	16.5039	4.89878	0	10.4018	0	0
DATA	79	1	79		 	66	Structural	0		1	1	DarkCorner	DarkCorner	DarkCorner		11733.5	253.352	7.30632	1	7.306324e+000	7.267531e+000	3	0	63	4.155556e+001	42	1.062374e+001	1.074885e+001	505	1.693069e+001	17	5.182881e+000	5.189100e+000	0	0	0	0	0	0	0	-3.7919	5.05878	0	0.0534479	1	0	45.3475	5.18288	1	0	45.3475	57.5363	57.5363	34.1209	0.69608	16.9307	5.18288	0	11.6145	0	0
DATA	80	1	80		 	66	Structural	0		1	1	DarkCorner	DarkCorner	DarkCorner		11758.5	253.352	7.32854	1	7.328537e+000	7.289627e+000	2	0	64	3.971875e+001	38	1.066141e+001	1.037820e+001	504	1.726786e+001	17	5.176956e+000	5.930400e+000	0	0	0	0	0	0	0	-5.57469	5.05878	0	0.0048569	1	0	45.2934	5.17696	1	0	45.2934	57.5363	57.5363	32.2841	0.69397	17.2679	5.17696	0	10.0744	0	0
DATA	81	1	81		 	66	Structural	0		1	1	DarkCorner	DarkCorner	DarkCorner		11784.6	253.141	7.35014	1	7.350139e+000	7.311113e+000	3	0	62	3.874194e+001	37.5	9.232756e+000	8.895600e+000	512	1.668359e+001	16	4.774103e+000	5.189100e+000	0	0	0	0	0	0	0	-6.48405	5.05878	0	0.00111892	1	0	45.226	4.7741	1	0	45.226	47.5395	47.5395	31.3073	0.691931	16.6836	4.7741	0	9.41609	0	0
DATA	82	1	82		 	66	Structural	0		1	1	DarkCorner	DarkCorner	DarkCorner		11810	253.236	7.36881	1	7.368813e+000	7.329688e+000	2	0	63	4.298413e+001	43	9.579030e+000	8.524950e+000	497	1.679276e+001	16	5.191815e+000	5.189100e+000	0	0	0	0	0	0	0	-2.1858	5.05878	0	0.263318	1	0	45.1699	5.19182	1	0	45.1699	47.2035	47.2035	35.5495	0.690177	16.7928	5.19182	0	13.97	0	0
DATA	83	1	83		 	66	Structural	0		1	1	DarkCorner	DarkCorner	DarkCorner		11834.6	253.404	7.38484	1	7.384837e+000	7.345628e+000	4	0	60	4.400000e+001	44	1.115682e+001	1.056353e+001	494	1.654858e+001	16	4.987273e+000	5.189100e+000	0	0	0	0	0	0	0	-1.09544	5.05878	0	0.57439	1	0	45.0954	4.98727	1	0	45.0954	57.8122	57.8122	36.5653	0.68868	16.5486	4.98727	0	15.2937	0	0
DATA	84	1	84		 	260	BrightCorner	0		0	1	GE_BrightCorner	GE_BrightCorner	GE_BrightCorner		11860.4	252.952	0	1	6.339382e+002	6.381969e+001	0	1	63	4.807302e+002	470	5.492875e+001	6.004530e+001	504	1.692262e+001	16	5.279086e+000	5.189100e+000	0	0	0	0	0	0	0	435.697	43.8624	1	3.84937e-171	1	1	45.0327	5.27909	1	0	45.0327	50.4627	50.4627	473.295	0.687287	16.9226	5.27909	0	452.359	0	0
DATA	85	1	85		 	260	BrightCorner	0		0	1	GE_BrightCorner	GE_BrightCorner	GE_BrightCorner		11886	252.662	0	1	5.614373e+002	5.662572e+001	1	0	64	4.302188e+002	430.5	7.338731e+001	8.098702e+001	532	1.651692e+001	16	4.955707e+000	5.189100e+000	0	0	0	0	0	0	0	385.241	38.8549	1	3.69041e-164	1	1	44.9773	4.95571	1	0	44.9773	45.4864	45.4864	422.784	0.68617	16.5169	4.95571	0	402.185	0	0
DATA	86	2	1		 	260	BrightCorner	0		0	1	GE_BrightCorner	GE_BrightCorner	GE_BrightCorner		9765.44	261.028	0	1	5.423653e+002	5.452340e+001	2	1	60	5.364667e+002	536	6.650028e+001	6.875557e+001	213	1.641784e+001	16	4.574237e+000	4.447800e+000	0	0	0	0	1	0	0	491.202	49.38	1	6.0157e-178	1	1	45.2651	4.57424	1	0	45.2651	48.2044	48.2044	529.032	0.905666	16.4178	4.57424	0	501.029	0	0
DATA	87	2	2		 	66	Structural	0		1	1	DarkCorner	DarkCorner	DarkCorner		9791.08	260.727	5.6689	1	5.668902e+000	5.638803e+000	3	0	63	4.011111e+001	41	8.810022e+000	9.636900e+000	218	1.676147e+001	17	5.503914e+000	6.301050e+000	0	0	0	0	0	0	0	-5.27815	5.05878	0	0.00756969	1	0	45.3893	5.50391	1	0	45.3893	45.835	45.835	32.6764	0.897138	16.7615	5.50391	0	4.51958	0	0
DATA	88	2	3		 	66	Structural	0		1	1	DarkCorner	DarkCorner	DarkCorner		9815.58	260.573	5.71678	1	5.716778e+000	5.686425e+000	2	0	62	4.132258e+001	40	1.258385e+001	1.093418e+001	214	1.718224e+001	16	5.361089e+000	5.930400e+000	0	0	0	0	0	0	0	-4.18915	5.05878	0	0.033147	1	0	45.5117	5.36109	1	0	45.5117	57.5363	57.5363	33.8879	0.889625	17.1822	5.36109	0	5.58796	0	0
DATA	89	2	4		 	66	Structural	0		1	1	DarkCorner	DarkCorner	DarkCorner		9841.65	261.215	5.76432	1	5.764322e+000	5.733716e+000	3	0	62	4.109677e+001	41	1.163476e+001	1.167547e+001	208	1.663942e+001	16	4.725282e+000	5.189100e+000	0	0	0	0	0	0	0	-4.52875	5.05878	0	0.0214672	1	0	45.6255	4.72528	1	0	45.6255	45.4864	45.4864	33.6621	0.882287	16.6394	4.72528	0	5.20628	0	0
DATA	90	2	5		 	66	Structural	0		1	1	DarkCorner	DarkCorner	DarkCorner		9867.1	260.58	5.80774	1	5.807737e+000	5.776902e+000	3	0	60	3.945000e+001	38	9.982060e+000	1.074885e+001	221	1.731674e+001	16	5.650353e+000	5.930400e+000	0	0	0	0	0	0	0	-6.27036	5.05878	0	0.00160257	1	0	45.7204	5.65035	1	0	45.7204	47.2035	47.2035	32.0153	0.875692	17.3167	5.65035	0	3.42849	0	0
DATA	91	2	6		 	66	Structural	0		1	1	DarkCorner	DarkCorner	DarkCorner		9891.98	261.135	5.84704	1	5.847038e+000	5.815993e+000	2	0	64	4.078125e+001	40	8.888139e+000	8.339625e+000	204	1.676961e+001	16.5	4.964987e+000	5.189100e+000	0	0	0	0	0	0	0	-5.02698	5.05878	0	0.0108724	1	0	45.8082	4.96499	1	0	45.8082	39.8942	39.8942	33.3466	0.869806	16.7696	4.96499	0	4.62325	0	0
DATA	92	2	7		 	66	Structural	0		1	1	DarkCorner	DarkCorner	DarkCorner		9917.81	261.353	5.88495	1	5.884954e+000	5.853708e+000	0	0	65	4.103077e+001	38	1.224996e+001	1.408470e+001	199	1.691457e+001	16	5.199819e+000	5.930400e+000	0	0	0	0	0	0	0	-4.85842	5.05878	0	0.013764	1	0	45.8892	5.19982	1	0	45.8892	46.5243	46.5243	33.5961	0.864202	16.9146	5.19982	0	4.74138	0	0
DATA	93	2	8		 	66	Structural	0		1	1	DarkCorner	DarkCorner	DarkCorner		9942.77	261.243	5.91899	1	5.918994e+000	5.887567e+000	1	0	63	4.174603e+001	42	1.038139e+001	1.000755e+001	198	1.668182e+001	17	4.873504e+000	5.189100e+000	0	0	0	0	0	0	0	-4.2134	5.05878	0	0.0321601	1	0	45.9594	4.8735	1	0	45.9594	46.8651	46.8651	34.3114	0.859232	16.6818	4.8735	0	5.33932	0	0
DATA	94	2	9		 	66	Structural	0		1	1	DarkCorner	DarkCorner	DarkCorner		9968.72	261.296	5.95163	1	5.951632e+000	5.920032e+000	2	0	62	3.712903e+001	36	9.624906e+000	7.968975e+000	201	1.745771e+001	17	4.749679e+000	5.189100e+000	0	0	0	0	0	0	0	-8.88868	5.05878	0	1.12128e-005	1	0	46.0177	4.74968	1	0	46.0177	49.8279	49.8279	29.6944	0.85452	17.4577	4.74968	0	0.604407	0	0
DATA	95	2	10		 	66	Structural	0		1	1	DarkCorner	DarkCorner	DarkCorner		9994.19	260.821	5.98143	1	5.981428e+000	5.949670e+000	1	0	64	4.217188e+001	41	9.658543e+000	9.822225e+000	221	1.733937e+001	18	5.702291e+000	5.930400e+000	0	0	0	0	0	0	0	-3.89395	5.05878	0	0.0474233	1	0	46.0658	5.70229	1	0	46.0658	46.1809	46.1809	34.7372	0.850263	17.3394	5.70229	0	5.54383	0	0
DATA	96	2	11	tair|AT1G53280.1|ref|NM_104206|ug|AY056268|ta|TA32223_3702	at|chr1:19870589-19870430	0		390	TTCGACCTTATTATGCTCCCTGGAGGACTTCCTGGTGGTGAGACTCTTAAGAATTGTAAA	2	0	A_84_P816283	AT1G53280	AT1G53280.1	tair|DJ-1 family protein [AT1G53280.1]	10018.9	260.5	0	1	4.405103e+003	4.405509e+002	1	2	61	3.775016e+003	3705	6.144870e+002	6.004530e+002	213	1.753521e+001	17	5.350448e+000	5.189100e+000	0	0	0	0	0	0	0	3728.91	372.925	1	3.26634e-293	1	1	46.1071	5.35045	1	0	46.1071	56.9804	56.9804	3767.58	0.846498	17.5352	5.35045	0	3738.29	0	0
DATA	97	2	12	tair|AT1G31650.1|ref|NM_102900|ta|TA44218_3702|ta|AV439637	at|chr1:11326522-11326463	0		2014	ATACAACTCCAAGTAGAAGCAGTAGACTGTGGTGTTTGAGTAAAGTGCCTTCTGATACTT	4	0	A_84_P89749	ATROPGEF14/ROPGEF14	AT1G31650.1	tair|ATROPGEF14/ROPGEF14 (KINASE PARTNER PROTEIN-LIKE); Rho guanyl-nucleotide exchange factor/ [AT1G31650.1]	10044.4	260.573	0	1	7.252491e+003	7.252739e+002	6	0	58	6.159828e+003	5772	1.140487e+003	1.136969e+003	222	1.704054e+001	17	5.417683e+000	5.745075e+000	0	0	0	0	0	0	0	6113.69	611.39	1	2.4308e-321	1	1	46.1364	5.41768	1	0	46.1364	57.5363	57.5363	6152.39	0.842978	17.0405	5.41768	0	6123	0	0
DATA	98	2	13	ug|DR751271	at|chr2:11513826-11513885	0		708	TCACAAAGACGTTAGTGGGAGGAACATGTCGAAGCATTGACTGGTAGTATGAAGAAGATC	6	0	A_84_P799943	DR751271	DR751271	ug|14-L021131-065-005-F02-SeLB MPIZ-ADIS-065d Arabidopsis thaliana cDNA clone 005-F02, mRNA sequence [DR751271]	10069.6	260.573	6.05584	1	6.055842e+000	6.023695e+000	4	0	60	4.623333e+001	44	1.323115e+001	1.334340e+001	211	1.617062e+001	16	4.623881e+000	4.447800e+000	0	0	0	0	0	0	0	0.0711717	5.05879	0	0.970876	1	0	46.1622	4.62388	1	0	46.1622	57.5363	57.5363	38.7987	0.839815	16.1706	4.62388	0	9.32008	1	0
DATA	99	2	14	tair|AT1G51270.2|tair|AT1G51270.1|ref|NM_104005|ref|NM_001084226	at|chr1:19013787-19013846	0		1300	ACCGGAGTGAGCCTGAGAGAATACAGAAATGGAAGGAAGCTTTATCATCAGTTTTCAGTA	8	0	A_84_P752993	AT1G51270	AT1G51270.2	tair|similar to transmembrane receptor [Arabidopsis thaliana] (TAIR:AT5G45000.1); similar to unnamed protein product [Vitis vinifera] (GB:CAO24545.1); contains InterPro domain Toll-Interleukin receptor; (InterPro:IPR000157); contains InterPro domain PapD-	10095.1	260.5	0	1	2.812582e+002	2.876805e+001	1	1	62	2.815645e+002	267.5	6.079544e+001	6.097192e+001	213	1.756338e+001	17	5.578088e+000	5.930400e+000	0	0	0	0	0	0	0	235.382	24.0757	1	2.74396e-136	1	1	46.1824	5.57809	1	0	46.1824	56.9804	56.9804	274.13	0.83689	17.5634	5.57809	0	244.566	0	0
DATA	100	2	15	tair|AT5G45570.1|ref|NM_123925|tc|NP236795	at|chr5:18491475-18491600	0		1680	TTTGATGATGATGTTGTGGATGTCACTGACAAGATGGCTAATAAGGCAACGGCTGATGCA	10	0	A_84_P610057	AT5G45570	AT5G45570.1	tair|Ulp1 protease family protein [AT5G45570.1]	10121.7	260.625	0	1	6.428011e+000	6.098596e+000	3	0	61	5.155738e+001	50	1.370587e+001	1.260210e+001	220	1.711818e+001	17	5.124446e+000	5.189100e+000	0	0	0	0	0	0	0	5.3619	5.08712	1	0.00668986	1	0	46.1955	5.12445	1	0	46.1955	44.7812	44.7812	44.1227	0.834146	17.1182	5.12445	0	14.4746	1	0
DATA	101	2	16	tair|AT1G11650.1|tair|AT1G11650.2|ref|NM_179310|ref|NM_101037	at|chr1:3918053-3918112	0		1451	GTCTTTGCTTTTCTCTAGGTGTGTGTTGAGTTTTTAACTCTTAATAATGTTTCTGCGATG	12	0	A_84_P505397	ATRBP45B	AT1G11650.1	tair|ATRBP45B; RNA binding [AT1G11650.1]	10145.9	260.5	0	1	5.945285e+004	5.945288e+003	0	0	64	4.950247e+004	43468.5	1.161756e+004	9.781824e+003	207	1.753623e+001	17	5.356911e+000	5.930400e+000	0	0	0	0	0	0	0	49456.3	4945.63	1	0	1	1	46.2076	5.35691	1	0	46.2076	56.9804	56.9804	49495	0.831857	17.5362	5.35691	0	49465.3	0	0
DATA	102	2	17	tair|AT1G07420.2|tair|AT1G07420.1|ref|NM_202048|ref|NM_100616	at|chr1:2278975-2279034	0		501	AATAACACACCTGCAGCCCAAGGAAAATGTATTACTCGCCTGTTGCTTTATCATTTCTCC	14	0	A_84_P822107	SMO2-2	AT1G07420.2	tair|SMO2-2 (sterol 4-alpha-methyl-oxidase 2); C-4 methylsterol oxidase [AT1G07420.2]	10171.4	261.086	0	1	5.564404e+002	5.597705e+001	1	0	62	5.079194e+002	492	1.272093e+002	1.315807e+002	193	1.746114e+001	17	5.374495e+000	5.189100e+000	0	0	0	0	0	0	0	461.701	46.4464	1	1.97436e-174	1	1	46.2184	5.3745	1	0	46.2184	47.8731	47.8731	500.485	0.82974	17.4611	5.3745	0	470.693	0	0
DATA	103	2	18	tair|AT1G49760.1|ref|NM_103863|ta|TA31079_3702|tc|TC307228	at|chr1:18423489-18423548	0		2343	GGAGAATCAGAAACAGAGTTGTTCTTGAAAGTTTTGGATTTTTGAGTTTTTGTTTTGGGC	16	0	A_84_P123752	PAB8	AT1G49760.1	tair|PAB8 (POLY(A) BINDING PROTEIN 8); RNA binding / translation initiation factor [AT1G49760.1]	10196.6	260.573	0	1	1.610711e+004	1.610723e+003	2	0	62	1.337834e+004	13100	2.854263e+003	2.608820e+003	211	1.682938e+001	17	5.138954e+000	5.189100e+000	0	0	0	0	0	0	0	13332.1	1333.22	1	0	1	1	46.2016	5.13895	1	0	46.2016	57.5363	57.5363	13370.9	0.827718	16.8294	5.13895	0	13341.1	0	0
DATA	104	2	19	tair|AT3G01820.1|ref|NM_111048|ta|TA25780_3702|ta|BU635424	at|chr3:294364-294305	0		600	ACCTCGTTGTCAATCTCAAATGCTCTGAAGACCATCTGGTAAACCGGAATGAAACAGCTC	18	0	A_84_P10748	AT3G01820	AT3G01820.1	tair|adenylate kinase family protein [AT3G01820.1]	10222.1	261.277	0	1	5.521189e+003	5.521529e+002	1	1	64	4.606734e+003	4404	9.328086e+002	9.079072e+002	210	1.612381e+001	16	4.822585e+000	5.003775e+000	0	0	0	0	0	0	0	4560.51	456.08	1	1.15026e-304	1	1	46.2195	4.82258	1	0	46.2195	45.835	45.835	4599.3	0.826002	16.1238	4.82258	0	4569.39	0	0
DATA	105	2	20	tair|AT1G23550.1|ref|NM_102204|ta|TA40610_3702|ta|TA40609_3702	at|chr1:8352139-8352198	0		1008	GGAAGATGAGAGAAGTGGCTGGAGATAATCTTTTGGCTGAGATAATCAAGAATCACAAAA	20	0	A_84_P23645	SRO2	AT1G23550.1	tair|SRO2 (SIMILAR TO RCD ONE 2); NAD+ ADP-ribosyltransferase [AT1G23550.1]	10247.8	261.265	0	1	6.131603e+002	6.162236e+001	3	0	62	5.517097e+002	528	1.224652e+002	1.113803e+002	202	1.679703e+001	17	5.293701e+000	5.189100e+000	0	0	0	0	0	0	0	505.453	50.7979	1	1.42989e-179	1	1	46.2562	5.2937	1	0	46.2562	46.1809	46.1809	544.275	0.824341	16.797	5.2937	0	514.314	0	0
DATA	106	2	21	ta|TA29683_3702|ta|TA29681_3702|ta|TA29680_3702|ta|BP808144	at|chr5:3555480-3555539	0		149	TATCATAGCAAAACTCACATCTATGAAGAGAACCTGGTGGACGAGGATCTCAGATCAGGG	22	0	A_84_P812638	TA29683_3702	TA29683_3702	Unknown	10273.1	261.113	0	1	1.070515e+003	1.072279e+002	1	1	65	9.271231e+002	909	2.000076e+002	1.727229e+002	202	1.703465e+001	16	5.547066e+000	5.930400e+000	0	0	0	0	0	0	0	880.846	88.2298	1	3.91137e-211	1	1	46.2768	5.54707	1	0	46.2768	45.4864	45.4864	919.688	0.822825	17.0347	5.54707	0	889.685	0	0
DATA	107	2	22	tair|AT2G32410.1|tair|AT2G32410.2|ref|NM_001036388|ref|NM_128800	at|chr2:13767750-13767910	0		1592	TCAAGCTCATCACAAAGCAGTTTGTTCCCAAGCGAGGAACTTTCATCTTCAACGGCATTG	24	0	A_84_P15378	AXL	AT2G32410.1	tair|AXL (AXR1-LIKE); catalytic [AT2G32410.1]	10298.6	261.029	0	1	1.233926e+003	1.235462e+002	0	1	62	1.059871e+003	1027.5	1.890093e+002	2.066374e+002	202	1.741089e+001	17	4.856598e+000	4.447800e+000	0	0	0	0	0	0	0	1013.58	101.484	1	4.08525e-219	1	1	46.2903	4.8566	1	0	46.2903	46.1809	46.1809	1052.44	0.821427	17.4109	4.8566	0	1022.4	0	0
DATA	108	2	23	tair|AT3G21220.1|ref|NM_113017|ta|TA37444_3702|ta|TA37443_3702	at|chr3:7446861-7446920	0		1098	ATGGTCAGCTCAACAGCTTTTGCAGCATCCTTTCATACTTAAAGCTACCGGTGGTCCTAA	26	0	A_84_P17406	ATMKK5	AT3G21220.1	tair|ATMKK5 (MITOGEN-ACTIVATED PROTEIN KINASE KINASE 5); kinase [AT3G21220.1]	10323.9	260.761	0	1	4.732586e+003	4.732988e+002	1	0	65	3.927538e+003	3802	8.334331e+002	9.162468e+002	218	1.738991e+001	17	5.106180e+000	5.930400e+000	0	0	0	0	0	0	0	3881.23	388.156	1	1.72347e-295	1	1	46.311	5.10618	1	0	46.311	46.8651	46.8651	3920.1	0.820107	17.3899	5.10618	0	3890.03	0	0
DATA	109	2	24	tair|AT1G20540.1|ref|NM_101904|tc|NP221333|tc|TC301737	at|chr1:7113235-7113294	0		353	CTGAATTCTCCACAATTGGAGCGTGTTGCTTCTCTTGATGCTCATGTTGGTAAGATTAAT	28	0	A_84_P867803	AT1G20540	AT1G20540.1	tair|transducin family protein / WD-40 repeat family protein [AT1G20540.1]	10349.3	260.575	0	1	9.552526e+002	9.572481e+001	0	0	65	8.285846e+002	826	1.594555e+002	1.653099e+002	203	1.720197e+001	17	5.112942e+000	5.189100e+000	0	0	0	0	0	0	0	782.243	78.3877	1	2.19621e-204	1	1	46.3419	5.11294	1	0	46.3419	48.5334	48.5334	821.15	0.818886	17.202	5.11294	0	791.057	0	0
DATA	110	2	25	tair|AT2G05790.1|ref|NM_126593|ta|TA35125_3702|ta|TA35126_3702	at|chr2:2200853-2200912	0		1519	CTTCGTTTGCTTTCAATAGTTATTACCAGAAGAAGGGTCGTGCCGGTGGGAGTTGTTACT	30	0	A_84_P18216	AT2G05790	AT2G05790.1	tair|glycosyl hydrolase family 17 protein [AT2G05790.1]	10374.5	260.5	0	1	3.226966e+004	3.226972e+003	1	2	65	2.643522e+004	25327	5.846333e+003	5.572352e+003	209	1.722967e+001	17	4.908282e+000	5.189100e+000	0	0	0	0	0	0	0	26388.8	2638.89	1	0	1	1	46.366	4.90828	1	0	46.366	57.5363	57.5363	26427.8	0.81776	17.2297	4.90828	0	26397.7	0	0
DATA	111	2	26	tc|NP188002	at|chr4:14445016-14444957	0		340	ATCTCTCGATCAAAATCGAATCGAAGCAAAGTTTCAATAGAGGGGAACGGAACTCACTCG	32	0	A_84_P840018	NP188002	NP188002	tc|GB|AL161574.2|CAB79690.1 hypothetical protein [NP188002]	10399.7	260.5	6.22721	0	6.227207e+000	6.194144e+000	1	0	65	4.569231e+001	45	1.229065e+001	1.260210e+001	215	1.726977e+001	17	4.980501e+000	4.447800e+000	0	0	0	0	0	0	0	-0.704767	5.05878	0	0.717771	1	0	46.3971	4.9805	1	0	46.3971	65	65	38.2576	0.816704	17.2698	4.9805	0	8.13055	1	0
DATA	112	2	27	tair|AT1G67400.1|ref|NM_105407|ug|AK175216|ta|TA50182_3702	at|chr1:25251839-25251780	0		838	GGGCAGCTTGAGAGAGAGCTGATGATGGATGATGTTTTCAGAATTGAGGATATGCCTTCT	34	0	A_84_P14198	AT1G67400	AT1G67400.1	tair|similar to phagocytosis and cell motility protein ELMO1-related [Arabidopsis thaliana] (TAIR:AT3G43400.1); similar to phagocytosis and cell motility protein ELMO1, putative, expressed [Oryza sativa (japonica cultivar-group)] (GB:ABA93689.2); contains	10425.7	260.662	0	1	2.721292e+003	2.721999e+002	0	0	66	2.266136e+003	2132.5	5.755723e+002	5.900748e+002	211	1.674408e+001	17	4.739992e+000	5.189100e+000	0	0	0	0	0	0	0	2219.72	222.029	1	1.05789e-263	1	1	46.4186	4.73999	1	0	46.4186	48.5334	48.5334	2258.7	0.815685	16.7441	4.73999	0	2228.56	0	0
DATA	113	2	28	tair|AT1G31420.1|ref|NM_102881|ta|TA37070_3702|ta|TA37069_3702	at|chr1:11253308-11253367	0		1916	AAGGGATATTGTTGATCCAAACTGTGAAGGAATGCAGATGGAGAGCCTTGACGCTCTACT	36	0	A_84_P21905	AT1G31420	AT1G31420.1	tair|leucine-rich repeat transmembrane protein kinase, putative [AT1G31420.1]	10450.5	260.5	0	1	1.319401e+004	1.319416e+003	0	2	66	1.079544e+004	10356	2.675403e+003	2.521717e+003	218	1.657339e+001	16	4.404295e+000	3.706500e+000	0	0	0	0	0	0	0	10749	1074.91	1	0	1	1	46.4642	4.40429	1	0	46.4642	57.5363	57.5363	10788	0.814686	16.5734	4.40429	0	10757.9	0	0
DATA	114	2	29	tair|AT4G27030.1|ref|NM_118837	at|chr4:13572859-13572918	0		932	ACCTAGGTCATGGAGTGAGCCAAACTCTGACTGGATAGAAGAAACCGAAATCTCCAACAA	38	0	A_84_P15740	AT4G27030	AT4G27030.1	tair|small conjugating protein ligase [AT4G27030.1]	10476.7	260.9	0	1	1.258824e+004	1.258839e+003	0	0	66	1.029023e+004	9993.5	2.155023e+003	2.126048e+003	208	1.733654e+001	17	4.825677e+000	5.189100e+000	0	0	0	0	0	0	0	10243.7	1024.38	1	0	1	1	46.5172	4.82568	1	0	46.5172	47.2035	47.2035	10282.8	0.813752	17.3365	4.82568	0	10252.7	0	0
DATA	115	2	30	tair|AT5G65580.1|ref|NM_125956|ta|TA49692_3702|ta|CNS0A6EN	at|chr5:26225026-26225085	0		146	TTTCATGAGCGTGATGGAAGTTGATGCTGATTCTTCTTCGACCAAGATGATGCCTCAGAC	40	0	A_84_P505320	AT5G65580	AT5G65580.1	tair|unknown protein [AT5G65580.1]	10502	260.868	0	1	6.387853e+001	8.918730e+000	3	0	63	9.847619e+001	99	2.314879e+001	2.112705e+001	216	1.730093e+001	17	5.180213e+000	5.930400e+000	0	0	0	0	0	0	0	51.919	7.24894	1	8.25291e-055	1	1	46.5572	5.18021	1	0	46.5572	46.8651	46.8651	91.0415	0.812777	17.3009	5.18021	0	60.9112	0	0
DATA	116	2	31	tair|AT3G61060.2|tair|AT3G61060.1|ref|NM_202741|ref|NM_115970	at|chr3:22615196-22615255	0		1016	GAATCAAATTCTCCATGACTCAAATCGATTGCACTCACACGAAAGGTGGGCTATGCATAG	42	0	A_84_P789365	ATPP2-A13	AT3G61060.2	tair|ATPP2-A13 [AT3G61060.2]	10526.7	260.5	0	1	6.102604e+003	6.102922e+002	0	4	62	5.000435e+003	4924	1.090207e+003	1.151054e+003	211	1.661611e+001	16	5.063363e+000	5.189100e+000	0	0	0	0	0	0	0	4953.84	495.41	1	2.26109e-309	1	1	46.5955	5.06336	1	0	46.5955	57.5363	57.5363	4993	0.811758	16.6161	5.06336	0	4962.89	0	0
DATA	117	2	32		 	1028	E1A	0		44	1	(+)E1A_r60_3	E1A_r60_3	E1A_r60_3		10552.3	260.5	6.27293	1	6.272934e+000	6.239628e+000	4	0	62	4.622581e+001	46	1.186733e+001	1.445535e+001	212	1.633019e+001	16	4.879052e+000	5.189100e+000	0	0	0	0	0	0	0	-0.421194	5.05878	0	0.828954	1	0	46.647	4.87905	1	0	46.647	57.5363	57.5363	38.7911	0.810751	16.3302	4.87905	0	8.70098	1	0
DATA	118	2	33	tair|AT2G22960.1|ref|NM_127861|tc|NP455784|tc|NP456258	at|chr2:9777994-9778053	0		20	GTTGCTGCTTCTTCTTTTACTTGTTTTAAGACATCATGCTGAATCTGGCTCTATCGTCAA	46	0	A_84_P63574	AT2G22960	AT2G22960.1	tair|serine carboxypeptidase S10 family protein [AT2G22960.1]	10577.5	260.5	0	1	6.605913e+001	9.092234e+000	0	0	68	1.001618e+002	99.5	2.905559e+001	2.928135e+001	213	1.740845e+001	17	5.389308e+000	5.930400e+000	0	0	0	0	0	0	0	53.4904	7.36231	1	2.98753e-056	1	1	46.6713	5.38931	1	0	46.6713	57.5363	57.5363	92.7271	0.809736	17.4085	5.38931	0	62.6635	0	0
DATA	119	2	34	tair|AT5G40430.1|ref|NM_123407|ug|AF175986|ta|TA52846_3702	at|chr5:16193750-16193691	0		675	ATATCACCTTATATTCCGATGCCAAAAGAAAACTATACTCTGGAGGTTTGTGAATCACTG	48	0	A_84_P18744	MYB22	AT5G40430.1	tair|MYB22 (myb domain protein 22); DNA binding / transcription factor [AT5G40430.1]	10603.1	260.5	6.28911	0	6.289110e+000	6.255719e+000	3	0	61	4.427869e+001	43	1.076899e+001	9.636900e+000	217	1.687558e+001	16	4.871326e+000	5.189100e+000	0	0	0	0	0	0	0	-2.44392	5.05878	0	0.211326	1	0	46.7226	4.87133	1	0	46.7226	65	65	36.844	0.808666	16.8756	4.87133	0	6.81342	1	0
DATA	120	2	35	tair|AT3G62000.1|ref|NM_116065|ug|AY070483|ta|TA47008_3702	at|chr3:22970751-22970605	0		721	GCATGGACGAGTTTCGGATCCTATGGTGAATGATGCGAAGACCATCAGCATTAGGAATTT	50	0	A_84_P22268	AT3G62000	AT3G62000.1	tair|O-methyltransferase family 3 protein [AT3G62000.1]	10628.5	260.693	0	1	2.609058e+003	2.609810e+002	2	1	62	2.153774e+003	2051	4.992721e+002	4.190198e+002	202	1.699505e+001	17	5.271247e+000	5.745075e+000	0	0	0	0	0	0	0	2107.07	210.768	1	9.71031e-261	1	1	46.7058	5.27125	1	0	46.7058	49.1849	49.1849	2146.34	0.807597	16.995	5.27125	0	2116.35	0	0
DATA	121	2	36	tair|AT4G04730.1|ref|NM_116711|tc|TC304004	at|chr4:2402135-2402076	0		212	GATTACTTATGGAGTAAGGCAAGTTTTTGAGGTGGGAAAATCATCAAGAGGTGCTCAAGA	52	0	A_84_P17565	AT4G04730	AT4G04730.1	tair|similar to unknown protein [Arabidopsis thaliana] (TAIR:AT2G13500.1); similar to unknown protein [Arabidopsis thaliana] (TAIR:AT2G31590.1) [AT4G04730.1]	10653.7	260.5	6.30672	1	6.306718e+000	6.284271e+000	0	0	66	4.972727e+001	49.5	1.419918e+001	1.723523e+001	221	1.669683e+001	16	4.927976e+000	5.189100e+000	0	0	0	0	0	0	0	3.00228	5.06769	0	0.125232	1	0	46.725	4.92798	1	0	46.725	57.5363	57.5363	42.2926	0.806408	16.6968	4.92798	0	12.3447	1	0
DATA	122	2	37	tair|AT3G02555.1|ref|NM_111123|ta|TA44886_3702|ta|AV441237	at|chr3:539844-539785	0		770	TCTACCGTAATTAAGAGGTAAGGTCGAGACTTTATGTGTTAACTTCTTATTTCTGAAGTC	54	0	A_84_P553584	AT3G02555	AT3G02555.1	tair|similar to unknown protein [Arabidopsis thaliana] (TAIR:AT5G16110.1); similar to hypothetical protein [Cleome spinosa] (GB:ABD96883.1) [AT3G02555.1]	10679.6	260.608	0	1	2.812215e+003	2.812917e+002	0	0	64	2.311078e+003	2197	4.803210e+002	5.335507e+002	212	1.698113e+001	17	5.264531e+000	5.930400e+000	0	0	0	0	0	0	0	2264.35	226.491	1	7.79769e-265	1	1	46.7288	5.26453	1	0	46.7288	49.1849	49.1849	2303.64	0.805184	16.9811	5.26453	0	2273.75	0	0
DATA	123	2	38	ta|TA42621_3702	at|chr3:001047416-001047466	0		729	TTTGGTCTTCTTCTGTACCGAATATTTGCCCACTTGGGCTTTATAAAACATATTGGGCAT	56	0	A_84_P826646	TA42621_3702	TA42621_3702	Unknown	10704.9	260.603	0	1	1.904644e+002	2.005909e+001	0	0	64	1.997813e+002	197.5	3.687063e+001	3.817695e+001	211	1.700948e+001	16	5.208044e+000	5.189100e+000	0	0	0	0	0	0	0	153.113	16.1254	1	3.67037e-112	1	1	46.6683	5.20804	1	0	46.6683	46.5243	46.5243	192.347	0.803893	17.0095	5.20804	0	162.505	0	0
DATA	124	2	39	tair|AT5G28830.1|ref|NM_122766|ta|TA45486_3702|tc|TC298348	at|chr5:10858273-10858332	0		859	TCTCAGTTGAATAACAAAGAGAATGCTTCTACAAAAGAGGAGTTTATGGATGCTCTAAAG	58	0	A_84_P607354	AT5G28830	AT5G28830.1	tair|calcium-binding EF hand family protein [AT5G28830.1]	10730.1	260.5	0	0	8.190734e+002	8.214955e+001	0	1	63	7.039683e+002	695	1.308930e+002	1.382524e+002	215	1.750233e+001	17	5.690519e+000	5.930400e+000	0	0	0	0	0	0	0	657.322	65.9266	1	1.702e-194	1	1	46.6462	5.69052	1	0	46.6462	65	65	696.534	0.802519	17.5023	5.69052	0	666.755	0	0
DATA	125	2	40	tair|AT5G06580.1|ref|NM_120741|ta|TA45806_3702|tc|TC287648	at|chr5:2011564-2011505	0		1692	AAGAGAATCAAGAAAACGTTGGACCCAAACGATATCATGAACCCGGGAAAGTTAATTCCT	60	0	A_84_P18667	AT5G06580	AT5G06580.1	tair|FAD linked oxidase family protein [AT5G06580.1]	10755.7	260.761	0	1	4.537384e+003	4.537823e+002	0	0	64	3.681594e+003	3476.5	8.782696e+002	8.969730e+002	203	1.669458e+001	16	4.884337e+000	4.447800e+000	0	0	0	0	0	0	0	3634.98	363.533	1	9.23524e-292	1	1	46.6129	4.88434	1	0	46.6129	47.2035	47.2035	3674.16	0.801118	16.6946	4.88434	0	3644.45	0	0
DATA	126	2	41	tair|AT5G65410.1|ref|NM_125939|ta|TA43005_3702|ta|DR355532	at|chr5:26154120-26154179	0		800	TTAAGGTTTGGTTACATAACAACAAACACACTCTTGGTAAGTCGCCTTCACCACTTCATC	62	0	A_84_P290774	ATHB25/ZFHD2	AT5G65410.1	tair|ATHB25/ZFHD2 (ZINC FINGER HOMEODOMAIN 2); transcription factor [AT5G65410.1]	10781.1	260.5	0	1	6.483065e+003	6.483374e+002	0	0	64	5.230031e+003	5077	1.163059e+003	1.376409e+003	215	1.726047e+001	17	5.042536e+000	5.189100e+000	0	0	0	0	0	0	0	5183.43	518.368	1	5.9823e-312	1	1	46.5977	5.04254	1	0	46.5977	47.2035	47.2035	5222.6	0.799534	17.2605	5.04254	0	5192.96	0	0
DATA	127	2	42	tair|AT3G12340.1|ref|NM_112068|ug|EF183406|tc|NP396415	at|chr3:3926289-3926230	0		957	GAAGTTGAAAGACACCGGGAACTTGTTTGATTCAAACTTGGGAGAAGATCCACTAAGATT	64	0	A_84_P508409	AT3G12340	AT3G12340.1	tair|FK506 binding / peptidyl-prolyl cis-trans isomerase [AT3G12340.1]	10806.6	260.63	0	1	1.836857e+003	1.837950e+002	0	0	64	1.512250e+003	1441.5	3.527647e+002	3.686114e+002	198	1.655556e+001	16	4.541344e+000	4.447800e+000	0	0	0	0	0	0	0	1465.7	146.657	1	4.30459e-240	1	1	46.5518	4.54134	1	0	46.5518	48.2044	48.2044	1504.82	0.797938	16.5556	4.54134	0	1475.26	0	0
DATA	128	2	43	tair|AT1G62500.1|ref|NM_104929|ta|TA26357_3702|ta|DR252567	at|chr1:23135854-23135913	0		144	GAGAGTTTTGGCTTCCTTCTTTGTTTTCTTAATCTTCACGGTCATCACATTGCCTCCCAC	66	0	A_84_P850575	AT1G62500	AT1G62500.1	tair|protease inhibitor/seed storage/lipid transfer protein (LTP) family protein [AT1G62500.1]	10831.6	260.427	0	1	9.224082e+001	1.120049e+001	0	0	64	1.199688e+002	119	2.794835e+001	3.002265e+001	203	1.693596e+001	16	4.447809e+000	4.447800e+000	0	0	0	0	0	0	0	73.4437	8.91802	1	2.94422e-072	1	1	46.525	4.44781	1	0	46.525	57.5363	57.5363	112.534	0.796217	16.936	4.44781	0	83.0643	0	0
DATA	129	2	44	tair|AT5G41765.1|ref|NM_148069	at|chr5:16733863-16733804	0		375	TTACTTAAGATAGAACAAGCCAATTTCACATCACATCCCCAAATAAGTTTCAACAACTCG	68	0	A_84_P541585	AT5G41765	AT5G41765.1	tair|similar to unknown protein [Arabidopsis thaliana] (TAIR:AT4G00232.1); contains InterPro domain Protein of unknown function DUF573 (InterPro:IPR007592) [AT5G41765.1]	10857	260.455	6.40188	1	6.401877e+000	6.367886e+000	3	0	59	4.161017e+001	41	8.592332e+000	7.783650e+000	204	1.647549e+001	16	4.676151e+000	4.633125e+000	0	0	0	0	0	0	0	-4.88717	5.05878	0	0.0132267	1	0	46.4973	4.67615	1	0	46.4973	55.8519	55.8519	34.1755	0.794421	16.4755	4.67615	0	4.79723	1	0
DATA	130	2	45	tair|AT1G73490.1|ref|NM_106008|ug|BT002025|ta|TA36520_3702	at|chr1:27637385-27637326	0		703	TTATAGGCCATGGCTTGTTTTAAAAGCCATGTCAGATGCCTGCTTTGAATATCACCAGAG	70	0	A_84_P786741	AT1G73490	AT1G73490.1	tair|RNA recognition motif (RRM)-containing protein [AT1G73490.1]	10882.7	261.194	0	1	7.606722e+003	7.606990e+002	0	1	64	6.076031e+003	5962	9.070663e+002	8.936371e+002	180	1.697778e+001	16	4.996038e+000	4.447800e+000	0	0	0	0	0	0	0	6029.53	602.975	1	1.49554e-320	1	1	46.4973	4.99604	1	0	46.4973	45.1352	45.1352	6068.6	0.792659	16.9778	4.99604	0	6039.31	0	0
DATA	131	2	46	tair|AT3G31475.1	at|chr3:12823913-12823972	0		803	AGATCTTTAAAACCTTCAATGGATAGCGTCTCCGCCATGGATCTTTGAAACTCGATCACA	72	0	A_84_P759401	AT3G31475	AT3G31475.1	tair|transposable element gene [AT3G31475.1]	10907.7	260.5	0	1	1.109727e+001	6.494578e+000	0	0	66	5.525758e+001	54	1.529435e+001	1.575262e+001	212	1.719811e+001	17	5.496953e+000	5.930400e+000	0	0	0	0	0	0	0	8.77295	5.13429	1	1.43052e-005	1	0	46.4846	5.49695	1	0	46.4846	57.5363	57.5363	47.8229	0.79055	17.1981	5.49695	0	18.6448	0	0
DATA	132	2	47	tair|AT1G74410.1|ref|NM_106101|ta|TA34955_3702|ta|AA395606	at|chr1:27971281-27971340	0		782	TTGATAAATGGCTCATCAGACACGGGTCATGCCCCATTTGCAGACAGGCAGTTAAAGATT	74	0	A_84_P12433	AT1G74410	AT1G74410.1	tair|zinc finger (C3HC4-type RING finger) family protein [AT1G74410.1]	10933.4	260.729	0	1	3.703934e+003	3.704489e+002	1	0	64	2.966953e+003	2885	6.135906e+002	6.143524e+002	196	1.666327e+001	17	4.846239e+000	5.189100e+000	0	0	0	0	0	0	0	2920.48	292.091	1	2.60742e-279	1	1	46.4768	4.84624	1	0	46.4768	47.2035	47.2035	2959.52	0.78848	16.6633	4.84624	0	2930.45	0	0
DATA	133	2	48	tair|AT5G45680.1|ref|NM_123935|ta|TA38394_3702|tc|NP506822	at|chr5:18548745-18549147	0		462	ATCAAGGAATCCTTGGCTCTGATGGAATTCCTCCTATGCTTACTGGTGGGAAACGAACAT	76	0	A_84_P23492	AT5G45680	AT5G45680.1	tair|FK506-binding protein 1 (FKBP13) [AT5G45680.1]	10959	260.657	0	1	1.580550e+004	1.580563e+003	0	0	65	1.247362e+004	11950	2.327301e+003	2.868090e+003	211	1.663507e+001	16	5.079792e+000	5.189100e+000	0	0	0	0	0	0	0	12427.2	1242.73	1	0	1	1	46.4624	5.07979	1	0	46.4624	45.4864	45.4864	12466.2	0.786255	16.6351	5.07979	0	12437.2	0	0
DATA	134	2	49	tair|AT1G73360.1|ref|NM_105996|ta|TA47159_3702|tc|TC281723	at|chr1:27582472-27582413	0		2951	TCCTTCTTTTGCCTTCAATGCCAGAGAGAGAGAAGAGAAGCTCATTAACTCCAATTGTTC	78	0	A_84_P226439	HDG11	AT1G73360.1	tair|HDG11 (HOMEODOMAIN GLABROUS11); DNA binding / transcription factor [AT1G73360.1]	10984	260.455	0	1	5.889473e+002	5.924718e+001	0	0	62	5.081774e+002	475.5	1.230129e+002	1.232411e+002	212	1.691509e+001	16	5.109452e+000	5.189100e+000	0	0	0	0	0	0	0	461.711	46.4474	1	1.96898e-174	1	1	46.4669	5.10945	1	0	46.4669	55.8519	55.8519	500.743	0.783959	16.9151	5.10945	0	471.912	0	0
DATA	135	2	50		 	0		0		80	1	ETG02_36680	ETG02_36680	ETG02_36680		11009.4	260.427	6.50717	1	6.507167e+000	6.472618e+000	1	0	63	4.631746e+001	45	1.233775e+001	1.149015e+001	206	1.665534e+001	16	4.392082e+000	4.447800e+000	0	0	0	0	0	0	0	-0.157745	5.05878	0	0.935507	1	0	46.4752	4.39208	1	0	46.4752	57.5363	57.5363	38.8828	0.781567	16.6553	4.39208	0	10.1796	1	0
DATA	136	2	51	tair|AT5G17920.2|tair|AT5G17920.1|ref|NM_001085130|ref|NM_121798	at|chr5:5939008-5939069	0		2218	AAGAATACCATCTTCTGAGAAATCCCAGACAGGTCAACAAGATGCTTGCTGTCCTAGAGC	82	0	A_84_P806626	ATCIMS	AT5G17920.2	tair|ATCIMS (COBALAMIN-INDEPENDENT METHIONINE SYNTHASE) [AT5G17920.2]	11034.7	260.5	0	1	7.652433e+004	7.652435e+003	0	6	60	5.966800e+004	54057.5	8.822337e+003	1.029277e+004	203	1.672414e+001	16	4.988378e+000	5.189100e+000	0	0	0	0	0	0	0	59621.5	5962.16	1	0	1	1	46.4695	4.98838	1	0	46.4695	57.5363	57.5363	59660.6	0.779119	16.7241	4.98838	0	59632	0	0
DATA	137	2	52	tair|AT3G20170.1|ref|NM_112908|ta|TA50016_3702|tc|TC299465	at|chr3:7043187-7043246	0		1454	CTTGCCCATGACCATGATCTTCCATGATCTGAAGGGCAAATTAAGCTTCCCATCTGTTTT	84	0	A_84_P597258	AT3G20170	AT3G20170.1	tair|armadillo/beta-catenin repeat family protein [AT3G20170.1]	11060.6	260.52	0	1	3.021989e+003	3.022691e+002	0	0	65	2.393031e+003	2296	3.925461e+002	4.381083e+002	208	1.655769e+001	16	4.907506e+000	5.189100e+000	0	0	0	0	0	0	0	2346.58	234.712	1	7.28985e-267	1	1	46.4511	4.90751	1	0	46.4511	49.1849	49.1849	2385.6	0.776502	16.5577	4.90751	0	2357.17	0	0
DATA	138	2	53	tair|AT5G44200.1|tair|AT5G44200.2|ref|NM_123787|ref|NM_001085236	at|chr5:17819053-17819041	0		460	GCAGTCAAGTATATAAGTGGGGACTATTCTCGATGACCGGCCTATTTCGTGTGGATTTTG	86	0	A_84_P824378	CBP20	AT5G44200.1	tair|CBP20 (CAP-BINDING PROTEIN 20); RNA binding [AT5G44200.1]	11085.9	260.417	0	1	2.998900e+003	2.999613e+002	0	0	64	2.367078e+003	2208.5	5.972257e+002	5.750635e+002	210	1.644286e+001	15	4.967750e+000	5.189100e+000	0	0	0	0	0	0	0	2320.62	232.117	1	3.13087e-266	1	1	46.4625	4.96775	1	0	46.4625	48.2044	48.2044	2359.64	0.773822	16.4429	4.96775	0	2331.36	0	0
DATA	139	2	54	tair|AT1G78670.1|ref|NM_106514|ta|TA33496_3702|ta|AI099918	at|chr1:29598003-29598062	0		1070	TTCTGAGAAAGTGCTGAGCAATCTCATCTACAACTACAAGCCTACGTACTCCGGATACAA	88	0	A_84_P14236	ATGGH3	AT1G78670.1	tair|ATGGH3 (GAMMA-GLUTAMYL HYDROLASE 3); gamma-glutamyl hydrolase [AT1G78670.1]	11111.8	260.506	0	1	1.644950e+004	1.644963e+003	0	0	66	1.272977e+004	12278.5	2.580100e+003	2.447217e+003	203	1.672414e+001	16	4.941515e+000	5.189100e+000	0	0	0	0	0	0	0	12683.3	1268.34	1	0	1	1	46.489	4.94152	1	0	46.489	51.0895	51.0895	12722.3	0.771044	16.7241	4.94152	0	12694.2	0	0
DATA	140	2	55	tair|AT4G38215.1|ref|NR_023059	at|chr4:17923850-17923909	0		524	TCACAGGTGGCAGACAAAAGTGATGCGTTTGAGAGAGTTTTGGGGGTTCCTTTTGATCAT	90	0	A_84_P726318	AT4G38215	AT4G38215.1	tair|other RNA [AT4G38215.1]	11136.7	260.378	0	1	2.058640e+002	2.161389e+001	1	0	64	2.046719e+002	194.5	5.377793e+001	5.485620e+001	212	1.724057e+001	17	5.283764e+000	5.374425e+000	0	0	0	0	0	0	0	158.154	16.6048	1	5.73321e-114	1	1	46.5176	5.28376	1	0	46.5176	48.5334	48.5334	197.237	0.768246	17.2406	5.28376	0	169.261	0	0
DATA	141	2	56		 	1028	E1A	0		92	1	(+)E1A_r60_a97	E1A_r60_a97	E1A_r60_a97		11162.1	260.485	0	1	6.822202e+000	6.644763e+000	1	1	61	5.173770e+001	51	1.093450e+001	1.111950e+001	208	1.675000e+001	16	5.203585e+000	5.930400e+000	0	0	0	0	0	0	0	5.22147	5.08566	1	0.00822329	1	0	46.5162	5.20358	1	0	46.5162	47.2035	47.2035	44.303	0.765364	16.75	5.20358	0	16.4882	0	0
DATA	142	2	57	tair|AT3G28915.1	unmapped	0		4996	TGGGGCATTTATTGTACCAGCCTCTATACCAACTTTCTCACCGGTTCAATCTTAATTGAA	94	0	A_84_P760033	AT3G28915	AT3G28915.1	tair|transposable element gene [AT3G28915.1]	11187.7	260.817	0	1	9.110935e+000	6.697275e+000	1	0	64	5.345313e+001	52	1.539834e+001	1.445535e+001	209	1.714354e+001	17	5.152340e+000	5.930400e+000	0	0	0	0	0	0	0	6.94652	5.10626	1	0.000499416	1	0	46.5066	5.15234	1	0	46.5066	47.5395	47.5395	46.0185	0.762438	17.1435	5.15234	0	18.3692	0	0
DATA	143	2	58	tair|AT4G38230.1|ref|NM_119985|tc|TC285428	at|chr4:17929058-17928999	0		1498	AAGGCATTGTTGGAAGAACAATGAGGAAAAGCATAAACATGAGCATCAGGAACAATGCCG	96	0	A_84_P17677	CPK26	AT4G38230.1	tair|CPK26 (calcium-dependent protein kinase 26); calmodulin-dependent protein kinase/ kinase [AT4G38230.1]	11212.6	260.427	0	1	3.255690e+002	3.323147e+001	0	2	62	2.936935e+002	279	6.609124e+001	7.635390e+001	215	1.695349e+001	16	5.346645e+000	5.930400e+000	0	0	0	0	0	0	0	247.23	25.2353	1	4.65442e-139	1	1	46.4634	5.34664	1	0	46.4634	57.5363	57.5363	286.259	0.759378	16.9535	5.34664	0	258.786	0	0
DATA	144	2	59	tair|AT4G13965.1|ref|NM_148317	at|chr4:8066768-8066709	0		815	ATCTCTAACTTCAGTCAAACGTCTGTTCTTAGAATTCTCACCCTTGATGGTAGATTTTCT	98	0	A_84_P107672	AT4G13965	AT4G13965.1	tair|F-box family protein [AT4G13965.1]	11238	260.455	6.72469	1	6.724693e+000	6.688989e+000	3	0	59	4.235593e+001	42	8.655799e+000	8.524950e+000	191	1.627749e+001	16	3.935194e+000	3.706500e+000	0	0	0	0	0	0	0	-4.0526	5.05878	0	0.0392082	1	0	46.4085	3.93519	1	0	46.4085	55.8519	55.8519	34.9213	0.756285	16.2775	3.93519	0	7.62808	1	0
DATA	145	2	60	tair|AT2G41460.1|tair|AT2G41460.2|ref|NM_001125028|ref|NM_129709	at|chr2:17294987-17295046	0		1079	TAGATATGGTACTGGTCTATCTGGTCATGACACGGAAGGGCGTATTGTAACTGCTGAATT	100	0	A_84_P755315	ARP	AT2G41460.1	tair|ARP (apurinic endonuclease-redox protein) [AT2G41460.1]	11263.3	260.563	0	1	1.589507e+003	1.590925e+002	2	0	64	1.243578e+003	1169.5	2.564767e+002	2.533393e+002	205	1.641463e+001	16	4.761856e+000	4.447800e+000	0	0	0	0	0	0	0	1197.18	119.824	1	1.39255e-228	1	1	46.4019	4.76186	1	0	46.4019	47.8731	47.8731	1236.14	0.753175	16.4146	4.76186	0	1209.03	0	0
DATA	146	2	61	tair|AT4G22513.1|ref|NM_001084959|ug|EF182870	at|chr4:11855258-11855317	0		438	AGGATCACTTAAATAAGCAAACACGTTCCGTAGTATCGGTTCATGGTGCAACTATGTGGT	102	0	A_84_P764933	AT4G22513	AT4G22513.1	tair|Encodes a Protease inhibitor/seed storage/LTP family protein [AT4G22513.1]	11288.8	260.371	0	1	1.735182e+004	1.735195e+003	0	1	64	1.305897e+004	12469.5	2.492668e+003	2.501887e+003	201	1.714428e+001	17	5.331424e+000	5.189100e+000	0	0	0	0	0	0	0	13012.6	1301.27	1	0	1	1	46.405	5.33142	1	0	46.405	47.2035	47.2035	13051.5	0.749925	17.1443	5.33142	0	13024.6	0	0
DATA	147	2	62	tair|AT3G05780.1|ref|NM_111452|tc|NP502574	at|chr3:1715112-1715053	0		2609	GAAGACTATAGCTGCAAGACGGAGTCAGATCAAGACAATAATATTCCCGGAAGCAAATCG	104	0	A_84_P21162	AT3G05780	AT3G05780.1	tair|Lon protease, putative [AT3G05780.1]	11314.7	260.471	0	1	4.371609e+001	8.063240e+000	2	0	65	7.901538e+001	74	1.786363e+001	2.001510e+001	208	1.607692e+001	16	4.817826e+000	4.447800e+000	0	0	0	0	0	0	0	32.6406	6.02041	1	1.99429e-034	1	1	46.3748	4.81783	1	0	46.3748	47.2035	47.2035	71.5807	0.746649	16.0769	4.81783	0	44.8681	0	0
DATA	148	2	63	tair|AT3G46150.1|ref|NM_114484|tc|NP214035	at|chr3:16960631-16960572	0		313	TGTTGCTTCCTCTTTCATTTGCTCAAGTTTATGAAGGTTTTATTTCTTTCTACGAGGAAG	106	0	A_84_P595520	AT3G46150	AT3G46150.1	tair|unknown protein [AT3G46150.1]	11339.7	260.797	0	1	1.782463e+002	1.907905e+001	0	0	65	1.788462e+002	174	4.079454e+001	4.151280e+001	203	1.661084e+001	16	4.453420e+000	4.447800e+000	0	0	0	0	0	0	0	132.529	14.1855	1	3.83358e-104	1	1	46.3175	4.45342	1	0	46.3175	45.1352	45.1352	171.411	0.743514	16.6108	4.45342	0	144.895	0	0
DATA	149	2	64	tair|AT1G78370.1|ref|NM_106484|ta|TA31945_3702|ta|AV819763	at|chr1:29489411-29489352	0		649	GTGCATGGAGAAAGAGAGTGTGTCTAAGTCTCTCCCTGACTCTGAGAAGATTGTTGCATA	108	0	A_84_P11530	ATGSTU20	AT1G78370.1	tair|ATGSTU20 (Arabidopsis thaliana Glutathione S-transferase (class tau) 20); glutathione transferase [AT1G78370.1]	11365	260.455	0	1	1.023877e+005	1.023877e+004	0	1	61	7.583177e+004	82131	1.159903e+004	1.712255e+004	201	1.787065e+001	17	5.578816e+000	5.930400e+000	0	0	0	0	0	0	0	75785.5	7578.55	1	0	1	1	46.2526	5.57882	1	0	46.2526	55.8519	55.8519	75824.3	0.740182	17.8706	5.57882	0	75798	0	0
DATA	150	2	65	tair|AT1G19130.1|ref|NM_101771|ug|CF653020|ta|TA39543_3702	at|chr1:6609609-6609550	0		499	CGAAACGCTCTGATCTCTTATCAAGGTTTCCGCAACACGAGTCACTCATCACAATGCTAT	110	0	A_84_P16067	AT1G19130	AT1G19130.1	tair|similar to unknown [Populus trichocarpa] (GB:ABK94529.1); contains InterPro domain Protein of unknown function DUF985 (InterPro:IPR009327); contains InterPro domain RmlC-like jelly roll fold (InterPro:IPR014710) [AT1G19130.1]	11390.9	260.413	0	1	1.000441e+004	1.000465e+003	1	0	63	7.417714e+003	6947	1.453060e+003	1.534120e+003	202	1.747030e+001	17	5.473737e+000	5.189100e+000	0	0	0	0	0	0	0	7371.54	737.171	1	0	1	1	46.1767	5.47374	1	0	46.1767	48.8603	48.8603	7410.28	0.736829	17.4703	5.47374	0	7384.2	0	0
DATA	151	2	66	tair|AT1G58025.1|ref|NM_104585|ug|AK226822|ta|TA52828_3702	at|chr1:21462320-21462261	0		1397	TGTGAATAGTGCTGCAGAGAAATTGGTTGTTTTAGCTTCCCTTGAAGGTCCAAAATCGAC	112	0	A_84_P788002	AT1G58025	AT1G58025.1	tair|DNA binding [AT1G58025.1]	11416.4	260.606	0	1	4.651650e+003	4.652161e+002	0	0	64	3.458375e+003	3249.5	7.110824e+002	8.600933e+002	194	1.658247e+001	16	4.782947e+000	4.447800e+000	0	0	0	0	0	0	0	3412.25	341.263	1	3.65316e-288	1	1	46.1211	4.78295	1	0	46.1211	47.8731	47.8731	3450.94	0.733558	16.5825	4.78295	0	3425.08	0	0
DATA	152	2	67	tair|AT4G03837.1	unmapped	0		1	AATCCTGGACTCATCGTTGAGGCTTTGACTCAGGCCCATTTAAAGAATGATGACGGATCT	114	0	A_84_P762930	AT4G03837	AT4G03837.1	tair|transposable element gene [AT4G03837.1]	11441.6	260.61	6.964	1	6.964004e+000	6.927029e+000	2	0	62	4.520968e+001	45.5	1.117101e+001	1.241677e+001	212	1.736321e+001	17	5.418519e+000	6.115725e+000	0	0	0	0	0	0	0	-0.858099	5.05878	0	0.659921	1	0	46.0678	5.41852	1	0	46.0678	49.8279	49.8279	37.775	0.730296	17.3632	5.41852	0	12.1393	1	0
DATA	153	2	68	tair|AT2G17800.2|tair|AT2G17800.1|ref|NM_001084441|ref|NM_127334	at|chr2:7746950-7747010	0		6	TCGGAGAAAGTTGATGGAGGAGATGTTCGTTTTGTGAACGCTTCAATGGCATAAATTTCC	116	0	A_84_P820441	ARAC1/ATGP2/ATRAC1/AtROP3/RAC1/ROP3	AT2G17800.2	tair|ARAC1/ATGP2/ATRAC1/AtROP3/RAC1/ROP3 (Rho-related protein from plants 3) [AT2G17800.2]	11466.8	260.392	0	1	1.733090e+002	1.867555e+001	1	0	64	1.720156e+002	168	3.710239e+001	3.650903e+001	213	1.753991e+001	17	5.612028e+000	6.671700e+000	0	0	0	0	0	0	0	126	13.5776	1	2.37203e-101	1	1	46.0151	5.61203	1	0	46.0151	48.5334	48.5334	164.581	0.727028	17.5399	5.61203	0	139.18	0	0
DATA	154	2	69	tair|AT1G30440.1|ref|NM_102780|ta|AV561282|tc|TC298738	at|chr1:10762105-10762164	0		1921	AGATAGAGAAGCTAAAGGATGTTAAAGAGCGTCGTGGGAAGCATAAGAAAGCTTCGAGCA	118	0	A_84_P20523	AT1G30440	AT1G30440.1	tair|phototropic-responsive NPH3 family protein [AT1G30440.1]	11492.1	260.662	0	1	1.349482e+004	1.349500e+003	0	0	65	9.814277e+003	9478	2.163291e+003	2.616789e+003	204	1.692157e+001	16	4.682398e+000	5.189100e+000	0	0	0	0	0	0	0	9768.32	976.845	1	0	1	1	45.9575	4.6824	1	0	45.9575	45.4864	45.4864	9806.84	0.723857	16.9216	4.6824	0	9781.68	0	0
DATA	155	2	70	tair|AT5G47229.1|ref|NM_001125915	at|chr5:19197024-19196965	0		52	AGCCGTTGGATCGAATGACCGACTCATCTATAGTCGACATTGTGATTGTTTTCGTTTTGT	120	0	A_84_P769060	AT5G47229	AT5G47229.1	tair|unknown protein [AT5G47229.1]	11517.4	260.427	0	1	2.379079e+001	7.411997e+000	7	0	57	6.303509e+001	61	1.642838e+001	1.704990e+001	206	1.772816e+001	17	5.510423e+000	5.189100e+000	0	0	0	0	0	0	0	17.1447	5.34141	1	6.48347e-015	1	0	45.8904	5.51042	1	0	45.8904	57.5363	57.5363	55.6004	0.720644	17.7282	5.51042	0	30.6812	0	0
DATA	156	2	71	tair|AT5G51030.1|ref|NM_124482|ug|BX830624|ta|TA52707_3702	at|chr5:20765271-20765212	0		915	ACCAGAGGGAGAGAAGATATATGCAAACTGTTTTTGTCCCGGTTGGGTGAAAACCGCAAT	122	0	A_84_P12164	AT5G51030	AT5G51030.1	tair|short-chain dehydrogenase/reductase (SDR) family protein [AT5G51030.1]	11543	260.921	0	1	2.388970e+002	2.490822e+001	4	0	65	2.172462e+002	213	4.426554e+001	3.780630e+001	200	1.720500e+001	17	5.193054e+000	5.930400e+000	0	0	0	0	0	0	0	171.423	17.8732	1	1.80583e-118	1	1	45.8229	5.19305	1	0	45.8229	45.4864	45.4864	209.811	0.717561	17.205	5.19305	0	185.139	0	0
DATA	157	2	72	tair|AT1G23380.1|tair|AT1G23380.2|ref|NM_180620|ref|NM_102187	at|chr1:8301743-8301684	0		652	CGTTTGACGAGGCAACGTGTTTCTTGAACAAGATTGAGATGCAGCTACGGAACCTATGTA	124	0	A_84_P22490	KNAT6	AT1G23380.1	tair|KNAT6 (Knotted-like Arabidopsis thaliana 6); DNA binding / transcription factor [AT1G23380.1]	11568.4	260.444	0	1	1.460572e+003	1.462288e+002	0	0	64	1.089219e+003	1045	1.872045e+002	1.960738e+002	210	1.627619e+001	16	4.761278e+000	5.003775e+000	0	0	0	0	0	0	0	1043.46	104.469	1	9.0972e-221	1	1	45.7552	4.76128	1	0	45.7552	48.2044	48.2044	1081.78	0.714421	16.2762	4.76128	0	1057.37	0	0
DATA	158	2	73	ug|DQ108794|tc|TC301921	at|chr1:12429220-12429161	0		448	GTCTACGTTTCCCGGATTCCGGGTCATCTCCGATGTAATTTTCTGAATCGATTTCGTATT	126	0	A_84_P804189	DQ108794	DQ108794	ug|Arabidopsis thaliana clone 252351 mRNA sequence [DQ108794]	11593.6	260.427	0	1	1.441166e+001	7.255142e+000	1	0	63	5.595238e+001	55	1.430591e+001	1.482600e+001	215	1.678605e+001	16	4.963492e+000	4.447800e+000	0	0	0	0	0	0	0	10.2531	5.16164	1	5.46853e-007	1	0	45.6993	4.96349	1	0	45.6993	57.5363	57.5363	48.5177	0.711446	16.786	4.96349	0	24.3695	0	0
DATA	159	2	74	tair|AT1G60920.1|ref|NM_104772|ug|DR749756|ta|TA53282_3702	at|chr1:22433439-22433380	0		493	AACTCGAAGGTGAAACTTCCGCTTCTGCAAGTTTGTTAAAGAACGTAGTGGATAATCTAC	128	0	A_84_P14302	AGL55	AT1G60920.1	tair|AGL55 (AGAMOUS-LIKE 55); DNA binding / transcription factor [AT1G60920.1]	11619.4	260.548	0	1	2.902359e+001	7.707372e+000	1	0	63	6.620635e+001	64	1.784445e+001	1.593795e+001	200	1.694000e+001	16.5	5.057101e+000	4.633125e+000	0	0	0	0	0	0	0	20.5635	5.46076	1	2.92775e-019	1	0	45.6428	5.0571	1	0	45.6428	48.2044	48.2044	58.7717	0.708511	16.94	5.0571	0	34.8952	0	0
DATA	160	2	75		 	66	Structural	0		1	1	DarkCorner	DarkCorner	DarkCorner		11644.4	260.427	7.20641	0	7.206415e+000	7.168152e+000	1	0	63	4.206349e+001	42	1.016140e+001	1.111950e+001	203	1.666010e+001	16	4.575844e+000	4.447800e+000	0	0	0	0	0	0	0	-3.5175	5.05878	0	0.0729252	1	0	45.581	4.57584	1	0	45.581	65	65	34.6288	0.705731	16.6601	4.57584	0	11.0247	0	0
DATA	161	2	76		 	66	Structural	0		1	1	DarkCorner	DarkCorner	DarkCorner		11670.3	260.62	7.23428	1	7.234278e+000	7.195868e+000	1	1	63	4.201587e+001	42	7.715698e+000	7.413000e+000	206	1.634951e+001	16	4.895411e+000	5.189100e+000	0	0	0	0	0	0	0	-3.5013	5.05878	0	0.0742384	1	0	45.5172	4.89541	1	0	45.5172	48.2044	48.2044	34.5812	0.703012	16.3495	4.89541	0	11.2611	0	0
DATA	162	2	77		 	66	Structural	0		1	1	DarkCorner	DarkCorner	DarkCorner		11695.6	260.687	7.26048	1	7.260480e+000	7.221931e+000	1	0	64	4.306250e+001	43	8.679249e+000	8.339625e+000	190	1.658421e+001	16	4.687117e+000	5.003775e+000	0	0	0	0	0	0	0	-2.38883	5.05878	0	0.22174	1	0	45.4513	4.68712	1	0	45.4513	46.1809	46.1809	35.6278	0.700475	16.5842	4.68712	0	12.5919	0	0
DATA	163	2	78		 	66	Structural	0		1	1	DarkCorner	DarkCorner	DarkCorner		11721.1	260.352	7.2862	1	7.286199e+000	7.247513e+000	0	0	65	4.238462e+001	41	1.164809e+001	1.260210e+001	212	1.635377e+001	16	5.156539e+000	5.189100e+000	0	0	0	0	0	0	0	-2.99755	5.05878	0	0.125824	1	0	45.3822	5.15654	1	0	45.3822	47.8731	47.8731	34.9499	0.698003	16.3538	5.15654	0	12.2124	0	0
DATA	164	2	79		 	66	Structural	0		1	1	DarkCorner	DarkCorner	DarkCorner		11746.2	260.306	7.30968	1	7.309679e+000	7.270869e+000	1	0	63	4.000000e+001	40	9.401441e+000	1.037820e+001	204	1.725980e+001	17	4.851098e+000	4.633125e+000	0	0	0	0	0	0	0	-5.3201	5.05878	0	0.00711663	1	0	45.3201	4.8511	1	0	45.3201	47.8731	47.8731	32.5653	0.695761	17.2598	4.8511	0	10.1236	0	0
DATA	165	2	80		 	66	Structural	0		1	1	DarkCorner	DarkCorner	DarkCorner		11771.4	260.427	7.3314	1	7.331395e+000	7.292470e+000	2	0	62	3.970968e+001	39	1.008226e+001	9.266250e+000	208	1.720673e+001	17	4.982147e+000	5.189100e+000	0	0	0	0	0	0	0	-5.55356	5.05878	0	0.00501581	1	0	45.2632	4.98215	1	0	45.2632	57.5363	57.5363	32.275	0.6937	17.2067	4.98215	0	10.1336	0	0
DATA	166	2	81		 	66	Structural	0		1	1	DarkCorner	DarkCorner	DarkCorner		11796.6	260.427	7.35143	1	7.351429e+000	7.312397e+000	0	0	64	4.009375e+001	41	1.015080e+001	1.130482e+001	210	1.660952e+001	16	4.673032e+000	5.189100e+000	0	0	0	0	0	0	0	-5.10753	5.05878	0	0.00969382	1	0	45.2013	4.67303	1	0	45.2013	57.5363	57.5363	32.6591	0.691809	16.6095	4.67303	0	10.825	0	0
DATA	167	2	82		 	66	Structural	0		1	1	DarkCorner	DarkCorner	DarkCorner		11822.2	260.43	7.36976	1	7.369759e+000	7.330629e+000	2	0	63	4.128571e+001	41	9.319471e+000	8.524950e+000	196	1.648980e+001	16	5.286160e+000	5.189100e+000	0	0	0	0	0	0	0	-3.8472	5.05878	0	0.0501076	1	0	45.1329	5.28616	1	0	45.1329	58.0869	58.0869	33.851	0.690089	16.4898	5.28616	0	12.3357	0	0
DATA	168	2	83		 	66	Structural	0		1	1	DarkCorner	DarkCorner	DarkCorner		11847.5	260.352	7.38571	1	7.385706e+000	7.346492e+000	2	0	64	4.067188e+001	39	9.431549e+000	9.636900e+000	204	1.668137e+001	16	4.299324e+000	3.706500e+000	0	0	0	0	0	0	0	-4.38565	5.05878	0	0.0258547	1	0	45.0575	4.29932	1	0	45.0575	57.5363	57.5363	33.2372	0.688599	16.6814	4.29932	0	12.0437	0	0
DATA	169	2	84		 	66	Structural	0		1	1	DarkCorner	DarkCorner	DarkCorner		11873.3	260.104	7.39958	1	7.399580e+000	7.360292e+000	0	0	66	4.206061e+001	40.5	1.111600e+001	1.241677e+001	213	1.715493e+001	17	5.635922e+000	5.930400e+000	0	0	0	0	0	0	0	-2.95083	5.05878	0	0.131777	1	0	45.0114	5.63592	1	0	45.0114	49.5074	49.5074	34.6259	0.687308	17.1549	5.63592	0	13.7681	0	0
DATA	170	2	85		 	260	BrightCorner	0		0	1	GE_BrightCorner	GE_BrightCorner	GE_BrightCorner		11898.7	260	0	1	5.809758e+002	5.856331e+001	1	0	64	4.436719e+002	439.5	7.627999e+001	8.098702e+001	543	1.636832e+001	16	4.547075e+000	4.447800e+000	0	0	0	0	0	0	0	398.724	40.192	1	4.13369e-166	1	1	44.9483	4.54708	1	0	44.9483	45.4864	45.4864	436.237	0.6863	16.3683	4.54708	0	415.716	0	0
DATA	171	3	1		 	66	Structural	0		1	1	DarkCorner	DarkCorner	DarkCorner		9752.49	268.833	5.58812	1	5.588121e+000	5.558451e+000	0	0	64	4.318750e+001	40	1.129247e+001	1.334340e+001	362	1.612983e+001	16	4.415692e+000	4.447800e+000	0	0	0	0	0	0	0	-2.03991	5.05878	0	0.296371	1	0	45.2274	4.41569	1	0	45.2274	45.835	45.835	35.7528	0.910107	16.1298	4.41569	0	7.73803	0	0
DATA	172	3	2		 	66	Structural	0		1	1	DarkCorner	DarkCorner	DarkCorner		9777.5	268.352	5.6414	1	5.641399e+000	5.611447e+000	1	0	65	3.935385e+001	38	1.027197e+001	1.186080e+001	60	1.636667e+001	16	5.358240e+000	5.930400e+000	0	0	0	0	0	0	0	-6.00301	5.05878	0	0.0024814	1	0	45.3569	5.35824	1	0	45.3569	57.5363	57.5363	31.9192	0.901512	16.3667	5.35824	0	3.75338	0	0
DATA	173	3	3		 	66	Structural	0		1	1	DarkCorner	DarkCorner	DarkCorner		9803.36	268.75	5.69306	1	5.693059e+000	5.662832e+000	2	0	62	4.035484e+001	40.5	9.044692e+000	1.093418e+001	47	1.517021e+001	14	5.619528e+000	4.818450e+000	0	0	0	0	0	0	0	-5.12298	5.05878	0	0.00948141	1	0	45.4778	5.61953	1	0	45.4778	49.5074	49.5074	32.9202	0.893331	15.1702	5.61953	0	4.59359	0	0
DATA	174	3	4		 	66	Structural	0		1	1	DarkCorner	DarkCorner	DarkCorner		9828.82	268.507	5.74062	1	5.740622e+000	5.710142e+000	1	0	63	4.017460e+001	40	1.064916e+001	1.186080e+001	57	1.714035e+001	17	5.594763e+000	5.930400e+000	0	0	0	0	0	0	0	-5.42639	5.05878	0	0.00607696	1	0	45.601	5.59476	1	0	45.601	47.8731	47.8731	32.7399	0.88593	17.1404	5.59476	0	4.26861	0	0
DATA	175	3	5		 	66	Structural	0		1	1	DarkCorner	DarkCorner	DarkCorner		9854.1	268.304	5.78473	1	5.784726e+000	5.754012e+000	1	0	65	3.952308e+001	37	9.414264e+000	9.636900e+000	51	1.664706e+001	16	4.646821e+000	5.559750e+000	0	0	0	0	0	0	0	-6.18358	5.05878	0	0.00184969	1	0	45.7067	4.64682	1	0	45.7067	45.835	45.835	32.0884	0.879175	16.6471	4.64682	0	3.47876	0	0
DATA	176	3	6		 	66	Structural	0		1	1	DarkCorner	DarkCorner	DarkCorner		9879.85	268.209	5.82653	1	5.826530e+000	5.795594e+000	2	0	64	3.917188e+001	38.5	8.386601e+000	8.339625e+000	59	1.691525e+001	17	5.315197e+000	4.818450e+000	0	0	0	0	0	0	0	-6.62717	5.05878	0	0.000875418	1	0	45.799	5.3152	1	0	45.799	46.1809	46.1809	31.7372	0.872867	16.9153	5.3152	0	2.99137	0	0
DATA	177	3	7		 	66	Structural	0		1	1	DarkCorner	DarkCorner	DarkCorner		9905.15	268.151	5.86467	1	5.864669e+000	5.833531e+000	2	0	65	3.763077e+001	37	9.520651e+000	8.154300e+000	62	1.648387e+001	16	5.146197e+000	5.189100e+000	0	0	0	0	0	0	0	-8.25459	5.05878	0	4.14992e-005	1	0	45.8854	5.1462	1	0	45.8854	47.5395	47.5395	30.1961	0.867191	16.4839	5.1462	0	1.32194	0	0
DATA	178	3	8		 	66	Structural	0		1	1	DarkCorner	DarkCorner	DarkCorner		9930.21	268.63	5.8995	1	5.899501e+000	5.868178e+000	2	0	63	3.873016e+001	37	1.021101e+001	1.037820e+001	46	1.730435e+001	16	6.914942e+000	7.783650e+000	0	0	0	0	0	0	0	-7.23267	5.05878	0	0.000297307	1	0	45.9628	6.91494	1	0	45.9628	48.2044	48.2044	31.2955	0.862071	17.3043	6.91494	0	2.29358	0	0
DATA	179	3	9		 	66	Structural	0		1	1	DarkCorner	DarkCorner	DarkCorner		9955.5	268.352	5.93229	1	5.932295e+000	5.900797e+000	3	0	63	4.123810e+001	41	1.036855e+001	1.000755e+001	59	1.750847e+001	17	5.083350e+000	5.189100e+000	0	0	0	0	0	0	0	-4.79101	5.05878	0	0.0151008	1	0	46.0291	5.08335	1	0	46.0291	57.5363	57.5363	33.8034	0.857305	17.5085	5.08335	0	4.68752	0	0
DATA	180	3	10		 	66	Structural	0		1	1	DarkCorner	DarkCorner	DarkCorner		9981.24	268.612	5.96284	1	5.962839e+000	5.931180e+000	1	0	64	3.971875e+001	39	1.134099e+001	1.056353e+001	57	1.854386e+001	18	6.000209e+000	6.671700e+000	0	0	0	0	0	0	0	-6.36525	5.05878	0	0.00136771	1	0	46.084	6.00021	1	0	46.084	46.1809	46.1809	32.2841	0.852914	18.5439	6.00021	0	3.05166	0	0
DATA	181	3	11	tair|AT1G33980.1|tair|AT1G33980.2|ref|NM_001123934|ref|NM_103120	at|chr1:12354526-12354585	0		1642	TATAGATCTCAATCGAAATGGGGAAGTAACATTATCAACATCACTTGGGTTTTGGAGACT	130	0	A_84_P240295	ATUPF3/UPF3	AT1G33980.1	tair|ATUPF3/UPF3; nucleotide binding [AT1G33980.1]	10006.6	268.48	0	1	5.166154e+003	5.166497e+002	1	0	64	4.431938e+003	4207	1.075647e+003	1.096753e+003	46	1.541304e+001	15.5	3.815618e+000	2.965200e+000	0	0	0	0	0	0	0	4385.81	438.61	1	1.91895e-302	1	1	46.1298	3.81562	1	0	46.1298	49.5074	49.5074	4424.5	0.84895	15.413	3.81562	0	4395.17	0	0
DATA	182	3	12	tair|AT3G57062.1|ref|NM_001125378|ug|AK228360|ta|TA50954_3702	at|chr3:21132558-21132617	0		233	ACGTCGGATGATTGAATTCGAGATCCTTAGCTCTCCTTCTGTGCGTATATGTTCTTCTCT	132	0	A_84_P762529	AT3G57062	AT3G57062.1	tair|similar to hypothetical protein MtrDRAFT_AC153128g25v2 [Medicago truncatula] (GB:ABN07999.1) [AT3G57062.1]	10031.9	268.513	0	1	6.750902e+003	6.751167e+002	1	0	63	5.753095e+003	5516	1.204615e+003	1.260951e+003	62	1.635484e+001	16	4.902648e+000	5.189100e+000	0	0	0	0	0	0	0	5706.93	570.715	1	2.00975e-317	1	1	46.1673	4.90265	1	0	46.1673	49.8279	49.8279	5745.66	0.845358	16.3548	4.90265	0	5716.22	0	0
DATA	183	3	13	tair|AT3G59370.1|ref|NM_115799|ug|AK228000|ta|TA42872_3702	at|chr3:21953281-21953222	0		82	AGATCGTTGAGACGGAGGTGAATCAACACCCGGAAGAAGTGTTTGTGGAAGATGCAGAGA	134	0	A_84_P87299	AT3G59370	AT3G59370.1	tair|contains domain PTHR22683 (PTHR22683) [AT3G59370.1]	10057	268.319	0	1	2.240184e+002	2.319335e+001	1	2	62	2.348387e+002	224.5	5.199880e+001	5.133502e+001	58	1.660345e+001	16	5.565998e+000	5.745075e+000	0	0	0	0	0	0	0	188.643	19.5309	1	7.80728e-124	1	1	46.1953	5.566	1	0	46.1953	58.0869	58.0869	227.404	0.842089	16.6034	5.566	0	197.877	0	0
DATA	184	3	14	tair|AT3G55005.1|ref|NM_115358|ta|TA36666_3702|tc|NP032251	at|chr3:20396976-20397035	0		839	CCTCAACAGCACTTGAAAATCTTCAGCTAGACAGGAAAACTCGGAACCTAACATCGTCTT	136	0	A_84_P821408	TON1B	AT3G55005.1	tair|TON1B (TONNEAU 1B) [AT3G55005.1]	10082.8	268.106	0	1	4.504013e+003	4.504417e+002	0	0	66	3.825258e+003	3615.5	8.377649e+002	8.767726e+002	58	1.629310e+001	16	4.963052e+000	4.447800e+000	0	0	0	0	0	0	0	3779.04	377.938	1	5.68016e-294	1	1	46.2196	4.96305	1	0	46.2196	45.835	45.835	3817.82	0.839038	16.2931	4.96305	0	3788.21	0	0
DATA	185	3	15	tair|AT2G28700.1|ref|NM_128431|ug|AY291206|ta|TA53502_3702	at|chr2:12325115-12325056	0		708	AGAGAATTCTCTGGCAAGTAATCTCTTTTTCAGTGAAGGGCAAGACATTTGCATTCCAGA	138	0	A_84_P11577	AGL46	AT2G28700.1	tair|AGL46; DNA binding / transcription factor [AT2G28700.1]	10107.6	268.327	0	0	8.579957e+001	1.049743e+001	1	1	62	1.180000e+002	117	3.181968e+001	3.020797e+001	58	1.822414e+001	17	6.727902e+000	7.783650e+000	0	0	0	0	0	0	0	71.7641	8.78022	1	4.70801e-071	1	1	46.2359	6.7279	1	0	46.2359	65	65	110.565	0.836416	18.2241	6.7279	0	80.8678	0	0
DATA	186	3	16	tair|AT5G49400.1|ref|NM_124317|ta|TA41803_3702|tc|TC292271	at|chr5:20049131-20049190	0		868	CTTCGGACTCAGATTCTGATGAAGATAGAAGCAGAAGAAAGAAGAAGAGCAAGAGGCACA	140	0	A_84_P149138	AT5G49400	AT5G49400.1	tair|zinc knuckle (CCHC-type) family protein [AT5G49400.1]	10133.9	268.026	0	1	1.958435e+003	1.959375e+002	0	0	66	1.679258e+003	1625.5	3.200430e+002	3.530441e+002	57	1.791228e+001	17	6.541845e+000	6.671700e+000	0	0	0	0	0	0	0	1633.01	163.379	1	3.0589e-246	1	1	46.2495	6.54185	1	0	46.2495	48.5334	48.5334	1671.82	0.833833	17.9123	6.54185	0	1642.05	0	0
DATA	187	3	17	tair|AT3G49220.1|ref|NM_114781|ta|TA31682_3702|ta|CNS0A5R5	at|chr3:18264421-18264480	0		1649	GGAACACAACATTTGCTTTAGATACTTTGTATTATGGAGAGTATTTGAACAGTGGACCTG	142	0	A_84_P12757	AT3G49220	AT3G49220.1	tair|pectinesterase family protein [AT3G49220.1]	10158.8	268.149	0	1	9.125636e+003	9.125838e+002	3	0	63	7.635698e+003	7488	1.445120e+003	1.447388e+003	52	2.048077e+001	20.5	6.369321e+000	5.745075e+000	0	0	0	0	0	0	0	7589.44	758.961	1	0	1	1	46.2609	6.36932	1	0	46.2609	46.1809	46.1809	7628.26	0.831661	20.4808	6.36932	0	7598.42	0	0
DATA	188	3	18	tair|AT4G15802.1|ref|NM_179061|ta|TA34477_3702|ta|AI100192	at|chr4:8986711-8986652	0		496	TCTCCACCTATGAATTGCATTTCTATTTTGGTCTTGAGAGAACTAAGAAGTCTTCTTATG	144	0	A_84_P518347	AT4G15802	AT4G15802.1	tair|similar to unknown [Populus trichocarpa] (GB:ABK93842.1); contains InterPro domain Heat shock factor binding 1 (InterPro:IPR009643) [AT4G15802.1]	10184.2	268.194	0	1	1.247305e+004	1.247320e+003	0	0	65	1.039438e+004	10024	2.238362e+003	2.269861e+003	53	1.858491e+001	18	6.461227e+000	6.671700e+000	0	0	0	0	0	0	0	10348.1	1034.83	1	0	1	1	46.2546	6.46123	1	0	46.2546	47.5395	47.5395	10386.9	0.829639	18.5849	6.46123	0	10357	0	0
DATA	189	3	19	tair|AT2G27160.2|tair|AT2G27160.1|ref|NM_001084498|ref|NM_128274	at|chr2:11614605-11614546	0		722	CATCTACCAATACCTCTTCCTCTGGGTCTGAGAATGCCACACGTGCAAATAAAAAGAAGA	146	0	A_84_P758007	AT2G27160	AT2G27160.2	tair|unknown protein [AT2G27160.2]	10209.8	268.227	0	1	7.459120e+001	9.642869e+000	1	0	63	1.080000e+002	107	2.141600e+001	2.075640e+001	54	1.737037e+001	17	4.946111e+000	4.447800e+000	0	0	0	0	0	0	0	61.746	7.98229	1	2.34458e-063	1	1	46.254	4.94611	1	0	46.254	45.4864	45.4864	100.565	0.827793	17.3704	4.94611	0	70.5967	0	0
DATA	190	3	20	tair|AT3G46070.1|ref|NM_114476|ug|DR750002|ta|TA51241_3702	at|chr3:16931504-16931445	0		438	TGTTTGGATTTCGACTTAACTTCGGTGGAGAGCTTTGTCAACACGGAATTGGAGTTGGGA	148	0	A_84_P17470	AT3G46070	AT3G46070.1	tair|zinc finger (C2H2 type) family protein [AT3G46070.1]	10235.2	268.175	0	1	8.143319e+000	6.177539e+000	4	0	62	5.300000e+001	52.5	1.098285e+001	1.093418e+001	62	1.719355e+001	17	5.395319e+000	5.003775e+000	0	0	0	0	0	0	0	6.72727	5.10332	1	0.000735687	1	0	46.2727	5.39532	1	0	46.2727	45.1352	45.1352	45.5653	0.826109	17.1935	5.39532	0	15.5444	0	0
DATA	191	3	21	tair|AT5G24610.1|ref|NM_122369|ug|AK176365|ta|TA36841_3702	at|chr5:8429137-8429196	0		681	TCTCGCAGGGAGGTCTAGGCATATCCTCCCTGCCTTAAAGAGAGCTTTTATCTTAGTAAT	150	0	A_84_P223019	AT5G24610	AT5G24610.1	tair|similar to unknown protein [Arabidopsis thaliana] (TAIR:AT3G49550.1); similar to hypothetical protein [Vitis vinifera] (GB:CAN64634.1) [AT5G24610.1]	10260.6	268.012	0	1	3.340798e+003	3.341361e+002	0	2	61	2.801000e+003	2750	3.152243e+002	3.150525e+002	57	1.754386e+001	17	5.237469e+000	5.189100e+000	0	0	0	0	0	0	0	2754.69	275.515	1	5.50694e-276	1	1	46.3098	5.23747	1	0	46.3098	49.8279	49.8279	2793.57	0.824561	17.5439	5.23747	0	2763.5	0	0
DATA	192	3	22	tair|AT4G16155.1|ref|NM_117711|ta|TA33926_3702	at|chr4:9154742-9154600	0		1251	TTTATACCAGTTGATGAGCGAATGCGTGTTATTGATGGAAATGGAAAGCTGGTTCCCCAC	152	0	A_84_P763635	AT4G16155	AT4G16155.1	tair|dihydrolipoamide dehydrogenase 2, plastidic / lipoamide dehydrogenase 2 (PTLPD2) [AT4G16155.1]	10285.9	267.962	0	1	3.762457e+003	3.762959e+002	0	1	68	3.143412e+003	3060.5	5.835639e+002	6.219507e+002	63	1.653968e+001	16	4.805324e+000	5.189100e+000	0	0	0	0	0	0	0	3097.08	309.749	1	1.19139e-282	1	1	46.3314	4.80532	1	0	46.3314	48.2044	48.2044	3135.98	0.823154	16.5397	4.80532	0	3105.87	0	0
DATA	193	3	23	tair|AT1G52825.1|ref|NM_179470|ug|BT004663|ug|BX823467	at|chr1:19674545-19674486	0		90	ATCAAAGGGGATTCTAGAAATCGCCAAATTCGGTGTATACGTCGCAGTACCAATCGTCCT	154	0	A_84_P559565	AT1G52825	AT1G52825.1	tair|similar to unknown protein [Arabidopsis thaliana] (TAIR:AT4G14615.1); similar to unnamed protein product [Vitis vinifera] (GB:CAO71274.1) [AT1G52825.1]	10311.1	268.214	0	1	8.028776e+002	8.052333e+001	0	0	66	7.062273e+002	676	1.745043e+002	2.103439e+002	64	1.775000e+001	17	5.371884e+000	4.818450e+000	0	0	0	0	0	0	0	659.898	66.1834	1	1.02027e-194	1	1	46.3296	5.37188	1	0	46.3296	46.8651	46.8651	698.793	0.821916	17.75	5.37188	0	668.649	0	0
DATA	194	3	24	tair|AT2G38780.1|ref|NM_129435|ta|TA41980_3702|ta|AI997247	at|chr2:16221167-16221226	0		1383	ACAGAGAGGGTATACACACTGAAGACACAAATTCTTGTCAATTTCTTACATGTAAGTGTT	156	0	A_84_P561518	AT2G38780	AT2G38780.1	tair|binding [AT2G38780.1]	10336.4	268.299	0	1	6.651814e+003	6.652099e+002	0	1	64	5.505734e+003	5198.5	1.157522e+003	1.222404e+003	57	1.926316e+001	19	6.096036e+000	7.413000e+000	0	0	0	0	0	0	0	5459.37	545.961	1	6.70085e-315	1	1	46.3629	6.09604	1	0	46.3629	46.1809	46.1809	5498.3	0.820734	19.2632	6.09604	0	5468.13	0	0
DATA	195	3	25	tair|AT4G10970.1|tair|AT4G10970.2|ref|NM_202803|ref|NM_117167	at|chr4:6719636-6719577	0		796	TTGTTTCAAGTGTAGAACATTCGTATGTGAAGCTCTAAAACCTTGAATCTTTTTCTTGGC	158	0	A_84_P240925	AT4G10970	AT4G10970.1	tair|similar to unknown protein [Arabidopsis thaliana] (TAIR:AT4G23910.1); similar to unknown protein [Oryza sativa (japonica cultivar-group)] (GB:BAD05314.1) [AT4G10970.1]	10362	268.426	0	1	7.904588e+003	7.904829e+002	2	0	61	6.525213e+003	6283	1.235095e+003	1.227593e+003	45	2.071111e+001	19	6.556129e+000	5.930400e+000	0	0	0	0	0	0	0	6478.84	647.903	1	0	1	1	46.377	6.55613	1	0	46.377	45.4864	45.4864	6517.78	0.81963	20.7111	6.55613	0	6487.58	0	0
DATA	196	3	26	tair|AT5G43930.3|tair|AT5G43930.2|tair|AT5G43930.1|ref|NM_001036929	at|chr5:17697934-17697993	0		2452	AGCAAGCAAGAAGCAAACATAGGTTTCATCGAATCTTTTCCACTCCTCTTCATACAGTCT	160	0	A_84_P768383	AT5G43930	AT5G43930.3	tair|transducin family protein / WD-40 repeat family protein [AT5G43930.3]	10387.3	268.188	0	1	5.866950e+003	5.867276e+002	0	1	64	4.848750e+003	4530.5	1.077309e+003	1.104908e+003	47	1.812766e+001	18	5.859281e+000	6.671700e+000	0	0	0	0	0	0	0	4802.33	480.259	1	1.32282e-307	1	1	46.4229	5.85928	1	0	46.4229	46.5243	46.5243	4841.32	0.818539	18.1277	5.85928	0	4811.1	0	0
DATA	197	3	27	tair|AT4G34020.1|tair|AT4G34020.2|ref|NM_001036710|ref|NM_119563	at|chr4:16299295-16299236	0		1024	GGCATTCCAAGGCACCAAAATTATCACTGACAAATTGATTGGTGAAGCTGCTGAGTCATC	162	0	A_84_P14824	AT4G34020	AT4G34020.1	tair|DJ-1 family protein [AT4G34020.1]	10412.8	268.478	0	1	2.144875e+003	2.145768e+002	0	0	66	1.800045e+003	1753	3.843092e+002	4.392202e+002	62	1.745161e+001	17	5.886014e+000	5.003775e+000	0	0	0	0	0	0	0	1753.6	175.433	1	2.70924e-250	1	1	46.4459	5.88601	1	0	46.4459	45.835	45.835	1792.61	0.817576	17.4516	5.88601	0	1762.38	0	0
DATA	198	3	28	tair|AT2G31985.1|ref|NM_179848|ug|AK117989|ta|TA45616_3702	at|chr2:13621137-13621078	0		824	CCTCAAAGCAAGCAATGTATGTTTTGGTAAACACAAAACGTACGGAACTAGACAACAAGA	164	0	A_84_P574834	AT2G31985	AT2G31985.1	tair|similar to unknown protein [Arabidopsis thaliana] (TAIR:AT1G05510.1); similar to unnamed protein product [Vitis vinifera] (GB:CAO45247.1); contains InterPro domain Protein of unknown function DUF1264 (InterPro:IPR010686) [AT2G31985.1]	10438	267.681	0	1	1.864349e+001	6.470364e+000	0	0	65	6.169231e+001	60	1.629985e+001	1.853250e+001	63	1.755556e+001	18	5.063397e+000	4.818450e+000	0	0	0	0	0	0	0	15.2218	5.28283	1	1.50993e-012	1	0	46.4705	5.0634	1	0	46.4705	58.0869	58.0869	54.2576	0.816466	17.5556	5.0634	0	24.0328	0	0
DATA	199	3	29	tair|AT4G16960.1|tair|AT4G16940.1|tair|AT4G16860.1|tair|AT4G16920.1	at|chr4:9550613-9550554	0		413	ACAAAGATGGGTTAAAGCTCTCACAGATATATCAAATTTAGCCGGGGAGGATCTTCGGAA	166	0	A_84_P825937	AT4G16960	AT4G16960.1	tair|disease resistance protein (TIR-NBS-LRR class), putative [AT4G16960.1]	10463.9	268.281	0	1	2.854246e+003	2.854920e+002	0	0	66	2.374439e+003	2206.5	5.705279e+002	5.906308e+002	66	1.696970e+001	16.5	4.468590e+000	4.262475e+000	0	0	0	0	0	0	0	2327.93	232.848	1	2.07298e-266	1	1	46.5074	4.46859	1	0	46.5074	45.4864	45.4864	2367	0.815603	16.9697	4.46859	0	2336.77	0	0
DATA	200	3	30	tair|AT5G48680.1|ref|NM_124245|ta|TA39716_3702|ta|TA39715_3702	at|chr5:19763201-19762919	0		215	TTCTCTTCTCGCGGCAAACAACAACAAGTCACAAGGAAGAGAGGAAGGCAAGATGATGAT	168	0	A_84_P203728	AT5G48680	AT5G48680.1	tair|sterile alpha motif (SAM) domain-containing protein [AT5G48680.1]	10488.5	267.648	0	0	3.487255e+002	3.542123e+001	0	4	62	3.306290e+002	332.5	6.970270e+001	6.727298e+001	68	1.750000e+001	16.5	4.808264e+000	6.115725e+000	0	0	0	0	0	0	0	284.061	28.853	1	6.64302e-147	1	1	46.568	4.80826	1	0	46.568	65	65	323.194	0.814569	17.5	4.80826	0	292.976	0	0
DATA	201	3	31	tair|AT5G39540.1|ref|NM_123316	at|chr5:15851429-15851370	0		219	GCTCCTTTTGCACATATGGTCATTATTGTATGTATGTATGTATTATTGTCTCACAACAGC	170	0	A_84_P589562	AT5G39540	AT5G39540.1	tair|similar to ANAC063 (Arabidopsis NAC domain containing protein 63), transcription factor [Arabidopsis thaliana] (TAIR:AT3G55210.1); contains InterPro domain F-box associated type 3 (InterPro:IPR013187) [AT5G39540.1]	10515	268.056	6.25052	1	6.250521e+000	6.230272e+000	0	0	69	4.986957e+001	50	1.296252e+001	1.482600e+001	52	1.901923e+001	18	6.760585e+000	8.339625e+000	0	0	0	0	0	0	0	3.26527	5.06931	0	0.09569	1	0	46.6043	6.76058	1	0	46.6043	46.8651	46.8651	42.4349	0.813658	19.0192	6.76058	0	12.2244	1	0
DATA	202	3	32	tair|AT2G46200.2|tair|AT2G46200.1|ref|NM_201967|ref|NM_180117	at|chr2:18983365-18983306	0		416	TGCAGTACAAGATTCGGGAGTAGAGTATTTAGAGGCTAGAAAGATGGATTTGGGACAGCA	172	0	A_84_P828262	AT2G46200	AT2G46200.2	tair|similar to unnamed protein product [Vitis vinifera] (GB:CAO39689.1) [AT2G46200.2]	10539.5	267.648	0	0	8.556388e+001	1.058126e+001	0	1	65	1.161846e+002	116	3.648111e+001	3.558240e+001	62	1.788710e+001	18	5.096141e+000	5.930400e+000	0	0	0	0	0	0	0	69.5334	8.59885	1	2.03305e-069	1	1	46.6512	5.09614	1	0	46.6512	65	65	108.75	0.812649	17.8871	5.09614	0	78.5618	0	0
DATA	203	3	33	tair|AT1G53600.1|ref|NM_104238|tc|TC281256	at|chr1:20008459-20008518	0		2170	AGGAGACTGTCATTAATGAGGGATCTGCACAAAAGCCTAACAACCAGAGAACAAGAGCAG	174	0	A_84_P12671	AT1G53600	AT1G53600.1	tair|pentatricopeptide (PPR) repeat-containing protein [AT1G53600.1]	10565	267.681	0	1	5.951063e+001	8.617458e+000	0	0	65	9.498462e+001	93	2.471620e+001	2.668680e+001	57	1.770175e+001	17	4.840178e+000	4.447800e+000	0	0	0	0	0	0	0	48.3026	6.99448	1	2.24273e-051	1	1	46.682	4.84018	1	0	46.682	58.0869	58.0869	87.5499	0.811664	17.7018	4.84018	0	57.3854	0	0
DATA	204	3	34	tair|AT1G15772.1|ref|NM_001123823|ug|BX814315|ta|CNS0AEIL	at|chr1:5428648-5428589	0		816	GTTGGTCTTCTCTCTTCTGATGTGTTTTGAACTCTCATCCTCAATGTTGTTGACTCCGGT	176	0	A_84_P754845	AT1G15772	AT1G15772.1	tair|similar to protein binding / transcription cofactor [Arabidopsis thaliana] (TAIR:AT1G15780.1) [AT1G15772.1]	10590.6	267.904	0	1	6.169882e+002	6.201359e+001	0	0	64	5.468906e+002	529	9.187640e+001	8.821470e+001	52	1.696154e+001	16	5.129544e+000	4.447800e+000	0	0	0	0	0	0	0	500.179	50.2731	1	5.63518e-179	1	1	46.7113	5.12954	1	0	46.7113	48.5334	48.5334	539.456	0.810679	16.9615	5.12954	0	509.319	0	0
DATA	205	3	35	tair|AT5G05435.1|ref|NR_023099|ug|BX818750|ta|CNS0AB3P	at|chr5:1607273-1607435	0		344	TCTGCTCTTCTAAGTGAAGAGGGCTTACAAGCTTGGAAAGCAAGTTTCCAACAGAGTAAT	178	0	A_84_P768816	AT5G05435	AT5G05435.1	tair|other RNA [AT5G05435.1]	10616.1	268.328	0	1	6.541086e+002	6.570857e+001	0	0	66	5.763636e+002	579.5	8.037654e+001	7.375935e+001	55	1.610909e+001	15	4.613478e+000	4.447800e+000	0	0	0	0	0	0	0	529.63	53.204	1	3.17714e-182	1	1	46.7339	4.61348	1	0	46.7339	45.1352	45.1352	568.929	0.809697	16.1091	4.61348	0	538.822	0	0
DATA	206	3	36	tair|AT1G66430.1|ref|NM_105314|ta|TA33557_3702|tc|TC288477	at|chr1:24783421-24783646	0		1020	TACTACACCAAGGATTTTAGTGGGAGAGTGCATGGATTGAAGGTGGATGTAGTGGACACA	180	0	A_84_P22836	AT1G66430	AT1G66430.1	tair|pfkB-type carbohydrate kinase family protein [AT1G66430.1]	10641.5	268.265	0	1	9.857129e+003	9.857328e+002	0	0	66	8.016909e+003	7493.5	2.020002e+003	2.079161e+003	48	1.708333e+001	16	6.869090e+000	7.598325e+000	0	0	0	0	0	0	0	7970.16	797.032	1	0	1	1	46.7503	6.86909	1	0	46.7503	46.5243	46.5243	8009.47	0.808568	17.0833	6.86909	0	7979.41	0	0
DATA	207	3	37	tair|AT4G15760.1|ref|NM_117667|ta|TA31055_3702|ta|TA31056_3702	at|chr4:8972794-8972735	0		1362	GGCCGTCTCTAGAGATTTGATGGACATTTTGTATTTTTTAGTGTGAGGTTGTGTGCTTTA	182	0	A_84_P89389	AT4G15760	AT4G15760.1	tair|monooxygenase, putative (MO1) [AT4G15760.1]	10666.5	267.648	0	1	3.183514e+004	3.183520e+003	0	1	65	2.574671e+004	24447	5.981998e+003	5.979326e+003	60	1.865000e+001	19	5.454978e+000	6.115725e+000	0	0	0	0	0	0	0	25700	2570	1	0	1	1	46.7391	5.45498	1	0	46.7391	57.5363	57.5363	25739.3	0.807283	18.65	5.45498	0	25709.3	0	0
DATA	208	3	38	tair|AT2G28830.1|ref|NM_128442|ug|AK226821|ta|TA50343_3702	at|chr2:12375500-12375441	0		2005	GGTTTAGGTTTGGAAGATCAAATCTCCCTAATCTGAGAGTTTAGTGTTTAAGGTTTGCTT	184	0	A_84_P68474	AT2G28830	AT2G28830.1	tair|armadillo/beta-catenin repeat family protein / U-box domain-containing protein [AT2G28830.1]	10692.1	267.944	0	1	1.302833e+003	1.304344e+002	2	1	63	1.096921e+003	1095	1.816971e+002	1.801359e+002	52	1.842308e+001	17	5.788244e+000	5.930400e+000	0	0	0	0	0	0	0	1050.2	105.142	1	3.91531e-221	1	1	46.717	5.78824	1	0	46.717	46.8651	46.8651	1089.49	0.806092	18.4231	5.78824	0	1059.53	0	0
DATA	209	3	39	tair|AT3G14600.1|ref|NM_112321|ta|TA32023_3702|ta|AV788411	at|chr3:4911865-4911924	0		537	TTTCAGGAAGGTCAGACCACCAAGCAGGAAGCTTAAGACTACATACAAGGCATCAAAACC	186	0	A_84_P19296	AT3G14600	AT3G14600.1	tair|60S ribosomal protein L18A (RPL18aC) [AT3G14600.1]	10717.5	267.648	0	1	9.221142e+004	9.221144e+003	0	3	63	7.425070e+004	85507	1.243631e+004	-1.353688e+004	52	1.857692e+001	19	5.574262e+000	5.189100e+000	0	0	0	0	0	0	0	74204	7420.4	1	0	1	1	46.6805	5.57426	1	0	46.6805	57.5363	57.5363	74243.3	0.804716	18.5769	5.57426	0	74213.4	0	0
DATA	210	3	40	tair|AT5G61020.1|tair|AT5G61020.2|ref|NM_180905|ref|NM_125495	at|chr5:24576390-24576331	0		271	TCTTTTGTCTAAAGATGGAGGTGTGACCAAAGACAAGGGATCCAACCTTAAGAAACTCGG	188	0	A_84_P805060	ECT3	AT5G61020.1	tair|ECT3 (evolutionary conserved C-terminal 3) [AT5G61020.1]	10743	268.246	0	1	6.244907e+002	6.276568e+001	2	0	63	5.483968e+002	540	1.079154e+002	1.104537e+002	55	1.749091e+001	18	4.537387e+000	4.077150e+000	0	0	0	0	0	0	0	501.745	50.4289	1	3.74495e-179	1	1	46.6518	4.53739	1	0	46.6518	45.4864	45.4864	540.962	0.803447	17.4909	4.53739	0	511.124	0	0
DATA	211	3	41	tair|AT3G12060.1|ref|NM_112040|ta|DQ446655|tc|TC283675	at|chr3:3844861-3844920	0		1375	TGTTGAAGATGGAGATACTTGAAAGAGTTCTCAGGGGAATGAAAACACCAGTCACGTATC	190	0	A_84_P599908	AT3G12060	AT3G12060.1	tair|similar to unknown protein [Arabidopsis thaliana] (TAIR:AT5G06700.1); similar to unnamed protein product [Vitis vinifera] (GB:CAO23412.1); contains InterPro domain Protein of unknown function DUF231, plant (InterPro:IPR004253) [AT3G12060.1]	10768.4	267.596	0	1	7.035408e+001	9.449920e+000	1	0	63	1.030317e+002	98	2.961635e+001	2.631615e+001	58	1.841379e+001	17	6.175885e+000	5.930400e+000	0	0	0	0	0	0	0	56.4121	7.57724	1	7.47738e-059	1	1	46.6197	6.17589	1	0	46.6197	57.8122	57.8122	95.5971	0.801831	18.4138	6.17589	0	65.8374	0	0
DATA	212	3	42	tair|AT1G61000.1|ref|NM_104781|ug|AY080858|ta|TA45837_3702	at|chr1:22475053-22474994	0		1253	GCGAAGACTAACCAGGTGAGACAGTCAGGAGAAGCTAAAGTTAAAAAACTAGCCGCTAAA	192	0	A_84_P750567	AT1G61000	AT1G61000.1	tair|similar to myosin heavy chain-related [Arabidopsis thaliana] (TAIR:AT1G64330.1); similar to unnamed protein product [Vitis vinifera] (GB:CAO24685.1); contains InterPro domain Nuf2; (InterPro:IPR005549) [AT1G61000.1]	10793.9	268.343	0	1	2.018240e+003	2.019229e+002	0	0	65	1.662031e+003	1602	4.237155e+002	4.099389e+002	49	1.614286e+001	16	3.829708e+000	4.447800e+000	0	0	0	0	0	0	0	1615.44	161.623	1	1.26136e-245	1	1	46.5912	3.82971	1	0	46.5912	45.835	45.835	1654.6	0.80042	16.1429	3.82971	0	1624.9	0	0
DATA	213	3	43	tair|AT5G36001.1|ref|NM_001036895|ug|EF183138	at|chr5:14159639-14159698	0		359	CTTGAGCTGTCATAACGAAAACGTCAAATCCTCTTCTTTGGAACCCATCCATTGCCTTAC	194	0	A_84_P768032	AT5G36001	AT5G36001.1	tair|similar to zinc finger (C3HC4-type RING finger) family protein [Arabidopsis thaliana] (TAIR:AT2G46495.1); similar to unnamed protein product [Vitis vinifera] (GB:CAO39757.1) [AT5G36001.1]	10818.9	267.614	0	0	1.668936e+001	6.550497e+000	1	0	63	5.987302e+001	57	1.618192e+001	1.816185e+001	54	2.025926e+001	18	7.090214e+000	6.301050e+000	0	0	0	0	0	0	0	13.3286	5.23143	1	2.59165e-010	1	0	46.5444	7.09021	1	0	46.5444	65	65	52.4383	0.79863	20.2593	7.09021	0	22.8376	0	0
DATA	214	3	44	tair|AT2G11440.1	at|chr2:4574800-4574859	0		1111	GCAGGTTTTAATTATAGGGAAGGCCTTGAGAAGGAGAATCATTTCGTGAGGATGGAAAGT	196	0	A_84_P756064	AT2G11440	AT2G11440.1	tair|pseudogene, hypothetical protein [AT2G11440.1]	10844.5	267.648	0	1	7.998280e+000	6.398467e+000	1	0	65	5.289231e+001	51	1.508427e+001	1.334340e+001	53	1.769811e+001	17	4.348231e+000	4.447800e+000	0	0	0	0	0	0	0	6.37363	5.09878	1	0.00134861	1	0	46.5187	4.34823	1	0	46.5187	57.5363	57.5363	45.4576	0.796875	17.6981	4.34823	0	15.946	0	0
DATA	215	3	45		 	0		0		198	1	RC5	RC5	RC5		10869.6	267.573	6.39694	1	6.396936e+000	6.362972e+000	2	0	62	4.211290e+001	41.5	9.526675e+000	1.037820e+001	56	1.650000e+001	16.5	5.477226e+000	6.115725e+000	0	0	0	0	0	0	0	-4.39023	5.05878	0	0.0257029	1	0	46.5031	5.47723	1	0	46.5031	57.5363	57.5363	34.6782	0.795035	16.5	5.47723	0	5.261	1	0
DATA	216	3	46	tair|AT1G60900.1|ref|NM_104771|ta|TA39896_3702|ta|TA39897_3702	at|chr1:22431440-22431499	0		1837	ACAAGTATGCCCAAGGCGACTACGAAGACTGAGCTATCTATCGTCTTCTTCTTAAGCTTT	200	0	A_84_P824410	AT1G60900	AT1G60900.1	tair|U2 snRNP auxiliary factor large subunit, putative [AT1G60900.1]	10895.2	268.154	0	1	2.120371e+004	2.120381e+003	0	0	66	1.686526e+004	16343.5	2.741189e+003	3.128471e+003	48	1.893750e+001	19	5.792167e+000	5.374425e+000	0	0	0	0	0	0	0	16818.8	1681.88	1	0	1	1	46.5014	5.79217	1	0	46.5014	45.835	45.835	16857.8	0.793199	18.9375	5.79217	0	16828.5	0	0
DATA	217	3	47	tair|AT1G64340.1|ref|NM_105108|tc|NP305663	at|chr1:23882609-23882668	0		688	AGTCTGGAGAGTCAACAGAGATGGTTGGCTCAGAGATCAACTCGCTTGTTAGGAAAACAA	202	0	A_84_P17838	AT1G64340	AT1G64340.1	tair|similar to unknown protein [Arabidopsis thaliana] (TAIR:AT5G41810.1); similar to Avr9/Cf-9 rapidly elicited protein 194 [Nicotiana tabacum] (GB:AAG43553.1) [AT1G64340.1]	10920.9	268.014	6.42874	1	6.428738e+000	6.398825e+000	0	0	67	4.832836e+001	47	1.166111e+001	1.482600e+001	52	1.748077e+001	17	5.613326e+000	5.374425e+000	0	0	0	0	0	0	0	1.83819	5.06212	0	0.346524	1	0	46.4902	5.61333	1	0	46.4902	46.8651	46.8651	40.8937	0.791102	17.4808	5.61333	0	11.6803	1	0
DATA	218	3	48	tair|AT1G54550.1|ref|NM_104333|ta|TA49942_3702|tc|TC286568	at|chr1:20374551-20374610	0		1233	TGTTTCTTGCTTTGAACAAGACTGCTTTTAGTTCTAAAGATCACCAGAGAACAGTTTATC	204	0	A_84_P183264	AT1G54550	AT1G54550.1	tair|F-box family protein [AT1G54550.1]	10945.9	267.614	6.44668	1	6.446676e+000	6.412448e+000	1	0	63	4.436508e+001	44	1.284184e+001	1.445535e+001	58	1.760345e+001	17.5	4.416634e+000	5.189100e+000	0	0	0	0	0	0	0	-2.10924	5.05878	0	0.28033	1	0	46.4743	4.41663	1	0	46.4743	57.259	57.259	36.9304	0.788901	17.6034	4.41663	0	7.8327	1	0
DATA	219	3	49	tair|AT1G20795.1|ref|NM_179361|tc|NP222363	at|chr1:7226447-7226388	0		1108	TCGACGTCAGGATGATTACAACGGTTCGTGATGATTACAACGTCAGGATGATTACAATGG	206	0	A_84_P589759	AT1G20795	AT1G20795.1	tair|F-box family protein [AT1G20795.1]	10971.4	267.573	6.46521	0	6.465215e+000	6.430888e+000	1	0	63	4.531746e+001	45	1.281484e+001	1.371405e+001	53	1.645283e+001	16	4.982917e+000	4.447800e+000	0	0	0	0	0	0	0	-1.14218	5.05878	0	0.558193	1	0	46.4596	4.98292	1	0	46.4596	65	65	37.8828	0.786639	16.4528	4.98292	0	8.9044	1	0
DATA	220	3	50	tair|AT1G50820.1|ref|NM_103963|tc|NP306371	at|chr1:18837081-18837022	0		1448	CATGAAGCAAGCTCATAGGGGTACAATGGGTCTTTGTCAGAAACAGGTTCCATCAGACAA	208	0	A_84_P507254	AT1G50820	AT1G50820.1	tair|similar to unknown protein [Arabidopsis thaliana] (TAIR:AT1G50790.1); similar to unnamed protein product [Vitis vinifera] (GB:CAO38989.1); contains InterPro domain Protein of unknown function DUF1723 (InterPro:IPR013541) [AT1G50820.1]	10996.6	267.573	0	1	1.217883e+001	6.563888e+000	2	0	62	5.603226e+001	54.5	1.554788e+001	1.834718e+001	61	1.665574e+001	16	4.878132e+000	4.447800e+000	0	0	0	0	0	0	0	9.55208	5.14818	1	2.66919e-006	1	0	46.4802	4.87813	1	0	46.4802	57.5363	57.5363	48.5976	0.784318	16.6557	4.87813	0	19.7423	0	0
DATA	221	3	51	tair|AT4G21650.1|ref|NM_118285|ta|TA32812_3702|ta|BU635967	at|chr4:11501771-11501712	0		1877	AACCAGGACTTGTCTACGATATGGGGATTGTGGATTACATCAAGTATATGTGTTCTGCGG	210	0	A_84_P21392	AT4G21650	AT4G21650.1	tair|subtilase family protein [AT4G21650.1]	11022.4	267.878	0	1	1.267417e+004	1.267433e+003	3	0	60	9.956450e+003	9554	2.212371e+003	1.871412e+003	46	1.797826e+001	18	4.606706e+000	5.003775e+000	0	0	0	0	0	0	0	9909.96	991.009	1	0	1	1	46.4881	4.60671	1	0	46.4881	48.5334	48.5334	9949.02	0.781902	17.9783	4.60671	0	9920.29	0	0
DATA	222	3	52	tair|AT5G10750.1|ref|NM_121113|ta|TA36219_3702|tc|TC288417	at|chr5:3399972-3400031	0		1020	CGAGGATTGAGATTAAACCACAACATGTCAATGAAGTATTTTTCTCTTTACTGTCTCTCA	212	0	A_84_P175431	AT5G10750	AT5G10750.1	tair|similar to unknown protein [Arabidopsis thaliana] (TAIR:AT5G24990.1); similar to hypothetical protein [Vitis vinifera] (GB:CAN83078.1); contains InterPro domain Protein of unknown function DUF1336 (InterPro:IPR009769) [AT5G10750.1]	11047.5	267.648	0	1	2.854608e+003	2.855346e+002	1	3	62	2.271210e+003	2230.5	3.997377e+002	4.369963e+002	60	1.790000e+001	17	5.284130e+000	4.447800e+000	0	0	0	0	0	0	0	2224.74	222.531	1	7.86847e-264	1	1	46.4703	5.28413	1	0	46.4703	57.5363	57.5363	2263.78	0.77935	17.9	5.28413	0	2235.19	0	0
DATA	223	3	53	tair|AT1G51340.1|tair|AT1G51340.2|ref|NM_202271|ref|NM_104012	at|chr1:19038119-19038178	0		1412	GTGTTTGCTCTTCCTCTCATCGACTCATGGTTTTATTGGACTTTGGTTTGGTCTCACCAT	214	0	A_84_P20810	AT1G51340	AT1G51340.1	tair|MATE efflux family protein [AT1G51340.1]	11073.4	267.878	0	1	3.222930e+003	3.223588e+002	2	0	61	2.549770e+003	2423	5.236601e+002	5.693184e+002	58	1.741379e+001	16	5.399917e+000	5.003775e+000	0	0	0	0	0	0	0	2503.31	250.382	1	1.52988e-270	1	1	46.4614	5.39992	1	0	46.4614	48.5334	48.5334	2542.34	0.776719	17.4138	5.39992	0	2513.89	0	0
DATA	224	3	54	tair|AT1G02900.1|ref|NM_100171|ug|DR372377|ta|TA40443_3702	at|chr1:654047-653988	0		296	AATTGTCAGAACGGAGCTCAGGCTAATCCTTATAGTCGTGGTTGCAGCAAAATTGCTCGT	216	0	A_84_P266950	RALFL1	AT1G02900.1	tair|RALFL1 (RALF-LIKE 1) [AT1G02900.1]	11098.6	267.901	0	1	6.745261e+003	6.745578e+002	0	0	64	5.267531e+003	4967	1.119077e+003	1.369737e+003	53	1.773585e+001	17	5.262900e+000	5.189100e+000	0	0	0	0	0	0	0	5221.03	522.128	1	2.32101e-312	1	1	46.4981	5.2629	1	0	46.4981	47.8731	47.8731	5260.1	0.77403	17.7358	5.2629	0	5231.8	0	0
DATA	225	3	55	tair|AT3G02030.1|ref|NM_111069|tc|TC310635	at|chr3:347861-347920	0		1815	TACAATGACCAGATAAAGGTTCCGTTGGTGAAAGAGGTGCTAAAAAGAGTGACAGCGGAA	218	0	A_84_P856720	AT3G02030	AT3G02030.1	tair|hydrolase, alpha/beta fold family protein [AT3G02030.1]	11123.6	267.573	0	0	1.446774e+002	1.588532e+001	2	2	60	1.580833e+002	158.5	3.656260e+001	3.780630e+001	47	1.748936e+001	17	4.427544e+000	3.706500e+000	0	0	0	0	0	0	0	111.576	12.2509	1	1.14152e-094	1	1	46.507	4.42754	1	0	46.507	65	65	150.649	0.771208	17.4894	4.42754	0	122.503	0	0
DATA	226	3	56		 	0		0		220	1	ETG10_13482	ETG10_13482	ETG10_13482		11149.1	267.614	6.61931	1	6.619312e+000	6.584167e+000	2	0	62	4.362903e+001	44	9.328669e+000	8.710275e+000	51	1.803922e+001	17	5.751385e+000	5.930400e+000	0	0	0	0	0	0	0	-2.86576	5.05878	0	0.143183	1	0	46.4948	5.75139	1	0	46.4948	57.259	57.259	36.1944	0.768326	18.0392	5.75139	0	8.20836	1	0
DATA	227	3	57	tair|AT1G58360.1|ref|NM_104616|ta|TA28400_3702|ta|TA28401_3702	at|chr1:21680489-21680548	0		294	GGTTGGATCGCAGGGACATCGATCTTACTCATTTTCTCGTTCATTACTTACTTCACCTCC	222	0	A_84_P810116	AAP1	AT1G58360.1	tair|AAP1 (AMINO ACID PERMEASE 1); amino acid transmembrane transporter [AT1G58360.1]	11174.7	268.029	0	1	3.834472e+003	3.835042e+002	0	0	65	2.981538e+003	2878	6.066960e+002	7.413000e+002	58	1.727586e+001	16	5.359998e+000	5.930400e+000	0	0	0	0	0	0	0	2935.02	293.545	1	1.36044e-279	1	1	46.522	5.36	1	0	46.522	46.1809	46.1809	2974.1	0.765429	17.2759	5.36	0	2946.28	0	0
DATA	228	3	58	tair|AT5G61600.1|ref|NM_125553|ta|TA33774_3702|ta|AV537062	at|chr5:24783942-24783883	0		714	CAGGAGATGGTATTTTCAGTATTCCTCCGTTATCTCCGACGTCTCCCAACTTTTCCGTTA	224	0	A_84_P22607	AT5G61600	AT5G61600.1	tair|ethylene-responsive element-binding family protein [AT5G61600.1]	11200.1	268.172	0	1	5.827476e+003	5.827854e+002	0	0	66	4.489515e+003	4343	8.162666e+002	9.963072e+002	45	1.735556e+001	17	4.583347e+000	5.189100e+000	0	0	0	0	0	0	0	4443.04	444.333	1	3.51085e-303	1	1	46.4708	4.58335	1	0	46.4708	45.4864	45.4864	4482.08	0.76243	17.3556	4.58335	0	4454.43	0	0
DATA	229	3	59	ug|BP603107	at|chr4:14871226-14871286	0		111	TAATGACCAACAACAAGATCCGATCGACTCATGGTTTGGCAACTAATCTCCGCAGATAAA	226	0	A_84_P794973	AT4G30410	BP603107	ug|BP603107 RAFL16 Arabidopsis thaliana cDNA clone RAFL16-57-H03 3', mRNA sequence [BP603107]	11225.6	268.299	0	1	3.280776e+001	7.425903e+000	4	0	61	7.136066e+001	71	1.554781e+001	1.408470e+001	43	1.679070e+001	17	4.527998e+000	5.189100e+000	0	0	0	0	0	0	0	24.913	5.63896	1	7.59143e-025	1	0	46.4476	4.528	1	0	46.4476	46.1809	46.1809	63.926	0.759364	16.7907	4.528	0	36.448	0	0
DATA	230	3	60	tair|AT3G27850.1|ref|NM_113701|ta|TA26217_3702|ta|AV532897	at|chr3:10326826-10326885	0		750	GAATCAATTTGGTTTCGTATTACAGTTTTAGTCTTCAACAAGTTCTTCCTCTAGATGCAC	228	0	A_84_P530643	RPL12-C	AT3G27850.1	tair|RPL12-C (RIBOSOMAL PROTEIN L12-C); structural constituent of ribosome [AT3G27850.1]	11250.6	267.573	0	1	4.591304e+004	4.591309e+003	0	1	63	3.476235e+004	33215	6.500077e+003	6.816995e+003	53	1.645283e+001	16	5.322543e+000	5.189100e+000	0	0	0	0	0	0	0	34715.9	3471.6	1	0	1	1	46.4127	5.32254	1	0	46.4127	57.5363	57.5363	34754.9	0.756124	16.4528	5.32254	0	34727.6	0	0
DATA	231	3	61	tair|AT4G20850.1|ref|NM_118203|ta|TA36045_3702|ta|W43747	at|chr4:11161018-11160959	0		4070	TTGGAGCCATTTGGTTACGTATGAGAAGCAATGGATGCAGGTTCGTTTCCCTAAAAGCCT	230	0	A_84_P10987	TPP2	AT4G20850.1	tair|TPP2 (TRIPEPTIDYL PEPTIDASE II); subtilase [AT4G20850.1]	11276.4	267.733	0	1	4.262145e+004	4.262150e+003	0	0	66	3.213632e+004	30045.5	6.644377e+003	8.000110e+003	50	1.740000e+001	18	5.126960e+000	5.559750e+000	0	0	0	0	0	0	0	32089.9	3208.99	1	0	1	1	46.4246	5.12696	1	0	46.4246	49.1849	49.1849	32128.9	0.752905	17.4	5.12696	0	32101.8	0	0
DATA	232	3	62	tc|TC312787	unmapped	0		417	ATAAATGATCCAACGGACACGGTCTCTAAACATAAAATCTCACCCAGGGGTTACCTTTCC	232	0	A_84_P860437	TC312787	TC312787	tc|NM_102263 transferase, transferring glycosyl groups {Arabidopsis thaliana} (exp=-1; wgp=0; cg=0), partial (19%) [TC312787]	11301.5	267.648	0	1	4.605634e+001	8.169716e+000	2	0	64	8.092188e+001	80	1.992550e+001	2.020042e+001	52	1.692308e+001	17	4.647775e+000	4.633125e+000	0	0	0	0	0	0	0	34.5283	6.12481	1	1.17862e-036	1	1	46.3936	4.64777	1	0	46.3936	57.5363	57.5363	73.4872	0.749697	16.9231	4.64777	0	46.5828	0	0
DATA	233	3	63	tair|AT5G15640.1|ref|NM_121568|ta|TA32463_3702|ta|CB074587	at|chr5:5089464-5089523	0		1102	GCCCAAGATTCTTTAGCATGTCGGCTTGGGGAACCTCGATGATATTGACTTACGAATACT	234	0	A_84_P13177	AT5G15640	AT5G15640.1	tair|mitochondrial substrate carrier family protein [AT5G15640.1]	11327.2	267.753	0	1	2.473731e+003	2.474660e+002	1	0	64	1.892766e+003	1835	3.810791e+002	4.049351e+002	50	1.644000e+001	16	4.036365e+000	4.447800e+000	0	0	0	0	0	0	0	1846.42	184.711	1	3.15375e-253	1	1	46.3438	4.03637	1	0	46.3438	48.2044	48.2044	1885.33	0.746412	16.44	4.03637	0	1858.63	0	0
DATA	234	3	64	tair|AT1G02090.3|tair|AT1G02090.2|tair|AT1G02090.1|ref|NM_202010	at|chr1:387472-387415	0		1463	CAAAGAGAGAGCAAATGGTCAGTGCGGATTGACATTCCATTTACCGAGAGTAGATTATGA	236	0	A_84_P820476	FUS5	AT1G02090.3	tair|FUS5 (FUSCA 5); MAP kinase kinase [AT1G02090.3]	11352.5	267.863	0	1	1.839117e+004	1.839130e+003	0	0	64	1.371375e+004	12819	3.099360e+003	3.097707e+003	48	1.666667e+001	16	3.942854e+000	3.706500e+000	0	0	0	0	0	0	0	13667.5	1366.76	1	0	1	1	46.2923	3.94285	1	0	46.2923	47.8731	47.8731	13706.3	0.743153	16.6667	3.94285	0	13679.8	0	0
DATA	235	3	65		 	0		0		238	1	ETG04_27747	ETG04_27747	ETG04_27747		11377.6	267.573	6.87426	1	6.874264e+000	6.842974e+000	1	0	63	4.819048e+001	49	1.166032e+001	1.223145e+001	57	1.987719e+001	17	6.758778e+000	5.930400e+000	0	0	0	0	0	0	0	1.97479	5.06264	0	0.311996	1	0	46.2157	6.75878	1	0	46.2157	57.5363	57.5363	40.7558	0.73983	19.8772	6.75878	0	14.4719	1	0
DATA	236	3	66	tair|AT4G19390.1|ref|NM_118059|ta|TA40998_3702|ta|AA395648	at|chr4:10574906-10574847	0		902	ATGGTGTTGTCCCAAAACAAAAGAAACTTTGTATGTGTATAATGTTTTAGCAACGCTCCA	240	0	A_84_P195794	AT4G19390	AT4G19390.1	tair|similar to unknown protein [Arabidopsis thaliana] (TAIR:AT5G13720.1); similar to unnamed protein product [Vitis vinifera] (GB:CAO63752.1); contains InterPro domain Uncharacterised conserved protein UCP022348 (InterPro:IPR016804); contains InterPro do	11403.1	267.614	0	1	1.235216e+003	1.237124e+002	0	3	61	9.559016e+002	931	1.750478e+002	1.919967e+002	55	1.632727e+001	16	4.959296e+000	4.447800e+000	0	0	0	0	0	0	0	909.747	91.1153	1	5.71168e-213	1	1	46.1545	4.9593	1	0	46.1545	57.259	57.259	948.467	0.736508	16.3273	4.9593	0	922.402	0	0
DATA	237	3	67	tair|AT5G08210.1|ref|NR_023113|ta|BT015047|ta|AA395197	at|chr5:2641556-2641497	0		119	CATCACAAGAAAATTCATGCAAGTGGAAACGGTGATAGTAGCAGCTGGTATGACACGTTG	242	0	A_84_P765962	MIR834a	AT5G08210.1	tair|MIR834a; miRNA [AT5G08210.1]	11428.9	268.127	0	1	6.127727e+002	6.166445e+001	0	0	66	4.954091e+002	477	1.003879e+002	1.087858e+002	49	1.663265e+001	16	5.048489e+000	5.189100e+000	0	0	0	0	0	0	0	449.302	45.2141	1	6.92536e-173	1	1	46.1067	5.04849	1	0	46.1067	45.4864	45.4864	487.974	0.733228	16.6327	5.04849	0	462.132	0	0
DATA	238	3	68	tair|AT2G05510.3|tair|AT2G05510.6|tair|AT2G05510.2|tair|AT2G05510.5	at|chr2:2015794-2015851	0		91	TCTTGAAAAACATGGCTTCCAAGGCTTTGATTCTGTTGGGTCTCTTTCGCAATTCTTCTG	244	0	A_84_P806384	AT2G05510	AT2G05510.3	tair|glycine-rich protein [AT2G05510.3]	11454.1	268.175	0	1	6.402908e+002	6.440303e+001	0	0	66	5.134394e+002	485.5	1.250887e+002	1.451095e+002	46	1.741304e+001	16.5	6.270127e+000	7.413000e+000	0	0	0	0	0	0	0	467.393	47.0122	1	3.98064e-175	1	1	46.0468	6.27013	1	0	46.0468	45.4864	45.4864	506.005	0.729969	17.413	6.27013	0	480.39	0	0
DATA	239	3	69	ug|EG428945	at|chr2:18116868-18116809	0		426	ACCCTAACTCATGGCAAAGTCCATTGCAATCTGGTTTAACCAAATTTCCACATACTCCAG	246	0	A_84_P790233	AT2G20070	EG428945	ug|AYAHK61TR pooled cDNA populations Arabidopsis thaliana cDNA, mRNA sequence [EG428945]	11479.4	267.573	6.99945	1	6.999446e+000	6.962283e+000	2	0	62	4.235484e+001	44	1.157314e+001	1.315807e+001	60	1.753333e+001	16.5	5.257655e+000	6.115725e+000	0	0	0	0	0	0	0	-3.63776	5.05878	0	0.0637645	1	0	45.9926	5.25766	1	0	45.9926	57.5363	57.5363	34.9202	0.726599	17.5333	5.25766	0	9.54863	1	0
DATA	240	3	70	tair|AT1G31070.1|tair|AT1G31070.2|ref|NM_102846|ref|NM_102845	at|chr1:11088248-11088307	0		1697	TAGAGGTTTCACCTTTGTGCTCATACGCCGGAGAAAATCTTGAAGCTATTTGTCGAGGAA	248	0	A_84_P867277	AT1G31070	AT1G31070.1	tair|UDP-N-acetylglucosamine pyrophosphorylase-related [AT1G31070.1]	11504.8	268.094	0	1	1.045439e+004	1.045462e+003	0	0	66	7.609076e+003	7497.5	1.345802e+003	1.512437e+003	46	1.847826e+001	18	5.058498e+000	5.930400e+000	0	0	0	0	0	0	0	7563.15	756.332	1	0	1	1	45.9242	5.0585	1	0	45.9242	45.835	45.835	7601.64	0.723443	18.4783	5.0585	0	7576.51	0	0
DATA	241	3	71	tair|AT4G06474.1	unmapped	0		1312	ATATTATACTCAAGCTGACTATGAGCAGCAAGTCGAGTTCGAGCAACTTAGCGAACAACC	250	0	A_84_P763572	AT4G06474	AT4G06474.1	tair|transposable element gene [AT4G06474.1]	11530.5	268.111	7.06146	1	7.061456e+000	7.025555e+000	0	0	64	4.693750e+001	45.5	1.182394e+001	1.260210e+001	48	1.710417e+001	17	4.258856e+000	4.447800e+000	0	0	0	0	0	0	0	1.077	5.05993	0	0.580841	1	0	45.8605	4.25886	1	0	45.8605	44.0646	44.0646	39.5028	0.720218	17.1042	4.25886	0	14.6177	1	0
DATA	242	3	72	tair|AT1G16460.2|tair|AT1G16460.1|tair|AT1G16460.3|ref|NM_179344	at|chr1:5620051-5619904	0		1050	CAGCTTGTATTTTGGCATTGGGACTTTATCGTCTGGGAAAAACTAATGTGGCAATCTATG	252	0	A_84_P21827	ATRDH2	AT1G16460.2	tair|ATRDH2 (ARABIDOPSIS THALIANA RHODANESE HOMOLOGUE 2); thiosulfate sulfurtransferase [AT1G16460.2]	11555.7	267.878	0	1	1.308286e+004	1.308305e+003	0	0	65	9.427092e+003	8953	2.135972e+003	2.287652e+003	52	1.725000e+001	17	4.554141e+000	4.447800e+000	0	0	0	0	0	0	0	9381.3	938.144	1	0	1	1	45.7891	4.55414	1	0	45.7891	48.8603	48.8603	9419.66	0.717068	17.25	4.55414	0	9395.03	0	0
DATA	243	3	73	tair|AT5G47550.1|ref|NM_124128|ug|DR374828|ta|TA36409_3702	at|chr5:19303744-19303685	0		477	TTATTGTGTCTATTTTATGTATTTCTATAGTTTTCAAAATATGCAAATCTGAAGAAATGA	254	0	A_84_P182704	AT5G47550	AT5G47550.1	tair|cysteine protease inhibitor, putative / cystatin, putative [AT5G47550.1]	11581.2	268.282	0	1	3.026576e+002	3.108390e+001	1	0	64	2.618438e+002	264	6.059080e+001	7.005285e+001	54	1.792593e+001	17	5.817514e+000	5.930400e+000	0	0	0	0	0	0	0	216.112	22.1954	1	1.78289e-131	1	1	45.7317	5.81751	1	0	45.7317	47.2035	47.2035	254.409	0.714048	17.9259	5.81751	0	230.035	0	0
DATA	244	3	74	ug|BP792669|ta|TA28639_3702|ta|AV808706	at|chr5:2606435-2606494	0		271	ACCGGGTCGCCCTAGTCTTCTTAGGTCTCATACGATTATGGACCCACGAGATATATATAA	256	0	A_84_P795619	BP792669	BP792669	ug|BP792669 RAFL7 Arabidopsis thaliana cDNA clone RAFL07-52-O10 3', mRNA sequence [BP792669]	11606.6	267.74	0	1	1.535177e+002	1.692049e+001	3	1	62	1.548226e+002	156.5	2.706672e+001	2.186835e+001	48	1.681250e+001	17	4.805388e+000	4.447800e+000	0	0	0	0	0	0	0	109.148	12.0302	1	1.82214e-093	1	1	45.6742	4.80539	1	0	45.6742	49.5074	49.5074	147.388	0.710982	16.8125	4.80539	0	123.287	0	0
DATA	245	3	75	tair|AT4G10180.1|ref|NM_117086|ta|TA47636_3702|tc|TC283964	at|chr4:6349076-6349135	0		1645	TGCCATCTCTATTCAACAAACACTTTTCATGCCACCTTCTGTCGTCAATATCCATTTTAG	258	0	A_84_P11905	DET1	AT4G10180.1	tair|DET1 (DE-ETIOLATED 1); catalytic [AT4G10180.1]	11631.7	267.582	0	1	1.758079e+004	1.758094e+003	0	0	66	1.249447e+004	11642.5	2.764305e+003	3.083993e+003	54	1.783333e+001	17.5	5.347368e+000	6.486375e+000	0	0	0	0	0	0	0	12448.9	1244.9	1	0	1	1	45.6129	5.34737	1	0	45.6129	50.7771	50.7771	12487	0.708094	17.8333	5.34737	0	12463.2	0	0
DATA	246	3	76	tair|AT1G06920.1|ref|NM_100566	at|chr1:2124920-2124861	0		880	ATCTCATTATCAAGGTTTTCGTTCAAGTCTGGCTTGAAGTCATAAACTCTACATTTGCAT	260	0	A_84_P19387	ATOFP4/OFP4	AT1G06920.1	tair|ATOFP4/OFP4 (ARABIDOPSIS THALIANA OVATE FAMILY PROTEIN 4) [AT1G06920.1]	11657	267.545	7.21062	0	7.210616e+000	7.173103e+000	0	0	62	4.629032e+001	44	1.171714e+001	1.204613e+001	57	1.743860e+001	18	5.385223e+000	6.671700e+000	0	0	0	0	0	0	0	0.741998	5.05933	0	0.703557	1	0	45.5483	5.38522	1	0	45.5483	65	65	38.8556	0.705319	17.4386	5.38522	0	15.3025	1	0
DATA	247	3	77		 	66	Structural	0		1	1	DarkCorner	DarkCorner	DarkCorner		11682.8	268.147	7.23759	1	7.237594e+000	7.199166e+000	2	0	64	4.126563e+001	40.5	1.037433e+001	9.636900e+000	44	1.590909e+001	14	4.758435e+000	4.077150e+000	0	0	0	0	0	0	0	-4.21994	5.05878	0	0.0318983	1	0	45.4856	4.75844	1	0	45.4856	46.1809	46.1809	33.831	0.70269	15.9091	4.75844	0	10.5586	0	0
DATA	248	3	78		 	66	Structural	0		1	1	DarkCorner	DarkCorner	DarkCorner		11708.5	267.947	7.26426	1	7.264260e+000	7.225691e+000	1	0	62	3.903226e+001	38.5	8.809398e+000	9.636900e+000	54	1.716667e+001	17	5.251235e+000	6.486375e+000	0	0	0	0	0	0	0	-6.38501	5.05878	0	0.00132305	1	0	45.4173	5.25124	1	0	45.4173	49.1849	49.1849	31.5976	0.700111	17.1667	5.25124	0	8.62023	0	0
DATA	249	3	79		 	66	Structural	0		1	1	DarkCorner	DarkCorner	DarkCorner		11733.9	267.238	7.2899	1	7.289901e+000	7.251196e+000	1	0	65	4.090769e+001	39	1.070006e+001	1.037820e+001	64	1.720313e+001	17	4.476321e+000	4.447800e+000	0	0	0	0	0	0	0	-4.44413	5.05878	0	0.0239749	1	0	45.3518	4.47632	1	0	45.3518	45.1352	45.1352	33.473	0.697648	17.2031	4.47632	0	10.7999	0	0
DATA	250	3	80		 	66	Structural	0		1	1	DarkCorner	DarkCorner	DarkCorner		11759.1	267.723	7.31242	1	7.312420e+000	7.273595e+000	1	0	65	4.041538e+001	41	1.119834e+001	1.111950e+001	49	1.806122e+001	17	5.599137e+000	6.671700e+000	0	0	0	0	0	0	0	-4.8802	5.05878	0	0.0133553	1	0	45.2956	5.59914	1	0	45.2956	45.835	45.835	32.9807	0.6955	18.0612	5.59914	0	10.6017	0	0
DATA	251	3	81		 	66	Structural	0		1	1	DarkCorner	DarkCorner	DarkCorner		11784.2	267.61	7.33376	1	7.333760e+000	7.294822e+000	0	0	65	4.209231e+001	42	9.944727e+000	1.037820e+001	56	1.501786e+001	14	4.295838e+000	3.891825e+000	0	0	0	0	0	0	0	-3.13414	5.05878	0	0.109627	1	0	45.2265	4.29584	1	0	45.2265	49.8279	49.8279	34.6576	0.693476	15.0179	4.29584	0	12.5832	0	0
DATA	252	3	82		 	66	Structural	0		1	1	DarkCorner	DarkCorner	DarkCorner		11810	267.808	7.35341	1	7.353406e+000	7.314363e+000	2	0	64	3.960938e+001	39.5	8.270462e+000	7.783650e+000	54	1.822222e+001	18	5.041962e+000	5.003775e+000	0	0	0	0	0	0	0	-5.55892	5.05878	0	0.00497506	1	0	45.1683	5.04196	1	0	45.1683	47.2035	47.2035	32.1747	0.691623	18.2222	5.04196	0	10.4158	0	0
DATA	253	3	83		 	66	Structural	0		1	1	DarkCorner	DarkCorner	DarkCorner		11835.1	267.609	7.37089	1	7.370894e+000	7.331759e+000	0	0	65	4.133846e+001	41	1.054496e+001	1.037820e+001	48	1.762500e+001	17	5.666719e+000	6.115725e+000	0	0	0	0	0	0	0	-3.75486	5.05878	0	0.0557886	1	0	45.0933	5.66672	1	0	45.0933	46.8651	46.8651	33.9038	0.689982	17.625	5.66672	0	12.4636	0	0
DATA	254	3	84		 	66	Structural	0		1	1	DarkCorner	DarkCorner	DarkCorner		11860.4	267.573	7.38596	1	7.385961e+000	7.346746e+000	1	0	63	4.022222e+001	41	1.020823e+001	1.000755e+001	59	1.628814e+001	15	4.571466e+000	4.447800e+000	0	0	0	0	0	0	0	-4.81644	5.05878	0	0.0145835	1	0	45.0387	4.57147	1	0	45.0387	57.5363	57.5363	32.7875	0.688575	16.2881	4.57147	0	11.6712	0	0
DATA	255	3	85		 	66	Structural	0		1	1	DarkCorner	DarkCorner	DarkCorner		11886	267.75	7.39845	1	7.398455e+000	7.359173e+000	3	0	62	3.988710e+001	40	9.277339e+000	7.968975e+000	66	1.789394e+001	18	5.111462e+000	5.003775e+000	0	0	0	0	0	0	0	-5.09347	5.05878	0	0.00989087	1	0	44.9806	5.11146	1	0	44.9806	47.5395	47.5395	32.4524	0.687412	17.8939	5.11146	0	11.6676	0	0
DATA	256	4	1		 	66	Structural	0		1	1	DarkCorner	DarkCorner	DarkCorner		9765	275.455	5.61562	1	5.615615e+000	5.585799e+000	1	0	61	3.742623e+001	37	9.582030e+000	9.636900e+000	34	1.655882e+001	16	4.875363e+000	4.818450e+000	0	0	0	0	0	0	0	-7.86621	5.05878	0	8.95666e-005	1	0	45.2924	4.87536	1	0	45.2924	55.8519	55.8519	29.9916	0.905651	16.5588	4.87536	0	1.81839	0	0
DATA	257	4	2		 	66	Structural	0		1	1	DarkCorner	DarkCorner	DarkCorner		9790.82	275.377	5.66839	1	5.668393e+000	5.638296e+000	2	0	63	3.792063e+001	38	8.664540e+000	9.266250e+000	33	1.690909e+001	15	6.737784e+000	8.154300e+000	0	0	0	0	0	0	0	-7.49707	5.05878	0	0.000181731	1	0	45.4177	6.73778	1	0	45.4177	49.8279	49.8279	30.486	0.897219	16.9091	6.73778	0	2.15497	0	0
DATA	258	4	3		 	66	Structural	0		1	1	DarkCorner	DarkCorner	DarkCorner		9816.36	275.362	5.71723	1	5.717232e+000	5.686877e+000	1	0	63	4.300000e+001	42	1.055554e+001	1.223145e+001	31	1.406452e+001	14	4.918912e+000	4.447800e+000	0	0	0	0	0	1	0	-2.54013	5.05878	0	0.194004	1	0	45.5401	4.91891	1	0	45.5401	47.8731	47.8731	35.5653	0.889554	14.0645	4.91891	0	7.08342	0	0
DATA	259	4	4		 	66	Structural	0		1	1	DarkCorner	DarkCorner	DarkCorner		9841.65	275.667	5.76232	1	5.762324e+000	5.731729e+000	0	0	66	3.913636e+001	38.5	9.347787e+000	1.019287e+001	25	1.760000e+001	18	7.005950e+000	7.413000e+000	0	0	0	0	0	0	0	-6.5213	5.05878	0	0.00105007	1	0	45.6577	7.00595	1	0	45.6577	44.4243	44.4243	31.7017	0.882593	17.6	7.00595	0	3.07246	0	0
DATA	260	4	5		 	66	Structural	0		1	1	DarkCorner	DarkCorner	DarkCorner		9866.5	275.352	5.80373	1	5.803726e+000	5.772912e+000	4	0	62	3.727419e+001	37	8.704944e+000	8.154300e+000	39	1.515385e+001	15	3.616763e+000	3.706500e+000	0	0	0	0	0	0	0	-8.48141	5.05878	0	2.6178e-005	1	0	45.7556	3.61676	1	0	45.7556	57.5363	57.5363	29.8395	0.876297	15.1538	3.61676	0	1.07856	0	0
DATA	261	4	6		 	66	Structural	0		1	1	DarkCorner	DarkCorner	DarkCorner		9892.09	275.459	5.8433	1	5.843297e+000	5.812272e+000	0	0	63	4.371429e+001	44	1.072896e+001	9.636900e+000	31	1.670968e+001	17	4.987942e+000	4.447800e+000	0	0	0	0	0	0	0	-2.12831	5.05878	0	0.276024	1	0	45.8426	4.98794	1	0	45.8426	48.8603	48.8603	36.2796	0.870363	16.7097	4.98794	0	7.38373	0	0
DATA	262	4	7		 	66	Structural	0		1	1	DarkCorner	DarkCorner	DarkCorner		9917.78	275.139	5.88022	1	5.880217e+000	5.848997e+000	3	1	62	3.993548e+001	40.5	9.581182e+000	8.895600e+000	32	1.487500e+001	15	4.857651e+000	2.779875e+000	0	0	0	0	0	0	0	-5.98997	5.05878	0	0.00253396	1	0	45.9255	4.85765	1	0	45.9255	47.8731	47.8731	32.5008	0.864898	14.875	4.85765	0	3.48068	0	0
DATA	263	4	8		 	66	Structural	0		1	1	DarkCorner	DarkCorner	DarkCorner		9942.58	275.427	5.91301	1	5.913007e+000	5.881612e+000	4	0	60	4.013333e+001	37.5	1.141136e+001	1.037820e+001	30	1.686667e+001	16.5	4.462359e+000	3.706500e+000	0	0	0	0	0	0	0	-5.86415	5.05878	0	0.00309712	1	0	45.9975	4.46236	1	0	45.9975	57.5363	57.5363	32.6987	0.860102	16.8667	4.46236	0	3.55711	0	0
DATA	264	4	9		 	66	Structural	0		1	1	DarkCorner	DarkCorner	DarkCorner		9968.74	275.609	5.94492	1	5.944918e+000	5.913353e+000	0	0	64	3.910938e+001	39.5	1.149481e+001	1.482600e+001	38	1.850000e+001	18.5	6.267678e+000	6.486375e+000	0	0	0	0	0	0	0	-6.94855	5.05878	0	0.000497608	1	0	46.0579	6.26768	1	0	46.0579	46.8651	46.8651	31.6747	0.855485	18.5	6.26768	0	2.41268	0	0
DATA	265	4	10	tair|AT1G69340.1|ref|NM_105601|ta|TA33073_3702|ta|BX834778	at|chr1:26073268-26073327	0		1884	CGTTGACCCAAGAACAAAATACGTTTATCAACGGCCATGAACCAAAATCAAAGACCGTTA	129	0	A_84_P817369	AT1G69340	AT1G69340.1	tair|appr-1-p processing enzyme family protein [AT1G69340.1]	9993.96	275.94	0	1	6.335195e+003	6.335473e+002	0	0	69	5.440203e+003	5279	1.091597e+003	1.221662e+003	38	1.668421e+001	16	5.714397e+000	6.486375e+000	0	0	0	0	0	0	0	5394.1	539.433	1	3.2394e-314	1	1	46.1075	5.7144	1	0	46.1075	46.8651	46.8651	5432.77	0.851449	16.6842	5.7144	0	5403.39	0	0
DATA	266	4	11	tair|AT5G52180.1|ref|NM_124597|ta|TA46370_3702|tc|TC284932	at|chr5:21217518-21217459	0		1318	CTTTGCCTTGTAGCGATTTCATTAAACAAGTTGGTTTGTTGATGTCTTGGTGGGTTCTTT	131	0	A_84_P568212	AT5G52180	AT5G52180.1	tair|similar to hypothetical protein [Vitis vinifera] (GB:CAN83669.1) [AT5G52180.1]	10019	275.583	0	1	2.979726e+003	2.980324e+002	0	0	65	2.572200e+003	2415	6.448426e+002	6.471549e+002	38	1.742105e+001	17	5.838510e+000	5.930400e+000	0	0	0	0	0	0	0	2526.05	252.656	1	4.67969e-271	1	1	46.1508	5.83851	1	0	46.1508	48.5334	48.5334	2564.77	0.847745	17.4211	5.83851	0	2535.29	0	0
DATA	267	4	12	tair|AT1G08465.1|ref|NM_001084021|ta|TA37835_3702|ta|DR380173	at|chr1:2679476-2679535	0		865	GTACGTACGCATTAATGAATGTGTAAGCAGAGAGCTGATGATGGAAAGAGATCAGGCGAG	133	0	A_84_P751359	YAB2	AT1G08465.1	tair|YAB2 (YABBY 2); transcription factor [AT1G08465.1]	10044.9	276.194	0	1	3.124807e+003	3.125382e+002	1	1	64	2.684625e+003	2569	5.794023e+002	6.000824e+002	36	1.772222e+001	17	6.738423e+000	7.783650e+000	0	0	0	0	0	0	0	2638.44	263.893	1	1.56211e-273	1	1	46.1814	6.73842	1	0	46.1814	45.1352	45.1352	2677.19	0.844354	17.7222	6.73842	0	2647.61	0	0
DATA	268	4	13	tair|AT5G48390.1|ref|NM_124214|ug|AB354634|tc|NP225847	at|chr5:19632496-19632555	0		2717	GGAAATCGCTGATAAGGTTACAGGTATGGATACTTATAAAGCTTGTATGCAGGATTACTT	135	0	A_84_P301530	AT5G48390	AT5G48390.1	tair|binding [AT5G48390.1]	10069.6	275.427	0	1	4.805548e+001	7.697497e+000	0	1	63	8.663492e+001	85	2.097410e+001	1.853250e+001	37	1.640541e+001	16	5.209284e+000	4.447800e+000	0	0	0	0	0	0	0	40.4283	6.47579	1	2.72238e-043	1	1	46.2066	5.20928	1	0	46.2066	57.5363	57.5363	79.2002	0.841285	16.4054	5.20928	0	49.5429	0	0
DATA	269	4	14	tair|AT3G03330.1|ref|NM_111204|ta|TA32506_3702|ta|TA32507_3702	at|chr3:783647-783588	0		979	GTCGCGGAAAAGAAAGGCAACACATACTCGTGGGATTTACTGTTCGGGAAGAAGACTAAA	137	0	A_84_P15470	AT3G03330	AT3G03330.1	tair|short-chain dehydrogenase/reductase (SDR) family protein [AT3G03330.1]	10095.7	275.618	0	1	6.014237e+003	6.014540e+002	0	0	65	5.088785e+003	4849	1.326199e+003	1.424037e+003	24	1.687500e+001	16	3.287823e+000	2.965200e+000	0	0	0	0	0	0	0	5042.55	504.281	1	2.21059e-310	1	1	46.2302	3.28782	1	0	46.2302	46.5243	46.5243	5081.35	0.838436	16.875	3.28782	0	5051.6	0	0
DATA	270	4	15	tair|AT5G66840.1|ref|NM_126083|tc|NP231140	at|chr5:26710356-26710297	0		1447	TGAGGGACTTGGAACACTTCTCGCATATGATGATAAGCCACAGAAGAGAAGGAGACACAT	139	0	A_84_P519500	AT5G66840	AT5G66840.1	tair|SAP domain-containing protein [AT5G66840.1]	10120.5	275.352	0	1	9.973956e+000	6.133300e+000	3	1	62	5.458065e+001	55.5	1.153263e+001	1.260210e+001	38	1.760526e+001	16	7.061657e+000	7.598325e+000	0	0	0	0	0	0	0	8.33757	5.12703	1	3.50959e-005	1	0	46.2431	7.06166	1	0	46.2431	57.5363	57.5363	47.146	0.835934	17.6053	7.06166	0	17.3242	0	0
DATA	271	4	16	tair|AT1G69490.1|ref|NM_105616|ug|AF360201|ta|TA31972_3702	at|chr1:26126816-26126875	0		831	GTTCGGGGACCTTCAGTTTAACCAAGACGAGATCTTAAACCATCATCGTCAAGCGATGTT	141	0	A_84_P14306	NAP	AT1G69490.1	tair|NAP (NAC-LIKE, ACTIVATED BY AP3/PI); transcription factor [AT1G69490.1]	10146.2	275.386	0	1	2.437215e+004	2.437223e+003	1	0	64	2.036327e+004	19524	4.051222e+003	4.127558e+003	35	1.937143e+001	19	6.907309e+000	6.671700e+000	0	0	0	0	0	0	0	20317	2031.71	1	0	1	1	46.2554	6.90731	1	0	46.2554	47.2035	47.2035	20355.8	0.833616	19.3714	6.90731	0	20325.9	0	0
DATA	272	4	17	tair|AT2G38560.1|ref|NM_129413|ta|TA37206_3702|ta|DR381697	at|chr2:16143334-16143393	0		1237	TGATGAGCCAATGACGACTTATGTTACATGTGTTAACTGTGACAACCACTGGAAGTTCTG	143	0	A_84_P16317	AT2G38560	AT2G38560.1	tair|transcription factor S-II (TFIIS) domain-containing protein [AT2G38560.1]	10171.4	275.521	0	1	9.334045e+003	9.334243e+002	0	0	65	7.808154e+003	7473	1.706212e+003	1.718333e+003	33	1.993939e+001	19	8.253558e+000	9.636900e+000	0	0	0	0	0	0	0	7761.89	776.206	1	0	1	1	46.2605	8.25356	1	0	46.2605	48.2044	48.2044	7800.72	0.831568	19.9394	8.25356	0	7770.75	0	0
DATA	273	4	18	tair|AT3G23980.1|ref|NM_113303|ta|TA49337_3702|tc|TC300280	at|chr3:8667069-8667010	0		443	TAGCCAACAAAGTGTCATAGATTCAGATGGAGCTGGTGCATCTATCTCTAATGGACCTCT	145	0	A_84_P831862	AT3G23980	AT3G23980.1	tair|similar to hypothetical protein OsI_004770 [Oryza sativa (indica cultivar-group)] (GB:EAY76923.1); contains domain Spectrin repeat (SSF46966) [AT3G23980.1]	10196.6	275.427	0	1	1.747215e+002	1.850546e+001	3	0	61	1.912131e+002	190	3.838885e+001	4.003020e+001	37	2.021622e+001	18	8.743681e+000	8.154300e+000	0	0	0	0	0	0	0	144.965	15.3538	1	4.05957e-109	1	1	46.2486	8.74368	1	0	46.2486	57.5363	57.5363	183.778	0.829689	20.2162	8.74368	0	153.753	0	0
DATA	274	4	19	tair|AT2G29800.1|ref|NM_128534|tc|NP455395	at|chr2:12730612-12730553	0		1067	GATTTTGGGATGTTATCGGAGTAGTTTTGATTATTACAGAAAAGACGTTTGGTGCGTTGA	147	0	A_84_P612821	AT2G29800	AT2G29800.1	tair|kelch repeat-containing F-box family protein [AT2G29800.1]	10222.9	275.476	0	1	9.166631e+000	6.178598e+000	1	0	61	5.385246e+001	52	1.466383e+001	1.408470e+001	35	1.685714e+001	17	5.380481e+000	6.301050e+000	0	0	0	0	0	0	0	7.58925	5.1154	1	0.000152633	1	0	46.2632	5.38048	1	0	46.2632	44.0646	44.0646	46.4178	0.827922	16.8571	5.38048	0	16.3338	0	0
DATA	275	4	20	tair|AT5G38930.1|ref|NM_123255	at|chr5:15602810-15602869	0		410	CCCCGATAATCGCCTATTCACTAAAGTTCTCAACGAGGGTGATGTATTTGTGTTTCCAGA	149	0	A_84_P216298	AT5G38930	AT5G38930.1	tair|germin-like protein, putative [AT5G38930.1]	10247.7	275.629	0	1	1.091123e+003	1.092839e+002	1	0	64	9.480313e+002	928.5	1.865549e+002	2.031162e+002	33	1.763636e+001	17	4.820647e+000	3.706500e+000	0	0	0	0	0	0	0	901.737	90.3155	1	1.81808e-212	1	1	46.2944	4.82065	1	0	46.2944	47.8731	47.8731	940.597	0.82643	17.6364	4.82065	0	910.462	0	0
DATA	276	4	21	tair|AT5G65740.3|ref|NM_001037076|ta|TA52403_3702|tc|TC309116	at|chr5:26320348-26320289	0		311	ACTTTGCAACCTATGTAGCTCCATCTTCATGTGACATGTTAGCTTTGTGCCATCATCATG	151	0	A_84_P836308	AT5G65740	AT5G65740.3	tair|protein binding / zinc ion binding [AT5G65740.3]	10272.9	275.386	0	1	1.946490e+002	2.040793e+001	3	0	61	2.069016e+002	203	4.894545e+001	4.373670e+001	37	1.691892e+001	15	6.043262e+000	4.447800e+000	0	0	0	0	0	0	0	160.582	16.8362	1	8.09672e-115	1	1	46.32	6.04326	1	0	46.32	57.259	57.259	199.467	0.824981	16.9189	6.04326	0	169.292	0	0
DATA	277	4	22	tair|AT5G40400.1|ref|NM_123404|ug|AK227121|tc|TC311596	at|chr5:16185384-16185443	0		1718	AGCGTTAGAGCTTCAAGAAAGAATGCAAAGACTCGGGTTTGTTCCAAACAGGTTAACTTG	153	0	A_84_P787226	AT5G40400	AT5G40400.1	tair|binding [AT5G40400.1]	10298.4	275.536	0	1	3.091070e+002	3.151493e+001	0	0	64	3.009375e+002	288	6.713145e+001	7.190610e+001	34	1.791176e+001	18	6.435544e+000	5.930400e+000	0	0	0	0	0	0	0	254.609	25.9586	1	1.01777e-140	1	1	46.3284	6.43554	1	0	46.3284	46.8651	46.8651	293.503	0.823692	17.9118	6.43554	0	263.287	0	0
DATA	278	4	23	tair|AT3G16490.1|ref|NM_112520|ug|BX824788|ta|TA47640_3702	at|chr3:5604056-5603997	0		1289	AAACGCAAACGCAGCAACAGAAACGCTCTCCTTGTTCGTATGATCATCAGTTTCGTCAGA	155	0	A_84_P17428	IQD26	AT3G16490.1	tair|IQD26 (IQ-domain 26); calmodulin binding [AT3G16490.1]	10324.1	275.768	0	1	1.541406e+003	1.542633e+002	0	0	66	1.314182e+003	1286.5	3.103565e+002	3.430366e+002	43	1.730233e+001	17	5.138718e+000	3.706500e+000	0	0	0	0	0	0	0	1267.83	126.884	1	7.62898e-232	1	1	46.3492	5.13872	1	0	46.3492	46.5243	46.5243	1306.75	0.822517	17.3023	5.13872	0	1276.5	0	0
DATA	279	4	24	tair|AT5G35360.1|tair|AT5G35360.2|ref|NM_001036891|ref|NM_122927	at|chr5:13605560-13605619	0		1817	TCATTGGTACAAACTTCGGTAACGATAAGACTGTTTTACTAGAGTCTGTGGTTTTATCAA	157	0	A_84_P260540	CAC2	AT5G35360.1	tair|CAC2 (acetyl co-enzyme A carboxylase biotin carboxylase subunit) [AT5G35360.1]	10349.1	275.386	0	1	4.180598e+004	4.180603e+003	0	1	63	3.438375e+004	33103	6.879582e+003	6.858508e+003	29	2.082759e+001	20	6.793216e+000	6.671700e+000	0	0	0	0	0	0	0	34337.4	3433.74	1	0	1	1	46.375	6.79322	1	0	46.375	57.259	57.259	34376.3	0.821351	20.8276	6.79322	0	34346	0	0
DATA	280	4	25	tair|AT5G65440.1|tair|AT5G65440.2|ref|NM_001126032|ref|NM_125942	at|chr5:26174217-26174276	0		3510	AATGTAGTTAAAAGAAGGCGCGGGGGTAAACAGAGAGTTTAACTGTACTTGTATGTTATA	159	0	A_84_P165273	AT5G65440	AT5G65440.1	tair|similar to unknown protein [Arabidopsis thaliana] (TAIR:AT4G24610.1); similar to unknown protein [Arabidopsis thaliana] (TAIR:AT5G48310.1); similar to unnamed protein product [Vitis vinifera] (GB:CAO61624.1); similar to unnamed protein product [Vitis	10374.9	275.5	0	1	1.111834e+004	1.111851e+003	1	0	63	9.166794e+003	8503	2.226464e+003	2.173121e+003	31	2.025806e+001	19	7.275382e+000	7.413000e+000	0	0	0	0	0	0	0	9120.4	912.054	1	0	1	1	46.3937	7.27538	1	0	46.3937	49.8279	49.8279	9159.36	0.820303	20.2581	7.27538	0	9129.06	0	0
DATA	281	4	26	tair|AT3G25490.1|ref|NM_113445	at|chr3:9244385-9244444	0		1336	AGTCCAGGAAGAGGTTGTGGCATCATTGGATTCACTGGAACAGGAAACTTATGAGCAGAA	161	0	A_84_P257760	AT3G25490	AT3G25490.1	tair|wall-associated kinase, putative [AT3G25490.1]	10399.6	275.404	0	1	1.858157e+002	1.958056e+001	2	2	60	1.986667e+002	198.5	4.701701e+001	4.077150e+001	35	1.742857e+001	17	5.679093e+000	5.189100e+000	0	0	0	0	0	0	0	152.241	16.0426	1	7.6362e-112	1	1	46.4255	5.67909	1	0	46.4255	57.8122	57.8122	191.232	0.819313	17.4286	5.67909	0	160.925	0	0
DATA	282	4	27	tair|AT3G23600.1|tair|AT3G23600.2|ref|NM_113263|ref|NM_001035672	at|chr3:8475598-8475657	0		713	CGGTTAAAGCAGCAGAAGAAGCTCACAAGGAGATGCTTGATTGGTTTGTGACCTACATCA	163	0	A_84_P18350	AT3G23600	AT3G23600.1	tair|dienelactone hydrolase family protein [AT3G23600.1]	10425.4	275.427	0	1	4.556608e+004	4.556612e+003	1	3	60	3.733513e+004	35921.5	6.379812e+003	6.453202e+003	34	1.864706e+001	19	5.542575e+000	5.930400e+000	0	0	0	0	0	0	0	37288.7	3728.87	1	0	1	1	46.4454	5.54258	1	0	46.4454	57.5363	57.5363	37327.7	0.818343	18.6471	5.54258	0	37297.4	0	0
DATA	283	4	28	tc|TC312168	at|chr4:14341925-14341983	0		288	ACTCACCAGCCCAACAAATCTTGTGTTACAACAACAGACCACAACAAACCTGTTATGAAT	165	0	A_84_P859431	TC312168	TC312168	tc|NM_119054 transcription factor {Arabidopsis thaliana} (exp=-1; wgp=0; cg=0), partial (26%) [TC312168]	10450.6	275.427	0	1	4.965218e+001	7.934341e+000	0	1	63	8.707937e+001	87	2.094332e+001	2.223900e+001	42	1.752381e+001	17.5	4.829978e+000	5.189100e+000	0	0	0	0	0	0	0	40.5866	6.48568	1	1.83586e-043	1	1	46.4927	4.82998	1	0	46.4927	57.5363	57.5363	79.6447	0.817419	17.5238	4.82998	0	49.3258	0	0
DATA	284	4	29	tair|AT5G65970.1|ref|NM_125994|ug|BX831968|ta|TA51160_3702	at|chr5:26404851-26404792	0		1638	GGGCACACTCTCGTCAGGGTTGGTGATCAGAACACAGAGATAGAATATACTGGAGATATT	167	0	A_84_P784727	MLO10	AT5G65970.1	tair|MLO10 (MILDEW RESISTANCE LOCUS O 10); calmodulin binding [AT5G65970.1]	10476.5	275.333	0	1	2.261095e+003	2.261944e+002	2	0	62	1.892645e+003	1799.5	4.480751e+002	4.603473e+002	26	1.492308e+001	15	2.770171e+000	2.779875e+000	0	0	0	0	0	0	0	1846.1	184.68	1	3.22567e-253	1	1	46.5411	2.77017	1	0	46.5411	49.1849	49.1849	1885.21	0.816464	14.9231	2.77017	0	1854.9	0	0
DATA	285	4	30	tair|AT5G23790.1|ref|NM_122284|tc|TC313834	at|chr5:8021498-8021439	0		102	TGGATGCTTGTAGTTGGTCTAGCCAAAGGTCTTCGTAAAGTGAAATCAGCTTATCCACTC	169	0	A_84_P11147	ATGOLS5	AT5G23790.1	tair|ATGOLS5 (ARABIDOPSIS THALIANA GALACTINOL SYNTHASE 5); transferase, transferring glycosyl groups / transferase, transferring hexosyl groups [AT5G23790.1]	10501.8	274.877	6.23673	1	6.236728e+000	6.206723e+000	1	0	65	4.818462e+001	48	1.205831e+001	1.186080e+001	47	1.653191e+001	15	5.111160e+000	5.189100e+000	0	0	0	0	0	0	0	1.60188	5.06132	0	0.411833	1	0	46.5827	5.11116	1	0	46.5827	47.5395	47.5395	40.7499	0.815458	16.5319	5.11116	0	10.4501	1	0
DATA	286	4	31	tair|AT3G26616.1|ref|NM_148755|ug|EG467360	unmapped	0		190	CTCTCGGTTTGGATAAGGTCCAGAAAGGAGATTCAAGTGTTGGACAGTTTGCTGTAATCA	171	0	A_84_P797801	AT3G26616	AT3G26616.1	tair|unknown protein [AT3G26616.1]	10526.6	275.404	6.24289	0	6.242887e+000	6.225415e+000	0	0	64	5.021875e+001	51	1.463901e+001	1.704990e+001	27	1.818519e+001	18	6.019437e+000	7.783650e+000	0	0	0	0	0	0	0	3.59657	5.07155	0	0.0667875	1	0	46.6222	6.01944	1	1	46.6222	65	65	42.7841	0.814653	18.1852	6.01944	0	12.4925	1	0
DATA	287	4	32	ta|TA51703_3702|tc|TC301359	at|chr4:15239088-15239147	0		377	ATTTTGTTTGTTTGTTTGTATAAAATCGCAGGGAAAGCTTTCGCAACAATGGGTGCATGC	173	0	A_84_P834832	TA51703_3702	TA51703_3702	tc|XM_473049 {Oryza sativa (japonica cultivar-group)} (exp=-1; wgp=0; cg=0), partial (8%) [TC301359]	10552.7	275.338	0	1	2.400236e+001	6.664500e+000	1	0	65	6.620000e+001	65	1.650682e+001	1.779120e+001	34	1.685294e+001	16.5	5.158884e+000	5.003775e+000	0	0	0	0	0	0	0	19.5299	5.42268	1	6.18584e-018	1	0	46.6701	5.15888	1	0	46.6701	48.2044	48.2044	58.7653	0.813667	16.8529	5.15888	0	28.4959	0	0
DATA	288	4	33	tair|AT1G37130.1|ref|NM_103364|ug|AK230230|ta|TA27277_3702	at|chr1:14164028-14164087	0		2778	TTTGCGGTTCAGCCGAATTTGGAGAAGATGCAATATAACATCAAGGAGGATTTCTTGATA	175	0	A_84_P16255	NIA2	AT1G37130.1	tair|NIA2 (NITRATE REDUCTASE 2) [AT1G37130.1]	10577.5	275.352	0	1	1.235307e+005	1.235307e+004	0	2	64	1.004413e+005	95318	1.449791e+004	1.425409e+004	28	1.792857e+001	17	6.682917e+000	6.857025e+000	0	0	0	0	0	0	0	100395	10039.5	1	0	1	1	46.6866	6.68292	1	0	46.6866	57.5363	57.5363	100434	0.81271	17.9286	6.68292	0	100404	0	0
DATA	289	4	34	tair|AT4G17098.1|ref|NR_022976	at|chr4:9611652-9611711	0		1644	GGGAAATCAAAATGCTGAATATTAAAGGCTTTTTGCAGGTAAGGAAGAGCCTGGGTTTCT	177	0	A_84_P765100	AT4G17098	AT4G17098.1	tair|other RNA [AT4G17098.1]	10602.9	275.382	0	1	3.869544e+002	3.919413e+001	0	0	64	3.608281e+002	364	6.101901e+001	5.893335e+001	37	1.591892e+001	15	4.918098e+000	4.447800e+000	0	0	0	0	0	0	0	314.088	31.8136	1	1.37061e-152	1	1	46.7397	4.9181	1	0	46.7397	46.1809	46.1809	353.393	0.811694	15.9189	4.9181	0	323.182	0	0
DATA	290	4	35	ta|TA33883_3702	at|chr5:26380093-26379879	0		570	CATCCTGAGACTTGGGTTGGATTTTCCTTTACCTGATGACGACGATAGCTTTTGATGACT	179	0	A_84_P818310	TA33883_3702	TA33883_3702	Unknown	10628.6	275.392	0	1	1.714286e+003	1.715421e+002	3	0	61	1.436344e+003	1380	2.770147e+002	2.831766e+002	35	1.825714e+001	17	7.080806e+000	6.671700e+000	0	0	0	0	0	0	0	1389.63	139.055	1	4.62767e-237	1	1	46.7172	7.08081	1	0	46.7172	49.1849	49.1849	1428.91	0.810616	18.2571	7.08081	0	1398.74	0	0
DATA	291	4	36	tair|AT5G18070.1|ref|NM_121812|ta|TA49050_3702|tc|TC283674	at|chr5:5982710-5982769	0		1701	AGGCTTCCACTCAAGAAGATGCTGATTCTTTGGCTAATTCTGTGGCTCAGCTCGTCAAAA	181	0	A_84_P17754	DRT101	AT5G18070.1	tair|DRT101 (DNA-DAMAGE-REPAIR/TOLERATION 101); intramolecular transferase, phosphotransferases [AT5G18070.1]	10653.9	275.7	0	1	3.051702e+003	3.052341e+002	0	1	64	2.517266e+003	2399.5	5.519167e+002	6.073100e+002	31	1.596774e+001	17	5.069411e+000	5.930400e+000	0	0	0	0	0	0	0	2470.52	247.103	1	8.60601e-270	1	1	46.7494	5.06941	1	0	46.7494	46.8651	46.8651	2509.83	0.809554	15.9677	5.06941	0	2479.7	0	0
DATA	292	4	37	tair|AT2G38000.1|ref|NM_129357	at|chr2:15910315-15910256	0		1452	TTAGTGTGGATTGAGAGCTTTAGAGAGAAAATCAAACTGGATTTCTAGACCTTGCGAGCT	183	0	A_84_P170233	AT2G38000	AT2G38000.1	tair|chaperone protein dnaJ-related [AT2G38000.1]	10679.4	275.521	0	1	2.122086e+003	2.123008e+002	1	0	64	1.762063e+003	1639.5	4.093315e+002	3.858466e+002	33	1.927273e+001	19	5.524224e+000	5.189100e+000	0	0	0	0	0	0	0	1715.32	171.607	1	4.87766e-249	1	1	46.7394	5.52422	1	0	46.7394	48.2044	48.2044	1754.63	0.808319	19.2727	5.52422	0	1724.55	0	0
DATA	293	4	38	tair|AT2G43160.1|tair|AT2G43160.3|tair|AT2G43160.2|tair|AT2G43160.4	at|chr2:17960343-17960402	0		2981	AAGATCAAGCCAAACATGATGCACTTGACTTCATTCGTGTAATCAAGAATACGCTCGCCT	185	0	A_84_P579341	AT2G43160	AT2G43160.1	tair|epsin N-terminal homology (ENTH) domain-containing protein [AT2G43160.1]	10705.1	275.5	0	1	2.192117e+004	2.192126e+003	0	0	64	1.773788e+004	17194	3.531212e+003	3.479848e+003	29	1.948276e+001	19	5.025796e+000	5.189100e+000	0	0	0	0	0	0	0	17691.2	1769.13	1	0	1	1	46.6884	5.0258	1	0	46.6884	47.2035	47.2035	17730.4	0.807037	19.4828	5.0258	0	17700.4	0	0
DATA	294	4	39	tair|AT1G50960.1|ref|NM_103976|tc|NP306380	at|chr1:18895318-18895377	0		941	CAAAGAGCAGAGTGAACATGATGTTAAAGAAACTGGTGATAAGGTAGGCTTGTCCAGGTT	187	0	A_84_P12417	ATGA2OX7	AT1G50960.1	tair|ATGA2OX7 (GIBBERELLIN 2-OXIDASE 7); gibberellin 2-beta-dioxygenase/ gibberellin 20-oxidase [AT1G50960.1]	10730.1	275.386	0	1	1.438452e+001	6.441462e+000	0	0	64	5.825000e+001	59	1.428619e+001	1.501132e+001	31	1.774194e+001	18	3.759147e+000	3.335850e+000	0	0	0	0	0	0	0	11.5895	5.18984	1	2.23295e-008	1	0	46.6605	3.75915	1	0	46.6605	57.259	57.259	50.8153	0.805693	17.7419	3.75915	0	20.8565	0	0
DATA	295	4	40	tair|AT1G16240.1|tair|AT1G16240.3|tair|AT1G16240.2|ref|NM_101490	at|chr1:5555160-5555101	0		928	CTTATAAGTTCCTCTGTAGGTCCACTGGCCTCTACTCTCTATGTGAATGGTTGCAATGTA	189	0	A_84_P750282	SYP51	AT1G16240.1	tair|SYP51 (SYNTAXIN OF PLANTS 51) [AT1G16240.1]	10755.5	275.352	0	1	3.574488e+004	3.574494e+003	0	1	65	2.879486e+004	27901	6.425531e+003	6.071988e+003	32	1.806250e+001	18	5.387785e+000	4.633125e+000	0	0	0	0	0	0	0	28748.2	2874.83	1	0	1	1	46.6342	5.38778	1	0	46.6342	57.5363	57.5363	28787.4	0.804261	18.0625	5.38778	0	28757.5	0	0
DATA	296	4	41	tair|AT1G56400.1|ref|NM_104518|tc|NP305863	at|chr1:21115607-21115548	0		1302	CATGGGCCTATGCTGGAAAGAGTGGAGCTTTACATGGATAGTAGTATGGCAGAAAGTCAA	191	0	A_84_P588775	AT1G56400	AT1G56400.1	tair|F-box family protein [AT1G56400.1]	10781.4	275.446	0	1	6.848461e+000	6.339008e+000	2	0	62	5.211290e+001	51	1.285748e+001	1.297275e+001	35	1.780000e+001	17	5.262520e+000	5.189100e+000	0	0	0	0	0	0	0	5.49753	5.08857	1	0.00546053	1	0	46.6154	5.26252	1	0	46.6154	45.1352	45.1352	44.6782	0.802739	17.8	5.26252	0	14.8624	1	0
DATA	297	4	42	tair|AT4G34830.1|ref|NM_119649|ta|TA45418_3702|ta|R90347	at|chr4:16600937-16600570	0		2907	TTGCCGAAAAACGTTGCTGAGGTTTACCTGTTAACCATCTTTAAAGGTCTTAAGCATCGC	193	0	A_84_P845559	AT4G34830	AT4G34830.1	tair|binding [AT4G34830.1]	10806.6	275.392	0	1	7.926538e+003	7.926790e+002	2	0	62	6.396823e+003	6084	1.294045e+003	1.358432e+003	24	1.604167e+001	15.5	3.747221e+000	3.891825e+000	0	0	0	0	0	0	0	6350.26	635.046	1	1.4822e-323	1	1	46.566	3.74722	1	0	46.566	49.1849	49.1849	6389.39	0.801139	16.0417	3.74722	0	6359.65	0	0
DATA	298	4	43	tair|AT4G32610.1|ref|NM_119413|ta|TA45621_3702|ta|CNS0A3VQ	at|chr4:15728336-15728277	0		1452	CATATGAGACTTACTTGCCTTGAACAAATCTTTTGATGGGGAATGTGGTTGGGTCGTGTT	195	0	A_84_P763045	AT4G32610	AT4G32610.1	tair|similar to unknown protein [Arabidopsis thaliana] (TAIR:AT2G25670.2); similar to unknown protein [Arabidopsis thaliana] (TAIR:AT2G25670.1); similar to unnamed protein product [Vitis vinifera] (GB:CAO44124.1) [AT4G32610.1]	10831.7	275	0	1	1.146219e+004	1.146237e+003	1	0	64	9.209078e+003	8622.5	2.152596e+003	2.175345e+003	30	1.783333e+001	17	3.174069e+000	3.706500e+000	0	0	0	0	0	0	0	9162.54	916.268	1	0	1	1	46.5369	3.17407	1	0	46.5369	45.4864	45.4864	9201.64	0.799371	17.8333	3.17407	0	9172	0	0
DATA	299	4	44	ug|DR376987	at|chr1:015834244-015834192	0		7	TGATGTTTGTGAGTAGAGGAGAAGACAAATGGCTCATCGGACTCTGATTCATCTCCAATT	197	0	A_84_P796086	AT1G72360	DR376987	ug|992465 CERES-131 Arabidopsis thaliana cDNA clone 41785 3', mRNA sequence [DR376987]	10857	275.319	6.37592	1	6.375925e+000	6.372829e+000	4	0	61	5.149180e+001	52	1.102365e+001	1.186080e+001	29	1.820690e+001	17	6.371697e+000	5.189100e+000	0	0	0	0	0	0	0	4.98816	5.08332	0	0.0114851	1	0	46.5036	6.3717	1	1	46.5036	58.0869	58.0869	44.0571	0.797655	18.2069	6.3717	0	14.4984	1	0
DATA	300	4	45	tair|AT1G52191.1|ref|NM_001123996	at|chr1:19443124-19443065	0		328	CCACAGGTAGACTATGGATGAGCCTGTTGAAGACACCATTTAGCCTAAATGTCAAACACA	199	0	A_84_P754512	AT1G52191	AT1G52191.1	tair|similar to thioesterase family protein [Arabidopsis thaliana] (TAIR:AT3G16175.1); similar to hypothetical protein [Vitis vinifera] (GB:CAN75402.1); contains domain Thioesterase/thiol ester dehydrase-isomerase (SSF54637); contains domain no descriptio	10882.5	275.352	6.3911	1	6.391104e+000	6.361763e+000	5	0	61	4.842623e+001	50	1.088953e+001	9.636900e+000	26	1.861538e+001	17.5	7.233682e+000	6.671700e+000	0	0	0	0	0	0	0	1.92317	5.06244	0	0.324765	1	0	46.5031	7.23368	1	0	46.5031	57.5363	57.5363	40.9916	0.79576	18.6154	7.23368	0	11.5304	1	0
DATA	301	4	46	tair|AT3G09200.2|tair|AT3G09200.1|ref|NM_001084656|ref|NM_111754	at|chr3:2825002-2824943	0		118	AAGAAGATCGCCTACGATACCAAGCTATGTCAGCTTATCGATGAGTACACCCAGATCTTG	201	0	A_84_P810958	AT3G09200	AT3G09200.2	tair|60S acidic ribosomal protein P0 (RPP0B) [AT3G09200.2]	10907.7	275.288	0	1	6.515768e+003	6.516079e+002	1	0	63	5.218492e+003	4957	9.705511e+002	1.050422e+003	33	1.927273e+001	18	8.159629e+000	8.895600e+000	0	0	0	0	0	0	0	5172	517.224	1	7.98988e-312	1	1	46.496	8.15963	1	0	46.496	48.2044	48.2044	5211.06	0.793766	19.2727	8.15963	0	5181.7	0	0
DATA	302	4	47	tair|AT3G61670.1|ref|NM_116032|ta|TA47630_3702|tc|TC305977	at|chr3:22830397-22830456	0		512	GAAGATACAGCCAAACCGGTTTCAGCTAGTTCCCCAGAGAAAGCAATATTGGATTCTAGT	203	0	A_84_P830318	AT3G61670	AT3G61670.1	tair|similar to unknown protein [Arabidopsis thaliana] (TAIR:AT2G46380.1); similar to unnamed protein product [Vitis vinifera] (GB:CAO65830.1) [AT3G61670.1]	10933.7	275.171	0	1	1.165106e+002	1.328861e+001	2	0	63	1.387143e+002	135	2.635332e+001	2.779875e+001	27	1.681481e+001	16	3.328629e+000	3.335850e+000	0	0	0	0	0	0	0	92.2292	10.5192	1	2.48154e-084	1	1	46.4851	3.32863	1	0	46.4851	47.2035	47.2035	131.28	0.791595	16.8148	3.32863	0	102.035	0	0
DATA	303	4	48	tair|AT1G01880.1|ref|NM_100069|tc|NP302922	at|chr1:306633-306574	0		1637	AAAGAAGAGACAGGCAACTTCTACTAGTAGTAGTAACCTTACAAAGTCGGTCAGGCGTCG	205	0	A_84_P20001	AT1G01880	AT1G01880.1	tair|DNA repair protein, putative [AT1G01880.1]	10958.9	275.469	0	1	7.395987e+002	7.423693e+001	0	1	63	6.303651e+002	617	1.251708e+002	1.134189e+002	38	1.797368e+001	18	5.814645e+000	5.930400e+000	0	0	0	0	0	0	0	583.9	58.6087	1	9.13934e-188	1	1	46.4651	5.81465	1	0	46.4651	44.4243	44.4243	622.93	0.789482	17.9737	5.81465	0	593.797	0	0
DATA	304	4	49	tair|AT1G48910.1|ref|NM_103784|ta|DQ056487|tc|TC288515	at|chr1:18097375-18097434	0		1084	GTGCTGAGGATGCTATGTCTGTAGCCGACGACATCAGATCTATCTTGGCTACCTTAAAAA	207	0	A_84_P18152	YUC10	AT1G48910.1	tair|YUC10; monooxygenase [AT1G48910.1]	10984	275.319	6.46082	1	6.460818e+000	6.427581e+000	0	0	65	4.738462e+001	44	1.442296e+001	1.482600e+001	36	1.747222e+001	18	5.749465e+000	5.559750e+000	0	0	0	0	0	0	0	0.921308	5.05962	0	0.636635	1	0	46.4633	5.74947	1	0	46.4633	58.0869	58.0869	39.9499	0.787174	17.4722	5.74947	0	10.9383	1	0
DATA	305	4	50	tair|AT5G46140.1|ref|NM_123983|ug|EG449818|ug|AY735701	at|chr5:18722949-18722890	0		780	TTGATCTCAACTTCAAGGAGAAGGATAAGCTCGAGTTTGTCGAGGTGCGAAAAACAGATC	209	0	A_84_P791052	AT5G46140	AT5G46140.1	tair|similar to unknown protein [Arabidopsis thaliana] (TAIR:AT5G46130.1); contains InterPro domain Protein of unknown function DUF295 (InterPro:IPR005174) [AT5G46140.1]	11010.4	275.514	0	1	5.262930e+001	8.322062e+000	4	0	61	8.778689e+001	89	1.660333e+001	1.556730e+001	33	1.696970e+001	17	4.844358e+000	3.706500e+000	0	0	0	0	0	0	0	41.2995	6.53053	1	3.14562e-044	1	1	46.4874	4.84436	1	0	46.4874	47.8731	47.8731	80.3522	0.784725	16.9697	4.84436	0	51.4704	0	0
DATA	306	4	51	tair|AT5G50340.1|ref|NM_124415|ug|AK226617|tc|TC313021	at|chr5:20508932-20508873	0		1793	AGTTTGAAAGAGATTGAGATAATCGGATGCAAGAATCTGAAAGAGTTAATCAATGCTGTG	211	0	A_84_P16889	AT5G50340	AT5G50340.1	tair|ATP binding / ATP-dependent peptidase/ damaged DNA binding / nucleoside-triphosphatase/ nucleotide binding / serine-type endopeptidase [AT5G50340.1]	11034.6	275.404	0	1	1.449116e+003	1.450558e+002	4	5	55	1.180145e+003	1161	1.780699e+002	1.682751e+002	32	2.134375e+001	19.5	8.102606e+000	7.598325e+000	0	0	0	0	0	0	0	1133.67	113.479	1	1.75322e-225	1	1	46.4793	8.10261	1	0	46.4793	57.8122	57.8122	1172.71	0.782315	21.3438	8.10261	0	1143.96	0	0
DATA	307	4	52	tair|AT1G11592.1|tair|AT1G11592.2|ref|NR_022069|ref|NR_022070	at|chr1:3895373-3895314	0		967	TACCAAATCTGTGATGATCTGAAATCTTGTGTCCATAAGTTCGGTTCCCGATTCCTTCCC	213	0	A_84_P753401	AT1G11592	AT1G11592.1	tair|other RNA [AT1G11592.1]	11060.9	275.243	0	1	3.035608e+003	3.036301e+002	1	0	65	2.413031e+003	2359	5.677442e+002	4.811037e+002	36	1.650000e+001	17	4.157609e+000	3.706500e+000	0	0	0	0	0	0	0	2366.57	236.711	1	2.39952e-267	1	1	46.4597	4.15761	1	0	46.4597	46.5243	46.5243	2405.6	0.779604	16.5	4.15761	0	2376.99	0	0
DATA	308	4	53	tair|AT5G48657.2|tair|AT5G48657.1|ref|NM_203180|ref|NM_203181	at|chr5:19751255-19751196	0		784	TGGAGATGTAAGGAGTAGTTTTTGCTAAAACATTATGCAACTTCTGTTACTCTATTTGCG	215	0	A_84_P555790	AT5G48657	AT5G48657.2	tair|defense protein-related [AT5G48657.2]	11086.1	274.727	0	1	4.442626e+002	4.490101e+001	0	0	66	3.915909e+002	366	9.453546e+001	9.951953e+001	34	1.791176e+001	17	4.769649e+000	4.447800e+000	0	0	0	0	0	0	0	345.115	34.8803	1	6.33441e-158	1	1	46.4759	4.76965	1	0	46.4759	45.835	45.835	384.156	0.776827	17.9118	4.76965	0	355.699	0	0
DATA	309	4	54	tair|AT2G01735.1|ref|NM_179593|ug|AK227479|ta|TA41839_3702	at|chr2:325877-325936	0		1089	ACCACTGATCAATCTTGAAGACAAAACTCAACCAACCAGAGGGAATAAGATTCTGCACAT	217	0	A_84_P756924	RIE1	AT2G01735.1	tair|RIE1 (RING-FINGER PROTEIN FOR EMBRYOGENESIS); zinc ion binding [AT2G01735.1]	11111.6	275.157	0	1	3.750433e+003	3.751003e+002	0	0	64	2.949859e+003	2820.5	6.637116e+002	7.557553e+002	29	1.713793e+001	16	4.356638e+000	3.706500e+000	0	0	0	0	0	0	0	2903.36	290.38	1	5.63219e-279	1	1	46.5029	4.35664	1	0	46.5029	47.5395	47.5395	2942.42	0.774139	17.1379	4.35664	0	2914.11	0	0
DATA	310	4	55		 	0		0		219	1	RC1	RC1	RC1		11136.5	275.352	6.59313	1	6.593125e+000	6.558120e+000	4	0	62	3.993548e+001	39	9.822809e+000	8.895600e+000	31	1.593548e+001	16	3.119140e+000	2.594550e+000	0	0	0	0	0	0	0	-6.58458	5.05878	0	0.000942129	1	0	46.5201	3.11914	1	0	46.5201	57.5363	57.5363	32.5008	0.771377	15.9355	3.11914	0	4.34087	1	0
DATA	311	4	56	tair|AT5G28950.1|ref|NM_122779	unmapped	0		367	ATCAACAGAGAGAATATGCCAATCAGTGGAGAGAAACAATAGCATCAAACATGTGGAACA	221	0	A_84_P10217	AT5G28950	AT5G28950.1	tair|similar to unknown protein [Arabidopsis thaliana] (TAIR:AT5G41980.1); similar to hypothetical protein [Vitis vinifera] (GB:CAN67849.1); contains domain PTHR22930 (PTHR22930) [AT5G28950.1]	11161.6	275.327	6.61799	1	6.617993e+000	6.582855e+000	3	0	61	4.373770e+001	42	1.107385e+001	1.186080e+001	35	1.800000e+001	15	6.476201e+000	7.042350e+000	0	0	0	0	0	0	0	-2.78748	5.05878	0	0.154341	1	0	46.5252	6.4762	1	0	46.5252	56.9804	56.9804	36.303	0.768479	18	6.4762	0	8.30372	1	0
DATA	312	4	57	tair|AT3G18600.1|ref|NM_112746|ta|TA39962_3702|tc|TC283336	at|chr3:6399979-6399831	0		1692	TGGCTGTTGCTGAATCGTTCTGCTTCTCTTCGCCGCCTAAAGTGAATCTGAACATAGAAA	223	0	A_84_P24066	AT3G18600	AT3G18600.1	tair|DEAD/DEAH box helicase, putative [AT3G18600.1]	11187.6	275.427	0	1	1.207699e+004	1.207717e+003	0	0	64	9.290375e+003	8805.5	1.966910e+003	2.279127e+003	29	1.713793e+001	16	5.792385e+000	5.930400e+000	0	0	0	0	0	0	0	9243.87	924.401	1	0	1	1	46.5057	5.79239	1	0	46.5057	49.1849	49.1849	9282.94	0.765412	17.1379	5.79239	0	9255.11	0	0
DATA	313	4	58	tair|AT1G32172.1|ref|NR_022193|ug|EF183178	at|chr1:11580437-11580496	0		1951	GCCAAGCTAGATTGTCGTATCTTGGAGGTTCAACGGTTCAAAATTTAATTCGCATCTTCA	225	0	A_84_P754363	AT1G32172	AT1G32172.1	tair|other RNA [AT1G32172.1]	11212.5	275.352	6.6709	1	6.670896e+000	6.637259e+000	1	2	63	4.765079e+001	48	9.517655e+000	8.895600e+000	25	1.732000e+001	17	4.862441e+000	5.189100e+000	0	0	0	0	0	0	0	1.17232	5.06014	0	0.547867	1	0	46.4785	4.86244	1	0	46.4785	57.5363	57.5363	40.2161	0.762384	17.32	4.86244	0	12.5603	1	0
DATA	314	4	59	tair|AT2G24120.1|tair|AT2G24120.2|ref|NM_201796|ref|NM_127973	at|chr2:10256524-10256465	0		3006	TACCCGAATCTCGTGTTTCCTCCAGTACCAAAGAGAGGTGATTTCGATTTAAAGGAAGTT	227	0	A_84_P16367	PDE319/SCA3	AT2G24120.1	tair|PDE319/SCA3 (SCABRA 3); DNA binding / DNA-directed RNA polymerase [AT2G24120.1]	11238.3	275.103	0	1	5.573737e+003	5.574135e+002	0	0	66	4.277712e+003	4083	9.427396e+002	1.069696e+003	24	1.625000e+001	16.5	5.015194e+000	5.374425e+000	0	0	0	0	0	0	0	4231.29	423.159	1	2.10665e-300	1	1	46.4239	5.01519	1	0	46.4239	45.835	45.835	4270.28	0.759147	16.25	5.01519	0	4242.81	0	0
DATA	315	4	60	tc|NP221488	at|chr1:16713849-16713908	0		307	GGGATTGGAGAGCAAGAGAAGATGGGATCTATTTAAAGAAAGAAGCTGGCGAGGCATTAT	229	0	A_84_P840517	NP221488	NP221488	tc|GB|AC022314.5|AAF79667.1 F9C16.21 [NP221488]	11263.5	275	0	0	1.480977e+001	6.853761e+000	5	0	57	5.761404e+001	59	1.203975e+001	1.260210e+001	33	1.569697e+001	15	4.282850e+000	4.447800e+000	0	0	0	0	0	0	0	11.1956	5.18119	1	5.86136e-008	1	0	46.4184	4.28285	1	0	46.4184	65	65	50.1794	0.755963	15.697	4.28285	0	22.8957	0	0
DATA	316	4	61	ta|TA52628_3702|tc|TC290446	at|chr2:15032750-15032687	0		1055	AAACCGAGTCAAGAAACATCTCGAGAAATATACCCGGCAGAATTGGTTTTAGCGGGATAT	231	0	A_84_P836811	TA52628_3702	TA52628_3702	tc|NM_129132 carbohydrate transporter/ sugar porter {Arabidopsis thaliana} (exp=-1; wgp=0; cg=0), partial (39%) [TC290446]	11288.5	275	6.75603	1	6.756029e+000	6.720158e+000	3	0	59	4.381356e+001	42	1.079667e+001	1.037820e+001	25	1.740000e+001	18	5.307228e+000	5.189100e+000	0	0	0	0	0	0	0	-2.59	5.05878	0	0.185452	1	0	46.4036	5.30723	1	0	46.4036	54.1152	54.1152	36.3789	0.752778	17.4	5.30723	0	9.28431	1	0
DATA	317	4	62	tair|AT5G64880.1|ref|NM_125886|ug|AK229074|ta|TA40892_3702	at|chr5:25951249-25951308	0		727	CAACGCATTCGCTTTTTTCTTTTTGCGTGAAAACGATATTGTCACTGTGGTTAAATTATC	233	0	A_84_P202428	AT5G64880	AT5G64880.1	tair|unknown protein [AT5G64880.1]	11314.7	275.045	0	1	2.640064e+003	2.640927e+002	1	1	63	2.024889e+003	1961	3.803640e+002	3.717619e+002	30	1.733333e+001	19	3.924576e+000	3.706500e+000	0	0	0	0	0	0	0	1978.5	197.915	1	3.70391e-257	1	1	46.388	3.92458	1	0	46.388	45.4864	45.4864	2017.45	0.749414	17.3333	3.92458	0	1990.56	0	0
DATA	318	4	63	tair|AT1G64890.1|ref|NM_105163|ug|DR380930|ta|TA37244_3702	at|chr1:24114651-24114710	0		1361	AGTTAGCGGATATCTTGGAATCGTTCTTGCATCGTTTGTCGGTGTAACAGAGGATGATTT	235	0	A_84_P822038	AT1G64890	AT1G64890.1	tair|integral membrane transporter family protein [AT1G64890.1]	11339.9	275.116	0	1	1.042745e+003	1.044947e+002	2	0	64	8.243438e+002	778	1.834745e+002	1.704990e+002	25	1.780000e+001	17	3.013857e+000	2.965200e+000	0	0	0	0	0	0	0	778.028	77.9671	1	4.45415e-204	1	1	46.3154	3.01386	1	0	46.3154	46.8651	46.8651	816.909	0.746135	17.8	3.01386	0	790.22	0	0
DATA	319	4	64	tair|AT2G45360.1|ref|NM_130099|tc|TC295369	at|chr2:18706252-18706311	0		492	AAATGGCACGATGTGTTGAAAAGAGGAACACGTGTGGTGAGATCCGTGTTTTTACCGGTT	237	0	A_84_P88159	AT2G45360	AT2G45360.1	tair|similar to unknown protein [Arabidopsis thaliana] (TAIR:AT3G60780.1); similar to unnamed protein product [Vitis vinifera] (GB:CAO24498.1); contains InterPro domain Protein of unknown function DUF1442 (InterPro:IPR009902) [AT2G45360.1]	11365	275	0	1	1.259164e+002	1.431528e+001	2	1	66	1.397879e+002	135.5	2.990781e+001	3.317318e+001	29	1.565517e+001	16	4.073221e+000	3.706500e+000	0	0	0	0	0	0	0	93.5345	10.6338	1	4.34827e-085	1	1	46.2534	4.07322	1	0	46.2534	54.9904	54.9904	132.353	0.74283	15.6552	4.07322	0	105.873	0	0
DATA	320	4	65	tair|AT2G12557.1|ref|NM_001124833	at|chr2:5129001-5129060	0		27	AGAAAAAGAGAGGATAGAGCTTTAGCAAGATCCTCCCCTGAGTTTAGTGAACCTGGCATA	239	0	A_84_P758267	AT2G12557	AT2G12557.1	tair|unknown protein [AT2G12557.1]	11390.5	275	0	1	2.802110e+001	7.392664e+000	2	0	60	6.690000e+001	68.5	1.852136e+001	1.593795e+001	36	1.802778e+001	17	4.982748e+000	4.818450e+000	0	0	0	0	0	0	0	20.721	5.46671	1	1.83778e-019	1	0	46.179	4.98275	1	0	46.179	54.1152	54.1152	59.4653	0.739477	18.0278	4.98275	0	33.2014	0	0
DATA	321	4	66	tair|AT3G07360.1|tair|AT3G07360.3|tair|AT3G07360.2|ref|NM_001035579	at|chr3:2356491-2356550	0		1417	AAAGAAGAGGAGAATGCTCATGGAACGATAACAAAGCTTTCGCGTGAAGGAACTTCAAGG	241	0	A_84_P758964	AT3G07360	AT3G07360.1	tair|armadillo/beta-catenin repeat family protein / U-box domain-containing protein [AT3G07360.1]	11416.3	275.029	0	1	1.411056e+004	1.411073e+003	0	0	65	1.043272e+004	10016	2.056599e+003	2.242432e+003	34	1.779412e+001	17.5	4.490930e+000	5.003775e+000	0	0	0	0	0	0	0	10386.6	1038.67	1	0	1	1	46.1315	4.49093	1	0	46.1315	46.1809	46.1809	10425.3	0.736086	17.7941	4.49093	0	10399.2	0	0
DATA	322	4	67	tair|AT5G38500.1|ref|NM_123211|tc|NP236569	at|chr5:15433540-15433481	0		943	ATATTAGTGTGGGAACGATTCTTGTGTGTCAAGCCAAGCAGGAAGACGAAGACAAAGACG	243	0	A_84_P531960	AT5G38500	AT5G38500.1	tair|DNA binding [AT5G38500.1]	11441.8	275.319	0	1	1.058585e+001	6.984162e+000	0	0	65	5.383077e+001	53	1.626112e+001	1.779120e+001	25	1.696000e+001	17	5.200000e+000	5.189100e+000	0	0	0	0	0	0	0	7.75719	5.11791	1	0.00011065	1	0	46.0736	5.2	1	0	46.0736	46.8651	46.8651	46.3961	0.732789	16.96	5.2	0	20.582	0	0
DATA	323	4	68	ug|CD532728|ta|TA32582_3702|ta|CD534562|ta|BP659285	at|chr1:1559039-1559098	0		158	AAACTCGTCATAAATAGACCATCCCAATTCCCAAATGGCTTAGAAGCAAATGTCCAGGGC	245	0	A_84_P799685	CD532728	CD532728	ug|28I22 Arabidopsis Leaf Senescence Library Arabidopsis thaliana cDNA 3', mRNA sequence [CD532728]	11466.5	274.648	0	1	3.432743e+001	7.738170e+000	0	0	66	7.106061e+001	75	2.130647e+001	2.223900e+001	36	1.797222e+001	16.5	6.622413e+000	7.413000e+000	0	0	0	0	0	0	0	25.04	5.64458	1	5.22619e-025	1	0	46.0206	6.62241	1	0	46.0206	57.5363	57.5363	63.6259	0.729447	17.9722	6.62241	0	38.047	0	0
DATA	324	4	69	tair|AT4G32605.1|ref|NM_001085012|ta|TA38832_3702|ta|DR377398	at|chr4:15726504-15726445	0		697	CCTACTGCGATGGTTCAAATCAGTTGGCACGTTTGTTCATGAAAACCCATCTGCAGAAAA	247	0	A_84_P10093	AT4G32605	AT4G32605.1	tair|transcription factor [AT4G32605.1]	11492.1	275.397	0	1	1.129250e+004	1.129271e+003	0	0	64	8.247219e+003	7952	1.617296e+003	1.643277e+003	34	1.750000e+001	16	5.883979e+000	7.413000e+000	0	0	0	0	0	0	0	8201.26	820.142	1	0	1	1	45.9591	5.88398	1	0	45.9591	46.1809	46.1809	8239.78	0.726257	17.5	5.88398	0	8214.44	0	0
DATA	325	4	70	ug|BP577321	at|chr1:23779934-23779875	0		289	TTGAATGTGTTGCATAGTTTGCTAAGCTCCTTCCCTAAAAGCGGTACTCCGCAATAAAAC	249	0	A_84_P794751	BP577321	BP577321	ug|BP577321 RAFL14 Arabidopsis thaliana cDNA clone RAFL14-96-E03 3', mRNA sequence [BP577321]	11517.5	274.648	0	1	4.162679e+001	8.142530e+000	1	1	64	7.598438e+001	76	2.153881e+001	2.001510e+001	27	1.840741e+001	18	5.286116e+000	4.818450e+000	0	0	0	0	0	0	0	30.0913	5.8861	1	2.4281e-031	1	1	45.8931	5.28612	1	0	45.8931	57.5363	57.5363	68.5497	0.722883	18.4074	5.28612	0	43.4573	0	0
DATA	326	4	71	tair|AT4G34100.2|tair|AT4G34100.1|ref|NM_001125641|ref|NM_119571	at|chr4:16332273-16332329	0		1441	GCTTGCTACTGATCTCCTGAAAGGTTCTACTGTTGGGGCCTCAAAGCTTTCTGATATTAA	251	0	A_84_P832362	AT4G34100	AT4G34100.2	tair|similar to protein binding / zinc ion binding [Arabidopsis thaliana] (TAIR:AT4G32670.1); similar to predicted protein [Physcomitrella patens subsp. patens] (GB:EDQ59867.1); similar to unnamed protein product [Vitis vinifera] (GB:CAO47840.1); similar 	11542.9	275.333	0	1	6.064740e+002	6.105327e+001	1	0	64	4.823594e+002	474	1.190383e+002	1.373258e+002	28	1.671429e+001	17	5.476259e+000	4.077150e+000	0	0	0	0	0	0	0	436.535	43.9456	1	2.99554e-171	1	1	45.8249	5.47626	1	0	45.8249	45.835	45.835	474.925	0.719791	16.7143	5.47626	0	450.075	0	0
DATA	327	4	72	tair|AT2G43250.1|ref|NM_129887|ug|AK228887|ta|TA50897_3702	at|chr2:17984885-17984944	0		580	TTATCAGAGAGATCTGCTAGTGATGCTGAGTGTCTTATACGAGAAAATCGTCCTGGTGCG	253	0	A_84_P833751	AT2G43250	AT2G43250.1	tair|similar to unnamed protein product [Vitis vinifera] (GB:CAO67796.1) [AT2G43250.1]	11568.2	274.797	0	1	4.538451e+001	8.392537e+000	2	0	64	7.828125e+001	78.5	2.015532e+001	1.760587e+001	33	1.857576e+001	18	5.733838e+000	5.930400e+000	0	0	0	0	0	0	0	32.522	6.01399	1	2.76328e-034	1	1	45.7593	5.73384	1	0	45.7593	43.7019	43.7019	70.8466	0.716588	18.5758	5.73384	0	46.2593	0	0
DATA	328	4	73	tair|AT2G18670.1|tair|AT2G18680.1|ref|NM_127423|ref|NM_127424	at|chr2:8102666-8102725	0		1926	CTGAGGGATGTTGAATATACGAAATTGTCATCCACTACTCCCATGGGAGGATTGCCTTGA	255	0	A_84_P824985	AT2G18670	AT2G18670.1	tair|zinc finger (C3HC4-type RING finger) family protein [AT2G18670.1]	11594	275.338	0	1	1.170436e+002	1.368408e+001	1	0	64	1.292188e+002	130.5	2.565984e+001	2.538952e+001	33	1.748485e+001	17	5.696058e+000	5.189100e+000	0	0	0	0	0	0	0	83.5168	9.76432	1	5.02025e-079	1	1	45.7019	5.69606	1	0	45.7019	45.4864	45.4864	121.784	0.713553	17.4848	5.69606	0	97.4578	0	0
DATA	329	4	74	tair|AT2G03030.1|ref|NM_126355	at|chr2:890387-890446	0		482	TAAGGCGGTTCAGTGTGTTGTAGCAACGATTGGACTTGAGGAAGAAGAAGAGAATCATTT	257	0	A_84_P755996	AT2G03030	AT2G03030.1	tair|Toll-Interleukin-Resistance (TIR) domain-containing protein [AT2G03030.1]	11619	274.681	0	1	9.427770e+000	7.181865e+000	1	0	64	5.234375e+001	52.5	1.344975e+001	1.445535e+001	26	1.946154e+001	19	4.536349e+000	5.003775e+000	0	0	0	0	0	0	0	6.69873	5.10294	1	0.000773226	1	0	45.645	4.53635	1	0	45.645	58.0869	58.0869	44.9091	0.710532	19.4615	4.53635	0	20.8553	0	0
DATA	330	4	75	tair|AT1G80010.1|ref|NM_106650|tc|TC281981	at|chr1:30104679-30104738	0		2281	CTGGGAAGCGTTTAGAGAGTGTGCCAATAAGGTCCAATTTGTGACAGAGAAGCCTTCATA	259	0	A_84_P18108	FRS8	AT1G80010.1	tair|FRS8 (FAR1-related sequence 8); zinc ion binding [AT1G80010.1]	11644.7	275.357	0	1	1.012023e+004	1.012049e+003	0	0	64	7.207813e+003	6793.5	1.606916e+003	1.817112e+003	26	1.953846e+001	19	3.722695e+000	2.965200e+000	0	0	0	0	0	0	0	7162.23	716.241	1	0	1	1	45.5818	3.7227	1	0	45.5818	46.8651	46.8651	7200.38	0.707714	19.5385	3.7227	0	7176.59	0	0
DATA	331	4	76	tair|AT4G09700.1|tc|TC288917	unmapped	0		953	TAACTTCAGGAGAGACTCAGTAAGATCAGGGTTTGATTTGCATCCTCATGATCGTTCTCA	261	0	A_84_P595600	AT4G09700	AT4G09700.1	tair|transposable element gene [AT4G09700.1]	11669.5	274.648	7.21465	0	7.214654e+000	7.176349e+000	2	0	64	4.250000e+001	42.5	1.260385e+001	1.149015e+001	26	1.676923e+001	16	4.966348e+000	5.003775e+000	0	0	0	0	0	0	0	-3.01843	5.05878	0	0.123231	1	0	45.5184	4.96635	1	0	45.5184	65	65	35.0653	0.704925	16.7692	4.96635	0	11.5641	1	0
DATA	332	4	77		 	66	Structural	0		1	1	DarkCorner	DarkCorner	DarkCorner		11695.4	274.596	7.24228	1	7.242283e+000	7.203831e+000	1	0	63	4.350794e+001	44	1.067689e+001	9.266250e+000	31	2.009677e+001	21	5.758211e+000	6.301050e+000	0	0	0	0	0	0	0	-1.94344	5.05878	0	0.319712	1	0	45.4514	5.75821	1	0	45.4514	57.8122	57.8122	36.0733	0.702235	20.0968	5.75821	0	12.8645	0	0
DATA	333	4	78		 	66	Structural	0		1	1	DarkCorner	DarkCorner	DarkCorner		11720.8	275.049	7.26757	1	7.267569e+000	7.228982e+000	1	0	65	4.192308e+001	40	1.141450e+001	1.037820e+001	39	1.746154e+001	18	4.644443e+000	4.818450e+000	0	0	0	0	0	0	0	-3.45973	5.05878	0	0.0776984	1	0	45.3828	4.64444	1	0	45.3828	45.1352	45.1352	34.4884	0.699792	17.4615	4.64444	0	11.5674	0	0
DATA	334	4	79		 	66	Structural	0		1	1	DarkCorner	DarkCorner	DarkCorner		11746.7	275.042	7.29234	1	7.292344e+000	7.253625e+000	1	0	64	3.860938e+001	38	8.749816e+000	8.895600e+000	37	1.678378e+001	17	5.033969e+000	4.447800e+000	0	0	0	0	0	0	0	-6.71487	5.05878	0	0.000751779	1	0	45.3242	5.03397	1	0	45.3242	46.8651	46.8651	31.1747	0.697415	16.7838	5.03397	0	8.55728	0	0
DATA	335	4	80		 	66	Structural	0		1	1	DarkCorner	DarkCorner	DarkCorner		11771.5	275.258	7.31437	1	7.314368e+000	7.275533e+000	1	0	65	4.038462e+001	40	1.116173e+001	1.186080e+001	27	1.748148e+001	16	5.154314e+000	5.189100e+000	0	0	0	0	0	0	0	-4.87597	5.05878	0	0.0134337	1	0	45.2606	5.15431	1	0	45.2606	43.3362	43.3362	32.9499	0.695315	17.4815	5.15431	0	10.6281	0	0
DATA	336	4	81		 	66	Structural	0		1	1	DarkCorner	DarkCorner	DarkCorner		11797.6	275.212	7.33586	1	7.335864e+000	7.296915e+000	1	0	64	4.010938e+001	39	9.708640e+000	8.524950e+000	39	1.646154e+001	16	4.860399e+000	4.818450e+000	0	0	0	0	0	0	0	-5.09571	5.05878	0	0.00985918	1	0	45.2051	4.8604	1	0	45.2051	46.1809	46.1809	32.6747	0.693277	16.4615	4.8604	0	10.6714	0	0
DATA	337	4	82		 	66	Structural	0		1	1	DarkCorner	DarkCorner	DarkCorner		11822.4	274.596	7.35498	1	7.354982e+000	7.315931e+000	2	0	62	4.170968e+001	41.5	1.073586e+001	1.037820e+001	27	1.903704e+001	19	5.019052e+000	4.447800e+000	0	0	0	0	0	0	0	-3.42135	5.05878	0	0.0810095	1	0	45.131	5.01905	1	0	45.131	57.8122	57.8122	34.275	0.691475	19.037	5.01905	0	12.5879	0	0
DATA	338	4	83		 	66	Structural	0		1	1	DarkCorner	DarkCorner	DarkCorner		11847.5	274.648	7.37145	0	7.371451e+000	7.332312e+000	0	0	66	3.951515e+001	39.5	1.176205e+001	1.111950e+001	40	1.755000e+001	18	5.118844e+000	5.374425e+000	0	0	0	0	0	0	0	-5.54466	5.05878	0	0.00508412	1	0	45.0598	5.11884	1	0	45.0598	65	65	32.0805	0.68993	17.55	5.11884	0	10.7113	0	0
DATA	339	4	84		 	66	Structural	0		1	1	DarkCorner	DarkCorner	DarkCorner		11873	275.325	7.38512	1	7.385117e+000	7.345906e+000	4	3	58	3.765517e+001	37	7.027644e+000	5.930400e+000	41	1.817073e+001	18	4.923934e+000	5.189100e+000	0	0	0	0	0	0	0	-7.35753	5.05878	0	0.000236003	1	0	45.0127	4.92393	1	0	45.0127	48.2044	48.2044	30.2205	0.688654	18.1707	4.92393	0	9.17177	0	0
DATA	340	4	85		 	66	Structural	0		1	1	DarkCorner	DarkCorner	DarkCorner		11898.6	275.2	7.39701	1	7.397010e+000	7.357736e+000	1	0	64	4.034375e+001	41	9.725141e+000	9.080925e+000	380	1.603947e+001	16	4.942521e+000	5.189100e+000	0	0	0	0	0	0	0	-4.60873	5.05878	0	0.0193122	1	0	44.9525	4.94252	1	0	44.9525	48.5334	48.5334	32.9091	0.687546	16.0395	4.94252	0	12.199	0	0
DATA	341	5	1		 	66	Structural	0		1	1	DarkCorner	DarkCorner	DarkCorner		9752.42	282.573	5.5892	1	5.589203e+000	5.559527e+000	0	0	64	4.012500e+001	40	1.083425e+001	1.334340e+001	371	1.630189e+001	16	4.851912e+000	4.447800e+000	0	0	0	0	0	0	0	-5.12908	5.05878	0	0.00939871	1	0	45.2541	4.85191	1	0	45.2541	57.5363	57.5363	32.6903	0.909931	16.3019	4.85191	0	4.51191	0	0
DATA	342	5	2		 	66	Structural	0		1	1	DarkCorner	DarkCorner	DarkCorner		9778.35	283.222	5.64341	1	5.643411e+000	5.613448e+000	0	0	65	3.953846e+001	38	1.037436e+001	1.186080e+001	30	1.693333e+001	15	6.862860e+000	7.227675e+000	0	0	0	0	0	0	0	-5.84529	5.05878	0	0.0031908	1	0	45.3838	6.86286	1	0	45.3838	47.5395	47.5395	32.1038	0.90119	16.9333	6.86286	0	3.75519	0	0
DATA	343	5	3		 	66	Structural	0		1	1	DarkCorner	DarkCorner	DarkCorner		9803.58	283.284	5.69274	1	5.692742e+000	5.662516e+000	2	0	63	4.063492e+001	41	9.695861e+000	9.266250e+000	22	1.631818e+001	14.5	7.272822e+000	7.227675e+000	0	0	0	0	0	0	0	-4.87172	5.05878	0	0.0135131	1	0	45.5066	7.27282	1	0	45.5066	46.5243	46.5243	33.2002	0.893381	16.3182	7.27282	0	4.69872	0	0
DATA	344	5	4		 	66	Structural	0		1	1	DarkCorner	DarkCorner	DarkCorner		9829.07	283.086	5.73932	1	5.739317e+000	5.708844e+000	0	0	67	3.952239e+001	40	9.465020e+000	8.895600e+000	30	1.553333e+001	14	7.205043e+000	7.413000e+000	0	0	0	0	0	0	0	-6.10721	5.05878	0	0.00209603	1	0	45.6296	7.20504	1	0	45.6296	46.8651	46.8651	32.0877	0.886131	15.5333	7.20504	0	3.44073	0	0
DATA	345	5	5		 	66	Structural	0		1	1	DarkCorner	DarkCorner	DarkCorner		9853.7	283.089	5.78128	1	5.781276e+000	5.750580e+000	2	0	64	4.000000e+001	41	1.007433e+001	1.130482e+001	30	1.523333e+001	15	4.854314e+000	5.003775e+000	0	0	0	0	0	0	0	-5.73933	5.05878	0	0.00376783	1	0	45.7393	4.85431	1	0	45.7393	42.2201	42.2201	32.5653	0.8797	15.2333	4.85431	0	3.78115	0	0
DATA	346	5	6		 	66	Structural	0		1	1	DarkCorner	DarkCorner	DarkCorner		9879.84	283.194	5.82266	1	5.822661e+000	5.791746e+000	0	0	66	4.024242e+001	38	1.010569e+001	1.223145e+001	35	1.580000e+001	16	4.107382e+000	2.965200e+000	0	0	0	0	0	0	0	-5.59228	5.05878	0	0.00472807	1	0	45.8347	4.10738	1	0	45.8347	45.1352	45.1352	32.8078	0.873447	15.8	4.10738	0	3.8828	0	0
DATA	347	5	7		 	66	Structural	0		1	1	DarkCorner	DarkCorner	DarkCorner		9904.58	282.573	5.85921	1	5.859208e+000	5.828099e+000	2	0	62	3.882258e+001	38.5	1.059775e+001	1.315807e+001	39	1.751282e+001	16	7.074312e+000	7.413000e+000	0	0	0	0	0	0	0	-7.09776	5.05878	0	0.000380365	1	0	45.9203	7.07431	1	0	45.9203	57.5363	57.5363	31.3879	0.867999	17.5128	7.07431	0	2.34405	0	0
DATA	348	5	8		 	66	Structural	0		1	1	DarkCorner	DarkCorner	DarkCorner		9930.51	282.894	5.89436	1	5.894361e+000	5.863066e+000	2	1	60	3.960000e+001	38.5	8.712352e+000	7.598325e+000	23	1.495652e+001	15	3.710896e+000	2.594550e+000	0	0	0	0	0	0	0	-6.40002	5.05878	0	0.00129002	1	0	46	3.7109	1	0	46	45.4864	45.4864	32.1653	0.862822	14.9565	3.7109	0	2.99129	0	0
DATA	349	5	9		 	66	Structural	0		1	1	DarkCorner	DarkCorner	DarkCorner		9955.42	282.573	5.92576	1	5.925761e+000	5.894299e+000	0	0	64	3.865625e+001	39	8.292699e+000	9.636900e+000	37	1.629730e+001	16	4.496078e+000	3.706500e+000	0	0	0	0	0	0	0	-7.41224	5.05878	0	0.000213106	1	0	46.0685	4.49608	1	0	46.0685	57.5363	57.5363	31.2216	0.85825	16.2973	4.49608	0	1.93582	0	0
DATA	350	5	10	tair|AT3G15070.1|ref|NM_112369|tc|TC284436	at|chr3:5070613-5070554	0		1492	ACGCTGGATTGCATGCACAAATACCATGCAGAATGCTTGAAGAAGTGGTTGGTTATCAAG	263	0	A_84_P18373	AT3G15070	AT3G15070.1	tair|zinc finger (C3HC4-type RING finger) family protein [AT3G15070.1]	9981.17	283.323	0	1	3.058652e+003	3.059225e+002	0	0	65	2.658262e+003	2582	4.492744e+002	4.677603e+002	34	1.779412e+001	17	6.856890e+000	7.227675e+000	0	0	0	0	0	0	0	2612.14	261.263	1	5.80456e-273	1	1	46.1247	6.85689	1	0	46.1247	45.4864	45.4864	2650.83	0.854016	17.7941	6.85689	0	2621.42	0	0
DATA	351	5	11	ta|TA27785_3702	at|chr4:12568474-12568533	0		3005	AACAGCTTCATCGACTTCATAAACTCGATCAGCTTCTTCGCTAAGAAACCGATCGACAAG	265	0	A_84_P730916	TA27785_3702	TA27785_3702	Unknown	10006.8	282.889	0	1	6.070993e+001	8.501107e+000	2	0	64	9.778125e+001	95.5	2.333909e+001	1.927380e+001	30	1.630000e+001	17	4.713517e+000	5.003775e+000	0	0	0	0	0	0	0	51.6097	7.22682	1	1.59904e-054	1	1	46.1715	4.71352	1	0	46.1715	47.5395	47.5395	90.3466	0.850103	16.3	4.71352	0	60.8366	0	0
DATA	352	5	12	tair|AT3G28340.1|ref|NM_113753|ta|TA39080_3702|tc|TC289121	at|chr3:10590725-10590666	0		1064	CCTTGTCCAATTGATTATCTTTGGGCTCCTTATGATCTTCACAAGTCACAGAGGCAGTAT	267	0	A_84_P823733	GATL10	AT3G28340.1	tair|GATL10 (Galacturonosyltransferase-like 10); polygalacturonate 4-alpha-galacturonosyltransferase/ transferase, transferring hexosyl groups [AT3G28340.1]	10032	283.385	0	1	1.349646e+003	1.350968e+002	1	0	64	1.188938e+003	1155.5	2.790097e+002	3.237628e+002	35	1.760000e+001	17	5.847071e+000	5.930400e+000	0	0	0	0	0	0	0	1142.73	114.384	1	6.18282e-226	1	1	46.2122	5.84707	1	0	46.2122	45.4864	45.4864	1181.5	0.846685	17.6	5.84707	0	1151.89	0	0
DATA	353	5	13	tair|AT1G18410.1|ref|NM_101699|tc|NP184582	at|chr1:6336979-6336920	0		3167	AGGATCCACTGATGCTCCTTGTGCAGCAGAAGGGAGAAAACCTTTAAAGATTTCAGACAA	269	0	A_84_P18086	AT1G18410	AT1G18410.1	tair|kinesin motor protein-related [AT1G18410.1]	10057	282.545	0	1	7.607317e+001	9.687199e+000	2	1	59	1.104068e+002	109	2.510812e+001	2.779875e+001	35	1.665714e+001	16	5.412094e+000	5.559750e+000	0	0	0	0	0	0	0	64.1659	8.17092	1	2.65781e-065	1	1	46.2409	5.41209	1	0	46.2409	55.8519	55.8519	102.972	0.843476	16.6571	5.41209	0	73.2742	0	0
DATA	354	5	14	ug|CK119463|ta|TA51668_3702|tc|TC293578	unmapped	0		547	TGTGTACCAGAAGACCAATGCCGTGTCTGAGATTAAAAGGGTTGGTAAAGACAGCTTCTG	271	0	A_84_P802323	CK119463	CK119463	ug|212g03.p1 AtM1 Arabidopsis thaliana cDNA clone MPMGp2011G03212 5-PRIME, mRNA sequence [CK119463]	10082.4	282.573	6.05023	1	6.050230e+000	6.018106e+000	2	0	62	4.451613e+001	44	1.201603e+001	1.037820e+001	36	1.708333e+001	16	4.987842e+000	4.633125e+000	0	0	0	0	0	0	0	-1.74769	5.05878	0	0.370706	1	0	46.2638	4.98784	1	0	46.2638	57.5363	57.5363	37.0815	0.840594	17.0833	4.98784	0	7.29473	1	0
DATA	355	5	15	tair|AT3G27999.1|ref|NM_001125251|ug|EF183429|tc|NP301510	at|chr3:10404482-10404541	0		373	CAGATATTTAGCTGCCAAAGACTATAACAGCGTAAACACTAGGGTCAGTGGAACGTTGGA	273	0	A_84_P762818	AT3G27999	AT3G27999.1	tair|enzyme inhibitor/ pectinesterase [AT3G27999.1]	10107.6	282.573	6.06891	1	6.068911e+000	6.036688e+000	2	0	62	4.227419e+001	43	1.205339e+001	1.093418e+001	28	1.914286e+001	16	7.744600e+000	7.968975e+000	0	0	0	0	0	0	0	-4.00923	5.05878	0	0.0413225	1	0	46.2834	7.7446	1	0	46.2834	57.5363	57.5363	34.8395	0.838007	19.1429	7.7446	0	4.97105	1	0
DATA	356	5	16	tair|AT1G22882.1|ref|NM_148482|ta|TA29544_3702|tc|TC282317	at|chr1:8101229-8101288	0		2205	TTTACACTGTAGAGTCATGTTACCAATGGATGAAATATACCTTGTTTTTCAATAACCGGC	275	0	A_84_P540904	AT1G22882	AT1G22882.1	tair|similar to unknown protein [Arabidopsis thaliana] (TAIR:AT1G71360.1); similar to unnamed protein product [Vitis vinifera] (GB:CAO44551.1); contains InterPro domain Sad1/UNC-like, C-terminal (InterPro:IPR012919); contains InterPro domain Galactose-bin	10133.8	283.154	0	1	4.792987e+003	4.793369e+002	0	0	66	4.051515e+003	3894	8.730810e+002	8.919692e+002	32	1.812500e+001	16.5	6.833268e+000	7.598325e+000	0	0	0	0	0	0	0	4005.22	400.554	1	2.8015e-297	1	1	46.2974	6.83327	1	0	46.2974	45.835	45.835	4044.08	0.835641	18.125	6.83327	0	4014.13	0	0
DATA	357	5	17	tair|AT4G04293.1|ta|TA47282_3702|tc|TC300138	at|chr4:2077119-2077178	0		289	TCGTTGGAGCCTTATCAAGAAATGACGACTACTTCACCCAACGTGTTGACGAAACAAATA	277	0	A_84_P763873	AT4G04293	AT4G04293.1	tair|transposable element gene [AT4G04293.1]	10158.6	282.573	0	0	1.888580e+001	6.356469e+000	3	1	60	6.205000e+001	61	1.278694e+001	9.822225e+000	35	1.885714e+001	18	6.765583e+000	6.671700e+000	0	0	0	0	0	0	0	15.7411	5.29803	1	3.53043e-013	1	0	46.3089	6.76558	1	0	46.3089	65	65	54.6153	0.833486	18.8571	6.76558	0	24.599	0	0
DATA	358	5	18	tair|AT4G24990.1|ref|NM_118631|ug|AK227315|ta|TA28118_3702	at|chr4:12850710-12849983	0		585	ACAGAGAAGAAGGTTGATAAAGCACCAAAGGCAGTAATCTGCACATGCACCATTTTGTGA	279	0	A_84_P15730	ATGP4	AT4G24990.1	tair|ATGP4 (Arabidopsis thaliana geranylgeranylated protein) [AT4G24990.1]	10184.1	283.224	0	1	8.605588e+003	8.605803e+002	0	0	66	7.202955e+003	7018	1.532803e+003	1.533379e+003	27	1.596296e+001	15	4.071302e+000	4.077150e+000	0	0	0	0	0	0	0	7156.65	715.683	1	0	1	1	46.3018	4.0713	1	0	46.3018	45.835	45.835	7195.52	0.831629	15.963	4.0713	0	7165.43	0	0
DATA	359	5	19	tc|NP221272	at|chr1:13148189-13148130	0		37	TGGTCGGGGCGTTACACTTTACCACTCGACAAAAGAAATTTGGTTATTCTCTGATCCTTA	281	0	A_84_P840368	NP221272	NP221272	tc|GB|AC007887.9|AAF79352.1 F15O4.24 [NP221272]	10209.4	282.573	6.12896	1	6.128960e+000	6.096418e+000	2	0	62	4.522581e+001	44.5	1.034237e+001	1.037820e+001	35	1.760000e+001	17	4.924130e+000	5.189100e+000	0	0	0	0	0	0	0	-1.07336	5.05878	0	0.58212	1	0	46.2992	4.92413	1	0	46.2992	57.5363	57.5363	37.7911	0.829796	17.6	4.92413	0	7.65105	1	0
DATA	360	5	20	tair|AT3G22170.2|tair|AT3G22170.1|ref|NM_001125201|ref|NM_113114	at|chr3:7824663-7824604	0		1105	TTATGCAGTAGATCTGGGCGATGATCAGCGAGTGAAGAATGTATTTTGGGTAGATGCAAA	283	0	A_84_P838385	FHY3	AT3G22170.2	tair|FHY3 (FAR-RED ELONGATED HYPOCOTYLS 3) [AT3G22170.2]	10235.1	283.227	0	1	4.389967e+002	4.432249e+001	2	0	64	4.099219e+002	391	8.323162e+001	8.617612e+001	33	1.869697e+001	18	5.514100e+000	5.189100e+000	0	0	0	0	0	0	0	363.615	36.7117	1	6.9597e-161	1	1	46.3074	5.5141	1	0	46.3074	45.835	45.835	402.487	0.828285	18.697	5.5141	0	372.286	0	0
DATA	361	5	21	tair|AT2G17190.1|ref|NM_127273|ta|TA31451_3702|tc|TC307027	at|chr2:7486292-7485844	0		1538	CAAATGATGTCTCTACAACAATCACTTTTCTCTCAGAATAGGAACACGGCTGGCCAGGAT	285	0	A_84_P16305	AT2G17190	AT2G17190.1	tair|ubiquitin family protein [AT2G17190.1]	10260.4	283.281	0	1	4.771168e+003	4.771560e+002	0	0	65	3.991431e+003	3819	8.492158e+002	9.384858e+002	28	1.660714e+001	16.5	4.732389e+000	3.335850e+000	0	0	0	0	0	0	0	3945.08	394.541	1	2.03266e-296	1	1	46.3501	4.73239	1	0	46.3501	44.7812	44.7812	3984	0.826858	16.6071	4.73239	0	3953.75	0	0
DATA	362	5	22	tair|AT2G23100.1|ref|NM_127874|ta|TA53462_3702	at|chr2:9845930-9845871	0		886	GGGTTGTCTCTCAATGACGCTCATGATCCAGTTTACGCTTGTCTTCCTTGTAACTACATG	287	0	A_84_P838344	AT2G23100	AT2G23100.1	tair|DC1 domain-containing protein [AT2G23100.1]	10285.8	282.829	0	1	7.078680e+001	9.362959e+000	3	0	62	1.048065e+002	101.5	2.072445e+001	1.760587e+001	38	1.747368e+001	18	5.693699e+000	4.447800e+000	0	0	0	0	0	0	0	58.4321	7.7288	1	1.35511e-060	1	1	46.3744	5.6937	1	0	46.3744	46.8651	46.8651	97.3718	0.825466	17.4737	5.6937	0	67.0872	0	0
DATA	363	5	23	tair|AT5G08530.1|ref|NM_120938|ta|TA30375_3702|ta|TA30376_3702	at|chr5:2761776-2761299	0		100	AAAGACCAGTATCTCTCTGAAAGACTACTTCTAGGAAATTTTCGTCTCCATGGCACCCGT	289	0	A_84_P813705	CI51	AT5G08530.1	tair|CI51 (51 KDA SUBUNIT OF COMPLEX I); NADH dehydrogenase (ubiquinone) [AT5G08530.1]	10311	282.922	0	1	1.007525e+002	1.179730e+001	1	1	67	1.294179e+002	127	2.995712e+001	3.002265e+001	41	1.746341e+001	18	4.743931e+000	3.706500e+000	0	0	0	0	0	0	0	83.0482	9.72427	1	9.9915e-079	1	1	46.3697	4.74393	1	0	46.3697	45.835	45.835	121.983	0.824279	17.4634	4.74393	0	91.6626	0	0
DATA	364	5	24	ta|TA26934_3702	at|chr2:013380352-013380303	0		325	ATAACGGGAGTTTGAAAGCTCCCTAAATGGCTTGAGTATCTCTTAGCCTATTGTGCCTTC	291	0	A_84_P807436	TA26934_3702	TA26934_3702	Unknown	10337	283.066	0	1	3.894846e+003	3.895331e+002	0	2	67	3.252463e+003	3220	4.779109e+002	4.151280e+002	31	1.770968e+001	17	5.080640e+000	4.077150e+000	0	0	0	0	0	0	0	3206.06	320.646	1	1.28425e-284	1	1	46.4034	5.08064	1	0	46.4034	44.0646	44.0646	3245.03	0.823154	17.7097	5.08064	0	3214.68	0	0
DATA	365	5	25	tair|AT3G03680.1|ref|NM_111239|ta|TA49626_3702|tc|TC309536	at|chr3:910585-910644	0		3078	TTTTTACTACATTCGACATCCGAGGTTTAGAGACGATATGCCTTCCGTTCCGGTCAACTT	293	0	A_84_P14519	AT3G03680	AT3G03680.1	tair|C2 domain-containing protein [AT3G03680.1]	10361.6	282.573	0	1	3.763424e+003	3.763927e+002	0	2	62	3.140161e+003	3008	6.871122e+002	6.217654e+002	35	1.954286e+001	17	7.670965e+000	7.413000e+000	0	0	0	0	0	0	0	3093.75	309.416	1	1.37198e-282	1	1	46.416	7.67096	1	0	46.416	57.5363	57.5363	3132.73	0.822056	19.5429	7.67096	0	3102.36	0	0
DATA	366	5	26	tair|AT4G39020.1|ref|NM_120062|tc|TC299446	at|chr4:18184040-18184232	0		348	TTTGAGCTCAGCTTATCAGTTGGAGACTATGTTGTTATCAGAGAGGTAGTGAGTAGCGTG	295	0	A_84_P586800	AT4G39020	AT4G39020.1	tair|SH3 domain-containing protein [AT4G39020.1]	10387.3	282.5	6.19433	1	6.194332e+000	6.161444e+000	0	0	66	4.460606e+001	44	1.171965e+001	1.186080e+001	36	1.950000e+001	18	6.208289e+000	6.115725e+000	0	0	0	0	0	0	0	-1.84849	5.05878	0	0.343839	1	0	46.4545	6.20829	1	0	46.4545	57.5363	57.5363	37.1714	0.821039	19.5	6.20829	0	6.78543	1	0
DATA	367	5	27	tair|AT4G24060.1|ref|NM_118538|ug|AY037220|ta|TA39071_3702	at|chr4:12505314-12505373	0		1103	GCAACAATTAATGTCGACATTAATGAACATCAGAAGCGAGGAAGCGGTAGTGATGCAGCT	297	0	A_84_P13835	AT4G24060	AT4G24060.1	tair|Dof-type zinc finger domain-containing protein [AT4G24060.1]	10413	283.226	0	1	2.065914e+003	2.066835e+002	0	0	65	1.740969e+003	1666	3.346935e+002	3.647196e+002	37	1.767568e+001	18	5.826444e+000	5.189100e+000	0	0	0	0	0	0	0	1694.49	169.525	1	2.41639e-248	1	1	46.4753	5.82644	1	0	46.4753	45.4864	45.4864	1733.53	0.820215	17.6757	5.82644	0	1703.13	0	0
DATA	368	5	28	tair|AT4G27860.1|ref|NM_118924|ta|TA39279_3702|tc|TC282633	at|chr4:13876187-13876246	0		1787	AGTCAATGGCTTGAGAAAAGCGGGTTTTATGATGATTCTCCAGAAACTCAACGAGTTTGA	299	0	A_84_P823905	AT4G27860	AT4G27860.1	tair|integral membrane family protein [AT4G27860.1]	10438	283.254	0	1	4.887683e+003	4.888073e+002	0	1	64	4.051094e+003	3909.5	8.906304e+002	9.156908e+002	38	1.976316e+001	20.5	4.652429e+000	5.003775e+000	0	0	0	0	0	0	0	4004.59	400.491	1	2.85946e-297	1	1	46.5021	4.65243	1	0	46.5021	46.1809	46.1809	4043.66	0.819323	19.7632	4.65243	0	4013.25	0	0
DATA	369	5	29	tair|AT4G36770.1|ref|NM_119841|ta|TA32672_3702|tc|TC286168	at|chr4:17330288-17330229	0		1342	GAACTGAAGAAGACAGCAGAAGAAGCTCTCAACATGACTCACATTCCATCTGCTTACTTC	301	0	A_84_P19592	AT4G36770	AT4G36770.1	tair|UDP-glucoronosyl/UDP-glucosyl transferase family protein [AT4G36770.1]	10463.8	282.912	0	1	5.172033e+002	5.208844e+001	0	0	66	4.697879e+002	463.5	1.079156e+002	1.228705e+002	39	1.643590e+001	16	4.778212e+000	4.818450e+000	0	0	0	0	0	0	0	423.253	42.6265	1	1.69687e-169	1	1	46.535	4.77821	1	0	46.535	46.5243	46.5243	462.353	0.818349	16.4359	4.77821	0	431.945	0	0
DATA	370	5	30	ta|CF651583|tc|TC313423	unmapped	0		306	TACCTGCAATCAAGTCTATAGAAAGCTTGCGACGCTATAGAGGAGCAAGCTGTTTCATTT	303	0	A_84_P861499	CF651583	CF651583	tc|Q2V3J4_ARATH (Q2V3J4) Protein At4g13640, partial (65%) [TC313423]	10488.6	282.573	6.22178	1	6.221777e+000	6.188743e+000	0	0	64	4.223438e+001	42	1.260227e+001	1.223145e+001	38	1.557895e+001	15	3.767798e+000	2.223900e+000	0	0	0	0	0	0	0	-4.3532	5.05878	0	0.0269525	1	0	46.5876	3.7678	1	0	46.5876	57.5363	57.5363	34.7997	0.817417	15.5789	3.7678	0	4.4018	1	0
DATA	371	5	31	tair|AT3G56490.1|ref|NM_115507|ta|TA26101_3702|ta|TA26727_3702	at|chr3:20953202-20953616	0		161	AGAGATTCCATCCACCGTGGTTTTTGAGGATGACAAGGTCTTAGCTTTTAGGGACATAAC	305	0	A_84_P805641	AT3G56490	AT3G56490.1	tair|zinc-binding protein, putative / protein kinase C inhibitor, putative [AT3G56490.1]	10514.7	283.167	0	1	6.676432e+003	6.676719e+002	0	0	65	5.498677e+003	5269	1.151432e+003	1.066731e+003	31	1.712903e+001	16	5.596082e+000	5.559750e+000	0	0	0	0	0	0	0	5452.05	545.228	1	7.98912e-315	1	1	46.629	5.59608	1	0	46.629	45.835	45.835	5491.24	0.816611	17.129	5.59608	0	5460.85	0	0
DATA	372	5	32	tair|AT5G16230.1|ref|NM_121628|ta|TA44170_3702|tc|TC287964	at|chr5:5305877-5305936	0		1181	ATAGGGTCAAACTTGTGTCAAAACCTTCTGTTTCGTTTAGCTGGGTTTTTGGTAGAGATG	307	0	A_84_P23583	AT5G16230	AT5G16230.1	tair|acyl-(acyl-carrier-protein) desaturase, putative / stearoyl-ACP desaturase, putative [AT5G16230.1]	10539.8	283.185	0	1	1.812114e+003	1.813175e+002	3	0	63	1.524841e+003	1491	3.298756e+002	3.195003e+002	37	1.818919e+001	18	5.015741e+000	6.671700e+000	0	0	0	0	0	0	0	1478.17	147.903	1	1.41944e-240	1	1	46.6747	5.01574	1	0	46.6747	45.4864	45.4864	1517.41	0.815714	18.1892	5.01574	0	1487.03	0	0
DATA	373	5	33	ug|CB257190	unmapped	0		276	TTGGACTTTCAGTTGATCCCGAAACATTCCCAGGGAACCGGGACCTAAAATTTTTCCACA	309	0	A_84_P801706	CAB3	CB257190	ug|41-E012738-027-002-A20-T7R MPIZ-ADIS-027 Arabidopsis thaliana cDNA clone MPIZp772A202Q 5-PRIME, mRNA sequence [CB257190]	10565.3	283.177	0	1	3.856106e+003	3.856606e+002	0	4	61	3.188541e+003	3198	1.842445e+002	1.593795e+002	29	1.603448e+001	15	5.512860e+000	4.447800e+000	0	0	0	0	0	0	0	3141.83	314.224	1	1.8192e-283	1	1	46.7079	5.51286	1	0	46.7079	44.7812	44.7812	3181.11	0.814768	16.0345	5.51286	0	3150.76	0	0
DATA	374	5	34	tair|AT3G19590.1|ref|NM_112849|ta|TA36115_3702|tc|TC286706	at|chr3:6808314-6808373	0		1123	TGTAAGAAGCGTGAATGAAATCGAAGTGAAACCAAAACCGAAAGTATACCCGAATCCTGC	311	0	A_84_P22165	AT3G19590	AT3G19590.1	tair|WD-40 repeat family protein / mitotic checkpoint protein, putative [AT3G19590.1]	10590.4	282.573	0	1	3.003466e+003	3.004110e+002	0	0	64	2.490578e+003	2375	5.867656e+002	6.112018e+002	36	1.777778e+001	17	6.676659e+000	7.042350e+000	0	0	0	0	0	0	0	2443.85	244.437	1	3.56641e-269	1	1	46.7305	6.67666	1	0	46.7305	57.5363	57.5363	2483.14	0.813676	17.7778	6.67666	0	2452.83	0	0
DATA	375	5	35	tair|AT1G65430.1|ref|NM_105217|ta|TA41101_3702|ta|AA713270	at|chr1:24304893-24304834	0		1715	GAATATTGCACTTACGTAAATCCAAGGTCGACCACCATTTGCCAAATGTGTGAACATGGC	313	0	A_84_P825359	AT1G65430	AT1G65430.1	tair|zinc finger protein-related [AT1G65430.1]	10616	282.861	0	1	6.181268e+003	6.181581e+002	0	0	66	5.070288e+003	4825.5	9.445515e+002	9.143936e+002	38	1.686842e+001	15.5	5.714709e+000	5.559750e+000	0	0	0	0	0	0	0	5023.54	502.38	1	3.62605e-310	1	1	46.7474	5.71471	1	0	46.7474	46.8651	46.8651	5062.85	0.812704	16.8684	5.71471	0	5032.57	0	0
DATA	376	5	36	tair|AT2G37925.1|ref|NM_179958|ug|AF466372|tc|NP432021	at|chr2:15877363-15877304	0		412	GGCGTTTAGGAATAGGGATATTCAATAACTTGTGAGTGTAACCAACCAAACCCTATGAGA	315	0	A_84_P602497	COPT4	AT2G37925.1	tair|COPT4 (copper transporter 4); copper ion transmembrane transporter [AT2G37925.1]	10641.5	283.059	0	1	1.653501e+002	1.767067e+001	0	0	63	1.809683e+002	177	3.787670e+001	4.558995e+001	26	1.546154e+001	15	4.216451e+000	5.003775e+000	0	0	0	0	0	0	0	134.208	14.3425	1	7.70352e-105	1	1	46.7607	4.21645	1	0	46.7607	46.8651	46.8651	173.534	0.811657	15.4615	4.21645	0	143.291	0	0
DATA	377	5	37	tair|AT2G37200.1|ref|NM_129276|ta|TA39507_3702|tc|TC295765	at|chr2:15629307-15629248	0		462	TCAACGATCTTGGACAATGTAACGTGAATCACTGCACAAGGTTTGAGACTGCCACAGCAA	317	0	A_84_P132585	AT2G37200	AT2G37200.1	tair|integral membrane protein, putative [AT2G37200.1]	10667.1	282.939	0	1	7.969798e+003	7.970043e+002	0	0	66	6.506121e+003	5984.5	1.450002e+003	1.571741e+003	34	1.855882e+001	19	4.500446e+000	4.447800e+000	0	0	0	0	0	0	0	6459.36	645.956	1	0	1	1	46.762	4.50045	1	0	46.762	46.5243	46.5243	6498.69	0.81048	18.5588	4.50045	0	6468.49	0	0
DATA	378	5	38	tair|AT1G48170.1|ref|NM_103713|tc|NP221695|ta|BE037575	at|chr1:17793093-17793253	0		375	TGCAACATCCCTAAAAACAATCCCTTGCTTGAGGCAAAAGCTGAGAAAGTGTTGATTAGA	319	0	A_84_P840693	AT1G48170	AT1G48170.1	tair|similar to expressed protein [Oryza sativa (japonica cultivar-group)] (GB:ABA95965.1); similar to hypothetical protein OsI_036449 [Oryza sativa (indica cultivar-group)] (GB:EAY82490.1); similar to Os12g0182800 [Oryza sativa (japonica cultivar-group)]	10692.5	282.778	0	1	6.596034e+003	6.596331e+002	0	0	67	5.384448e+003	4928	1.242245e+003	1.363251e+003	29	1.782759e+001	17	5.484191e+000	5.189100e+000	0	0	0	0	0	0	0	5337.71	533.795	1	1.28317e-313	1	1	46.737	5.48419	1	0	46.737	47.8731	47.8731	5377.01	0.80923	17.8276	5.48419	0	5346.88	0	0
DATA	379	5	39	tair|AT2G45190.1|ref|NM_130082|ug|AK228902|ta|TA41697_3702	at|chr2:18636401-18636252	0		595	TCCGCATATAACCGATTCATCAAGGAGGAGATCCAACGTATCAAAGCTGGTAATCCTGAT	321	0	A_84_P224829	AFO	AT2G45190.1	tair|AFO (ABNORMAL FLORAL ORGANS); transcription factor [AT2G45190.1]	10717.9	282.648	0	1	3.633035e+003	3.633574e+002	1	0	64	2.981875e+003	2850.5	6.222447e+002	6.890383e+002	32	1.771875e+001	18.5	6.202156e+000	6.115725e+000	0	0	0	0	0	0	0	2935.18	293.561	1	1.35069e-279	1	1	46.6973	6.20216	1	0	46.6973	47.8731	47.8731	2974.44	0.807913	17.7188	6.20216	0	2944.36	0	0
DATA	380	5	40	tair|AT2G35620.1|ref|NM_129116|ta|AV548454|tc|TC307414	at|chr2:14968450-14968391	0		1831	AGATTGTTGATCTAAGCTGTGAAGGAGTGGAGAGAGAGAGTCTCGACGCACTTCTATCAA	323	0	A_84_P23006	AT2G35620	AT2G35620.1	tair|leucine-rich repeat transmembrane protein kinase, putative [AT2G35620.1]	10743.1	282.932	0	1	2.501003e+003	2.501789e+002	0	0	67	2.064015e+003	1950	4.256017e+002	4.655364e+002	26	1.719231e+001	17	2.466078e+000	2.779875e+000	0	0	0	0	0	0	0	2017.34	201.798	1	2.90225e-258	1	1	46.6732	2.46608	1	0	46.6732	46.8651	46.8651	2056.58	0.806613	17.1923	2.46608	0	2026.56	0	0
DATA	381	5	41	tair|AT4G15735.1|ref|NM_202827|ug|BT014951|ta|TA46945_3702	at|chr4:8963439-8963498	0		293	TGTACCCCTCAGCCCAATAACAAGCGTCTTTGTGAATGTTCAGTTATTTGCACCGATTGT	325	0	A_84_P523670	SCRL10	AT4G15735.1	tair|SCRL10 (SCR-Like 10) [AT4G15735.1]	10768.4	282.076	0	1	1.015000e+001	6.365870e+000	1	0	62	5.480645e+001	56	1.175270e+001	1.093418e+001	33	1.806061e+001	18	5.338184e+000	4.447800e+000	0	0	0	0	0	0	0	8.17046	5.12434	1	4.91287e-005	1	0	46.636	5.33818	1	0	46.636	45.4864	45.4864	47.3718	0.804971	18.0606	5.33818	0	17.4373	0	0
DATA	382	5	42	tair|AT4G19480.1|ref|NM_118068|tc|TC306313	at|chr4:10614976-10614917	0		201	TTCGAGTGTGGTGTATCAGACGCTACGGAAGAAGTGTTCTTGTATATTCTGGGTTTCTTG	327	0	A_84_P553809	AT4G19480	AT4G19480.1	tair|unknown protein [AT4G19480.1]	10793.8	282.829	6.32885	1	6.328852e+000	6.303032e+000	1	0	65	4.912308e+001	48	9.667128e+000	1.037820e+001	32	1.734375e+001	17	5.433524e+000	5.374425e+000	0	0	0	0	0	0	0	2.51615	5.06504	0	0.19822	1	0	46.6069	5.43352	1	0	46.6069	46.5243	46.5243	41.6884	0.803588	17.3438	5.43352	0	11.8218	1	0
DATA	383	5	43	tc|TC304600	at|chr1:2123562-2123503	0		1272	GTTGTTGGTACTCGTCTACTCACAAAAAGGTCTGATGCCTACTCCAGTACTCCAATACCT	329	0	A_84_P850199	TC304600	TC304600	tc|Q9M9Z6_ARATH (Q9M9Z6) F4H5.2 protein, complete [TC304600]	10818.9	282.5	0	0	6.213784e+001	8.854896e+000	2	0	62	9.638710e+001	92.5	2.644968e+001	2.650147e+001	31	1.761290e+001	17	4.071670e+000	3.706500e+000	0	0	0	0	0	0	0	49.8277	7.10066	1	7.62319e-053	1	1	46.5593	4.07167	1	0	46.5593	65	65	88.9524	0.801891	17.6129	4.07167	0	59.1716	0	0
DATA	384	5	44	tc|TC313260	at|chr3:20292961-20292902	0		2311	ACTATATTCTTCTTCTGCGGTTACACGAAAACACACCAAGTTCAGTTTCTTATTGATCGA	331	0	A_84_P71354	TC313260	TC313260	tc|NM_115336 ubiquitin-protein ligase {Arabidopsis thaliana} (exp=-1; wgp=0; cg=0), partial (95%) [TC313260]	10844.9	282.882	0	1	2.578234e+001	6.827474e+000	0	0	67	6.716418e+001	68	1.505203e+001	1.556730e+001	32	1.846875e+001	17.5	4.778881e+000	4.633125e+000	0	0	0	0	0	0	0	20.6309	5.4633	1	2.3992e-019	1	0	46.5333	4.77888	1	0	46.5333	46.8651	46.8651	59.7295	0.800193	18.4688	4.77888	0	30.0349	0	0
DATA	385	5	45	tair|AT3G14420.1|tair|AT3G14420.6|tair|AT3G14420.3|tair|AT3G14420.5	at|chr3:4823885-4823944	0		1214	ACGTCCTTCAGCCAGGTTATAGAGAGGAAAATAACCAACAAGCAGAGAACAGCAGCAACA	333	0	A_84_P167863	AT3G14420	AT3G14420.1	tair|(S)-2-hydroxy-acid oxidase, peroxisomal, putative / glycolate oxidase, putative / short chain alpha-hydroxy acid oxidase, putative [AT3G14420.1]	10869.6	282.573	0	1	2.803529e+005	2.803529e+004	0	4	60	2.238610e+005	224603	2.258331e+004	2.381037e+004	27	2.025926e+001	18	8.895083e+000	1.111950e+001	0	0	0	0	0	0	0	223815	22381.5	1	0	1	1	46.5092	8.89508	1	0	46.5092	57.5363	57.5363	223854	0.798331	20.2593	8.89508	0	223824	0	0
DATA	386	5	46	tair|AT4G17245.1|ref|NM_117830|ug|AY054245|tc|TC309288	at|chr4:9669858-9669916	0		481	TTCACTCACAAAGCTTACCACTAACGAGTACACCTTAGTCAGATGGTAGGCTAGTTCCTG	335	0	A_84_P854609	AT4G17245	AT4G17245.1	tair|zinc finger (C3HC4-type RING finger) family protein [AT4G17245.1]	10895.2	282.897	0	1	1.650472e+004	1.650484e+003	0	0	66	1.319164e+004	12573.5	2.602200e+003	2.853449e+003	25	1.816000e+001	16	6.950300e+000	6.671700e+000	0	0	0	0	0	0	0	13145.1	1314.52	1	0	1	1	46.5137	6.9503	1	0	46.5137	46.5243	46.5243	13184.2	0.796446	18.16	6.9503	0	13154.7	0	0
DATA	387	5	47	tair|AT5G13880.1|ref|NM_121391|ug|AY050319|ta|TA51529_3702	at|chr5:4477456-4477397	0		655	CCTTGTTTTTTGTTTCGGGGTGAAGGACTCAATGATCCATACAGATTTTTGTTTTACGTA	337	0	A_84_P78679	AT5G13880	AT5G13880.1	tair|similar to unknown protein [Arabidopsis thaliana] (TAIR:AT5G47920.1); similar to hypothetical protein [Vitis vinifera] (GB:CAN74736.1) [AT5G13880.1]	10920.8	282.69	0	1	8.740283e+002	8.763454e+001	0	0	64	7.407656e+002	725	1.757816e+002	1.762441e+002	36	1.658333e+001	17	4.765201e+000	4.077150e+000	0	0	0	0	0	0	0	694.273	69.6114	1	1.32674e-197	1	1	46.4926	4.7652	1	0	46.4926	47.5395	47.5395	733.331	0.794337	16.5833	4.7652	0	703.939	0	0
DATA	388	5	48	tair|AT4G15790.1|ref|NM_117670|ug|AY072116|ta|TA40745_3702	at|chr4:8984142-8984201	0		653	TACTAGTATGCTTAATATGTAGTTCCGCGGTTTAGTTGATTCTAATGATGCACCATGACA	339	0	A_84_P296164	AT4G15790	AT4G15790.1	tair|similar to unnamed protein product [Vitis vinifera] (GB:CAO70981.1) [AT4G15790.1]	10946.3	282.956	0	1	8.413687e+003	8.413929e+002	0	0	65	6.712062e+003	6339	1.427110e+003	1.714627e+003	33	1.790909e+001	18	5.558572e+000	5.189100e+000	0	0	0	0	0	0	0	6665.58	666.578	1	0	1	1	46.4771	5.55857	1	0	46.4771	45.835	45.835	6704.63	0.792231	17.9091	5.55857	0	6675.35	0	0
DATA	389	5	49	tair|AT5G61240.1|ref|NM_125517|ta|TA32436_3702|ta|AV518665	at|chr5:24649113-24649172	0		1114	TTCAAGTCAGGCGTGAACCCAATTGGTACCCACAAAGTTTTAGAAGTTTCTGATGCCGAT	341	0	A_84_P23551	AT5G61240	AT5G61240.1	tair|protein binding [AT5G61240.1]	10971.8	282.553	0	1	1.770236e+004	1.770248e+003	0	0	66	1.402930e+004	13088.5	2.985839e+003	3.148301e+003	25	1.920000e+001	20	5.400617e+000	5.930400e+000	0	0	0	0	0	0	0	13982.8	1398.29	1	0	1	1	46.467	5.40062	1	0	46.467	49.5074	49.5074	14021.9	0.789885	19.2	5.40062	0	13992.7	0	0
DATA	390	5	50	tair|AT1G50800.1|ref|NM_103962|tc|NP306366	at|chr1:18830636-18830577	0		624	GCTAGCAAAATAAAGGCGAGATTGGAATCTCCAGTTTCGTATAGATTAATGATCACTTGA	343	0	A_84_P190844	AT1G50800	AT1G50800.1	tair|similar to unknown protein [Arabidopsis thaliana] (TAIR:AT1G50790.1) [AT1G50800.1]	10996.6	282.573	6.45742	0	6.457425e+000	6.423139e+000	1	0	63	4.330159e+001	41	9.506594e+000	1.000755e+001	38	1.681579e+001	16	4.489358e+000	3.706500e+000	0	0	0	0	0	0	0	-3.18069	5.05878	0	0.104504	1	0	46.4823	4.48936	1	0	46.4823	65	65	35.8669	0.787588	16.8158	4.48936	0	6.82984	1	0
DATA	391	5	51	tair|AT3G16360.1|ref|NM_112507|ug|AB041766|tc|NP226519	at|chr3:5555314-5555373	0		334	AAGAAAGAACACTCAACGTTGAGAAAGAAGCTTGAACATTATTTCCAGGCGAGCCAATAA	345	0	A_84_P22136	AHP4	AT3G16360.1	tair|AHP4 (HPT PHOSPHOTRANSMITTER 4); histidine phosphotransfer kinase/ transferase, transferring phosphorus-containing groups [AT3G16360.1]	11022.1	282.5	0	0	3.023799e+002	3.091689e+001	0	1	63	2.838889e+002	291	8.395085e+001	7.931910e+001	28	1.946429e+001	18	5.500721e+000	5.559750e+000	0	0	0	0	0	0	0	237.4	24.273	1	9.05627e-137	1	1	46.4888	5.50072	1	0	46.4888	65	65	276.454	0.785105	19.4643	5.50072	0	247.549	0	0
DATA	392	5	52	ta|BX837570|tc|TC307873	at|chr4:15501687-15501746	0		607	GGGCAATCTTCCCCGCGTTTCCTCCAACAGAATCTCTTCTATTATGAGAAGGATATGTTT	347	0	A_84_P852792	BX837570	BX837570	tc|NM_119358 calcium ion binding {Arabidopsis thaliana} (exp=-1; wgp=0; cg=0), partial (27%) [TC307873]	11048.1	282.657	0	1	5.529894e+002	5.567554e+001	2	0	63	4.792063e+002	478	5.906562e+001	6.041595e+001	46	1.752174e+001	17	4.769063e+000	4.447800e+000	0	0	0	0	0	0	0	432.728	43.5675	1	9.40764e-171	1	1	46.4786	4.76906	1	0	46.4786	45.835	45.835	471.772	0.782524	17.5217	4.76906	0	443.004	0	0
DATA	393	5	53	tair|AT1G80090.1|ref|NM_106658|ta|TA45825_3702|tc|NP159531	at|chr1:30136460-30136519	0		920	TCATTTAGCCACATTGCGTTCGTGGTTGCCGCTAAATGCACTAGAGTTCGTCGAGAAAAT	349	0	A_84_P13419	AT1G80090	AT1G80090.1	tair|CBS domain-containing protein [AT1G80090.1]	11072.9	282.5	0	0	7.824018e+000	6.533410e+000	2	0	62	5.258065e+001	52.5	1.349505e+001	1.297275e+001	37	1.732432e+001	17	4.082851e+000	3.706500e+000	0	0	0	0	0	0	0	6.10201	5.09545	1	0.00211387	1	0	46.4786	4.08285	1	0	46.4786	65	65	45.146	0.779907	17.3243	4.08285	0	16.5182	0	0
DATA	394	5	54	tair|AT4G09610.1|ref|NM_117029|ta|ATU11765|tc|TC310118	at|chr4:6075560-6075404	0		82	TCCGAAGTACACTGGTTCTGTTACTAATCATCGTCTGTCTCACCACTTATGAGCTTCACG	351	0	A_84_P10958	GASA2	AT4G09610.1	tair|GASA2 (GAST1 PROTEIN HOMOLOG 2) [AT4G09610.1]	11098.4	282.573	0	1	6.939883e+000	6.546127e+000	2	0	62	5.190323e+001	48.5	1.305061e+001	1.260210e+001	31	1.925806e+001	19	5.303884e+000	5.930400e+000	0	0	0	0	0	0	0	5.39347	5.08745	1	0.00638313	1	0	46.5098	5.30388	1	0	46.5098	57.5363	57.5363	44.4686	0.77717	19.2581	5.30388	0	15.9885	0	0
DATA	395	5	55	tair|AT3G53232.1|ref|NM_202692|ug|DR202323|ta|TA49811_3702	at|chr3:19742063-19742004	0		338	GTTGGGTCGCCGTTTTTCATTTTTCCCTCTAGTATCAAACTTTTGAACTAGGGTTGATAT	353	0	A_84_P586644	DVL20/RTFL1	AT3G53232.1	tair|DVL20/RTFL1 (ROTUNDIFOLIA 1) [AT3G53232.1]	11123.7	282.5	0	1	3.815443e+002	3.870970e+001	2	0	64	3.419688e+002	328	8.907924e+001	8.691742e+001	30	1.576667e+001	15	3.664210e+000	2.965200e+000	0	0	0	0	0	0	0	295.447	29.9746	1	3.97692e-149	1	1	46.5219	3.66421	1	0	46.5219	57.5363	57.5363	334.534	0.774345	15.7667	3.66421	0	306.208	0	0
DATA	396	5	56	tair|AT4G29700.1|ref|NM_119115|ta|TA37022_3702|ta|AV440020	at|chr4:14544101-14544042	0		1043	TTGAAAGTTTACTTGAAGGAGAAGCTACCAGAGAGACTGCATTTTTCAGAGAGTTATCGG	355	0	A_84_P16698	AT4G29700	AT4G29700.1	tair|type I phosphodiesterase/nucleotide pyrophosphatase family protein [AT4G29700.1]	11149.4	282.913	0	1	2.579678e+003	2.580511e+002	0	0	63	2.036667e+003	1913	4.482630e+002	5.059372e+002	34	1.711765e+001	16.5	4.463758e+000	3.521175e+000	0	0	0	0	0	0	0	1990.16	199.081	1	1.71514e-257	1	1	46.5023	4.46376	1	0	46.5023	47.5395	47.5395	2029.23	0.771478	17.1176	4.46376	0	2001.06	0	0
DATA	397	5	57	tair|AT3G01760.1|ref|NM_111042|tc|NP332318|tc|NP332342	at|chr3:275200-275259	0		1362	GGGGGACTGGCCAAACTAATCTATAATATTCAAAAGGGCACTCTACCTAATTCAAGATGC	357	0	A_84_P21150	AT3G01760	AT3G01760.1	tair|lysine and histidine specific transporter, putative [AT3G01760.1]	11174.9	283.129	0	1	2.560473e+001	7.062896e+000	0	0	67	6.620896e+001	68	1.742128e+001	1.964445e+001	34	1.479412e+001	14.5	4.043546e+000	3.706500e+000	0	0	0	0	0	0	0	19.6779	5.42803	1	3.99998e-018	1	0	46.531	4.04355	1	0	46.531	46.8651	46.8651	58.7743	0.768528	14.7941	4.04355	0	30.7682	0	0
DATA	398	5	58	tair|AT4G08520.1|ref|NM_116921|ug|AY074506|ta|TA36123_3702	at|chr4:5418813-5418872	0		150	CCGATGATTGGGCAACTAATGCTTCCAAGTTAGCTTTTGAAAAATATGTCTTCTCGAAAA	359	0	A_84_P20409	AT4G08520	AT4G08520.1	tair|clathrin adaptor complex small chain family protein [AT4G08520.1]	11199.9	282.5	0	1	2.453425e+003	2.454315e+002	0	0	64	1.924297e+003	1847	4.294614e+002	4.555288e+002	26	1.650000e+001	16	4.235564e+000	5.003775e+000	0	0	0	0	0	0	0	1877.82	187.85	1	3.46555e-254	1	1	46.481	4.23556	1	0	46.481	56.9804	56.9804	1916.86	0.765386	16.5	4.23556	0	1889.03	0	0
DATA	399	5	59	tair|AT1G15520.1|ref|NM_101421|ta|TA51991_3702|tc|TC307764	at|chr1:5332073-5332014	0		4337	TTGCCGCCATGAACGTCATCTTTCCTTTGCTCTTTGCCGTTATCTTTGCTATCGGAATCA	361	0	A_84_P11446	ATPDR12/PDR12	AT1G15520.1	tair|ATPDR12/PDR12 (PLEIOTROPIC DRUG RESISTANCE 12); ATPase, coupled to transmembrane movement of substances [AT1G15520.1]	11225.6	282.761	0	1	1.131153e+002	1.311460e+001	1	0	64	1.326875e+002	133.5	2.855175e+001	3.020797e+001	28	1.621429e+001	15.5	5.072490e+000	4.818450e+000	0	0	0	0	0	0	0	86.2251	9.99695	1	1.00281e-080	1	1	46.4624	5.07249	1	0	46.4624	47.5395	47.5395	125.253	0.762276	16.2143	5.07249	0	97.5993	0	0
DATA	400	5	60	tair|AT1G76820.1|ref|NM_106332|ta|TA42658_3702|tc|TC292666	at|chr1:28843215-28843274	0		659	CATAAGAAGAAGAACAAGAGTGGAAGGACACTTCAGGAAGATGATGATTTGGACAAGCTT	363	0	A_84_P87569	AT1G76820	AT1G76820.1	tair|similar to eukaryotic translation initiation factor 2 family protein / eIF-2 family protein [Arabidopsis thaliana] (TAIR:AT1G76810.1) [AT1G76820.1]	11250.6	282.427	0	1	6.959920e+002	6.991754e+001	0	0	64	5.747344e+002	543	1.345347e+002	1.493720e+002	33	1.693939e+001	17	5.402195e+000	5.930400e+000	0	0	0	0	0	0	0	528.31	53.0727	1	4.40235e-182	1	1	46.4239	5.4022	1	0	46.4239	57.5363	57.5363	567.3	0.759075	16.9394	5.4022	0	539.831	0	0
DATA	401	5	61	tair|AT1G75600.1|ref|NM_106212|tc|NP227902|ta|DR232283	at|chr1:28395013-28395072	0		389	TGGTTGGTTTGTTTGAAGATACAAATCTGTGTGCCATTCATGCCAAGAGGGTTACGATCA	365	0	A_84_P252955	AT1G75600	AT1G75600.1	tair|histone H3.2, putative [AT1G75600.1]	11276.3	282.873	0	1	3.155928e+003	3.156638e+002	0	6	59	2.431949e+003	2414	3.024447e+002	3.506349e+002	32	1.675000e+001	16.5	5.797664e+000	5.930400e+000	0	0	0	0	0	0	0	2385.51	238.604	1	8.448e-268	1	1	46.4421	5.79766	1	0	46.4421	42.2201	42.2201	2424.51	0.755881	16.75	5.79766	0	2397.23	0	0
DATA	402	5	62	tair|AT1G51820.1|ref|NM_104062|tc|NP232362|tc|NP306444	at|chr1:19241341-19241282	0		2392	CAAAAGGAGACATCCAAAGCATTATGGATCCAAGTCTCAATGAAGATTATGATTCCGGTT	367	0	A_84_P13200	AT1G51820	AT1G51820.1	tair|leucine-rich repeat protein kinase, putative [AT1G51820.1]	11301.5	282.5	0	1	1.142174e+002	1.325304e+001	1	1	66	1.323636e+002	131.5	3.034197e+001	3.039330e+001	27	1.770370e+001	19	4.026975e+000	4.818450e+000	0	0	0	0	0	0	0	85.9553	9.97369	1	1.47364e-080	1	1	46.4083	4.02697	1	0	46.4083	57.5363	57.5363	124.929	0.752559	17.7037	4.02697	0	97.8439	0	0
DATA	403	5	63	tair|AT4G12730.1|ref|NM_117342|ug|AK230362|ta|TA30114_3702	at|chr4:7492351-7492292	0		522	TCACTACGTGAAATCCGTCTTTGAAAAGCCTTACAACATCTCTGTTCTTCACATCAGCCA	369	0	A_84_P859502	FLA2	AT4G12730.1	tair|FLA2 [AT4G12730.1]	11326.7	282.5	0	1	9.818255e+002	9.841442e+001	0	3	63	7.820000e+002	753	1.833543e+002	1.749468e+002	28	1.739286e+001	17	4.548824e+000	4.447800e+000	0	0	0	0	0	0	0	735.656	73.7393	1	6.79303e-201	1	1	46.3444	4.54882	1	0	46.3444	57.5363	57.5363	774.565	0.749273	17.3929	4.54882	0	747.679	0	0
DATA	404	5	64	tc|NP043841	at|chr5:9489305-9489162	0		690	GAGAGGGAGAAAGAGATACAACAGGCAAGTGCTTGCACTACGTCTTTGTTCTTAGTTGTT	371	0	A_84_P839233	NP043841	NP043841	tc|GB|AF007270.1|AAB61065.1 contains similarity to syntaxin [NP043841]	11352.4	282.427	6.8186	1	6.818599e+000	6.790387e+000	0	0	64	4.875000e+001	47	1.394547e+001	1.389937e+001	28	1.503571e+001	15.5	4.238118e+000	4.633125e+000	0	0	0	0	0	0	0	2.45638	5.06474	0	0.209022	1	0	46.2936	4.23812	1	0	46.2936	57.5363	57.5363	41.3153	0.74587	15.0357	4.23812	0	14.6399	1	0
DATA	405	5	65	tc|NP453501	unmapped	0		642	GCTTCAATTTCGATAACCCTTTTGTTGGTTTACCATCTGATTTCTGCTCTGGTAGTTTAG	373	0	A_84_P15403	NP453501	NP453501	tc|GB|AC007018.7|AAD29065.1 putative Ta11-like non-LTR retroelement protein [Arabidopsis thaliana] [NP453501]	11378.2	282.441	0	1	2.761469e+001	7.351833e+000	3	0	61	6.672131e+001	67	1.522293e+001	1.482600e+001	32	1.631250e+001	17	5.038161e+000	4.633125e+000	0	0	0	0	0	0	0	20.503	5.45848	1	3.50217e-019	1	0	46.2184	5.03816	1	0	46.2184	46.8651	46.8651	59.2866	0.742465	16.3125	5.03816	0	32.8267	0	0
DATA	406	5	66	tair|AT1G42350.1|tc|NP173340	unmapped	0		166	TACATTCCAGAGGGAGTAGCAGAAGATGGGGAATTGATGCGTGTTTCATTTCGCCTCATA	375	0	A_84_P839714	AT1G42350	AT1G42350.1	tair|transposable element gene [AT1G42350.1]	11403.1	282.5	6.88044	1	6.880442e+000	6.850697e+000	2	0	62	4.841935e+001	49	1.258486e+001	1.260210e+001	41	1.758537e+001	17	5.074326e+000	5.189100e+000	0	0	0	0	0	0	0	2.25352	5.0638	0	0.248884	1	0	46.1658	5.07433	1	0	46.1658	56.9804	56.9804	40.9847	0.739166	17.5854	5.07433	0	14.7389	1	0
DATA	407	5	67	tair|AT1G49590.1|ref|NM_103847|ug|BX816601|ta|TA40258_3702	at|chr1:18359989-18360048	0		851	AAGCTGCATTGAAGGCAAGAGAAGCTGCTAGGAAACGAGTTGAAGATAGAGAAAAACCAT	377	0	A_84_P17756	AT1G49590	AT1G49590.1	tair|formin-binding protein-related [AT1G49590.1]	11428.9	282.611	0	1	4.261584e+003	4.262139e+002	0	0	64	3.181609e+003	3064	6.769188e+002	8.009747e+002	30	1.796667e+001	17.5	4.824387e+000	5.745075e+000	0	0	0	0	0	0	0	3135.49	313.59	1	2.3701e-283	1	1	46.1147	4.82439	1	0	46.1147	48.2044	48.2044	3174.17	0.735758	17.9667	4.82439	0	3148.16	0	0
DATA	408	5	68	tair|AT1G22882.1|ref|NM_148482|ta|TA29550_3702|ta|TA29544_3702	at|chr1:8101134-8101193	0		2110	AGAGAAGACCGGTAGTGGGGCTTGGCTCTTGTTATTGATTAGCTCAACATTCATTATGTT	379	0	A_84_P812434	AT1G22882	AT1G22882.1	tair|similar to unknown protein [Arabidopsis thaliana] (TAIR:AT1G71360.1); similar to unnamed protein product [Vitis vinifera] (GB:CAO44551.1); contains InterPro domain Sad1/UNC-like, C-terminal (InterPro:IPR012919); contains InterPro domain Galactose-bin	11453.7	282.5	0	1	1.114603e+004	1.114625e+003	0	1	65	8.210185e+003	7777	1.985999e+003	2.377349e+003	27	1.711111e+001	16	6.040462e+000	5.930400e+000	0	0	0	0	0	0	0	8164.13	816.429	1	0	1	1	46.0539	6.04046	1	0	46.0539	57.5363	57.5363	8202.75	0.73247	17.1111	6.04046	0	8176.96	0	0
DATA	409	5	69	tair|AT1G69526.1|tair|AT1G69526.2|ref|NM_105621|ref|NM_001036179	at|chr1:26136565-26136624	0		1134	AGACCTCATGTCTATGGAGCAGCATACAAGTAAGGTTTCTTGCTTACTACAAAGAGTCAA	381	0	A_84_P587219	AT1G69526	AT1G69526.1	tair|UbiE/COQ5 methyltransferase family protein [AT1G69526.1]	11479.7	282.9	0	1	3.270720e+003	3.271456e+002	1	0	65	2.430738e+003	2387	4.589455e+002	4.381083e+002	33	1.751515e+001	16	6.442637e+000	7.413000e+000	0	0	0	0	0	0	0	2384.74	238.528	1	8.81126e-268	1	1	45.998	6.44264	1	0	45.998	47.2035	47.2035	2423.3	0.729118	17.5152	6.44264	0	2397.75	0	0
DATA	410	5	70	tair|AT3G47840.1|ref|NM_114654|tc|NP034728	at|chr3:17664791-17664850	0		1894	AAGCTGCAAATGTAAGAAAGAATATGAAAGCAAAAGGCGTGATCAAAGAGCCCGGATGGT	383	0	A_84_P524463	AT3G47840	AT3G47840.1	tair|pentatricopeptide (PPR) repeat-containing protein [AT3G47840.1]	11504.6	282.427	0	1	2.215552e+002	2.322599e+001	0	0	64	2.067344e+002	202.5	4.496603e+001	4.688723e+001	29	1.848276e+001	18	5.409124e+000	5.930400e+000	0	0	0	0	0	0	0	160.805	16.8575	1	6.77055e-115	1	1	45.9291	5.40912	1	0	45.9291	57.5363	57.5363	199.3	0.725802	18.4828	5.40912	0	173.987	0	0
DATA	411	5	71	tair|AT5G21990.1|ref|NM_147882|ta|TA35022_3702|ta|DR379561	at|chr5:7276244-7276303	0		1813	AAAGGCGGATTGATCTTTGCAATATTAATGCTCGTTTTAGCAATGGTCCTTCACCGTCTC	385	0	A_84_P242765	AT5G21990	AT5G21990.1	tair|tetratricopeptide repeat (TPR)-containing protein [AT5G21990.1]	11530.2	282.464	0	1	1.516499e+004	1.516516e+003	0	0	65	1.100294e+004	10360	2.340528e+003	2.578983e+003	24	1.666667e+001	18	4.330545e+000	3.891825e+000	0	0	0	0	0	0	0	10957.1	1095.72	1	0	1	1	45.8627	4.33055	1	0	45.8627	47.2035	47.2035	10995.5	0.722524	16.6667	4.33055	0	10970.4	0	0
DATA	412	5	72	tc|TC281983	at|chr4:001652309-001652262	0		2021	CTCTTTTGCTCTTGTTGCGGGTCGTGATGGTTCTCCTGCTCCTGATGCATTAATACATTT	387	0	A_84_P16616	TC281983	TC281983	tc|Q9FN97_ARATH (Q9FN97) Transposon protein-like, partial (33%) [TC281983]	11555.9	282.527	0	1	2.109004e+002	2.223180e+001	0	0	63	1.974921e+002	194	3.593851e+001	3.447045e+001	36	1.725000e+001	17	5.298922e+000	4.633125e+000	0	0	0	0	0	0	0	151.699	15.9912	1	1.20655e-111	1	1	45.7929	5.29892	1	0	45.7929	48.8603	48.8603	190.057	0.719293	17.25	5.29892	0	165.251	0	0
DATA	413	5	73	tair|AT4G23260.1|ref|NM_118455|ta|TA45355_3702|ta|TA45354_3702	at|chr4:12169334-12169275	0		762	ATGGGAAGTGTATCCCTTCTCTGGTGCTATTGATCAGATTAATTTACCAAAGTCACCGCC	389	0	A_84_P828734	AT4G23260	AT4G23260.1	tair|protein kinase [AT4G23260.1]	11580.9	282.789	0	1	1.896506e+002	2.023755e+001	2	1	63	1.815714e+002	185	3.083395e+001	3.372915e+001	37	1.843243e+001	18	5.809669e+000	5.930400e+000	0	0	0	0	0	0	0	135.836	14.495	1	1.65347e-105	1	1	45.7351	5.80967	1	0	45.7351	46.8651	46.8651	174.137	0.716245	18.4324	5.80967	0	149.583	0	0
DATA	414	5	74	tair|AT3G03070.1|ref|NM_111177|ta|TA27499_3702|ta|TA27495_3702	at|chr3:696617-696558	0		402	CAAGATCATCACCATTGAGGCAAATTCTGAAAGTGAATTGCTGGTCTCTCTCCCCTTTTT	391	0	A_84_P808363	AT3G03070	AT3G03070.1	tair|NADH-ubiquinone oxidoreductase-related [AT3G03070.1]	11606.5	282.254	0	1	3.420931e+004	3.420938e+003	0	0	66	2.443961e+004	23803.5	4.245710e+003	4.122555e+003	28	1.846429e+001	18.5	5.087983e+000	5.559750e+000	0	0	0	0	0	0	0	24393.9	2439.4	1	0	1	1	45.6778	5.08798	1	0	45.6778	47.5395	47.5395	24432.2	0.713079	18.4643	5.08798	0	24407.9	0	0
DATA	415	5	75	tair|AT4G16960.1|ref|NM_117799|tc|TC280573	at|chr4:9546436-9546377	0		3051	TCCATGATAACTAAGCGACAAGCTAAAGAAATTCCCATCGCGCATAGGGACGAAGATTCT	393	0	A_84_P15804	AT4G16960	AT4G16960.1	tair|disease resistance protein (TIR-NBS-LRR class), putative [AT4G16960.1]	11631.6	282.427	0	1	8.015223e+002	8.046813e+001	0	0	64	6.148438e+002	619.5	1.164304e+002	1.300982e+002	29	2.013793e+001	22	3.961639e+000	3.706500e+000	0	0	0	0	0	0	0	569.229	57.1472	1	2.54995e-186	1	1	45.615	3.96164	1	0	45.615	57.5363	57.5363	607.409	0.710185	20.1379	3.96164	0	583.396	0	0
DATA	416	5	76	tair|AT3G19480.1|ref|NM_112835|ug|BX824744|ta|TA40315_3702	at|chr3:6754582-6754641	0		1751	CAACCAAGCAAAGAAACTTTGAAGAAAATCGGAGACATTCCTGCCATTGAAGAGTTTGTT	395	0	A_84_P20245	AT3G19480	AT3G19480.1	tair|D-3-phosphoglycerate dehydrogenase, putative / 3-PGDH, putative [AT3G19480.1]	11656.9	282.288	0	1	6.514803e+003	6.515196e+002	1	1	64	4.653563e+003	4602.5	8.073111e+002	9.092044e+002	23	1.830435e+001	18	5.120678e+000	5.189100e+000	0	0	0	0	0	0	0	4608.01	460.829	1	2.96054e-305	1	1	45.5525	5.12068	1	0	45.5525	48.5334	48.5334	4646.13	0.707314	18.3043	5.12068	0	4622.39	0	0
DATA	417	5	77	tair|AT4G29670.1|tair|AT4G29670.2|ref|NM_179138|ref|NM_119112	at|chr4:14535701-14535642	0		926	ATATCGTCATATTTTTGGGTGTAAAAGAATACTTCCTAAAGCCAGTTACGATTCTTCTGC	397	0	A_84_P126561	AT4G29670	AT4G29670.1	tair|thioredoxin family protein [AT4G29670.1]	11682.7	282.254	0	1	1.695508e+004	1.695523e+003	0	0	64	1.199094e+004	11529.5	2.626322e+003	2.533578e+003	32	1.906250e+001	19.5	5.741403e+000	6.671700e+000	0	0	0	0	0	0	0	11945.5	1194.56	1	0	1	1	45.4861	5.7414	1	0	45.4861	47.5395	47.5395	11983.5	0.704535	19.0625	5.7414	0	11960.1	0	0
DATA	418	5	78		 	66	Structural	0		1	1	DarkCorner	DarkCorner	DarkCorner		11708.2	282.776	7.24489	1	7.244892e+000	7.206425e+000	1	0	63	4.531746e+001	48	1.040909e+001	9.636900e+000	35	1.845714e+001	18	5.489792e+000	6.671700e+000	0	0	0	0	1	0	0	-0.100479	5.05878	0	0.958893	1	0	45.4179	5.48979	1	0	45.4179	46.1809	46.1809	37.8828	0.701983	18.4571	5.48979	0	14.7218	0	0
DATA	419	5	79		 	66	Structural	0		1	1	DarkCorner	DarkCorner	DarkCorner		11733.7	282.831	7.27036	1	7.270363e+000	7.231761e+000	1	0	64	3.656250e+001	36	9.266555e+000	1.037820e+001	36	1.755556e+001	18	4.532073e+000	5.189100e+000	0	0	0	0	0	0	0	-8.79422	5.05878	0	1.36812e-005	1	0	45.3567	4.53207	1	0	45.3567	47.5395	47.5395	29.1278	0.699523	17.5556	4.53207	0	6.26271	0	0
DATA	420	5	80		 	66	Structural	0		1	1	DarkCorner	DarkCorner	DarkCorner		11759.5	282.87	7.29455	1	7.294552e+000	7.255822e+000	2	0	62	3.938710e+001	39.5	9.508158e+000	9.451575e+000	28	1.635714e+001	15.5	6.129554e+000	6.115725e+000	0	0	0	0	0	0	0	-5.90894	5.05878	0	0.00288459	1	0	45.296	6.12955	1	0	45.296	47.5395	47.5395	31.9524	0.697204	16.3571	6.12955	0	9.39223	0	0
DATA	421	5	81		 	66	Structural	0		1	1	DarkCorner	DarkCorner	DarkCorner		11784	282.455	7.31652	1	7.316521e+000	7.277674e+000	2	0	60	4.018333e+001	40.5	8.177049e+000	7.042350e+000	36	1.725000e+001	16.5	5.162364e+000	5.189100e+000	0	0	0	0	0	0	0	-5.0491	5.05878	0	0.0105365	1	0	45.2324	5.16236	1	0	45.2324	55.8519	55.8519	32.7487	0.69511	17.25	5.16236	0	10.4904	0	0
DATA	422	5	82		 	66	Structural	0		1	1	DarkCorner	DarkCorner	DarkCorner		11809.9	282.843	7.33686	1	7.336856e+000	7.297901e+000	1	0	65	4.060000e+001	41	1.030898e+001	1.111950e+001	36	1.819444e+001	19	4.603225e+000	4.633125e+000	0	0	0	0	0	0	0	-4.56639	5.05878	0	0.0204281	1	0	45.1664	4.60323	1	0	45.1664	46.8651	46.8651	33.1653	0.693183	18.1944	4.60323	0	11.2222	0	0
DATA	423	5	83		 	66	Structural	0		1	1	DarkCorner	DarkCorner	DarkCorner		11834.7	282.5	7.355	1	7.354999e+000	7.315948e+000	0	0	66	4.212121e+001	43	1.065907e+001	1.093418e+001	37	1.697297e+001	17	4.833256e+000	4.447800e+000	0	0	0	0	0	0	0	-2.97307	5.05878	0	0.128916	1	0	45.0943	4.83326	1	0	45.0943	57.5363	57.5363	34.6865	0.691474	16.973	4.83326	0	13.0581	0	0
DATA	424	5	84		 	66	Structural	0		1	1	DarkCorner	DarkCorner	DarkCorner		11861.1	282.754	7.37133	1	7.371329e+000	7.332191e+000	0	0	66	3.854545e+001	39	9.413872e+000	9.636900e+000	35	1.805714e+001	18	5.201487e+000	5.930400e+000	0	0	0	0	0	0	0	-6.49879	5.05878	0	0.00109118	1	0	45.0442	5.20149	1	0	45.0442	46.1809	46.1809	31.1108	0.689942	18.0571	5.20149	0	9.81787	0	0
DATA	425	5	85		 	66	Structural	0		1	1	DarkCorner	DarkCorner	DarkCorner		11885.9	282.53	7.38461	1	7.384614e+000	7.345406e+000	0	0	63	4.026984e+001	38	1.096947e+001	1.037820e+001	49	1.671429e+001	17	4.966555e+000	5.189100e+000	0	0	0	0	0	0	0	-4.71506	5.05878	0	0.0167446	1	0	44.9849	4.96655	1	0	44.9849	45.1352	45.1352	32.8352	0.6887	16.7143	4.96655	0	11.868	0	0
DATA	426	6	1		 	66	Structural	0		1	1	DarkCorner	DarkCorner	DarkCorner		9765.73	289.62	5.61769	1	5.617693e+000	5.587866e+000	3	0	61	3.934426e+001	40	8.154519e+000	6.671700e+000	44	1.763636e+001	17	5.085734e+000	5.374425e+000	0	0	0	0	0	0	0	-5.97535	5.05878	0	0.00259418	1	0	45.3196	5.08573	1	0	45.3196	47.8731	47.8731	31.9096	0.905316	17.6364	5.08573	0	3.56328	0	0
DATA	427	6	2		 	66	Structural	0		1	1	DarkCorner	DarkCorner	DarkCorner		9790.5	289.648	5.66733	1	5.667330e+000	5.637240e+000	1	0	65	4.055385e+001	39	1.128610e+001	1.408470e+001	22	1.672727e+001	16	5.238882e+000	4.447800e+000	0	0	0	0	0	0	0	-4.89323	5.05878	0	0.0131159	1	0	45.4471	5.23888	1	0	45.4471	57.5363	57.5363	33.1192	0.897387	16.7273	5.23888	0	4.62022	0	0
DATA	428	6	3		 	66	Structural	0		1	1	DarkCorner	DarkCorner	DarkCorner		9815.66	290.141	5.71445	1	5.714454e+000	5.684113e+000	3	0	62	3.951613e+001	39	9.479472e+000	8.710275e+000	22	1.586364e+001	15	7.179969e+000	6.301050e+000	0	0	0	0	0	0	0	-6.05231	5.05878	0	0.00229155	1	0	45.5684	7.17997	1	0	45.5684	45.1352	45.1352	32.0815	0.889987	15.8636	7.17997	0	3.4277	0	0
DATA	429	6	4		 	66	Structural	0		1	1	DarkCorner	DarkCorner	DarkCorner		9841.69	290.153	5.75993	1	5.759930e+000	5.729348e+000	1	0	64	3.595313e+001	36	8.386364e+000	9.080925e+000	23	1.347826e+001	13	4.708499e+000	5.930400e+000	0	0	0	0	0	1	0	-9.73466	5.05878	0	1.77794e-006	1	0	45.6878	4.7085	1	0	45.6878	43.3362	43.3362	28.5185	0.88296	13.4783	4.7085	0	-0.283521	0	0
DATA	430	6	5		 	66	Structural	0		1	1	DarkCorner	DarkCorner	DarkCorner		9866.42	289.677	5.80021	1	5.800212e+000	5.769416e+000	1	0	64	3.843750e+001	39	9.642622e+000	9.266250e+000	43	1.611628e+001	17	4.457254e+000	4.077150e+000	0	0	0	0	0	0	0	-7.35028	5.05878	0	0.000239208	1	0	45.7878	4.45725	1	0	45.7878	45.1352	45.1352	31.0028	0.876828	16.1163	4.45725	0	2.07165	0	0
DATA	431	6	6		 	66	Structural	0		1	1	DarkCorner	DarkCorner	DarkCorner		9891.91	289.614	5.83873	1	5.838731e+000	5.807730e+000	2	0	62	3.701613e+001	36	1.044500e+001	1.093418e+001	33	1.875758e+001	18	6.225102e+000	6.671700e+000	0	0	0	0	0	0	0	-8.86091	5.05878	0	1.18899e-005	1	0	45.877	6.2251	1	0	45.877	57.259	57.259	29.5815	0.871043	18.7576	6.2251	0	0.517814	0	0
DATA	432	6	7		 	66	Structural	0		1	1	DarkCorner	DarkCorner	DarkCorner		9918.2	290.138	5.87522	1	5.875216e+000	5.844022e+000	1	0	65	4.144615e+001	41	9.508271e+000	9.636900e+000	42	1.600000e+001	15	5.341965e+000	4.262475e+000	0	0	0	0	0	0	0	-4.51526	5.05878	0	0.0218507	1	0	45.9614	5.34196	1	0	45.9614	45.835	45.835	34.0115	0.865634	16	5.34196	0	4.81049	0	0
DATA	433	6	8		 	66	Structural	0		1	1	DarkCorner	DarkCorner	DarkCorner		9943.18	290.212	5.90732	1	5.907317e+000	5.875952e+000	3	0	63	3.923810e+001	39	9.528758e+000	1.074885e+001	32	1.468750e+001	14	3.125726e+000	2.409225e+000	0	0	0	0	0	0	0	-6.79724	5.05878	0	0.000650753	1	0	46.0353	3.12573	1	0	46.0353	45.835	45.835	31.8034	0.86093	14.6875	3.12573	0	2.48282	0	0
DATA	434	6	9	tair|AT3G24800.1|ref|NM_113392|ta|TA40421_3702|ta|DR749529	at|chr3:9057690-9057749	0		1264	TCAATTCTATCGGTATCCTTCTCGGACCCGTTATCTCAAATGAAGGCATGGATACAGATG	262	0	A_84_P24044	PRT1	AT3G24800.1	tair|PRT1 (PROTEOLYSIS 1); ubiquitin-protein ligase [AT3G24800.1]	9968.69	290.369	0	1	4.306199e+003	4.306604e+002	0	1	64	3.734609e+003	3544	6.269035e+002	6.979339e+002	33	1.660606e+001	16	5.291145e+000	5.930400e+000	0	0	0	0	0	0	0	3688.51	368.886	1	1.36068e-292	1	1	46.0979	5.29114	1	0	46.0979	45.4864	45.4864	3727.17	0.856559	16.6061	5.29114	0	3697.74	0	0
DATA	435	6	10	tair|AT3G25480.1|ref|NM_113444|ug|AK221606|ta|TA26954_3702	at|chr3:9236907-9236848	0		724	CACCGGTGCATATGTACACTGCGAAAAACGTAAAATCTTCAAACAACAATGAAGCGTCTG	264	0	A_84_P15518	AT3G25480	AT3G25480.1	tair|rhodanese-like domain-containing protein [AT3G25480.1]	9993.94	290.462	0	1	4.028563e+003	4.029000e+002	1	0	62	3.480984e+003	3341	6.156395e+002	6.603130e+002	38	1.671053e+001	17	5.821247e+000	6.486375e+000	0	0	0	0	0	0	0	3434.83	343.521	1	1.53969e-288	1	1	46.1492	5.82125	1	0	46.1492	44.4243	44.4243	3473.55	0.85262	16.7105	5.82125	0	3444	0	0
DATA	436	6	11	tair|AT3G57790.1|ref|NM_115640|ta|TA38332_3702|ta|BP646830	at|chr3:21416427-21416368	0		1703	TTACACGAAATTGTTTGAGTCTGATTACGTTATGGTTGGTGAAAACAACATTGCTTTTGC	266	0	A_84_P88989	AT3G57790	AT3G57790.1	tair|glycoside hydrolase family 28 protein / polygalacturonase (pectinase) family protein [AT3G57790.1]	10019.3	290.313	0	1	3.682141e+003	3.682623e+002	0	0	64	3.172344e+003	2999.5	7.661241e+002	6.960807e+002	26	1.842308e+001	17.5	4.177780e+000	3.521175e+000	0	0	0	0	0	0	0	3126.15	312.656	1	3.50394e-283	1	1	46.1931	4.17778	1	0	46.1931	45.835	45.835	3164.91	0.849003	18.4231	4.17778	0	3135.26	0	0
DATA	437	6	12	tair|ATCG00360.1|tc|TC301824	at|chrC:42643-42584	0		321	ACTCCTGGTAATTATATTGAAGCACAGAATTGGTTGACGATCACGAGGCGCTTCGAATAA	268	0	A_84_P769702	ATCG00360.1	ATCG00360.1	tair|Encodes a protein required for photosystem I assembly and stability. In Chlamydomonas reinhardtii, this protein seems to act as a PSI specific chaperone facilitating the assembly of the complex by interacting with PsaA and PsaD. A loss of function mu	10045.1	290.373	0	1	3.560313e+004	3.560318e+003	0	0	65	3.015558e+004	28722	6.112573e+003	6.485634e+003	24	1.837500e+001	17.5	6.405246e+000	7.598325e+000	0	0	0	0	0	0	0	30109.4	3010.94	1	0	1	1	46.2264	6.40525	1	0	46.2264	48.2044	48.2044	30148.1	0.845694	18.375	6.40525	0	30118.4	0	0
DATA	438	6	13	tair|AT5G50915.2|tair|AT5G50915.1|ref|NM_124470|ref|NM_180832	at|chr5:20728291-20728232	0		740	GGGTTCTCCAGAAGTAGGAACGTCTTTTACCAATGCAATGCCAACAACTACTCCTATCTT	270	0	A_84_P825374	AT5G50915	AT5G50915.2	tair|basic helix-loop-helix (bHLH) family protein [AT5G50915.2]	10070.1	290.328	0	1	5.569604e+003	5.569927e+002	0	0	66	4.740136e+003	4517.5	1.053597e+003	1.116768e+003	35	1.691429e+001	17	4.259049e+000	4.447800e+000	0	0	0	0	0	0	0	4693.88	469.416	1	2.63573e-306	1	1	46.2514	4.25905	1	0	46.2514	45.1352	45.1352	4732.7	0.842768	16.9143	4.25905	0	4702.86	0	0
DATA	439	6	14	tair|AT3G05680.1|ref|NM_111442|ta|TA43709_3702|tc|TC295933	at|chr3:1660702-1660643	0		6279	AAAGCGGTAATCGGTATCGCTTTCTGTTGTTGTTTAGTCATATTCATGTACATTAGCTAG	272	0	A_84_P292924	EMB2016	AT3G05680.1	tair|EMB2016 (EMBRYO DEFECTIVE 2016) [AT3G05680.1]	10095.4	290.299	0	1	8.228429e+003	8.228650e+002	0	0	65	6.958877e+003	6639	1.285927e+003	1.226110e+003	29	1.875862e+001	16	5.834963e+000	5.930400e+000	0	0	0	0	0	0	0	6912.6	691.278	1	0	1	1	46.2775	5.83496	1	0	46.2775	46.1809	46.1809	6951.44	0.840087	18.7586	5.83496	0	6921.52	0	0
DATA	440	6	15	tair|AT3G14310.1|ref|NM_112289|ta|TA30443_3702|ta|TA30445_3702	at|chr3:4772336-4772277	0		1687	GGGGCTTTAAGGTAATTACGGCTGCTGCTGAAGCTCAAAAATATACGGCTGGTCAGTTTA	274	0	A_84_P20232	ATPME3	AT3G14310.1	tair|ATPME3 (Arabidopsis thaliana pectin methylesterase 3) [AT3G14310.1]	10120.5	289.648	0	1	3.508062e+004	3.508068e+003	1	3	62	2.943027e+004	27806	6.751723e+003	7.115553e+003	29	1.889655e+001	16	6.482641e+000	6.671700e+000	0	0	0	0	0	0	0	29384	2938.4	1	0	1	1	46.2909	6.48264	1	0	46.2909	57.5363	57.5363	29422.8	0.837613	18.8966	6.48264	0	29392.8	0	0
DATA	441	6	16	tair|AT1G77630.1|ref|NM_106411|ug|BX817126|ta|TA42171_3702	at|chr1:29180155-29180214	0		1414	CAATTCAATCCCGGGTAATCCAGCTAATGGTCCAGGCGGAAGTATTTCTATAGCTTCTTG	276	0	A_84_P786152	AT1G77630	AT1G77630.1	tair|peptidoglycan-binding LysM domain-containing protein [AT1G77630.1]	10146.1	290.382	0	1	4.060202e+003	4.060653e+002	0	0	64	3.438563e+003	3308	6.794287e+002	6.955247e+002	30	1.776667e+001	17	5.715577e+000	6.486375e+000	0	0	0	0	0	0	0	3392.26	339.264	1	7.88878e-288	1	1	46.3035	5.71558	1	0	46.3035	46.1809	46.1809	3431.13	0.83549	17.7667	5.71558	0	3401.05	0	0
DATA	442	6	17	tair|AT1G62260.1|ref|NM_104906|ta|TA50750_3702|tc|TC301258	at|chr1:23002572-23002513	0		889	TGGTCTCTGCTAGGTTGCTATTTGATCAGATGAAAGACCGCGATACAATTTCTTGGAACA	278	0	A_84_P833485	AT1G62260	AT1G62260.1	tair|pentatricopeptide (PPR) repeat-containing protein [AT1G62260.1]	10171.8	290.221	0	1	3.568472e+001	7.040864e+000	2	0	62	7.604839e+001	74.5	1.962303e+001	1.760587e+001	30	1.563333e+001	15.5	4.444938e+000	3.706500e+000	0	0	0	0	0	0	0	29.742	5.86832	1	6.52363e-031	1	1	46.3064	4.44494	1	0	46.3064	46.1809	46.1809	68.6137	0.833466	15.6333	4.44494	0	38.4717	0	0
DATA	443	6	18	ug|AA712483	at|chr4:14012069-14012016	0		316	TCATCGAGACGCTTGTTACTTGCTCACCCGATAACATTTTGCAATTGGTTCTGATTTTGT	280	0	A_84_P787419	AT4G28290	AA712483	ug|32198 Lambda-PRL2 Arabidopsis thaliana cDNA clone 195E1T7, mRNA sequence [AA712483]	10196.7	290.362	0	1	1.031055e+004	1.031073e+003	2	0	62	8.621839e+003	8115.5	1.734008e+003	1.844910e+003	27	1.748148e+001	16	5.416289e+000	4.447800e+000	0	0	0	0	0	0	0	8575.54	857.569	1	0	1	1	46.2961	5.41629	1	0	46.2961	46.5243	46.5243	8614.4	0.831725	17.4815	5.41629	0	8584.2	0	0
DATA	444	6	19	tair|AT5G39990.1|ref|NM_123362|ta|TA41121_3702|ta|TA41120_3702	at|chr5:16021944-16022003	0		435	ACCGGATCTGGTTCATCAGCTTTCGTTGAATCCAAAATCAAACCTCAACAAATCTCATCA	282	0	A_84_P825371	AT5G39990	AT5G39990.1	tair|glycosyltransferase family 14 protein / core-2/I-branching enzyme family protein [AT5G39990.1]	10222.3	290.426	0	1	4.651208e+002	4.690962e+001	0	0	64	4.324063e+002	419.5	9.889368e+001	9.970485e+001	40	1.855000e+001	18	5.178605e+000	6.857025e+000	0	0	0	0	0	0	0	386.097	38.9397	1	2.76199e-164	1	1	46.3088	5.1786	1	0	46.3088	46.1809	46.1809	424.972	0.830102	18.55	5.1786	0	394.71	0	0
DATA	445	6	20	tair|AT2G33980.1|ref|NM_128949|ug|AK229595|ta|TA44226_3702	at|chr2:14357151-14357092	0		1681	AGCCAAGTGGTCGATAAAGCCATCACTCGTCTTATGGAACAAAGGAGAATGCCTAAATAT	284	0	A_84_P785024	ATNUDT22	AT2G33980.1	tair|ATNUDT22 (Arabidopsis thaliana Nudix hydrolase homolog 22); hydrolase [AT2G33980.1]	10247.8	290.463	0	1	1.196903e+003	1.198459e+002	0	0	66	1.038121e+003	991.5	2.342357e+002	2.535246e+002	30	1.910000e+001	19	6.407700e+000	6.115725e+000	0	0	0	0	0	0	0	991.794	99.3084	1	7.02775e-218	1	1	46.3268	6.4077	1	0	46.3268	45.835	45.835	1030.69	0.828634	19.1	6.4077	0	1000.37	0	0
DATA	446	6	21	tair|AT4G14200.1|ref|NM_117497|ta|TA42115_3702|tc|TC289675	at|chr4:8185467-8185408	0		2522	CTTGCTAGTACAAAGACGTGTTAGTAGTTTGGTTCTTGTAGGCGCTACTGTTGCTTAGGC	286	0	A_84_P115272	AT4G14200	AT4G14200.1	tair|similar to unnamed protein product [Vitis vinifera] (GB:CAO66985.1); contains domain PENTATRICOPEPTIDE REPEAT-CONTAINING PROTEIN-RELATED (PTHR10483:SF9); contains domain PENTATRICOPEPTIDE REPEAT-CONTAINING PROTEIN (PTHR10483) [AT4G14200.1]	10273.1	290.433	0	1	5.305072e+003	5.305424e+002	4	0	59	4.435237e+003	4209	9.280685e+002	9.833344e+002	32	1.890625e+001	18	6.437588e+000	5.559750e+000	0	0	0	0	0	0	0	4388.87	438.916	1	1.75109e-302	1	1	46.3639	6.43759	1	0	46.3639	45.835	45.835	4427.8	0.827298	18.9063	6.43759	0	4397.45	0	0
DATA	447	6	22	tair|AT1G29040.1|ref|NM_102645|ta|TA50543_3702|ta|TA35657_3702	at|chr1:10135910-10135969	0		1391	AGACAAAGAGATTGAGAAGATGAGCTGTGTGCAAATCCTCTTGCAAAAGGGATTCAAATT	288	0	A_84_P752505	AT1G29040	AT1G29040.1	tair|similar to unnamed protein product [Vitis vinifera] (GB:CAO48077.1); contains InterPro domain Conserved hypothetical protein CHP02058 (InterPro:IPR011719) [AT1G29040.1]	10298.8	290.359	0	1	7.925241e+002	7.948867e+001	0	0	65	7.010308e+002	687	1.559485e+002	1.875489e+002	32	1.790625e+001	18	5.485226e+000	5.374425e+000	0	0	0	0	0	0	0	654.663	65.6615	1	2.89251e-194	1	1	46.3674	5.48523	1	0	46.3674	44.7812	44.7812	693.596	0.826049	17.9063	5.48523	0	663.203	0	0
DATA	448	6	23	tair|AT5G52440.1|ref|NM_124623|ta|TA33517_3702|tc|NP221602	at|chr5:21304428-21304487	0		352	AAGAAGAGAAGATGTAAGAGTATGGTGATTAGTGCGTCTCTGTTTGGTGTTGGAGCACCT	290	0	A_84_P840613	HCF106	AT5G52440.1	tair|HCF106 (High chlorophyll fluorescence 106) [AT5G52440.1]	10323.9	290.262	0	1	2.116365e+003	2.117254e+002	0	0	66	1.792212e+003	1726	3.912763e+002	4.321779e+002	41	1.768293e+001	17	5.260414e+000	3.706500e+000	0	0	0	0	0	0	0	1745.82	174.656	1	4.84881e-250	1	1	46.3882	5.26041	1	0	46.3882	44.7812	44.7812	1784.78	0.824916	17.6829	5.26041	0	1754.35	0	0
DATA	449	6	24	tair|AT3G29305.1|ref|NM_148763	at|chr3:11250101-11249953	0		277	CATTCACGGTGGTTAACTATAGTACTCTCGGGTACTTAGATGGTGCTCGTGGAGATTGTT	292	0	A_84_P540397	AT3G29305	AT3G29305.1	tair|unknown protein [AT3G29305.1]	10349.1	289.614	0	1	1.544379e+001	6.332250e+000	3	0	61	5.913115e+001	59	1.544935e+001	1.556730e+001	22	1.900000e+001	15.5	8.011896e+000	9.266250e+000	0	0	0	0	0	0	0	12.7221	5.2163	1	1.26789e-009	1	0	46.409	8.0119	1	0	46.409	57.259	57.259	51.6965	0.823768	19	8.0119	0	21.254	0	0
DATA	450	6	25	tair|AT1G09930.1|ref|NM_100867|tc|NP043947|ta|DQ446240	at|chr1:3227716-3227657	0		1980	TACTTTGTGTTCAAGTACTGCAAAAAGTGGTGGCAGAGGTATAACTACGTGCTATCGGCA	294	0	A_84_P839281	ATOPT2	AT1G09930.1	tair|ATOPT2 (oligopeptide transporter 2); oligopeptide transporter [AT1G09930.1]	10374.5	289.648	0	1	9.509235e+001	1.132377e+001	0	3	63	1.246667e+002	120	2.549193e+001	2.594550e+001	47	1.978723e+001	19	6.896553e+000	7.042350e+000	0	0	0	0	0	0	0	78.2409	9.31706	1	1.42309e-075	1	1	46.4258	6.89655	1	0	46.4258	57.5363	57.5363	117.232	0.822788	19.7872	6.89655	0	86.7686	0	0
DATA	451	6	26	tair|AT1G52950.1|ref|NM_104173|ug|DQ446355|tc|NP305116	at|chr1:19731609-19731668	0		1634	ACGAGAGAAGATTGTTCTGAAGAACATTAAAGTTGAGAAGATTGATGGGAAAAACGCTCC	296	0	A_84_P21171	AT1G52950	AT1G52950.1	tair|replication protein-related [AT1G52950.1]	10400.4	290.19	6.18759	1	6.187588e+000	6.154735e+000	2	0	62	4.227419e+001	42	1.032293e+001	1.223145e+001	34	1.758824e+001	17	5.694855e+000	5.003775e+000	0	0	0	0	0	0	0	-4.18716	5.05878	0	0.0332293	1	0	46.4614	5.69485	1	0	46.4614	44.0646	44.0646	34.8395	0.821934	17.5882	5.69485	0	4.35484	1	0
DATA	452	6	27	tair|AT4G09890.1|ref|NM_117057|ug|BT004240|ug|CB265174	at|chr4:6218698-6218757	0		305	CAGTTTCAAATGGATCAAGAACAAATTCTCAGGCGATGATAATAGTATCCGGTACAACGT	298	0	A_84_P19468	AT4G09890	AT4G09890.1	tair|similar to unknown protein [Arabidopsis thaliana] (TAIR:AT2G47480.1); similar to unknown [Populus trichocarpa] (GB:ABK92947.1) [AT4G09890.1]	10425.7	290.435	0	1	1.851958e+004	1.851969e+003	0	0	64	1.525270e+004	14739.5	3.222260e+003	3.156270e+003	23	1.960870e+001	21	5.193870e+000	4.447800e+000	0	0	0	0	0	0	0	15206.2	1520.63	1	0	1	1	46.4753	5.19387	1	0	46.4753	46.1809	46.1809	15245.3	0.821089	19.6087	5.19387	0	15214.8	0	0
DATA	453	6	28	tc|TC293169|tc|TC311988	at|chr3:2144736-2144887	0		1243	ACCTTTCCTTCAACGTACAAGTCACCTCCGTAGTCTTTGTTTGGTACATCGAGATAGGAA	300	0	A_84_P845785	TC293169	TC293169	tc|Q9M7Y4_ARATH (Q9M7Y4) F3E22.8 protein, complete [TC293169]	10450.6	289.573	0	1	1.156334e+002	1.310588e+001	2	2	60	1.413500e+002	143	2.944850e+001	2.928135e+001	34	1.788235e+001	18	3.731640e+000	3.706500e+000	0	0	0	0	0	0	0	94.8276	10.7477	1	7.91124e-086	1	1	46.5224	3.73164	1	0	46.5224	57.5363	57.5363	133.915	0.820071	17.8824	3.73164	0	103.427	0	0
DATA	454	6	29	tair|AT4G35905.1|ref|NM_119757|ug|DR370125|ta|TA42284_3702	at|chr4:17007221-17007162	0		386	CAGCAACTTATCAATGGTTCGTTCTGTCCTCTGTACTAGTTACCTGATCATCTCTTCTAA	302	0	A_84_P521977	AT4G35905	AT4G35905.1	tair|similar to unnamed protein product [Vitis vinifera] (GB:CAO43077.1); contains InterPro domain Protein of unknown function DUF343 (InterPro:IPR005651) [AT4G35905.1]	10476.5	290.391	0	1	8.488160e+003	8.488384e+002	0	0	64	7.001297e+003	6557	1.694900e+003	1.680898e+003	26	1.580769e+001	14.5	4.089198e+000	4.262475e+000	0	0	0	0	0	0	0	6954.73	695.491	1	0	1	1	46.5671	4.0892	1	0	46.5671	46.8651	46.8651	6993.86	0.819345	15.8077	4.0892	0	6963.37	0	0
DATA	455	6	30	tair|AT3G13010.1|ref|NM_112138|tc|NP396448	at|chr3:4163359-4163300	0		1381	TGGTAAAAGAACCTCACCTTCAAGTGAAGATTGGTACACAGCTTGATGTGTATAGATACG	304	0	A_84_P534143	AT3G13010	AT3G13010.1	tair|hAT dimerisation domain-containing protein [AT3G13010.1]	10502.1	290.433	6.21367	1	6.213669e+000	6.193778e+000	1	0	62	4.990323e+001	50	1.225910e+001	1.241677e+001	43	1.713953e+001	16	5.591581e+000	5.559750e+000	0	0	0	0	0	0	0	3.29541	5.06951	0	0.0926985	1	0	46.6078	5.59158	1	0	46.6078	43.3362	43.3362	42.4686	0.818484	17.1395	5.59158	0	11.9821	1	0
DATA	456	6	31	tair|AT1G54300.1|ref|NM_104308|ta|BT012097	at|chr1:20275610-20275669	0		878	TCAGGCTGGATCGTGTCTAGAAAGCATGTTGTTCTGGTATGAACATAGAAGAAGATTTCA	306	0	A_84_P595186	AT1G54300	AT1G54300.1	tair|similar to catalytic/ cobalamin binding [Arabidopsis thaliana] (TAIR:AT3G05770.1); similar to hypothetical protein OsJ_027300 [Oryza sativa (japonica cultivar-group)] (GB:EAZ43817.1) [AT1G54300.1]	10526.6	289.596	6.22139	1	6.221393e+000	6.188362e+000	1	0	63	4.668254e+001	47	1.378150e+001	1.260210e+001	25	1.816000e+001	18	4.819059e+000	6.671700e+000	0	0	0	0	0	0	0	0.0325517	5.05879	0	0.986677	1	0	46.65	4.81906	1	0	46.65	57.8122	57.8122	39.2479	0.817468	18.16	4.81906	0	8.7859	1	0
DATA	457	6	32	tair|AT1G21973.1	at|chr1:7730985-7730926	0		148	TTCCAAACCAATGTTTGAAGATGGTCAAAGGTGCTACTCATGATGTATGCGAAGAAGCTT	308	0	A_84_P753122	AT1G21973	AT1G21973.1	tair|Encodes a Plant thionin family protein [pseudogene] [AT1G21973.1]	10552.4	289.573	6.22843	1	6.228426e+000	6.195356e+000	3	0	61	4.106557e+001	42	9.746570e+000	9.636900e+000	33	1.721212e+001	17	5.475842e+000	5.189100e+000	0	0	0	0	0	0	0	-5.6275	5.05878	0	0.00447957	1	0	46.6931	5.47584	1	0	46.6931	57.5363	57.5363	33.6309	0.816545	17.2121	5.47584	0	3.19034	1	0
DATA	458	6	33	tair|AT3G01560.1|ref|NM_111022|ta|TA37205_3702|ta|TA37204_3702	at|chr3:219993-220052	0		404	GATGATCACCAGAAGAAGCAGGTGATCGGCGATAATGGATTGGACTCTAAGAAAGAAGTG	310	0	A_84_P821989	AT3G01560	AT3G01560.1	tair|proline-rich family protein [AT3G01560.1]	10577.6	289.573	0	1	6.495887e+001	8.981458e+000	0	0	64	9.968750e+001	101	2.194790e+001	2.316562e+001	32	1.703125e+001	17	6.958329e+000	6.486375e+000	0	0	0	0	0	0	0	52.9814	7.32541	1	8.6883e-056	1	1	46.7061	6.95833	1	0	46.7061	57.5363	57.5363	92.2528	0.815614	17.0313	6.95833	0	61.8387	0	0
DATA	459	6	34	tair|AT3G04184.1|tair|AT2G38980.1|ref|NM_001125098|ug|AY062586	at|chr3:1100153-1100094	0		100	AACAATGTGGTTTACGTTCCAACGACGACTTGAACCAGAAAACAACAGATCATCTTGCTT	312	0	A_84_P762101	AT3G04184	AT3G04184.1	tair|unknown protein [AT3G04184.1]	10603.2	290.235	0	1	1.011131e+003	1.013036e+002	1	0	65	8.705846e+002	839	1.851802e+002	1.756881e+002	34	1.641176e+001	16.5	5.636019e+000	6.301050e+000	0	0	0	0	0	0	0	823.832	82.5383	1	2.49359e-207	1	1	46.753	5.63602	1	0	46.753	46.1809	46.1809	863.15	0.814762	16.4118	5.63602	0	832.761	0	0
DATA	460	6	35	tair|AT4G26870.1|ref|NM_118821|ug|EG468002|ta|TA34653_3702	at|chr4:13507544-13507603	0		1567	TGTGGTAATGCTCTTATGTGCCCTCAATAACATCCGCAAAACTTCGCTATTCCCTCGTGA	314	0	A_84_P19523	AT4G26870	AT4G26870.1	tair|aspartyl-tRNA synthetase, putative / aspartate--tRNA ligase, putative [AT4G26870.1]	10628.8	290.323	0	1	1.842147e+004	1.842157e+003	0	0	65	1.503697e+004	14190	3.237324e+003	3.610872e+003	31	1.761290e+001	17	5.783179e+000	5.559750e+000	0	0	0	0	0	0	0	14990.2	1499.03	1	0	1	1	46.7326	5.78318	1	0	46.7326	45.4864	45.4864	15029.5	0.813737	17.6129	5.78318	0	14999.2	0	0
DATA	461	6	36	tair|AT2G44065.1|tair|AT2G44065.2|ref|NM_129969|ref|NM_201956	at|chr2:18236971-18237030	0		319	ATGATAGGAAGTTCCATGCCACTAGGTATGATGCGTATCGGAACAATCATCCACAACATC	316	0	A_84_P822632	AT2G44065	AT2G44065.1	tair|ribosomal protein L2 family protein [AT2G44065.1]	10653.6	289.573	0	1	1.320009e+003	1.321476e+002	1	2	61	1.119295e+003	1103	2.320227e+002	2.016336e+002	26	1.726923e+001	16.5	5.539370e+000	6.857025e+000	0	0	0	0	0	0	0	1072.52	107.371	1	2.49431e-222	1	1	46.7739	5.53937	1	0	46.7739	57.5363	57.5363	1111.86	0.812511	17.2692	5.53937	0	1081.56	0	0
DATA	462	6	37	ta|BE844797|tc|TC307766	at|chr1:2476078-2476137	0		629	TGTTAGTGAGGGCTTTGGTGTCCAGATGCACTTTTATGTGAAAACCACAGTGATTTTCAG	318	0	A_84_P852663	BE844797	BE844797	tc|Q3EDG6_ARATH (Q3EDG6) Protein At1g07985, complete [TC307766]	10679.4	289.573	6.26848	0	6.268475e+000	6.258430e+000	0	0	64	5.112500e+001	49.5	1.351601e+001	1.241677e+001	27	1.585185e+001	16	4.982305e+000	4.818450e+000	0	0	0	0	0	0	0	4.37147	5.07764	0	0.0263294	1	0	46.7535	4.9823	1	0	46.7535	65	65	43.6903	0.811328	15.8519	4.9823	0	13.4426	1	0
DATA	463	6	38	tair|AT1G49990.1|ref|NM_103887|ug|AY735533|tc|TC286979	at|chr1:18518394-18518453	0		1098	CCCTGGCAATGAATCCGTTTGATACTTATATCGTCTATCTGTGGGATCGTCAACACGGTT	320	0	A_84_P550701	AT1G49990	AT1G49990.1	tair|Identical to F-box protein At1g49990 [Arabidopsis Thaliana] (GB:Q9LPM2); similar to F-box family protein [Arabidopsis thaliana] (TAIR:AT3G26010.1); contains InterPro domain Cyclin-like F-box (InterPro:IPR001810) [AT1G49990.1]	10704.6	289.573	0	1	6.412011e+002	6.442347e+001	1	2	61	5.661475e+002	557	1.179329e+002	1.186080e+002	31	1.745161e+001	18	5.051988e+000	5.189100e+000	0	0	0	0	0	0	0	519.438	52.1895	1	4.03235e-181	1	1	46.7098	5.05199	1	0	46.7098	57.5363	57.5363	558.713	0.810101	17.4516	5.05199	0	528.521	0	0
DATA	464	6	39	tair|AT4G15430.1|ref|NM_117632|ug|AY064008|ta|TA47861_3702	at|chr4:8831309-8831368	0		2393	AACACTCCTTTGCCTAGCAAAGATAGCTGCCGTGAAATACCCTAATCCTTGCTCTGTTCT	322	0	A_84_P136665	AT4G15430	AT4G15430.1	tair|similar to early-responsive to dehydration protein-related / ERD protein-related [Arabidopsis thaliana] (TAIR:AT4G04340.1); similar to early-responsive to dehydration protein-related / ERD protein-related [Arabidopsis thaliana] (TAIR:AT4G04340.3); si	10730.4	290.265	0	1	8.510645e+003	8.510874e+002	1	0	64	6.931063e+003	6697.5	1.472547e+003	1.422925e+003	27	1.651852e+001	17	4.013155e+000	3.335850e+000	0	0	0	0	0	0	0	6884.38	688.456	1	0	1	1	46.6836	4.01316	1	0	46.6836	46.5243	46.5243	6923.63	0.808914	16.5185	4.01316	0	6893.49	0	0
DATA	465	6	40	tair|AT3G42140.1|ref|NM_114081|tc|NP166615	unmapped	0		688	GAAAACTGAAGCCTCTTCTTCAACGTCTAACTATGGAAGTCCCTTGGTGTGTTGCAACAT	324	0	A_84_P597295	AT3G42140	AT3G42140.1	tair|nucleic acid binding / zinc ion binding [AT3G42140.1]	10755.5	289.648	0	1	1.509855e+001	6.444967e+000	1	0	65	5.884615e+001	58	1.529219e+001	1.779120e+001	25	1.676000e+001	17	4.409082e+000	3.706500e+000	0	0	0	0	0	0	0	12.1904	5.20359	1	4.95555e-009	1	0	46.6558	4.40908	1	0	46.6558	57.5363	57.5363	51.4115	0.807388	16.76	4.40908	0	21.3491	0	0
DATA	466	6	41	tair|AT5G24600.1|ref|NM_122368|ug|AK176440|ta|TA48054_3702	at|chr5:8421951-8421892	0		726	TTCCTATGGATCTTTGGTCCCATCCCAATGTTCATAACTTGTTGCGTTCTTGTTTGTTCG	326	0	A_84_P787273	AT5G24600	AT5G24600.1	tair|similar to unknown protein [Arabidopsis thaliana] (TAIR:AT3G18215.1); similar to unnamed protein product [Vitis vinifera] (GB:CAO65983.1); contains InterPro domain Protein of unknown function DUF599 (InterPro:IPR006747) [AT5G24600.1]	10781.3	290.029	0	1	2.764744e+002	2.835099e+001	1	0	64	2.694531e+002	262.5	5.784515e+001	5.763607e+001	29	1.834483e+001	18	4.973328e+000	4.447800e+000	0	0	0	0	0	0	0	222.826	22.8496	1	3.37403e-133	1	1	46.6271	4.97333	1	0	46.6271	46.8651	46.8651	262.018	0.805956	18.3448	4.97333	0	232.027	0	0
DATA	467	6	42	tair|AT3G61010.1|ref|NM_115965|ta|TA51141_3702|ta|T45382	at|chr3:22582931-22582723	0		1601	GTTATGCTGAGAAGTTTATGGAGTATCAGATGCATTGTTTGCGATGGAGCTTGCACTGAC	328	0	A_84_P834134	AT3G61010	AT3G61010.1	tair|glycosyl hydrolase family protein 85 [AT3G61010.1]	10806.6	290.303	0	1	1.729201e+003	1.730344e+002	0	0	65	1.437600e+003	1370	3.063588e+002	3.157938e+002	25	1.660000e+001	17	4.518481e+000	3.706500e+000	0	0	0	0	0	0	0	1391.02	139.194	1	4.05951e-237	1	1	46.5823	4.51848	1	0	46.5823	45.835	45.835	1430.17	0.804428	16.6	4.51848	0	1400.25	0	0
DATA	468	6	43	tair|AT3G43433.1	unmapped	0		964	TTTTGAATGCGTTAAGAAGTGGGTCTGTAAGCCTGGGTGGACACATTCTGAACCTTCACA	330	0	A_84_P207608	AT3G43433	AT3G43433.1	tair|transposable element gene [AT3G43433.1]	10831.6	289.573	6.33659	1	6.336594e+000	6.304443e+000	1	0	63	4.765079e+001	46	1.292429e+001	1.186080e+001	34	1.797059e+001	18	3.503118e+000	3.706500e+000	0	0	0	0	0	0	0	1.10085	5.05998	0	0.572503	1	0	46.5499	3.50312	1	0	46.5499	57.5363	57.5363	40.2161	0.802606	17.9706	3.50312	0	10.3939	1	0
DATA	469	6	44	tair|AT1G80040.1|tair|AT1G80040.2|ref|NM_202459|ref|NM_106653	at|chr1:30114245-30114186	0		1070	AACAAAAGTGCTTTTGCATTGTAATACTGTGTAGTCAGGACAAACAAACATTCTGTTTCC	332	0	A_84_P302240	AT1G80040	AT1G80040.1	tair|similar to unknown protein [Arabidopsis thaliana] (TAIR:AT5G32440.1); similar to hypothetical protein [Vitis vinifera] (GB:CAN67646.1); contains InterPro domain UBA-like (InterPro:IPR009060) [AT1G80040.1]	10857.3	290.354	0	1	1.708161e+004	1.708173e+003	0	0	66	1.372835e+004	13294.5	2.721793e+003	3.073059e+003	30	2.030000e+001	19.5	5.272898e+000	5.003775e+000	0	0	0	0	0	0	0	13681.8	1368.19	1	0	1	1	46.5141	5.2729	1	0	46.5141	45.835	45.835	13720.9	0.800969	20.3	5.2729	0	13691.2	0	0
DATA	470	6	45	tair|AT3G06380.1|ref|NM_111513|ta|TA38680_3702|ta|TA38679_3702	at|chr3:1937973-1938032	0		1341	CTGCGTTTCAAGCGTTTGCTATCTGCCTGAGCAGTTTTGAAACCAGAATTGCCTGTGAAT	334	0	A_84_P13589	ATTLP9	AT3G06380.1	tair|ATTLP9 (TUBBY-LIKE PROTEIN 9); phosphoric diester hydrolase/ protein binding / transcription factor [AT3G06380.1]	10882.4	289.573	0	1	1.109787e+004	1.109805e+003	0	1	63	8.912857e+003	8728	1.431361e+003	1.441087e+003	33	1.927273e+001	16	8.566916e+000	8.895600e+000	0	0	0	0	0	0	0	8866.35	886.649	1	0	1	1	46.5102	8.56692	1	0	46.5102	57.5363	57.5363	8905.42	0.798923	19.2727	8.56692	0	8875.79	0	0
DATA	471	6	46	tair|AT5G57685.1|ref|NM_148146|ta|TA37832_3702|ta|TA37833_3702	at|chr5:23383915-23383856	0		178	TTTAGCAGCGATGCTTGGTCTCATAGCTTTTGCTCTTCTAATCCTCGCTTGCTCTTACTG	336	0	A_84_P822593	ATGDU3	AT5G57685.1	tair|ATGDU3 (ARABIDOPSIS THALIANA GLUTAMINE DUMPER 3) [AT5G57685.1]	10907.6	289.573	0	1	2.000929e+003	2.001936e+002	0	1	63	1.641143e+003	1564	3.050442e+002	3.246894e+002	31	1.638710e+001	15	4.917163e+000	4.447800e+000	0	0	0	0	0	0	0	1594.63	159.544	1	6.8892e-245	1	1	46.5083	4.91716	1	0	46.5083	57.5363	57.5363	1633.71	0.796947	16.3871	4.91716	0	1604.18	0	0
DATA	472	6	47	tair|AT4G04940.1|ref|NM_116732|ta|BX841453|ta|AV548299	at|chr4:2511291-2511232	0		2792	GAGTTTGGTGTGGCAGAAAATGGAGAAGCTTTTCCAGAGCACAAGATGCATAGTTACCTT	338	0	A_84_P19458	AT4G04940	AT4G04940.1	tair|transducin family protein / WD-40 repeat family protein [AT4G04940.1]	10933.4	290.239	0	1	4.161972e+003	4.162459e+002	0	0	65	3.355092e+003	3092	8.285049e+002	8.673210e+002	25	1.732000e+001	18	4.836666e+000	5.930400e+000	0	0	0	0	0	0	0	3308.6	330.898	1	2.07802e-286	1	1	46.4947	4.83667	1	0	46.4947	46.5243	46.5243	3347.66	0.794959	17.32	4.83667	0	3318.23	0	0
DATA	473	6	48	tair|AT5G52560.1|ref|NM_124635|ta|TA35237_3702|tc|NP223998	at|chr5:21351661-21351720	0		1998	TGGTTGGACCATGGAGAGTGTAGATTACAAGGACACATCGGTTCCAGAAGAAATAAGAAT	340	0	A_84_P819904	ATUSP	AT5G52560.1	tair|ATUSP (ARABIDOPSIS THALIANA UDP-SUGAR PYROPHOSPHORYLASE); UTP-monosaccharide-1-phosphate uridylyltransferase/ UTP:arabinose-1-phosphate uridylyltransferase/ UTP:galactose-1-phosphate uridylyltransferase/ UTP:glucose-1-phosphate uridylyltransferase/ U	10958.9	290.143	0	1	7.055219e+003	7.055507e+002	1	0	66	5.639348e+003	5407.5	1.149775e+003	1.292827e+003	35	1.880000e+001	18	6.096286e+000	6.301050e+000	0	0	0	0	0	0	0	5592.87	559.31	1	2.82921e-316	1	1	46.4761	6.09629	1	0	46.4761	45.4864	45.4864	5631.91	0.792728	18.8	6.09629	0	5602.6	0	0
DATA	474	6	49	ta|CK117626|tc|TC308581	at|chr4:9039592-9039754	0		464	AAACACTTTTTGATTCTCTAGTTTAACTGCCAAAGGCGATGGTGCGTGATCCCGATAATC	342	0	A_84_P853668	CK117626	CK117626	tc|Q93ZE5_ARATH (Q93ZE5) AT4g15940/dl4011w (At4g15940) (Isomerase like protein), partial (63%) [TC308581]	10984	289.545	0	1	3.659905e+003	3.660465e+002	0	6	56	2.938929e+003	2825	5.195145e+002	5.285469e+002	33	1.875758e+001	19	5.809638e+000	7.413000e+000	0	0	0	0	0	0	0	2892.46	289.29	1	9.2159e-279	1	1	46.466	5.80964	1	0	46.466	55.8519	55.8519	2931.49	0.790311	18.7576	5.80964	0	2902.31	0	0
DATA	475	6	50	tair|AT4G27800.1|tair|AT4G27800.2|tair|AT4G27800.3|ref|NM_179128	at|chr4:13852088-13852029	0		1197	ACTGGTTCAGGCTGCAACGACTATCGGTTTAGTTACTGTTGGCATATGGATGTCTTCACA	344	0	A_84_P22365	AT4G27800	AT4G27800.1	tair|protein phosphatase 2C PPH1 / PP2C PPH1 (PPH1) [AT4G27800.1]	11009.4	289.573	0	1	3.202652e+004	3.202659e+003	0	3	61	2.528033e+004	24052	5.695082e+003	5.662049e+003	26	1.800000e+001	17.5	3.187475e+000	2.223900e+000	0	0	0	0	0	0	0	25233.8	2523.39	1	0	1	1	46.489	3.18748	1	0	46.489	57.5363	57.5363	25272.9	0.787904	18	3.18748	0	25243.8	0	0
DATA	476	6	51	tair|AT5G24775.1	unmapped	0		2940	GATTAGGTAGCCTAAACGAAAGCACCAAAGATTTTTATGACGGCCCATCACGGGATTCTG	346	0	A_84_P767190	AT5G24775	AT5G24775.1	tair|transposable element gene [AT5G24775.1]	11034.6	289.573	6.47527	0	6.475274e+000	6.440894e+000	0	0	64	4.553125e+001	45.5	1.203430e+001	1.186080e+001	40	1.915000e+001	18.5	6.265698e+000	6.115725e+000	0	0	0	0	0	0	0	-0.954111	5.05878	0	0.624691	1	0	46.4854	6.2657	1	0	46.4854	65	65	38.0966	0.785417	19.15	6.2657	0	9.17186	1	0
DATA	477	6	52	tair|AT1G08390.1|ref|NM_100712|ta|TA43815_3702|tc|TC300325	at|chr1:2643034-2643093	0		353	GTGGTATTTAGAAGTCATGGACGCATACAGACTCTTCTATGAGCCCTTGATCCAAGAGTT	348	0	A_84_P11405	AT1G08390	AT1G08390.1	tair|nucleic acid binding [AT1G08390.1]	11060.9	290.333	0	1	4.391961e+003	4.392437e+002	0	0	65	3.484846e+003	3305	6.871777e+002	6.842199e+002	32	1.731250e+001	17	3.897373e+000	2.594550e+000	0	0	0	0	0	0	0	3438.38	343.875	1	1.34524e-288	1	1	46.4695	3.89737	1	0	46.4695	45.1352	45.1352	3477.41	0.78288	17.3125	3.89737	0	3448.62	0	0
DATA	478	6	53	tair|AT2G18840.1|ref|NM_127440|ta|TA43023_3702|tc|TC292038	at|chr2:8167068-8167127	0		1073	TGGGTTTGGTTAAAAAGAAGATCATCATTTGTATGTGCCCCGCTCTATCTGCATTAAGCT	350	0	A_84_P147398	AT2G18840	AT2G18840.1	tair|integral membrane Yip1 family protein [AT2G18840.1]	11086.2	290.277	0	1	4.193810e+003	4.194312e+002	0	0	66	3.318394e+003	3101	7.620777e+002	8.369277e+002	37	1.875676e+001	18	4.603172e+000	4.447800e+000	0	0	0	0	0	0	0	3271.9	327.229	1	8.95714e-286	1	1	46.4936	4.60317	1	0	46.4936	45.835	45.835	3310.96	0.780174	18.7568	4.60317	0	3282.31	0	0
DATA	479	6	54	tair|AT3G55140.1|tair|AT3G55140.2|ref|NM_202710|ref|NM_115372	at|chr3:20451127-20451186	0		967	TCTCAAGCAAATCATGCAAATTTGTACCGGTTGGCAATCTTTGTCCCGTCCTTCTGATCA	352	0	A_84_P11839	AT3G55140	AT3G55140.1	tair|pectate lyase family protein [AT3G55140.1]	11111.4	290.299	0	1	8.369668e+003	8.369921e+002	0	0	65	6.553031e+003	6231	1.328788e+003	1.343977e+003	28	1.600000e+001	15.5	4.438885e+000	3.891825e+000	0	0	0	0	0	0	0	6506.52	650.672	1	0	1	1	46.509	4.43889	1	0	46.509	46.1809	46.1809	6545.6	0.777393	16	4.43889	0	6517.1	0	0
DATA	480	6	55	tair|AT2G25760.1|tair|AT2G25760.2|ref|NM_201803|ref|NM_128136	at|chr2:10992040-10991981	0		2449	GTGTATCGACTGCAAAAACTTATCCTACTTTTCAACTTGGATGACTTGTTTGATGAAAGA	354	0	A_84_P62490	AT2G25760	AT2G25760.1	tair|protein kinase family protein [AT2G25760.1]	11136.8	290.179	0	1	1.126316e+004	1.126335e+003	0	0	66	8.769636e+003	8352	1.937484e+003	2.096026e+003	35	1.597143e+001	16	4.375639e+000	3.706500e+000	0	0	0	0	0	0	0	8723.12	872.326	1	0	1	1	46.5201	4.37564	1	0	46.5201	46.1809	46.1809	8762.2	0.774482	15.9714	4.37564	0	8733.86	0	0
DATA	481	6	56	tair|AT1G78880.1|tair|AT1G78882.1|ref|NM_001124146|ref|NM_106536	at|chr1:29657533-29657526	0		361	CCATCTATTCTCTAGCCAGGTTCGGAGTTGCCTGAAGAAATCAAATGGGTTTCGAGATAC	356	0	A_84_P851436	AT1G78880	AT1G78880.1	tair|balbiani ring 1-related / BR1-related [AT1G78880.1]	11162	289.971	0	1	7.434651e+002	7.463510e+001	1	0	68	6.201176e+002	615	1.304452e+002	1.376965e+002	35	1.585714e+001	15	4.778277e+000	4.447800e+000	0	0	0	0	0	0	0	573.582	57.5809	1	9.4126e-187	1	1	46.5352	4.77828	1	0	46.5352	46.8651	46.8651	612.683	0.771499	15.8571	4.77828	0	584.509	0	0
DATA	482	6	57	tair|AT4G16840.1|ref|NM_117786|ug|AK118753|ta|TA45032_3702	at|chr4:9475469-9475528	0		377	TTTTGTGCCGCAAACCATTCGTATTTGTAATTTTTGGTTCTGTAGACACACAAAAGGATC	358	0	A_84_P129556	AT4G16840	AT4G16840.1	tair|similar to unknown protein [Arabidopsis thaliana] (TAIR:AT2G35658.3); similar to unknown protein [Arabidopsis thaliana] (TAIR:AT2G35658.2); similar to unknown protein [Arabidopsis thaliana] (TAIR:AT2G35658.1) [AT4G16840.1]	11187.4	290.299	0	1	1.731292e+003	1.732543e+002	2	1	62	1.377048e+003	1308.5	2.415070e+002	2.159036e+002	23	1.565217e+001	15	5.032699e+000	4.818450e+000	0	0	0	0	0	0	0	1330.54	133.15	1	1.37066e-234	1	1	46.5133	5.0327	1	0	46.5133	46.1809	46.1809	1369.61	0.768521	15.6522	5.0327	0	1341.6	0	0
DATA	483	6	58	tair|AT3G25260.1|ref|NM_113432|ta|TA46940_3702|tc|TC306492	at|chr3:9202885-9202944	0		1587	ACGGGATGGCTCCGCGACGATCTTAATGAGTCCAGGCTCGAACTATTTTATTTGGTTTTA	360	0	A_84_P19305	AT3G25260	AT3G25260.1	tair|proton-dependent oligopeptide transport (POT) family protein [AT3G25260.1]	11212.6	289.573	0	1	5.244395e+001	8.437990e+000	0	0	64	8.662500e+001	80.5	2.228424e+001	2.038575e+001	31	1.703226e+001	16	5.647913e+000	5.189100e+000	0	0	0	0	0	0	0	40.1348	6.4575	1	5.66562e-043	1	1	46.4902	5.64791	1	0	46.4902	57.5363	57.5363	79.1903	0.765289	17.0323	5.64791	0	51.363	0	0
DATA	484	6	59	tair|AT2G03270.1|ref|NM_126378	at|chr2:995904-995963	0		1974	AGCAGTGATGCGTTTCTCAAACGTATGATCGAATACTTTGAGGAGCATGGCGAGTATCTC	362	0	A_84_P12614	AT2G03270	AT2G03270.1	tair|DNA-binding protein, putative [AT2G03270.1]	11238.5	289.72	0	1	3.083457e+003	3.084171e+002	0	1	65	2.396277e+003	2366	4.218422e+002	4.395909e+002	27	1.659259e+001	15	5.138537e+000	4.818450e+000	0	0	0	0	0	0	0	2349.84	235.038	1	6.0786e-267	1	1	46.4398	5.13854	1	0	46.4398	51.7088	51.7088	2388.84	0.762079	16.5926	5.13854	0	2361.2	0	0
DATA	485	6	60	tair|AT1G29760.1|ref|NM_102716|ta|TA50001_3702|ta|AI997993	at|chr1:10424087-10424146	0		1616	GGAGTCTGGAGGTAGATTATGAATCAACAGTTACTGTACATCATGTTTTTAACACGGCAA	364	0	A_84_P565723	AT1G29760	AT1G29760.1	tair|similar to unknown protein [Arabidopsis thaliana] (TAIR:AT2G34380.1); similar to unnamed protein product [Vitis vinifera] (GB:CAO48004.1); contains domain BERNARDINELLI-SEIP CONGENITAL LIPODYSTROPHY 2 HOMOLOG (BSCL2 PROTEIN) (PTHR21212) [AT1G29760.1]	11263.8	290.273	0	1	4.174575e+003	4.175107e+002	0	0	64	3.214828e+003	3150.5	6.026266e+002	6.799574e+002	32	1.562500e+001	15.5	4.338500e+000	4.633125e+000	0	0	0	0	0	0	0	3168.39	316.88	1	6.03917e-284	1	1	46.4352	4.3385	1	0	46.4352	45.4864	45.4864	3207.39	0.758974	15.625	4.3385	0	3179.93	0	0
DATA	486	6	61	tair|AT5G02500.2|ref|NM_001125684|ta|AA042376|ta|AA721839	at|chr5:553784-553743	0		973	AGATTGACTCTCTATACTGAGGGTATCGACTTCTACTCCACCATCACCCGTGCTAGATTT	366	0	A_84_P860187	HSC70-1	AT5G02500.2	tair|HSC70-1 (heat shock cognate 70 kDa protein 1); ATP binding [AT5G02500.2]	11289.2	289.606	0	1	1.498959e+004	1.498974e+003	0	0	65	1.137178e+004	11014	2.288714e+003	2.366971e+003	23	1.591304e+001	15	4.055446e+000	3.706500e+000	0	0	0	0	0	0	0	11325.4	1132.55	1	0	1	1	46.4114	4.05545	1	0	46.4114	47.5395	47.5395	11364.3	0.755549	15.913	4.05545	0	11337.1	0	0
DATA	487	6	62	tair|AT1G22750.1|tair|AT1G22750.3|tair|AT1G22750.4|tair|AT1G22750.2	at|chr1:8052831-8052890	0		1009	ATGTACTTAACTTTTTTGGGTCACGACTTGAAAAACCACATATGGATTGAGACTTTTTGG	368	0	A_84_P86609	AT1G22750	AT1G22750.1	tair|similar to unnamed protein product [Vitis vinifera] (GB:CAO67528.1); contains InterPro domain Protein of unknown function DUF1475 (InterPro:IPR009943) [AT1G22750.1]	11314.4	289.608	0	1	7.370555e+003	7.370862e+002	1	1	62	5.590919e+003	5301.5	1.121454e+003	1.169401e+003	26	1.815385e+001	19	4.636312e+000	4.818450e+000	0	0	0	0	0	0	0	5544.53	554.476	1	8.82115e-316	1	1	46.3869	4.63631	1	0	46.3869	49.1849	49.1849	5583.48	0.752254	18.1538	4.63631	0	5556.42	0	0
DATA	488	6	63	tair|AT3G46658.1|ref|NR_022807|ug|AK117305	at|chr3:17202011-17202070	0		1884	AGAGTGGTAACCAAAGAAAAGCAAAAATGCTATTGTCTTCTTGGTTCTCTTGCCGCATTT	370	0	A_84_P761741	AT3G46658	AT3G46658.1	tair|other RNA [AT3G46658.1]	11339.9	289.588	0	1	3.138111e+002	3.209992e+001	0	0	63	2.813333e+002	276	4.929634e+001	4.225410e+001	31	1.803226e+001	18	6.853145e+000	6.301050e+000	0	0	0	0	0	0	0	235.01	24.0393	1	3.37036e-136	1	1	46.3237	6.85314	1	0	46.3237	46.5243	46.5243	273.899	0.748889	18.0323	6.85314	0	247.034	0	0
DATA	489	6	64	tair|AT5G54220.1|ref|NM_124802|ug|EG459156|tc|NP231180	at|chr5:22028855-22028914	0		164	AGGATTGGCTTATAAAGATGGTAGCTGCATTTATCCTCCTCCTGAGGTTGATGGTCTTCC	372	0	A_84_P520348	AT5G54220	AT5G54220.1	tair|Encodes a defensin-like (DEFL) family protein. [AT5G54220.1]	11365.7	290.06	0	1	5.514833e+001	8.743805e+000	1	2	62	8.737097e+001	88.5	1.615522e+001	1.612328e+001	37	1.629730e+001	17	4.581756e+000	4.447800e+000	0	0	0	0	0	0	0	41.1157	6.51892	1	4.94976e-044	1	1	46.2553	4.58176	1	0	46.2553	45.835	45.835	79.9363	0.745547	16.2973	4.58176	0	53.2788	0	0
DATA	490	6	65	tair|AT5G48500.1|ref|NM_124226|ug|BT002825|ta|TA37726_3702	at|chr5:19671213-19671272	0		717	AAGGTGTTTTTTGCCAACACGGGTGCTTTGAAGAAACAAGCGTGAGAGACTTGAGTCAGA	374	0	A_84_P187444	AT5G48500	AT5G48500.1	tair|similar to unknown protein [Arabidopsis thaliana] (TAIR:AT2G10930.1) [AT5G48500.1]	11391.1	290.099	0	1	2.198251e+004	2.198261e+003	1	0	66	1.636067e+004	15267.5	3.697491e+003	3.751163e+003	29	1.837931e+001	19	6.224455e+000	5.930400e+000	0	0	0	0	0	0	0	16314.5	1631.46	1	0	1	1	46.1891	6.22446	1	0	46.1891	46.8651	46.8651	16353.2	0.742157	18.3793	6.22446	0	16326.8	0	0
DATA	491	6	66	ug|BE038835	unmapped	0		465	CTTGAAAACTAGCATAGTCTTTCTGATAACTTTGTTCGCTTGGCTGCCTTGCTTCCAGTG	376	0	A_84_P790088	BE038835	BE038835	ug|AB04H01 AB Arabidopsis thaliana cDNA 5' similar to drought-induced protein, mRNA sequence [BE038835]	11416.2	289.754	0	1	2.591507e+001	7.321918e+000	1	0	63	6.528571e+001	64	1.713366e+001	1.482600e+001	31	1.851613e+001	18	3.264669e+000	2.965200e+000	0	0	0	0	0	0	0	19.1442	5.40891	1	1.92308e-017	1	0	46.1415	3.26467	1	0	46.1415	46.8651	46.8651	57.851	0.738729	18.5161	3.26467	0	31.6327	0	0
DATA	492	6	67	tair|AT1G58380.1|tair|AT1G59359.1|tair|AT1G58684.1|tair|AT1G58983.1	at|chr1:21693070-21693129	0		373	CGAGGTTATGAAGATCATGCCTGTTCAGAAACAAACCAGAGCTGGTCAAAGGACTAGATT	378	0	A_84_P810275	XW6	AT1G58380.1	tair|XW6; structural constituent of ribosome [AT1G58380.1]	11441.3	289.5	0	1	1.233716e+005	1.233716e+004	0	4	62	9.076492e+004	89316.5	1.406511e+004	1.530358e+004	21	1.938095e+001	20	3.398179e+000	2.223900e+000	0	0	0	0	0	0	0	90718.8	9071.89	1	0	1	1	46.0796	3.39818	1	0	46.0796	57.5363	57.5363	90757.5	0.73533	19.381	3.39818	0	90731.5	0	0
DATA	493	6	68	tair|AT5G57860.2|tair|AT5G57860.1|tair|AT5G57860.3|tair|AT5G57860.4	at|chr5:23455581-23455640	0		247	CAAAAACTGTTTGCTCTCATTGAGCAACCAGTCAACAATCAGCGTCTGGTCTTAATGTCT	380	0	A_84_P823491	AT5G57860	AT5G57860.2	tair|ubiquitin family protein [AT5G57860.2]	11466.6	289.573	0	1	6.461299e+002	6.498154e+001	1	1	62	5.189839e+002	506.5	8.133164e+001	8.024572e+001	37	1.756757e+001	16	6.388099e+000	6.671700e+000	0	0	0	0	0	0	0	472.958	47.5656	1	8.47269e-176	1	1	46.026	6.3881	1	0	46.026	57.5363	57.5363	511.549	0.731986	17.5676	6.3881	0	485.79	0	0
DATA	494	6	69	tair|AT1G12840.1|ref|NM_101154|ta|TA30497_3702|tc|TC294255	at|chr1:4376895-4377053	0		641	TTCCCAAAAAGACTGGCTAGCATGTTATGAGACTTTGACCGATTATGTGGTTCCTAGGTC	382	0	A_84_P845914	DET3	AT1G12840.1	tair|DET3 (DE-ETIOLATED 3) [AT1G12840.1]	11492.1	290.175	0	1	1.554561e+004	1.554576e+003	1	0	65	1.137445e+004	11165	2.121018e+003	2.111222e+003	26	1.730769e+001	15	7.254070e+000	7.598325e+000	0	0	0	0	0	0	0	11328.5	1132.86	1	0	1	1	45.9609	7.25407	1	0	45.9609	45.4864	45.4864	11367	0.728726	17.3077	7.25407	0	11341.5	0	0
DATA	495	6	70	tair|AT1G18980.1|ref|NM_101755|ta|TA31461_3702|ta|AI998771	at|chr1:6557478-6557419	0		558	ATCGGCTGTTCTGCCTAGTACTCTGTTTGGCTCAAACCCTACCATTCCAAATGCTGTTTT	384	0	A_84_P20796	AT1G18980	AT1G18980.1	tair|germin-like protein, putative [AT1G18980.1]	11517.4	289.973	0	1	1.134599e+004	1.134620e+003	0	0	63	8.276048e+003	8162	1.530546e+003	1.834347e+003	24	1.641667e+001	16	4.844689e+000	4.077150e+000	0	0	0	0	0	0	0	8230.15	823.031	1	0	1	1	45.897	4.84469	1	0	45.897	48.5334	48.5334	8268.61	0.72538	16.4167	4.84469	0	8243.33	0	0
DATA	496	6	71	tair|AT5G38365.1	unmapped	0		5396	TCTCTTCTTTAACTGTGCATTCAGCCGTGAAGTTTGGTCTTCCTTTACTACAAGAGTGAA	386	0	A_84_P712198	AT5G38365	AT5G38365.1	tair|transposable element gene [AT5G38365.1]	11542.6	289.573	0	1	1.284459e+001	7.122599e+000	4	1	59	5.510169e+001	56	1.019245e+001	1.000755e+001	30	1.763333e+001	17.5	6.172706e+000	4.818450e+000	0	0	0	0	0	0	0	9.27485	5.14311	1	4.90131e-006	1	0	45.8268	6.17271	1	0	45.8268	57.5363	57.5363	47.667	0.722083	17.6333	6.17271	0	22.6413	0	0
DATA	497	6	72	tair|AT5G54370.1|ref|NM_124817|ta|TA38757_3702|ta|BT023723	at|chr5:22093709-22093768	0		980	TTCTGTTAAGTCAGAGATTGAATATGCAACTTTGGATTGTACCCGTGGAGCGTCTTCTGG	388	0	A_84_P20686	AT5G54370	AT5G54370.1	tair|late embryogenesis abundant protein-related / LEA protein-related [AT5G54370.1]	11568.4	289.768	0	1	2.145714e+003	2.146867e+002	0	0	65	1.588215e+003	1563	2.965830e+002	3.217242e+002	33	1.639394e+001	15	6.133613e+000	5.930400e+000	0	0	0	0	0	0	0	1542.45	154.328	1	5.37857e-243	1	1	45.7632	6.13361	1	0	45.7632	46.8651	46.8651	1580.78	0.718853	16.3939	6.13361	0	1556.01	0	0
DATA	498	6	73	tair|AT1G50780.1|ref|NM_103960|tc|NP306384	at|chr1:18824975-18825321	0		40	TCCTGTACCTCATTTCGATCCCCTACAGCGATGTGAATAACTTTGTTGGAGTTCTTCGTT	390	0	A_84_P554123	AT1G50780	AT1G50780.1	tair|electron carrier/ iron-sulfur cluster binding [AT1G50780.1]	11594.2	289.696	7.10631	1	7.106309e+000	7.068579e+000	1	0	64	4.565625e+001	45.5	1.214753e+001	1.278742e+001	34	1.779412e+001	16.5	5.261521e+000	5.189100e+000	0	0	0	0	0	0	0	-0.0492588	5.05878	0	0.979841	1	0	45.7055	5.26152	1	0	45.7055	42.5954	42.5954	38.2216	0.715672	17.7941	5.26152	0	13.7223	1	0
DATA	499	6	74	tair|AT3G19710.1|ref|NM_112861|ta|TA31589_3702|ta|TA31588_3702	at|chr3:6847440-6847283	0		998	AAAGACAAAAAGACCGGATTCAAAACAGGGGAAGAAACATTGGCTGCGAAGCTATACGAG	392	0	A_84_P17435	BCAT4	AT3G19710.1	tair|BCAT4 (BRANCHED-CHAIN AMINOTRANSFERASE4); catalytic/ methionine-oxo-acid transaminase [AT3G19710.1]	11619.4	290.138	0	1	3.008040e+004	3.008049e+003	0	1	64	2.148450e+004	20606	4.751232e+003	5.112561e+003	27	1.951852e+001	22	5.472802e+000	6.301050e+000	0	0	0	0	0	0	0	21438.9	2143.89	1	0	1	1	45.6472	5.4728	1	0	45.6472	45.4864	45.4864	21477.1	0.712718	19.5185	5.4728	0	21452.8	0	0
DATA	500	6	75	tair|AT1G30580.1|ref|NM_102795|ta|TA34450_3702|ta|AV795181	at|chr1:10832012-10831953	0		1191	GAGGGTAAAACATATGTTGTTCAGGATGGAGATATCATTTTCTTCAAGTTCAATGTTTCC	394	0	A_84_P23706	AT1G30580	AT1G30580.1	tair|GTP binding [AT1G30580.1]	11644.7	289.8	0	1	2.252465e+004	2.252476e+003	0	0	65	1.603194e+004	15181	3.057195e+003	3.630887e+003	25	1.852000e+001	19	3.675595e+000	4.447800e+000	0	0	0	0	0	0	0	15986.4	1598.64	1	0	1	1	45.5826	3.6756	1	0	45.5826	49.1849	49.1849	16024.5	0.709727	18.52	3.6756	0	16000.5	0	0
DATA	501	6	76	tc|TC312975	at|chr1:5451588-5451529	0		660	AGATTCCTCCACTGTTCATGGAATCCCCTCTGCTCAAACGCTAATCATTTTCTGATTTCT	396	0	A_84_P860718	TC312975	TC312975	Unknown	11669.6	289.573	0	1	1.046851e+002	1.268066e+001	0	1	63	1.195238e+002	116	2.440575e+001	2.816940e+001	25	1.872000e+001	19	6.127261e+000	6.671700e+000	0	0	0	0	0	0	0	74.0041	8.96423	1	1.18141e-072	1	1	45.5197	6.12726	1	0	45.5197	57.5363	57.5363	112.089	0.706921	18.72	6.12726	0	88.4072	0	0
DATA	502	6	77	tair|AT2G28560.2|tair|AT2G28560.1|tair|AT2G28560.3|ref|NM_128416	at|chr2:12244833-12244674	0		722	CCTCAGTTGGGTTGGCATATCTCTTTCTTAAAATCGCTTGCTGAATTTTCACGGATTCCT	398	0	A_84_P757473	ATRAD51B/RAD51B	AT2G28560.2	tair|ATRAD51B/RAD51B [AT2G28560.2]	11695.2	289.563	0	1	7.328921e+001	1.026259e+001	0	0	65	9.706154e+001	98	2.302368e+001	2.520420e+001	30	1.850000e+001	17	4.703264e+000	4.447800e+000	0	0	0	0	0	0	0	51.6094	7.2268	1	1.60018e-054	1	1	45.4522	4.70326	1	0	45.4522	47.5395	47.5395	89.6269	0.704188	18.5	4.70326	0	66.234	0	0
DATA	503	6	78		 	66	Structural	0		1	1	DarkCorner	DarkCorner	DarkCorner		11721.3	289.621	7.24926	1	7.249258e+000	7.210768e+000	1	0	63	4.090476e+001	41	9.125848e+000	9.266250e+000	36	1.772222e+001	17.5	4.748600e+000	5.374425e+000	0	0	0	0	0	0	0	-4.47946	5.05878	0	0.0228982	1	0	45.3842	4.7486	1	0	45.3842	46.1809	46.1809	33.4701	0.70156	17.7222	4.7486	0	10.3768	0	0
DATA	504	6	79		 	66	Structural	0		1	1	DarkCorner	DarkCorner	DarkCorner		11746.1	289.542	7.27384	1	7.273841e+000	7.235221e+000	3	0	61	4.013115e+001	38	8.926506e+000	9.636900e+000	37	1.745946e+001	18	4.764420e+000	4.447800e+000	0	0	0	0	0	0	0	-5.19848	5.05878	0	0.00850265	1	0	45.3296	4.76442	1	0	45.3296	47.8731	47.8731	32.6965	0.699189	17.4595	4.76442	0	9.89613	0	0
DATA	505	6	80		 	66	Structural	0		1	1	DarkCorner	DarkCorner	DarkCorner		11771.5	289.843	7.29692	1	7.296922e+000	7.258180e+000	2	0	63	3.761905e+001	38	9.502849e+000	9.266250e+000	22	1.704545e+001	16.5	4.913318e+000	4.818450e+000	0	0	0	0	0	0	0	-7.64184	5.05878	0	0.000138079	1	0	45.2609	4.91332	1	0	45.2609	47.5395	47.5395	30.1844	0.696977	17.0455	4.91332	0	7.68469	0	0
DATA	506	6	81		 	66	Structural	0		1	1	DarkCorner	DarkCorner	DarkCorner		11796.6	289.573	7.31863	0	7.318629e+000	7.279772e+000	0	0	64	3.915625e+001	39.5	8.974777e+000	9.080925e+000	36	1.744444e+001	17	4.705282e+000	4.633125e+000	0	0	0	0	0	0	0	-6.04717	5.05878	0	0.00231068	1	0	45.2034	4.70528	1	0	45.2034	65	65	31.7216	0.69491	17.4444	4.70528	0	9.53107	0	0
DATA	507	6	82		 	66	Structural	0		1	1	DarkCorner	DarkCorner	DarkCorner		11822.7	289.873	7.33853	1	7.338530e+000	7.299566e+000	2	0	64	3.834375e+001	38	9.304750e+000	9.636900e+000	33	1.763636e+001	17	4.973795e+000	3.706500e+000	0	0	0	0	0	0	0	-6.78513	5.05878	0	0.000664759	1	0	45.1289	4.97379	1	0	45.1289	45.1352	45.1352	30.9091	0.693025	17.6364	4.97379	0	9.03993	0	0
DATA	508	6	83		 	66	Structural	0		1	1	DarkCorner	DarkCorner	DarkCorner		11847.8	289.583	7.35615	1	7.356152e+000	7.317095e+000	1	0	63	3.960317e+001	38	9.312738e+000	9.636900e+000	39	1.707692e+001	16	5.841704e+000	6.301050e+000	0	0	0	0	0	0	0	-5.46189	5.05878	0	0.00576186	1	0	45.0651	5.8417	1	0	45.0651	47.8731	47.8731	32.1685	0.691365	17.0769	5.8417	0	10.6217	0	0
DATA	509	6	84		 	66	Structural	0		1	1	DarkCorner	DarkCorner	DarkCorner		11873.1	289.611	7.37114	1	7.371137e+000	7.332000e+000	2	0	62	4.098387e+001	40	9.256795e+000	7.227675e+000	33	1.690909e+001	18	5.150022e+000	6.671700e+000	0	0	0	0	0	0	0	-4.02847	5.05878	0	0.0403732	1	0	45.0123	5.15002	1	0	45.0123	48.5334	48.5334	33.5492	0.68996	16.9091	5.15002	0	12.3282	0	0
DATA	510	6	85		 	66	Structural	0		1	1	DarkCorner	DarkCorner	DarkCorner		11898.4	289.573	7.38362	1	7.383623e+000	7.344420e+000	3	0	61	3.890164e+001	38	9.944353e+000	9.636900e+000	358	1.572905e+001	16	4.323967e+000	4.447800e+000	0	0	0	0	0	0	0	-6.05451	5.05878	0	0.00228338	1	0	44.9562	4.32397	1	0	44.9562	57.5363	57.5363	31.467	0.688793	15.7291	4.32397	0	10.579	0	0
DATA	511	7	1		 	66	Structural	0		1	1	DarkCorner	DarkCorner	DarkCorner		9752.42	297.427	5.59007	1	5.590066e+000	5.560386e+000	3	0	61	4.450820e+001	43	1.349521e+001	1.260210e+001	390	1.714872e+001	17	5.606041e+000	5.930400e+000	0	0	0	0	1	0	0	-0.77404	5.05878	0	0.691408	1	0	45.2822	5.60604	1	0	45.2822	57.5363	57.5363	37.0735	0.90979	17.1487	5.60604	0	8.71905	0	0
DATA	512	7	2		 	66	Structural	0		1	1	DarkCorner	DarkCorner	DarkCorner		9778.03	297.243	5.64259	1	5.642588e+000	5.612629e+000	2	0	63	3.725397e+001	36	8.978412e+000	9.266250e+000	28	1.589286e+001	16	4.450046e+000	5.930400e+000	0	0	0	0	0	0	0	-8.15711	5.05878	0	5.04567e-005	1	0	45.4111	4.45005	1	0	45.4111	46.8651	46.8651	29.8193	0.901322	15.8929	4.45005	0	1.30645	0	0
DATA	513	7	3		 	66	Structural	0		1	1	DarkCorner	DarkCorner	DarkCorner		9803.6	297.119	5.69162	1	5.691624e+000	5.661404e+000	0	1	63	3.882540e+001	39	8.808976e+000	8.154300e+000	26	2.030769e+001	18.5	7.898198e+000	7.413000e+000	0	0	0	0	0	0	0	-6.70992	5.05878	0	0.000758299	1	0	45.5353	7.8982	1	0	45.5353	46.5243	46.5243	31.3907	0.893556	20.3077	7.8982	0	2.72505	0	0
DATA	514	7	4		 	66	Structural	0		1	1	DarkCorner	DarkCorner	DarkCorner		9828.58	297.741	5.73624	1	5.736236e+000	5.705780e+000	0	0	66	3.945455e+001	38.5	9.158740e+000	9.636900e+000	29	1.651724e+001	16	6.727453e+000	5.930400e+000	0	0	0	0	0	0	0	-6.20353	5.05878	0	0.00178995	1	0	45.6581	6.72745	1	0	45.6581	51.0895	51.0895	32.0199	0.886607	16.5172	6.72745	0	3.20187	0	0
DATA	515	7	5		 	66	Structural	0		1	1	DarkCorner	DarkCorner	DarkCorner		9854.04	297.101	5.77878	1	5.778779e+000	5.748097e+000	0	0	67	3.716418e+001	36	9.218882e+000	1.000755e+001	34	1.544118e+001	16	5.684595e+000	6.301050e+000	0	0	0	0	0	0	0	-8.60671	5.05878	0	2.02233e-005	1	0	45.7709	5.68459	1	0	45.7709	46.8651	46.8651	29.7295	0.88008	15.4412	5.68459	0	0.777175	0	0
DATA	516	7	6		 	66	Structural	0		1	1	DarkCorner	DarkCorner	DarkCorner		9879.89	297.078	5.81874	1	5.818745e+000	5.787850e+000	5	0	62	3.762903e+001	36	8.325812e+000	8.154300e+000	41	1.802439e+001	18	4.972363e+000	4.447800e+000	0	0	0	0	0	0	0	-8.24007	5.05878	0	4.27294e-005	1	0	45.8691	4.97236	1	0	45.8691	45.835	45.835	30.1944	0.874035	18.0244	4.97236	0	1.10435	0	0
DATA	517	7	7		 	66	Structural	0		1	1	DarkCorner	DarkCorner	DarkCorner		9904.94	297.403	5.85447	1	5.854472e+000	5.823388e+000	1	0	63	3.958730e+001	40	8.693036e+000	8.154300e+000	44	1.834091e+001	17.5	5.949177e+000	6.115725e+000	0	0	0	0	0	0	0	-6.36772	5.05878	0	0.00136206	1	0	45.955	5.94918	1	0	45.955	49.1849	49.1849	32.1526	0.868701	18.3409	5.94918	0	2.93094	0	0
DATA	518	7	8		 	66	Structural	0		1	1	DarkCorner	DarkCorner	DarkCorner		9930.3	297.508	5.88795	1	5.887953e+000	5.856691e+000	1	0	65	4.266154e+001	42	1.272212e+001	1.334340e+001	33	1.563636e+001	15	5.296332e+000	4.447800e+000	0	0	0	0	0	0	0	-3.37596	5.05878	0	0.0850748	1	0	46.0375	5.29633	1	0	46.0375	42.9674	42.9674	35.2269	0.863762	15.6364	5.29633	0	5.88032	0	0
DATA	519	7	9	tair|AT2G28940.1|tair|AT2G28940.2|ref|NM_179797|ref|NM_201827	at|chr2:12434011-12433952	0		1366	TAGGGATAAGATGAACTTAAACAAGTCGCTTTCGAAGCTAGACTGGCGAAACTGGACACC	400	0	A_84_P11674	AT2G28940	AT2G28940.1	tair|protein kinase family protein [AT2G28940.1]	9955.97	297.908	0	1	2.277619e+003	2.278379e+002	1	1	66	2.003106e+003	1922.5	3.727467e+002	3.704647e+002	34	1.579412e+001	14	5.448266e+000	4.633125e+000	0	0	0	0	0	0	0	1957	195.765	1	1.54975e-256	1	1	46.107	5.44827	1	0	46.107	46.5243	46.5243	1995.67	0.85923	15.7941	5.44827	0	1966.2	0	0
DATA	520	7	10	ug|AV781489	at|chr2:1683089-1683030	0		383	CGCCACCCGCGGGCTTTTTCGAAGATTTTGAAGGTTTCTTCTTAATATAGACAACATCTT	402	0	A_84_P785287	AT2G04795	AV781489	ug|AV781489 RAFL2 Arabidopsis thaliana cDNA clone RAFL02-08-J17 3', mRNA sequence [AV781489]	9980.67	297.5	0	1	1.391019e+001	6.076629e+000	1	0	65	5.806154e+001	58	1.552204e+001	1.556730e+001	27	1.718519e+001	16	5.961653e+000	7.042350e+000	0	0	0	0	0	0	0	11.8961	5.19678	1	1.04089e-008	1	0	46.1654	5.96165	1	0	46.1654	57.5363	57.5363	50.6269	0.855207	17.1852	5.96165	0	21.0524	0	0
DATA	521	7	11	ug|AV524886	at|chr1:001357617-001357557	0		291	CTGGTACTTACCGTCAGCTTTTCACCCTGAACAACTCATCATTTGTAAACAAGATGCAGC	404	0	A_84_P793013	TUA4	AV524886	ug|AV524886 Arabidopsis thaliana aboveground organs two to six-week old Arabidopsis thaliana cDNA clone APD12c08R 5', mRNA sequence [AV524886]	10006.7	297.704	0	1	1.206209e+004	1.206224e+003	0	0	64	1.031592e+004	10163.5	1.828067e+003	2.176827e+003	25	1.672000e+001	17	4.158525e+000	2.965200e+000	0	0	0	0	0	0	0	10269.7	1026.98	1	0	1	1	46.2139	4.15853	1	0	46.2139	48.2044	48.2044	10308.5	0.851404	16.72	4.15853	0	10278.8	0	0
DATA	522	7	12	tair|AT3G03760.1|ref|NM_111247|ta|TA46081_3702|tc|TC291931	at|chr3:944590-944649	0		806	AGAGAGCGGTGCTGATTTTTCGGTGGCTGTTGGATCGACGGCGGTGGCTTCGAAGGTTAT	406	0	A_84_P277680	LBD20	AT3G03760.1	tair|LBD20 (LOB DOMAIN-CONTAINING PROTEIN 20) [AT3G03760.1]	10031.6	297.427	0	1	2.220920e+002	2.299633e+001	0	1	63	2.346032e+002	247	5.602693e+001	5.559750e+001	27	1.877778e+001	20	5.719961e+000	5.559750e+000	0	0	0	0	0	0	0	188.348	19.5023	1	9.56306e-124	1	1	46.2557	5.71996	1	0	46.2557	57.5363	57.5363	227.169	0.848061	18.7778	5.71996	0	197.388	0	0
DATA	523	7	13	tair|AT3G16590.1|ref|NM_112532|tc|NP301708	at|chr3:5650090-5650031	0		972	CTCATCGTGTGTACTTGTGATGAAAGTGGTAAGCCTTGCATATACATTGTGAAGGGGGAT	408	0	A_84_P523086	AT3G16590	AT3G16590.1	tair|F-box family protein [AT3G16590.1]	10057	297.455	6.01873	1	6.018727e+000	6.016364e+000	0	0	62	5.132258e+001	49	1.255124e+001	1.464068e+001	32	1.887500e+001	19	4.956260e+000	4.633125e+000	0	0	0	0	0	0	0	5.03611	5.08379	0	0.0107326	1	0	46.2865	4.95626	1	0	46.2865	55.8519	55.8519	43.8879	0.844994	18.875	4.95626	0	14.0126	1	0
DATA	524	7	14	tair|AT5G28500.1|ref|NM_122733|ug|T22873|ta|TA34258_3702	at|chr5:10477962-10478021	0		187	CAAAACAACAACTCTATCAACCATTCCGTCCACCACCATCACCAATCCCTCCAAAGTTCC	410	0	A_84_P801021	AT5G28500	AT5G28500.1	tair|similar to unknown protein [Arabidopsis thaliana] (TAIR:AT3G04550.1); similar to unnamed protein product [Vitis vinifera] (GB:CAO65032.1) [AT5G28500.1]	10083.1	297.233	0	1	9.360601e+002	9.379857e+001	1	3	62	8.345806e+002	840	8.936654e+001	8.840002e+001	28	1.757143e+001	17.5	4.392153e+000	5.189100e+000	0	0	0	0	0	0	0	788.274	78.9896	1	8.03582e-205	1	1	46.3064	4.39215	1	0	46.3064	44.4243	44.4243	827.146	0.842119	17.5714	4.39215	0	797.182	0	0
DATA	525	7	15	ta|TA29602_3702|tc|TC299909	at|chr4:15470341-15470400	0		299	CTATTCGAGACTGATTCTGTGTATGACTCAGAGAAGCTCGCTGAGAGAATTGCGAACGTA	412	0	A_84_P812497	TA29602_3702	TA29602_3702	tc|RUBA_ARATH (P21238) RuBisCO large subunit-binding protein subunit alpha, chloroplast precursor (60 kDa chaperonin subunit alpha) (CPN-60 alpha), partial (23%) [TC299909]	10108.4	297.258	0	1	2.242278e+004	2.242286e+003	0	0	64	1.887336e+004	18496.5	3.442023e+003	4.022664e+003	28	1.846429e+001	16	6.619176e+000	7.598325e+000	0	0	0	0	0	0	0	18827	1882.71	1	0	1	1	46.3311	6.61918	1	0	46.3311	46.1809	46.1809	18865.9	0.839638	18.4643	6.61918	0	18835.9	0	0
DATA	526	7	16	tair|AT5G13620.1|ref|NM_121365|tc|NP231602	at|chr5:4385461-4385402	0		832	TTTGGGCTCGAAAATACATTCCCAGATCCTCCATTAATAATAATCTTGCCCCATCCTATG	414	0	A_84_P585958	AT5G13620	AT5G13620.1	tair|similar to unknown protein [Arabidopsis thaliana] (TAIR:AT1G49290.1); similar to hypothetical protein [Vitis vinifera] (GB:CAN72326.1) [AT5G13620.1]	10133.4	297.427	0	1	1.031557e+001	6.128277e+000	0	0	64	5.498438e+001	54	1.536383e+001	1.519665e+001	26	1.842308e+001	17.5	5.529362e+000	4.447800e+000	0	0	0	0	0	0	0	8.63858	5.13201	1	1.89311e-005	1	0	46.3458	5.52936	1	0	46.3458	57.5363	57.5363	47.5497	0.837432	18.4231	5.52936	0	17.4265	0	0
DATA	527	7	17	ug|BX822613	at|chr3:2365243-2365184	0		1071	TGTGGAGAGTGCGTGTTCTTTTGGAAGTTTACTGCCACTGGCTTTTTTCATATTTTCACT	416	0	A_84_P790043	AIR12	BX822613	ug|Arabidopsis thaliana Full-length cDNA Complete sequence from clone GSLTFB52ZE08 of Flowers and buds of strain col-0 of Arabidopsis thaliana (thale cress) [BX822613]	10158.7	297.535	0	1	9.676697e+002	9.695625e+001	1	0	64	8.547656e+002	815	1.900115e+002	1.953326e+002	28	1.714286e+001	17	5.001587e+000	5.003775e+000	0	0	0	0	0	0	0	808.408	80.9989	1	2.9597e-206	1	1	46.3574	5.00159	1	0	46.3574	47.8731	47.8731	847.331	0.835417	17.1429	5.00159	0	817.136	0	0
DATA	528	7	18	tair|AT4G16710.1|tair|AT4G16710.2|ref|NM_117772|ref|NM_179066	at|chr4:9399527-9399586	0		622	CTTCATCAAACCTTGACGAAAATGGAGTTGGGGTCTCTGGTTCAGTATACTCCAGGTGAT	418	0	A_84_P222086	AT4G16710	AT4G16710.1	tair|glycosyltransferase family protein 28 [AT4G16710.1]	10184.3	297.611	0	1	4.218410e+003	4.218846e+002	0	0	65	3.562708e+003	3483	7.648571e+002	7.042350e+002	23	1.521739e+001	14	3.630133e+000	3.706500e+000	0	0	0	0	0	0	0	3516.36	351.672	1	7.12784e-290	1	1	46.3496	3.63013	1	0	46.3496	48.2044	48.2044	3555.27	0.833574	15.2174	3.63013	0	3525.01	0	0
DATA	529	7	19	tair|AT5G04320.1|tair|AT5G04320.2|ref|NM_120514|ref|NM_001085057	at|chr5:1212296-1212355	0		1747	AAGACCATCGAGACATGCCGCAGAGAAAGTCCAATCATACAGAGAAGTCTCACTTAGAGT	420	0	A_84_P273130	AT5G04320	AT5G04320.1	tair|similar to unknown protein [Arabidopsis thaliana] (TAIR:AT3G10440.1); similar to hypothetical protein OsI_009118 [Oryza sativa (indica cultivar-group)] (GB:EAY87885.1); contains InterPro domain Shugoshin, C-terminal; (InterPro:IPR011515) [AT5G04320.1	10209.7	297.48	0	1	7.343770e+003	7.344022e+002	0	0	65	6.155615e+003	5891	1.420731e+003	1.501874e+003	28	1.896429e+001	18	5.391915e+000	6.671700e+000	0	0	0	0	0	0	0	6109.27	610.948	1	2.6729e-321	1	1	46.3469	5.39192	1	0	46.3469	49.1849	49.1849	6148.18	0.831898	18.9643	5.39192	0	6117.86	0	0
DATA	530	7	20	tair|AT5G42220.1|ref|NM_123587|ug|AY139764|ta|TA34729_3702	at|chr5:16894529-16894667	0		2722	AGCTCTTTCTCAAGAATATGCGGAGTTGCTAAGACGTGATATCGAAGGCCGGCTAAAAGA	422	0	A_84_P241673	AT5G42220	AT5G42220.1	tair|ubiquitin family protein [AT5G42220.1]	10235.1	297.955	0	1	1.709802e+004	1.709812e+003	0	0	67	1.424572e+004	13516	3.188546e+003	3.268762e+003	34	1.885294e+001	19	6.194486e+000	7.413000e+000	0	0	0	0	0	0	0	14199.4	1419.95	1	0	1	1	46.3536	6.19449	1	0	46.3536	46.8651	46.8651	14238.3	0.830468	18.8529	6.19449	0	14207.9	0	0
DATA	531	7	21	tair|AT4G23130.1|tair|AT4G23130.2|ref|NM_179094|ref|NM_118442	at|chr4:12117779-12117720	0		1899	GAACAAGCAGGTCCATCGATGGATAAGTCTTCTCTTTGTTCCATTGATGCTGCATCGATT	424	0	A_84_P12886	CRK5	AT4G23130.1	tair|CRK5 (CYSTEINE-RICH RLK5); kinase [AT4G23130.1]	10260.5	297.5	0	1	6.993217e+001	9.281121e+000	1	0	67	1.043582e+002	105	2.147211e+001	2.483355e+001	24	2.037500e+001	19	6.378036e+000	6.301050e+000	0	0	0	0	0	0	0	57.9766	7.69442	1	3.31731e-060	1	1	46.3816	6.37804	1	0	46.3816	49.1849	49.1849	96.9235	0.82904	20.375	6.37804	0	66.505	0	0
DATA	532	7	22	tair|AT5G02450.1|ref|NM_120323|ta|TA29214_3702|ta|TA29216_3702	at|chr5:533542-534049	0		138	TTGTTACCAAACGCGAGCAACCTCCTCGCCCTAACAACAGAAAAGGGAAAACAAGCAAAA	426	0	A_84_P13926	AT5G02450	AT5G02450.1	tair|60S ribosomal protein L36 (RPL36C) [AT5G02450.1]	10286	297.864	0	1	2.687599e+004	2.687606e+003	0	3	63	2.229578e+004	22142	2.673179e+003	2.902931e+003	33	1.954545e+001	18	5.804583e+000	5.189100e+000	0	0	0	0	0	0	0	22249.4	2224.94	1	0	1	1	46.4152	5.80458	1	0	46.4152	46.5243	46.5243	22288.3	0.827853	19.5455	5.80458	0	22257.9	0	0
DATA	533	7	23	tair|AT1G33110.1|tair|AT1G33110.2|ref|NM_103045|ref|NM_001036056	at|chr1:12007799-12007858	0		1150	CCCAAAGGAGCCAAGTTTGCAACACTAACCGCGGTTTTCACATCACTCTCTTTAGGAATA	428	0	A_84_P22583	AT1G33110	AT1G33110.1	tair|MATE efflux family protein [AT1G33110.1]	10311.4	297.556	0	1	9.789997e+003	9.790189e+002	0	0	64	8.139516e+003	7826.5	1.555478e+003	1.467033e+003	35	1.697143e+001	17	5.032165e+000	4.818450e+000	0	0	0	0	0	0	0	8093.11	809.326	1	0	1	1	46.4105	5.03217	1	0	46.4105	48.2044	48.2044	8132.08	0.826671	16.9714	5.03217	0	8101.59	0	0
DATA	534	7	24	tair|AT2G45480.1|ref|NM_180107|ug|BX820576|ta|TA53139_3702	at|chr2:18754426-18754485	0		1383	GGGTGAAGACGACGATGAGGAGTACTTGTCTTTGTTTTCACCAGGTGTTTAGAAACATAG	430	0	A_84_P788026	AtGRF9	AT2G45480.1	tair|AtGRF9 (GROWTH-REGULATING FACTOR 9) [AT2G45480.1]	10336.9	297.459	0	1	1.193722e+003	1.195294e+002	0	0	64	1.031984e+003	1014.5	2.002522e+002	2.290617e+002	30	1.713333e+001	17.5	4.561710e+000	5.003775e+000	0	0	0	0	0	0	0	985.54	98.6837	1	1.60898e-217	1	1	46.4444	4.56171	1	0	46.4444	48.8603	48.8603	1024.55	0.825602	17.1333	4.56171	0	994.026	0	0
DATA	535	7	25	tair|AT5G28527.1	at|chr5:10514073-10514132	0		703	AAAGAGAAGCCTTCAGAAACAACAGTAGGTGAGGACGACTCTTTCTTAGTATGTTTTGAT	432	0	A_84_P707999	AT5G28527	AT5G28527.1	tair|pseudogene, hypothetical protein [AT5G28527.1]	10361.6	297.427	6.16724	1	6.167238e+000	6.134493e+000	1	0	63	4.573016e+001	45	1.268121e+001	1.371405e+001	38	1.871053e+001	17.5	7.351808e+000	7.227675e+000	0	0	0	0	0	0	0	-0.725354	5.05878	0	0.709899	1	0	46.4555	7.35181	1	1	46.4555	57.5363	57.5363	38.2955	0.824646	18.7105	7.35181	0	7.74913	1	0
DATA	536	7	26	tair|AT2G25410.1|ref|NM_128098|ug|EG489133|ta|TA51479_3702	at|chr2:10822905-10822964	0		1042	ATTGCTTCCATACTGAATGTATTGATGCGTGGCTCAAGTTGCATAGTTCCTGCCCGGTTT	434	0	A_84_P287050	AT2G25410	AT2G25410.1	tair|protein binding / zinc ion binding [AT2G25410.1]	10387.7	297.515	0	1	8.100215e+001	1.016517e+001	1	0	64	1.132031e+002	114.5	2.061374e+001	1.964445e+001	38	1.855263e+001	18.5	5.707735e+000	5.003775e+000	0	0	0	0	0	0	0	66.7227	8.3732	1	2.69546e-067	1	1	46.4805	5.70773	1	0	46.4805	46.5243	46.5243	105.768	0.823715	18.5526	5.70773	0	75.203	0	0
DATA	537	7	27	tair|AT2G30420.1|ref|NM_179814|ta|TA51112_3702|tc|TC306316	at|chr2:12968120-12968061	0		479	GGATTATGAGAAACTCTGACTATTTTTCTCACAAACGACGACGTCTTAATAATTCTCCCT	436	0	A_84_P20058	AT2G30420	AT2G30420.1	tair|myb family transcription factor [AT2G30420.1]	10413.1	297.382	0	1	5.474876e+002	5.509289e+001	1	0	63	4.969841e+002	485	1.038848e+002	9.896355e+001	30	1.836667e+001	18	6.008519e+000	5.745075e+000	0	0	0	0	0	0	0	450.479	45.3311	1	4.92034e-173	1	1	46.505	6.00852	1	0	46.505	46.1809	46.1809	489.549	0.822812	18.3667	6.00852	0	458.974	0	0
DATA	538	7	28	tair|AT4G16710.1|tair|AT4G16710.2|ref|NM_117772|ref|NM_179066	at|chr4:9398872-9398931	0		237	AGTGTTTGTAACTGTAGGAACAACGAGTTTCGATGCTCTTGTGAAAGCAGTGGTTAGTCA	438	0	A_84_P827240	AT4G16710	AT4G16710.1	tair|glycosyltransferase family protein 28 [AT4G16710.1]	10438	297.455	0	1	1.315273e+003	1.316712e+002	1	0	61	1.127672e+003	1058	2.355507e+002	2.535246e+002	29	1.886207e+001	19	3.997536e+000	3.706500e+000	0	0	0	0	0	0	0	1081.14	108.232	1	8.74619e-223	1	1	46.5329	3.99754	1	0	46.5329	55.8519	55.8519	1120.24	0.821988	18.8621	3.99754	0	1089.66	0	0
DATA	539	7	29	tair|AT5G14260.1|tair|AT5G14260.3|ref|NM_203049|ref|NM_180707	at|chr5:4604005-4604064	0		1746	TCGTGTCCTTGATCATTACAATCTGAGGTCGCTTAACTACGGTCAGTTTTTGTGTGTACA	440	0	A_84_P16801	AT5G14260	AT5G14260.1	tair|SET domain-containing protein [AT5G14260.1]	10463.9	297.282	0	1	1.736601e+004	1.736612e+003	2	0	64	1.430580e+004	13358	3.146926e+003	2.735953e+003	42	1.852381e+001	18.5	5.100158e+000	5.559750e+000	0	0	0	0	0	0	0	14259.2	1425.93	1	0	1	1	46.5684	5.10016	1	0	46.5684	47.2035	47.2035	14298.4	0.8211	18.5238	5.10016	0	14267.8	0	0
DATA	540	7	30	tc|TC305885	at|chr1:4910431-4910490	0		1538	ACAGTTCTCCGAAAGTGTAAGCTTCGCACCTTCTTTGTTCATCATACAATACTTAGGCTT	442	0	A_84_P851061	TC305885	TC305885	tc|NM_101302 MYB124; DNA binding {Arabidopsis thaliana} (exp=-1; wgp=0; cg=0), partial (96%) [TC305885]	10488.6	297.427	0	1	6.669230e+000	6.202820e+000	2	1	61	5.208197e+001	51	1.464502e+001	1.186080e+001	31	1.774194e+001	15	6.582643e+000	6.671700e+000	0	0	0	0	0	0	0	5.47089	5.08828	1	0.00568437	1	0	46.6111	6.58264	1	1	46.6111	57.5363	57.5363	44.6473	0.820317	17.7419	6.58264	0	14.0718	1	0
DATA	541	7	31	tair|AT1G64640.1|ref|NM_105139|ta|TA39860_3702|tc|TC297515	at|chr1:24026477-24026418	0		288	TCCAATTTCAAGAGCTGCAACACCAAAGACCCAATCTTGTACATGAACGACGGCAACTCT	444	0	A_84_P19878	AT1G64640	AT1G64640.1	tair|plastocyanin-like domain-containing protein [AT1G64640.1]	10514.6	297.37	0	1	1.438359e+003	1.439684e+002	4	0	60	1.225300e+003	1201	2.322775e+002	2.131238e+002	32	2.062500e+001	20.5	6.287468e+000	7.042350e+000	0	0	0	0	0	0	0	1178.65	117.973	1	1.0737e-227	1	1	46.6518	6.28747	1	0	46.6518	48.2044	48.2044	1217.87	0.819439	20.625	6.28747	0	1187.3	0	0
DATA	542	7	32	tair|AT3G28740.1|ref|NM_113795|ug|AY050849|ta|TA42452_3702	at|chr3:10790120-10790061	0		1411	AAGTATCTAGACATGAGAGAAAGTGAAAAAGGAACCACAATGCGAAAAGCTACATCGTTG	446	0	A_84_P24073	AT3G28740	AT3G28740.1	tair|cytochrome P450 family protein [AT3G28740.1]	10540	297.343	0	1	9.341021e+003	9.341225e+002	0	0	65	7.692969e+003	7310	1.502798e+003	1.500391e+003	32	1.796875e+001	18	4.974025e+000	6.301050e+000	0	0	0	0	0	0	0	7646.27	764.644	1	0	1	1	46.7008	4.97403	1	0	46.7008	45.4864	45.4864	7685.53	0.818569	17.9688	4.97403	0	7654.99	0	0
DATA	543	7	33	tair|AT2G07736.1|tair|ATMG00300.1|tc|TC302960	at|chrM:90032-89973	0		22	TAGCAACTTCGAAAGAATGGGAAAGGCCCCGGCCCGTTGAAGCAAGTTGTAGTGAAGGAG	448	0	A_84_P755951	AT2G07736	AT2G07736.1	tair|transposable element gene [AT2G07736.1]	10565.6	297.392	0	1	2.789149e+002	2.856942e+001	0	0	64	2.747969e+002	267	4.956771e+001	5.022307e+001	38	1.568421e+001	15	5.057001e+000	5.003775e+000	0	0	0	0	0	0	0	228.062	23.3605	1	1.65751e-134	1	1	46.735	5.057	1	0	46.735	49.1849	49.1849	267.362	0.817676	15.6842	5.057	0	236.841	0	0
DATA	544	7	34	tair|AT1G47610.1|ref|NM_103654|ta|TA51970_3702|ta|CNS0AB9J	unmapped	0		1043	AGGTTGGTTTTGTATAGTGGAAGTCTTGACAAATCGGTCAAAGTGTGGAGGGTACCACGT	450	0	A_84_P18051	AT1G47610	AT1G47610.1	tair|transducin family protein / WD-40 repeat family protein [AT1G47610.1]	10590.9	297.405	0	1	7.703764e+001	9.884938e+000	3	0	61	1.096721e+002	108	2.140383e+001	2.075640e+001	30	1.643333e+001	17	5.963587e+000	6.301050e+000	0	0	0	0	0	0	0	62.9198	8.07343	1	2.62483e-064	1	1	46.7524	5.96359	1	0	46.7524	48.8603	48.8603	102.237	0.816741	16.4333	5.96359	0	71.7462	0	0
DATA	545	7	35	tair|AT3G10480.1|tair|AT3G10480.2|ref|NM_202543|ref|NM_111883	at|chr3:3266972-3267031	0		1591	ATCCTTTTTTACTTTGGATGTTTCTGCATCTTTTGGGAACATTTTCAGGCTGATCCATTG	452	0	A_84_P291084	ANAC050	AT3G10480.1	tair|ANAC050; transcription factor [AT3G10480.1]	10616	297.577	0	1	5.201084e+003	5.201453e+002	0	0	63	4.289825e+003	4067	1.002503e+003	1.095641e+003	30	1.610000e+001	16	4.317966e+000	5.745075e+000	0	0	0	0	0	0	0	4243.06	424.336	1	1.46408e-300	1	1	46.7674	4.31797	1	0	46.7674	47.8731	47.8731	4282.39	0.815803	16.1	4.31797	0	4251.93	0	0
DATA	546	7	36	tair|AT3G02520.1|ref|NM_111119|ta|TA33748_3702|ta|BP588384	at|chr3:527095-527036	0		706	AGCTGGATACATTAGGAGAAGAATCATACAAAGACAGTACGTTGATAATGCAACTTCTCC	454	0	A_84_P20227	GRF7	AT3G02520.1	tair|GRF7 (GENERAL REGULATORY FACTOR 7); protein phosphorylated amino acid binding [AT3G02520.1]	10641.4	297.521	0	1	1.851108e+003	1.852149e+002	1	0	64	1.554953e+003	1478.5	3.204413e+002	3.430366e+002	24	2.025000e+001	19.5	6.305622e+000	6.115725e+000	0	0	0	0	0	0	0	1508.18	150.903	1	1.02059e-241	1	1	46.7754	6.30562	1	0	46.7754	48.2044	48.2044	1547.52	0.814743	20.25	6.30562	0	1517.1	0	0
DATA	547	7	37	ta|BX838487|tc|TC299466	unmapped	0		948	CACAGTTGTAGTGGCCAACAAGTATATAAACGTTCAACCGGCGTTGCATCGGAATAATAA	456	0	A_84_P847448	BX838487	BX838487	tc|NM_119928 SHR (SHORT ROOT); transcription factor {Arabidopsis thaliana} (exp=-1; wgp=0; cg=0), partial (54%) [TC299466]	10666.5	297.352	0	1	2.391359e+001	6.661716e+000	4	0	62	6.624194e+001	67	2.046083e+001	1.816185e+001	31	1.664516e+001	15	5.907895e+000	6.671700e+000	0	0	0	0	0	0	0	19.4563	5.42004	1	7.68206e-018	1	0	46.7856	5.9079	1	0	46.7856	57.5363	57.5363	58.8073	0.81361	16.6452	5.9079	0	28.4402	0	0
DATA	548	7	38	tair|AT4G21705.1|ref|NM_148369|ug|BT003959|ta|TA47895_3702	at|chr4:11533136-11533077	0		1641	TTTGTTAAGAACACTCTCTAGACTCTGTTTTCATAGCATCTATAGAACAGTCTACAAGAG	458	0	A_84_P606327	AT4G21705	AT4G21705.1	tair|pentatricopeptide (PPR) repeat-containing protein [AT4G21705.1]	10692.6	297.352	0	1	1.911411e+003	1.912426e+002	1	0	63	1.599571e+003	1529	3.526575e+002	3.261720e+002	31	1.629032e+001	16	5.087197e+000	4.447800e+000	0	0	0	0	0	0	0	1552.81	155.364	1	2.23798e-243	1	1	46.758	5.0872	1	0	46.758	47.8731	47.8731	1592.14	0.812391	16.2903	5.0872	0	1561.82	0	0
DATA	549	7	39	tair|AT3G11060.1|ref|NM_111943|ug|EG475965|tc|NP306340	at|chr3:3466911-3466852	0		39	AGAGGATTATGGTATGCAATGACTCTACTCTCCATCTTTGGCCTCTCCATATCCCTCAAC	460	0	A_84_P797928	AT3G11060	AT3G11060.1	tair|similar to unknown protein [Arabidopsis thaliana] (TAIR:AT3G06545.1) [AT3G11060.1]	10717.9	297.381	0	1	6.398336e+001	8.935018e+000	0	0	65	9.861538e+001	101	2.445129e+001	2.298030e+001	37	1.756757e+001	18	5.838286e+000	5.930400e+000	0	0	0	0	0	0	0	51.8993	7.24753	1	8.60729e-055	1	1	46.7161	5.83829	1	0	46.7161	44.7812	44.7812	91.1807	0.811138	17.5676	5.83829	0	60.9271	0	0
DATA	550	7	40	tair|AT2G36835.1|ref|NM_129239|ta|TA36967_3702|ta|TA36966_3702	at|chr2:15456954-15456895	0		457	TGTCGAGCTGATGAATAAGTCCTTCATTGACCGCTAAGCACAGTGGATAACCGGTCATAT	462	0	A_84_P596261	AT2G36835	AT2G36835.1	tair|similar to hypothetical protein [Vitis vinifera] (GB:CAN81061.1) [AT2G36835.1]	10743.2	297.292	0	1	2.731840e+004	2.731847e+003	0	0	65	2.216840e+004	21238	4.367832e+003	4.508587e+003	23	1.630435e+001	17	3.430277e+000	2.965200e+000	0	0	0	0	0	0	0	22121.7	2212.18	1	0	1	1	46.6896	3.43028	1	0	46.6896	45.4864	45.4864	22161	0.809773	16.3043	3.43028	0	22130.8	0	0
DATA	551	7	41	tair|AT4G32940.1|ref|NM_119448|ug|AK230158|ta|TA30307_3702	at|chr4:15902965-15902650	0		306	CTAGCGGATATTGGAATTACAGGCATCAGGCTGATATATGCCATGCCTATCAACTTCTGA	464	0	A_84_P813613	GAMMA-VPE	AT4G32940.1	tair|GAMMA-VPE (Vacuolar processing enzyme gamma); cysteine-type endopeptidase [AT4G32940.1]	10768.7	297.329	0	1	4.071681e+002	4.119497e+001	2	0	64	3.757813e+002	376.5	7.068833e+001	6.375180e+001	28	1.825000e+001	18.5	4.986092e+000	4.633125e+000	0	0	0	0	0	0	0	329.127	33.2993	1	3.08054e-155	1	1	46.6538	4.98609	1	0	46.6538	48.2044	48.2044	368.347	0.808333	18.25	4.98609	0	338.23	0	0
DATA	552	7	42	ta|TA41752_3702|tc|TC307157	unmapped	0		416	ATCTTGGTCCTTTTGGATGGGTCTTCGTGAATTCCGGTGAAAGTTTCAAACTTTGGATTT	466	0	A_84_P825924	TA41752_3702	TA41752_3702	Unknown	10793.6	296.921	0	1	2.454836e+001	6.734080e+000	1	0	63	6.642857e+001	65	1.547914e+001	1.667925e+001	30	1.786667e+001	18	3.401149e+000	2.779875e+000	0	0	0	0	0	0	0	19.804	5.43261	1	2.75865e-018	1	0	46.6246	3.40115	1	0	46.6246	44.0646	44.0646	58.9939	0.806734	17.8667	3.40115	0	28.9576	0	0
DATA	553	7	43	tair|AT1G80870.1|ref|NM_106735|ta|H76842|ta|H77140	at|chr1:30398961-30399020	0		1936	AGAAAGCTCCAGAGTTACGGCCTGATGTTAGTGAAGTTGTGAGAATCTTGAGAGGGGAAA	468	0	A_84_P16109	AT1G80870	AT1G80870.1	tair|protein kinase family protein [AT1G80870.1]	10819.2	297.239	0	1	6.452000e+003	6.452306e+002	0	0	64	5.241469e+003	5015.5	1.089030e+003	1.106761e+003	24	1.587500e+001	17	4.504225e+000	4.447800e+000	0	0	0	0	0	0	0	5194.89	519.514	1	4.47961e-312	1	1	46.5765	4.50423	1	0	46.5765	46.8651	46.8651	5234.03	0.80516	15.875	4.50423	0	5204.08	0	0
DATA	554	7	44	tair|AT1G32640.1|ref|NM_102998|ug|X99548|ta|TA30254_3702	at|chr1:11799105-11799046	0		1863	ATTCAACAAGCGACGGTGAAGATGGGTTTTAGGATCTATACGCAAGAACAGCTCAGAGCA	470	0	A_84_P17140	ATMYC2	AT1G32640.1	tair|ATMYC2 (JASMONATE INSENSITIVE 1); DNA binding / transcription factor [AT1G32640.1]	10844.7	297.389	0	1	9.695847e+003	9.696052e+002	0	0	65	7.836692e+003	7198	1.932011e+003	2.103068e+003	36	1.794444e+001	18	3.702852e+000	3.891825e+000	0	0	0	0	0	0	0	7790.15	779.031	1	0	1	1	46.5453	3.70285	1	0	46.5453	48.2044	48.2044	7829.26	0.803452	17.9444	3.70285	0	7799.39	0	0
DATA	555	7	45	tair|AT5G66816.1|ref|NM_001126042	at|chr5:26698912-26698971	0		191	GATGAAGGAGAATGAAGAAAATGCTGGAGGGTATAAAGATGACTTCGAACCTACGACGCC	472	0	A_84_P769524	AT5G66816	AT5G66816.1	tair|similar to unknown protein [Arabidopsis thaliana] (TAIR:AT3G50610.1); similar to unnamed protein product [Vitis vinifera] (GB:CAO71825.1) [AT5G66816.1]	10869.6	297.427	0	1	4.145589e+001	7.550291e+000	3	0	61	7.975410e+001	80	2.248011e+001	2.001510e+001	35	2.088571e+001	21	7.189745e+000	7.783650e+000	0	0	0	0	0	0	0	33.2335	6.05277	1	3.93114e-035	1	1	46.5206	7.18975	1	0	46.5206	57.5363	57.5363	72.3194	0.80166	20.8857	7.18975	0	42.5423	0	0
DATA	556	7	46		 	66	Structural	0		474	-1	(-)3xSLv1	NegativeControl	NegativeControl		10895.8	297.243	6.36029	1	6.360293e+000	6.326523e+000	0	0	64	4.098438e+001	40.5	1.061519e+001	1.223145e+001	33	1.593939e+001	15	4.602577e+000	3.706500e+000	0	0	0	0	0	0	0	-5.53771	5.05878	0	0.00513811	1	0	46.5221	4.60258	1	0	46.5221	46.8651	46.8651	33.5497	0.799615	15.9394	4.60258	0	3.87845	1	0
DATA	557	7	47	tair|AT2G27030.2|tair|AT2G27030.3|ref|NM_179765|ref|NM_179766	at|chr2:11541278-11541337	0		2193	TCCTTTTCTTTATATGTTTGTGTGCAATAAGAGATTTGTACCTCTCACACCCATTAAACG	476	0	A_84_P513614	CAM5	AT2G27030.2	tair|CAM5 (CALMODULIN 5); calcium ion binding [AT2G27030.2]	10920.9	297.379	0	1	1.109236e+004	1.109254e+003	0	0	64	8.893906e+003	8744	1.690883e+003	1.747244e+003	33	1.921212e+001	18	6.767374e+000	7.413000e+000	0	0	0	0	0	0	0	8847.41	884.755	1	0	1	1	46.4975	6.76737	1	0	46.4975	45.4864	45.4864	8886.47	0.797613	19.2121	6.76737	0	8856.9	0	0
DATA	558	7	48	tair|AT1G79100.1|ref|NM_106561|tc|NP041893|ta|DQ446442	at|chr1:29758936-29758995	0		90	GATGCATATGTTGAATTCAAGGCAAAAATAGCTGATGCTGAGAAACCACAGCTGTACATG	478	0	A_84_P541047	AT1G79100	AT1G79100.1	tair|arginine/serine-rich protein-related [AT1G79100.1]	10945.9	297.386	6.39324	1	6.393239e+000	6.363463e+000	2	0	62	4.832258e+001	47	1.227656e+001	1.241677e+001	22	1.795455e+001	18	5.481373e+000	5.745075e+000	0	0	0	0	0	0	0	1.83214	5.0621	0	0.34811	1	0	46.4904	5.48137	1	0	46.4904	57.259	57.259	40.8879	0.795495	17.9545	5.48137	0	11.431	1	0
DATA	559	7	49	tair|AT3G07280.1|ug|EG500605|ug|AY074562|ta|TA46493_3702	at|chr3:2320566-2320507	0		655	TTTGGGAGATCATAAAGAAATGTTTGGAGCTTCTAAGTGATATTATTGGATATGGTGGAC	480	0	A_84_P720051	AT3G07280	AT3G07280.1	tair|pseudogene of unknown protein [AT3G07280.1]	10971.8	297.155	0	1	4.670797e+002	4.714144e+001	3	0	63	4.169365e+002	401	9.381569e+001	8.376690e+001	34	1.929412e+001	20	5.833703e+000	5.930400e+000	0	0	0	0	0	0	0	370.46	37.3898	1	6.10035e-162	1	1	46.4766	5.8337	1	0	46.4766	47.2035	47.2035	409.502	0.793141	19.2941	5.8337	0	380.168	0	0
DATA	560	7	50	tair|AT4G16580.1|ref|NM_117759|ta|TA41190_3702|ta|CNS0A4N5	at|chr4:9341258-9341199	0		1610	CTTCAGATACTACGGTGGTAAGCTTGATGACATTACAGTTGTTGTCTCTTATGTGGCGGC	482	0	A_84_P61980	AT4G16580	AT4G16580.1	tair|catalytic [AT4G16580.1]	10997.4	297.134	0	1	8.537287e+003	8.537526e+002	1	0	64	6.797328e+003	6553.5	1.358914e+003	1.201091e+003	33	1.827273e+001	18	4.771483e+000	4.447800e+000	0	0	0	0	0	0	0	6750.84	675.103	1	0	1	1	46.486	4.77148	1	0	46.486	45.835	45.835	6789.89	0.790748	18.2727	4.77148	0	6760.69	0	0
DATA	561	7	51	tair|AT1G74140.5|tair|AT1G74140.4|tair|AT1G74140.1|tair|AT1G74140.2	at|chr1:27883350-27883409	0		1090	GGGTTGGACTTTTGTTTTGTAAACTGAAACCAAGAGATCAATTTGATGGGTTTGGACCGT	484	0	A_84_P754788	AT1G74140	AT1G74140.5	tair|similar to rhomboid family protein [Arabidopsis thaliana] (TAIR:AT1G74130.1); similar to unnamed protein product [Vitis vinifera] (GB:CAO62451.1); contains InterPro domain Peptidase S54, rhomboid; (InterPro:IPR002610) [AT1G74140.5]	11022.1	297.386	0	1	1.328226e+001	6.552548e+000	1	0	63	5.696825e+001	58	1.457236e+001	1.297275e+001	26	1.811538e+001	18	4.667564e+000	4.262475e+000	0	0	0	0	0	0	0	10.4717	5.16603	1	3.29051e-007	1	0	46.4965	4.66756	1	0	46.4965	57.259	57.259	49.5336	0.7884	18.1154	4.66756	0	20.4489	0	0
DATA	562	7	52	tair|AT3G26330.1|ref|NM_113540|ta|TA46780_3702|tc|TC305528	at|chr3:9648615-9648556	0		1045	ATCAAATTGGGGGCAAGTCAATGATCTGCTTGGATGACATAGACCAACTCCATTACCTGA	486	0	A_84_P18388	CYP71B37	AT3G26330.1	tair|CYP71B37 (cytochrome P450, family 71, subfamily B, polypeptide 37); oxygen binding [AT3G26330.1]	11048.1	297.493	0	1	6.628995e+002	6.660182e+001	1	0	61	5.673934e+002	542	1.512289e+002	1.653099e+002	45	1.771111e+001	17	5.203243e+000	5.189100e+000	0	0	0	0	0	0	0	520.902	52.3353	1	2.7907e-181	1	1	46.4916	5.20324	1	0	46.4916	47.8731	47.8731	559.959	0.785793	17.7111	5.20324	0	531.012	0	0
DATA	563	7	53	tair|AT4G13440.1|ref|NM_117418|tc|TC301595	at|chr4:7810608-7810667	0		397	ATCGTCTCTTTTTGGATAGTTATGTCTTATTACGATCAAGACGTATCCACCATCCTTCGG	488	0	A_84_P514782	AT4G13440	AT4G13440.1	tair|calcium-binding EF hand family protein [AT4G13440.1]	11072.9	297.386	0	1	4.964578e+001	8.146885e+000	2	1	61	8.537705e+001	83	1.912691e+001	1.927380e+001	30	1.793333e+001	17	3.750249e+000	3.335850e+000	0	0	0	0	0	0	0	38.8805	6.3803	1	1.34028e-041	1	1	46.4965	3.75025	1	0	46.4965	57.259	57.259	77.9424	0.783158	17.9333	3.75025	0	49.1356	0	0
DATA	564	7	54	tair|AT5G35720.1|tc|NP231085	unmapped	0		1127	ACAACAACAACTTATGATAACTCTTACGACAATCCCTCCACCGGACAGCTCGAAAGGGTA	490	0	A_84_P101576	AT5G35720	AT5G35720.1	tair|transposable element gene [AT5G35720.1]	11098.5	297.269	0	1	2.102785e+001	6.815229e+000	2	0	64	6.293750e+001	61	1.699568e+001	1.742055e+001	22	1.750000e+001	17.5	4.239834e+000	4.262475e+000	0	0	0	0	0	0	0	16.4091	5.31826	1	5.32863e-014	1	0	46.5284	4.23983	1	0	46.5284	46.5243	46.5243	55.5028	0.780349	17.5	4.23983	0	26.8463	0	0
DATA	565	7	55	tair|AT4G15733.1|ref|NM_001036571	at|chr4:8962041-8962100	0		184	CTAAGAATTGCAAATGCACTCCTCTTCCTCACAATCGTCGTCAATGTGACTGTTTTGTCG	492	0	A_84_P764715	SCRL11	AT4G15733.1	tair|SCRL11 (SCR-Like 11) [AT4G15733.1]	11123.6	297.427	0	1	1.011863e+002	1.202971e+001	2	2	60	1.252167e+002	128.5	2.511066e+001	2.409225e+001	36	1.630556e+001	16	4.664881e+000	4.447800e+000	0	0	0	0	0	0	0	78.6789	9.35387	1	7.2298e-076	1	1	46.5378	4.66488	1	0	46.5378	57.5363	57.5363	117.782	0.777565	16.3056	4.66488	0	89.2753	0	0
DATA	566	7	56	tair|AT1G30990.1|ref|NM_102837|tc|NP229971	at|chr1:11052965-11053024	0		379	CAGAACCCGCCAAGTTTTATAAGTTTCTCGAGAAGATGATTGCTGATTCGGATGACCACA	494	0	A_84_P17973	AT1G30990	AT1G30990.1	tair|major latex protein-related / MLP-related [AT1G30990.1]	11149.1	297.386	0	0	8.278105e+001	1.054412e+001	1	1	62	1.106452e+002	111	2.866659e+001	2.668680e+001	31	1.616129e+001	16	4.107690e+000	4.447800e+000	0	0	0	0	0	0	0	64.1225	8.16751	1	2.87665e-065	1	1	46.5227	4.10769	1	0	46.5227	65	65	103.21	0.774604	16.1613	4.10769	0	74.8645	0	0
DATA	567	7	57	tair|AT4G02790.1|ref|NM_116513|ta|TA36106_3702|tc|TC288770	at|chr4:1248863-1248922	0		847	TCGATGATCAAGCAGCTGCTATAAAGCTGGCAATTTGTGATGACATTGGAGAGAAAGCTT	496	0	A_84_P820904	AT4G02790	AT4G02790.1	tair|GTP-binding family protein [AT4G02790.1]	11174.9	297.265	0	1	5.609474e+003	5.609857e+002	0	0	66	4.374303e+003	4284.5	6.759959e+002	7.109067e+002	36	1.550000e+001	15	4.942527e+000	4.633125e+000	0	0	0	0	0	0	0	4327.76	432.806	1	1.09903e-301	1	1	46.5389	4.94253	1	0	46.5389	45.835	45.835	4366.87	0.77151	15.5	4.94253	0	4338.69	0	0
DATA	568	7	58	tair|AT3G49305.1|ref|NM_114790	at|chr3:18291056-18290816	0		119	ACCAACCAATATTCCTTAAACAATCTTGAGGAGAGTATCCCCACGATCATGGATTATCCA	498	0	A_84_P539551	AT3G49305	AT3G49305.1	tair|similar to proline-rich family protein [Arabidopsis thaliana] (TAIR:AT3G49300.1) [AT3G49305.1]	11199.9	297.386	6.61794	1	6.617942e+000	6.582875e+000	2	0	62	4.672581e+001	47	1.191523e+001	1.167547e+001	27	1.622222e+001	17	5.257473e+000	5.189100e+000	0	0	0	0	0	0	0	0.233281	5.05884	0	0.904749	1	0	46.4925	5.25747	1	0	46.4925	57.259	57.259	39.2911	0.768485	16.2222	5.25747	0	11.2821	1	0
DATA	569	7	59	tair|AT1G55570.1|ref|NM_104433|ug|AF367325|ta|TA42282_3702	at|chr1:20762887-20762946	0		1320	CATCTCGGACAACCCAAATCCTGATCAGATCAAGAACATCAAGATCGAACCCAATGTTCT	500	0	A_84_P15137	SKS12	AT1G55570.1	tair|SKS12 (SKU5 Similar 12); copper ion binding / oxidoreductase [AT1G55570.1]	11225.9	297.191	6.64628	1	6.646276e+000	6.610988e+000	4	0	62	4.227419e+001	41	1.005912e+001	8.154300e+000	34	1.761765e+001	18	5.303028e+000	5.003775e+000	0	0	0	0	0	0	0	-4.20793	5.05878	0	0.0323806	1	0	46.4821	5.30303	1	0	46.4821	46.1809	46.1809	34.8395	0.765209	17.6176	5.30303	0	7.01411	1	0
DATA	570	7	60	tair|AT5G10830.1|ref|NM_121121|ug|AK228188|ta|TA32102_3702	at|chr5:3424568-3424627	0		748	TTGAAACCGCTTGGGGAGGTTCTGATCTGGTTCGTTCCGTCGTTTACAAAGCTTTTATGA	502	0	A_84_P20574	AT5G10830	AT5G10830.1	tair|embryo-abundant protein-related [AT5G10830.1]	11251	297.364	0	1	1.014141e+004	1.014163e+003	0	0	65	7.774708e+003	7303	1.884424e+003	2.002251e+003	29	1.800000e+001	17	5.873670e+000	5.189100e+000	0	0	0	0	0	0	0	7728.27	772.843	1	0	1	1	46.4424	5.87367	1	0	46.4424	49.1849	49.1849	7767.27	0.76205	18	5.87367	0	7739.63	0	0
DATA	571	7	61	tair|AT1G09010.1|ref|NM_100772|ug|AY045934|ta|TA33317_3702	at|chr1:2895706-2895647	0		2487	GCAAATACCTCTCAAGATCACTTGCAATGCAGTTATGGTGGGTTCAAGATATGAGCTGGA	504	0	A_84_P789949	AT1G09010	AT1G09010.1	tair|glycoside hydrolase family 2 protein [AT1G09010.1]	11276.3	297.306	0	1	4.047506e+003	4.048055e+002	1	0	63	3.117603e+003	3010	6.589773e+002	6.401125e+002	27	1.725926e+001	17	5.019903e+000	4.447800e+000	0	0	0	0	0	0	0	3071.15	307.157	1	3.58328e-282	1	1	46.4485	5.0199	1	0	46.4485	48.2044	48.2044	3110.17	0.758777	17.2593	5.0199	0	3082.71	0	0
DATA	572	7	62	tair|AT5G47455.2|ref|NM_180816|ta|TA36175_3702|tc|TC294010	at|chr5:19269628-19269687	0		621	AGCCTCATGATTGATTTCATGACTAGTTTGACATTGCGTTAACATAACCAACAACTCAAA	506	0	A_84_P567310	AT5G47455	AT5G47455.2	tair|similar to unknown protein [Arabidopsis thaliana] (TAIR:AT4G17310.1); similar to transcription factor [Arabidopsis thaliana] (TAIR:AT4G17310.2); similar to hypothetical protein 25.t00029 [Brassica oleracea] (GB:ABD64980.1) [AT5G47455.2]	11301.5	297.352	0	1	1.360804e+002	1.516629e+001	2	3	61	1.492295e+002	146	3.261972e+001	3.484110e+001	29	1.713793e+001	17	4.525516e+000	4.447800e+000	0	0	0	0	0	0	0	102.806	11.4579	1	3.33464e-090	1	1	46.4231	4.52552	1	0	46.4231	57.5363	57.5363	141.795	0.755483	17.1379	4.52552	0	114.531	0	0
DATA	573	7	63	tair|AT3G47460.1|ref|NM_114614|ta|AU228373|tc|TC290724	at|chr3:17503930-17504099	0		3392	ACATTCACAGTTCATTGTGGTTTCACTGAAAGAAGGAATGTTCAGCAACGCCGATGTTCT	508	0	A_84_P16531	ATSMC2	AT3G47460.1	tair|ATSMC2 (Arabidopsis thaliana structural maintenance of chromosome 2) [AT3G47460.1]	11327.4	296.672	0	1	8.254979e+002	8.282350e+001	0	2	63	6.670635e+002	669	1.266376e+002	1.371405e+002	29	1.734483e+001	17	5.016230e+000	5.930400e+000	0	0	0	0	0	0	0	620.708	62.2767	1	3.07385e-191	1	1	46.355	5.01623	1	0	46.355	45.1352	45.1352	659.629	0.75192	17.3448	5.01623	0	632.578	0	0
DATA	574	7	64	tair|AT5G66990.1|ref|NM_126099|tc|NP230094	at|chr5:26761807-26761661	0		596	TCACCGTAAGCTCACGAGCCTAAACGCTCTAATTGCTAATCTCAAGGACTTGTTAGGGAA	510	0	A_84_P578113	AT5G66990	AT5G66990.1	tair|RWP-RK domain-containing protein [AT5G66990.1]	11352.4	297.427	6.79262	1	6.792618e+000	6.756553e+000	1	0	63	4.215873e+001	43	1.049148e+001	1.297275e+001	26	1.888462e+001	17	8.510356e+000	7.968975e+000	0	0	0	0	0	0	0	-4.13693	5.05878	0	0.0353619	1	0	46.2957	8.51036	1	1	46.2957	57.5363	57.5363	34.7241	0.748723	18.8846	8.51036	0	7.86752	1	0
DATA	575	7	65	tair|AT1G21740.1|ref|NM_102023|tc|TC311461	at|chr1:7645004-7645063	0		2798	AGTTGTGAAAGCTCATGAAGATGTTAGGTTTCAACAACAACAACAGCCTGAGTCTGAAGA	512	0	A_84_P18050	AT1G21740	AT1G21740.1	tair|similar to unknown protein [Arabidopsis thaliana] (TAIR:AT1G77500.1); similar to hypothetical protein [Vitis vinifera] (GB:CAN81539.1); contains InterPro domain Protein of unknown function DUF632 (InterPro:IPR006867); contains InterPro domain Protein	11378.4	296.984	0	1	2.829818e+003	2.830632e+002	2	1	62	2.154871e+003	2167.5	3.661826e+002	3.669435e+002	34	1.873529e+001	18.5	7.508818e+000	7.783650e+000	0	0	0	0	0	0	0	2108.64	210.925	1	8.80512e-261	1	1	46.2279	7.50882	1	0	46.2279	44.0646	44.0646	2147.44	0.745152	18.7353	7.50882	0	2120.8	0	0
DATA	576	7	66	ug|AV535948	at|chr1:1808197-1808256	0		225	CCCCAACAAACAAAAACATTAAACAAACAGACAATTCTGAGTTTCTGCCCGACCTTTCGG	514	0	A_84_P793091	AT1G05960	AV535948	ug|AV535948 Arabidopsis thaliana flower buds Columbia Arabidopsis thaliana cDNA clone FB105a07F 3', mRNA sequence [AV535948]	11403.1	297.386	0	1	3.257446e+001	7.556887e+000	0	0	64	7.034375e+001	70	2.184449e+001	2.112705e+001	30	1.803333e+001	17.5	4.708637e+000	3.335850e+000	0	0	0	0	0	0	0	24.1667	5.60639	1	6.83824e-024	1	0	46.177	4.70864	1	0	46.177	57.259	57.259	62.9091	0.741891	18.0333	4.70864	0	36.4832	0	0
DATA	577	7	67	tair|AT2G24160.1|ug|AY099820|ta|TA51140_3702|ta|DR289548	at|chr2:10275343-10275284	0		2349	TTCGCATAAGCAGGAGTGGTTAATGGAAAAGTGTCGTAGAAACAAGCCCAGAGTTGTCAT	516	0	A_84_P10696	AT2G24160	AT2G24160.1	tair|pseudogene, leucine rich repeat protein family, contains leucine rich-repeat domains Pfam:PF00560, INTERPRO:IPR001611; contains some similarity to Cf-4 (Lycopersicon hirsutum) gi [AT2G24160.1]	11428.5	297.352	0	1	3.677722e+002	3.740980e+001	2	3	61	3.177049e+002	317	6.115890e+001	6.523440e+001	25	1.844000e+001	19	3.215587e+000	2.965200e+000	0	0	0	0	0	0	0	271.584	27.6255	1	2.2998e-144	1	1	46.1211	3.21559	1	0	46.1211	57.5363	57.5363	310.27	0.738457	18.44	3.21559	0	284.069	0	0
DATA	578	7	68	tair|AT5G46450.1|ref|NM_124015|tc|TC309088	at|chr5:18856695-18856754	0		3293	CAGTGAAGAGTGGGAAGACTGCAACGATAGCGGTCTTGGCAGTGAATCTGATAATTTAGA	518	0	A_84_P13092	AT5G46450	AT5G46450.1	tair|disease resistance protein (TIR-NBS-LRR class), putative [AT5G46450.1]	11453.6	297.404	0	1	2.789598e+003	2.790447e+002	1	3	60	2.096650e+003	2096	3.226363e+002	3.445192e+002	32	1.928125e+001	19.5	7.667419e+000	6.301050e+000	0	0	0	0	0	0	0	2050.59	205.121	1	3.41076e-259	1	1	46.0608	7.66742	1	0	46.0608	57.8122	57.8122	2089.22	0.735084	19.2813	7.66742	0	2063.24	0	0
DATA	579	7	69	tair|AT2G45160.1|ref|NM_130079|ta|TA37157_3702|ta|CNS0A9S3	at|chr2:18626180-18626121	0		1045	CACAAGTCTCCGTTTCAAAGAGCAGCTTCTCACATCGCTGAAGCTCTCCTCTCACTCATC	520	0	A_84_P738263	AT2G45160	AT2G45160.1	tair|scarecrow transcription factor family protein [AT2G45160.1]	11479.6	297.028	0	1	1.006082e+003	1.008456e+002	0	0	63	7.820000e+002	779	1.305346e+002	1.241678e+002	27	1.725926e+001	16	5.939390e+000	7.042350e+000	0	0	0	0	0	0	0	736	73.7736	1	6.38958e-201	1	1	46.0002	5.93939	1	0	46.0002	48.2044	48.2044	774.565	0.73155	17.2593	5.93939	0	748.838	0	0
DATA	580	7	70	tair|AT1G63600.1|ref|NM_105038|tc|TC291233	at|chr1:23586217-23586276	0		842	TTTTTAAGCGGCCGCAAACCGCGTCAGGGTTTAGCGGGTCATCTTCTATTAACGTTATAA	522	0	A_84_P11459	AT1G63600	AT1G63600.1	tair|protein kinase-related [AT1G63600.1]	11504.5	297.352	6.98308	1	6.983081e+000	6.951439e+000	4	0	62	4.793548e+001	44.5	1.774581e+001	1.779120e+001	22	1.863636e+001	18.5	5.533839e+000	4.818450e+000	0	0	0	0	0	0	0	2.0016	5.06274	0	0.305499	1	0	45.9339	5.53384	1	1	45.9339	57.5363	57.5363	40.5008	0.728301	18.6364	5.53384	0	15.007	1	0
DATA	581	7	71	tair|AT1G01490.1|tair|AT1G01490.2|ref|NM_100031|ref|NM_001035851	at|chr1:180447-180388	0		779	ACGCCCAAAGCATCGAAGAAAACCCTAATGCTTGCGTTATATGTTGAAATATTTATAATG	524	0	A_84_P209748	AT1G01490	AT1G01490.1	tair|heavy-metal-associated domain-containing protein [AT1G01490.1]	11530.3	297.198	0	1	4.425577e+004	4.425583e+003	0	0	65	3.212671e+004	31208	4.815463e+003	5.693925e+003	22	1.672727e+001	17.5	3.807034e+000	3.706500e+000	0	0	0	0	0	0	0	32080.8	3208.09	1	0	1	1	45.865	3.80703	1	0	45.865	51.7088	51.7088	32119.3	0.724896	16.7273	3.80703	0	32094	0	0
DATA	582	7	72	tair|AT3G55230.1|ref|NM_115381|ta|TA46913_3702|ta|AU228573	at|chr3:20483658-20483717	0		890	TGTTACTGATGGTCATGATACCATTCTCCATTTCAGTGTTTATCTTACATACTACAAAGC	526	0	A_84_P19403	AT3G55230	AT3G55230.1	tair|disease resistance-responsive family protein [AT3G55230.1]	11555.8	297.361	0	1	8.924058e+003	8.924333e+002	0	0	65	6.485769e+003	6269	1.182401e+003	1.197941e+003	37	1.802703e+001	18	6.517014e+000	5.189100e+000	0	0	0	0	0	0	0	6439.97	644.017	1	4.94066e-324	1	1	45.7969	6.51701	1	0	45.7969	47.8731	47.8731	6478.33	0.721642	18.027	6.51701	0	6453.35	0	0
DATA	583	7	73	tair|AT1G19640.1|ref|NM_101820|ta|TA38893_3702|tc|NP235691	at|chr1:6789222-6789163	0		1242	GAGTACTTCTATGTAAGCTCGCCACGATACGCTATTGTTATTCTTTCGCTCGTTAGAGCC	528	0	A_84_P13518	JMT	AT1G19640.1	tair|JMT (JASMONIC ACID CARBOXYL METHYLTRANSFERASE); jasmonate O-methyltransferase [AT1G19640.1]	11580.9	297.247	0	1	5.335203e+002	5.381466e+001	2	1	63	4.290476e+002	416	7.089074e+001	6.597570e+001	35	1.728571e+001	16	4.962041e+000	5.559750e+000	0	0	0	0	0	0	0	383.31	38.6634	1	7.11295e-164	1	1	45.7374	4.96204	1	0	45.7374	49.1849	49.1849	421.613	0.718455	17.2857	4.96204	0	396.885	0	0
DATA	584	7	74	tair|AT3G07000.1|ref|NM_111580|ug|BX824703|ta|TA48766_3702	at|chr3:2211017-2211076	0		1599	TGGTATGACTAGACCTTTTTGCATATCGTGTAAAAAACGTTGCAGCTTCCCTTCCTTCCT	530	0	A_84_P869955	AT3G07000	AT3G07000.1	tair|DC1 domain-containing protein [AT3G07000.1]	11606.8	296.735	0	1	3.087843e+002	3.167820e+001	0	0	65	2.665231e+002	261	5.556868e+001	5.263230e+001	31	1.754839e+001	15	5.201530e+000	6.301050e+000	0	0	0	0	0	0	0	220.842	22.6562	1	1.07649e-132	1	1	45.6813	5.20153	1	0	45.6813	46.1809	46.1809	259.088	0.715198	17.5484	5.20153	0	234.637	0	0
DATA	585	7	75	tair|AT1G42450.1	unmapped	0		2088	CGACTCCAGACCAAATGATGGTGTTAAATAAACAGGTTAGCTGGAGGATGGCAGATATCT	532	0	A_84_P750016	AT1G42450	AT1G42450.1	tair|transposable element gene [AT1G42450.1]	11631.5	297.352	7.13953	1	7.139532e+000	7.101640e+000	2	0	64	4.571875e+001	45	1.165573e+001	1.093418e+001	20	2.045000e+001	21.5	3.804084e+000	3.150525e+000	0	0	0	0	0	0	0	0.10177	5.05879	0	0.958365	1	0	45.617	3.80408	1	1	45.617	57.5363	57.5363	38.2841	0.712342	20.45	3.80408	0	14.0896	1	0
DATA	586	7	76	tair|AT5G38380.1|tair|AT5G38380.2|ref|NM_180773|ref|NM_123199	at|chr5:15365462-15365521	0		1316	CCTACACTAACGACGATGTACTGTTGAATGTACTTGTCCTTGACGATGTAAATCTGTCTG	534	0	A_84_P257710	AT5G38380	AT5G38380.1	tair|similar to cation efflux family protein [Arabidopsis thaliana] (TAIR:AT2G04620.1); similar to hypothetical protein OsJ_022901 [Oryza sativa (japonica cultivar-group)] (GB:EAZ39418.1); similar to hypothetical protein OsI_024738 [Oryza sativa (indica c	11657.4	296.757	0	1	5.588802e+003	5.589257e+002	0	0	65	4.009538e+003	3898	7.282753e+002	8.102409e+002	26	1.911538e+001	19.5	5.125052e+000	5.745075e+000	0	0	0	0	0	0	0	3963.98	396.431	1	1.08669e-296	1	1	45.5537	5.12505	1	0	45.5537	47.2035	47.2035	4002.1	0.709273	19.1154	5.12505	0	3978.2	0	0
DATA	587	7	77	tair|AT4G02790.1|ref|NM_116513|ta|TA36106_3702|tc|TC288563	at|chr4:1249477-1249536	0		1274	AAATCCATGACGACATCAGTCAGATGCTGCTAAATGCTAACCATTTTTCTCTTAAGCCCA	536	0	A_84_P132155	AT4G02790	AT4G02790.1	tair|GTP-binding family protein [AT4G02790.1]	11682.7	297.1	0	1	1.670530e+004	1.670545e+003	0	0	66	1.184814e+004	11450.5	2.305682e+003	2.249290e+003	24	1.787500e+001	17	3.970681e+000	3.891825e+000	0	0	0	0	0	0	0	11802.6	1180.28	1	0	1	1	45.4869	3.97068	1	0	45.4869	47.2035	47.2035	11840.7	0.706521	17.875	3.97068	0	11817.1	0	0
DATA	588	7	78	ug|BX815564|ta|CNS0AE0Y	at|chr1:1457145-1457097	0		1437	CCTTAGTTTCCAAACCCACTCCGTGTAAATTTGGTTTGTGAAATTGGAAGGCTAAACCAA	538	0	A_84_P785142	AT1G05070	BX815564	ug|Arabidopsis thaliana Full-length cDNA Complete sequence from clone GSLTLS71ZF07 of Adult vegetative tissue of strain col-0 of Arabidopsis thaliana (thale cress) [BX815564]	11707.6	297.404	0	0	8.549345e+000	7.237146e+000	0	0	64	5.143750e+001	51	1.607115e+001	1.649393e+001	27	1.903704e+001	18	5.049611e+000	5.930400e+000	0	0	0	0	0	0	0	6.01815	5.09446	1	0.00242157	1	0	45.4193	5.04961	1	0	45.4193	65	65	44.0028	0.703932	19.037	5.04961	0	20.6575	0	0
DATA	589	7	79		 	66	Structural	0		1	1	DarkCorner	DarkCorner	DarkCorner		11733.5	297.352	7.25149	1	7.251490e+000	7.212988e+000	3	0	63	3.860317e+001	38	8.733583e+000	9.266250e+000	26	1.715385e+001	18	4.929035e+000	6.301050e+000	0	0	0	0	0	0	0	-6.75342	5.05878	0	0.000702792	1	0	45.3566	4.92903	1	0	45.3566	57.5363	57.5363	31.1685	0.701344	17.1538	4.92903	0	8.12457	0	0
DATA	590	7	80		 	66	Structural	0		1	1	DarkCorner	DarkCorner	DarkCorner		11759.4	297.083	7.27693	1	7.276925e+000	7.238289e+000	1	0	63	3.965079e+001	39	1.018405e+001	1.111950e+001	29	1.693103e+001	18	4.471585e+000	4.447800e+000	0	0	0	0	0	0	0	-5.64553	5.05878	0	0.0043571	1	0	45.2963	4.47159	1	0	45.2963	43.3362	43.3362	32.2161	0.698892	16.931	4.47159	0	9.48293	0	0
DATA	591	7	81		 	66	Structural	0		1	1	DarkCorner	DarkCorner	DarkCorner		11784	297.319	7.29883	0	7.298828e+000	7.260075e+000	0	0	65	4.141538e+001	42	1.068424e+001	9.636900e+000	25	1.712000e+001	16	5.695905e+000	6.671700e+000	0	0	0	0	0	0	0	-3.82286	5.05878	0	0.0515554	1	0	45.2382	5.6959	1	0	45.2382	65	65	33.9807	0.696795	17.12	5.6959	0	11.542	0	0
DATA	592	7	82		 	66	Structural	0		1	1	DarkCorner	DarkCorner	DarkCorner		11809.7	297.225	7.3203	1	7.320300e+000	7.281433e+000	1	0	63	3.993651e+001	39	9.113749e+000	9.636900e+000	33	1.854545e+001	19	2.937802e+000	2.965200e+000	0	0	0	0	0	0	0	-5.22771	5.05878	0	0.00814885	1	0	45.1642	2.9378	1	0	45.1642	47.2035	47.2035	32.5018	0.694751	18.5455	2.9378	0	10.3815	0	0
DATA	593	7	83		 	66	Structural	0		1	1	DarkCorner	DarkCorner	DarkCorner		11834.8	297.314	7.33898	1	7.338980e+000	7.300014e+000	0	0	65	4.160000e+001	41	8.963119e+000	9.636900e+000	30	1.720000e+001	16	5.773901e+000	6.115725e+000	0	0	0	0	0	0	0	-3.49841	5.05878	0	0.0744746	1	0	45.0984	5.7739	1	0	45.0984	47.2035	47.2035	34.1653	0.692983	17.2	5.7739	0	12.3589	0	0
DATA	594	7	84		 	66	Structural	0		1	1	DarkCorner	DarkCorner	DarkCorner		11860.4	297.214	7.35594	1	7.355943e+000	7.316887e+000	1	0	64	3.876563e+001	36	1.022562e+001	1.149015e+001	30	1.506667e+001	14	4.385976e+000	4.262475e+000	0	0	0	0	0	0	0	-6.27891	5.05878	0	0.00157995	1	0	45.0445	4.38598	1	0	45.0445	47.2035	47.2035	31.331	0.691385	15.0667	4.38598	0	9.85261	0	0
DATA	595	7	85		 	66	Structural	0		1	1	DarkCorner	DarkCorner	DarkCorner		11886.1	297.25	7.37034	1	7.370342e+000	7.331210e+000	1	0	65	3.743077e+001	38	1.046119e+001	1.111950e+001	48	1.718750e+001	16.5	4.489497e+000	4.447800e+000	0	0	0	0	0	0	0	-7.55799	5.05878	0	0.000161964	1	0	44.9888	4.4895	1	0	44.9888	45.835	45.835	29.9961	0.690034	17.1875	4.4895	0	8.85277	0	0
DATA	596	8	1		 	66	Structural	0		1	1	DarkCorner	DarkCorner	DarkCorner		9765.36	304.8	5.61702	1	5.617022e+000	5.587199e+000	3	0	62	4.209677e+001	41	1.106865e+001	1.093418e+001	51	1.658824e+001	16	4.972631e+000	5.930400e+000	0	0	0	0	0	0	0	-3.2499	5.05878	0	0.0972452	1	0	45.3467	4.97263	1	0	45.3467	47.5395	47.5395	34.6621	0.905424	16.5882	4.97263	0	6.13888	0	0
DATA	597	8	2		 	66	Structural	0		1	1	DarkCorner	DarkCorner	DarkCorner		9790.78	304.87	5.66692	1	5.666921e+000	5.636833e+000	1	0	65	3.947692e+001	38	1.012439e+001	1.037820e+001	30	1.710000e+001	16	6.053497e+000	5.930400e+000	0	0	0	0	0	0	0	-5.99907	5.05878	0	0.00249718	1	0	45.476	6.0535	1	0	45.476	46.1809	46.1809	32.0422	0.897452	17.1	6.0535	0	3.36179	0	0
DATA	598	8	3		 	66	Structural	0		1	1	DarkCorner	DarkCorner	DarkCorner		9815.58	304.573	5.71243	1	5.712434e+000	5.682104e+000	3	0	61	3.678689e+001	37	8.436261e+000	8.154300e+000	28	1.778571e+001	16.5	6.596055e+000	5.003775e+000	0	0	0	0	0	0	0	-8.80979	5.05878	0	1.32409e-005	1	0	45.5967	6.59605	1	0	45.5967	57.5363	57.5363	29.3522	0.890301	17.7857	6.59605	0	0.528375	0	0
DATA	599	8	4		 	66	Structural	0		1	1	DarkCorner	DarkCorner	DarkCorner		9841.47	304.786	5.75662	1	5.756616e+000	5.726051e+000	0	0	66	3.842424e+001	38	9.901143e+000	1.093418e+001	28	1.478571e+001	14.5	5.072490e+000	6.671700e+000	0	0	0	0	0	0	0	-7.29245	5.05878	0	0.00026628	1	0	45.7167	5.07249	1	0	45.7167	47.2035	47.2035	30.9896	0.883468	14.7857	5.07249	0	2.01591	0	0
DATA	600	8	5		 	66	Structural	0		1	1	DarkCorner	DarkCorner	DarkCorner		9867.32	305.056	5.79749	1	5.797489e+000	5.766708e+000	0	0	65	4.089231e+001	41	1.090602e+001	1.334340e+001	44	1.747727e+001	17	5.354801e+000	5.189100e+000	0	0	0	0	0	0	0	-4.92796	5.05878	0	0.0124966	1	0	45.8203	5.3548	1	0	45.8203	47.2035	47.2035	33.4576	0.87724	17.4773	5.3548	0	4.3398	0	0
DATA	601	8	6		 	66	Structural	0		1	1	DarkCorner	DarkCorner	DarkCorner		9892.6	304.794	5.83464	1	5.834636e+000	5.803657e+000	0	0	64	4.176563e+001	40	1.218865e+001	1.186080e+001	33	1.900000e+001	18	5.595757e+000	5.930400e+000	0	0	0	0	0	0	0	-4.14747	5.05878	0	0.0349047	1	0	45.9131	5.59576	1	0	45.9131	44.4243	44.4243	34.331	0.871655	19	5.59576	0	5.08426	0	0
DATA	602	8	7		 	66	Structural	0		1	1	DarkCorner	DarkCorner	DarkCorner		9917.96	304.861	5.86897	1	5.868973e+000	5.837812e+000	1	0	65	3.904615e+001	37	1.016186e+001	1.186080e+001	38	1.686842e+001	16	5.448387e+000	5.003775e+000	0	0	0	0	0	0	0	-6.95158	5.05878	0	0.000494921	1	0	45.9977	5.44839	1	0	45.9977	46.8651	46.8651	31.6115	0.866555	16.8684	5.44839	0	2.23753	0	0
DATA	603	8	8	tair|AT2G47690.2|tair|AT2G47690.1|ref|NM_001125070|ref|NM_130337	at|chr2:19558591-19559079	0		258	GTTTCAAAGAAGGAACAGGATATACAAGGAGGAGCAGCGTAAACTAAGAGCAGCTTCGAG	399	0	A_84_P822887	AT2G47690	AT2G47690.2	tair|NADH-ubiquinone oxidoreductase-related [AT2G47690.2]	9943.09	305.328	0	1	7.361862e+003	7.362096e+002	0	0	66	6.391818e+003	6091.5	1.457859e+003	1.498723e+003	32	1.678125e+001	15	5.410470e+000	4.633125e+000	0	0	0	0	0	0	0	6345.75	634.595	1	1.97626e-323	1	1	46.0731	5.41047	1	0	46.0731	45.1352	45.1352	6384.38	0.861976	16.7813	5.41047	0	6354.88	0	0
DATA	604	8	9	tair|AT1G04240.1|ref|NM_100305|ta|TA39106_3702|ta|AA042741	at|chr1:1128752-1128589	0		716	TTCCATGGGAGATGTTCATATGTACGTGCAAGAGACTAAGGATCATGAAAGGATCAGAAG	401	0	A_84_P21812	SHY2	AT1G04240.1	tair|SHY2 (SHORT HYPOCOTYL 2); transcription factor [AT1G04240.1]	9968.65	304.778	0	1	3.122731e+003	3.123288e+002	1	0	64	2.724406e+003	2496.5	6.961954e+002	6.836639e+002	25	1.664000e+001	16	5.219195e+000	5.189100e+000	0	0	0	0	0	0	0	2678.27	267.875	1	2.19503e-274	1	1	46.1375	5.2192	1	0	46.1375	47.5395	47.5395	2716.97	0.857669	16.64	5.2192	0	2687.36	0	0
DATA	605	8	10	tair|AT1G62790.1|tair|AT1G62790.2|ref|NM_179506|ref|NM_104957	at|chr1:23256209-23256268	0		231	AGAAGGAACTTACATGTCTCTGTACAATCTACACCAGTCCAGGTTTGCTCGCTCAGTTCA	403	0	A_84_P22443	AT1G62790	AT1G62790.1	tair|protease inhibitor/seed storage/lipid transfer protein (LTP) family protein [AT1G62790.1]	9993.97	304.939	0	1	9.640477e+003	9.640659e+002	0	0	69	8.277652e+003	7825	2.019401e+003	2.293582e+003	37	1.678378e+001	17	5.493102e+000	5.189100e+000	0	0	0	0	0	0	0	8231.46	823.162	1	0	1	1	46.1906	5.4931	1	0	46.1906	46.8651	46.8651	8270.22	0.853844	16.7838	5.4931	0	8240.5	0	0
DATA	606	8	11	tair|AT4G33280.1|ref|NM_119482|ta|TA47694_3702|tc|TC286050	at|chr4:16047453-16047394	0		966	ACAAAACCGCTTCATCTCAATGTCTATATATTCCGTGGTGAAGAAACGGAAAGAACCAAC	405	0	A_84_P543484	AT4G33280	AT4G33280.1	tair|DNA binding / transcription factor [AT4G33280.1]	10018.9	304.5	0	1	1.515545e+002	1.628119e+001	2	0	62	1.751129e+002	173.5	6.001860e+001	6.338115e+001	27	1.737037e+001	16	4.993443e+000	4.077150e+000	0	0	0	0	0	0	0	128.878	13.8451	1	1.34371e-102	1	1	46.2351	4.99344	1	0	46.2351	56.9804	56.9804	167.678	0.850373	17.3704	4.99344	0	137.863	0	0
DATA	607	8	12	ta|TA27278_3702|ta|AI100178|ta|DR207916|tc|TC301465	at|chr5:10069787-10069725	0		299	GAAGAGGACAGAAGCAGCAATATGGTTTTTGTTCTGCATCACTCCTTTGAAGCCATGTTT	407	0	A_84_P807987	TA27278_3702	TA27278_3702	tc|Q42155_ARATH (Q42155) NADH dehoydrogenase, partial (70%) [TC301465]	10044.4	304.573	0	1	1.093295e+005	1.093295e+004	0	1	63	9.266979e+004	92820	1.626117e+004	1.993912e+004	30	2.243333e+001	21.5	6.043996e+000	6.301050e+000	0	0	0	0	0	0	0	92623.5	9262.35	1	0	1	1	46.2712	6.044	1	0	46.2712	57.5363	57.5363	92662.4	0.847196	22.4333	6.044	0	92632.4	0	0
DATA	608	8	13	tair|AT4G23600.1|tair|AT4G23600.2|tair|AT4G23600.3|ref|NM_179099	at|chr4:12312822-12312881	0		1233	AAAGATTGAAGAGCTTCTGCGATCGCCATTCCAACAAAAAAGCTCCCCTCAAAGACGTCA	409	0	A_84_P12888	CORI3	AT4G23600.1	tair|CORI3 (CORONATINE INDUCED 1, JASMONIC ACID RESPONSIVE 2); transaminase [AT4G23600.1]	10070.4	304.742	0	1	3.991929e+003	3.992379e+002	0	0	64	3.416656e+003	3305	5.769535e+002	6.102752e+002	28	1.903571e+001	18.5	4.962691e+000	3.891825e+000	0	0	0	0	0	0	0	3370.36	337.074	1	1.84286e-287	1	1	46.2982	4.96269	1	0	46.2982	46.1809	46.1809	3409.22	0.844293	19.0357	4.96269	0	3379.21	0	0
DATA	609	8	14	tc|TC285246	at|chr5:7951322-7951381	0		2965	TTAGGATTGCTTTCAAGCATTTTCTTTATAAGATCTTTGGCACTCTCTGAAATGCTAGGC	411	0	A_84_P730517	TC285246	TC285246	tc|Q8VZJ5_ARATH (Q8VZJ5) AT5g08500/MAH20_6, complete [TC285246]	10095.1	304.5	0	1	8.330464e+000	6.067299e+000	1	0	63	5.333333e+001	53	1.620235e+001	1.667925e+001	24	1.879167e+001	17.5	6.007091e+000	6.301050e+000	0	0	0	0	0	0	0	7.01217	5.10715	1	0.000443963	1	0	46.3212	6.00709	1	0	46.3212	56.9804	56.9804	45.8987	0.841751	18.7917	6.00709	0	15.8095	0	0
DATA	610	8	15	tair|AT1G50890.1|ref|NM_103969|ta|TA50976_3702|ta|BP651935	at|chr1:18866041-18865982	0		2674	GGAAGGTCTAGCTCCCGATCATCTTTTGGTCGAGTTAGCATCTAATTGGAACATCGAGAT	413	0	A_84_P249405	AT1G50890	AT1G50890.1	tair|binding [AT1G50890.1]	10120.5	304.5	0	1	2.344714e+003	2.345489e+002	0	3	65	2.014538e+003	2042	3.953987e+002	3.743565e+002	32	1.553125e+001	15.5	4.015971e+000	3.706500e+000	0	0	0	0	0	0	0	1968.2	196.885	1	7.33867e-257	1	1	46.3389	4.01597	1	0	46.3389	57.5363	57.5363	2007.1	0.83942	15.5313	4.01597	0	1976.94	0	0
DATA	611	8	16	tair|AT4G23660.1|tair|AT4G23660.2|ref|NM_179100|ref|NM_118497	at|chr4:12328516-12328457	0		1281	CTTTGGTTAACTGGATTTGGCACAGCATCCATAGGTTTTCTTGCACTTTCTGGATTCAGT	415	0	A_84_P16670	ATPPT1	AT4G23660.1	tair|ATPPT1 (ARABIDOPSIS THALIANA POLYPRENYLTRANSFERASE 1); 4-hydroxybenzoate nonaprenyltransferase [AT4G23660.1]	10146.3	304.507	0	1	1.712820e+003	1.713886e+002	0	0	65	1.480477e+003	1451	3.176122e+002	3.432219e+002	23	1.743478e+001	17	4.679026e+000	4.077150e+000	0	0	0	0	0	0	0	1434.13	143.502	1	7.45729e-239	1	1	46.3519	4.67903	1	0	46.3519	46.8651	46.8651	1473.04	0.837289	17.4348	4.67903	0	1442.8	0	0
DATA	612	8	17	ta|TA28705_3702	at|chr2:2033343-2033284	0		610	CAGCGAGGTCTCTGGCTACCACCTCAGAAGCTATAAGAAGAACAACAATGAGACTTAAAA	417	0	A_84_P810776	TA28705_3702	TA28705_3702	Unknown	10171.6	304.913	0	1	4.127474e+002	4.171652e+001	1	0	63	3.911905e+002	391	6.762607e+001	7.079415e+001	26	1.696154e+001	16.5	5.414652e+000	5.189100e+000	0	0	0	0	0	0	0	344.835	34.8526	1	7.04099e-158	1	1	46.3551	5.41465	1	0	46.3551	46.8651	46.8651	383.756	0.835464	16.9615	5.41465	0	353.44	0	0
DATA	613	8	18	tair|AT3G49150.1|ref|NM_114774|tc|TC300053	at|chr3:18232454-18232513	0		1632	GTTGCTGAAACTCTTACTGATTTAGTGCAGCAAGATACAGTCATCGAAGTTGCCGATGCT	419	0	A_84_P531549	AT3G49150	AT3G49150.1	tair|Identical to Putative F-box/LRR-repeat protein At3g49150 [Arabidopsis Thaliana] (GB:Q9M3B7;GB:Q9SMV1); similar to F-box family protein [Arabidopsis thaliana] (TAIR:AT3G59240.1); similar to unnamed protein product [Vitis vinifera] (GB:CAO63564.1); con	10196.6	304.573	6.09996	0	6.099955e+000	6.070233e+000	0	0	64	4.784375e+001	47	1.232525e+001	1.186080e+001	25	1.856000e+001	18	5.454967e+000	5.189100e+000	0	0	0	0	0	0	0	1.49963	5.06101	0	0.442247	1	0	46.3441	5.45497	1	0	46.3441	65	65	40.4091	0.833742	18.56	5.45497	0	10.0364	1	0
DATA	614	8	19		 	0		0		421	1	RC2	RC2	RC2		10222.1	304.5	6.11135	1	6.111355e+000	6.078907e+000	0	0	64	4.018750e+001	40	8.693868e+000	1.111950e+001	29	1.962069e+001	21	5.960667e+000	6.671700e+000	0	0	0	0	0	0	0	-6.1643	5.05878	0	0.00190921	1	0	46.3518	5.96067	1	0	46.3518	56.9804	56.9804	32.7528	0.832187	19.6207	5.96067	0	2.32473	1	0
DATA	615	8	20	tair|AT5G47600.1|ref|NM_124133|ug|DR369058|ta|TA46151_3702	at|chr5:19317152-19317093	0		457	TGTGTCTCGTAATGGTACTTGTGTCTAGCGTCTCTATCTATCTATGAACTTTGATGCAGC	423	0	A_84_P575328	AT5G47600	AT5G47600.1	tair|heat shock protein-related [AT5G47600.1]	10247.7	304.945	0	1	1.908751e+003	1.909722e+002	0	0	65	1.632262e+003	1566	3.961542e+002	4.129041e+002	34	1.873529e+001	18	6.234357e+000	6.486375e+000	0	0	0	0	0	0	0	1585.9	158.671	1	1.41437e-244	1	1	46.3607	6.23436	1	0	46.3607	48.8603	48.8603	1624.83	0.830858	18.7353	6.23436	0	1594.34	0	0
DATA	616	8	21	tair|AT1G69620.1|ref|NM_105630|ug|BX816733|ta|TA29448_3702	at|chr1:26194656-26194715	0		335	TCATTCGTGCCTTCCTTGTGGAGGAGCAAAAGATTGTGAAGAAGGTTTTGAAGCTTCAGA	425	0	A_84_P19965	RPL34	AT1G69620.1	tair|RPL34 (RIBOSOMAL PROTEIN L34); structural constituent of ribosome [AT1G69620.1]	10272.9	304.5	0	1	1.361291e+005	1.361291e+004	0	3	61	1.129707e+005	105049	1.428957e+004	1.391865e+004	30	2.433333e+001	23	8.984022e+000	8.524950e+000	0	0	0	0	0	1	0	112924	11292.4	1	0	1	1	46.4065	8.98402	1	0	46.4065	56.9804	56.9804	112963	0.829538	24.3333	8.98402	0	112933	0	0
DATA	617	8	22	ta|TA39336_3702|ta|BP800220|ta|BP855309|ta|BP844904	unmapped	0		328	TTATGGCCTTTATGGTGATGAAACACGTCGGCTTTAGCTTCAACAATCTGTTCAGTGAAG	427	0	A_84_P823957	TA39336_3702	TA39336_3702	Unknown	10298.4	304.573	6.13932	0	6.139321e+000	6.106725e+000	1	0	63	3.790476e+001	36	9.518597e+000	9.636900e+000	26	1.800000e+001	17.5	5.851496e+000	5.003775e+000	0	0	0	0	0	0	0	-8.5025	5.05878	0	2.50698e-005	1	0	46.4073	5.8515	1	0	46.4073	65	65	30.4701	0.828396	18	5.8515	0	-0.0915603	1	0
DATA	618	8	23	tair|AT3G14620.1|ref|NM_112323|ta|TA37269_3702|ta|BP664068	at|chr3:4916728-4916787	0		1479	AGCTAAGATGGCACTTGTCTTGATTCTGCAGAGATTCTCCTTTGAGCTGTCTCCTTCGTA	429	0	A_84_P21188	CYP72A8	AT3G14620.1	tair|CYP72A8 (cytochrome P450, family 72, subfamily A, polypeptide 8); oxygen binding [AT3G14620.1]	10324.1	304.662	0	1	1.352250e+004	1.352264e+003	0	0	65	1.123420e+004	10710	2.044486e+003	2.178681e+003	40	1.687500e+001	16.5	5.350234e+000	4.818450e+000	0	0	0	0	0	0	0	11187.8	1118.79	1	0	1	1	46.4279	5.35023	1	0	46.4279	45.4864	45.4864	11226.8	0.827345	16.875	5.35023	0	11196.2	0	0
DATA	619	8	24	tair|AT1G63120.1|ref|NM_104990|ug|BT004076|ta|TA37270_3702	at|chr1:23412554-23412541	0		639	CTTGGAGCAATGTTATCTGAACTTCTTACCAATTGGACTATCTATTGCCAACAAGGCGGC	431	0	A_84_P859203	ATRBL2	AT1G63120.1	tair|ATRBL2 (ARABIDOPSIS THALIANA RHOMBOID-LIKE 2); serine-type endopeptidase [AT1G63120.1]	10349.5	304.743	0	1	1.590551e+003	1.591728e+002	0	0	67	1.360851e+003	1273	2.947806e+002	3.409980e+002	30	1.943333e+001	18.5	6.300976e+000	7.042350e+000	0	0	0	0	0	0	0	1314.41	131.538	1	6.77013e-234	1	1	46.4443	6.30098	1	0	46.4443	49.1849	49.1849	1353.42	0.826384	19.4333	6.30098	0	1322.79	0	0
DATA	620	8	25	tair|AT1G71860.1|tair|AT1G71860.2|tair|AT1G71860.3|ref|NM_202398	at|chr1:27032269-27032328	0		1109	TGCTACAATGCTATTGTTGATGAATTAGAAGATCTAACCGCGGGGACAAATGCTGGAACG	433	0	A_84_P16261	PTP1	AT1G71860.1	tair|PTP1 (PROTEIN TYROSINE PHOSPHATASE 1) [AT1G71860.1]	10375	305.226	0	1	8.399837e+003	8.400061e+002	0	0	65	6.981000e+003	6739	1.471283e+003	1.714627e+003	43	1.944186e+001	20	7.122407e+000	6.671700e+000	0	0	0	0	0	0	0	6934.54	693.472	1	0	1	1	46.4642	7.12241	1	0	46.4642	45.4864	45.4864	6973.57	0.825556	19.4419	7.12241	0	6942.92	0	0
DATA	621	8	26	tair|AT3G29612.1	at|chr3:11413119-11413060	0		1725	ACCCGTGGAAGCAAACTTCACAAGAAGGATAACTCGGAGAACCAAAAATTGAATTTGGTT	435	0	A_84_P760409	AT3G29612	AT3G29612.1	tair|transposable element gene [AT3G29612.1]	10400.2	304.919	6.16727	1	6.167266e+000	6.157303e+000	1	0	65	5.086154e+001	51	1.354954e+001	1.260210e+001	28	1.750000e+001	17	4.749269e+000	4.077150e+000	0	0	0	0	0	0	0	4.36379	5.07757	0	0.0265898	1	0	46.4977	4.74927	1	0	46.4977	44.7812	44.7812	43.4269	0.824642	17.5	4.74927	0	12.7671	1	0
DATA	622	8	27	tair|AT1G68580.1|ref|NM_179531|ta|BX838827|tc|TC312199	at|chr1:25757414-25757473	0		531	TTTCAGGAGCCTATTCAGCAGATCAAAACGTTCTCTTGGATGGGTTTTTCTTGGACTTGC	437	0	A_84_P859484	AT1G68580	AT1G68580.1	tair|agenet domain-containing protein / bromo-adjacent homology (BAH) domain-containing protein [AT1G68580.1]	10425.5	304.778	0	1	3.608775e+002	3.660651e+001	1	1	64	3.437969e+002	343	7.682617e+001	7.431533e+001	21	1.752381e+001	18	6.321543e+000	7.413000e+000	0	0	0	0	0	0	0	297.286	30.156	1	1.77177e-149	1	1	46.5106	6.32154	1	0	46.5106	47.8731	47.8731	336.362	0.823787	17.5238	6.32154	0	305.695	0	0
DATA	623	8	28	tair|AT4G04500.1|ref|NM_116688|tc|TC282482	at|chr4:2240642-2240701	0		1817	TATTTCCAAAAGACCTAGCATTAATTCAATCCTCTTTTGGCTTGAGAGACACGCTACTAT	439	0	A_84_P19456	AT4G04500	AT4G04500.1	tair|protein kinase family protein [AT4G04500.1]	10450.5	304.5	6.18008	1	6.180081e+000	6.147294e+000	1	0	67	4.670149e+001	45	1.392949e+001	1.445535e+001	42	1.952381e+001	19	5.218345e+000	5.003775e+000	0	0	0	0	0	0	0	0.147866	5.05881	0	0.939537	1	0	46.5536	5.21835	1	0	46.5536	57.5363	57.5363	39.2668	0.822932	19.5238	5.21835	0	8.60055	1	0
DATA	624	8	29	tair|AT1G77020.1|ref|NM_106353|ta|TA52718_3702|tc|TC298611	at|chr1:28950128-28949984	0		1210	TCTGCTTACTCAGGGGATTGGTAGACTTTTCAGATGTCTCTGCAATCCAGCATTCGATGT	441	0	A_84_P18928	AT1G77020	AT1G77020.1	tair|DNAJ heat shock N-terminal domain-containing protein [AT1G77020.1]	10476.1	304.5	0	1	2.459977e+003	2.460746e+002	0	2	62	2.068984e+003	1975.5	3.937014e+002	4.205024e+002	26	1.807692e+001	17.5	7.304372e+000	9.266250e+000	0	0	0	0	0	0	0	2022.39	202.302	1	2.09188e-258	1	1	46.593	7.30437	1	0	46.593	56.9804	56.9804	2061.55	0.822118	18.0769	7.30437	0	2030.89	0	0
DATA	625	8	30	tair|AT1G02850.1|tair|AT1G02850.4|tair|AT1G02850.5|tair|AT1G02850.2	at|chr1:632947-633006	0		1338	TGGGTACGAGAGGAGCTTTGGATTATTGTACGTGGACTTCAAGGATCCTTCTCTTAAGAG	443	0	A_84_P20984	AT1G02850	AT1G02850.1	tair|glycosyl hydrolase family 1 protein [AT1G02850.1]	10502.1	304.536	0	1	3.462582e+004	3.462587e+003	0	0	63	2.848462e+004	27369	5.819210e+003	5.969318e+003	37	2.018919e+001	21	6.798030e+000	8.154300e+000	0	0	0	0	0	0	0	28438	2843.8	1	0	1	1	46.6333	6.79803	1	0	46.6333	47.5395	47.5395	28477.2	0.821294	20.1892	6.79803	0	28446.5	0	0
DATA	626	8	31	tair|AT3G53700.1|ref|NM_115230|ta|TA46723_3702|tc|TC281581	at|chr3:19913427-19913486	0		2169	AGGAAGAGGTTTCAATGGTGAAAGGTTTGCTTAAAATCAGGAAATTTCAGGACGCTTTGG	445	0	A_84_P12777	MEE40	AT3G53700.1	tair|MEE40 (maternal effect embryo arrest 40) [AT3G53700.1]	10527.3	304.507	0	1	3.407303e+003	3.407861e+002	0	0	65	2.842246e+003	2736	6.438236e+002	6.390006e+002	28	1.950000e+001	19	5.853141e+000	6.486375e+000	0	0	0	0	0	0	0	2795.57	279.602	1	7.9971e-277	1	1	46.6789	5.85314	1	0	46.6789	46.8651	46.8651	2834.81	0.820463	19.5	5.85314	0	2804.17	0	0
DATA	627	8	32	tc|TC296024	at|chr4:17199837-17199779	0		917	GCCTCTGTTATACCCTGCAGGGGTTATGATTATGACTTTATTCGTCCTGTACCATCAAGC	447	0	A_84_P846284	TC296024	TC296024	Unknown	10552.3	304.5	0	0	2.710948e+001	6.741251e+000	0	0	66	6.893939e+001	67.5	2.008051e+001	2.001510e+001	35	1.702857e+001	16	5.310842e+000	6.671700e+000	0	0	0	0	0	0	0	22.2194	5.52524	1	2.17109e-021	1	0	46.72	5.31084	1	0	46.72	65	65	61.5047	0.819617	17.0286	5.31084	0	30.8862	0	0
DATA	628	8	33	tair|AT1G47780.1|ref|NM_103672|ug|DQ446336|tc|NP232442	at|chr1:17597123-17597182	0		0	ATGTCTGCAGTTCAACTCGATTTGCAAGACAGATGGGTCTTAAAAATGTATGGATGGATG	449	0	A_84_P150568	AT1G47780	AT1G47780.1	tair|acyl-protein thioesterase-related [AT1G47780.1]	10578.2	304.855	6.21142	1	6.211423e+000	6.178444e+000	0	0	66	4.363636e+001	42	1.043019e+001	1.037820e+001	30	1.540000e+001	16	5.014462e+000	4.262475e+000	0	0	0	0	0	0	0	-3.09844	5.05878	0	0.11369	1	0	46.7348	5.01446	1	0	46.7348	48.5334	48.5334	36.2017	0.81878	15.4	5.01446	0	5.60615	1	0
DATA	629	8	34	tair|AT3G60210.1|ref|NM_115884|ta|TA38241_3702|ta|AA040982	at|chr3:22262595-22262442	0		522	AGCGCCTATGAGGTTGATTTTGGAACAGAAGATGCTAAGCATTGCTTTTGCAAAGAAAGC	451	0	A_84_P24153	AT3G60210	AT3G60210.1	tair|chloroplast chaperonin 10, putative [AT3G60210.1]	10603.6	304.608	0	1	1.057584e+004	1.057602e+003	0	0	64	8.695547e+003	8438	1.885781e+003	2.002622e+003	28	1.685714e+001	17.5	5.482053e+000	6.115725e+000	0	0	0	0	0	0	0	8648.78	864.892	1	0	1	1	46.7699	5.48205	1	0	46.7699	49.1849	49.1849	8688.11	0.817787	16.8571	5.48205	0	8657.55	0	0
DATA	630	8	35	tair|AT1G60780.1|ref|NM_104761|ta|TA39378_3702|tc|TC286294	at|chr1:22373192-22373052	0		1403	GAAAGGCTCCTATCCGTGTCAAATTTGAGATCCCTTATTTCACTGTTTCAGGGATTCAGG	453	0	A_84_P22714	AT1G60780	AT1G60780.1	tair|clathrin adaptor complexes medium subunit family protein [AT1G60780.1]	10628.8	304.535	0	1	1.880148e+004	1.880158e+003	2	0	64	1.540341e+004	14771	2.868593e+003	2.866978e+003	28	1.885714e+001	18	5.240259e+000	5.189100e+000	0	0	0	0	0	0	0	15356.7	1535.67	1	0	1	1	46.7535	5.24026	1	0	46.7535	47.5395	47.5395	15396	0.816779	18.8571	5.24026	0	15365.5	0	0
DATA	631	8	36	tair|AT1G20770.1|ref|NM_101929|tc|TC295373	at|chr1:7215511-7215369	0		646	AACAATCATTTGAAACAGCTCTTGAAACTCTGGTGGAAATAGCCAACATGCGTGCATCGA	455	0	A_84_P147628	AT1G20770	AT1G20770.1	tair|similar to hypothetical protein [Vitis vinifera] (GB:CAN80128.1) [AT1G20770.1]	10654.3	304.627	0	1	5.880254e+003	5.880581e+002	0	0	65	4.843523e+003	4662	1.022121e+003	1.170513e+003	24	1.816667e+001	17	6.336002e+000	5.745075e+000	0	0	0	0	0	0	0	4796.73	479.699	1	1.54135e-307	1	1	46.7977	6.336	1	0	46.7977	46.1809	46.1809	4836.09	0.815734	18.1667	6.336	0	4805.61	0	0
DATA	632	8	37	ug|AY062586|ta|TA45385_3702|tc|NP455183|tc|TC299525	at|chr2:16286000-16285842	0		297	TTCCTGGTGGAGCTGAACACTTGTACTTGGATCTCAAAGCTTTGTTGTTCTTGACGTGGT	457	0	A_84_P288754	AY062586	AY062586	ug|Arabidopsis thaliana Unknown protein (T7F6.15; At2g38980) mRNA, complete cds [AY062586]	10679.6	304.514	0	1	2.531565e+002	2.606626e+001	2	0	63	2.529841e+002	248	5.873079e+001	5.670945e+001	29	1.751724e+001	16	6.822341e+000	7.413000e+000	0	0	0	0	0	0	0	206.215	21.233	1	7.7422e-129	1	1	46.7687	6.82234	1	0	46.7687	47.8731	47.8731	245.549	0.814577	17.5172	6.82234	0	215.124	0	0
DATA	633	8	38	ug|AV440822|ta|BP641034	at|chr3:6324984-6325043	0		283	GCTCTTCAATGCTTCATCCACATTCTTCTGCAAGAAATGTATCTGCGCAATGATCAGTCT	459	0	A_84_P799422	AT3G18420	AV440822	ug|AV440822 Arabidopsis thaliana above-ground organ two to six-week old Arabidopsis thaliana cDNA clone APZ10f01_f 3', mRNA sequence [AV440822]	10705.1	304.444	0	1	9.283327e+001	1.117430e+001	0	0	63	1.222381e+002	120	3.491081e+001	4.225410e+001	38	1.836842e+001	18.5	6.006398e+000	5.745075e+000	0	0	0	0	0	0	0	75.5056	9.08858	1	1.0522e-073	1	1	46.7325	6.0064	1	0	46.7325	48.2044	48.2044	114.803	0.813347	18.3684	6.0064	0	84.435	0	0
DATA	634	8	39	tair|AT5G55840.1|ref|NM_124966|tc|NP225997	at|chr5:22619663-22619722	0		3762	AAAGCTTCTTCTGTGTCTTTGAAGATTCTTTTTGATGAATATGTCGGAACAACGAGAAAC	461	0	A_84_P17853	AT5G55840	AT5G55840.1	tair|pentatricopeptide (PPR) repeat-containing protein [AT5G55840.1]	10730.6	304.971	0	1	8.651480e+002	8.673874e+001	1	0	64	7.493438e+002	736	1.760896e+002	1.747615e+002	24	1.795833e+001	17	5.937934e+000	6.301050e+000	0	0	0	0	0	0	0	702.638	70.4457	1	2.76737e-198	1	1	46.7054	5.93793	1	0	46.7054	46.8651	46.8651	741.909	0.81216	17.9583	5.93793	0	711.597	0	0
DATA	635	8	40	ug|EG485283	at|chr4:9508031-9508090	0		672	TTTAGATGGAAGATCTTCACGCTGGAAGTTGAAGGAACAGAAAACCAGATGATCCGTCTT	463	0	A_84_P798145	EG485283	EG485283	ug|AYASQ45TR pooled cDNA populations Arabidopsis thaliana cDNA, mRNA sequence [EG485283]	10755.5	304.5	6.27334	0	6.273342e+000	6.240034e+000	0	0	68	4.479412e+001	43.5	1.333893e+001	1.334340e+001	31	1.754839e+001	18	4.193954e+000	3.706500e+000	0	0	0	0	0	0	0	-1.88347	5.05878	0	0.334817	1	0	46.6776	4.19395	1	0	46.6776	65	65	37.3594	0.810698	17.5484	4.19395	0	7.11962	1	0
DATA	636	8	41	tc|TC292217	at|chr4:16062189-16062130	0		735	AGTTTGCCAGTCGGATCTTGCAATCTTGCTCTTCCTTTGTGGGCACCACAAGGTAAAATT	465	0	A_84_P84109	TC292217	TC292217	tc|NM_119487 transferase, transferring glycosyl groups {Arabidopsis thaliana} (exp=-1; wgp=0; cg=0), partial (42%) [TC292217]	10780.7	304.5	0	0	5.392377e+001	8.255716e+000	0	1	65	9.027692e+001	89	2.138889e+001	2.446290e+001	28	1.928571e+001	19	4.429339e+000	4.633125e+000	0	0	0	0	0	0	0	43.6369	6.6808	1	1.08792e-046	1	1	46.64	4.42934	1	0	46.64	65	65	82.8422	0.809234	19.2857	4.42934	0	52.6756	0	0
DATA	637	8	42	tair|AT5G36228.1|ref|NM_001036896|ug|EF182917	at|chr5:14290256-14290315	0		1677	GGCTGGGTTTTGAAGATTCTGGAATCAAGAAATGAAGATGAACTGCGGACAAATCAGTTT	467	0	A_84_P768007	AT5G36228	AT5G36228.1	tair|nucleic acid binding / zinc ion binding [AT5G36228.1]	10807	304.622	6.2972	1	6.297198e+000	6.279202e+000	0	0	65	5.015385e+001	51	1.091477e+001	1.037820e+001	24	1.854167e+001	18	5.090308e+000	3.521175e+000	0	0	0	0	0	0	0	3.55389	5.07125	0	0.0700442	1	0	46.6	5.09031	1	0	46.6	49.1849	49.1849	42.7192	0.807627	18.5417	5.09031	0	12.6338	1	0
DATA	638	8	43	ta|TA38035_3702	at|chr3:23454554-23454702	0		3060	ATGTAAATTCATCTTCCTTGTCATCTTGGAAAACGAAGGTTTCAGCGTCGATGGGTCGAG	469	0	A_84_P822739	TA38035_3702	TA38035_3702	Unknown	10831.6	304.427	0	0	7.142730e+000	6.317264e+000	1	0	63	5.231746e+001	53	1.372521e+001	1.297275e+001	34	1.741176e+001	18	4.533496e+000	4.262475e+000	0	0	0	0	0	0	0	5.75672	5.09143	1	0.00366696	1	0	46.5607	4.5335	1	0	46.5607	65	65	44.8828	0.805955	17.4118	4.5335	0	14.8829	1	0
DATA	639	8	44	tc|NP229959	at|chr1:11014979-11014643	0		2022	GACATTGTTTTGTTCATGAAATTTGCGTCTAATCCGCTCCATCACTCTATTGGCCTAACT	471	0	A_84_P841765	NP229959	NP229959	tc|GB|AC000107.2|AAF98190.1 F17F8.20 [NP229959]	10857.1	304.5	0	1	7.212952e+000	6.331823e+000	0	0	64	5.232813e+001	53.5	1.250404e+001	1.352873e+001	31	1.954839e+001	19	4.667895e+000	3.335850e+000	0	0	0	0	0	0	0	5.80052	5.09193	1	0.0034239	1	0	46.5276	4.6679	1	0	46.5276	56.9804	56.9804	44.8935	0.804181	19.5484	4.6679	0	14.9848	1	0
DATA	640	8	45	tair|AT5G20660.1|ref|NM_122073|ta|TA45764_3702|tc|TC292651	at|chr5:6986667-6986726	0		430	ACATGTTAAAGCTTTGACTCAGTTTGGTCCTCATCCTGTTTCTTCTGATGCTCTTGTCCA	473	0	A_84_P829061	AT5G20660	AT5G20660.1	tair|24 kDa vacuolar protein, putative [AT5G20660.1]	10882.9	304.529	0	1	2.808199e+002	2.878122e+001	0	0	64	2.718125e+002	261	5.513328e+001	5.837737e+001	38	1.813158e+001	17	5.312764e+000	5.930400e+000	0	0	0	0	0	0	0	225.294	23.0903	1	8.08483e-134	1	1	46.5189	5.31276	1	0	46.5189	47.8731	47.8731	264.378	0.802271	18.1316	5.31276	0	234.568	0	0
DATA	641	8	46	tair|AT1G80650.1|ref|NM_106713|ta|TA46259_3702|tc|TC295300	at|chr1:30320358-30320417	0		535	ATTAGAGATTCTTCAGGGAAAACTGTTTTGGAGTGTTTTGGGGATCCCAGACGCAAAAAG	475	0	A_84_P23791	RTL1	AT1G80650.1	tair|RTL1 (RNASE THREE-LIKE PROTEIN 1); double-stranded RNA binding [AT1G80650.1]	10908.3	304.735	0	1	3.645077e+003	3.645625e+002	0	0	64	2.963750e+003	2840.5	5.849194e+002	6.402979e+002	34	1.688235e+001	16	5.121344e+000	5.189100e+000	0	0	0	0	0	0	0	2917.23	291.767	1	3.01621e-279	1	1	46.5189	5.12134	1	0	46.5189	46.8651	46.8651	2956.32	0.800321	16.8824	5.12134	0	2926.61	0	0
DATA	642	8	47	tair|AT1G79040.1|ref|NM_106555|ug|BE038985|ta|TA25847_3702	at|chr1:29741086-29741237	0		177	TTCAAAATTGTCGCCAGTGGGTCAAGAAGATCAAGACCGACAAGCCCTTCGGAATTAACG	477	0	A_84_P805152	PSBR	AT1G79040.1	tair|PSBR (photosystem II subunit R) [AT1G79040.1]	10933.4	304.427	0	1	3.161438e+005	3.161438e+004	0	9	55	2.523818e+005	238389	1.784762e+004	-3.134402e+004	20	1.885000e+001	18	5.382965e+000	3.891825e+000	0	0	0	0	0	0	0	252335	25233.5	1	0	1	1	46.5028	5.38297	1	0	46.5028	57.5363	57.5363	252374	0.798166	18.85	5.38297	0	252345	0	0
DATA	643	8	48	tair|AT2G25850.3|ref|NM_001036340|tc|TC308934	at|chr2:11032804-11032745	0		2869	ATTGTTCGATATTATGGTCCAGGTGAAATGTGGAGCTGTGCTAGTTCAATGCTTTTGCTG	479	0	A_84_P854170	AT2G25850	AT2G25850.3	tair|nucleotidyltransferase family protein [AT2G25850.3]	10958.8	304.453	0	1	1.831560e+003	1.832663e+002	2	0	63	1.504333e+003	1407	3.669362e+002	3.606425e+002	36	1.886111e+001	18.5	5.606898e+000	5.374425e+000	0	0	0	0	0	0	0	1457.85	145.873	1	8.69692e-240	1	1	46.4846	5.6069	1	0	46.4846	49.1849	49.1849	1496.9	0.79596	18.8611	5.6069	0	1467.42	0	0
DATA	644	8	49	tair|AT5G45420.1|ref|NM_123910|ta|TA36055_3702|tc|TC287720	at|chr5:18423098-18423039	0		735	GGAGATGCGGAAGGTACTAAGGAGATTTGGAGTAATGGAGAAGACATTGCATTGCTCAAT	481	0	A_84_P820862	AT5G45420	AT5G45420.1	tair|myb family transcription factor [AT5G45420.1]	10984.4	304.392	0	1	6.821606e+003	6.821903e+002	0	0	64	5.460141e+003	5092	1.227851e+003	1.312101e+003	42	1.940476e+001	19	5.118401e+000	5.189100e+000	0	0	0	0	0	0	0	5413.67	541.39	1	2.01565e-314	1	1	46.4735	5.1184	1	0	46.4735	49.1849	49.1849	5452.71	0.793606	19.4048	5.1184	0	5423.35	0	0
DATA	645	8	50	tair|AT3G22540.1|ref|NM_113153|ta|TA50338_3702|tc|TC299200	at|chr3:7984276-7984217	0		358	GAAGTTTGGTAGATCTAACACCACCAAGTTGTACTGATCCATTTTTCTTCTATTTCGCTA	483	0	A_84_P590126	AT3G22540	AT3G22540.1	tair|similar to unknown protein [Arabidopsis thaliana] (TAIR:AT4G14819.1); similar to unnamed protein product [Vitis vinifera] (GB:CAO71190.1); contains InterPro domain Protein of unknown function DUF1677, plant (InterPro:IPR012876) [AT3G22540.1]	11010	304.411	0	1	9.068418e+003	9.068643e+002	0	0	64	7.221141e+003	6820.5	1.466613e+003	1.520406e+003	20	1.745000e+001	16.5	5.072890e+000	4.447800e+000	0	0	0	0	0	0	0	7174.65	717.483	1	0	1	1	46.4886	5.07289	1	0	46.4886	48.5334	48.5334	7213.71	0.791169	17.45	5.07289	0	7184.47	0	0
DATA	646	8	51	tair|AT4G38570.1|ref|NM_120018|ug|BX827703|ta|TA53378_3702	at|chr4:18031635-18031576	0		837	CGCTCTCTTTACTCTTGGCTTTGAGCATATTTGGTTGGTCCATCAAGCAGATCATCAATG	485	0	A_84_P838169	PIS2	AT4G38570.1	tair|PIS2 (PROBABLE CDP-DIACYLGLYCEROL--INOSITOL 3-PHOSPHATIDYLTRANSFERASE 2); phosphotransferase, for other substituted phosphate groups [AT4G38570.1]	11034.7	304.5	0	1	5.073997e+003	5.074402e+002	0	3	63	4.048508e+003	3862	8.580310e+002	8.043105e+002	35	1.842857e+001	18	6.274532e+000	5.930400e+000	0	0	0	0	0	0	0	4002.02	400.234	1	3.11037e-297	1	1	46.4866	6.27453	1	0	46.4866	57.5363	57.5363	4041.07	0.788732	18.4286	6.27453	0	4011.97	0	0
DATA	647	8	52	ta|TA39693_3702	at|chr1:4592805-4592864	0		386	TATATGCATATTGGACTACTCTTATGCAAGAGTCGAAATGGTCCTGTTGCTGCTGCGTCT	487	0	A_84_P824205	TA39693_3702	TA39693_3702	Unknown	11060.4	304.427	0	1	7.533576e+001	9.908236e+000	3	1	60	1.057000e+002	107	2.808601e+001	2.576018e+001	29	1.941379e+001	18	6.242237e+000	5.189100e+000	0	0	0	0	0	0	0	59.2176	7.78836	1	2.92935e-061	1	1	46.4824	6.24224	1	0	46.4824	57.5363	57.5363	98.2653	0.786049	19.4138	6.24224	0	69.3038	0	0
DATA	648	8	53	tair|AT3G17830.1|ref|NM_112664|ta|TA52366_3702|tc|NP227586	at|chr3:6103857-6103916	0		1239	ACCTTCAATCCGGGGAGACCATTGCTTTGTAGTGAAAATTTCGATCCCCAAAAAACTGAG	489	0	A_84_P841627	AT3G17830	AT3G17830.1	tair|DNAJ heat shock family protein [AT3G17830.1]	11086.2	304.464	0	1	1.332481e+003	1.334045e+002	0	0	65	1.090231e+003	1047	2.162882e+002	2.475942e+002	27	1.844444e+001	19	4.568566e+000	3.335850e+000	0	0	0	0	0	0	0	1043.72	104.494	1	8.81047e-221	1	1	46.512	4.56857	1	0	46.512	47.2035	47.2035	1082.8	0.78329	18.4444	4.56857	0	1053.98	0	0
DATA	649	8	54	tair|AT1G65484.1|ref|NM_001124078|ug|EG520414	at|chr1:24352068-24352127	0		431	ACGAGACATTCCCAACCCTGCAAGCAAGAATATCTTAGTAGGGACTTTACAAAATCAGCA	491	0	A_84_P754651	AT1G65484	AT1G65484.1	tair|unknown protein [AT1G65484.1]	11111	304.455	0	1	1.051781e+002	1.235438e+001	0	1	61	1.286230e+002	133	3.027604e+001	3.187590e+001	33	1.709091e+001	16	5.421967e+000	4.447800e+000	0	0	0	0	0	0	0	82.0946	9.64295	1	4.09717e-078	1	1	46.5284	5.42197	1	0	46.5284	55.8519	55.8519	121.188	0.780529	17.0909	5.42197	0	92.5206	0	0
DATA	650	8	55	tair|AT4G35263.1|ref|NM_001125648	at|chr4:16776719-16776660	0		83	AGGAGTTGATTCACGTGACTATGCTTCGAATCTCTTAACATTGCCAATCTCCGTGTTTCT	493	0	A_84_P765437	AT4G35263	AT4G35263.1	tair|unknown protein [AT4G35263.1]	11136.9	304.649	6.54036	1	6.540361e+000	6.508312e+000	3	0	61	4.798361e+001	48	9.251111e+000	9.636900e+000	32	1.562500e+001	15.5	4.156223e+000	4.077150e+000	0	0	0	0	0	0	0	1.45126	5.06087	0	0.457071	1	0	46.5323	4.15622	1	0	46.5323	42.9674	42.9674	40.5489	0.7776	15.625	4.15622	0	12.0387	1	0
DATA	651	8	56	ug|BT025671	at|chr3:8956469-8956410	0		929	ATGCAAAGATAATAGAGATTGAAGCAATTTGGGATCTTCTGACGCCGGTGAGTAAGAGCT	495	0	A_84_P796278	BT025671	BT025671	ug|Arabidopsis thaliana [BT025671]	11162.5	304.545	0	1	8.239274e+000	6.582989e+000	1	0	63	5.292063e+001	52	1.354479e+001	1.186080e+001	37	1.678378e+001	16	4.738349e+000	5.189100e+000	0	0	0	0	0	0	0	6.38176	5.09888	1	0.00133029	1	0	46.5389	4.73835	1	0	46.5389	46.5243	46.5243	45.486	0.774554	16.7838	4.73835	0	17.141	0	0
DATA	652	8	57	tair|AT5G67370.1|ref|NM_126137|ug|AF360127|ta|TA44078_3702	at|chr5:26894956-26894897	0		997	AGACCGGTACTACCGTGCATTAGCAGGTGGTCAATACTGCAAATGGGAAGATCTTGTTAA	497	0	A_84_P50780	AT5G67370	AT5G67370.1	tair|similar to unknown protein [Arabidopsis thaliana] (TAIR:AT5G11840.1); similar to hypothetical protein [Vitis vinifera] (GB:CAN75014.1); contains InterPro domain Protein of unknown function DUF1230 (InterPro:IPR009631) [AT5G67370.1]	11187.9	304.471	0	1	2.224655e+004	2.224665e+003	0	0	62	1.720882e+004	16889.5	2.578673e+003	2.694440e+003	21	1.757143e+001	17	6.446483e+000	5.930400e+000	0	0	0	0	0	0	0	17162.3	1716.24	1	0	1	1	46.5237	6.44648	1	0	46.5237	52.0157	52.0157	17201.4	0.771459	17.5714	6.44648	0	17173.2	0	0
DATA	653	8	58	tair|AT1G79910.1|tair|AT1G79910.2|ref|NM_106640|ref|NM_001036227	at|chr1:30060921-30061056	0		557	GAAACACACTTGATCAGTTTGTGAACCCTGAGTTTGTAGAGAGATTCAAAGCAGAGCCGC	499	0	A_84_P827514	AT1G79910	AT1G79910.1	tair|similar to unknown protein [Arabidopsis thaliana] (TAIR:AT1G52315.1); similar to unnamed protein product [Vitis vinifera] (GB:CAO45916.1); contains InterPro domain Protein of unknown function DUF292, eukaryotic (InterPro:IPR005061) [AT1G79910.1]	11213.1	304.561	0	1	4.654476e+001	8.062994e+000	1	0	62	8.225806e+001	77	2.068256e+001	2.168302e+001	35	1.805714e+001	18	6.043679e+000	5.930400e+000	0	0	0	0	0	0	0	35.763	6.19526	1	4.3754e-038	1	1	46.4951	6.04368	1	0	46.4951	45.4864	45.4864	74.8234	0.768357	18.0571	6.04368	0	46.8197	0	0
DATA	654	8	59	tair|AT5G40480.1|ref|NM_123412|tc|NP230503	at|chr5:16240967-16241026	0		5642	ATCAGTGATCATCTTGATGAAAGTGATAGATCGACAAGTGCCCACAGGAGCTACTGGAAC	501	0	A_84_P766274	EMB3012	AT5G40480.1	tair|EMB3012 (EMBRYO DEFECTIVE 3012) [AT5G40480.1]	11238.5	304.926	0	1	4.935075e+003	4.935518e+002	0	0	62	3.822855e+003	3768	6.991989e+002	8.751046e+002	27	1.788889e+001	19	5.330127e+000	4.818450e+000	0	0	0	0	0	0	0	3776.4	377.674	1	6.2248e-294	1	1	46.4573	5.33013	1	0	46.4573	47.2035	47.2035	3815.42	0.765216	17.8889	5.33013	0	3787.59	0	0
DATA	655	8	60	tc|TC305074	at|chr1:6809488-6809547	0		2908	AAGTGGTGTGGGAGTAAAACGGAAAGGAATCTCCGGTGACAAACTTGGTAACTGAAAAAC	503	0	A_84_P850443	TC305074	TC305074	tc|Q9FXG6_ARATH (Q9FXG6) F6F9.27 protein (RING finger family protein), complete [TC305074]	11263.7	304.747	0	1	1.815290e+001	6.883157e+000	3	1	60	6.028333e+001	61	1.296814e+001	1.000755e+001	24	1.966667e+001	18.5	6.069644e+000	7.598325e+000	0	0	0	0	0	0	0	13.8312	5.24446	1	6.78909e-011	1	0	46.4522	6.06964	1	0	46.4522	48.8603	48.8603	52.8487	0.761926	19.6667	6.06964	0	25.2079	0	0
DATA	656	8	61	tair|AT3G43550.1|ref|NM_114223|tc|NP205395|ta|DQ446726	at|chr3:15459623-15459682	0		0	ATGAAGCTTCAAATTATATGGCTCGCTTTGGTTTTAATCGCCGTTGAGACTTATGCAGTT	505	0	A_84_P596406	AT3G43550	AT3G43550.1	tair|carboxylesterase/ lipase [AT3G43550.1]	11288.6	304.427	0	1	8.457581e+000	6.721940e+000	0	0	64	5.284375e+001	55	1.279040e+001	1.501132e+001	29	1.896552e+001	17	7.168795e+000	8.895600e+000	0	0	0	0	0	0	0	6.41598	5.09931	1	0.00125575	1	0	46.4278	7.1688	1	0	46.4278	57.5363	57.5363	45.4091	0.758607	18.9655	7.1688	0	17.96	0	0
DATA	657	8	62	tair|AT3G29300.1|ref|NM_113855|tc|NP301222	at|chr3:11248752-11248811	0		504	ATCGAAGTTTCAACGCCAACATTAACTCCAATGAAGGATCTACCTGAAAAGGCATGCTCT	507	0	A_84_P546611	AT3G29300	AT3G29300.1	tair|unknown protein [AT3G29300.1]	11314.4	304.427	0	1	3.754124e+001	7.679007e+000	3	0	61	7.473770e+001	73	1.925435e+001	1.556730e+001	32	1.818750e+001	18	5.515009e+000	4.818450e+000	0	0	0	0	0	0	0	28.3504	5.79903	1	3.4561e-029	1	1	46.3873	5.51501	1	0	46.3873	57.5363	57.5363	67.303	0.75518	18.1875	5.51501	0	40.0553	0	0
DATA	658	8	63	ug|BP625456	at|chr4:10017120-10017274	0		349	TCATCTCCATGATCAAACTGCTCTCCAATAAATGCAAGCAAAGTGTAGAGCCAGCTCTTA	509	0	A_84_P795100	EIF4E	BP625456	ug|BP625456 RAFL17 Arabidopsis thaliana cDNA clone RAFL17-43-O03 3', mRNA sequence [BP625456]	11340.2	304.087	0	1	1.934708e+002	2.048427e+001	0	0	66	1.917576e+002	199	4.031685e+001	4.466333e+001	33	1.884848e+001	19	6.722728e+000	7.413000e+000	0	0	0	0	0	0	0	145.423	15.397	1	2.71031e-109	1	1	46.3348	6.72273	1	0	46.3348	46.5243	46.5243	184.323	0.751652	18.8485	6.72273	0	157.286	0	0
DATA	659	8	64	tair|AT3G42770.1|ref|NM_114145|tc|NP208455	unmapped	0		1378	CACTTGAGGACTTTGCAATACATATCAAGTCATTCAGGAGGAAAGCAAGAAGTGAAAACG	511	0	A_84_P593269	AT3G42770	AT3G42770.1	tair|F-box family protein [AT3G42770.1]	11365	304.455	6.79574	1	6.795738e+000	6.759656e+000	0	0	62	4.183871e+001	41.5	1.303991e+001	1.501132e+001	36	1.933333e+001	18	7.014271e+000	5.559750e+000	0	0	0	0	0	0	0	-4.41959	5.05878	0	0.0247487	1	0	46.2583	7.01427	1	0	46.2583	55.8519	55.8519	34.404	0.748379	19.3333	7.01427	0	7.56773	1	0
DATA	660	8	65	tair|AT2G38120.1|ref|NM_129368|ta|TA31026_3702|ta|AA586160	at|chr2:15983943-15984002	0		1819	GTGTTCGTATACGTGAAGGGAGTAAAAGTCACGAAAATAGTGTACTTTTTACACACCCCT	513	0	A_84_P107652	AUX1	AT2G38120.1	tair|AUX1 (AUXIN RESISTANT 1); amino acid transmembrane transporter/ transporter [AT2G38120.1]	11390.9	304.229	0	1	1.464495e+004	1.464511e+003	0	0	66	1.095412e+004	10589.5	2.047811e+003	2.163855e+003	24	1.966667e+001	20	3.996375e+000	4.447800e+000	0	0	0	0	0	0	0	10907.9	1090.8	1	0	1	1	46.2008	3.99638	1	0	46.2008	46.5243	46.5243	10946.7	0.744825	19.6667	3.99638	0	10920.1	0	0
DATA	661	8	66	tair|AT2G47730.1|ref|NM_180148|ug|BX842448|ug|DQ069797	at|chr2:19565982-19566041	0		450	TAACGTATGGCTTCAAGTTGAAGGTCAACAGTTTGACCCTAACGCCTCTAAGCTTGCCTT	515	0	A_84_P18196	ATGSTF8	AT2G47730.1	tair|ATGSTF8 (GLUTATHIONE S-TRANSFERASE 8); glutathione transferase [AT2G47730.1]	11416.4	304.398	0	1	2.375630e+004	2.375640e+003	0	2	62	1.765879e+004	17303.5	2.156637e+003	2.528760e+003	25	1.792000e+001	17	3.978274e+000	3.706500e+000	0	0	0	0	0	0	0	17612.6	1761.27	1	0	1	1	46.1492	3.97827	1	0	46.1492	51.7088	51.7088	17651.4	0.741388	17.92	3.97827	0	17625	0	0
DATA	662	8	67	tair|AT5G56330.1|ref|NM_125016|tc|NP237653|ta|DR372762	at|chr5:22833050-22833332	0		937	ACGATGCTTCAGATTCAAATGCCAGGCCGCTTCAAGCAGTCAATAAGCGCAAGGTATATT	517	0	A_84_P15017	AT5G56330	AT5G56330.1	tair|carbonic anhydrase family protein [AT5G56330.1]	11441.4	304.427	0	0	1.154984e+001	6.951428e+000	0	0	64	5.460938e+001	54	1.523844e+001	1.816185e+001	24	2.304167e+001	20.5	6.817364e+000	5.189100e+000	0	0	0	0	0	1	0	8.52368	5.13009	1	2.4002e-005	1	0	46.0857	6.81736	1	0	46.0857	65	65	47.1747	0.737991	23.0417	6.81736	0	21.0053	0	0
DATA	663	8	68	tair|AT3G61560.1|tair|AT3G61560.2|ref|NM_001035836|ref|NM_116021	at|chr3:22790083-22790142	0		787	GGTGTTTGATGAGAAGGTTCTTTCTAAGCTTCCTGTTGCTTCCCTTAAGGCAAAGTTGGG	519	0	A_84_P541342	AT3G61560	AT3G61560.1	tair|reticulon family protein (RTNLB6) [AT3G61560.1]	11467	304.411	0	1	3.401865e+003	3.402562e+002	0	0	64	2.544797e+003	2459	5.631889e+002	6.091633e+002	35	1.734286e+001	16	6.650709e+000	6.301050e+000	0	0	0	0	0	0	0	2498.77	249.928	1	1.94091e-270	1	1	46.0314	6.65071	1	0	46.0314	48.5334	48.5334	2537.36	0.734528	17.3429	6.65071	0	2511.43	0	0
DATA	664	8	69	tair|AT5G53350.1|ref|NM_124714|ta|TA26710_3702|ta|TA26720_3702	at|chr5:21664670-21664729	0		1842	GGATCGGATGGAGAAACTGAAGTGGAGGCAGAGATTCCATCTGTTGTAGCAAGTATGTAA	521	0	A_84_P20682	CLPX	AT5G53350.1	tair|CLPX (Clp protease regulatory subunit X); ATPase [AT5G53350.1]	11492.4	304.468	0	1	3.024810e+004	3.024818e+003	0	0	64	2.216089e+004	21477.5	3.996388e+003	4.143126e+003	27	2.003704e+001	19	6.327483e+000	6.671700e+000	0	0	0	0	0	0	0	22114.9	2211.5	1	0	1	1	45.9636	6.32748	1	0	45.9636	49.8279	49.8279	22153.5	0.731118	20.037	6.32748	0	22127.8	0	0
DATA	665	8	70	tair|AT4G36925.1|ref|NM_148405	at|chr4:17404309-17404368	0		332	AGGAAGAATTCTGCTTGTTTTAAGCTTCTTTCACCTTCGGTTTATCCCCATGTTTTTTGC	523	0	A_84_P583222	AT4G36925	AT4G36925.1	tair|similar to unknown protein [Arabidopsis thaliana] (TAIR:AT2G24945.1) [AT4G36925.1]	11517.4	304.427	0	1	6.348214e+002	6.386155e+001	2	1	61	5.079180e+002	497	8.922486e+001	8.450820e+001	22	1.877273e+001	18.5	6.271112e+000	7.783650e+000	0	0	0	0	0	0	0	462.017	46.4778	1	1.80541e-174	1	1	45.901	6.27111	1	0	45.901	57.5363	57.5363	500.483	0.727791	18.7727	6.27111	0	475.03	0	0
DATA	666	8	71	tair|AT4G32920.1|ref|NM_119446|ta|TA48239_3702|tc|TC289700	at|chr4:15887688-15887629	0		4766	ACCACCCTATATGCAAGGTTGTGGTACTGAATTATAATGTTGTAGAGAATAATAGCCTAT	525	0	A_84_P198054	AT4G32920	AT4G32920.1	tair|glycine-rich protein [AT4G32920.1]	11542.6	304.427	0	0	3.651686e+002	3.717845e+001	0	0	64	3.103906e+002	302.5	6.127912e+001	5.652412e+001	34	1.976471e+001	19	7.079885e+000	6.671700e+000	0	0	0	0	0	0	0	264.562	26.9355	1	6.94935e-143	1	1	45.829	7.07989	1	0	45.829	65	65	302.956	0.724492	19.7647	7.07989	0	277.751	0	0
DATA	667	8	72	tair|AT1G61010.1|tair|AT1G61010.3|tair|AT1G61010.2|ref|NM_104782	at|chr1:22478716-22478657	0		2055	AGGTAGAGAGTGAGCATTCAGGTCTTAAGGAAAGAGTGAGAGTAGCTTTTGAGCGGATTC	527	0	A_84_P23760	CPSF73-I	AT1G61010.1	tair|CPSF73-I; protein binding [AT1G61010.1]	11568.3	304.25	0	1	9.001775e+003	9.002048e+002	0	0	64	6.537359e+003	6397	1.480953e+003	1.593795e+003	19	1.984211e+001	16	8.713101e+000	8.895600e+000	0	0	0	0	0	0	0	6491.59	649.179	1	0	1	1	45.767	8.7131	1	0	45.767	47.8731	47.8731	6529.92	0.721146	19.8421	8.7131	0	6504.98	0	0
DATA	668	8	73	ug|EF183044	at|chr4:5439171-5439230	0		1232	TCATGTGATTCTTTTTTCATTGAGGCTGAGTCGAGTAGAGCTGGAGAAGAGAGAGAAGGA	529	0	A_84_P798077	EF183044	EF183044	ug|Arabidopsis thaliana clone asmbl_11795 unknown mRNA sequence [EF183044]	11593.6	304.427	7.0833	1	7.083305e+000	7.057898e+000	0	0	64	4.868750e+001	48.5	1.221484e+001	1.204613e+001	45	1.720000e+001	16	4.979960e+000	5.189100e+000	0	0	0	0	0	0	0	2.97847	5.06755	0	0.128228	1	0	45.709	4.97996	1	0	45.709	57.5363	57.5363	41.2528	0.717996	17.2	4.97996	0	16.5698	0	0
DATA	669	8	74	tair|AT5G06610.1|ref|NM_120744|ug|AF370524|ta|TA43280_3702	at|chr5:2033578-2033637	0		1119	ACCACCAAGATGCTCAAAAACATTTACCAAACTACAATACATGATCGAGGCAAAACTGTA	531	0	A_84_P150678	AT5G06610	AT5G06610.1	tair|similar to unknown protein [Arabidopsis thaliana] (TAIR:AT1G27690.1); similar to unnamed protein product [Vitis vinifera] (GB:CAO23452.1); contains InterPro domain Protein of unknown function DUF620 (InterPro:IPR006873) [AT5G06610.1]	11619.4	304.48	0	1	7.862149e+002	7.893934e+001	0	0	65	6.076615e+002	596	1.316148e+002	1.415883e+002	19	2.100000e+001	21	7.571878e+000	8.524950e+000	0	0	0	0	0	0	0	562.014	56.4286	1	1.3526e-185	1	1	45.648	7.57188	1	0	45.648	49.1849	49.1849	600.227	0.714834	21	7.57188	0	575.817	0	0
DATA	670	8	75	tair|AT3G06660.1|ref|NM_111546|ta|TA44949_3702|tc|TC286742	at|chr3:2104812-2104871	0		1654	GCTTAACTCTTGTCCAATTGACCTTTACATTTCAGTTTACTTGATATCCATATCCAACAG	533	0	A_84_P263540	AT3G06660	AT3G06660.1	tair|PAPA-1-like family protein / zinc finger (HIT type) family protein [AT3G06660.1]	11644.7	304.2	0	1	7.515896e+003	7.516232e+002	0	0	65	5.395338e+003	5147	1.035391e+003	1.220921e+003	25	1.908000e+001	20	4.742714e+000	4.447800e+000	0	0	0	0	0	0	0	5349.75	534.999	1	9.55143e-314	1	1	45.5845	4.74271	1	0	45.5845	49.1849	49.1849	5387.9	0.711792	19.08	4.74271	0	5363.77	0	0
DATA	671	8	76	tair|AT1G27210.1|ref|NM_102483|ta|TA37679_3702|tc|NP221412	at|chr1:9455822-9455763	0		1909	AAGAGATCACGAAGAGACCAGTTCCAAGACTGTATGCATACAACACTACAGAAACCAACC	535	0	A_84_P18645	AT1G27210	AT1G27210.1	tair|binding [AT1G27210.1]	11670.3	304.389	0	1	2.177815e+004	2.177827e+003	0	0	65	1.548391e+004	15189	2.820065e+003	3.106047e+003	25	1.900000e+001	20	5.107184e+000	6.671700e+000	0	0	0	0	0	0	0	15438.4	1543.85	1	0	1	1	45.5206	5.10718	1	0	45.5206	48.2044	48.2044	15476.5	0.708893	19	5.10718	0	15452.6	0	0
DATA	672	8	77	tair|AT3G07670.1|ref|NM_111646|ta|TA37978_3702|ta|BP608442	at|chr3:2454413-2454572	0		1447	AGGATACTGTACCGTGCTCAATACATTCTGAGGAGGAGACTGAGAGATATCAGAAGTGGT	537	0	A_84_P12654	AT3G07670	AT3G07670.1	tair|SET domain-containing protein [AT3G07670.1]	11695.5	304.362	0	1	5.752648e+003	5.753095e+002	0	1	64	4.107594e+003	3981.5	7.376414e+002	8.102409e+002	19	1.863158e+001	17	4.437348e+000	3.335850e+000	0	0	0	0	0	0	0	4062.14	406.246	1	4.41098e-298	1	1	45.4529	4.43735	1	0	45.4529	47.5395	47.5395	4100.16	0.706134	18.6316	4.43735	0	4076.59	0	0
DATA	673	8	78	ug|EG457990|tc|TC312328	at|chrM:181777-181836	0		597	ATAATGAAATCCATATAACTCTACTCCGGGTTGTGAGAACATCGTGCCTGTTGCGATTGT	539	0	A_84_P789973	EG457990	EG457990	ug|AYAWH62TF pooled cDNA populations Arabidopsis thaliana cDNA, mRNA sequence [EG457990]	11720.6	304.427	0	1	9.188376e+003	9.188658e+002	0	1	63	6.509683e+003	6019	1.297638e+003	1.465921e+003	25	2.336000e+001	19	1.237228e+001	5.189100e+000	0	0	0	0	0	1	0	6464.29	646.449	1	0	1	1	45.3882	12.3723	1	0	45.3882	57.5363	57.5363	6502.25	0.70353	23.36	12.3723	0	6478.97	0	0
DATA	674	8	79		 	66	Structural	0		1	1	DarkCorner	DarkCorner	DarkCorner		11746	304.455	7.25464	1	7.254645e+000	7.216126e+000	1	0	61	3.996721e+001	40	9.617635e+000	9.636900e+000	33	1.712121e+001	18	4.121268e+000	3.706500e+000	0	0	0	0	0	0	0	-5.36387	5.05878	0	0.00667039	1	0	45.3311	4.12127	1	0	45.3311	55.8519	55.8519	32.5325	0.701039	17.1212	4.12127	0	9.55047	0	0
DATA	675	8	80		 	66	Structural	0		1	1	DarkCorner	DarkCorner	DarkCorner		11772.1	304.264	7.27967	1	7.279665e+000	7.241014e+000	3	0	63	3.944444e+001	38	1.045540e+001	1.074885e+001	19	1.678947e+001	16	3.809038e+000	4.818450e+000	0	0	0	0	0	0	0	-5.81658	5.05878	0	0.00333855	1	0	45.261	3.80904	1	0	45.261	41.0736	41.0736	32.0098	0.698629	16.7895	3.80904	0	9.34259	0	0
DATA	676	8	81		 	66	Structural	0		1	1	DarkCorner	DarkCorner	DarkCorner		11796.6	304.427	7.30103	1	7.301034e+000	7.262270e+000	4	0	60	3.746667e+001	37	9.430327e+000	7.413000e+000	30	1.823333e+001	18.5	4.477402e+000	2.965200e+000	0	0	0	0	0	0	0	-7.73483	5.05878	0	0.000115524	1	0	45.2015	4.4774	1	0	45.2015	57.5363	57.5363	30.032	0.696584	18.2333	4.4774	0	7.66186	0	0
DATA	677	8	82		 	66	Structural	0		1	1	DarkCorner	DarkCorner	DarkCorner		11822.4	304.493	7.32174	1	7.321740e+000	7.282865e+000	4	0	62	4.191935e+001	41	9.222742e+000	7.783650e+000	23	1.665217e+001	16	3.098514e+000	2.594550e+000	0	0	0	0	0	0	0	-3.20917	5.05878	0	0.101467	1	0	45.1285	3.09851	1	0	45.1285	49.8279	49.8279	34.4847	0.694615	16.6522	3.09851	0	12.4349	0	0
DATA	678	8	83		 	66	Structural	0		1	1	DarkCorner	DarkCorner	DarkCorner		11847.5	304.352	7.33997	1	7.339969e+000	7.300998e+000	3	0	63	3.785714e+001	37	1.208419e+001	1.260210e+001	30	1.600000e+001	14.5	5.801308e+000	6.486375e+000	0	0	0	0	0	0	0	-7.21375	5.05878	0	0.000307815	1	0	45.0709	5.80131	1	0	45.0709	57.5363	57.5363	30.4225	0.692889	16	5.80131	0	8.69255	0	0
DATA	679	8	84		 	66	Structural	0		1	1	DarkCorner	DarkCorner	DarkCorner		11873.3	304.535	7.35595	1	7.355946e+000	7.316890e+000	0	0	65	3.941538e+001	40	9.395631e+000	1.037820e+001	32	1.596875e+001	15	4.540033e+000	4.818450e+000	0	0	0	0	0	0	0	-5.60145	5.05878	0	0.00466221	1	0	45.0168	4.54003	1	0	45.0168	47.8731	47.8731	31.9807	0.691384	15.9688	4.54003	0	10.5817	0	0
DATA	680	8	85		 	66	Structural	0		1	1	DarkCorner	DarkCorner	DarkCorner		11899	304.492	7.36945	1	7.369452e+000	7.330324e+000	0	0	62	4.430645e+001	44	1.217171e+001	1.371405e+001	372	1.653763e+001	16	4.560014e+000	5.189100e+000	0	0	0	0	1	0	0	-0.65286	5.05878	0	0.737753	1	0	44.9593	4.56001	1	0	44.9593	44.4243	44.4243	36.8718	0.690117	16.5376	4.56001	0	15.8111	0	0
DATA	681	9	1		 	66	Structural	0		1	1	DarkCorner	DarkCorner	DarkCorner		9752.42	312.427	5.59046	1	5.590458e+000	5.560776e+000	5	0	59	4.528814e+001	44	1.674149e+001	1.556730e+001	399	1.712030e+001	17	5.600212e+000	5.930400e+000	0	0	0	0	1	0	0	-0.019871	5.05878	0	0.991867	1	0	45.308	5.60021	1	0	45.308	57.5363	57.5363	37.8535	0.909726	17.1203	5.60021	0	9.3226	0	0
DATA	682	9	2		 	66	Structural	0		1	1	DarkCorner	DarkCorner	DarkCorner		9778.24	312.177	5.64235	1	5.642349e+000	5.612391e+000	4	0	62	4.422581e+001	42	1.049343e+001	8.710275e+000	30	1.536667e+001	15	4.334969e+000	4.447800e+000	0	0	0	0	1	0	0	-1.21273	5.05878	0	0.534176	1	0	45.4385	4.33497	1	0	45.4385	45.1352	45.1352	36.7911	0.90136	15.3667	4.33497	0	8.10129	0	0
DATA	683	9	3		 	66	Structural	0		1	1	DarkCorner	DarkCorner	DarkCorner		9803.24	312.179	5.68927	1	5.689268e+000	5.659061e+000	1	0	65	4.052308e+001	41	9.608115e+000	8.895600e+000	28	1.721429e+001	17	5.101613e+000	4.633125e+000	0	0	0	0	0	0	0	-5.04164	5.05878	0	0.0106487	1	0	45.5647	5.10161	1	0	45.5647	46.1809	46.1809	33.0884	0.893927	17.2143	5.10161	0	4.24763	0	0
DATA	684	9	4		 	66	Structural	0		1	1	DarkCorner	DarkCorner	DarkCorner		9828.5	312.352	5.73344	1	5.733443e+000	5.703002e+000	3	0	63	4.004762e+001	38	1.114049e+001	1.000755e+001	31	1.851613e+001	17	6.174523e+000	4.818450e+000	0	0	0	0	0	0	0	-5.63881	5.05878	0	0.00440237	1	0	45.6864	6.17452	1	0	45.6864	57.5363	57.5363	32.6129	0.887039	18.5161	6.17452	0	3.62345	0	0
DATA	685	9	5		 	66	Structural	0		1	1	DarkCorner	DarkCorner	DarkCorner		9853.63	312.404	5.77432	1	5.774318e+000	5.743660e+000	1	2	61	4.009836e+001	40	9.215395e+000	8.154300e+000	32	1.637500e+001	16	5.840625e+000	7.413000e+000	0	0	0	0	0	0	0	-5.70302	5.05878	0	0.00398666	1	0	45.8014	5.84063	1	0	45.8014	57.8122	57.8122	32.6637	0.88076	16.375	5.84063	0	3.53342	0	0
DATA	686	9	6		 	66	Structural	0		1	1	DarkCorner	DarkCorner	DarkCorner		9880.28	312.292	5.81447	1	5.814469e+000	5.783597e+000	0	0	64	3.907813e+001	39	8.905687e+000	8.895600e+000	36	1.747222e+001	17	4.913457e+000	3.891825e+000	0	0	0	0	0	0	0	-6.82277	5.05878	0	0.000622138	1	0	45.9009	4.91346	1	0	45.9009	45.1352	45.1352	31.6435	0.874678	17.4722	4.91346	0	2.37223	0	0
DATA	687	9	7		 	66	Structural	0		1	1	DarkCorner	DarkCorner	DarkCorner		9905.1	312.397	5.84894	1	5.848938e+000	5.817883e+000	0	0	64	3.956250e+001	38	1.190155e+001	1.408470e+001	36	1.730556e+001	15.5	5.711239e+000	6.857025e+000	0	0	0	0	0	0	0	-6.42832	5.05878	0	0.00122985	1	0	45.9908	5.71124	1	0	45.9908	48.5334	48.5334	32.1278	0.869523	17.3056	5.71124	0	2.72869	0	0
DATA	688	9	8	ug|EG457338	at|chr1:12005303-12005362	0		527	CACCGTTCTCCTCCGGTTTAGTAATGGGATCTTGGGGAGCACTTTCTTCAATTATTACTC	541	0	A_84_P797556	EG457338	EG457338	ug|AYAVW60TF pooled cDNA populations Arabidopsis thaliana cDNA, mRNA sequence [EG457338]	9930.58	312.386	0	1	3.190727e+003	3.191263e+002	1	1	62	2.805065e+003	2672.5	4.927739e+002	4.484865e+002	23	1.826087e+001	17	4.381961e+000	2.965200e+000	0	0	0	0	0	0	0	2758.99	275.945	1	4.48911e-276	1	1	46.0736	4.38196	1	0	46.0736	52.9257	52.9257	2797.63	0.86469	18.2609	4.38196	0	2768.11	0	0
DATA	689	9	9	tair|AT3G44470.2|ug|EG431983|ta|DQ446731	at|chr3:16095806-16095747	0		542	CTCGTGCTCGTCCAAGGCGGAAGTTTACTTTATCCAACAACTTCTTTTTTGATAGTACGC	543	0	A_84_P761961	AT3G44470	AT3G44470.2	tair|transposable element gene [AT3G44470.2]	9955.5	312.352	0	0	2.718913e+001	6.477885e+000	1	0	65	6.953846e+001	71	1.896055e+001	1.779120e+001	30	1.876667e+001	17	6.257042e+000	7.227675e+000	0	0	0	0	0	0	0	23.3931	5.57348	1	6.71941e-023	1	0	46.1453	6.25704	1	0	46.1453	65	65	62.1038	0.860386	18.7667	6.25704	0	32.4653	0	0
DATA	690	9	10		 	1028	E1A	0		44	1	(+)E1A_r60_3	E1A_r60_3	E1A_r60_3		9980.63	312.404	5.93826	1	5.938256e+000	5.912672e+000	0	1	63	4.847619e+001	46	1.325538e+001	1.149015e+001	24	1.970833e+001	19	7.153468e+000	7.042350e+000	0	0	0	0	0	0	0	2.27026	5.06388	0	0.245403	1	0	46.2059	7.15347	1	0	46.2059	57.8122	57.8122	41.0415	0.856445	19.7083	7.15347	0	11.2914	1	0
DATA	691	9	11	tair|AT3G59290.1|ref|NM_115791|ta|TA45515_3702|tc|TC280614	at|chr3:21928213-21928272	0		3081	TTTCCATGGGAATGAACCAGAACTATCCCATGGGAATGAACCAAAACTATCCAATGGGAA	545	0	A_84_P23203	AT3G59290	AT3G59290.1	tair|(EPSIN3); binding [AT3G59290.1]	10007	312.104	0	1	4.483159e+002	4.522245e+001	2	0	65	4.285231e+002	424	7.474835e+001	7.042350e+001	37	1.783784e+001	17	6.763930e+000	7.413000e+000	0	0	0	0	0	0	0	382.267	38.56	1	1.01526e-163	1	1	46.2561	6.76393	1	0	46.2561	46.8651	46.8651	421.088	0.852673	17.8378	6.76393	0	391.232	0	0
DATA	692	9	12	tair|AT3G43682.1|ref|NM_148826	unmapped	0		19	TTTCTGACATAGTGCCTAGTGAGAGTATCTGCAAGCCTTCCTCTGCTTCAGCTTCTTCAT	547	0	A_84_P760484	AT3G43682	AT3G43682.1	tair|unknown protein [AT3G43682.1]	10032.2	312.147	0	1	1.409201e+002	1.529878e+001	1	0	65	1.660000e+002	166	2.789097e+001	2.965200e+001	33	2.154545e+001	21	7.965123e+000	7.413000e+000	0	0	0	0	0	0	0	119.702	12.9953	1	1.58638e-098	1	1	46.2981	7.96512	1	0	46.2981	46.1809	46.1809	158.565	0.849431	21.5455	7.96512	0	128.609	0	0
DATA	693	9	13	tair|AT4G12570.1|ref|NM_117327|ta|TA47548_3702|tc|TC281001	at|chr4:7448680-7448739	0		2708	CTAATGATCGTCTTCCATTGTCTCATACTTGCTTTTACCGTCTCTGTATACCGAGATACC	549	0	A_84_P23263	UPL5	AT4G12570.1	tair|UPL5 (UBIQUITIN PROTEIN LIGASE 5); ubiquitin-protein ligase [AT4G12570.1]	10057.4	311.945	0	1	5.503672e+003	5.503996e+002	0	0	64	4.705125e+003	4381	1.183213e+003	1.254465e+003	28	2.160714e+001	20	6.696264e+000	6.671700e+000	0	0	0	0	0	0	0	4658.79	465.907	1	7.04407e-306	1	1	46.332	6.69626	1	0	46.332	48.5334	48.5334	4697.69	0.846488	21.6071	6.69626	0	4667.64	0	0
DATA	694	9	14	tair|AT1G17520.1|ref|NM_101614|ta|TA46554_3702|tc|NP221657	at|chr1:6026080-6025550	0		622	CTTCATTGAGCAACGACAAGAAGTGCCACCAAATTTCAGGAGGATGCTTAGTTCAAGATT	551	0	A_84_P829634	AT1G17520	AT1G17520.1	tair|DNA-binding protein, putative [AT1G17520.1]	10082.5	312.352	0	1	1.099812e+003	1.101444e+002	0	4	62	9.744839e+002	954.5	2.077377e+002	2.140504e+002	21	1.976190e+001	18	5.048809e+000	4.447800e+000	0	0	0	0	0	0	0	928.13	92.9508	1	4.16168e-214	1	1	46.3536	5.04881	1	0	46.3536	57.5363	57.5363	967.049	0.843899	19.7619	5.04881	0	936.909	0	0
DATA	695	9	15	tair|AT1G36745.1|ref|NM_148514	at|chr1:13912699-13912758	0		201	CTGATGTATTTGAGGGTTAAGCATTTTGGGAGATTTATAGCGGTCAGGTGGCTCGCTGAA	553	0	A_84_P524103	AT1G36745	AT1G36745.1	tair|unknown protein [AT1G36745.1]	10107.6	312.404	0	0	1.621041e+001	6.226144e+000	1	0	63	6.001587e+001	59	1.839486e+001	1.853250e+001	31	1.703226e+001	16	5.237581e+000	4.077150e+000	0	0	0	0	0	0	0	13.6415	5.23949	1	1.1282e-010	1	0	46.3743	5.23758	1	0	46.3743	65	65	52.5812	0.84153	17.0323	5.23758	0	22.3589	0	0
DATA	696	9	16	tair|AT2G26630.1|tc|NP456849	unmapped	0		0	ATGGTTGCGGCAGACGCAGCTTGGTCATCGACAAATTTTTTCATCCACAAATTTGTTAAT	555	0	A_84_P209398	AT2G26630	AT2G26630.1	tair|transposable element gene [AT2G26630.1]	10133.4	312.327	6.05937	1	6.059373e+000	6.027201e+000	1	0	63	4.385714e+001	44	1.030167e+001	8.895600e+000	30	1.666667e+001	16.5	3.219909e+000	2.965200e+000	0	0	0	0	0	0	0	-2.5372	5.05878	0	0.194517	1	0	46.3943	3.21991	1	0	46.3943	56.9804	56.9804	36.4225	0.839326	16.6667	3.21991	0	6.12317	1	0
DATA	697	9	17	tair|AT2G35860.1|ref|NM_179922|ta|TA33813_3702|ta|TA33814_3702	at|chr2:15068833-15068892	0		1377	AAATTGATGGAGGTAGCTTGTAGAATGATGGGGTCACGGTTTATTCCGTGTCAGTGATTT	557	0	A_84_P94769	FLA16	AT2G35860.1	tair|FLA16 (FASCICLIN-LIKE ARABINOGALACTAN PROTEIN 16 PRECURSOR) [AT2G35860.1]	10158.7	312.029	0	1	1.654042e+004	1.654053e+003	0	0	65	1.389663e+004	12774	3.347716e+003	3.585668e+003	25	2.004000e+001	20	6.451615e+000	7.413000e+000	0	0	0	0	0	0	0	13850.2	1385.03	1	0	1	1	46.4063	6.45161	1	0	46.4063	46.1809	46.1809	13889.2	0.837356	20.04	6.45161	0	13858.8	0	0
DATA	698	9	18	tair|AT5G57565.1|tair|AT5G57565.2|ref|NM_203223|ref|NM_001125982	at|chr5:23327770-23327829	0		198	ACGCTAAAACTCTCATACCCAATCGCAAAAGAGAATGAAGAAGAAGCTCCAGCGTCTAAA	559	0	A_84_P858164	AT5G57565	AT5G57565.1	tair|protein kinase family protein [AT5G57565.1]	10184.4	312.055	0	1	8.550337e+002	8.571743e+001	0	0	64	7.608594e+002	755	1.617598e+002	1.508545e+002	24	1.979167e+001	20	5.183411e+000	4.818450e+000	0	0	0	0	0	0	0	714.462	71.625	1	3.11628e-199	1	1	46.3978	5.18341	1	0	46.3978	48.5334	48.5334	753.425	0.835595	19.7917	5.18341	0	722.993	0	0
DATA	699	9	19	tair|AT2G19830.1|ref|NM_127541|ta|TA34591_3702|ta|CNS0A9L1	at|chr2:8565485-8565331	0		586	GGCTCCATTTGGGGCTAATGATTTTGATGAGGATGAATTGGAAGCAGAACTTGACGAACT	561	0	A_84_P15332	SNF7.2	AT2G19830.1	tair|SNF7.2 [AT2G19830.1]	10209.6	312.043	0	1	1.341901e+004	1.341915e+003	0	0	65	1.123829e+004	10910	2.269411e+003	2.712417e+003	27	1.992593e+001	21	6.012333e+000	6.671700e+000	0	0	0	0	0	0	0	11191.9	1119.2	1	0	1	1	46.3953	6.01233	1	0	46.3953	46.8651	46.8651	11230.9	0.834033	19.9259	6.01233	0	11200.4	0	0
DATA	700	9	20	tair|AT5G06670.1|ref|NM_120750	at|chr5:2048310-2048251	0		2912	AGGAGCTGCTAATTCAGGTTTGTCTGATTCAGTATCAGAGACAAGAATCGAGCATTTTGG	563	0	A_84_P22451	AT5G06670	AT5G06670.1	tair|kinesin motor protein-related [AT5G06670.1]	10235	312.164	0	1	3.106172e+003	3.106766e+002	0	0	66	2.632712e+003	2540	5.525755e+002	5.530098e+002	34	1.894118e+001	19.5	6.300270e+000	7.783650e+000	0	0	0	0	0	0	0	2586.31	258.681	1	2.13314e-272	1	1	46.4013	6.30027	1	0	46.4013	46.8651	46.8651	2625.28	0.832636	18.9412	6.30027	0	2594.73	0	0
DATA	701	9	21	tair|AT1G35700.1	at|chr1:13217909-13217968	0		81	ACAATGTATTCAAATGAAAAACAATGATTCAAGGTCCCAACGGTACTCCCTACGCCAGTG	565	0	A_84_P751321	AT1G35700	AT1G35700.1	tair|pseudogene, putative ubiquitin-conjugating enzyme, similar to ubiquitin-conjugating enzyme GB:CAB40394 GI:4583656 from (Guillardia theta); blastp match of 61% identity and 1.6e-34 P-value to GP [AT1G35700.1]	10260.9	311.877	0	1	1.138667e+001	6.191068e+000	0	0	67	5.588060e+001	55	1.387555e+001	1.482600e+001	27	2.025926e+001	20	6.291585e+000	6.301050e+000	0	0	0	0	0	0	0	9.46563	5.14658	1	3.22998e-006	1	0	46.415	6.29159	1	0	46.415	46.1809	46.1809	48.4459	0.831291	20.2593	6.29159	0	17.8566	0	0
DATA	702	9	22	tair|AT1G60900.1|ref|NM_104771|ta|TA39897_3702|tc|NP305724	at|chr1:22430830-22430957	0		1481	GCAAGAAGAAGTCTTACTTTATGCCCAACAACAGATTGCTTTGCAGAGGCTTATGTTCCA	567	0	A_84_P13357	AT1G60900	AT1G60900.1	tair|U2 snRNP auxiliary factor large subunit, putative [AT1G60900.1]	10285.8	311.969	0	1	7.904931e+003	7.905166e+002	0	0	66	6.608879e+003	6239	1.260060e+003	1.327483e+003	29	2.241379e+001	22	8.174513e+000	6.671700e+000	0	0	0	0	0	0	0	6562.42	656.262	1	0	1	1	46.4568	8.17451	1	0	46.4568	45.835	45.835	6601.44	0.830168	22.4138	8.17451	0	6570.81	0	0
DATA	703	9	23	tair|AT5G45640.1|ref|NM_123932|tc|NP230897	at|chr5:18524795-18524736	0		2185	ATCGATATCGGTTTGGATGGTTTAGCTGGACCGATGGACATCATGTTGTGAGGAGTTCAA	569	0	A_84_P20654	AT5G45640	AT5G45640.1	tair|subtilase family protein [AT5G45640.1]	10311	312	0	1	7.445034e+000	6.146628e+000	5	0	64	5.262500e+001	51.5	1.677157e+001	1.945913e+001	31	1.600000e+001	16	3.623994e+000	2.594550e+000	0	0	0	0	0	0	0	6.17284	5.09631	1	0.00188262	1	0	46.4522	3.62399	1	0	46.4522	54.9904	54.9904	45.1903	0.829122	16	3.62399	0	14.5242	1	0
DATA	704	9	24	tair|AT4G33940.1|ref|NM_119554|ta|TA37920_3702|tc|TC300224	at|chr4:16267658-16267717	0		891	TGTGGATAAGTTTGGTAGTAGATCATAGAAACCTCGAGAGTCGTGTGCAGTTTTACAGAC	571	0	A_84_P286620	AT4G33940	AT4G33940.1	tair|zinc finger (C3HC4-type RING finger) family protein [AT4G33940.1]	10337	312	0	1	7.993029e+003	7.993262e+002	0	0	69	6.665696e+003	6453	1.533908e+003	1.541163e+003	32	1.721875e+001	16.5	4.756892e+000	4.633125e+000	0	0	0	0	0	0	0	6619.22	661.941	1	0	1	1	46.4759	4.75689	1	0	46.4759	46.8651	46.8651	6658.26	0.828124	17.2188	4.75689	0	6627.56	0	0
DATA	705	9	25	tc|NP281505	at|chr1:4317547-4317606	0		396	AATGCAGTTATCCATAAGCTGCTTCAGTGTGGGAAGTACTACGATGATGAAATAGCTTGG	573	0	A_84_P510716	NP281505	NP281505	tc|GB|AC025417.4|AAF88083.1 T12C24.20 [NP281505]	10361.6	311.673	0	1	1.602653e+001	6.322148e+000	1	0	63	5.974603e+001	61	1.715204e+001	1.704990e+001	35	1.977143e+001	21	7.158236e+000	6.671700e+000	0	0	0	0	0	0	0	13.257	5.22961	1	3.13186e-010	1	0	46.4891	7.15824	1	0	46.4891	56.9804	56.9804	52.3114	0.827188	19.7714	7.15824	0	21.5963	0	0
DATA	706	9	26	tc|TC292130	at|chr4:9224475-9225558	0		4485	TTCCTCGACTCAAAGCGGAAAAATAAGCTTGTGGAAGATGCATTGCTACGACGCAGGTTA	575	0	A_84_P568873	TC292130	TC292130	tc|NM_117726 amine oxidase/ oxidoreductase {Arabidopsis thaliana} (exp=-1; wgp=0; cg=0), complete [TC292130]	10387.4	311.673	0	1	6.727992e+001	9.096483e+000	1	1	62	1.021129e+002	101	2.387680e+001	2.409225e+001	31	1.858065e+001	18	5.754848e+000	5.189100e+000	0	0	0	0	0	0	0	55.5944	7.51656	1	3.90688e-058	1	1	46.5185	5.75485	1	0	46.5185	56.9804	56.9804	94.6782	0.826315	18.5806	5.75485	0	63.9452	0	0
DATA	707	9	27	ta|BP654252|tc|TC313766	unmapped	0		152	TTTATCCAGCGTATGTACCGAGAAGGTCCTTTGAGACCTTCAACCATCTCAGTATCCTTT	577	0	A_84_P862135	BP654252	BP654252	tc|CB26_ARATH (Q9XF89) Chlorophyll a-b binding protein CP26, chloroplast precursor (Light-harvesting complex II protein 5) (LHCB5) (LHCIIc), partial (86%) [TC313766]	10413.1	312.242	0	1	1.107475e+002	1.265683e+001	0	1	65	1.379692e+002	134	2.601320e+001	2.446290e+001	31	1.867742e+001	18	6.273686e+000	5.189100e+000	0	0	0	0	0	0	0	91.4329	10.4495	1	7.25847e-084	1	1	46.5363	6.27369	1	0	46.5363	45.835	45.835	130.535	0.825598	18.6774	6.27369	0	99.783	0	0
DATA	708	9	28	tair|AT3G07620.1|ref|NM_111641|tc|NP332201	at|chr3:2433393-2433334	0		1292	CGAGGGAGTGAAGAAAGTGAAGAGGCATATTTTGGTTAATGATCCTCCAAAGAGATACGA	579	0	A_84_P248505	AT3G07620	AT3G07620.1	tair|exostosin family protein [AT3G07620.1]	10438	311.681	0	1	1.261613e+001	6.262381e+000	3	0	62	5.696774e+001	57	1.373994e+001	1.297275e+001	30	2.073333e+001	20	7.148346e+000	6.671700e+000	0	0	0	0	0	0	0	10.4047	5.16468	1	3.84762e-007	1	0	46.563	7.14835	1	0	46.563	58.0869	58.0869	49.5331	0.824714	20.7333	7.14835	0	18.7825	0	0
DATA	709	9	29	tair|AT3G11220.1|ref|NM_111957|ug|AY062095|ta|TA40308_3702	at|chr3:3513795-3513736	0		1322	TTTTTCCCTCTCCATTGAGTTCTCTAAGTTCACTCACTAACCTGAGCAGTTACATTATTA	581	0	A_84_P70724	ELO1	AT3G11220.1	tair|ELO1 (ELONGATA 1) [AT3G11220.1]	10463.9	311.897	0	1	3.498312e+003	3.498851e+002	0	0	67	2.929075e+003	2887	6.320949e+002	7.639096e+002	48	1.887500e+001	19	5.840522e+000	6.115725e+000	0	0	0	0	0	0	0	2882.47	288.292	1	1.45004e-278	1	1	46.603	5.84052	1	0	46.603	46.8651	46.8651	2921.64	0.823961	18.875	5.84052	0	2890.89	0	0
DATA	710	9	30	tair|AT3G11130.1|ref|NM_111950|ta|TA30684_3702|tc|TC297371	at|chr3:3482507-3482448	0		5432	GCTTACTAGAAGACTGTGACCGCGGAATTCTGTCGGAATGTTTCCTTGTTTTGTTTTGTT	583	0	A_84_P846600	AT3G11130	AT3G11130.1	tair|clathrin heavy chain, putative [AT3G11130.1]	10488.5	311.648	0	1	5.594496e+004	5.594499e+003	0	4	62	4.609795e+004	43860	8.474821e+003	8.128910e+003	32	2.081250e+001	21	6.976632e+000	7.227675e+000	0	0	0	0	0	0	0	46051.3	4605.13	1	0	1	1	46.6425	6.97663	1	0	46.6425	57.5363	57.5363	46090.5	0.823154	20.8125	6.97663	0	46059.8	0	0
DATA	711	9	31	tair|AT3G08910.1|ref|NM_111725|ug|AK117285|ta|TA43484_3702	at|chr3:2710502-2710443	0		961	AAGGGAACTTGAGAATCAAGTTCACTGTTAAGTTCCCATCGAGGCTAACAACAGAGCAGA	585	0	A_84_P21148	AT3G08910	AT3G08910.1	tair|DNAJ heat shock protein, putative [AT3G08910.1]	10514.9	312.303	0	1	1.725769e+003	1.726865e+002	0	0	66	1.466061e+003	1468	2.372084e+002	2.820646e+002	33	2.090909e+001	21	5.949599e+000	5.930400e+000	0	0	0	0	0	0	0	1419.38	142.028	1	2.88705e-238	1	1	46.6817	5.9496	1	0	46.6817	45.835	45.835	1458.63	0.822462	20.9091	5.9496	0	1427.89	0	0
DATA	712	9	32	tair|AT3G09740.1|ref|NM_111809|ta|TA27008_3702|ta|AA605502	at|chr3:2991489-2991548	0		1114	TCTTATCTTCCTGCATCGACTTTTCTCCATGTTGTTCGTGTGCATAGATTCATCTGTCAA	587	0	A_84_P257420	SYP71	AT3G09740.1	tair|SYP71 (SYNTAXIN OF PLANTS 71) [AT3G09740.1]	10539.5	311.648	0	1	4.577211e+004	4.577215e+003	0	4	62	3.765010e+004	35770.5	8.113973e+003	8.702677e+003	32	1.943750e+001	18.5	6.053192e+000	6.857025e+000	0	0	0	0	0	0	0	37603.4	3760.34	1	0	1	1	46.7277	6.05319	1	0	46.7277	57.5363	57.5363	37642.7	0.821534	19.4375	6.05319	0	37611.9	0	0
DATA	713	9	33	tair|AT4G02005.1|ref|NR_022906|ug|BX827411|ta|CNS0A2GO	at|chr4:877114-877055	0		1687	TCCACAGTCTTGCTTTCTTTAGGAACATTCTTCAGAATCTCTAAGAGAGACCACAAGCGT	589	0	A_84_P765082	AT4G02005	AT4G02005.1	tair|other RNA [AT4G02005.1]	10565.4	312.101	0	1	4.437001e+002	4.479606e+001	2	0	61	4.109344e+002	416	7.463151e+001	7.338870e+001	35	1.700000e+001	16	5.906128e+000	5.930400e+000	0	0	0	0	0	0	0	364.171	36.7668	1	5.70012e-161	1	1	46.7633	5.90613	1	0	46.7633	47.2035	47.2035	403.5	0.82076	17	5.90613	0	372.804	0	0
DATA	714	9	34	tair|AT2G41945.1|ref|NM_201934|ta|TA39494_3702|tc|TC301070	at|chr2:17517977-17517918	0		704	GGTCCTCTCTACTGATAATGCCATGGTATTTGATTCTTGAATATATTATACTGCTTACAC	591	0	A_84_P572206	AT2G41945	AT2G41945.1	tair|similar to unknown protein [Arabidopsis thaliana] (TAIR:AT3G04040.1); similar to unnamed protein product [Vitis vinifera] (GB:CAO23431.1) [AT2G41945.1]	10590.6	311.74	0	1	3.767768e+003	3.768273e+002	0	0	66	3.135576e+003	2954	7.829519e+002	8.419315e+002	27	1.692593e+001	16	6.157709e+000	5.559750e+000	0	0	0	0	0	0	0	3088.8	308.921	1	1.69191e-282	1	1	46.7769	6.15771	1	0	46.7769	49.5074	49.5074	3128.14	0.819795	16.9259	6.15771	0	3097.48	0	0
DATA	715	9	35	tair|AT2G24310.1|ref|NM_127993|ug|AY144110|ta|TA50273_3702	at|chr2:10352473-10352532	0		1035	TACGCGTTCAGATCTTTCCTTTTTTGTTGATATGAATGCGTCGGGGTAAAAAGAGTTGGG	593	0	A_84_P505629	AT2G24310	AT2G24310.1	tair|similar to unknown protein [Arabidopsis thaliana] (TAIR:AT5G47170.1) [AT2G24310.1]	10615.6	311.573	0	1	2.973567e+002	3.037069e+001	0	2	62	2.902742e+002	280.5	5.999294e+001	7.209143e+001	30	1.853333e+001	17.5	5.424932e+000	5.189100e+000	0	0	0	0	0	0	0	243.483	24.8682	1	3.38677e-138	1	1	46.7915	5.42493	1	0	46.7915	57.5363	57.5363	282.84	0.818824	18.5333	5.42493	0	252.214	0	0
DATA	716	9	36	tair|AT1G21090.1|ref|NM_101963|ug|BX814054|ta|TA41553_3702	at|chr1:7386003-7386165	0		871	CAGCTCATCAGGTGATGATGATGACATTAACGGTGAAGCTAGGTTTGTGTTGTGTAGCCA	595	0	A_84_P16303	AT1G21090	AT1G21090.1	tair|hydroxyproline-rich glycoprotein family protein [AT1G21090.1]	10641.4	312.188	0	1	2.592630e+003	2.593367e+002	0	0	65	2.167385e+003	2103	4.996570e+002	5.011188e+002	23	1.852174e+001	18	4.659980e+000	4.447800e+000	0	0	0	0	0	0	0	2120.59	212.119	1	4.20076e-261	1	1	46.794	4.65998	1	0	46.794	47.2035	47.2035	2159.95	0.81793	18.5217	4.65998	0	2129.36	0	0
DATA	717	9	37	tair|AT5G09400.1|ref|NM_120977|ug|AY056263|ta|TA41376_3702	at|chr5:2918275-2918334	0		1179	TCTTCAAGAGGAATTCTATAAATGCGTGGTATGCACTTGGAGGTTGCATTCTCTGTGCTA	597	0	A_84_P839890	KUP7	AT5G09400.1	tair|KUP7 (K+ uptake permease 7); potassium ion transmembrane transporter [AT5G09400.1]	10666.5	311.648	0	1	3.166105e+002	3.226121e+001	0	1	65	3.054000e+002	304	7.544178e+001	7.709520e+001	32	1.756250e+001	16.5	4.996370e+000	5.189100e+000	0	0	0	0	0	0	0	258.59	26.3491	1	1.35409e-141	1	1	46.8105	4.99637	1	0	46.8105	57.5363	57.5363	297.965	0.816743	17.5625	4.99637	0	267.428	0	0
DATA	718	9	38	tair|AT1G08990.1|ref|NM_100770|ta|AA651010|ta|CNS0ABTA	at|chr1:2890654-2890712	0		1598	CGTTGAGAAGTGGAGGAAAATGGCTAAGCTCAATGGTTTTCCTGAAAATCCATTGGAAAA	599	0	A_84_P848437	PGSIP5	AT1G08990.1	tair|PGSIP5 (PLANT GLYCOGENIN-LIKE STARCH INITIATION PROTEIN 5); transferase, transferring glycosyl groups [AT1G08990.1]	10692	311.681	0	1	5.373640e+002	5.409319e+001	1	0	64	4.850469e+002	467.5	1.303678e+002	1.399204e+002	36	1.883333e+001	18.5	5.744563e+000	6.857025e+000	0	0	0	0	0	0	0	438.268	44.1178	1	1.78469e-171	1	1	46.7788	5.74456	1	0	46.7788	58.0869	58.0869	477.612	0.815589	18.8333	5.74456	0	447.128	0	0
DATA	719	9	39	tair|AT2G27400.1|ref|NR_022558|ug|CD534192|ta|TA51674_3702	at|chr2:11729263-11729204	0		283	CTTCCCCTCCCGTCGCCCTCTCTGTTTTTGGTATTCATTGGAATACGGAGATATATTTTC	601	0	A_84_P790201	TAS1A	AT2G27400.1	tair|TAS1A; other RNA [AT2G27400.1]	10718	311.896	0	1	1.113533e+003	1.115264e+002	2	1	64	9.535625e+002	941.5	1.092209e+002	9.581302e+001	31	1.851613e+001	17	6.087534e+000	7.413000e+000	0	0	0	0	0	0	0	906.826	90.8236	1	8.70229e-213	1	1	46.7366	6.08753	1	0	46.7366	46.8651	46.8651	946.128	0.814368	18.5161	6.08753	0	915.702	0	0
DATA	720	9	40	tair|AT1G33870.1|ref|NM_103109|ug|BX842527|tc|NP305178	at|chr1:12301380-12301321	0		683	GAGGCTTAAGCAGAATTCTGAAGCACATGAAAGAGCGATGCGTGAGATGAGAGAAGCTAT	603	0	A_84_P22808	AT1G33870	AT1G33870.1	tair|avirulence-responsive protein, putative / avirulence induced gene protein, putative / AIG protein, putative [AT1G33870.1]	10742.6	311.573	6.25552	1	6.255525e+000	6.222384e+000	1	0	63	4.695238e+001	48	1.252279e+001	1.334340e+001	33	2.057576e+001	20	6.456732e+000	6.671700e+000	0	0	0	0	0	0	0	0.244038	5.05884	0	0.900379	1	0	46.7083	6.45673	1	1	46.7083	57.5363	57.5363	39.5177	0.813007	20.5758	6.45673	0	9.15855	1	0
DATA	721	9	41	tair|AT3G46960.1|ref|NM_114563|ta|TA45800_3702|ta|Z26060	at|chr3:17302049-17301990	0		3956	TTCAAATGCCATAAAACGTGACATCGTCTTTGCGGCTAGTCTGTATGTGACCGGAGTGTA	605	0	A_84_P14638	AT3G46960	AT3G46960.1	tair|ATP-dependent helicase [AT3G46960.1]	10768.5	311.789	0	1	5.703166e+003	5.703507e+002	0	0	66	4.675379e+003	4484.5	9.789890e+002	1.159023e+003	30	1.750000e+001	18	3.674235e+000	3.706500e+000	0	0	0	0	0	0	0	4628.71	462.898	1	1.64599e-305	1	1	46.673	3.67423	1	0	46.673	47.5395	47.5395	4667.94	0.811603	17.5	3.67423	0	4637.65	0	0
DATA	722	9	42	tair|AT1G22990.1|ref|NM_102147|ta|TA42917_3702|ta|AI993408	at|chr1:8139833-8139892	0		313	TGGGAAAAAGAAAGCTGAGCTGTGGCCGTATGTTCCATACACAATGGTGGCTTATCCATA	607	0	A_84_P14212	AT1G22990	AT1G22990.1	tair|heavy-metal-associated domain-containing protein / copper chaperone (CCH)-related [AT1G22990.1]	10794	311.985	0	1	9.933022e+002	9.952631e+001	1	0	68	8.513382e+002	865.5	1.693347e+002	2.157183e+002	27	1.825926e+001	18	3.868935e+000	2.965200e+000	0	0	0	0	0	0	0	804.696	80.6285	1	5.4062e-206	1	1	46.6421	3.86894	1	0	46.6421	46.8651	46.8651	843.904	0.810122	18.2593	3.86894	0	813.689	0	0
DATA	723	9	43	tair|AT3G29767.1	unmapped	0		2596	TTAGAGATTTCATGCAGTTTATTCCGAGTGATTTTGAGGGTTCGTCGGTGGAGTAACCAA	609	0	A_84_P758884	AT3G29767	AT3G29767.1	tair|transposable element gene [AT3G29767.1]	10818.9	311.614	0	1	6.853285e+001	9.280237e+000	1	0	63	1.020000e+002	104	2.566785e+001	2.816940e+001	26	1.711538e+001	17.5	4.934182e+000	4.447800e+000	0	0	0	0	0	0	0	55.4051	7.50257	1	5.7434e-058	1	1	46.5949	4.93418	1	0	46.5949	57.259	57.259	94.5653	0.808446	17.1154	4.93418	0	64.4365	0	0
DATA	724	9	44	ug|DQ446767	at|chr3:20757539-20757477	0		407	GAAGTTGAGTAGGATCTTAAGTGGTATATATAAGATATGGGCCTCTCCACCTATTGCCAA	611	0	A_84_P731211	AT3G55930	DQ446767	ug|Arabidopsis thaliana clone pENTR221-At3g55930 RNA splicing factor-like protein (At3g55930) mRNA, complete cds [DQ446767]	10844.9	311.968	0	1	3.481428e+001	7.172145e+000	1	0	68	7.464706e+001	74	1.948805e+001	1.908847e+001	33	1.851515e+001	18	5.460776e+000	5.189100e+000	0	0	0	0	0	0	0	28.0867	5.78618	1	7.37404e-029	1	1	46.5604	5.46078	1	0	46.5604	45.1352	45.1352	67.2124	0.806758	18.5152	5.46078	0	37.1702	0	0
DATA	725	9	45	tair|AT4G40070.1|ref|NM_120172|ta|TA45158_3702|tc|TC290521	at|chr4:18577413-18577472	0		1001	ATCGATGGGGTTTGACTTTGTTCGTTTCGAAGTCAAACTCGGGTTCCGTTAGATCACAGA	613	0	A_84_P15793	AT4G40070	AT4G40070.1	tair|protein binding / zinc ion binding [AT4G40070.1]	10870.1	312.175	0	1	7.541211e+002	7.567350e+001	2	0	64	6.535938e+002	658	1.033900e+002	9.655432e+001	37	1.827027e+001	18	5.135111e+000	6.671700e+000	0	0	0	0	0	0	0	607.06	60.9164	1	5.63596e-190	1	1	46.5337	5.13511	1	0	46.5337	45.4864	45.4864	646.159	0.80499	18.2703	5.13511	0	616.208	0	0
DATA	726	9	46	tair|AT3G48425.1|ref|NM_114702|ta|TA49399_3702|tc|TC293888	at|chr3:17945403-17945462	0		1111	GAGTGATCATTGTCCGGTTACACTCGAGCTTTCGAAGCCATCTTCAGAAATGGAACAGAA	615	0	A_84_P23156	AT3G48425	AT3G48425.1	tair|endonuclease/exonuclease/phosphatase family protein [AT3G48425.1]	10895.6	312.145	0	1	3.326857e+003	3.327453e+002	2	0	61	2.718098e+003	2635	5.140388e+002	5.433729e+002	32	1.737500e+001	16	4.817642e+000	5.189100e+000	0	0	0	0	0	0	0	2671.57	267.205	1	3.04714e-274	1	1	46.5277	4.81764	1	0	46.5277	47.2035	47.2035	2710.66	0.803032	17.375	4.81764	0	2680.81	0	0
DATA	727	9	47	tair|AT4G09150.1|ref|NM_116984|ta|TA45175_3702|tc|TC305986	at|chr4:5833518-5833577	0		3475	GTTGGGTCCAGATTAAGTGTTTGTAGATAAGAGTCAGAACAACACACCACGTTTGTATTT	617	0	A_84_P552884	AT4G09150	AT4G09150.1	tair|T-complex protein 11 [AT4G09150.1]	10920.8	311.739	0	1	1.076157e+004	1.076176e+003	0	0	65	8.665446e+003	8287	1.946566e+003	2.041540e+003	34	1.817647e+001	18	5.468757e+000	5.559750e+000	0	0	0	0	0	0	0	8618.94	861.908	1	0	1	1	46.5103	5.46876	1	0	46.5103	46.5243	46.5243	8658.01	0.800899	18.1765	5.46876	0	8628.27	0	0
DATA	728	9	48	tair|AT5G16750.1|ref|NM_121681|ta|TA38515_3702|ta|AA651277	at|chr5:5504608-5504549	0		2643	CCAAAGGTAAATCGAATAAGAAGAGACTCATTGCCGAAGCACAGGGAAGCGTAATTGCAG	619	0	A_84_P17908	TOZ	AT5G16750.1	tair|TOZ (TORMOZEMBRYO DEFECTIVE); nucleotide binding [AT5G16750.1]	10945.9	311.614	0	1	7.052821e+003	7.053105e+002	1	0	63	5.679841e+003	5567	1.074431e+003	1.149015e+003	32	2.006250e+001	20	5.830606e+000	4.633125e+000	0	0	0	0	0	0	0	5633.34	563.356	1	1.10039e-316	1	1	46.5056	5.83061	1	0	46.5056	57.259	57.259	5672.41	0.798735	20.0625	5.83061	0	5642.78	0	0
DATA	729	9	49	tair|AT3G45730.1|ref|NM_114442|ug|BX825725|ta|TA44219_3702	at|chr3:16801215-16801274	0		250	TGATCTAGTCGGATCAGGGAAACAGAACAACTACGACGGAGACGGTAAGAGAGGAGGCTA	621	0	A_84_P169053	AT3G45730	AT3G45730.1	tair|unknown protein [AT3G45730.1]	10972	312.226	0	1	3.617212e+003	3.617770e+002	0	0	65	2.927754e+003	2772	6.193571e+002	6.745830e+002	35	2.011429e+001	20	4.676420e+000	4.447800e+000	0	0	0	0	0	0	0	2881.26	288.171	1	1.5318e-278	1	1	46.489	4.67642	1	0	46.489	45.4864	45.4864	2920.32	0.796543	20.1143	4.67642	0	2890.81	0	0
DATA	730	9	50	tair|AT1G13640.1|ref|NM_101234|ta|TA36811_3702|ta|BP585200	at|chr1:4677403-4677344	0		2109	CCGACATGAAAGAAGTTGAATGGGTTGTGTTCTTGGAGAGGTTTCAGGAGTTGCTTTACT	623	0	A_84_P11513	AT1G13640	AT1G13640.1	tair|phosphatidylinositol 3- and 4-kinase family protein [AT1G13640.1]	10997.1	311.768	0	1	7.749955e+003	7.750217e+002	0	0	66	6.200591e+003	5662.5	1.459949e+003	1.492608e+003	33	1.842424e+001	18	5.111447e+000	5.930400e+000	0	0	0	0	0	0	0	6154.1	615.431	1	1.02766e-321	1	1	46.493	5.11145	1	0	46.493	46.1809	46.1809	6193.16	0.794082	18.4242	5.11145	0	6163.77	0	0
DATA	731	9	51	tair|AT1G21770.1|ref|NM_102026|ta|TA30482_3702|tc|TC310101	at|chr1:7651848-7651789	0		358	TCAAGTCTAGCATCTGATCAAGTCCTGCTTTAAAGCCTTTTGGTGTATAATAAAAACTTG	625	0	A_84_P228399	AT1G21770	AT1G21770.1	tair|similar to unknown protein [Arabidopsis thaliana] (TAIR:AT1G77540.1); similar to unnamed protein product [Vitis vinifera] (GB:CAO61877.1); contains InterPro domain Acyl-CoA N-acyltransferase (InterPro:IPR016181) [AT1G21770.1]	11022.5	311.753	0	1	2.915477e+004	2.915484e+003	0	0	66	2.312520e+004	22086	4.549282e+003	5.050662e+003	29	1.793103e+001	17	6.187147e+000	6.671700e+000	0	0	0	0	0	0	0	23078.7	2307.87	1	0	1	1	46.5086	6.18715	1	0	46.5086	48.8603	48.8603	23117.8	0.791592	17.931	6.18715	0	23088.5	0	0
DATA	732	9	52	tair|AT3G14980.1|ref|NM_112360|tc|NP225073	at|chr3:5040003-5039944	0		3847	AGCGATGAGATGTTGCTTTGTGTTGATGAACAGCTTGACTCTGATAGCTCTCAGGATTCG	627	0	A_84_P10809	AT3G14980	AT3G14980.1	tair|PHD finger transcription factor, putative [AT3G14980.1]	11048	311.824	0	1	4.427172e+003	4.427636e+002	0	0	66	3.539606e+003	3354.5	8.214796e+002	9.987164e+002	36	1.716667e+001	17	4.907720e+000	5.189100e+000	0	0	0	0	0	0	0	3493.11	349.347	1	1.69973e-289	1	1	46.499	4.90772	1	0	46.499	46.8651	46.8651	3532.17	0.789015	17.1667	4.90772	0	3503.05	0	0
DATA	733	9	53	tair|AT1G66730.1|ref|NM_105343|tc|TC298050	at|chr1:24895407-24895466	0		4257	AAGAATGTAGTACGGCTACAGATATCGCAGAGATGTTTCATGCTCAAACCAGAAAAATGA	629	0	A_84_P17142	AT1G66730	AT1G66730.1	tair|ATP dependent DNA ligase family protein [AT1G66730.1]	11073.3	312.055	0	1	8.635132e+002	8.659060e+001	2	1	63	7.255714e+002	695	1.620883e+002	1.719816e+002	27	1.922222e+001	19	4.668498e+000	4.818450e+000	0	0	0	0	0	0	0	679.056	68.0938	1	2.41149e-196	1	1	46.5152	4.6685	1	0	46.5152	47.8731	47.8731	718.137	0.786388	19.2222	4.6685	0	689.157	0	0
DATA	734	9	54	tair|AT2G19710.1|ref|NM_127529|ta|TA42522_3702|tc|TC280855	at|chr2:8516939-8516998	0		3062	TCACACGGAAAACAGTTCCCCTCATTCTTTACTCTGACTGAATTTGATATTCTTACACGT	631	0	A_84_P613090	AT2G19710	AT2G19710.1	tair|similar to unknown protein [Arabidopsis thaliana] (TAIR:AT4G29440.1); similar to unnamed protein product [Vitis vinifera] (GB:CAO65395.1); contains InterPro domain Protein of unknown function DUF292, eukaryotic (InterPro:IPR005061) [AT2G19710.1]	11098.7	311.729	0	1	4.915577e+003	4.916001e+002	1	0	63	3.897984e+003	3603	9.583423e+002	1.034484e+003	24	1.866667e+001	18.5	5.321545e+000	4.633125e+000	0	0	0	0	0	0	0	3851.44	385.177	1	4.72885e-295	1	1	46.5471	5.32154	1	0	46.5471	46.8651	46.8651	3890.55	0.783517	18.6667	5.32154	0	3861.72	0	0
DATA	735	9	55	tair|AT1G03320.1|ref|NM_100214|ug|EG501743|tc|NP396384	at|chr1:817339-817398	0		234	GGTAAAAACTTGTCAAGCGAGGAAAATGGTGGTAAAAACTTGCCAAGCGAGAAAAATGGT	633	0	A_84_P798558	AT1G03320	AT1G03320.1	tair|unknown protein [AT1G03320.1]	11124.2	312.188	0	1	4.424180e+001	7.845930e+000	2	0	63	8.109524e+001	82	2.064033e+001	1.964445e+001	35	1.637143e+001	15	5.185306e+000	5.189100e+000	0	0	0	0	0	0	0	34.5407	6.12551	1	1.14015e-036	1	1	46.5546	5.18531	1	0	46.5546	46.1809	46.1809	73.6606	0.780724	16.3714	5.18531	0	44.9816	0	0
DATA	736	9	56	ug|BP835607|ta|TA33359_3702|tc|TC307429	at|chr2:012309283-012309224	0		151	AGACGTTCGATGAAATGCGTGAGAGAGGAAAAATGCAACCAACGATCGTGATTTACAATT	635	0	A_84_P852326	BP835607	BP835607	ug|BP835607 RAFL19 Arabidopsis thaliana cDNA clone RAFL22-13-O17 5', mRNA sequence [BP835607]	11149.1	311.614	0	1	1.251199e+001	6.624102e+000	2	0	62	5.627419e+001	59.5	1.253999e+001	1.445535e+001	33	1.690909e+001	17	4.215771e+000	5.189100e+000	0	0	0	0	0	0	0	9.73049	5.15152	1	1.79463e-006	1	0	46.5437	4.21577	1	0	46.5437	57.259	57.259	48.8395	0.777693	16.9091	4.21577	0	20.3234	0	0
DATA	737	9	57	tair|AT1G19350.4|ref|NM_202135|ta|TA31813_3702|ta|DR279858	at|chr1:6688596-6688785	0		83	ATTCATCATCGACACGTGGCTGGTTTAACTCAAATCAACGCTGAATCCAAATACCCATTT	637	0	A_84_P815721	BES1	AT1G19350.4	tair|BES1 (BRI1-EMS-SUPPRESSOR 1) [AT1G19350.4]	11175	311.771	0	1	5.282669e+002	5.322884e+001	3	0	62	4.557419e+002	445	7.450293e+001	7.190610e+001	34	1.805882e+001	16.5	6.208211e+000	5.745075e+000	0	0	0	0	0	0	0	409.203	41.2318	1	1.39581e-167	1	1	46.5391	6.20821	1	0	46.5391	46.8651	46.8651	448.307	0.774614	18.0588	6.20821	0	419.958	0	0
DATA	738	9	58	tair|AT2G34123.1|tair|AT2G34135.1|ref|NM_001036396	at|chr2:14413409-14413725	0		90	TGTAGGCCAGGGTATTACGAACGTTTTGAATGCTTCCATGATTGTATAACGGAAGGGTAT	639	0	A_84_P757354	AT2G34123	AT2G34123.1	tair|Encodes a defensin-like (DEFL) family protein. [AT2G34123.1]	11199.9	311.614	6.59201	1	6.592013e+000	6.557013e+000	3	0	61	4.501639e+001	45	1.209475e+001	1.186080e+001	28	1.710714e+001	18.5	5.028359e+000	5.930400e+000	0	0	0	0	0	0	0	-1.4943	5.05878	0	0.443866	1	0	46.5107	5.02836	1	0	46.5107	57.259	57.259	37.5817	0.771507	17.1071	5.02836	0	9.40246	1	0
DATA	739	9	59	tair|AT5G61960.1|tair|AT5G61960.2|ref|NM_125589|ref|NM_001037045	at|chr5:24896298-24896239	0		3334	AGCATCTCTTCCGTTTCTGAAAACCGAGAAGAAACTCCTAATGGAACTGATCCGTTCTTG	641	0	A_84_P19771	AML1	AT5G61960.1	tair|AML1 (ARABIDOPSIS MEI2-LIKE PROTEIN 1); RNA binding [AT5G61960.1]	11225.5	311.722	0	1	5.830868e+003	5.831240e+002	0	1	66	4.526409e+003	4369	8.285672e+002	8.452673e+002	26	1.788462e+001	19	5.101583e+000	3.521175e+000	0	0	0	0	0	0	0	4479.91	448.019	1	1.18941e-303	1	1	46.5006	5.10158	1	0	46.5006	48.2044	48.2044	4518.97	0.768309	17.8846	5.10158	0	4490.97	0	0
DATA	740	9	60	tair|AT5G57260.1|ref|NM_125108|ug|BT004038|ta|AU227443	at|chr5:23215989-23215930	0		1484	TGAAGCTTCTGGACTCACTTCTCATAAGAAACATGACCTTTTACTTGTTCCTGTGAAATC	642	0	A_84_P15966	CYP71B10	AT5G57260.1	tair|CYP71B10 (cytochrome P450, family 71, subfamily B, polypeptide 10); oxygen binding [AT5G57260.1]	11250.6	311.573	0	1	8.209512e+000	6.663131e+000	1	1	62	5.274194e+001	52.5	1.216274e+001	1.093418e+001	29	2.100000e+001	21	6.622473e+000	6.671700e+000	0	0	0	0	0	0	0	6.28068	5.09762	1	0.00157531	1	0	46.4613	6.62247	1	0	46.4613	57.5363	57.5363	45.3073	0.765049	21	6.62247	0	17.4879	0	0
DATA	741	9	61	tair|AT5G41880.1|ref|NM_123553|tc|NP237155	at|chr5:16780922-16780981	0		1134	GGCCTCAGAATGGACGTGGATGATGATGGTATGTTCTCAAATAGAATCAGTGTTGAATTG	644	0	A_84_P15911	POLA3/POLA4	AT5G41880.1	tair|POLA3/POLA4; DNA primase [AT5G41880.1]	11276.1	311.614	0	1	1.806208e+003	1.807429e+002	1	1	62	1.422290e+003	1376	2.840103e+002	3.461871e+002	33	1.945455e+001	17	6.562635e+000	8.895600e+000	0	0	0	0	0	0	0	1375.83	137.676	1	1.7098e-236	1	1	46.4613	6.56264	1	0	46.4613	57.259	57.259	1414.86	0.761722	19.4545	6.56264	0	1387.23	0	0
DATA	742	9	62	tair|AT5G37790.1|ref|NM_123138|ta|TA40570_3702|tc|TC310137	at|chr5:15025504-15025445	0		1944	TTCCGGTTTGGTTATGGAGACAGCCGATTCTCCGGTTTCGTTTTCAGTTTTCAATATTTT	646	0	A_84_P855885	AT5G37790	AT5G37790.1	tair|protein kinase family protein [AT5G37790.1]	11301.9	311.232	0	1	6.222565e+003	6.222922e+002	1	0	65	4.764462e+003	4588	9.614038e+002	8.591667e+002	35	2.031429e+001	17	6.833186e+000	7.783650e+000	0	0	0	0	0	0	0	4718.03	471.83	1	1.34587e-306	1	1	46.4313	6.83319	1	0	46.4313	46.5243	46.5243	4757.03	0.758213	20.3143	6.83319	0	4729.6	0	0
[truncated: 25,234,222 more chars]
