# Supplementary material for: The Ectopic Overexpression of the Cotton Ve1 and Ve2-Homolog Sequences Leads to Resistance Response to Verticillium Wilt in Arabidopsis
Source: Front Plant Sci. 2017 May 29;8:844. doi: 10.3389/fpls.2017.00844 (PMC5447073; doi:10.3389/fpls.2017.00844)
Supplement: Supplementary file 11 [file DataSheet6.zip › OE-GbaVd2-T2.txt]

TYPE	text	text	text	text	integer	float	float	text	text	text	integer	integer	integer	integer	float	float	float	float	float	float	text	text	text	text	text	text	text	text	text	text	text	text	integer	integer	text	integer	integer	integer	float	float	float	float	float	float	float	float	integer	integer	float	integer	float	float	float	float	integer	float	integer	float	integer	text	integer	integer	float	float	integer	float	float	float	float	float	float	float	integer	integer	integer	float	float	integer	float	float	integer	float	integer	integer	float	integer	integer	text	integer	float	float	integer	float	float	float	float	integer	integer	float	float	integer	integer	integer	integer	integer	float	integer	integer	float	integer	integer	integer	integer	float	float	integer	integer	integer	integer	integer	integer	integer	float	float	integer	float	integer	integer	float	integer	float	integer	float	float	float	integer	text	integer	integer	float	float	float	float	float	float	integer	integer	float	text	integer	integer	integer	integer	integer
FEPARAMS	Protocol_Name	Protocol_date	Scan_Date	Scan_ScannerName	Scan_NumChannels	Scan_MicronsPerPixelX	Scan_MicronsPerPixelY	Scan_OriginalGUID	Grid_Name	Grid_Date	Grid_NumSubGridRows	Grid_NumSubGridCols	Grid_NumRows	Grid_NumCols	Grid_RowSpacing	Grid_ColSpacing	Grid_OffsetX	Grid_OffsetY	Grid_NomSpotWidth	Grid_NomSpotHeight	Grid_GenomicBuild	FeatureExtractor_Barcode	FeatureExtractor_Sample	FeatureExtractor_ScanFileName	FeatureExtractor_ArrayName	FeatureExtractor_DesignFileName	FeatureExtractor_PrintingFileName	FeatureExtractor_PatternName	FeatureExtractor_ExtractionTime	FeatureExtractor_UserName	FeatureExtractor_ComputerName	FeatureExtractor_ScanFileGUID	FeatureExtractor_IsXDRExtraction	Scan_NumScanPass	GridPlacement_Version	GridPlacement_ArrayFormat	GridPlacement_placementMode	GridPlacement_ptsPerSide	GridPlacement_minPeakSpacing	GridPlacement_blocksizeAllowance	GridPlacement_initialFilterWidth	GridPlacement_coarseFilterWidth	GridPlacement_fineFilterWidth	GridPlacement_areaCutoffFactor	GridPlacement_areaQuestionableFactor	GridPlacement_areaSafetyFactor	GridPlacement_lineHalfWidth	GridPlacement_halfDepth	GridPlacement_maximumSlope	GridPlacement_gridWithChannel	GridPlacement_relativeStartProjectionRow	GridPlacement_relativeSizeProjectionRow	GridPlacement_relativeStartProjectionCol	GridPlacement_relativeSizeProjectionCol	IterativeSpotFind_CornerAdjust	IterativeSpotFind_AdjustThreshold	IterativeSpotFind_MaxIterations	IterativeSpotFind_FoundSpotThreshold	IterativeSpotFind_NumCornerFeatures	SpotAnalysis_Version	SpotAnalysis_weakthresh	SpotAnalysis_MinimumNumPixels	SpotAnalysis_RegionOfInterestMultiplier	SpotAnalysis_convergence_factor	SpotAnalysis_max_em_iter	SpotAnalysis_max_reject_ratio	SpotAnalysis_kmeans_rad_reject_factor	SpotAnalysis_kmeans_cen_reject_factor	SpotAnalysis_kmeans_moi_reject_factor	SpotAnalysis_isspot_factor	SpotAnalysis_isweakspot_factor	SpotAnalysis_BackgroundThreshold	SpotAnalysis_ROIType	SpotAnalysis_UseNominalDiameterFromGT	SpotAnalysis_RejectMethod	SpotAnalysis_StatBoundFeat	SpotAnalysis_StatBoundBG	SpotAnalysis_SpotStatsMethod	SpotAnalysis_CookiePercentage	SpotAnalysis_ExclusionZonePercentage	SpotAnalysis_EstimateLocalRadius	SpotAnalysis_LocalBGRadius	SpotAnalysis_SignalMethod	SpotAnalysis_ComputePixelSkew	SpotAnalysis_PixelSkewCookiePct	SpotAnalysis_CentroidDiff	SpotAnalysis_NozzleAdjust	OutlierFlagger_Version	OutlierFlagger_NonUnifOLOn	OutlierFlagger_FeatATerm	OutlierFlagger_BGATerm	OutlierFlagger_OLAutoComputeABC	OutlierFlagger_FeatBCoeff	OutlierFlagger_BGBCoeff	OutlierFlagger_FeatCCoeff	OutlierFlagger_BGCCoeff	OutlierFlagger_PopnOLOn	OutlierFlagger_MinPopulation	OutlierFlagger_IQRatio	OutlierFlagger_BackgroundIQRatio	OutlierFlagger_UseQtest	BGSubtractor_MultiplicativeDetrendOn	BGSubtractor_MultDetrendWinFilter	BGSubtractor_MultDetrendIncrement	BGSubtractor_MultDetrendWindow	BGSubtractor_MultDetrendNeighborhoodSize	BGSubtractor_MultHighPassFilter	BGSubtractor_PolynomialMultiplicativeDetrend	BGSubtractor_NegCtrlThresholdMultDetrendFactor	BGSubtractor_PolynomialMultiplicativeDetrendDegree	BGSubtractor_TestMultDetrendOnCVs	BGSubtractor_MultDetrendOnReplicates	BGSubtractor_BGSubMethod	BGSubtractor_MaxPVal	BGSubtractor_WellAboveMulti	BGSubtractor_BackgroundCorrectionOn	BGSubtractor_CalculateSurfaceMetricsOn	BGSubtractor_SpatialDetrendOn	BGSubtractor_DetrendLowPassFilter	BGSubtractor_DetrendLowPassPercentage	BGSubtractor_DetrendLowPassWindow	BGSubtractor_DetrendLowPassIncrement	BGSubtractor_NegCtrlSpreadCoeff	BGSubtractor_NegCtrlSpreadRobustOn	BGSubtractor_AdditiveDetrendFeatureSet	BGSubtractor_DetrendNeighborhoodSize	BGSubtractor_ErrModelSignificance	BGSubtractor_RobustNCStats	BGSubtractor_RobustNCOutlierFactor	BGSubtractor_ErrorModel	BGSubtractor_MultErrorGreen	BGSubtractor_AutoEstimateAddErrorGreen	BGSubtractor_MultNcAutoEstimate	BGSubtractor_MultRMSAutoEstimate	BGSubtractor_MultResidualsRMSAutoEstimate	BGSubtractor_UseSurrogates	BGSubtractor_Version	QCMetrics_UseSpikeIns	QCMetrics_minReplicatePopulation	QCMetrics_differentialExpressionPValue	QCMetrics_MaxEdgeDefectThreshold	QCMetrics_MaxEdgeNotFoundThreshold	QCMetrics_MaxLocalBGNonUnifThreshold	QCMetrics_MinNegCtrlSDev	QCMetrics_MinReproducibility	QCMetrics_Formulation	QCMetrics_EnableDyeFlip	QCMetrics_PercentileValueForSignal	FeatureExtractor_Version	FeatureExtractor_SingleTextFileOutput	FeatureExtractor_JPEGDownSampleFactor	FeatureExtractor_ColorMode	FeatureExtractor_QCReportType	FeatureExtractor_OutputQCReportGraphText
DATA	GE1_105_Dec08 (Read Only)	21-Nov-2008 12:35	05-08-2007 09:45:01	Agilent Technologies Scanner G2505C US80803205	1	5	5	9e8fa471-bbbd-43f5-a77b-a754cb9e2f84	021169_D_F_20080807	07-Aug-2008 00:00	1	1	532	85	73.3235	63.5	0	36.6617	65	65	ath1:Jan2004	252116910145_1_1		D:\agilent\gene experession\CB2009111-2\\252116910145_S01.tif	252116910145_S01	021169_D_F_20080807.xml		Agilent-021169	08-May-2009 10:22:07	Administrator	DATASYSTEM01	76a02eb8-bfe9-4dea-bdc0-a8127a0f4cea	0	1	10.5.1.1	0	0	5	7	0.666667	6	5	3	0.005	0.05	0.7	6	3	0.015	0	0.25	0.25	0.25	0.25	1	0.3	5	0.2	20	10.5.1.1	10	15	0.6	0.001	5	0.75	0.45	1.5	2.5	0.5	3	10	1	1	3	1.42	1.42	1	0.7	1.2	0	100	1	0	0.99	0	0	10.5.1.1	1	0.04	0.09	1	20	3	1	1	1	10	1.42	1.42	1	1	1	2	3	0.2	1	1	5	4	1	1	7	0.01	13	0	1	1	1	1	10	10	3	1	2	0.2	1	0	5	0	0.1	1	0	0	1	1	10.5.1.1	1	5	0.01	0.1	0.72	0.02	100	50	2	0	75	10.5.1.1	1	4	0	0	0
*
TYPE	float	float	float	integer	integer	float	float	float	integer	float	float	float	integer	float	float	integer	integer	integer	integer	integer	float	float	float	integer	float	float	float	float	float	integer	integer	float	float	float	float	float	integer	float	float	float	float	integer	float	float	float	float	float	integer	float	float	float	float	float	float	float	integer	float	integer	float	float	float	float	integer	float	float	float	float	text	float	float	float	float	float	float	float	float	float	float	float	float	float	float	float	float	float	float	float	float	float	integer	integer	integer	float	integer	text	integer	boolean	float	float	boolean	float	boolean	float	boolean	float	boolean	float	boolean	float	boolean	float	boolean	float	boolean	float	boolean
STATS	gDarkOffsetAverage	gDarkOffsetMedian	gDarkOffsetStdDev	gDarkOffsetNumPts	gSaturationValue	gAvgSig2BkgeQC	gAvgSig2BkgNegCtrl	gRatioSig2BkgeQC_NegCtrl	gNumSatFeat	gLocalBGInlierNetAve	gLocalBGInlierAve	gLocalBGInlierSDev	gLocalBGInlierNum	gGlobalBGInlierAve	gGlobalBGInlierSDev	gGlobalBGInlierNum	gNumFeatureNonUnifOL	gNumPopnOL	gNumNonUnifBGOL	gNumPopnBGOL	gOffsetUsed	gGlobalFeatInlierAve	gGlobalFeatInlierSDev	gGlobalFeatInlierNum	AnyColorPrcntFeatNonUnifOL	AnyColorPrcntBGNonUnifOL	AnyColorPrcntFeatPopnOL	AnyColorPrcntBGPopnOL	TotalPrcntFeatOL	gNumNegBGSubFeat	gNonCtrlNumNegFeatBGSubSig	gSpatialDetrendRMSFit	gSpatialDetrendRMSFilteredMinusFit	gSpatialDetrendSurfaceArea	gSpatialDetrendVolume	gSpatialDetrendAveFit	gNonCtrlNumSatFeat	gNonCtrl99PrcntNetSig	gNonCtrl50PrcntNetSig	gNonCtrl1PrcntNetSig	gNonCtrlMedPrcntCVBGSubSig	gCtrleQCNumSatFeat	gCtrleQC99PrcntNetSig	gCtrleQC50PrcntNetSig	gCtrleQC1PrcntNetSig	geQCMedPrcntCVBGSubSig	geQCSig2BkgLow2	gNegCtrlNumInliers	gNegCtrlAveNetSig	gNegCtrlSDevNetSig	gNegCtrlAveBGSubSig	gNegCtrlSDevBGSubSig	gAveNumPixOLLo	gAveNumPixOLHi	gPixCVofHighSignalFeat	gNumHighSignalFeat	AddErrorEstimateGreen	TotalNumFeatures	ROIHeight	ROIWidth	CentroidDiffX	CentroidDiffY	NumFoundFeat	MaxNonUnifEdges	MaxSpotNotFoundEdges	gMultDetrendRMSFit	gMultDetrendSurfaceAverage	eQCLowSigName2	eQCOneColorLogLowSignal	eQCOneColorLogLowSignalError	eQCOneColorLogHighSignal	eQCOneColorLinFitLogLowConc	eQCOneColorLinFitLogLowSignal	eQCOneColorLinFitLogHighConc	eQCOneColorLinFitLogHighSignal	eQCOneColorLinFitSlope	eQCOneColorLinFitIntercept	eQCOneColorLinFitRSQ	eQCOneColorSpikeDetectionLimit	gNonCtrl50PrcntBGSubSig	gCtrleQC50PrcntBGSubSig	gMedPrcntCVProcSignal	geQCMedPrcntCVProcSignal	gOutlierFlagger_Auto_FeatB_Term	gOutlierFlagger_Auto_FeatC_Term	gOutlierFlagger_Auto_BgndB_Term	gOutlierFlagger_Auto_BgndC_Term	OutlierFlagger_FeatChiSq	OutlierFlagger_BgndChiSq	GriddingStatus	NumGeneNonUnifOL	TotalNumberOfReplicatedGenes	gPercentileIntensityProcessedSignal	ExtractionStatus	QCMetricResults	gNonCtrlNumWellAboveBG	GridHasBeenOptimized	gNegCtrlSpread	Metric_AnyColorPrcntFeatNonUnifOL	Metric_AnyColorPrcntFeatNonUnifOL_IsInRange	Metric_DetectionLimit	Metric_DetectionLimit_IsInRange	Metric_absGE1E1aSlope	Metric_absGE1E1aSlope_IsInRange	Metric_gE1aMedCVProcSignal	Metric_gE1aMedCVProcSignal_IsInRange	Metric_gNegCtrlAveBGSubSig	Metric_gNegCtrlAveBGSubSig_IsInRange	Metric_gNegCtrlAveNetSig	Metric_gNegCtrlAveNetSig_IsInRange	Metric_gNegCtrlSDevBGSubSig	Metric_gNegCtrlSDevBGSubSig_IsInRange	Metric_gNonCntrlMedCVProcSignal	Metric_gNonCntrlMedCVProcSignal_IsInRange	Metric_gSpatialDetrendRMSFilteredMinusFit	Metric_gSpatialDetrendRMSFilteredMinusFit_IsInRange
DATA	6.74569	6.74569	1.50368	0	779072	1.17271	3.46027	0.338907	0	12.3832	19.1289	1.72258	43760	19.1289	1.72258	43760	131	178	72	1459	6.74569	8313.25	30398.7	44918	0.289695	0.159222	0.393631	3.22645	0.287652	5680	4774	4.20887	7.75153	1.02449	8.59904	54.7978	0	136561	995.315	36.3774	15.8728	0	171.496	49.9513	38.1158	-1	0.966941	140	39.9758	6.18864	-7.65271	4.98294	0.492813	1.06342	0.143239	12165	7.75153	45220	4.37558	7.61976	0.828138	1.63642	43327	0.1	0.0352941	0.123441	1.00715	(+)E1A_r60_3	0	0	0	0	0	0	0	0	0	0	-1	947.762	2.83206	4.98538	-1	847.119	119.322	53.536	30.6415	1.94898	2.44739	0	124	43603	5612.27	0	ExtractionInRange	32979	1	23.7524	0.28969	1	-1	0	0	0	-1	1	-7.65271	1	39.9758	1	4.98294	1	4.98538	1	7.75153	1
*
TYPE	integer	integer	integer	text	text	integer	text	integer	text	integer	integer	text	text	text	text	float	float	float	boolean	float	float	integer	integer	integer	float	float	float	float	integer	float	float	float	float	integer	boolean	boolean	boolean	boolean	boolean	boolean	float	float	boolean	float	integer	boolean	float	float	integer	boolean	float	float	float	float	float	float	float	boolean	float	boolean	boolean
FEATURES	FeatureNum	Row	Col	accessions	chr_coord	SubTypeMask	SubTypeName	Start	Sequence	ProbeUID	ControlType	ProbeName	GeneName	SystematicName	Description	PositionX	PositionY	gSurrogateUsed	gIsFound	gProcessedSignal	gProcessedSigError	gNumPixOLHi	gNumPixOLLo	gNumPix	gMeanSignal	gMedianSignal	gPixSDev	gPixNormIQR	gBGNumPix	gBGMeanSignal	gBGMedianSignal	gBGPixSDev	gBGPixNormIQR	gNumSatPix	gIsSaturated	gIsFeatNonUnifOL	gIsBGNonUnifOL	gIsFeatPopnOL	gIsBGPopnOL	IsManualFlag	gBGSubSignal	gBGSubSigError	gIsPosAndSignif	gPValFeatEqBG	gNumBGUsed	gIsWellAboveBG	gBGUsed	gBGSDUsed	ErrorModel	gSpatialDetrendIsInFilteredSet	gSpatialDetrendSurfaceValue	SpotExtentX	SpotExtentY	gNetSignal	gMultDetrendSignal	gProcessedBackground	gProcessedBkngError	IsUsedBGAdjust	gInterpolatedNegCtrlSub	gIsInNegCtrlRange	gIsUsedInMD
DATA	1	1	1		 	260	BrightCorner	0		0	1	GE_BrightCorner	GE_BrightCorner	GE_BrightCorner		398.625	242.114	0	1	5.161188e+002	5.248849e+001	0	2	62	4.654839e+002	463.5	5.611398e+001	4.299540e+001	699	1.647783e+001	16	5.797491e+000	5.930400e+000	0	0	0	0	0	0	0	418.8	42.5914	1	1.10503e-151	1	1	46.6835	5.79749	1	0	46.6835	51.7088	51.7088	458.738	0.811442	16.4778	5.79749	0	424.352	0	0
DATA	2	1	2		 	66	Structural	0		1	1	DarkCorner	DarkCorner	DarkCorner		423.582	242.573	9.58465	1	9.584649e+000	9.541941e+000	2	1	61	4.414754e+001	44	1.054014e+001	9.636900e+000	515	1.651650e+001	16	5.814682e+000	5.930400e+000	0	0	0	0	0	0	0	-2.93727	7.75153	0	0.326231	1	0	47.0848	5.81468	1	0	47.0848	57.5363	57.5363	37.4018	0.812364	16.5165	5.81468	0	2.73827	0	0
DATA	3	1	3		 	66	Structural	0		1	1	DarkCorner	DarkCorner	DarkCorner		449.093	242.935	9.57013	1	9.570133e+000	9.528384e+000	2	0	65	4.864615e+001	47	1.400160e+001	1.482600e+001	519	1.601927e+001	16	5.611937e+000	5.930400e+000	0	0	0	0	0	0	0	1.0618	7.75225	0	0.722272	1	0	47.5844	5.61194	1	0	47.5844	54.4085	54.4085	41.9005	0.813596	16.0193	5.61194	0	6.96277	0	0
DATA	4	1	4		 	66	Structural	0		1	1	DarkCorner	DarkCorner	DarkCorner		475.059	242.735	9.55238	1	9.552384e+000	9.509820e+000	0	0	66	4.665152e+001	47	1.267158e+001	1.241677e+001	525	1.620381e+001	16	5.856945e+000	5.930400e+000	0	0	0	0	0	0	0	-1.33836	7.75153	0	0.654195	1	0	47.9899	5.85694	1	0	47.9899	46.1809	46.1809	39.9058	0.815108	16.2038	5.85694	0	4.70431	0	0
DATA	5	1	5		 	66	Structural	0		1	1	DarkCorner	DarkCorner	DarkCorner		500.277	242.754	9.53236	1	9.532358e+000	9.489883e+000	0	0	64	4.578125e+001	44	1.194095e+001	1.149015e+001	511	1.646575e+001	16	5.685405e+000	5.930400e+000	0	0	0	0	0	0	0	-2.59917	7.75153	0	0.384817	1	0	48.3804	5.6854	1	0	48.3804	45.1352	45.1352	39.0356	0.81682	16.4658	5.6854	0	3.58357	0	0
DATA	6	1	6		 	66	Structural	0		1	1	DarkCorner	DarkCorner	DarkCorner		525.955	242.409	9.5097	1	9.509704e+000	9.467330e+000	3	0	61	4.514754e+001	43	1.024831e+001	1.111950e+001	518	1.616988e+001	16	5.338639e+000	5.930400e+000	0	0	0	0	0	0	0	-3.63276	7.75153	0	0.225102	1	0	48.7803	5.33864	1	0	48.7803	44.4243	44.4243	38.4018	0.818766	16.1699	5.33864	0	2.70743	0	0
DATA	7	1	7		 	66	Structural	0		1	1	DarkCorner	DarkCorner	DarkCorner		551.419	242.629	9.48494	1	9.484940e+000	9.442677e+000	1	0	63	4.903175e+001	51	1.129369e+001	1.186080e+001	516	1.615504e+001	16	5.396079e+000	5.930400e+000	0	0	0	0	0	0	0	-0.154387	7.75153	0	0.958775	1	0	49.1861	5.39608	1	0	49.1861	44.4243	44.4243	42.2861	0.820904	16.155	5.39608	0	6.35291	0	0
DATA	8	1	8		 	66	Structural	0		1	1	DarkCorner	DarkCorner	DarkCorner		576.563	242.813	9.45877	1	9.458775e+000	9.416628e+000	0	0	65	4.296923e+001	41	9.993700e+000	1.037820e+001	515	1.640388e+001	16	5.594604e+000	5.930400e+000	0	0	0	0	0	0	0	-6.61288	7.75153	0	0.0281723	1	0	49.5821	5.5946	1	0	49.5821	44.7812	44.7812	36.2235	0.823174	16.4039	5.5946	0	0.0631976	0	0
DATA	9	1	9		 	66	Structural	0		1	1	DarkCorner	DarkCorner	DarkCorner		602.197	242.901	9.43068	1	9.430677e+000	9.388656e+000	2	0	64	4.762500e+001	48	1.111770e+001	1.074885e+001	521	1.660653e+001	16	5.813833e+000	5.930400e+000	0	0	0	0	0	0	0	-2.31531	7.75153	0	0.438717	1	0	49.9403	5.81383	1	0	49.9403	46.8651	46.8651	40.8793	0.825627	16.6065	5.81383	0	4.49678	0	0
DATA	10	1	10		 	66	Structural	0		1	1	DarkCorner	DarkCorner	DarkCorner		627.394	242.535	9.40212	1	9.402122e+000	9.360228e+000	2	0	62	4.456452e+001	42	9.341641e+000	9.822225e+000	521	1.635317e+001	16	5.169998e+000	5.189100e+000	0	0	0	0	0	0	0	-5.71979	7.75153	0	0.0570954	1	0	50.2843	5.17	1	0	50.2843	47.2035	47.2035	37.8188	0.828135	16.3532	5.17	0	1.23142	0	0
DATA	11	1	11		 	66	Structural	0		1	1	DarkCorner	DarkCorner	DarkCorner		652.541	242.918	9.3724	1	9.372397e+000	9.330635e+000	2	0	61	4.437705e+001	44	1.195291e+001	1.260210e+001	509	1.697053e+001	16	5.648942e+000	5.189100e+000	0	0	0	0	0	0	0	-6.24391	7.75153	0	0.038047	1	0	50.621	5.64894	1	0	50.621	43.7019	43.7019	37.6314	0.830761	16.9705	5.64894	0	0.838731	0	0
DATA	12	1	12	ug|EG492221	unmapped	0		394	GCAGCATCCTCAATACATTCCTCAGTAGCTGTCATGCGACCATTTAAGCAATCAAAGTTT	3	0	A_84_P800302	AT1G21580	EG492221	ug|AYAXY85TF pooled cDNA populations Arabidopsis thaliana cDNA, mRNA sequence [EG492221]	677.5	243	0	1	3.061782e+001	9.791800e+000	1	0	61	7.645902e+001	75	1.938691e+001	1.704990e+001	512	1.690430e+001	17	5.770278e+000	5.189100e+000	0	0	0	0	0	0	0	25.5177	8.16074	1	1.89442e-014	1	0	50.9413	5.77028	1	0	50.9413	54.1152	54.1152	69.7133	0.833426	16.9043	5.77028	0	32.7285	0	0
DATA	13	1	13	tair|AT1G09650.1|ref|NM_100837|ug|AK229128|ta|TA50806_3702	at|chr1:3127055-3127114	0		1246	ATGATGTTGCTTTCGAGGCTGACTCCATCGGTCATCCTGTCTGTTATTTCCCGAGTTTAA	5	0	A_84_P20838	AT1G09650	AT1G09650.1	tair|F-box family protein [AT1G09650.1]	703.088	243.386	0	1	4.077861e+002	4.181891e+001	0	0	64	3.922031e+002	396	9.496385e+001	9.970485e+001	506	1.662253e+001	16	5.196515e+000	5.189100e+000	0	0	0	0	0	0	0	341.001	34.97	1	2.20271e-139	1	1	51.2022	5.19652	1	0	51.2022	57.259	57.259	385.457	0.836225	16.6225	5.19652	0	348.28	0	0
DATA	14	1	14	tair|AT4G30510.1|tair|AT4G30510.2|ref|NM_202912|ref|NM_119197	at|chr4:14905745-14905686	0		831	CAGTGTGAGTGATGCACTAGATCCAGCTCATCATCATGTGCTTCAAAACGCAGTTTCTTC	7	0	A_84_P763788	AtATG18b	AT4G30510.1	tair|AtATG18b (Arabidopsis thaliana homolog of yeast autophagy 18 (ATG18) b) [AT4G30510.1]	728.714	242.571	0	1	1.499213e+003	1.502057e+002	0	0	65	1.309354e+003	1235	2.622588e+002	3.165351e+002	522	1.618966e+001	16	5.253684e+000	5.745075e+000	0	0	0	0	0	0	0	1257.84	126.023	1	6.93933e-218	1	1	51.5122	5.25368	1	0	51.5122	46.1809	46.1809	1302.61	0.839001	16.1897	5.25368	0	1265.26	0	0
DATA	15	1	15	tair|AT1G18460.1|ref|NM_101703|ta|TA34493_3702|tc|NP184598	at|chr1:6354181-6354240	0		982	TGACGTTTCGGATGATGAGATCATTCAGACTGCCATTCTAGGAGATAACGATTCATCTCT	9	0	A_84_P840007	AT1G18460	AT1G18460.1	tair|lipase family protein [AT1G18460.1]	754	242.576	0	1	9.796721e+002	9.839903e+001	0	0	63	8.764127e+002	821	2.197656e+002	2.446290e+002	535	1.684486e+001	16	5.973431e+000	6.671700e+000	0	0	0	0	0	0	0	824.678	82.8313	1	1.97143e-192	1	1	51.7346	5.97343	1	0	51.7346	45.4864	45.4864	869.667	0.84179	16.8449	5.97343	0	832.151	0	0
DATA	16	1	16	tair|AT2G30670.1|ref|NM_128619|tc|NP457000	at|chr2:13076713-13076548	0		571	TTATCTACACTGCTATGGCTCAACCTTTTTTCAAAGACGCCGATTACGAGAAGAGTTTGG	11	0	A_84_P13493	AT2G30670	AT2G30670.1	tair|tropinone reductase, putative / tropine dehydrogenase, putative [AT2G30670.1]	779.418	243.427	0	0	4.975279e+002	5.059214e+001	3	2	59	4.721864e+002	462	1.038489e+002	9.155055e+001	510	1.653725e+001	16	5.557485e+000	5.189100e+000	0	0	0	0	0	0	0	420.227	42.7317	1	6.91011e-152	1	1	51.9593	5.55749	1	0	51.9593	65	65	465.441	0.84463	16.5373	5.55749	0	427.752	0	0
DATA	17	1	17	tc|TC314163	at|chr3:10683940-10683999	0		567	GCCCCATAATAATAGGAGGGCACTTCCCCCTTTTCTGAGAGTTTGTGAACATATTACTCA	13	0	A_84_P863067	TC314163	TC314163	tc|NM_113770 structural constituent of ribosome {Arabidopsis thaliana} (exp=-1; wgp=0; cg=0), partial (84%) [TC314163]	804.582	243.427	0	1	7.640328e+004	7.640333e+003	0	1	63	6.479416e+004	56112	8.869348e+003	-1.296163e+004	513	1.704094e+001	17	5.558310e+000	5.930400e+000	0	0	0	0	0	0	0	64742	6474.2	1	0	1	1	52.2052	5.55831	1	0	52.2052	57.5363	57.5363	64787.4	0.847371	17.0409	5.55831	0	64749.6	0	0
DATA	18	1	18	tair|AT4G26690.1|ref|NM_118803|ta|TA25810_3702|ta|TA25794_3702	at|chr4:13456621-13456562	0		2627	TATTCTAGTTCTGTCCAAAAAACAACAGGTTATTCTTTGAGTGTGACTTTCCCTCGGATT	15	0	A_84_P76784	MRH5/SHV3	AT4G26690.1	tair|MRH5/SHV3 (morphogenesis of root hair 5); glycerophosphodiester phosphodiesterase/ kinase [AT4G26690.1]	830.193	243.43	0	1	1.390760e+004	1.390790e+003	0	0	65	1.187548e+004	11466	2.999021e+003	2.988180e+003	511	1.655186e+001	16	5.624940e+000	6.671700e+000	0	0	0	0	0	0	0	11823.1	1182.33	1	0	1	1	52.4136	5.62494	1	0	52.4136	58.0869	58.0869	11868.7	0.850115	16.5519	5.62494	0	11830.7	0	0
DATA	19	1	19	tair|AT3G28550.1|ref|NM_113775|ta|TA33856_3702|ta|N38107	at|chr3:10702171-10702112	0		2995	CATATGTCTACAGTTCTCCACCACCACCATCATACTCACCTTCTCCAAAAACTGAGTACT	17	0	A_84_P856120	AT3G28550	AT3G28550.1	tair|proline-rich extensin-like family protein [AT3G28550.1]	855.5	243.352	0	1	1.549394e+004	1.549420e+003	0	3	63	1.326517e+004	13144	1.787451e+003	1.776896e+003	511	1.621135e+001	16	5.565505e+000	5.930400e+000	0	0	0	0	0	0	0	13212.6	1321.28	1	0	1	1	52.5948	5.56551	1	0	52.5948	57.5363	57.5363	13258.4	0.852758	16.2114	5.56551	0	13220.3	0	0
DATA	20	1	20	tair|AT4G11450.1|ref|NM_117216|ta|TA49999_3702|ta|BX835399	at|chr4:6959173-6959114	0		2288	TTAGTTGAAGCAGTAACAGAGGAAGAAGAAGTCCCTAAGCCTCTGAAAGAAGCTGTGACC	19	0	A_84_P844437	AT4G11450	AT4G11450.1	tair|similar to unknown protein [Arabidopsis thaliana] (TAIR:AT1G63520.1); similar to hypothetical protein [Vitis vinifera] (GB:CAN65660.1) [AT4G11450.1]	880.851	243.134	0	1	1.057959e+003	1.061833e+002	0	0	67	9.576269e+002	946	1.975895e+002	2.223900e+002	528	1.673295e+001	17	5.646336e+000	5.930400e+000	0	0	0	0	0	0	0	904.89	90.8204	1	5.02041e-198	1	1	52.7372	5.64634	1	0	52.7372	46.1809	46.1809	950.881	0.855317	16.733	5.64634	0	912.633	0	0
DATA	21	1	21	tair|AT1G49975.1|ref|NM_103885|ta|TA40861_3702|ta|TA40862_3702	at|chr1:18509024-18509083	0		357	TATAAAGGGAAAGACAGAAGCAGAGCTCAGTGAATCTGAAAAACGGATTCTGGAATGGCT	21	0	A_84_P825165	AT1G49975	AT1G49975.1	tair|similar to hypothetical protein [Vitis vinifera] (GB:CAN66219.1) [AT1G49975.1]	906.418	243.427	0	1	1.136939e+004	1.136975e+003	0	0	64	9.805953e+003	9448.5	2.185670e+003	2.324902e+003	511	1.650685e+001	17	5.232951e+000	5.930400e+000	0	0	0	0	0	0	0	9753.02	975.333	1	0	1	1	52.9345	5.23295	1	0	52.9345	57.5363	57.5363	9799.21	0.857831	16.5068	5.23295	0	9760.83	0	0
DATA	22	1	22	ug|EG453064	at|chr4:10034268-10034327	0		745	TCCCATCTAAAGTCCCAAAGTTGTTACCATCTTCTACATTGCACACAGATTCTTCAGCAT	23	0	A_84_P792466	AT4G18080	EG453064	ug|AYAWZ05TR pooled cDNA populations Arabidopsis thaliana cDNA, mRNA sequence [EG453064]	931.582	243.427	9.05189	1	9.051889e+000	9.012899e+000	4	0	60	5.450000e+001	54	1.450949e+001	1.260210e+001	499	1.689579e+001	17	5.596288e+000	5.189100e+000	0	0	0	0	0	0	0	1.339	7.75268	0	0.654042	1	0	53.161	5.59629	1	0	53.161	57.5363	57.5363	47.7543	0.860176	16.8958	5.59629	0	9.26978	1	0
DATA	23	1	23	tair|AT5G36657.1|tair|AT5G36658.1|tair|AT5G36350.1|tair|AT5G36360.1	at|chr5:14401236-14401177	0		170	GGCTTGTTGCAAAGCATTTTTGGACACCGATAATTGCAAACCGAAAATTCCATTCATTCC	25	0	A_84_P768557	AT5G36657	AT5G36657.1	tair|Encodes a ECA1 gametogenesis related family protein [AT5G36657.1]	957.107	243.5	9.02821	1	9.028208e+000	8.987979e+000	2	0	62	4.814516e+001	46	1.340400e+001	1.297275e+001	506	1.681423e+001	16	5.697062e+000	5.930400e+000	0	0	0	0	0	0	0	-5.24568	7.75153	0	0.0806935	1	0	53.3908	5.69706	1	0	53.3908	56.9804	56.9804	41.3995	0.862433	16.8142	5.69706	0	2.80943	1	0
DATA	24	1	24	tair|AT4G32440.2|ref|NM_202931|ug|AK229215|ta|TA43592_3702	at|chr4:15659516-15659575	0		1493	GCAGGCTTCCTTATTTGCAGTCTGGTTGGATAATTTTGCTGACATCATGTCAAGTTCTGA	27	0	A_84_P851423	AT4G32440	AT4G32440.2	tair|agenet domain-containing protein [AT4G32440.2]	982.542	243.167	0	1	2.769620e+003	2.771071e+002	0	0	65	2.447923e+003	2261	6.187174e+002	6.679113e+002	517	1.630948e+001	16	5.686323e+000	5.930400e+000	0	0	0	0	0	0	0	2394.37	239.562	1	9.9713e-257	1	1	53.5561	5.68632	1	0	53.5561	47.8731	47.8731	2441.18	0.864511	16.3095	5.68632	0	2402.5	0	0
DATA	25	1	25	tair|AT4G13940.4|tair|AT4G13940.3|tair|AT4G13940.2|tair|AT4G13940.1	at|chr4:8054862-8054921	0		6	ACACACTTCTCTCTCTCTCTCTCTCTGCCTCCTTTCGGATTCAAATCTCAGATCTAGCTC	29	0	A_84_P808310	HOG1	AT4G13940.4	tair|HOG1 (HOMOLOGY-DEPENDENT GENE SILENCING 1) [AT4G13940.4]	1007.89	243.5	0	1	5.385717e+004	5.385725e+003	0	1	63	4.671948e+004	46067	6.460584e+003	6.471549e+003	498	1.625301e+001	16	5.824067e+000	5.930400e+000	0	0	0	0	0	0	0	46665.8	4666.59	1	0	1	1	53.6419	5.82407	1	0	53.6419	56.9804	56.9804	46712.7	0.866474	16.253	5.82407	0	46674	0	0
DATA	26	1	26	tair|AT1G50950.1|ref|NM_103975	at|chr1:18887824-18887883	0		1712	AGCCGTTTGAAAGAGAGAATAGAGTAACAATCTTCTTTGCAGCGTCTTGACTTCTTCTTG	31	0	A_84_P501920	AT1G50950	AT1G50950.1	tair|thioredoxin-related [AT1G50950.1]	1033.24	243	0	1	5.342074e+002	5.416168e+001	3	0	62	5.175645e+002	476.5	1.163619e+002	1.113803e+002	515	1.609903e+001	16	5.650652e+000	5.930400e+000	0	0	0	0	0	0	0	463.805	47.0238	1	8.3275e-158	1	1	53.7599	5.65065	1	0	53.7599	46.8651	46.8651	510.819	0.868211	16.099	5.65065	0	471.972	0	0
DATA	27	1	27	tair|AT3G11950.1|ref|NM_112028|ug|AK226618|ta|TA51721_3702	at|chr3:3783699-3783640	0		1427	AGACAACAACTCTGCAGATGATTTATCAGAGAGAACCGAAACCAAAGCTCCAGAAGTTGT	33	0	A_84_P759826	AT3G11950	AT3G11950.1	tair|homogentisate farnesyltransferase/ homogentisate geranylgeranyltransferase/ homogentisate solanesyltransferase/ prenyltransferase [AT3G11950.1]	1058.51	243.119	0	1	6.456267e+002	6.517483e+001	0	1	63	6.154444e+002	607	1.192084e+002	1.230558e+002	504	1.606349e+001	16	5.194424e+000	4.818450e+000	0	0	0	0	0	0	0	561.571	56.6896	1	2.68069e-169	1	1	53.8731	5.19442	1	0	53.8731	46.1809	46.1809	608.699	0.869808	16.0635	5.19442	0	569.78	0	0
DATA	28	1	28	tair|AT5G52440.1|ref|NM_124623|ta|TA33517_3702|ta|H76320	at|chr5:21305590-21305649	0		745	AAGTTCACTGAAGAGCAGCTAAAAGCTTTGTCTCCCGCTGAAAGCCAAACAGAGGATCAA	35	0	A_84_P13114	HCF106	AT5G52440.1	tair|HCF106 (High chlorophyll fluorescence 106) [AT5G52440.1]	1084.06	243.382	0	1	8.245197e+003	8.245677e+002	1	0	63	7.237603e+003	7054	1.344872e+003	1.412918e+003	531	1.707156e+001	17	5.424487e+000	5.930400e+000	0	0	0	0	0	0	0	7183.58	718.4	1	4.94066e-323	1	1	54.0251	5.42449	1	0	54.0251	46.1809	46.1809	7230.86	0.871244	17.0716	5.42449	0	7191.87	0	0
DATA	29	1	29	tair|AT5G36223.1	at|chr5:014273678-014273619	0		2805	TAATGCGTCGAAGGGGTATGGCCTTCATAACACTTTTTGGGTTAAAGAGTACTATATGGC	37	0	A_84_P766049	AT5G36223	AT5G36223.1	tair|transposable element gene [AT5G36223.1]	1109.63	243.149	8.92464	1	8.924639e+000	8.884878e+000	0	0	65	5.420000e+001	53	1.538892e+001	1.630860e+001	534	1.732397e+001	17	5.679520e+000	5.930400e+000	0	0	0	0	0	0	0	0.0885716	7.75153	0	0.976342	1	0	54.1114	5.67952	1	0	54.1114	46.1809	46.1809	47.4543	0.872441	17.324	5.67952	0	8.41645	1	0
DATA	30	1	30	tair|AT3G59360.1|tair|AT3G59360.2|ref|NM_115798|ref|NM_180390	at|chr3:21947178-21946976	0		1396	GAGCAACAACAGAATGGGAACCTAGAACTAGGCAACACAAAGGATACTCACAGGGCTAAT	39	0	A_84_P14691	ATUTR6/UTR6	AT3G59360.1	tair|ATUTR6/UTR6 (UDP-GALACTOSE TRANSPORTER 6); nucleotide-sugar transmembrane transporter [AT3G59360.1]	1134.82	243.045	0	1	3.407513e+003	3.408668e+002	0	0	66	3.030303e+003	2805.5	7.588942e+002	8.050518e+002	527	1.708729e+001	17	5.697038e+000	5.930400e+000	0	0	0	0	0	0	0	2976.2	297.721	1	7.40445e-270	1	1	54.1024	5.69704	1	0	54.1024	45.835	45.835	3023.56	0.873423	17.0873	5.69704	0	2984.47	0	0
DATA	31	1	31	tair|AT1G70600.1|ref|NM_105728|ta|TA28585_3702|ta|AA041053	at|chr1:26624794-26624735	0		528	TCTTCTATGGAGTTTTATCATCTTTTGTTGTCTTTTGGATTTTGGAAAGAGCGAGATCTC	41	0	A_84_P216048	AT1G70600	AT1G70600.1	tair|60S ribosomal protein L27A (RPL27aC) [AT1G70600.1]	1160.42	243.573	0	1	1.612371e+005	1.612372e+004	0	2	62	1.410163e+005	134960	2.640576e+004	-1.919745e+004	515	1.704854e+001	17	5.849904e+000	5.930400e+000	0	0	0	0	0	0	0	140962	14096.2	1	0	1	1	54.1487	5.8499	1	0	54.1487	57.5363	57.5363	141010	0.874254	17.0485	5.8499	0	140970	0	0
DATA	32	1	32	tair|AT2G14110.1|ref|NM_126983|ta|TA47975_3702|tc|NP453050	at|chr2:5960017-5960076	0		623	AGAATAAACAGGTTTGGCGTGACAAGTATTCTGGAAAGCCTACATCATCGGAGACAGACA	43	0	A_84_P51360	AT2G14110	AT2G14110.1	tair|similar to unnamed protein product [Vitis vinifera] (GB:CAO43153.1); contains InterPro domain HAD-superfamily phosphatase, subfamily IIIC (InterPro:IPR010033) [AT2G14110.1]	1186	243.574	0	1	2.509909e+003	2.511472e+002	1	0	62	2.249823e+003	2158.5	5.060363e+002	5.526391e+002	516	1.681589e+001	17	5.665002e+000	5.930400e+000	0	0	0	0	0	0	0	2195.71	219.708	1	1.68343e-251	1	1	54.1154	5.665	1	0	54.1154	45.835	45.835	2243.08	0.874815	16.8159	5.665	0	2203.92	0	0
DATA	33	1	33	ug|DR227250	at|chr5:9761618-9761990	0		248	TCCTGGTTTTGGCTTTTGGCGTTCTGGGGTTGACATTAATACTCAACATGTCGATTTTTA	45	0	A_84_P792507	DR227250	DR227250	ug|1106779 CERES-147 Arabidopsis thaliana cDNA clone 252145 5', mRNA sequence [DR227250]	1211	243.191	0	1	2.294833e+003	2.296542e+002	1	0	64	2.062281e+003	2000.5	4.327097e+002	4.325485e+002	533	1.669231e+001	16	5.665411e+000	5.189100e+000	0	0	0	0	0	0	0	2008.23	200.972	1	4.09764e-246	1	1	54.0533	5.66541	1	0	54.0533	46.8651	46.8651	2055.54	0.875108	16.6923	5.66541	0	2016.36	0	0
DATA	34	1	34	tair|AT3G53340.1|ref|NM_115194|ta|TA53194_3702|ta|TA47150_3702	at|chr3:19786017-19785665	0		585	AACAAGGCTCATTCTCACAGGGTCCTTATGGAAACTCTCAAGGTTCGAATATGATGGTTC	47	0	A_84_P837809	AT3G53340	AT3G53340.1	tair|transcription factor [AT3G53340.1]	1236.5	243.289	0	1	6.514567e+003	6.515169e+002	4	0	62	5.755645e+003	5500	1.107457e+003	1.166806e+003	528	1.688258e+001	17	5.607450e+000	5.930400e+000	0	0	0	0	0	0	0	5701.64	570.217	1	4.24251e-309	1	1	54.0064	5.60745	1	0	54.0064	49.1849	49.1849	5748.9	0.875214	16.8826	5.60745	0	5709.71	0	0
DATA	35	1	35	tair|AT2G01340.1|ref|NM_126195|tc|NP454716|ta|AV552747	at|chr2:164358-164417	0		300	AGAAGGGTAAGATCAGGAATTCACGTGAGTGCAAAGGAGAGGCTTGAGAGTCTCATGCTG	49	0	A_84_P843544	AT2G01340	AT2G01340.1	tair|similar to unknown protein [Arabidopsis thaliana] (TAIR:AT1G71015.1); similar to unknown [Glycine max] (GB:AAG38147.1); contains InterPro domain Trigger factor, C-terminal, bacterial; (InterPro:IPR008880) [AT2G01340.1]	1262.06	243.451	0	1	4.710365e+002	4.792931e+001	0	0	64	4.661250e+002	449.5	1.048797e+002	1.119363e+002	512	1.711328e+001	17	5.630402e+000	5.930400e+000	0	0	0	0	0	0	0	412.197	41.9422	1	9.9092e-151	1	1	53.9282	5.6304	1	0	53.9282	48.2044	48.2044	459.379	0.875085	17.1133	5.6304	0	420.182	0	0
DATA	36	1	36	tair|AT1G21330.1|ug|AY800590|tc|NP1339806	at|chr1:7475310-7475369	0		619	GACATGATCATCAAACTCATCACGGATACATCTCTCGGGAAAGGATGTTTGTTCTTGGTG	51	0	A_84_P13371	AT1G21330	AT1G21330.1	tair|transposable element gene [AT1G21330.1]	1287.38	243.393	8.90161	1	8.901608e+000	8.861943e+000	4	0	60	5.166667e+001	50	1.407687e+001	1.130482e+001	520	1.688462e+001	17	5.745582e+000	5.930400e+000	0	0	0	0	0	0	0	-2.16048	7.75153	0	0.469876	1	0	53.8271	5.74558	1	0	53.8271	43.3362	43.3362	44.921	0.874698	16.8846	5.74558	0	5.72774	1	0
DATA	37	1	37	tair|AT5G02630.1|ref|NM_120341|ug|AK117185|ta|TA47245_3702	at|chr5:593012-593071	0		1243	GGCCAATAGAGAAGAACGAGTATTGTGATGTTGATGATGAAGAAGAAATTGTAGAGCTTT	53	0	A_84_P12037	AT5G02630	AT5G02630.1	tair|similar to unknown protein [Arabidopsis thaliana] (TAIR:AT5G18520.1); similar to unknown protein [Arabidopsis thaliana] (TAIR:AT3G09570.1); similar to unnamed protein product [Vitis vinifera] (GB:CAO18079.1); contains InterPro domain Transmembrane re	1312.5	243.284	0	1	1.326327e+003	1.329289e+002	3	0	63	1.213032e+003	1179	2.861322e+002	2.546366e+002	523	1.695602e+001	17	5.812852e+000	5.930400e+000	0	0	0	0	0	0	0	1159.31	116.19	1	5.77577e-213	1	1	53.725	5.81285	1	0	53.725	49.1849	49.1849	1206.29	0.874073	16.956	5.81285	0	1167.11	0	0
DATA	38	1	38	tair|AT1G49360.1|ref|NM_103826|ta|TA45835_3702|ta|CNS0ACHK	at|chr1:18271042-18270983	0		1434	CTCCGAAGCAGTAAATACAGAGTACGTATTTATCTGAATTTTCAGCTTGATTTAGTCTCA	55	0	A_84_P225689	AT1G49360	AT1G49360.1	tair|F-box family protein [AT1G49360.1]	1338.11	243.423	0	1	2.374893e+003	2.376552e+002	0	0	63	2.127397e+003	2059	4.234560e+002	4.262475e+002	516	1.684884e+001	17	5.317166e+000	5.930400e+000	0	0	0	0	0	0	0	2073.79	207.524	1	4.71935e-248	1	1	53.6094	5.31717	1	0	53.6094	47.8731	47.8731	2120.65	0.873213	16.8488	5.31717	0	2081.49	0	0
DATA	39	1	39	tair|AT5G05080.1|tair|AT5G05080.2|ref|NM_120590|ref|NM_001085061	at|chr5:1498800-1498741	0		982	AGCAGGTTTGGCCAAGGTTCAGGCAGATAAGAAGAAGGTAGACGCTAGAAAGAAAAGCTT	57	0	A_84_P22446	UBC22	AT5G05080.1	tair|UBC22 (UBIQUITIN-CONJUGATING ENZYME 22); ubiquitin-protein ligase [AT5G05080.1]	1363.51	243.411	0	1	1.956074e+004	1.956095e+003	2	0	64	1.711250e+004	16464	3.685778e+003	3.700199e+003	531	1.698117e+001	16	5.641793e+000	5.930400e+000	0	0	0	0	0	0	0	17059	1705.92	1	0	1	1	53.4856	5.64179	1	0	53.4856	48.5334	48.5334	17105.8	0.872105	16.9812	5.64179	0	17066.6	0	0
DATA	40	1	40	ug|EG501568	at|chr3:8227017-8227076	0		190	CCCTTGCCGTGAGATTTCAGGTCAGAGTTTCCATTCAGTGTACGTTTTGTGAATCTCATA	59	0	A_84_P798549	EG501568	EG501568	ug|AYBGS51TF pooled cDNA populations Arabidopsis thaliana cDNA, mRNA sequence [EG501568]	1388.93	243.282	0	1	3.101972e+003	3.103249e+002	0	0	66	2.754394e+003	2576.5	5.663837e+002	6.199121e+002	523	1.730975e+001	17	5.387267e+000	5.189100e+000	0	0	0	0	0	0	0	2701.02	270.213	1	5.31159e-264	1	1	53.3714	5.38727	1	0	53.3714	47.2035	47.2035	2747.65	0.870744	17.3098	5.38727	0	2708.55	0	0
DATA	41	1	41	tair|AT5G66190.2|tair|AT5G66190.1|ref|NM_001085336|ref|NM_126017	at|chr5:26469909-26469850	0		409	GTCAACAAATTCAAACCTAAGAACCCTTACACTGGTCGCTGCCTTTTGAACACCAAGATC	61	0	A_84_P861344	ATLFNR1	AT5G66190.2	tair|ATLFNR1 (LEAF FNR 1); poly(U) binding [AT5G66190.2]	1414.48	243.638	0	1	1.489987e+004	1.490014e+003	0	0	65	1.300391e+004	12341	2.829381e+003	3.109012e+003	521	1.760269e+001	17	5.779399e+000	6.671700e+000	0	0	0	0	0	0	0	12950.7	1295.09	1	0	1	1	53.2352	5.7794	1	0	53.2352	47.5395	47.5395	12997.2	0.86918	17.6027	5.7794	0	12958.1	0	0
DATA	42	1	42	tair|AT1G28620.1|ug|BX815895|tc|NP251564|ta|CNS0AAVE	at|chr1:10056850-10056791	0		955	GCCAGGAAAGTTTCCAACTGGATGTTCTGCTGCATATTTAACGAGATTTAGGACAACAGA	63	0	A_84_P842536	AT1G28620	AT1G28620.1	tair|pseudogene, lipase, similar to lipase Arab-1 GB:S68410 GI:2129636 (Arabidopsis thaliana); blastp match of 44% identity and 1.2e-48 P-value to GP [AT1G28620.1]	1439.76	243.831	0	1	1.625637e+002	1.855083e+001	1	0	65	1.941538e+002	194	4.541931e+001	4.299540e+001	523	1.699235e+001	16	5.912836e+000	6.671700e+000	0	0	0	0	0	0	0	141.005	16.0907	1	1.45278e-087	1	1	53.1484	5.91284	1	0	53.1484	47.2035	47.2035	187.408	0.867386	16.9924	5.91284	0	148.4	0	0
DATA	43	1	43	tair|AT5G53900.1|tair|AT5G53900.2|ref|NM_180855|ref|NM_124769	at|chr5:21898558-21898499	0		1615	AAGCTCTCGATGCTAGTTATTAGCTTATGCTTGTTATAAATACATGAAACTCTCTGTTCG	65	0	A_84_P229159	AT5G53900	AT5G53900.1	tair|similar to unknown protein [Arabidopsis thaliana] (TAIR:AT3G15240.2); similar to unnamed protein product [Vitis vinifera] (GB:CAO39314.1); contains domain PTHR13902:SF3 (PTHR13902:SF3); contains domain PTHR13902 (PTHR13902) [AT5G53900.1]	1465.06	243.687	0	1	9.754072e+003	9.754484e+002	0	0	65	8.493615e+003	8310	1.807393e+003	1.859180e+003	531	1.702072e+001	17	5.787229e+000	5.930400e+000	0	0	0	0	0	0	0	8440.52	844.087	1	0	1	1	53.1002	5.78723	1	0	53.1002	45.835	45.835	8486.87	0.865332	17.0207	5.78723	0	8447.92	0	0
DATA	44	1	44	tair|AT4G13030.1|tair|AT4G13030.2|ref|NM_179040|ref|NM_117372	at|chr4:7609536-7609595	0		1417	GCCAATAAGCATTGATTTGCATATAGCTCGACGCTTATGGTTCAACGAAGAGCAAGTGGC	67	0	A_84_P55070	AT4G13030	AT4G13030.1	tair|similar to unnamed protein product [Vitis vinifera] (GB:CAO18001.1); contains domain SSF52540 (SSF52540) [AT4G13030.1]	1490.84	243.897	0	1	1.578829e+003	1.581382e+002	1	0	65	1.415600e+003	1370	2.422217e+002	2.142357e+002	517	1.664410e+001	16	5.644939e+000	5.189100e+000	0	0	0	0	0	0	0	1362.6	136.48	1	1.03646e-222	1	1	52.9994	5.64494	1	0	52.9994	46.5243	46.5243	1408.85	0.863045	16.6441	5.64494	0	1369.98	0	0
DATA	45	1	45	tair|AT3G06250.1|ref|NM_111500|ug|AF360270|ta|TA47117_3702	at|chr3:1889924-1889865	0		2458	TTCTCAGGACCTTAAGGCCTTGATGATCTGGAGCCTAAGGGAAGCAGCTTCAAAGTATAT	69	0	A_84_P23129	FRS7	AT3G06250.1	tair|FRS7 (FAR1-RELATED SEQUENCE 7); zinc ion binding [AT3G06250.1]	1515.57	243.769	0	1	2.328400e+003	2.330142e+002	1	0	64	2.056750e+003	2029.5	3.719457e+002	3.621250e+002	503	1.631014e+001	16	5.195312e+000	5.189100e+000	0	0	0	0	0	0	0	2003.85	200.534	1	5.55092e-246	1	1	52.9043	5.19531	1	0	52.9043	45.4864	45.4864	2050	0.860611	16.3101	5.19531	0	2011.2	0	0
DATA	46	1	46	tair|AT3G44590.1|tair|AT3G44590.2|ref|NM_114327|ref|NM_202655	at|chr3:16175656-16175715	0		418	CCCACGGAAAGGAGTCGAGATTTGATTTTTTGTTCTCTTAGTGGTTCTGGTTTTTGCTCC	71	0	A_84_P813529	AT3G44590	AT3G44590.1	tair|60S acidic ribosomal protein P2 (RPP2D) [AT3G44590.1]	1541.5	244	0	1	2.507287e+004	2.507304e+003	1	0	61	2.156231e+004	20654	4.543591e+003	4.643503e+003	512	1.698633e+001	17	5.526117e+000	5.930400e+000	0	0	0	0	0	0	0	21509.5	2150.96	1	0	1	1	52.8243	5.52612	1	0	52.8243	54.1152	54.1152	21555.6	0.857879	16.9863	5.52612	0	21516.8	0	0
DATA	47	1	47	ug|BU917432	at|chr1:023704904-023704962	0		65	AGAGTGTTTCGCTCAGCCTGTTACGACTATTGAGCACTCTCCTTCTTTTATTCATCTGAT	73	0	A_84_P723122	BU917432	BU917432	ug|JKHR01A12 Size-selected small cDNAs of Arabidopsis thaliana Arabidopsis thaliana cDNA clone JKHR01A12, mRNA sequence [BU917432]	1566.51	243.87	0	1	1.475989e+003	1.478771e+002	1	0	63	1.314730e+003	1289	2.714436e+002	2.568604e+002	512	1.674219e+001	16.5	5.533030e+000	5.189100e+000	0	0	0	0	0	0	0	1261.99	126.437	1	4.39137e-218	1	1	52.7379	5.53303	1	0	52.7379	47.2035	47.2035	1307.98	0.855014	16.7422	5.53303	0	1269.36	0	0
DATA	48	1	48	tair|AT2G07521.1|ref|NM_001124812	at|chr2:3136677-3136736	0		63	TGTAACCTGTCGGAAGCTTTGAGATTCAAGAACCAAAGCGGAATCAAGGAAAGAAGAGAT	75	0	A_84_P758342	AT2G07521	AT2G07521.1	tair|unknown protein [AT2G07521.1]	1592	244	9.13953	1	9.139528e+000	9.098893e+000	1	0	68	5.300000e+001	52	1.451402e+001	1.352873e+001	521	1.631094e+001	16	5.291435e+000	5.930400e+000	0	0	0	0	0	0	0	0.34535	7.7516	0	0.907949	1	0	52.6547	5.29143	1	0	52.6547	54.9904	54.9904	46.2543	0.851928	16.3109	5.29143	0	7.72945	1	0
DATA	49	1	49	tair|AT1G56460.1|ref|NM_104524|ta|TA48100_3702|tc|NP305866	at|chr1:21153062-21153121	0		1617	TACAAATATAGAGATTCAGAGTCAAATCTTCCATTGTGCAGCCTCCGATGCTACAAGGCA	77	0	A_84_P11290	AT1G56460	AT1G56460.1	tair|PAPA-1-like family protein / zinc finger (HIT type) family protein [AT1G56460.1]	1617.14	243.954	0	1	9.747435e+003	9.747863e+002	0	0	66	8.325106e+003	7969.5	1.807393e+003	1.660141e+003	510	1.620000e+001	16	5.168972e+000	5.189100e+000	0	0	0	0	0	0	0	8272.56	827.293	1	0	1	1	52.5437	5.16897	1	0	52.5437	45.835	45.835	8318.36	0.848691	16.2	5.16897	0	8279.94	0	0
DATA	50	1	50	tair|AT3G01330.1|ref|NM_110999|ta|TA43559_3702|tc|TC289010	at|chr3:124675-124616	0		1022	AATAACTGGTCTTCTTGGGCATTTCACGGAGGCATGGAAGAAATGGTATGCAGAGGTTGA	79	0	A_84_P69834	DEL3	AT3G01330.1	tair|DEL3 (DP-E2F-like 3); transcription factor [AT3G01330.1]	1642.5	243.957	0	1	3.233708e+003	3.235008e+002	0	0	62	2.785790e+003	2547	7.075776e+002	7.670602e+002	526	1.646958e+001	16	5.729957e+000	6.486375e+000	0	0	0	0	0	0	0	2733.33	273.443	1	1.01754e-264	1	1	52.4597	5.72996	1	0	52.4597	47.8731	47.8731	2779.04	0.845262	16.4696	5.72996	0	2740.75	0	0
DATA	51	1	51	tair|AT1G60390.1|ref|NM_104726|ug|AK227564|ta|TA53204_3702	at|chr1:22253053-22252994	0		177	TCACGCCATCGGAGAATCCATTCACACCAAAAGCTTCTTTGATTCGTTATTGGAACAATC	81	0	A_84_P837838	AT1G60390	AT1G60390.1	tair|BURP domain-containing protein / polygalacturonase, putative [AT1G60390.1]	1668.17	243.971	0	1	3.222680e+001	9.757650e+000	0	0	66	7.953030e+001	77	2.131249e+001	2.520420e+001	523	1.636520e+001	16	5.454663e+000	5.930400e+000	0	0	0	0	0	0	0	27.1231	8.21236	1	8.67925e-016	1	0	52.4072	5.45466	1	0	52.4072	46.8651	46.8651	72.7846	0.841633	16.3652	5.45466	0	34.6141	0	0
DATA	52	1	52	tc|TC312098	at|chr5:19572599-19572657	0		157	GGTTGTTGGTGAATCAGCGACGATAACTACGATGAAGAGCAACACGACTGCTATATGATC	83	0	A_84_P859330	TC312098	TC312098	tc|AB023039 acetyl-CoA C-acetyltransferase {Arabidopsis thaliana} (exp=0; wgp=1; cg=0), partial (16%) [TC312098]	1693.38	244	0	1	3.889820e+002	3.998309e+001	5	0	60	3.782333e+002	371.5	7.077953e+001	6.449310e+001	500	1.643800e+001	16	5.300410e+000	5.189100e+000	0	0	0	0	0	0	0	325.939	33.5029	1	1.09724e-136	1	1	52.2947	5.30041	1	0	52.2947	48.5334	48.5334	371.488	0.837927	16.438	5.30041	0	333.45	0	0
DATA	53	1	53	tair|AT2G03550.1|ref|NM_126405|ta|TA45126_3702|tc|TC291026	at|chr2:1077926-1077985	0		893	AATGAAGGTCATGTTTTTCATTTGAAGAATCCTAATAGTGATAATGCTCGTCAAGTCGTG	85	0	A_84_P23015	AT2G03550	AT2G03550.1	tair|hydrolase [AT2G03550.1]	1719.21	243.907	0	1	9.155817e+003	9.156289e+002	0	0	66	7.687924e+003	7411.5	1.498093e+003	1.421072e+003	521	1.642802e+001	16	5.457802e+000	5.930400e+000	0	0	0	0	0	0	0	7635.81	763.62	1	0	1	1	52.1145	5.4578	1	0	52.1145	48.2044	48.2044	7681.18	0.833985	16.428	5.4578	0	7643.29	0	0
DATA	54	1	54	tair|AT3G46310.1|ref|NM_114499|tc|NP162734	at|chr3:17028498-17028439	0		312	GTCCGATTCACATGGAAATGTTTGTCTTGTACTTGCCCTAATAAGTTTGATCTTAAACAG	87	0	A_84_P508474	AT3G46310	AT3G46310.1	tair|similar to unknown protein [Arabidopsis thaliana] (TAIR:AT3G46300.1); similar to hypothetical protein [Vitis vinifera] (GB:CAN66779.1) [AT3G46310.1]	1744.5	244.352	0	1	2.807616e+001	9.751476e+000	1	1	64	7.534375e+001	76	1.918020e+001	1.649393e+001	510	1.627647e+001	16	5.066555e+000	5.189100e+000	0	0	0	0	0	0	0	23.3048	8.09428	1	1.21029e-012	1	0	52.0389	5.06655	1	0	52.0389	57.5363	57.5363	68.5981	0.830057	16.2765	5.06655	0	30.8517	0	0
DATA	55	1	55	tair|AT2G23580.1|ref|NM_127922|ta|TA43530_3702|tc|TC311185	at|chr2:10040259-10040200	0		989	TGGATAAAACTCTCACGTTGAAGATGAAACCAATAAATCAAGAGCATACGAATGGAAAGT	89	0	A_84_P574806	AT2G23580	AT2G23580.1	tair|hydrolase, alpha/beta fold family protein [AT2G23580.1]	1769.63	244.404	9.42621	1	9.426212e+000	9.384210e+000	1	1	62	4.738710e+001	47	1.077087e+001	1.019287e+001	506	1.633597e+001	16	5.482806e+000	5.930400e+000	0	0	0	0	0	0	0	-4.51931	7.75153	0	0.131827	1	0	51.9064	5.48281	1	0	51.9064	57.8122	57.8122	40.6414	0.826018	16.336	5.48281	0	3.05191	1	0
DATA	56	1	56	tair|AT1G48500.1|tair|AT1G48500.2|tair|AT1G48500.3|ref|NM_103746	at|chr1:17937240-17937501	0		635	TATGCCGGTTCAGTATTAGTTTACCAAGACATAGCTCCTGAAAAGGCCCAAGCTATCATG	91	0	A_84_P840800	JAZ4/TIFY6A	AT1G48500.1	tair|JAZ4/TIFY6A (JASMONATE-ZIM-DOMAIN PROTEIN 4) [AT1G48500.1]	1795.42	244.427	0	1	2.970116e+001	9.889119e+000	1	0	63	7.615873e+001	79	2.147031e+001	2.075640e+001	500	1.634600e+001	16	5.011238e+000	5.189100e+000	0	0	0	0	0	0	0	24.408	8.12673	1	1.5469e-013	1	0	51.7508	5.01124	1	0	51.7508	57.5363	57.5363	69.413	0.821785	16.346	5.01124	0	31.9932	0	0
DATA	57	1	57	tair|AT2G26310.1|ref|NM_128188|ug|EG427545|ug|BX818818	at|chr2:11210641-11210776	0		1029	GGAACAATAATAGACTTTCGGCGAACAGAAGATGGACAGCTAATCACAGAGATTGGTGGT	93	0	A_84_P843637	AT2G26310	AT2G26310.1	tair|similar to unknown protein [Arabidopsis thaliana] (TAIR:AT3G63170.1); similar to unnamed protein product [Vitis vinifera] (GB:CAO43896.1); contains InterPro domain Chalcone isomerase-like (InterPro:IPR016087) [AT2G26310.1]	1820.7	243.651	0	1	5.477583e+002	5.559047e+001	2	0	63	4.993651e+002	477	1.048614e+002	1.034114e+002	540	1.691481e+001	16	5.718518e+000	5.930400e+000	0	0	0	0	0	0	0	447.79	45.445	1	1.06973e-155	1	1	51.575	5.71852	1	0	51.575	44.4243	44.4243	492.619	0.817496	16.9148	5.71852	0	455.384	0	0
DATA	58	1	58	tair|AT1G08430.1|ref|NM_100716|ta|CNS0AEME|tc|TC302593	at|chr1:2660883-2660942	0		1422	AATGTTGATGATTCACGTGGAGGGAGTTCACAGGACTCATGTCATCATGTTGCCATAAAG	95	0	A_84_P16132	ALMT1/ATALMT1	AT1G08430.1	tair|ALMT1/ATALMT1 (AL-ACTIVATED MALATE TRANSPORTER 1); malate transmembrane transporter/ [AT1G08430.1]	1846.06	243.825	0	1	1.632161e+004	1.632189e+003	0	0	66	1.332450e+004	12766.5	2.652395e+003	2.795442e+003	534	1.682772e+001	16	5.718564e+000	5.930400e+000	0	0	0	0	0	0	0	13273.1	1327.33	1	0	1	1	51.4191	5.71856	1	0	51.4191	45.4864	45.4864	13317.8	0.813221	16.8277	5.71856	0	13280.7	0	0
DATA	59	1	59	tair|AT1G74300.1|ref|NM_106090|ug|AK227535|ta|TA34520_3702	at|chr1:27940074-27940133	0		1049	ACTTCTTCCCCCTCGCTAAAGGTGTCGTTGATGAGATTGTTAAGACAGCTCTTAACCACT	97	0	A_84_P218478	AT1G74300	AT1G74300.1	tair|esterase/lipase/thioesterase family protein [AT1G74300.1]	1871.37	243.735	0	1	1.827247e+003	1.829758e+002	0	0	65	1.529277e+003	1441	3.173696e+002	3.528588e+002	535	1.683178e+001	16	5.595755e+000	5.930400e+000	0	0	0	0	0	0	0	1478.06	148.009	1	1.28434e-227	1	1	51.2194	5.59575	1	0	51.2194	46.5243	46.5243	1522.53	0.808899	16.8318	5.59575	0	1485.67	0	0
DATA	60	1	60	tair|AT1G18020.1|tair|AT1G17990.2|tair|AT1G17990.1|ref|NM_179352	at|chr1:6203369-6203428	0		613	GTAGATTTGCTCTTGAAGTAATCGAAGCAGTGGTGAACGAGATCGGTTCAGATCGTGTTG	99	0	A_84_P803569	AT1G18020	AT1G18020.1	tair|12-oxophytodienoate reductase, putative [AT1G18020.1]	1896.92	243.778	0	1	9.713323e+003	9.713801e+002	0	0	66	7.865621e+003	7616	1.486080e+003	1.819336e+003	521	1.626104e+001	16	5.365219e+000	5.930400e+000	0	0	0	0	0	0	0	7814.62	781.5	1	0	1	1	51.003	5.36522	1	0	51.003	45.4864	45.4864	7858.88	0.804526	16.261	5.36522	0	7822.22	0	0
DATA	61	1	61	tair|AT1G01320.1|ref|NM_100014|ta|TA48154_3702|tc|TC284484	at|chr1:123484-123425	0		3491	GCAAAGCAATGTTTCTGAACACTTGGTGGAAATTCCGAGAGAAAAGCAAAAGGAGATGTC	101	0	A_84_P830659	AT1G01320	AT1G01320.1	tair|tetratricopeptide repeat (TPR)-containing protein [AT1G01320.1]	1922.18	243.866	0	1	3.740438e+002	3.863837e+001	1	0	65	3.501231e+002	346	7.055417e+001	7.338870e+001	522	1.677203e+001	17	5.515616e+000	5.930400e+000	0	0	0	0	0	0	0	299.312	30.9187	1	1.32123e-131	1	1	50.811	5.51562	1	0	50.811	46.1809	46.1809	343.377	0.800206	16.772	5.51562	0	306.923	0	0
DATA	62	1	62	tair|AT4G15393.1|tair|AT4G15393.3|tair|AT4G15393.2|ref|NM_148329	at|chr4:8805799-8805858	0		796	CATCTTTGGAGATACGGAAAGTGTAACTATGAGCATAGAGATTGCGACTGAGTACATATT	103	0	A_84_P124941	CYP702A5	AT4G15393.1	tair|CYP702A5 (cytochrome P450, family 702, subfamily A, polypeptide 5); heme binding / iron ion binding / monooxygenase [AT4G15393.1]	1947.58	244.427	0	1	1.513125e+002	1.799459e+001	0	0	64	1.710781e+002	165.5	4.270545e+001	5.170567e+001	512	1.676953e+001	17	5.398921e+000	5.189100e+000	0	0	0	0	0	0	0	120.432	14.3222	1	1.09555e-078	1	1	50.6462	5.39892	1	0	50.6462	57.5363	57.5363	164.332	0.795916	16.7695	5.39892	0	128.088	0	0
DATA	63	1	63	tair|AT1G05470.1|ref|NM_100426|ug|BX816898|ta|TA52738_3702	at|chr1:1608692-1608633	0		1622	CTACGGCATTTTCTGTGCAGAGGTTGAGTCAGCTCATAATAGGATAAAGCGAACAACGAG	105	0	A_84_P14283	AT1G05470	AT1G05470.1	tair|endonuclease/exonuclease/phosphatase family protein [AT1G05470.1]	1973	244.271	0	1	1.002018e+003	1.006791e+002	1	0	64	8.436563e+002	818	1.932104e+002	2.264671e+002	518	1.623166e+001	16	5.304318e+000	5.745075e+000	0	0	0	0	0	0	0	793.199	79.6978	1	4.36308e-190	1	1	50.4571	5.30432	1	0	50.4571	46.8651	46.8651	836.911	0.791602	16.2317	5.30432	0	800.893	0	0
DATA	64	1	64	tair|AT5G40420.1|ref|NM_123406|ta|TA30249_3702|ta|TA30247_3702	at|chr5:16191233-16191174	0		259	TTACTTCTAGCTGGTTCGGTGATCGGCTTAATGGTTGCTTTACCACTATTTCTCCTCTTC	107	0	A_84_P813534	OLEO2	AT5G40420.1	tair|OLEO2 (OLEOSIN 2) [AT5G40420.1]	1998.5	244.5	0	1	1.526148e+001	9.962553e+000	3	0	65	6.227692e+001	62	1.436849e+001	1.556730e+001	513	1.674854e+001	16	5.786326e+000	5.189100e+000	0	0	0	0	0	0	0	12.0163	7.84411	1	9.12891e-005	1	0	50.2607	5.78633	1	0	50.2607	57.5363	57.5363	55.5312	0.78736	16.7485	5.78633	0	19.7454	1	0
DATA	65	1	65	tair|AT1G02500.1|tair|AT1G02500.2|ref|NM_100131|ref|NM_179246	at|chr1:520084-520143	0		1176	ATTAACCTTGACCTAAAGAGAGGAGGAAACGGAAGGTTCTTGAAAACTGCGGCTTACGGA	109	0	A_84_P13370	SAM1	AT1G02500.1	tair|SAM1 (S-adenosylmethionine synthetase 1); methionine adenosyltransferase [AT1G02500.1]	2023.67	244.5	0	1	9.862049e+004	9.862054e+003	0	4	62	7.729252e+004	79728.5	1.130632e+004	1.676450e+004	507	1.701183e+001	17	6.176253e+000	6.301050e+000	0	0	0	0	0	0	0	77242.5	7724.25	1	0	1	1	50.0551	6.17625	1	0	50.0551	57.5363	57.5363	77285.8	0.783229	17.0118	6.17625	0	77250.2	0	0
DATA	66	1	66	tair|AT1G10500.1|ref|NM_100924|ug|AK226457|ta|TA31305_3702	at|chr1:3460290-3460231	0		558	GAGCATGCTCTTTCTTTTTGGAATGCAGCTTGATTACAGCGATGCTTTGATTGGTGGAGG	111	0	A_84_P12356	ATCPISCA	AT1G10500.1	tair|ATCPISCA (CHLOROPLAST-LOCALIZED ISCA-LIKE PROTEIN); structural molecule [AT1G10500.1]	2049.43	243.761	0	1	1.306252e+004	1.306290e+003	0	1	64	1.022614e+004	10022	1.762380e+003	1.957403e+003	523	1.753155e+001	17	6.160097e+000	6.671700e+000	0	0	0	0	0	0	0	10176.3	1017.66	1	0	1	1	49.85	6.1601	1	0	49.85	46.5243	46.5243	10219.4	0.779045	17.5315	6.1601	0	10184.1	0	0
DATA	67	1	67	tair|AT3G28150.1|ref|NM_113733|ta|TA44664_3702|tc|TC287154	at|chr3:10473262-10473203	0		1198	TGTTTGCCCGGGCCAATCGATGCGTGGAACGACTTTTTAATGGCGATAATTAGACAGTTA	113	0	A_84_P125381	AT3G28150	AT3G28150.1	tair|similar to unknown protein [Arabidopsis thaliana] (TAIR:AT5G15900.1); similar to hypothetical protein [Vitis vinifera] (GB:CAN82134.1); contains InterPro domain Protein of unknown function DUF231, plant (InterPro:IPR004253) [AT3G28150.1]	2074.5	244.5	0	1	1.502257e+002	1.804627e+001	2	0	66	1.660909e+002	164.5	4.275898e+001	4.318072e+001	511	1.673386e+001	17	5.696887e+000	5.559750e+000	0	0	0	0	0	0	0	116.454	13.9893	1	8.02494e-077	1	1	49.6373	5.69689	1	0	49.6373	57.5363	57.5363	159.345	0.77519	16.7339	5.69689	0	124.306	0	0
DATA	68	1	68	tair|AT3G57810.2|tair|AT3G57810.3|tair|AT3G57810.1|ref|NM_180385	at|chr3:21428483-21428652	0		998	CTTCACACGTTCTCCAGATGCCAATCACAGTGTATATGAAAGACGATAAAGCTGGAGGAC	115	0	A_84_P787759	AT3G57810	AT3G57810.2	tair|OTU-like cysteine protease family protein [AT3G57810.2]	2100.29	244.147	0	1	9.195223e+003	9.195772e+002	0	0	65	7.141554e+003	6855	1.183651e+003	1.264658e+003	530	1.701132e+001	17	5.715355e+000	5.930400e+000	0	0	0	0	0	0	0	7092.14	709.256	1	2.86558e-322	1	1	49.4157	5.71535	1	0	49.4157	45.835	45.835	7134.81	0.771285	17.0113	5.71535	0	7100.04	0	0
DATA	69	1	69	ta|TA28590_3702	unmapped	0		24	ATTTCACCGGAAGAAGCAAGGAGGTTCAATTTCAAAACGTTCGAGACCACTTTGAATCAC	117	0	A_84_P810523	TA28590_3702	TA28590_3702	Unknown	2125.5	244.5	10.1427	1	1.014265e+001	1.010685e+001	2	0	66	5.253030e+001	51.5	1.408023e+001	1.111950e+001	515	1.647767e+001	16	5.338447e+000	5.189100e+000	0	0	0	0	0	0	0	3.34422	7.75874	0	0.263919	1	0	49.1861	5.33845	1	0	49.1861	57.5363	57.5363	45.7846	0.767671	16.4777	5.33845	0	11.2885	1	0
DATA	70	1	70	ta|TA52104_3702|tc|TC310040	unmapped	0		635	GCTATTTGGTGTAACTTTGCTGGGTGTGGTAATGAGTTGTAGCCTTCCTTAAACTCATGC	119	0	A_84_P835581	TA52104_3702	TA52104_3702	tc|NM_073958 GRound-Like (grd related) family member (grl-17) {Caenorhabditis elegans} (exp=-1; wgp=0; cg=0), partial (5%) [TC310040]	2150.67	244.5	0	1	3.622507e+001	1.077059e+001	1	1	64	7.664063e+001	73	1.900908e+001	1.816185e+001	518	1.635714e+001	16	5.433425e+000	5.930400e+000	0	0	0	0	0	0	0	27.6837	8.23104	1	2.9262e-016	1	0	48.9569	5.43342	1	0	48.9569	57.5363	57.5363	69.8949	0.764215	16.3571	5.43342	0	35.6789	0	0
DATA	71	1	71	tair|AT3G28270.1|tair|AT3G28270.2|ref|NM_113746|ref|NM_180313	at|chr3:10540185-10540243	0		843	GTGTGGCAGACTTCATTACCGAAATAGAAGACGATGTGTGGGACAACCTAAGCTCTAAAG	121	0	A_84_P822373	AT3G28270	AT3G28270.1	tair|Identical to UPF0496 protein At3g28270 [Arabidopsis Thaliana] (GB:Q9LHD9;GB:Q8H7D0;GB:Q8H7E9;GB:Q944H3); similar to AT14A [Arabidopsis thaliana] (TAIR:AT3G28290.1); similar to AT14A [Arabidopsis thaliana] (TAIR:AT3G28300.1); similar to unnamed protei	2176.15	244.215	0	1	8.824246e+002	8.882856e+001	0	0	66	7.201667e+002	684.5	1.517462e+002	1.627154e+002	536	1.697761e+001	17	5.621011e+000	5.930400e+000	0	0	0	0	0	0	0	671.434	67.5894	1	4.75574e-180	1	1	48.7325	5.62101	1	0	48.7325	45.835	45.835	713.421	0.760897	16.9776	5.62101	0	679.5	0	0
DATA	72	1	72	tair|AT4G28040.1|tair|AT4G28040.4|tair|AT4G28040.5|tair|AT4G28040.2	at|chr4:13941242-13941301	0		541	CAAAGGGATTGACTTGTCTTCTTCATCCATGGCTTGTGCCATGACTAATCTTATTCCTGC	123	0	A_84_P852955	AT4G28040	AT4G28040.1	tair|nodulin MtN21 family protein [AT4G28040.1]	2201.55	244.247	0	1	3.574759e+003	3.576222e+002	3	0	63	2.757587e+003	2723	4.240099e+002	4.114215e+002	517	1.622824e+001	16	5.093138e+000	5.189100e+000	0	0	0	0	0	0	0	2709.07	271.018	1	3.51264e-264	1	1	48.5159	5.09314	1	0	48.5159	48.8603	48.8603	2750.84	0.757833	16.2282	5.09314	0	2717.22	0	0
DATA	73	1	73	ta|TA44112_3702|tc|TC308887	at|chr4:7484833-7484774	0		1464	TATGGGTCATGTGTATATCAGAACCCTTCCTCATGCTTTTTACGCTGTCTCGTCACATTG	125	0	A_84_P854109	TA44112_3702	TA44112_3702	Unknown	2227.18	244.507	0	1	5.584132e+003	5.585076e+002	0	0	64	4.264328e+003	4140	8.062184e+002	8.643558e+002	524	1.687214e+001	16	5.534946e+000	5.189100e+000	0	0	0	0	0	0	0	4216.03	421.674	1	7.06396e-291	1	1	48.2998	5.53495	1	0	48.2998	47.8731	47.8731	4257.58	0.755002	16.8721	5.53495	0	4224.27	0	0
DATA	74	1	74	ta|BU917423|tc|TC303313	at|chr3:5211950-5211891	0		210	GATGAGATCGATGTTGAGTGATTTATTATTCTTTTGCATCTTGGTCGTTACAATGATTCC	127	0	A_84_P721670	BU917423	BU917423	tc|Q9LE10_ARATH (Q9LE10) Arabidopsis thaliana genomic DNA, chromosome 3, P1 clone: MJK13 (MJK13.10 protein), complete [TC303313]	2252.8	244	0	1	1.959170e+001	1.048697e+001	2	0	63	6.284127e+001	62	1.631663e+001	1.482600e+001	531	1.654426e+001	16	5.057725e+000	5.189100e+000	0	0	0	0	0	0	0	14.7409	7.89044	1	2.16814e-006	1	0	48.1004	5.05773	1	0	48.1004	46.8651	46.8651	56.0956	0.752404	16.5443	5.05773	0	23.1051	1	0
DATA	75	1	75		 	66	Structural	0		1	1	DarkCorner	DarkCorner	DarkCorner		2278.78	244.164	0	1	1.222463e+001	1.040590e+001	4	0	62	5.706452e+001	56.5	1.622270e+001	1.871782e+001	540	1.667037e+001	16	5.803416e+000	6.671700e+000	0	0	0	0	1	0	0	9.16982	7.80558	1	0.00252919	1	0	47.8947	5.80342	1	0	47.8947	41.0736	41.0736	50.3188	0.75011	16.6704	5.80342	0	17.6577	0	0
DATA	76	1	76		 	66	Structural	0		1	1	DarkCorner	DarkCorner	DarkCorner		2303.65	244.71	0	1	2.359675e+001	1.062497e+001	3	0	62	6.537097e+001	64.5	1.738214e+001	1.834718e+001	516	1.677326e+001	17	5.773133e+000	5.930400e+000	0	0	0	0	1	0	0	17.6561	7.95007	1	2.37089e-008	1	0	47.7148	5.77313	1	0	47.7148	46.8651	46.8651	58.6253	0.748244	16.7733	5.77313	0	26.2825	0	0
DATA	77	1	77		 	66	Structural	0		1	1	DarkCorner	DarkCorner	DarkCorner		2328.75	244.528	0	1	3.323335e+001	1.090057e+001	0	0	67	7.234328e+001	67	2.081779e+001	2.483355e+001	525	1.632000e+001	16	5.498133e+000	5.930400e+000	0	0	0	0	1	0	0	24.814	8.13901	1	7.19786e-014	1	0	47.5293	5.49813	1	0	47.5293	48.2044	48.2044	65.5976	0.74666	16.32	5.49813	0	33.5934	0	0
DATA	78	1	78		 	66	Structural	0		1	1	DarkCorner	DarkCorner	DarkCorner		2354.33	244.301	0	1	2.018040e+001	1.059292e+001	2	0	62	6.238710e+001	62	1.420500e+001	1.482600e+001	520	1.631538e+001	16	5.421764e+000	5.930400e+000	0	0	0	0	1	0	0	15.0428	7.89614	1	1.38982e-006	1	0	47.3443	5.42176	1	0	47.3443	48.2044	48.2044	55.6414	0.745417	16.3154	5.42176	0	23.9911	0	0
DATA	79	1	79		 	66	Structural	0		1	1	DarkCorner	DarkCorner	DarkCorner		2379.67	244.746	0	1	3.272603e+001	1.091247e+001	3	0	61	7.154098e+001	71	1.565309e+001	1.556730e+001	513	1.687329e+001	16	5.785347e+000	5.189100e+000	0	0	0	0	1	0	0	24.3681	8.12553	1	1.66714e-013	1	0	47.1729	5.78535	1	0	47.1729	46.1809	46.1809	64.7953	0.744609	16.8733	5.78535	0	33.4952	0	0
DATA	80	1	80		 	66	Structural	0		1	1	DarkCorner	DarkCorner	DarkCorner		2404.58	244.573	0	1	3.586213e+001	1.101592e+001	1	0	63	7.369841e+001	73	2.091583e+001	2.260965e+001	531	1.653672e+001	16	5.696413e+000	5.930400e+000	0	0	0	0	1	0	0	26.6888	8.19812	1	2.00787e-015	1	0	47.0096	5.69641	1	0	47.0096	57.5363	57.5363	66.9527	0.744207	16.5367	5.69641	0	36.0127	0	0
DATA	81	1	81		 	66	Structural	0		1	1	DarkCorner	DarkCorner	DarkCorner		2430.66	244.66	10.4616	1	1.046162e+001	1.044145e+001	9	0	57	5.236842e+001	52	1.363115e+001	1.186080e+001	523	1.676864e+001	16	5.847193e+000	5.559750e+000	0	0	0	0	0	0	0	5.52723	7.77121	0	0.0658685	1	0	46.8412	5.84719	1	0	46.8412	41.4593	41.4593	45.6227	0.744265	16.7686	5.84719	0	15.0648	0	0
DATA	82	1	82		 	66	Structural	0		1	1	DarkCorner	DarkCorner	DarkCorner		2455.61	244.59	10.4541	1	1.045412e+001	1.040753e+001	0	0	64	4.282813e+001	42	1.216233e+001	1.093418e+001	520	1.648654e+001	16	5.621646e+000	5.189100e+000	0	0	0	0	0	0	0	-3.8682	7.75153	0	0.196621	1	0	46.6963	5.62165	1	0	46.6963	42.9674	42.9674	36.0824	0.7448	16.4865	5.62165	0	5.89997	0	0
DATA	83	1	83		 	66	Structural	0		1	1	DarkCorner	DarkCorner	DarkCorner		2481.09	244.935	10.439	1	1.043903e+001	1.039251e+001	0	0	67	4.034328e+001	41	1.087610e+001	1.297275e+001	515	1.677670e+001	17	5.840174e+000	6.671700e+000	0	0	0	0	0	0	0	-6.19785	7.75153	0	0.0394675	1	0	46.5411	5.84017	1	0	46.5411	54.4085	54.4085	33.5976	0.745876	16.7767	5.84017	0	3.80164	0	0
DATA	84	1	84		 	260	BrightCorner	0		0	1	GE_BrightCorner	GE_BrightCorner	GE_BrightCorner		2506.5	245	0	1	6.082232e+002	6.170000e+001	2	1	59	5.010678e+002	507	9.179604e+001	9.896355e+001	521	1.705374e+001	17	5.888466e+000	5.930400e+000	0	0	0	0	0	0	0	454.648	46.1208	1	1.31011e-156	1	1	46.4202	5.88847	1	0	46.4202	54.1152	54.1152	494.322	0.747501	17.0537	5.88847	0	464.923	0	0
DATA	85	1	85		 	260	BrightCorner	0		0	1	GE_BrightCorner	GE_BrightCorner	GE_BrightCorner		2532.06	244.877	0	1	5.559041e+002	5.654369e+001	0	0	66	4.631061e+002	458.5	6.872915e+001	7.209143e+001	534	1.594007e+001	16	5.545663e+000	5.930400e+000	0	0	0	0	0	0	0	416.781	42.3928	1	2.15358e-151	1	1	46.3254	5.54566	1	0	46.3254	45.835	45.835	456.36	0.749735	15.9401	5.54566	0	427.372	0	0
DATA	86	2	1		 	260	BrightCorner	0		0	1	GE_BrightCorner	GE_BrightCorner	GE_BrightCorner		411.115	249.436	0	1	4.939118e+002	5.030511e+001	3	1	59	4.479661e+002	438	6.373787e+001	5.485620e+001	223	1.658296e+001	16	5.767342e+000	5.559750e+000	0	0	0	0	0	0	0	401.089	40.8511	1	4.29529e-149	1	1	46.8773	5.76734	1	0	46.8773	48.5334	48.5334	441.22	0.812066	16.583	5.76734	0	406.612	0	0
DATA	87	2	2		 	66	Structural	0		1	1	DarkCorner	DarkCorner	DarkCorner		436.926	249.603	9.57505	1	9.575046e+000	9.533533e+000	2	0	62	4.856452e+001	48.5	1.115409e+001	1.037820e+001	224	1.632589e+001	16	5.750106e+000	5.930400e+000	0	0	0	0	0	0	0	1.20566	7.75247	0	0.686539	1	0	47.3589	5.75011	1	0	47.3589	46.1809	46.1809	41.8188	0.813179	16.3259	5.75011	0	6.93092	0	0
DATA	88	2	3		 	66	Structural	0		1	1	DarkCorner	DarkCorner	DarkCorner		461.803	249.761	9.55924	1	9.559238e+000	9.517249e+000	0	0	64	4.865625e+001	46.5	1.363262e+001	1.482600e+001	234	1.579915e+001	15	5.879900e+000	6.486375e+000	0	0	0	0	0	0	0	0.874836	7.75202	0	0.769627	1	0	47.7814	5.8799	1	0	47.7814	46.8651	46.8651	41.9106	0.814523	15.7991	5.8799	0	6.76169	0	0
DATA	89	2	4		 	66	Structural	0		1	1	DarkCorner	DarkCorner	DarkCorner		487.439	249.773	9.54011	1	9.540109e+000	9.497600e+000	1	0	64	4.496875e+001	45	9.429721e+000	8.339625e+000	214	1.621963e+001	16	5.816714e+000	5.930400e+000	0	0	0	0	0	0	0	-3.22951	7.75153	0	0.28058	1	0	48.1983	5.81671	1	0	48.1983	46.1809	46.1809	38.2231	0.816156	16.2196	5.81671	0	2.81527	0	0
DATA	90	2	5		 	66	Structural	0		1	1	DarkCorner	DarkCorner	DarkCorner		513.014	249.473	9.51858	1	9.518576e+000	9.476162e+000	5	0	57	4.615789e+001	46	1.029353e+001	1.037820e+001	215	1.638140e+001	16	5.125858e+000	5.189100e+000	0	0	0	0	0	0	0	-2.41825	7.75153	0	0.418682	1	0	48.5761	5.12586	1	0	48.5761	47.5395	47.5395	39.4122	0.818003	16.3814	5.12586	0	3.75812	0	0
DATA	91	2	6		 	66	Structural	0		1	1	DarkCorner	DarkCorner	DarkCorner		538.444	249.653	9.49473	1	9.494731e+000	9.452424e+000	3	0	61	4.570492e+001	45	9.930331e+000	9.636900e+000	217	1.584332e+001	16	5.218678e+000	5.930400e+000	0	0	0	0	0	0	0	-3.27843	7.75153	0	0.273389	1	0	48.9833	5.21868	1	0	48.9833	47.5395	47.5395	38.9592	0.820057	15.8433	5.21868	0	3.06292	0	0
DATA	92	2	7		 	66	Structural	0		1	1	DarkCorner	DarkCorner	DarkCorner		563.925	249.582	9.46904	1	9.469040e+000	9.426848e+000	0	0	64	4.878125e+001	49.5	1.196485e+001	1.297275e+001	219	1.617352e+001	16	5.471111e+000	5.930400e+000	0	0	0	0	0	0	0	-0.602273	7.75153	0	0.840202	1	0	49.3835	5.47111	1	0	49.3835	45.835	45.835	42.0356	0.822282	16.1735	5.47111	0	5.90775	0	0
DATA	93	2	8		 	66	Structural	0		1	1	DarkCorner	DarkCorner	DarkCorner		589.134	249.776	9.44192	1	9.441919e+000	9.399847e+000	2	0	64	4.407813e+001	44	1.163097e+001	1.223145e+001	230	1.635217e+001	16	6.106219e+000	6.671700e+000	0	0	0	0	0	0	0	-5.68314	7.75153	0	0.0586849	1	0	49.7613	6.10622	1	0	49.7613	46.1809	46.1809	37.3324	0.824644	16.3522	6.10622	0	0.980655	0	0
DATA	94	2	9		 	66	Structural	0		1	1	DarkCorner	DarkCorner	DarkCorner		614.782	249.855	9.41306	1	9.413062e+000	9.371119e+000	3	0	63	4.879365e+001	47	1.236561e+001	1.037820e+001	216	1.674074e+001	17	5.412080e+000	5.189100e+000	0	0	0	0	0	0	0	-1.32019	7.75153	0	0.658589	1	0	50.1138	5.41208	1	0	50.1138	41.0736	41.0736	42.048	0.827172	16.7407	5.41208	0	5.47802	0	0
DATA	95	2	10		 	66	Structural	0		1	1	DarkCorner	DarkCorner	DarkCorner		639.844	250.047	9.38379	1	9.383795e+000	9.341982e+000	2	0	64	4.815625e+001	48	1.333359e+001	1.427002e+001	207	1.672464e+001	16	5.016141e+000	5.189100e+000	0	0	0	0	0	0	0	-2.2961	7.75153	0	0.442516	1	0	50.4524	5.01614	1	0	50.4524	45.835	45.835	41.4106	0.829752	16.7246	5.01614	0	4.63419	0	0
DATA	96	2	11	tair|AT1G53280.1|ref|NM_104206|ug|AY056268|ta|TA32223_3702	at|chr1:19870589-19870430	0		390	TTCGACCTTATTATGCTCCCTGGAGGACTTCCTGGTGGTGAGACTCTTAAGAATTGTAAA	2	0	A_84_P816283	AT1G53280	AT1G53280.1	tair|DJ-1 family protein [AT1G53280.1]	665.107	250.5	0	1	4.967167e+003	4.968040e+002	1	1	62	4.185694e+003	4092.5	6.306882e+002	6.708765e+002	201	1.677114e+001	17	5.853833e+000	5.189100e+000	0	0	0	0	0	0	0	4134.91	413.564	1	1.05144e-289	1	1	50.7844	5.85383	1	0	50.7844	56.9804	56.9804	4178.95	0.832448	16.7711	5.85383	0	4141.97	0	0
DATA	97	2	12	tair|AT1G31650.1|ref|NM_102900|ta|TA44218_3702|ta|AV439637	at|chr1:11326522-11326463	0		2014	ATACAACTCCAAGTAGAAGCAGTAGACTGTGGTGTTTGAGTAAAGTGCCTTCTGATACTT	4	0	A_84_P89749	ATROPGEF14/ROPGEF14	AT1G31650.1	tair|ATROPGEF14/ROPGEF14 (KINASE PARTNER PROTEIN-LIKE); Rho guanyl-nucleotide exchange factor/ [AT1G31650.1]	690.5	250.5	0	1	8.398061e+003	8.398574e+002	0	1	67	7.065134e+003	6801	1.888113e+003	1.863628e+003	202	1.674752e+001	16	5.387531e+000	5.189100e+000	0	0	0	0	0	0	0	7014.05	701.448	1	1.3241e-321	1	1	51.0827	5.38753	1	0	51.0827	57.5363	57.5363	7058.39	0.835199	16.7475	5.38753	0	7021.22	0	0
DATA	98	2	13	ug|DR751271	at|chr2:11513826-11513885	0		708	TCACAAAGACGTTAGTGGGAGGAACATGTCGAAGCATTGACTGGTAGTATGAAGAAGATC	6	0	A_84_P799943	DR751271	DR751271	ug|14-L021131-065-005-F02-SeLB MPIZ-ADIS-065d Arabidopsis thaliana cDNA clone 005-F02, mRNA sequence [DR751271]	715.952	250.161	9.29166	1	9.291660e+000	9.252317e+000	1	0	65	5.298462e+001	53	1.372554e+001	1.334340e+001	214	1.648131e+001	16	5.273472e+000	5.189100e+000	0	0	0	0	0	0	0	1.63569	7.75325	0	0.584133	1	0	51.3489	5.27347	1	0	51.3489	45.1352	45.1352	46.2389	0.83798	16.4813	5.27347	0	8.89027	1	0
DATA	99	2	14	tair|AT1G51270.2|tair|AT1G51270.1|ref|NM_104005|ref|NM_001084226	at|chr1:19013787-19013846	0		1300	ACCGGAGTGAGCCTGAGAGAATACAGAAATGGAAGGAAGCTTTATCATCAGTTTTCAGTA	8	0	A_84_P752993	AT1G51270	AT1G51270.2	tair|similar to transmembrane receptor [Arabidopsis thaliana] (TAIR:AT5G45000.1); similar to unnamed protein product [Vitis vinifera] (GB:CAO24545.1); contains InterPro domain Toll-Interleukin receptor; (InterPro:IPR000157); contains InterPro domain PapD-	741.088	250.265	0	1	3.071543e+002	3.206927e+001	0	0	66	3.098636e+002	296	8.473377e+001	9.785160e+001	203	1.605911e+001	16	5.091874e+000	4.818450e+000	0	0	0	0	0	0	0	258.246	26.9629	1	7.76174e-123	1	1	51.6178	5.09187	1	0	51.6178	45.835	45.835	303.118	0.840769	16.0591	5.09187	0	265.596	0	0
DATA	100	2	15	tair|AT5G45570.1|ref|NM_123925|tc|NP236795	at|chr5:18491475-18491600	0		1680	TTTGATGATGATGTTGTGGATGTCACTGACAAGATGGCTAATAAGGCAACGGCTGATGCA	10	0	A_84_P610057	AT5G45570	AT5G45570.1	tair|Ulp1 protease family protein [AT5G45570.1]	766.5	250.5	9.22978	1	9.229779e+000	9.220674e+000	3	0	65	5.833846e+001	60	1.671571e+001	1.630860e+001	212	1.675472e+001	16	6.146415e+000	6.671700e+000	0	0	0	0	0	0	0	6.47706	7.77854	0	0.0315117	1	0	51.8614	6.14641	1	0	51.8614	57.5363	57.5363	51.5928	0.843598	16.7547	6.14641	0	13.9017	1	0
DATA	101	2	16	tair|AT1G11650.1|tair|AT1G11650.2|ref|NM_179310|ref|NM_101037	at|chr1:3918053-3918112	0		1451	GTCTTTGCTTTTCTCTAGGTGTGTGTTGAGTTTTTAACTCTTAATAATGTTTCTGCGATG	12	0	A_84_P505397	ATRBP45B	AT1G11650.1	tair|ATRBP45B; RNA binding [AT1G11650.1]	792	250.545	0	1	6.246199e+004	6.246206e+003	0	0	62	5.292042e+004	44384.5	1.232832e+004	8.471391e+003	197	1.630457e+001	17	5.135772e+000	5.189100e+000	0	0	0	0	0	0	0	52868.3	5286.84	1	0	1	1	52.0838	5.13577	1	0	52.0838	55.8519	55.8519	52913.7	0.846408	16.3046	5.13577	0	52875.8	0	0
DATA	102	2	17	tair|AT1G07420.2|tair|AT1G07420.1|ref|NM_202048|ref|NM_100616	at|chr1:2278975-2279034	0		501	AATAACACACCTGCAGCCCAAGGAAAATGTATTACTCGCCTGTTGCTTTATCATTTCTCC	14	0	A_84_P822107	SMO2-2	AT1G07420.2	tair|SMO2-2 (sterol 4-alpha-methyl-oxidase 2); C-4 methylsterol oxidase [AT1G07420.2]	817.472	250.194	0	1	6.241257e+002	6.307661e+001	0	0	66	5.823030e+002	588	1.248713e+002	1.258357e+002	215	1.738140e+001	17	5.615701e+000	5.930400e+000	0	0	0	0	0	0	0	529.979	53.5618	1	8.11317e-166	1	1	52.3237	5.6157	1	0	52.3237	47.8731	47.8731	575.557	0.849155	17.3814	5.6157	0	537.562	0	0
DATA	103	2	18	tair|AT1G49760.1|ref|NM_103863|ta|TA31079_3702|tc|TC307228	at|chr1:18423489-18423548	0		2343	GGAGAATCAGAAACAGAGTTGTTCTTGAAAGTTTTGGATTTTTGAGTTTTTGTTTTGGGC	16	0	A_84_P123752	PAB8	AT1G49760.1	tair|PAB8 (POLY(A) BINDING PROTEIN 8); RNA binding / translation initiation factor [AT1G49760.1]	842.582	250.573	0	1	1.777943e+004	1.777966e+003	0	2	62	1.519797e+004	14724.5	3.055251e+003	3.268021e+003	203	1.546305e+001	16	5.335512e+000	5.189100e+000	0	0	0	0	0	0	0	15145.4	1514.56	1	0	1	1	52.5256	5.33551	1	0	52.5256	57.5363	57.5363	15191.2	0.851852	15.4631	5.33551	0	15153.1	0	0
DATA	104	2	19	tair|AT3G01820.1|ref|NM_111048|ta|TA25780_3702|ta|BU635424	at|chr3:294364-294305	0		600	ACCTCGTTGTCAATCTCAAATGCTCTGAAGACCATCTGGTAAACCGGAATGAAACAGCTC	18	0	A_84_P10748	AT3G01820	AT3G01820.1	tair|adenylate kinase family protein [AT3G01820.1]	868.162	250.118	0	1	6.699435e+003	6.700049e+002	1	0	65	5.777200e+003	5424	1.162212e+003	1.100831e+003	218	1.733486e+001	17.5	5.954727e+000	6.671700e+000	0	0	0	0	0	0	0	5724.5	572.502	1	2.43268e-309	1	1	52.7015	5.95473	1	0	52.7015	46.5243	46.5243	5770.45	0.854475	17.3349	5.95473	0	5732.19	0	0
DATA	105	2	20	tair|AT1G23550.1|ref|NM_102204|ta|TA40610_3702|ta|TA40609_3702	at|chr1:8352139-8352198	0		1008	GGAAGATGAGAGAAGTGGCTGGAGATAATCTTTTGGCTGAGATAATCAAGAATCACAAAA	20	0	A_84_P23645	SRO2	AT1G23550.1	tair|SRO2 (SIMILAR TO RCD ONE 2); NAD+ ADP-ribosyltransferase [AT1G23550.1]	893.478	250.406	0	1	6.103066e+002	6.169722e+001	1	0	64	5.758438e+002	551	1.554588e+002	1.667925e+002	215	1.610698e+001	16	5.317288e+000	5.930400e+000	0	0	0	0	0	0	0	523.05	52.8763	1	5.01347e-165	1	1	52.7934	5.31729	1	0	52.7934	47.2035	47.2035	569.098	0.857029	16.107	5.31729	0	530.702	0	0
DATA	106	2	21	ta|TA29683_3702|ta|TA29681_3702|ta|TA29680_3702|ta|BP808144	at|chr5:3555480-3555539	0		149	TATCATAGCAAAACTCACATCTATGAAGAGAACCTGGTGGACGAGGATCTCAGATCAGGG	22	0	A_84_P812638	TA29683_3702	TA29683_3702	Unknown	918.864	250.169	0	1	1.444118e+003	1.446932e+002	1	1	64	1.294203e+003	1261	2.601184e+002	2.305443e+002	206	1.710194e+001	18	5.366045e+000	5.745075e+000	0	0	0	0	0	0	0	1241.15	124.357	1	4.43812e-217	1	1	53.0548	5.36604	1	0	53.0548	44.4243	44.4243	1287.46	0.859451	17.1019	5.36604	0	1248.95	0	0
DATA	107	2	22	tair|AT2G32410.1|tair|AT2G32410.2|ref|NM_001036388|ref|NM_128800	at|chr2:13767750-13767910	0		1592	TCAAGCTCATCACAAAGCAGTTTGTTCCCAAGCGAGGAACTTTCATCTTCAACGGCATTG	24	0	A_84_P15378	AXL	AT2G32410.1	tair|AXL (AXR1-LIKE); catalytic [AT2G32410.1]	944.469	250.25	0	1	1.315938e+003	1.319008e+002	2	1	64	1.187313e+003	1206	2.072817e+002	1.975564e+002	209	1.700000e+001	16	5.650902e+000	5.189100e+000	0	0	0	0	0	0	0	1134.07	113.671	1	1.22803e-211	1	1	53.2464	5.6509	1	0	53.2464	44.7812	44.7812	1180.57	0.861793	17	5.6509	0	1141.95	0	0
DATA	108	2	23	tair|AT3G21220.1|ref|NM_113017|ta|TA37444_3702|ta|TA37443_3702	at|chr3:7446861-7446920	0		1098	ATGGTCAGCTCAACAGCTTTTGCAGCATCCTTTCATACTTAAAGCTACCGGTGGTCCTAA	26	0	A_84_P17406	ATMKK5	AT3G21220.1	tair|ATMKK5 (MITOGEN-ACTIVATED PROTEIN KINASE KINASE 5); kinase [AT3G21220.1]	969.881	250.418	0	1	5.564465e+003	5.565189e+002	0	0	63	4.861127e+003	4671	9.911553e+002	1.064877e+003	210	1.673333e+001	16	6.109474e+000	6.671700e+000	0	0	0	0	0	0	0	4807.64	480.826	1	8.36776e-299	1	1	53.4894	6.10947	1	0	53.4894	46.1809	46.1809	4854.38	0.863989	16.7333	6.10947	0	4815.66	0	0
DATA	109	2	24	tair|AT1G20540.1|ref|NM_101904|tc|NP221333|tc|TC301737	at|chr1:7113235-7113294	0		353	CTGAATTCTCCACAATTGGAGCGTGTTGCTTCTCTTGATGCTCATGTTGGTAAGATTAAT	28	0	A_84_P867803	AT1G20540	AT1G20540.1	tair|transducin family protein / WD-40 repeat family protein [AT1G20540.1]	995.145	250.232	0	1	1.143308e+003	1.146806e+002	0	0	66	1.043712e+003	1022	1.865887e+002	1.966298e+002	214	1.577103e+001	16	5.179311e+000	5.189100e+000	0	0	0	0	0	0	0	990.104	99.3134	1	1.88507e-203	1	1	53.6079	5.17931	1	0	53.6079	46.1809	46.1809	1036.97	0.866	15.771	5.17931	0	998.155	0	0
DATA	110	2	25	tair|AT2G05790.1|ref|NM_126593|ta|TA35125_3702|ta|TA35126_3702	at|chr2:2200853-2200912	0		1519	CTTCGTTTGCTTTCAATAGTTATTACCAGAAGAAGGGTCGTGCCGGTGGGAGTTGTTACT	30	0	A_84_P18216	AT2G05790	AT2G05790.1	tair|glycosyl hydrolase family 17 protein [AT2G05790.1]	1020.5	250.648	0	1	3.616286e+004	3.616297e+003	0	0	66	3.143947e+004	30041.5	7.525524e+003	7.446358e+003	194	1.615979e+001	16	5.931407e+000	5.930400e+000	0	0	0	0	0	0	0	31385.8	3138.59	1	0	1	1	53.6896	5.93141	1	0	53.6896	57.5363	57.5363	31432.7	0.867901	16.1598	5.93141	0	31393.8	0	0
DATA	111	2	26	tc|NP188002	at|chr4:14445016-14444957	0		340	ATCTCTCGATCAAAATCGAATCGAAGCAAAGTTTCAATAGAGGGGAACGGAACTCACTCG	32	0	A_84_P840018	NP188002	NP188002	tc|GB|AL161574.2|CAB79690.1 hypothetical protein [NP188002]	1046	250.681	8.95369	0	8.953688e+000	8.913791e+000	0	1	64	5.350000e+001	54	1.168502e+001	1.204613e+001	203	1.610837e+001	15	5.569372e+000	5.930400e+000	0	0	0	0	0	0	0	-0.305554	7.75153	0	0.918517	1	0	53.8056	5.56937	1	0	53.8056	65	65	46.7543	0.869611	16.1084	5.56937	0	7.77841	1	0
DATA	112	2	27	tair|AT1G67400.1|ref|NM_105407|ug|AK175216|ta|TA50182_3702	at|chr1:25251839-25251780	0		838	GGGCAGCTTGAGAGAGAGCTGATGATGGATGATGTTTTCAGAATTGAGGATATGCCTTCT	34	0	A_84_P14198	AT1G67400	AT1G67400.1	tair|similar to phagocytosis and cell motility protein ELMO1-related [Arabidopsis thaliana] (TAIR:AT3G43400.1); similar to phagocytosis and cell motility protein ELMO1, putative, expressed [Oryza sativa (japonica cultivar-group)] (GB:ABA93689.2); contains	1071.16	250.531	0	1	2.765151e+003	2.766582e+002	3	0	62	2.462677e+003	2313.5	5.561369e+002	5.239138e+002	204	1.678922e+001	17	5.148981e+000	4.633125e+000	0	0	0	0	0	0	0	2408.72	240.997	1	4.34439e-257	1	1	53.9529	5.14898	1	0	53.9529	44.4243	44.4243	2455.93	0.871101	16.7892	5.14898	0	2416.89	0	0
DATA	113	2	28	tair|AT1G31420.1|ref|NM_102881|ta|TA37070_3702|ta|TA37069_3702	at|chr1:11253308-11253367	0		1916	AAGGGATATTGTTGATCCAAACTGTGAAGGAATGCAGATGGAGAGCCTTGACGCTCTACT	36	0	A_84_P21905	AT1G31420	AT1G31420.1	tair|leucine-rich repeat transmembrane protein kinase, putative [AT1G31420.1]	1096.5	251	0	1	1.573718e+004	1.573743e+003	1	2	59	1.378408e+004	13381	2.737600e+003	2.526350e+003	210	1.732381e+001	17	5.673737e+000	6.486375e+000	0	0	0	0	0	0	0	13730	1373.02	1	0	1	1	54.0764	5.67374	1	0	54.0764	54.1152	54.1152	13777.3	0.872457	17.3238	5.67374	0	13738.2	0	0
DATA	114	2	29	tair|AT4G27030.1|ref|NM_118837	at|chr4:13572859-13572918	0		932	ACCTAGGTCATGGAGTGAGCCAAACTCTGACTGGATAGAAGAAACCGAAATCTCCAACAA	38	0	A_84_P15740	AT4G27030	AT4G27030.1	tair|small conjugating protein ligase [AT4G27030.1]	1122.6	250.691	0	1	1.224303e+004	1.224335e+003	2	0	63	1.074933e+004	10539	2.106363e+003	2.040799e+003	208	1.762981e+001	17	5.480089e+000	5.930400e+000	0	0	0	0	0	0	0	10695.2	1069.55	1	0	1	1	54.0941	5.48009	1	0	54.0941	46.5243	46.5243	10742.6	0.873578	17.6298	5.48009	0	10703.4	0	0
DATA	115	2	30	tair|AT5G65580.1|ref|NM_125956|ta|TA49692_3702|ta|CNS0A6EN	at|chr5:26225026-26225085	0		146	TTTCATGAGCGTGATGGAAGTTGATGCTGATTCTTCTTCGACCAAGATGATGCCTCAGAC	40	0	A_84_P505320	AT5G65580	AT5G65580.1	tair|unknown protein [AT5G65580.1]	1147.5	251	0	1	6.672861e+001	1.109500e+001	2	1	59	1.125085e+002	110	2.485778e+001	2.372160e+001	208	1.674038e+001	16	5.708702e+000	5.189100e+000	0	0	0	0	0	0	0	58.3533	9.70244	1	8.95113e-042	1	1	54.1552	5.7087	1	0	54.1552	54.1152	54.1152	105.763	0.874487	16.7404	5.7087	0	66.5639	0	0
DATA	116	2	31	tair|AT3G61060.2|tair|AT3G61060.1|ref|NM_202741|ref|NM_115970	at|chr3:22615196-22615255	0		1016	GAATCAAATTCTCCATGACTCAAATCGATTGCACTCACACGAAAGGTGGGCTATGCATAG	42	0	A_84_P789365	ATPP2-A13	AT3G61060.2	tair|ATPP2-A13 [AT3G61060.2]	1173.2	250.5	0	1	5.104811e+003	5.105579e+002	1	0	65	4.521523e+003	4343	8.955567e+002	8.791818e+002	210	1.661429e+001	17	5.831673e+000	5.745075e+000	0	0	0	0	0	0	0	4467.4	446.807	1	2.25563e-294	1	1	54.125	5.83167	1	0	54.125	42.9674	42.9674	4514.78	0.875135	16.6143	5.83167	0	4475.55	0	0
DATA	117	2	32		 	1028	E1A	0		44	1	(+)E1A_r60_3	E1A_r60_3	E1A_r60_3		1198.72	250.679	8.89239	1	8.892392e+000	8.852768e+000	1	0	63	4.847619e+001	49	1.211086e+001	1.371405e+001	208	1.627885e+001	16	5.393603e+000	5.930400e+000	0	0	0	0	0	0	0	-5.60764	7.75153	0	0.0620769	1	0	54.0838	5.3936	1	0	54.0838	41.4593	41.4593	41.7305	0.875605	16.2788	5.3936	0	2.47471	1	0
DATA	118	2	33	tair|AT2G22960.1|ref|NM_127861|tc|NP455784|tc|NP456258	at|chr2:9777994-9778053	0		20	GTTGCTGCTTCTTCTTTTACTTGTTTTAAGACATCATGCTGAATCTGGCTCTATCGTCAA	46	0	A_84_P63574	AT2G22960	AT2G22960.1	tair|serine carboxypeptidase S10 family protein [AT2G22960.1]	1224.03	250.714	0	1	3.233009e+001	9.422525e+000	0	0	65	8.235385e+001	80	1.805152e+001	2.001510e+001	217	1.693088e+001	16	5.692735e+000	5.930400e+000	0	0	0	0	0	0	0	28.3156	8.25251	1	8.54429e-017	1	0	54.0383	5.69274	1	0	54.0383	45.4864	45.4864	75.6082	0.875828	16.9309	5.69274	0	36.3343	0	0
DATA	119	2	34	tair|AT5G40430.1|ref|NM_123407|ug|AF175986|ta|TA52846_3702	at|chr5:16193750-16193691	0		675	ATATCACCTTATATTCCGATGCCAAAAGAAAACTATACTCTGGAGGTTTGTGAATCACTG	48	0	A_84_P18744	MYB22	AT5G40430.1	tair|MYB22 (myb domain protein 22); DNA binding / transcription factor [AT5G40430.1]	1249.34	250.887	8.89013	1	8.890127e+000	8.850514e+000	0	0	65	4.921538e+001	50	1.088073e+001	1.037820e+001	202	1.728218e+001	17	5.503014e+000	5.930400e+000	0	0	0	0	0	0	0	-4.74772	7.75153	0	0.113551	1	0	53.9631	5.50301	1	0	53.9631	44.7812	44.7812	42.4697	0.875828	17.2822	5.50301	0	3.18425	1	0
DATA	120	2	35	tair|AT3G62000.1|ref|NM_116065|ug|AY070483|ta|TA47008_3702	at|chr3:22970751-22970605	0		721	GCATGGACGAGTTTCGGATCCTATGGTGAATGATGCGAAGACCATCAGCATTAGGAATTT	50	0	A_84_P22268	AT3G62000	AT3G62000.1	tair|O-methyltransferase family 3 protein [AT3G62000.1]	1274.67	250.75	0	1	3.085781e+003	3.087051e+002	1	0	63	2.755667e+003	2689	6.484727e+002	6.382593e+002	202	1.719307e+001	17	5.727420e+000	5.930400e+000	0	0	0	0	0	0	0	2701.79	270.291	1	5.10478e-264	1	1	53.8722	5.72742	1	0	53.8722	47.5395	47.5395	2748.92	0.875563	17.1931	5.72742	0	2709.64	0	0
DATA	121	2	36	tair|AT4G04730.1|ref|NM_116711|tc|TC304004	at|chr4:2402135-2402076	0		212	GATTACTTATGGAGTAAGGCAAGTTTTTGAGGTGGGAAAATCATCAAGAGGTGCTCAAGA	52	0	A_84_P17565	AT4G04730	AT4G04730.1	tair|similar to unknown protein [Arabidopsis thaliana] (TAIR:AT2G13500.1); similar to unknown protein [Arabidopsis thaliana] (TAIR:AT2G31590.1) [AT4G04730.1]	1300	251	8.89761	0	8.897611e+000	8.857965e+000	1	0	68	5.060294e+001	50.5	1.434036e+001	1.352873e+001	200	1.736500e+001	17	5.779167e+000	5.930400e+000	0	0	0	0	0	0	0	-3.17043	7.75153	0	0.289436	1	0	53.7734	5.77917	1	0	53.7734	65	65	43.8572	0.875091	17.365	5.77917	0	4.57599	1	0
DATA	122	2	37	tair|AT3G02555.1|ref|NM_111123|ta|TA44886_3702|ta|AV441237	at|chr3:539844-539785	0		770	TCTACCGTAATTAAGAGGTAAGGTCGAGACTTTATGTGTTAACTTCTTATTTCTGAAGTC	54	0	A_84_P553584	AT3G02555	AT3G02555.1	tair|similar to unknown protein [Arabidopsis thaliana] (TAIR:AT5G16110.1); similar to hypothetical protein [Cleome spinosa] (GB:ABD96883.1) [AT3G02555.1]	1325.6	250.586	0	1	2.735591e+003	2.737028e+002	0	0	64	2.445422e+003	2411.5	5.452371e+002	5.018601e+002	210	1.704286e+001	17	5.622330e+000	5.930400e+000	0	0	0	0	0	0	0	2391.75	239.301	1	1.16062e-256	1	1	53.6693	5.62233	1	0	53.6693	47.2035	47.2035	2438.68	0.874309	17.0429	5.62233	0	2399.42	0	0
DATA	123	2	38	ta|TA42621_3702	at|chr3:001047416-001047466	0		729	TTTGGTCTTCTTCTGTACCGAATATTTGCCCACTTGGGCTTTATAAAACATATTGGGCAT	56	0	A_84_P826646	TA42621_3702	TA42621_3702	Unknown	1350.96	250.896	0	1	1.798742e+002	2.005799e+001	0	0	67	2.106418e+002	200	4.928941e+001	5.448555e+001	212	1.656604e+001	16	5.551173e+000	6.671700e+000	0	0	0	0	0	0	0	157.094	17.5178	1	9.60182e-094	1	1	53.5474	5.55117	1	0	53.5474	46.8651	46.8651	203.896	0.873357	16.566	5.55117	0	164.655	0	0
DATA	124	2	39	tair|AT5G28830.1|ref|NM_122766|ta|TA45486_3702|tc|TC298348	at|chr5:10858273-10858332	0		859	TCTCAGTTGAATAACAAAGAGAATGCTTCTACAAAAGAGGAGTTTATGGATGCTCTAAAG	58	0	A_84_P607354	AT5G28830	AT5G28830.1	tair|calcium-binding EF hand family protein [AT5G28830.1]	1376.11	250.746	0	1	8.710798e+002	8.756025e+001	0	1	65	8.131231e+002	776	1.531487e+002	1.564143e+002	220	1.777273e+001	17	6.177229e+000	6.671700e+000	0	0	0	0	0	0	0	759.696	76.3641	1	1.73644e-187	1	1	53.4266	6.17723	1	0	53.4266	45.1352	45.1352	806.377	0.872132	17.7727	6.17723	0	767.169	0	0
DATA	125	2	40	tair|AT5G06580.1|ref|NM_120741|ta|TA45806_3702|tc|TC287648	at|chr5:2011564-2011505	0		1692	AAGAGAATCAAGAAAACGTTGGACCCAAACGATATCATGAACCCGGGAAAGTTAATTCCT	60	0	A_84_P18667	AT5G06580	AT5G06580.1	tair|FAD linked oxidase family protein [AT5G06580.1]	1401.73	250.643	0	1	4.400489e+003	4.401390e+002	0	0	64	3.884578e+003	3757	9.057118e+002	9.724003e+002	215	1.847907e+001	18	5.801086e+000	5.930400e+000	0	0	0	0	0	0	0	3831.27	383.206	1	4.22186e-285	1	1	53.3049	5.80109	1	0	53.3049	46.8651	46.8651	3877.83	0.870647	18.4791	5.80109	0	3838.67	0	0
DATA	126	2	41	tair|AT5G65410.1|ref|NM_125939|ta|TA43005_3702|ta|DR355532	at|chr5:26154120-26154179	0		800	TTAAGGTTTGGTTACATAACAACAAACACACTCTTGGTAAGTCGCCTTCACCACTTCATC	62	0	A_84_P290774	ATHB25/ZFHD2	AT5G65410.1	tair|ATHB25/ZFHD2 (ZINC FINGER HOMEODOMAIN 2); transcription factor [AT5G65410.1]	1427.31	251.014	0	1	6.962831e+003	6.963403e+002	0	0	65	6.103677e+003	5865	1.341030e+003	1.472963e+003	209	1.682775e+001	16	5.388645e+000	5.189100e+000	0	0	0	0	0	0	0	6050.48	605.098	1	1.10383e-312	1	1	53.1949	5.38865	1	0	53.1949	47.2035	47.2035	6096.93	0.868969	16.8278	5.38865	0	6057.81	0	0
DATA	127	2	42	tair|AT3G12340.1|ref|NM_112068|ug|EF183406|tc|NP396415	at|chr3:3926289-3926230	0		957	GAAGTTGAAAGACACCGGGAACTTGTTTGATTCAAACTTGGGAGAAGATCCACTAAGATT	64	0	A_84_P508409	AT3G12340	AT3G12340.1	tair|FK506 binding / peptidyl-prolyl cis-trans isomerase [AT3G12340.1]	1452.37	250.986	0	1	2.368783e+003	2.370469e+002	0	0	65	2.107000e+003	1997	5.133308e+002	5.300295e+002	211	1.704739e+001	17	6.178120e+000	6.671700e+000	0	0	0	0	0	0	0	2053.88	205.534	1	1.80366e-247	1	1	53.1249	6.17812	1	0	53.1249	47.2035	47.2035	2100.25	0.867059	17.0474	6.17812	0	2061.19	0	0
DATA	128	2	43	tair|AT1G62500.1|ref|NM_104929|ta|TA26357_3702|ta|DR252567	at|chr1:23135854-23135913	0		144	GAGAGTTTTGGCTTCCTTCTTTGTTTTCTTAATCTTCACGGTCATCACATTGCCTCCCAC	66	0	A_84_P850575	AT1G62500	AT1G62500.1	tair|protease inhibitor/seed storage/lipid transfer protein (LTP) family protein [AT1G62500.1]	1478.17	250.652	0	1	7.496091e+001	1.168448e+001	1	0	64	1.178906e+002	116	2.346704e+001	2.316562e+001	227	1.700441e+001	17	5.355915e+000	5.559750e+000	0	0	0	0	0	0	0	64.8288	10.1051	1	1.42321e-046	1	1	53.0619	5.35591	1	0	53.0619	45.4864	45.4864	111.145	0.864834	17.0044	5.35591	0	72.1475	0	0
DATA	129	2	44	tair|AT5G41765.1|ref|NM_148069	at|chr5:16733863-16733804	0		375	TTACTTAAGATAGAACAAGCCAATTTCACATCACATCCCCAAATAAGTTTCAACAACTCG	68	0	A_84_P541585	AT5G41765	AT5G41765.1	tair|similar to unknown protein [Arabidopsis thaliana] (TAIR:AT4G00232.1); contains InterPro domain Protein of unknown function DUF573 (InterPro:IPR007592) [AT5G41765.1]	1503.52	251	9.02761	1	9.027613e+000	8.987387e+000	1	0	61	5.057377e+001	51	1.410137e+001	1.704990e+001	205	1.680488e+001	17	6.078004e+000	6.671700e+000	0	0	0	0	0	0	0	-2.35976	7.75153	0	0.429998	1	0	52.9335	6.078	1	0	52.9335	42.2201	42.2201	43.8281	0.86249	16.8049	6.078	0	4.89903	1	0
DATA	130	2	45	tair|AT1G73490.1|ref|NM_106008|ug|BT002025|ta|TA36520_3702	at|chr1:27637385-27637326	0		703	TTATAGGCCATGGCTTGTTTTAAAAGCCATGTCAGATGCCTGCTTTGAATATCACCAGAG	70	0	A_84_P786741	AT1G73490	AT1G73490.1	tair|RNA recognition motif (RRM)-containing protein [AT1G73490.1]	1528.71	251.132	0	1	8.252789e+003	8.253281e+002	0	1	65	7.149677e+003	7037	1.066041e+003	1.174219e+003	204	1.685294e+001	17	5.357922e+000	5.189100e+000	0	0	0	0	0	0	0	7096.81	709.724	1	2.61855e-322	1	1	52.8624	5.35792	1	0	52.8624	45.835	45.835	7142.93	0.859929	16.8529	5.35792	0	7104.08	0	0
DATA	131	2	46	tair|AT3G31475.1	at|chr3:12823913-12823972	0		803	AGATCTTTAAAACCTTCAATGGATAGCGTCTCCGCCATGGATCTTTGAAACTCGATCACA	72	0	A_84_P759401	AT3G31475	AT3G31475.1	tair|transposable element gene [AT3G31475.1]	1554	251.455	9.08361	0	9.083607e+000	9.068301e+000	2	0	60	5.856667e+001	58.5	1.317852e+001	1.186080e+001	189	1.651852e+001	16	4.680872e+000	3.706500e+000	0	0	0	0	0	0	0	5.78742	7.7731	0	0.0542571	1	0	52.7793	4.68087	1	0	52.7793	65	65	51.821	0.857173	16.5185	4.68087	0	13.0555	1	0
DATA	132	2	47	tair|AT1G74410.1|ref|NM_106101|ta|TA34955_3702|ta|AA395606	at|chr1:27971281-27971340	0		782	TTGATAAATGGCTCATCAGACACGGGTCATGCCCCATTTGCAGACAGGCAGTTAAAGATT	74	0	A_84_P12433	AT1G74410	AT1G74410.1	tair|zinc finger (C3HC4-type RING finger) family protein [AT1G74410.1]	1579.23	250.727	0	1	3.704562e+003	3.705673e+002	0	0	64	3.216875e+003	3075.5	6.067233e+002	6.458576e+002	228	1.640789e+001	16	5.280279e+000	5.374425e+000	0	0	0	0	0	0	0	3164.18	316.513	1	1.4885e-273	1	1	52.6966	5.28028	1	0	52.6966	45.4864	45.4864	3210.13	0.85413	16.4079	5.28028	0	3171.47	0	0
DATA	133	2	48	tair|AT5G45680.1|ref|NM_123935|ta|TA38394_3702|tc|NP506822	at|chr5:18548745-18549147	0		462	ATCAAGGAATCCTTGGCTCTGATGGAATTCCTCCTATGCTTACTGGTGGGAAACGAACAT	76	0	A_84_P23492	AT5G45680	AT5G45680.1	tair|FK506-binding protein 1 (FKBP13) [AT5G45680.1]	1604.58	250.875	0	1	1.600570e+004	1.600596e+003	0	2	61	1.367298e+004	13081	2.397873e+003	2.747258e+003	214	1.640187e+001	16	5.140943e+000	5.745075e+000	0	0	0	0	0	0	0	13620.4	1362.06	1	0	1	1	52.5928	5.14094	1	0	52.5928	44.7812	44.7812	13666.2	0.850971	16.4019	5.14094	0	13627.7	0	0
DATA	134	2	49	tair|AT1G73360.1|ref|NM_105996|ta|TA47159_3702|tc|TC281723	at|chr1:27582472-27582413	0		2951	TCCTTCTTTTGCCTTCAATGCCAGAGAGAGAGAAGAGAAGCTCATTAACTCCAATTGTTC	78	0	A_84_P226439	HDG11	AT1G73360.1	tair|HDG11 (HOMEODOMAIN GLABROUS11); DNA binding / transcription factor [AT1G73360.1]	1629.77	250.785	0	1	5.816647e+002	5.888095e+001	0	0	64	5.455469e+002	511.5	1.332789e+002	1.467774e+002	225	1.674222e+001	16	5.706766e+000	5.930400e+000	0	0	0	0	0	0	0	493.04	49.9096	1	1.77898e-161	1	1	52.5069	5.70677	1	0	52.5069	45.1352	45.1352	538.801	0.847636	16.7422	5.70677	0	500.359	0	0
DATA	135	2	50		 	0		0		80	1	ETG02_36680	ETG02_36680	ETG02_36680		1655.5	251.5	9.22386	0	9.223860e+000	9.182759e+000	0	0	68	5.229412e+001	50.5	1.344759e+001	1.501132e+001	210	1.677619e+001	16	5.785844e+000	6.671700e+000	0	0	0	0	0	0	0	-0.105071	7.75153	0	0.971937	1	0	52.3992	5.78584	1	0	52.3992	65	65	45.5484	0.844139	16.7762	5.78584	0	7.22081	1	0
DATA	136	2	51	tair|AT5G17920.2|tair|AT5G17920.1|ref|NM_001085130|ref|NM_121798	at|chr5:5939008-5939069	0		2218	AAGAATACCATCTTCTGAGAAATCCCAGACAGGTCAACAAGATGCTTGCTGTCCTAGAGC	82	0	A_84_P806626	ATCIMS	AT5G17920.2	tair|ATCIMS (COBALAMIN-INDEPENDENT METHIONINE SYNTHASE) [AT5G17920.2]	1680.89	251.5	0	1	8.008028e+004	8.008033e+003	0	3	61	6.735739e+004	81817	8.411295e+003	-1.076738e+004	200	1.666500e+001	16	5.175588e+000	5.189100e+000	0	0	0	0	0	0	0	67305	6730.51	1	0	1	1	52.3773	5.17559	1	0	52.3773	56.9804	56.9804	67350.6	0.840469	16.665	5.17559	0	67312.5	0	0
DATA	137	2	52	tair|AT3G20170.1|ref|NM_112908|ta|TA50016_3702|tc|TC299465	at|chr3:7043187-7043246	0		1454	CTTGCCCATGACCATGATCTTCCATGATCTGAAGGGCAAATTAAGCTTCCCATCTGTTTT	84	0	A_84_P597258	AT3G20170	AT3G20170.1	tair|armadillo/beta-catenin repeat family protein [AT3G20170.1]	1706.23	250.641	0	1	2.996656e+003	2.998088e+002	0	0	65	2.559154e+003	2487	3.588065e+002	4.151280e+002	227	1.709251e+001	17	5.935143e+000	5.930400e+000	0	0	0	0	0	0	0	2506.97	250.817	1	1.67918e-259	1	1	52.1837	5.93514	1	0	52.1837	44.7812	44.7812	2552.41	0.836589	17.0925	5.93514	0	2514.36	0	0
DATA	138	2	53	tair|AT5G44200.1|tair|AT5G44200.2|ref|NM_123787|ref|NM_001085236	at|chr5:17819053-17819041	0		460	GCAGTCAAGTATATAAGTGGGGACTATTCTCGATGACCGGCCTATTTCGTGTGGATTTTG	86	0	A_84_P824378	CBP20	AT5G44200.1	tair|CBP20 (CAP-BINDING PROTEIN 20); RNA binding [AT5G44200.1]	1731.6	251.151	0	1	3.688302e+003	3.689476e+002	1	0	64	3.123344e+003	2904.5	7.259167e+002	7.466744e+002	214	1.614019e+001	16	5.351405e+000	5.930400e+000	0	0	0	0	0	0	0	3071.28	307.226	1	9.36249e-272	1	1	52.0635	5.3514	1	0	52.0635	48.5334	48.5334	3116.6	0.832708	16.1402	5.3514	0	3078.69	0	0
DATA	139	2	54	tair|AT1G78670.1|ref|NM_106514|ta|TA33496_3702|ta|AI099918	at|chr1:29598003-29598062	0		1070	TTCTGAGAAAGTGCTGAGCAATCTCATCTACAACTACAAGCCTACGTACTCCGGATACAA	88	0	A_84_P14236	ATGGH3	AT1G78670.1	tair|ATGGH3 (GAMMA-GLUTAMYL HYDROLASE 3); gamma-glutamyl hydrolase [AT1G78670.1]	1757.3	251.493	0	1	1.686386e+004	1.686412e+003	0	0	65	1.402618e+004	13730	2.437947e+003	2.646441e+003	203	1.658621e+001	17	5.349767e+000	5.189100e+000	0	0	0	0	0	0	0	13974.2	1397.44	1	0	1	1	51.9762	5.34977	1	0	51.9762	46.8651	46.8651	14019.4	0.828648	16.5862	5.34977	0	13981.7	0	0
DATA	140	2	55	tair|AT4G38215.1|ref|NR_023059	at|chr4:17923850-17923909	0		524	TCACAGGTGGCAGACAAAAGTGATGCGTTTGAGAGAGTTTTGGGGGTTCCTTTTGATCAT	90	0	A_84_P726318	AT4G38215	AT4G38215.1	tair|other RNA [AT4G38215.1]	1782.44	251.307	0	1	2.511041e+002	2.681255e+001	1	0	64	2.588750e+002	263.5	5.162948e+001	4.929645e+001	214	1.688785e+001	16.5	5.517071e+000	5.189100e+000	0	0	0	0	0	0	0	207.044	22.1079	1	8.47873e-110	1	1	51.8305	5.51707	1	0	51.8305	49.1849	49.1849	252.129	0.824536	16.8879	5.51707	0	214.537	0	0
DATA	141	2	56		 	1028	E1A	0		92	1	(+)E1A_r60_a97	E1A_r60_a97	E1A_r60_a97		1808	251.545	9.49175	1	9.491754e+000	9.449460e+000	1	0	61	4.842623e+001	48	1.372402e+001	1.408470e+001	215	1.667907e+001	16	5.609095e+000	5.189100e+000	0	0	0	0	0	0	0	-3.24641	7.75153	0	0.278081	1	0	51.6726	5.60909	1	0	51.6726	55.8519	55.8519	41.6805	0.820314	16.6791	5.60909	0	4.25812	1	0
DATA	142	2	57	tair|AT3G28915.1	unmapped	0		4996	TGGGGCATTTATTGTACCAGCCTCTATACCAACTTTCTCACCGGTTCAATCTTAATTGAA	94	0	A_84_P760033	AT3G28915	AT3G28915.1	tair|transposable element gene [AT3G28915.1]	1833.99	251.432	9.54281	1	9.542811e+000	9.501393e+000	0	0	64	5.268750e+001	52.5	1.472378e+001	1.612328e+001	204	1.680882e+001	16	5.777289e+000	5.374425e+000	0	0	0	0	0	0	0	1.18141	7.75243	0	0.692517	1	0	51.5061	5.77729	1	0	51.5061	48.5334	48.5334	45.9418	0.815925	16.8088	5.77729	0	8.70471	1	0
DATA	143	2	58	tair|AT4G38230.1|ref|NM_119985|tc|TC285428	at|chr4:17929058-17928999	0		1498	AAGGCATTGTTGGAAGAACAATGAGGAAAAGCATAAACATGAGCATCAGGAACAATGCCG	96	0	A_84_P17677	CPK26	AT4G38230.1	tair|CPK26 (calcium-dependent protein kinase 26); calmodulin-dependent protein kinase/ kinase [AT4G38230.1]	1859.01	251.313	0	1	3.854724e+002	3.971269e+001	1	1	63	3.641905e+002	365	7.197106e+001	6.782895e+001	217	1.740553e+001	17	5.639770e+000	5.930400e+000	0	0	0	0	0	0	0	312.87	32.2329	1	3.02905e-134	1	1	51.3208	5.63977	1	0	51.3208	45.835	45.835	357.445	0.811653	17.4055	5.63977	0	320.394	0	0
DATA	144	2	59	tair|AT4G13965.1|ref|NM_148317	at|chr4:8066768-8066709	0		815	ATCTCTAACTTCAGTCAAACGTCTGTTCTTAGAATTCTCACCCTTGATGGTAGATTTTCT	98	0	A_84_P107672	AT4G13965	AT4G13965.1	tair|F-box family protein [AT4G13965.1]	1884.42	251.573	9.64452	0	9.644524e+000	9.601549e+000	1	0	63	4.638095e+001	44	1.331677e+001	1.334340e+001	202	1.622772e+001	16	5.478826e+000	5.189100e+000	0	0	0	0	0	0	0	-4.73006	7.75153	0	0.114887	1	0	51.111	5.47883	1	0	51.111	65	65	39.6353	0.807321	16.2277	5.47883	0	2.77793	1	0
DATA	145	2	60	tair|AT2G41460.1|tair|AT2G41460.2|ref|NM_001125028|ref|NM_129709	at|chr2:17294987-17295046	0		1079	TAGATATGGTACTGGTCTATCTGGTCATGACACGGAAGGGCGTATTGTAACTGCTGAATT	100	0	A_84_P755315	ARP	AT2G41460.1	tair|ARP (apurinic endonuclease-redox protein) [AT2G41460.1]	1909.44	251.118	0	1	2.029398e+003	2.031693e+002	2	0	61	1.680475e+003	1601	3.523094e+002	3.706500e+002	211	1.716114e+001	17	5.592734e+000	5.930400e+000	0	0	0	0	0	0	0	1629.57	163.141	1	1.66173e-233	1	1	50.9035	5.59273	1	0	50.9035	47.2035	47.2035	1673.73	0.802983	17.1611	5.59273	0	1637.08	0	0
DATA	146	2	61	tair|AT4G22513.1|ref|NM_001084959|ug|EF182870	at|chr4:11855258-11855317	0		438	AGGATCACTTAAATAAGCAAACACGTTCCGTAGTATCGGTTCATGGTGCAACTATGTGGT	102	0	A_84_P764933	AT4G22513	AT4G22513.1	tair|Encodes a Protease inhibitor/seed storage/LTP family protein [AT4G22513.1]	1934.93	251.353	0	1	2.084400e+004	2.084423e+003	0	0	65	1.669740e+004	16085	3.302951e+003	3.541190e+003	212	1.710377e+001	17	5.082130e+000	5.189100e+000	0	0	0	0	0	0	0	16646.7	1664.69	1	0	1	1	50.7297	5.08213	1	0	50.7297	46.1809	46.1809	16690.7	0.798631	17.1038	5.08213	0	16654.2	0	0
DATA	147	2	62	tair|AT3G05780.1|ref|NM_111452|tc|NP502574	at|chr3:1715112-1715053	0		2609	GAAGACTATAGCTGCAAGACGGAGTCAGATCAAGACAATAATATTCCCGGAAGCAAATCG	104	0	A_84_P21162	AT3G05780	AT3G05780.1	tair|Lon protease, putative [AT3G05780.1]	1960.53	251.429	0	1	3.743385e+001	1.045258e+001	1	0	64	8.028125e+001	80.5	1.988177e+001	1.853250e+001	216	1.690741e+001	17	5.234122e+000	5.189100e+000	0	0	0	0	0	0	0	29.7327	8.3022	1	5.30536e-018	1	0	50.5486	5.23412	1	0	50.5486	47.5395	47.5395	73.5356	0.794273	16.9074	5.23412	0	37.3172	0	0
DATA	148	2	63	tair|AT3G46150.1|ref|NM_114484|tc|NP214035	at|chr3:16960631-16960572	0		313	TGTTGCTTCCTCTTTCATTTGCTCAAGTTTATGAAGGTTTTATTTCTTTCTACGAGGAAG	106	0	A_84_P595520	AT3G46150	AT3G46150.1	tair|unknown protein [AT3G46150.1]	1985.69	251.338	0	1	1.732429e+002	1.990986e+001	0	0	66	1.872273e+002	178	3.723803e+001	4.447800e+001	208	1.593750e+001	16	5.035232e+000	5.189100e+000	0	0	0	0	0	0	0	136.865	15.7292	1	7.13939e-086	1	1	50.3618	5.03523	1	0	50.3618	48.5334	48.5334	180.482	0.790021	15.9375	5.03523	0	144.491	0	0
DATA	149	2	64	tair|AT1G78370.1|ref|NM_106484|ta|TA31945_3702|ta|AV819763	at|chr1:29489411-29489352	0		649	GTGCATGGAGAAAGAGAGTGTGTCTAAGTCTCTCCCTGACTCTGAGAAGATTGTTGCATA	108	0	A_84_P11530	ATGSTU20	AT1G78370.1	tair|ATGSTU20 (Arabidopsis thaliana Glutathione S-transferase (class tau) 20); glutathione transferase [AT1G78370.1]	2011.42	251.573	0	1	1.115526e+005	1.115527e+004	0	1	63	8.770414e+004	87265	1.317062e+004	1.329522e+004	210	1.736190e+001	17	5.946530e+000	5.930400e+000	0	0	0	0	0	0	0	87654	8765.4	1	0	1	1	50.1587	5.94653	1	0	50.1587	57.5363	57.5363	87697.4	0.785763	17.3619	5.94653	0	87661.6	0	0
DATA	150	2	65	tair|AT1G19130.1|ref|NM_101771|ug|CF653020|ta|TA39543_3702	at|chr1:6609609-6609550	0		499	CGAAACGCTCTGATCTCTTATCAAGGTTTCCGCAACACGAGTCACTCATCACAATGCTAT	110	0	A_84_P16067	AT1G19130	AT1G19130.1	tair|similar to unknown [Populus trichocarpa] (GB:ABK94529.1); contains InterPro domain Protein of unknown function DUF985 (InterPro:IPR009327); contains InterPro domain RmlC-like jelly roll fold (InterPro:IPR014710) [AT1G19130.1]	2036.63	251.37	0	1	1.064953e+004	1.064999e+003	1	0	63	8.374079e+003	8220	1.581301e+003	1.587123e+003	219	1.803653e+001	18	6.707420e+000	6.671700e+000	0	0	0	0	0	0	0	8324.12	832.449	1	0	1	1	49.9551	6.70742	1	0	49.9551	48.2044	48.2044	8367.33	0.781642	18.0365	6.70742	0	8331.83	0	0
DATA	151	2	66	tair|AT1G58025.1|ref|NM_104585|ug|AK226822|ta|TA52828_3702	at|chr1:21462320-21462261	0		1397	TGTGAATAGTGCTGCAGAGAAATTGGTTGTTTTAGCTTCCCTTGAAGGTCCAAAATCGAC	112	0	A_84_P788002	AT1G58025	AT1G58025.1	tair|DNA binding [AT1G58025.1]	2062.25	251.644	0	1	5.679983e+003	5.680858e+002	1	0	63	4.466476e+003	4289	8.353432e+002	9.106871e+002	187	1.689305e+001	17	5.359075e+000	4.818450e+000	0	0	0	0	0	0	0	4416.73	441.741	1	1.10088e-293	1	1	49.7416	5.35907	1	0	49.7416	48.5334	48.5334	4459.73	0.777596	16.893	5.35907	0	4424.48	0	0
DATA	152	2	67	tair|AT4G03837.1	unmapped	0		1	AATCCTGGACTCATCGTTGAGGCTTTGACTCAGGCCCATTTAAAGAATGATGACGGATCT	114	0	A_84_P762930	AT4G03837	AT4G03837.1	tair|transposable element gene [AT4G03837.1]	2087.64	251.826	10.0636	1	1.006357e+001	1.001873e+001	1	1	63	4.839683e+001	48	9.682941e+000	8.524950e+000	206	1.709709e+001	17	5.559461e+000	5.930400e+000	0	0	0	0	0	0	0	-1.13107	7.75153	0	0.704985	1	0	49.5279	5.55946	1	0	49.5279	46.8651	46.8651	41.6511	0.773704	17.0971	5.55946	0	6.6567	1	0
DATA	153	2	68	tair|AT2G17800.2|tair|AT2G17800.1|ref|NM_001084441|ref|NM_127334	at|chr2:7746950-7747010	0		6	TCGGAGAAAGTTGATGGAGGAGATGTTCGTTTTGTGAACGCTTCAATGGCATAAATTTCC	116	0	A_84_P820441	ARAC1/ATGP2/ATRAC1/AtROP3/RAC1/ROP3	AT2G17800.2	tair|ARAC1/ATGP2/ATRAC1/AtROP3/RAC1/ROP3 (Rho-related protein from plants 3) [AT2G17800.2]	2113	251.797	0	1	2.551261e+002	2.742718e+001	1	0	64	2.457344e+002	246	4.406065e+001	4.281007e+001	201	1.723881e+001	17	5.530162e+000	5.189100e+000	0	0	0	0	0	0	0	196.433	21.1174	1	1.02632e-106	1	1	49.3012	5.53016	1	0	49.3012	46.8651	46.8651	238.989	0.769946	17.2388	5.53016	0	204.264	0	0
DATA	154	2	69	tair|AT1G30440.1|ref|NM_102780|ta|AV561282|tc|TC298738	at|chr1:10762105-10762164	0		1921	AGATAGAGAAGCTAAAGGATGTTAAAGAGCGTCGTGGGAAGCATAAGAAAGCTTCGAGCA	118	0	A_84_P20523	AT1G30440	AT1G30440.1	tair|phototropic-responsive NPH3 family protein [AT1G30440.1]	2138.13	251.949	0	1	1.423188e+004	1.423224e+003	0	0	66	1.095636e+004	10443.5	2.127400e+003	2.455000e+003	194	1.612371e+001	16	5.279264e+000	4.447800e+000	0	0	0	0	0	0	0	10907.3	1090.76	1	0	1	1	49.0711	5.27926	1	0	49.0711	49.1849	49.1849	10949.6	0.766399	16.1237	5.27926	0	10915.2	0	0
DATA	155	2	70	tair|AT5G47229.1|ref|NM_001125915	at|chr5:19197024-19196965	0		52	AGCCGTTGGATCGAATGACCGACTCATCTATAGTCGACATTGTGATTGTTTTCGTTTTGT	120	0	A_84_P769060	AT5G47229	AT5G47229.1	tair|unknown protein [AT5G47229.1]	2163.5	252	0	1	1.653371e+001	1.029298e+001	1	0	61	6.145902e+001	59	1.744092e+001	1.556730e+001	207	1.725121e+001	17	5.641790e+000	5.930400e+000	0	0	0	0	0	0	0	12.6152	7.85351	1	4.1936e-005	1	0	48.8439	5.64179	1	0	48.8439	54.1152	54.1152	54.7133	0.762996	17.2512	5.64179	0	20.5483	1	0
DATA	156	2	71	tair|AT5G51030.1|ref|NM_124482|ug|BX830624|ta|TA52707_3702	at|chr5:20765271-20765212	0		915	ACCAGAGGGAGAGAAGATATATGCAAACTGTTTTTGTCCCGGTTGGGTGAAAACCGCAAT	122	0	A_84_P12164	AT5G51030	AT5G51030.1	tair|short-chain dehydrogenase/reductase (SDR) family protein [AT5G51030.1]	2189	252	0	1	2.456645e+002	2.660069e+001	0	0	69	2.352754e+002	234	4.892127e+001	5.040840e+001	201	1.670149e+001	17	5.228809e+000	5.189100e+000	0	0	0	0	0	0	0	186.652	20.2108	1	9.87841e-104	1	1	48.6231	5.22881	1	0	48.6231	54.9904	54.9904	228.53	0.759785	16.7015	5.22881	0	194.661	0	0
DATA	157	2	72	tair|AT1G23380.1|tair|AT1G23380.2|ref|NM_180620|ref|NM_102187	at|chr1:8301743-8301684	0		652	CGTTTGACGAGGCAACGTGTTTCTTGAACAAGATTGAGATGCAGCTACGGAACCTATGTA	124	0	A_84_P22490	KNAT6	AT1G23380.1	tair|KNAT6 (Knotted-like Arabidopsis thaliana 6); DNA binding / transcription factor [AT1G23380.1]	2214.22	251.75	0	1	1.372793e+003	1.376609e+002	0	0	64	1.087375e+003	1061	1.772653e+002	1.812479e+002	209	1.685167e+001	16	5.391590e+000	5.189100e+000	0	0	0	0	0	0	0	1038.97	104.185	1	2.349e-206	1	1	48.4095	5.39159	1	0	48.4095	45.1352	45.1352	1080.63	0.756826	16.8517	5.39159	0	1047.06	0	0
DATA	158	2	73	ug|DQ108794|tc|TC301921	at|chr1:12429220-12429161	0		448	GTCTACGTTTCCCGGATTCCGGGTCATCTCCGATGTAATTTTCTGAATCGATTTCGTATT	126	0	A_84_P804189	DQ108794	DQ108794	ug|Arabidopsis thaliana clone 252351 mRNA sequence [DQ108794]	2239.86	251.921	0	1	1.507063e+001	1.038905e+001	0	0	66	5.956061e+001	57.5	1.450213e+001	1.556730e+001	205	1.715610e+001	17	5.623395e+000	5.930400e+000	0	0	0	0	0	0	0	11.3648	7.8344	1	0.000206464	1	0	48.1958	5.6234	1	0	48.1958	45.4864	45.4864	52.8149	0.754101	17.1561	5.6234	0	19.5621	1	0
DATA	159	2	74	tair|AT1G60920.1|ref|NM_104772|ug|DR749756|ta|TA53282_3702	at|chr1:22433439-22433380	0		493	AACTCGAAGGTGAAACTTCCGCTTCTGCAAGTTTGTTAAAGAACGTAGTGGATAATCTAC	128	0	A_84_P14302	AGL55	AT1G60920.1	tair|AGL55 (AGAMOUS-LIKE 55); DNA binding / transcription factor [AT1G60920.1]	2265.47	251.9	0	1	4.166592e+001	1.112254e+001	0	0	63	7.931746e+001	78	2.111858e+001	2.260965e+001	212	1.708491e+001	17	4.938710e+000	5.189100e+000	0	0	0	0	0	0	0	31.3183	8.3603	1	2.3134e-019	1	0	47.9991	4.93871	1	0	47.9991	47.8731	47.8731	72.5718	0.751653	17.0849	4.93871	0	39.6415	0	0
DATA	160	2	75		 	66	Structural	0		1	1	DarkCorner	DarkCorner	DarkCorner		2290.5	252	0	1	1.751140e+001	1.048856e+001	4	0	58	6.093103e+001	60	1.600423e+001	1.760587e+001	199	1.692462e+001	17	6.082708e+000	6.671700e+000	0	0	0	0	1	0	0	13.126	7.86188	1	2.11655e-005	1	0	47.8051	6.08271	1	0	47.8051	54.1152	54.1152	54.1853	0.749566	16.9246	6.08271	0	21.5768	0	0
DATA	161	2	76		 	66	Structural	0		1	1	DarkCorner	DarkCorner	DarkCorner		2315.69	252.067	0	1	2.377943e+001	1.063520e+001	3	0	62	6.540323e+001	65	1.722604e+001	1.686457e+001	206	1.683495e+001	17	5.514676e+000	5.930400e+000	0	0	0	0	1	0	0	17.782	7.95287	1	1.9308e-008	1	0	47.6213	5.51468	1	0	47.6213	36.9964	36.9964	58.6575	0.747787	16.835	5.51468	0	26.3813	0	0
DATA	162	2	77		 	66	Structural	0		1	1	DarkCorner	DarkCorner	DarkCorner		2341.5	252.352	0	1	2.669140e+001	1.072359e+001	3	0	63	6.734921e+001	66	1.900353e+001	2.001510e+001	195	1.610769e+001	16	5.254717e+000	5.930400e+000	0	0	0	0	1	0	0	19.9208	8.00341	1	5.25316e-010	1	0	47.4284	5.25472	1	0	47.4284	57.5363	57.5363	60.6035	0.746337	16.1077	5.25472	0	28.6735	0	0
DATA	163	2	78		 	66	Structural	0		1	1	DarkCorner	DarkCorner	DarkCorner		2366.84	251.588	0	1	2.517726e+001	1.070161e+001	1	0	63	6.601587e+001	65	1.802820e+001	2.223900e+001	215	1.680465e+001	16	5.841279e+000	5.189100e+000	0	0	0	0	1	0	0	18.7634	7.97539	1	3.79073e-009	1	0	47.2525	5.84128	1	0	47.2525	46.5243	46.5243	59.2702	0.745252	16.8047	5.84128	0	27.7015	0	0
DATA	164	2	79		 	66	Structural	0		1	1	DarkCorner	DarkCorner	DarkCorner		2392.42	252.427	0	1	3.441146e+001	1.096380e+001	5	0	59	7.271186e+001	77	1.802207e+001	1.742055e+001	197	1.694924e+001	16	5.428333e+000	5.930400e+000	0	0	0	0	1	0	0	25.6241	8.16408	1	1.54661e-014	1	0	47.0877	5.42833	1	0	47.0877	57.5363	57.5363	65.9662	0.744639	16.9492	5.42833	0	34.7501	0	0
DATA	165	2	80		 	66	Structural	0		1	1	DarkCorner	DarkCorner	DarkCorner		2417.79	251.879	0	1	3.794485e+001	1.108267e+001	2	0	64	7.517188e+001	74	1.902009e+001	1.853250e+001	222	1.699099e+001	17	5.928679e+000	5.930400e+000	0	0	0	0	1	0	0	28.2469	8.25015	1	9.7711e-017	1	0	46.925	5.92868	1	0	46.925	43.3362	43.3362	68.4262	0.744419	16.991	5.92868	0	37.5858	0	0
DATA	166	2	81		 	66	Structural	0		1	1	DarkCorner	DarkCorner	DarkCorner		2443	252.455	0	1	2.426934e+001	1.068802e+001	0	0	62	6.483871e+001	60	2.159553e+001	2.186835e+001	190	1.707895e+001	17	6.196865e+000	5.930400e+000	0	0	0	0	1	0	0	18.0735	7.95944	1	1.19616e-008	1	0	46.7652	6.19687	1	0	46.7652	55.8519	55.8519	58.093	0.744707	17.0789	6.19687	0	27.6196	0	0
DATA	167	2	82		 	66	Structural	0		1	1	DarkCorner	DarkCorner	DarkCorner		2468.42	251.844	10.4448	1	1.044482e+001	1.039828e+001	4	0	60	3.960000e+001	40	1.102878e+001	7.783650e+000	213	1.654460e+001	16	5.658866e+000	6.671700e+000	0	0	0	0	0	0	0	-7.016	7.75153	0	0.0200095	1	0	46.616	5.65887	1	0	46.616	44.7812	44.7812	32.8543	0.745462	16.5446	5.65887	0	2.7744	0	0
DATA	168	2	83		 	66	Structural	0		1	1	DarkCorner	DarkCorner	DarkCorner		2493.58	252.427	10.4264	1	1.042645e+001	1.037999e+001	2	0	62	4.156452e+001	41	1.269777e+001	1.445535e+001	206	1.756311e+001	17	6.244092e+000	6.671700e+000	0	0	0	0	0	0	0	-4.907	7.75153	0	0.102045	1	0	46.4715	6.24409	1	0	46.4715	57.5363	57.5363	34.8188	0.746776	17.5631	6.24409	0	5.12131	0	0
DATA	169	2	84		 	66	Structural	0		1	1	DarkCorner	DarkCorner	DarkCorner		2519.6	251.882	10.3996	1	1.039965e+001	1.035331e+001	0	2	62	4.224194e+001	40	9.698209e+000	9.451575e+000	214	1.711215e+001	17	5.588935e+000	5.930400e+000	0	0	0	0	0	0	0	-4.1296	7.75153	0	0.168229	1	0	46.3715	5.58893	1	0	46.3715	46.5243	46.5243	35.4962	0.748701	17.1121	5.58893	0	6.21742	0	0
DATA	170	2	85		 	260	BrightCorner	0		0	1	GE_BrightCorner	GE_BrightCorner	GE_BrightCorner		2544.5	251.735	0	1	5.529577e+002	5.625045e+001	1	4	61	4.616393e+002	458	5.599406e+001	5.337360e+001	547	1.645155e+001	16	5.713468e+000	6.671700e+000	0	0	0	0	0	0	0	415.358	42.2529	1	3.45253e-151	1	1	46.2814	5.71347	1	0	46.2814	46.5243	46.5243	454.894	0.751157	16.4516	5.71347	0	426.019	0	0
DATA	171	3	1		 	66	Structural	0		1	1	DarkCorner	DarkCorner	DarkCorner		398.738	257.169	9.59034	1	9.590336e+000	9.547602e+000	2	0	64	4.626563e+001	44	9.979729e+000	9.822225e+000	382	1.652618e+001	16	5.095219e+000	5.189100e+000	0	0	0	0	0	0	0	-0.526548	7.75153	0	0.860069	1	0	46.7922	5.09522	1	0	46.7922	45.835	45.835	39.5199	0.811882	16.5262	5.09522	0	4.95734	0	0
DATA	172	3	2		 	66	Structural	0		1	1	DarkCorner	DarkCorner	DarkCorner		424.551	257.145	9.57887	1	9.578865e+000	9.536183e+000	0	0	63	4.617460e+001	46	1.230203e+001	1.074885e+001	58	1.568966e+001	15	5.222109e+000	4.818450e+000	0	0	0	0	0	0	0	-1.0111	7.75153	0	0.735016	1	0	47.1857	5.22211	1	0	47.1857	47.2035	47.2035	39.4289	0.812854	15.6897	5.22211	0	4.5852	0	0
DATA	173	3	3		 	66	Structural	0		1	1	DarkCorner	DarkCorner	DarkCorner		449.113	257.225	9.56464	1	9.564644e+000	9.522025e+000	2	0	64	4.531250e+001	45.5	1.136393e+001	9.451575e+000	64	1.675000e+001	16	5.912054e+000	6.671700e+000	0	0	0	0	0	0	0	-2.35054	7.75153	0	0.431797	1	0	47.663	5.91205	1	0	47.663	47.2035	47.2035	38.5668	0.814063	16.75	5.91205	0	3.46229	0	0
DATA	174	3	4		 	66	Structural	0		1	1	DarkCorner	DarkCorner	DarkCorner		475.015	257.424	9.5465	1	9.546500e+000	9.503962e+000	0	0	64	4.659375e+001	45.5	1.548242e+001	1.871782e+001	57	1.598246e+001	15	5.917562e+000	5.930400e+000	0	0	0	0	0	0	0	-1.48757	7.75153	0	0.618598	1	0	48.0813	5.91756	1	0	48.0813	45.835	45.835	39.8481	0.81561	15.9825	5.91756	0	4.4755	0	0
DATA	175	3	5		 	66	Structural	0		1	1	DarkCorner	DarkCorner	DarkCorner		500.323	257.484	9.5261	1	9.526103e+000	9.483656e+000	0	0	65	4.316923e+001	42	1.135585e+001	1.186080e+001	51	1.733333e+001	16	5.331666e+000	5.189100e+000	0	0	0	0	0	0	0	-5.31721	7.75153	0	0.076689	1	0	48.4864	5.33167	1	0	48.4864	44.0646	44.0646	36.4235	0.817356	17.3333	5.33167	0	0.798933	0	0
DATA	176	3	6		 	66	Structural	0		1	1	DarkCorner	DarkCorner	DarkCorner		525.75	257.306	9.50334	1	9.503344e+000	9.460998e+000	0	0	64	4.793750e+001	47	1.159348e+001	1.167547e+001	62	1.619355e+001	16	4.497135e+000	4.447800e+000	0	0	0	0	0	0	0	-0.922698	7.75153	0	0.757413	1	0	48.8602	4.49713	1	0	48.8602	47.8731	47.8731	41.1918	0.819314	16.1935	4.49713	0	5.32496	0	0
DATA	177	3	7		 	66	Structural	0		1	1	DarkCorner	DarkCorner	DarkCorner		551.072	257.232	9.47859	1	9.478586e+000	9.436351e+000	3	1	62	4.425806e+001	45	8.903739e+000	7.968975e+000	56	1.733929e+001	17	4.817683e+000	5.189100e+000	0	0	0	0	0	0	0	-5.00555	7.75153	0	0.0954082	1	0	49.2636	4.81768	1	0	49.2636	46.5243	46.5243	37.5124	0.821454	17.3393	4.81768	0	1.41127	0	0
DATA	178	3	8		 	66	Structural	0		1	1	DarkCorner	DarkCorner	DarkCorner		576.343	257.806	9.45182	1	9.451818e+000	9.409701e+000	0	0	65	4.467692e+001	43	1.180983e+001	1.334340e+001	50	1.686000e+001	16	5.295397e+000	5.930400e+000	0	0	0	0	0	0	0	-4.98271	7.75153	0	0.0969143	1	0	49.6596	5.2954	1	0	49.6596	45.835	45.835	37.9312	0.82378	16.86	5.2954	0	1.59694	0	0
DATA	179	3	9		 	66	Structural	0		1	1	DarkCorner	DarkCorner	DarkCorner		601.5	257.648	9.42411	1	9.424115e+000	9.382122e+000	0	0	66	4.515152e+001	43	1.172406e+001	1.149015e+001	51	1.727451e+001	17	6.817854e+000	7.783650e+000	0	0	0	0	0	0	0	-4.86813	7.75153	0	0.104762	1	0	50.0196	6.81785	1	0	50.0196	57.5363	57.5363	38.4058	0.826202	17.2745	6.81785	0	1.856	0	0
DATA	180	3	10		 	66	Structural	0		1	1	DarkCorner	DarkCorner	DarkCorner		627.162	257.419	9.39472	1	9.394725e+000	9.352863e+000	0	0	64	4.243750e+001	41	1.158526e+001	1.111950e+001	57	1.764912e+001	17	5.739871e+000	5.930400e+000	0	0	0	0	0	0	0	-7.92556	7.75153	0	0.00877276	1	0	50.3631	5.73987	1	0	50.3631	48.5334	48.5334	35.6918	0.828787	17.6491	5.73987	0	-1.06876	0	0
DATA	181	3	11	tair|AT1G33980.1|tair|AT1G33980.2|ref|NM_001123934|ref|NM_103120	at|chr1:12354526-12354585	0		1642	TATAGATCTCAATCGAAATGGGGAAGTAACATTATCAACATCACTTGGGTTTTGGAGACT	130	0	A_84_P240295	ATUPF3/UPF3	AT1G33980.1	tair|ATUPF3/UPF3; nucleotide binding [AT1G33980.1]	652.437	257.521	0	1	6.062491e+003	6.063208e+002	0	0	65	5.091308e+003	4773	1.227295e+003	1.314325e+003	54	1.694444e+001	16	5.074601e+000	5.745075e+000	0	0	0	0	0	0	0	5040.61	504.121	1	1.16434e-301	1	1	50.695	5.0746	1	0	50.695	48.2044	48.2044	5084.56	0.831442	16.9444	5.0746	0	5047.6	0	0
DATA	182	3	12	tair|AT3G57062.1|ref|NM_001125378|ug|AK228360|ta|TA50954_3702	at|chr3:21132558-21132617	0		233	ACGTCGGATGATTGAATTCGAGATCCTTAGCTCTCCTTCTGTGCGTATATGTTCTTCTCT	132	0	A_84_P762529	AT3G57062	AT3G57062.1	tair|similar to hypothetical protein MtrDRAFT_AC153128g25v2 [Medicago truncatula] (GB:ABN07999.1) [AT3G57062.1]	677.795	257.26	0	1	6.240380e+003	6.241072e+002	0	0	64	5.256500e+003	4943.5	1.207692e+003	1.280040e+003	56	1.719643e+001	17	4.955877e+000	4.447800e+000	0	0	0	0	0	0	0	5205.48	520.606	1	1.32828e-303	1	1	51.0188	4.95588	1	0	51.0188	48.5334	48.5334	5249.75	0.834161	17.1964	4.95588	0	5212.6	0	0
DATA	183	3	13	tair|AT3G59370.1|ref|NM_115799|ug|AK228000|ta|TA42872_3702	at|chr3:21953281-21953222	0		82	AGATCGTTGAGACGGAGGTGAATCAACACCCGGAAGAAGTGTTTGTGGAAGATGCAGAGA	134	0	A_84_P87299	AT3G59370	AT3G59370.1	tair|contains domain PTHR22683 (PTHR22683) [AT3G59370.1]	703.088	257.614	0	1	2.876682e+002	3.022096e+001	0	1	63	2.920476e+002	299	5.836438e+001	6.931155e+001	55	1.620000e+001	16	4.436382e+000	3.706500e+000	0	0	0	0	0	0	0	240.766	25.2936	1	1.09404e-118	1	1	51.2819	4.43638	1	0	51.2819	57.259	57.259	285.302	0.836956	16.2	4.43638	0	247.957	0	0
DATA	184	3	14	tair|AT3G55005.1|ref|NM_115358|ta|TA36666_3702|tc|NP032251	at|chr3:20396976-20397035	0		839	CCTCAACAGCACTTGAAAATCTTCAGCTAGACAGGAAAACTCGGAACCTAACATCGTCTT	136	0	A_84_P821408	TON1B	AT3G55005.1	tair|TON1B (TONNEAU 1B) [AT3G55005.1]	728.544	257.382	0	1	4.521799e+003	4.522741e+002	0	0	64	3.848828e+003	3565	8.712868e+002	8.717688e+002	54	1.733333e+001	17	3.806648e+000	3.706500e+000	0	0	0	0	0	0	0	3797.27	379.806	1	1.4577e-284	1	1	51.5614	3.80665	1	0	51.5614	47.2035	47.2035	3842.08	0.839769	17.3333	3.80665	0	3804.56	0	0
DATA	185	3	15	tair|AT2G28700.1|ref|NM_128431|ug|AY291206|ta|TA53502_3702	at|chr2:12325115-12325056	0		708	AGAGAATTCTCTGGCAAGTAATCTCTTTTTCAGTGAAGGGCAAGACATTTGCATTCCAGA	138	0	A_84_P11577	AGL46	AT2G28700.1	tair|AGL46; DNA binding / transcription factor [AT2G28700.1]	753.722	257.611	0	1	5.760686e+001	1.085447e+001	1	0	64	1.003438e+002	98.5	2.892970e+001	2.668680e+001	60	1.836667e+001	18	6.106309e+000	5.930400e+000	0	0	0	0	0	0	0	48.5388	9.14584	1	5.13859e-034	1	1	51.8049	6.10631	1	0	51.8049	48.5334	48.5334	93.5981	0.842588	18.3667	6.10631	0	55.9055	0	0
DATA	186	3	16	tair|AT5G49400.1|ref|NM_124317|ta|TA41803_3702|tc|TC292271	at|chr5:20049131-20049190	0		868	CTTCGGACTCAGATTCTGATGAAGATAGAAGCAGAAGAAAGAAGAAGAGCAAGAGGCACA	140	0	A_84_P149138	AT5G49400	AT5G49400.1	tair|zinc knuckle (CCHC-type) family protein [AT5G49400.1]	779.206	257.873	0	1	1.747177e+003	1.749581e+002	0	2	64	1.529156e+003	1457.5	3.205547e+002	3.389594e+002	52	1.871154e+001	18	5.322304e+000	5.559750e+000	0	0	0	0	0	0	0	1477.12	147.916	1	1.40217e-227	1	1	52.0323	5.3223	1	0	52.0323	45.1352	45.1352	1522.41	0.845435	18.7115	5.3223	0	1484.55	0	0
DATA	187	3	17	tair|AT3G49220.1|ref|NM_114781|ta|TA31682_3702|ta|CNS0A5R5	at|chr3:18264421-18264480	0		1649	GGAACACAACATTTGCTTTAGATACTTTGTATTATGGAGAGTATTTGAACAGTGGACCTG	142	0	A_84_P12757	AT3G49220	AT3G49220.1	tair|pectinesterase family protein [AT3G49220.1]	804.638	257.884	0	1	8.496390e+003	8.496881e+002	1	0	64	7.259203e+003	6935.5	1.555614e+003	1.266326e+003	47	1.889362e+001	18	5.842997e+000	5.189100e+000	0	0	0	0	0	0	0	7206.93	720.734	1	2.96439e-323	1	1	52.2771	5.843	1	0	52.2771	46.5243	46.5243	7252.46	0.848234	18.8936	5.843	0	7214.45	0	0
DATA	188	3	18	tair|AT4G15802.1|ref|NM_179061|ta|TA34477_3702|ta|AI100192	at|chr4:8986711-8986652	0		496	TCTCCACCTATGAATTGCATTTCTATTTTGGTCTTGAGAGAACTAAGAAGTCTTCTTATG	144	0	A_84_P518347	AT4G15802	AT4G15802.1	tair|similar to unknown [Populus trichocarpa] (GB:ABK93842.1); contains InterPro domain Heat shock factor binding 1 (InterPro:IPR009643) [AT4G15802.1]	829.929	257.8	0	1	1.180695e+004	1.180730e+003	1	0	65	1.009978e+004	9765	2.162337e+003	2.007440e+003	53	1.762264e+001	17	5.578897e+000	5.189100e+000	0	0	0	0	0	0	0	10047.3	1004.76	1	0	1	1	52.4699	5.5789	1	0	52.4699	46.8651	46.8651	10093	0.850966	17.6226	5.5789	0	10054.9	0	0
DATA	189	3	19	tair|AT2G27160.2|tair|AT2G27160.1|ref|NM_001084498|ref|NM_128274	at|chr2:11614605-11614546	0		722	CATCTACCAATACCTCTTCCTCTGGGTCTGAGAATGCCACACGTGCAAATAAAAAGAAGA	146	0	A_84_P758007	AT2G27160	AT2G27160.2	tair|unknown protein [AT2G27160.2]	855.831	257.789	0	1	2.274077e+001	9.360330e+000	1	0	65	7.207692e+001	69	1.675961e+001	1.779120e+001	57	1.775439e+001	18	5.292450e+000	5.930400e+000	0	0	0	0	0	0	0	19.4139	7.99094	1	1.25733e-009	1	0	52.6631	5.29245	1	0	52.6631	47.5395	47.5395	65.3312	0.853703	17.7544	5.29245	0	27.0354	0	0
DATA	190	3	20	tair|AT3G46070.1|ref|NM_114476|ug|DR750002|ta|TA51241_3702	at|chr3:16931504-16931445	0		438	TGTTTGGATTTCGACTTAACTTCGGTGGAGAGCTTTGTCAACACGGAATTGGAGTTGGGA	148	0	A_84_P17470	AT3G46070	AT3G46070.1	tair|zinc finger (C2H2 type) family protein [AT3G46070.1]	881.075	258.06	9.09277	1	9.092771e+000	9.078111e+000	1	0	66	5.866667e+001	60.5	1.480055e+001	1.371405e+001	51	1.745098e+001	17	5.330342e+000	6.671700e+000	0	0	0	0	0	0	0	5.8629	7.77367	0	0.0512307	1	0	52.8038	5.33034	1	0	52.8038	46.8651	46.8651	51.921	0.856309	17.451	5.33034	0	13.4939	1	0
DATA	191	3	21	tair|AT5G24610.1|ref|NM_122369|ug|AK176365|ta|TA36841_3702	at|chr5:8429137-8429196	0		681	TCTCGCAGGGAGGTCTAGGCATATCCTCCCTGCCTTAAAGAGAGCTTTTATCTTAGTAAT	150	0	A_84_P223019	AT5G24610	AT5G24610.1	tair|similar to unknown protein [Arabidopsis thaliana] (TAIR:AT3G49550.1); similar to hypothetical protein [Vitis vinifera] (GB:CAN64634.1) [AT5G24610.1]	906.43	257.823	0	1	3.359297e+003	3.360510e+002	1	0	63	2.937921e+003	2898	3.188400e+002	3.057863e+002	51	1.603922e+001	15	5.837673e+000	5.930400e+000	0	0	0	0	0	0	0	2884.95	288.599	1	5.61175e-268	1	1	52.973	5.83767	1	0	52.973	49.5074	49.5074	2931.17	0.858795	16.0392	5.83767	0	2892.63	0	0
DATA	192	3	22	tair|AT4G16155.1|ref|NM_117711|ta|TA33926_3702	at|chr4:9154742-9154600	0		1251	TTTATACCAGTTGATGAGCGAATGCGTGTTATTGATGGAAATGGAAAGCTGGTTCCCCAC	152	0	A_84_P763635	AT4G16155	AT4G16155.1	tair|dihydrolipoamide dehydrogenase 2, plastidic / lipoamide dehydrogenase 2 (PTLPD2) [AT4G16155.1]	931.838	257.897	0	1	4.797906e+003	4.798750e+002	0	0	66	4.185136e+003	4033	7.416187e+002	8.486032e+002	50	1.844000e+001	18	6.308918e+000	7.042350e+000	0	0	0	0	0	0	0	4131.93	413.266	1	1.16218e-289	1	1	53.2052	6.30892	1	0	53.2052	46.5243	46.5243	4178.39	0.861195	18.44	6.30892	0	4139.73	0	0
DATA	193	3	23	tair|AT1G52825.1|ref|NM_179470|ug|BT004663|ug|BX823467	at|chr1:19674545-19674486	0		90	ATCAAAGGGGATTCTAGAAATCGCCAAATTCGGTGTATACGTCGCAGTACCAATCGTCCT	154	0	A_84_P559565	AT1G52825	AT1G52825.1	tair|similar to unknown protein [Arabidopsis thaliana] (TAIR:AT4G14615.1); similar to unnamed protein product [Vitis vinifera] (GB:CAO71274.1) [AT1G52825.1]	956.848	257.924	0	1	7.822349e+002	7.873698e+001	0	0	66	7.288182e+002	685	1.851908e+002	1.873636e+002	50	1.870000e+001	18	4.590363e+000	5.003775e+000	0	0	0	0	0	0	0	675.404	67.9838	1	2.10043e-180	1	1	53.4141	4.59036	1	0	53.4141	46.1809	46.1809	722.072	0.863429	18.7	4.59036	0	683.311	0	0
DATA	194	3	24	tair|AT2G38780.1|ref|NM_129435|ta|TA41980_3702|ta|AI997247	at|chr2:16221167-16221226	0		1383	ACAGAGAGGGTATACACACTGAAGACACAAATTCTTGTCAATTTCTTACATGTAAGTGTT	156	0	A_84_P561518	AT2G38780	AT2G38780.1	tair|binding [AT2G38780.1]	982.284	257.905	0	1	7.202459e+003	7.203016e+002	1	2	63	6.287730e+003	5991	1.335142e+003	1.360286e+003	52	1.953846e+001	19	6.191270e+000	7.042350e+000	0	0	0	0	0	0	0	6234.13	623.461	1	1.7294e-314	1	1	53.5974	6.19127	1	0	53.5974	48.8603	48.8603	6280.98	0.865556	19.5385	6.19127	0	6242.13	0	0
DATA	195	3	25	tair|AT4G10970.1|tair|AT4G10970.2|ref|NM_202803|ref|NM_117167	at|chr4:6719636-6719577	0		796	TTGTTTCAAGTGTAGAACATTCGTATGTGAAGCTCTAAAACCTTGAATCTTTTTCTTGGC	158	0	A_84_P240925	AT4G10970	AT4G10970.1	tair|similar to unknown protein [Arabidopsis thaliana] (TAIR:AT4G23910.1); similar to unknown protein [Oryza sativa (japonica cultivar-group)] (GB:BAD05314.1) [AT4G10970.1]	1008	257.797	0	1	8.980256e+003	8.980700e+002	0	0	65	7.844431e+003	7561	1.585983e+003	1.680527e+003	52	1.936538e+001	19	6.413921e+000	5.745075e+000	0	0	0	0	0	0	0	7790.74	779.113	1	0	1	1	53.686	6.41392	1	0	53.686	46.8651	46.8651	7837.69	0.867542	19.3654	6.41392	0	7798.74	0	0
DATA	196	3	26	tair|AT5G43930.3|tair|AT5G43930.2|tair|AT5G43930.1|ref|NM_001036929	at|chr5:17697934-17697993	0		2452	AGCAAGCAAGAAGCAAACATAGGTTTCATCGAATCTTTTCCACTCCTCTTCATACAGTCT	160	0	A_84_P768383	AT5G43930	AT5G43930.3	tair|transducin family protein / WD-40 repeat family protein [AT5G43930.3]	1033.06	257.627	0	1	6.379491e+003	6.380114e+002	0	0	64	5.599547e+003	5320.5	1.258394e+003	1.283561e+003	53	1.762264e+001	17	5.211771e+000	5.189100e+000	0	0	0	0	0	0	0	5545.72	554.627	1	2.00133e-307	1	1	53.8228	5.21177	1	0	53.8228	45.835	45.835	5592.8	0.869305	17.6226	5.21177	0	5553.78	0	0
DATA	197	3	27	tair|AT4G34020.1|tair|AT4G34020.2|ref|NM_001036710|ref|NM_119563	at|chr4:16299295-16299236	0		1024	GGCATTCCAAGGCACCAAAATTATCACTGACAAATTGATTGGTGAAGCTGCTGAGTCATC	162	0	A_84_P14824	AT4G34020	AT4G34020.1	tair|DJ-1 family protein [AT4G34020.1]	1058.37	257.735	0	1	2.864924e+003	2.866306e+002	1	1	63	2.549079e+003	2502	5.771271e+002	5.774727e+002	49	1.616327e+001	16	4.705258e+000	4.447800e+000	0	0	0	0	0	0	0	2495.15	249.635	1	3.23843e-259	1	1	53.9292	4.70526	1	0	53.9292	46.5243	46.5243	2542.33	0.870931	16.1633	4.70526	0	2503.24	0	0
DATA	198	3	28	tair|AT2G31985.1|ref|NM_179848|ug|AK117989|ta|TA45616_3702	at|chr2:13621137-13621078	0		824	CCTCAAAGCAAGCAATGTATGTTTTGGTAAACACAAAACGTACGGAACTAGACAACAAGA	164	0	A_84_P574834	AT2G31985	AT2G31985.1	tair|similar to unknown protein [Arabidopsis thaliana] (TAIR:AT1G05510.1); similar to unnamed protein product [Vitis vinifera] (GB:CAO45247.1); contains InterPro domain Protein of unknown function DUF1264 (InterPro:IPR010686) [AT2G31985.1]	1084.09	258.386	0	1	2.016199e+001	9.110833e+000	4	0	60	7.166667e+001	72.5	1.569267e+001	1.408470e+001	51	1.770588e+001	17	5.307708e+000	6.301050e+000	0	0	0	0	0	0	0	17.59	7.9486	1	2.64014e-008	1	0	54.0767	5.30771	1	0	54.0767	57.259	57.259	64.921	0.872434	17.7059	5.30771	0	25.7551	0	0
DATA	199	3	29	tair|AT4G16960.1|tair|AT4G16940.1|tair|AT4G16860.1|tair|AT4G16920.1	at|chr4:9550613-9550554	0		413	ACAAAGATGGGTTAAAGCTCTCACAGATATATCAAATTTAGCCGGGGAGGATCTTCGGAA	166	0	A_84_P825937	AT4G16960	AT4G16960.1	tair|disease resistance protein (TIR-NBS-LRR class), putative [AT4G16960.1]	1109.79	257.857	0	1	3.304969e+003	3.306159e+002	3	0	63	2.941476e+003	2805	6.926875e+002	6.167616e+002	60	1.783333e+001	19	5.434250e+000	5.930400e+000	0	0	0	0	0	0	0	2887.33	288.837	1	5.00281e-268	1	1	54.1432	5.43425	1	0	54.1432	45.1352	45.1352	2934.73	0.873634	17.8333	5.43425	0	2895.52	0	0
DATA	200	3	30	tair|AT5G48680.1|ref|NM_124245|ta|TA39716_3702|ta|TA39715_3702	at|chr5:19763201-19762919	0		215	TTCTCTTCTCGCGGCAAACAACAACAAGTCACAAGGAAGAGAGGAAGGCAAGATGATGAT	168	0	A_84_P203728	AT5G48680	AT5G48680.1	tair|sterile alpha motif (SAM) domain-containing protein [AT5G48680.1]	1134.87	257.857	0	1	4.718713e+002	4.801218e+001	0	0	67	4.668358e+002	470	8.537539e+001	9.043860e+001	64	1.862500e+001	18	5.075619e+000	4.447800e+000	0	0	0	0	0	0	0	412.718	41.9934	1	8.324e-151	1	1	54.118	5.07562	1	0	54.118	45.4864	45.4864	460.09	0.874641	18.625	5.07562	0	420.829	0	0
DATA	201	3	31	tair|AT5G39540.1|ref|NM_123316	at|chr5:15851429-15851370	0		219	GCTCCTTTTGCACATATGGTCATTATTGTATGTATGTATGTATTATTGTCTCACAACAGC	170	0	A_84_P589562	AT5G39540	AT5G39540.1	tair|similar to ANAC063 (Arabidopsis NAC domain containing protein 63), transcription factor [Arabidopsis thaliana] (TAIR:AT3G55210.1); contains InterPro domain F-box associated type 3 (InterPro:IPR013187) [AT5G39540.1]	1160.78	257.914	8.89383	1	8.893835e+000	8.857690e+000	2	0	64	5.634375e+001	54	1.327633e+001	1.223145e+001	56	2.035714e+001	20	7.043833e+000	7.413000e+000	0	0	0	0	0	0	0	2.17498	7.75458	0	0.466907	1	0	54.1688	7.04383	1	0	54.1688	42.9674	42.9674	49.5981	0.875463	20.3571	7.04383	0	10.297	1	0
DATA	202	3	32	tair|AT2G46200.2|tair|AT2G46200.1|ref|NM_201967|ref|NM_180117	at|chr2:18983365-18983306	0		416	TGCAGTACAAGATTCGGGAGTAGAGTATTTAGAGGCTAGAAAGATGGATTTGGGACAGCA	172	0	A_84_P828262	AT2G46200	AT2G46200.2	tair|similar to unnamed protein product [Vitis vinifera] (GB:CAO39689.1) [AT2G46200.2]	1185.93	257.803	0	1	1.174867e+002	1.470809e+001	0	0	66	1.570606e+002	157.5	3.482302e+001	3.947422e+001	62	1.670968e+001	17	4.247997e+000	2.223900e+000	0	0	0	0	0	0	0	102.921	12.8846	1	4.6592e-070	1	1	54.1395	4.248	1	0	54.1395	44.7812	44.7812	150.315	0.876024	16.7097	4.248	0	110.985	0	0
DATA	203	3	33	tair|AT1G53600.1|ref|NM_104238|tc|TC281256	at|chr1:20008459-20008518	0		2170	AGGAGACTGTCATTAATGAGGGATCTGCACAAAAGCCTAACAACCAGAGAACAAGAGCAG	174	0	A_84_P12671	AT1G53600	AT1G53600.1	tair|pentatricopeptide (PPR) repeat-containing protein [AT1G53600.1]	1211.11	258.5	0	0	7.699713e+001	1.172644e+001	0	0	64	1.215625e+002	121.5	2.920419e+001	3.150525e+001	52	1.751923e+001	18	4.304537e+000	4.633125e+000	0	0	0	0	0	0	0	67.4827	10.2774	1	1.82359e-048	1	1	54.0798	4.30454	1	0	54.0798	65	65	114.817	0.876431	17.5192	4.30454	0	75.457	0	0
DATA	204	3	34	tair|AT1G15772.1|ref|NM_001123823|ug|BX814315|ta|CNS0AEIL	at|chr1:5428648-5428589	0		816	GTTGGTCTTCTCTCTTCTGATGTGTTTTGAACTCTCATCCTCAATGTTGTTGACTCCGGT	176	0	A_84_P754845	AT1G15772	AT1G15772.1	tair|similar to protein binding / transcription cofactor [Arabidopsis thaliana] (TAIR:AT1G15780.1) [AT1G15772.1]	1236.5	258.5	0	0	4.563687e+002	4.648578e+001	0	6	62	4.540484e+002	449.5	6.900854e+001	6.115725e+001	53	1.932075e+001	19	5.662880e+000	7.413000e+000	0	0	0	0	0	0	0	400.028	40.7469	1	6.18943e-149	1	1	54.0203	5.66288	1	0	54.0203	65	65	447.303	0.876546	19.3208	5.66288	0	407.929	0	0
DATA	205	3	35	tair|AT5G05435.1|ref|NR_023099|ug|BX818750|ta|CNS0AB3P	at|chr5:1607273-1607435	0		344	TCTGCTCTTCTAAGTGAAGAGGGCTTACAAGCTTGGAAAGCAAGTTTCCAACAGAGTAAT	178	0	A_84_P768816	AT5G05435	AT5G05435.1	tair|other RNA [AT5G05435.1]	1262.19	257.906	0	1	6.851282e+002	6.908142e+001	0	0	66	6.543636e+002	651	1.144384e+002	1.189786e+002	51	1.715686e+001	17	5.005487e+000	6.301050e+000	0	0	0	0	0	0	0	600.422	60.5405	1	2.53946e-173	1	1	53.9419	5.00549	1	0	53.9419	45.835	45.835	647.618	0.876364	17.1569	5.00549	0	608.246	0	0
DATA	206	3	36	tair|AT1G66430.1|ref|NM_105314|ta|TA33557_3702|tc|TC288477	at|chr1:24783421-24783646	0		1020	TACTACACCAAGGATTTTAGTGGGAGAGTGCATGGATTGAAGGTGGATGTAGTGGACACA	180	0	A_84_P22836	AT1G66430	AT1G66430.1	tair|pfkB-type carbohydrate kinase family protein [AT1G66430.1]	1287.3	257.746	0	1	1.043540e+004	1.043578e+003	1	0	63	9.195111e+003	8624	2.182377e+003	2.004846e+003	55	1.781818e+001	18	5.214264e+000	4.447800e+000	0	0	0	0	0	0	0	9141.26	914.159	1	0	1	1	53.8468	5.21426	1	0	53.8468	45.835	45.835	9188.37	0.875986	17.8182	5.21426	0	9149	0	0
DATA	207	3	37	tair|AT4G15760.1|ref|NM_117667|ta|TA31055_3702|ta|TA31056_3702	at|chr4:8972794-8972735	0		1362	GGCCGTCTCTAGAGATTTGATGGACATTTTGTATTTTTTAGTGTGAGGTTGTGTGCTTTA	182	0	A_84_P89389	AT4G15760	AT4G15760.1	tair|monooxygenase, putative (MO1) [AT4G15760.1]	1312.58	258.427	0	1	2.846004e+004	2.846018e+003	0	0	64	2.496891e+004	23599	5.613093e+003	5.967094e+003	53	1.898113e+001	18	5.878548e+000	5.930400e+000	0	0	0	0	0	0	0	24915.2	2491.53	1	0	1	1	53.7404	5.87855	1	0	53.7404	57.5363	57.5363	24962.2	0.875444	18.9811	5.87855	0	24922.8	0	0
DATA	208	3	38	tair|AT2G28830.1|ref|NM_128442|ug|AK226821|ta|TA50343_3702	at|chr2:12375500-12375441	0		2005	GGTTTAGGTTTGGAAGATCAAATCTCCCTAATCTGAGAGTTTAGTGTTTAAGGTTTGCTT	184	0	A_84_P68474	AT2G28830	AT2G28830.1	tair|armadillo/beta-catenin repeat family protein / U-box domain-containing protein [AT2G28830.1]	1337.88	257.657	0	1	1.389532e+003	1.392356e+002	0	0	65	1.268800e+003	1244	2.140065e+002	2.283204e+002	65	1.769231e+001	18	5.040223e+000	5.189100e+000	0	0	0	0	0	0	0	1215.18	121.765	1	8.37022e-216	1	1	53.6225	5.04022	1	0	53.6225	45.835	45.835	1262.05	0.874523	17.6923	5.04022	0	1222.72	0	0
DATA	209	3	39	tair|AT3G14600.1|ref|NM_112321|ta|TA32023_3702|ta|AV788411	at|chr3:4911865-4911924	0		537	TTTCAGGAAGGTCAGACCACCAAGCAGGAAGCTTAAGACTACATACAAGGCATCAAAACC	186	0	A_84_P19296	AT3G14600	AT3G14600.1	tair|60S ribosomal protein L18A (RPL18aC) [AT3G14600.1]	1363.5	258.5	0	1	9.781566e+004	9.781570e+003	0	3	65	8.549535e+004	84310	1.495244e+004	1.787200e+004	53	1.909434e+001	19	6.728996e+000	6.671700e+000	0	0	0	0	0	0	0	85441.9	8544.19	1	0	1	1	53.4994	6.729	1	0	53.4994	57.5363	57.5363	85488.6	0.873499	19.0943	6.729	0	85449.3	0	0
DATA	210	3	40	tair|AT5G61020.1|tair|AT5G61020.2|ref|NM_180905|ref|NM_125495	at|chr5:24576390-24576331	0		271	TCTTTTGTCTAAAGATGGAGGTGTGACCAAAGACAAGGGATCCAACCTTAAGAAACTCGG	188	0	A_84_P805060	ECT3	AT5G61020.1	tair|ECT3 (evolutionary conserved C-terminal 3) [AT5G61020.1]	1389.25	258	0	1	8.681857e+002	8.727238e+001	0	0	65	8.105231e+002	814	1.728924e+002	1.667925e+002	59	1.930508e+001	19	6.066455e+000	6.301050e+000	0	0	0	0	0	0	0	757.138	76.1096	1	2.7723e-187	1	1	53.3847	6.06645	1	0	53.3847	45.4864	45.4864	803.777	0.872093	19.3051	6.06645	0	764.5	0	0
DATA	211	3	41	tair|AT3G12060.1|ref|NM_112040|ta|DQ446655|tc|TC283675	at|chr3:3844861-3844920	0		1375	TGTTGAAGATGGAGATACTTGAAAGAGTTCTCAGGGGAATGAAAACACCAGTCACGTATC	190	0	A_84_P599908	AT3G12060	AT3G12060.1	tair|similar to unknown protein [Arabidopsis thaliana] (TAIR:AT5G06700.1); similar to unnamed protein product [Vitis vinifera] (GB:CAO23412.1); contains InterPro domain Protein of unknown function DUF231, plant (InterPro:IPR004253) [AT3G12060.1]	1414.33	258.5	0	1	8.876004e+001	1.257227e+001	1	0	65	1.305231e+002	129	3.355690e+001	3.409980e+001	56	1.946429e+001	19.5	6.458157e+000	6.115725e+000	0	0	0	0	0	0	0	77.2729	10.9452	1	4.3717e-055	1	1	53.2502	6.45816	1	0	53.2502	57.5363	57.5363	123.777	0.870582	19.4643	6.45816	0	84.5377	0	0
DATA	212	3	42	tair|AT1G61000.1|ref|NM_104781|ug|AY080858|ta|TA45837_3702	at|chr1:22475053-22474994	0		1253	GCGAAGACTAACCAGGTGAGACAGTCAGGAGAAGCTAAAGTTAAAAAACTAGCCGCTAAA	192	0	A_84_P750567	AT1G61000	AT1G61000.1	tair|similar to myosin heavy chain-related [Arabidopsis thaliana] (TAIR:AT1G64330.1); similar to unnamed protein product [Vitis vinifera] (GB:CAO24685.1); contains InterPro domain Nuf2; (InterPro:IPR005549) [AT1G61000.1]	1439.87	258.38	0	1	2.408094e+003	2.409746e+002	0	0	65	2.145185e+003	2075	5.317300e+002	5.470794e+002	55	1.918182e+001	19	6.893612e+000	6.671700e+000	0	0	0	0	0	0	0	2092.03	209.346	1	1.39786e-248	1	1	53.1596	6.89361	1	0	53.1596	47.2035	47.2035	2138.44	0.868747	19.1818	6.89361	0	2099.25	0	0
DATA	213	3	43	tair|AT5G36001.1|ref|NM_001036895|ug|EF183138	at|chr5:14159639-14159698	0		359	CTTGAGCTGTCATAACGAAAACGTCAAATCCTCTTCTTTGGAACCCATCCATTGCCTTAC	194	0	A_84_P768032	AT5G36001	AT5G36001.1	tair|similar to zinc finger (C3HC4-type RING finger) family protein [Arabidopsis thaliana] (TAIR:AT2G46495.1); similar to unnamed protein product [Vitis vinifera] (GB:CAO39757.1) [AT5G36001.1]	1465.11	258.5	0	0	1.671011e+001	9.098196e+000	0	0	64	6.759375e+001	66.5	1.916488e+001	1.982977e+001	56	1.964286e+001	19	5.192402e+000	5.374425e+000	0	0	0	0	0	0	0	14.4831	7.88567	1	3.15494e-006	1	0	53.1106	5.1924	1	0	53.1106	65	65	60.8481	0.866729	19.6429	5.1924	0	21.7206	1	0
DATA	214	3	44	tair|AT2G11440.1	at|chr2:4574800-4574859	0		1111	GCAGGTTTTAATTATAGGGAAGGCCTTGAGAAGGAGAATCATTTCGTGAGGATGGAAAGT	196	0	A_84_P756064	AT2G11440	AT2G11440.1	tair|pseudogene, hypothetical protein [AT2G11440.1]	1490.5	258.5	9.00702	1	9.007015e+000	8.966881e+000	0	0	68	5.257353e+001	49	1.589360e+001	1.538197e+001	59	1.703390e+001	17	5.340044e+000	6.671700e+000	0	0	0	0	0	0	0	-0.429659	7.75153	0	0.885618	1	0	53.0032	5.34004	1	0	53.0032	57.5363	57.5363	45.8278	0.864462	17.0339	5.34004	0	6.76882	1	0
DATA	215	3	45		 	0		0		198	1	RC5	RC5	RC5		1515.93	258.52	9.033	1	9.033004e+000	8.992754e+000	0	0	62	5.243548e+001	49.5	1.295594e+001	1.445535e+001	43	1.881395e+001	19	4.419954e+000	3.706500e+000	0	0	0	0	0	0	0	-0.492253	7.75153	0	0.869097	1	0	52.9277	4.41995	1	0	52.9277	48.8603	48.8603	45.6898	0.861975	18.814	4.41995	0	6.70735	1	0
DATA	216	3	46	tair|AT1G60900.1|ref|NM_104771|ta|TA39896_3702|ta|TA39897_3702	at|chr1:22431440-22431499	0		1837	ACAAGTATGCCCAAGGCGACTACGAAGACTGAGCTATCTATCGTCTTCTTCTTAAGCTTT	200	0	A_84_P824410	AT1G60900	AT1G60900.1	tair|U2 snRNP auxiliary factor large subunit, putative [AT1G60900.1]	1541.09	258.104	0	1	2.381559e+004	2.381576e+003	0	0	67	2.051672e+004	19719	3.392099e+003	3.684632e+003	59	2.059322e+001	19	6.703367e+000	6.301050e+000	0	0	0	0	0	0	0	20463.9	2046.4	1	0	1	1	52.8333	6.70337	1	0	52.8333	46.8651	46.8651	20510	0.859264	20.5932	6.70337	0	20471.1	0	0
DATA	217	3	47	tair|AT1G64340.1|ref|NM_105108|tc|NP305663	at|chr1:23882609-23882668	0		688	AGTCTGGAGAGTCAACAGAGATGGTTGGCTCAGAGATCAACTCGCTTGTTAGGAAAACAA	202	0	A_84_P17838	AT1G64340	AT1G64340.1	tair|similar to unknown protein [Arabidopsis thaliana] (TAIR:AT5G41810.1); similar to Avr9/Cf-9 rapidly elicited protein 194 [Nicotiana tabacum] (GB:AAG43553.1) [AT1G64340.1]	1566.58	258.573	9.09177	1	9.091771e+000	9.078185e+000	1	0	63	5.873016e+001	55	1.767831e+001	1.816185e+001	46	1.754348e+001	17	5.093379e+000	5.003775e+000	0	0	0	0	0	0	0	5.98346	7.77459	0	0.0466933	1	0	52.7467	5.09338	1	1	52.7467	57.5363	57.5363	51.9845	0.856403	17.5435	5.09338	0	13.1789	1	0
DATA	218	3	48	tair|AT1G54550.1|ref|NM_104333|ta|TA49942_3702|tc|TC286568	at|chr1:20374551-20374610	0		1233	TGTTTCTTGCTTTGAACAAGACTGCTTTTAGTTCTAAAGATCACCAGAGAACAGTTTATC	204	0	A_84_P183264	AT1G54550	AT1G54550.1	tair|F-box family protein [AT1G54550.1]	1592.05	258.523	9.12484	1	9.124837e+000	9.084178e+000	0	0	62	4.596774e+001	45	1.295258e+001	1.315807e+001	57	1.800000e+001	19	5.873670e+000	5.930400e+000	0	0	0	0	0	0	0	-6.69759	7.75153	0	0.0262494	1	0	52.6653	5.87367	1	0	52.6653	55.8519	55.8519	39.222	0.8533	18	5.87367	0	0.5188	1	0
DATA	219	3	49	tair|AT1G20795.1|ref|NM_179361|tc|NP222363	at|chr1:7226447-7226388	0		1108	TCGACGTCAGGATGATTACAACGGTTCGTGATGATTACAACGTCAGGATGATTACAATGG	206	0	A_84_P589759	AT1G20795	AT1G20795.1	tair|F-box family protein [AT1G20795.1]	1617.36	258.041	9.16033	1	9.160326e+000	9.119509e+000	1	0	64	5.000000e+001	50.5	1.068599e+001	8.339625e+000	60	1.775000e+001	17	6.299381e+000	6.857025e+000	0	0	0	0	0	0	0	-2.55874	7.75153	0	0.392233	1	0	52.5587	6.29938	1	0	52.5587	48.8603	48.8603	43.2543	0.849994	17.75	6.29938	0	4.66614	1	0
DATA	220	3	50	tair|AT1G50820.1|ref|NM_103963|tc|NP306371	at|chr1:18837081-18837022	0		1448	CATGAAGCAAGCTCATAGGGGTACAATGGGTCTTTGTCAGAAACAGGTTCCATCAGACAA	208	0	A_84_P507254	AT1G50820	AT1G50820.1	tair|similar to unknown protein [Arabidopsis thaliana] (TAIR:AT1G50790.1); similar to unnamed protein product [Vitis vinifera] (GB:CAO38989.1); contains InterPro domain Protein of unknown function DUF1723 (InterPro:IPR013541) [AT1G50820.1]	1642.83	258.246	0	1	2.206079e+001	9.418484e+000	0	0	66	7.115152e+001	71	1.625115e+001	1.816185e+001	65	1.783077e+001	18	5.248718e+000	5.189100e+000	0	0	0	0	0	0	0	18.6758	7.97333	1	4.39139e-009	1	0	52.4757	5.24872	1	0	52.4757	45.835	45.835	64.4058	0.846562	17.8308	5.24872	0	25.9333	0	0
DATA	221	3	51	tair|AT4G21650.1|ref|NM_118285|ta|TA32812_3702|ta|BU635967	at|chr4:11501771-11501712	0		1877	AACCAGGACTTGTCTACGATATGGGGATTGTGGATTACATCAAGTATATGTGTTCTGCGG	210	0	A_84_P21392	AT4G21650	AT4G21650.1	tair|subtilase family protein [AT4G21650.1]	1667.9	258.176	0	1	1.442662e+004	1.442691e+003	0	0	66	1.221411e+004	11767.5	2.961223e+003	3.227435e+003	63	1.798413e+001	17	6.157849e+000	7.042350e+000	0	0	0	0	0	0	0	12161.7	1216.19	1	0	1	1	52.4197	6.15785	1	0	52.4197	46.5243	46.5243	12207.4	0.843003	17.9841	6.15785	0	12169	0	0
DATA	222	3	52	tair|AT5G10750.1|ref|NM_121113|ta|TA36219_3702|tc|TC288417	at|chr5:3399972-3400031	0		1020	CGAGGATTGAGATTAAACCACAACATGTCAATGAAGTATTTTTCTCTTTACTGTCTCTCA	212	0	A_84_P175431	AT5G10750	AT5G10750.1	tair|similar to unknown protein [Arabidopsis thaliana] (TAIR:AT5G24990.1); similar to hypothetical protein [Vitis vinifera] (GB:CAN83078.1); contains InterPro domain Protein of unknown function DUF1336 (InterPro:IPR009769) [AT5G10750.1]	1693.41	258.296	0	1	2.963850e+003	2.965289e+002	0	0	65	2.539738e+003	2436	5.294390e+002	5.337360e+002	51	1.798039e+001	17	5.900814e+000	6.301050e+000	0	0	0	0	0	0	0	2487.42	248.863	1	4.9835e-259	1	1	52.3154	5.90081	1	0	52.3154	48.2044	48.2044	2532.99	0.839254	17.9804	5.90081	0	2494.78	0	0
DATA	223	3	53	tair|AT1G51340.1|tair|AT1G51340.2|ref|NM_202271|ref|NM_104012	at|chr1:19038119-19038178	0		1412	GTGTTTGCTCTTCCTCTCATCGACTCATGGTTTTATTGGACTTTGGTTTGGTCTCACCAT	214	0	A_84_P20810	AT1G51340	AT1G51340.1	tair|MATE efflux family protein [AT1G51340.1]	1718.95	258.534	0	1	3.532815e+003	3.534034e+002	0	0	63	3.003381e+003	2768	6.579530e+002	6.990459e+002	60	1.775000e+001	18	5.463670e+000	5.189100e+000	0	0	0	0	0	0	0	2951.24	295.226	1	2.38707e-269	1	1	52.1422	5.46367	1	0	52.1422	48.5334	48.5334	2996.64	0.835379	17.75	5.46367	0	2958.56	0	0
DATA	224	3	54	tair|AT1G02900.1|ref|NM_100171|ug|DR372377|ta|TA40443_3702	at|chr1:654047-653988	0		296	AATTGTCAGAACGGAGCTCAGGCTAATCCTTATAGTCGTGGTTGCAGCAAAATTGCTCGT	216	0	A_84_P266950	RALFL1	AT1G02900.1	tair|RALFL1 (RALF-LIKE 1) [AT1G02900.1]	1744.56	258.521	0	1	6.930607e+003	6.931234e+002	0	0	65	5.813785e+003	5584	1.155513e+003	1.111209e+003	61	1.621311e+001	16	5.053430e+000	5.930400e+000	0	0	0	0	0	0	0	5761.74	576.226	1	9.87786e-310	1	1	52.0462	5.05343	1	0	52.0462	48.2044	48.2044	5807.04	0.831347	16.2131	5.05343	0	5769.12	0	0
DATA	225	3	55	tair|AT3G02030.1|ref|NM_111069|tc|TC310635	at|chr3:347861-347920	0		1815	TACAATGACCAGATAAAGGTTCCGTTGGTGAAAGAGGTGCTAAAAAGAGTGACAGCGGAA	218	0	A_84_P856720	AT3G02030	AT3G02030.1	tair|hydrolase, alpha/beta fold family protein [AT3G02030.1]	1769.63	258.596	0	1	2.193638e+002	2.385359e+001	1	0	63	2.334286e+002	231	6.869092e+001	7.487130e+001	53	1.645283e+001	16	4.873658e+000	3.706500e+000	0	0	0	0	0	0	0	181.482	19.7343	1	4.27915e-102	1	1	51.9471	4.87366	1	0	51.9471	57.8122	57.8122	226.683	0.827308	16.4528	4.87366	0	188.917	0	0
DATA	226	3	56		 	0		0		220	1	ETG10_13482	ETG10_13482	ETG10_13482		1795.87	258.676	9.46089	1	9.460887e+000	9.418731e+000	3	0	62	4.664516e+001	43.5	1.202333e+001	1.241677e+001	55	1.574545e+001	16	5.399651e+000	5.559750e+000	0	0	0	0	0	0	0	-5.13788	7.75153	0	0.0870512	1	0	51.783	5.39965	1	0	51.783	45.835	45.835	39.8995	0.822991	15.7455	5.39965	0	2.30579	1	0
DATA	227	3	57	tair|AT1G58360.1|ref|NM_104616|ta|TA28400_3702|ta|TA28401_3702	at|chr1:21680489-21680548	0		294	GGTTGGATCGCAGGGACATCGATCTTACTCATTTTCTCGTTCATTACTTACTTCACCTCC	222	0	A_84_P810116	AAP1	AT1G58360.1	tair|AAP1 (AMINO ACID PERMEASE 1); amino acid transmembrane transporter [AT1G58360.1]	1820.85	258.567	0	1	4.085712e+003	4.086808e+002	0	0	63	3.396952e+003	3296	6.155716e+002	6.771776e+002	63	1.693651e+001	16	6.042519e+000	6.671700e+000	0	0	0	0	0	0	0	3345.34	334.624	1	6.4884e-277	1	1	51.6081	6.04252	1	0	51.6081	45.835	45.835	3390.21	0.818791	16.9365	6.04252	0	3352.79	0	0
DATA	228	3	58	tair|AT5G61600.1|ref|NM_125553|ta|TA33774_3702|ta|AV537062	at|chr5:24783942-24783883	0		714	CAGGAGATGGTATTTTCAGTATTCCTCCGTTATCTCCGACGTCTCCCAACTTTTCCGTTA	224	0	A_84_P22607	AT5G61600	AT5G61600.1	tair|ethylene-responsive element-binding family protein [AT5G61600.1]	1846.06	258.687	0	1	6.150045e+003	6.150781e+002	2	0	63	5.060810e+003	4941	7.649515e+002	7.765118e+002	57	1.780702e+001	18	4.477877e+000	4.447800e+000	0	0	0	0	0	0	0	5009.34	500.994	1	2.76532e-301	1	1	51.4688	4.47788	1	0	51.4688	45.835	45.835	5054.06	0.814521	17.807	4.47788	0	5016.83	0	0
DATA	229	3	59	ug|BP603107	at|chr4:14871226-14871286	0		111	TAATGACCAACAACAAGATCCGATCGACTCATGGTTTGGCAACTAATCTCCGCAGATAAA	226	0	A_84_P794973	AT4G30410	BP603107	ug|BP603107 RAFL16 Arabidopsis thaliana cDNA clone RAFL16-57-H03 3', mRNA sequence [BP603107]	1871.73	258.864	0	1	2.804318e+001	9.970629e+000	0	0	66	7.398485e+001	72	2.074274e+001	2.186835e+001	51	1.727451e+001	17	4.939953e+000	5.189100e+000	0	0	0	0	0	0	0	22.7189	8.0776	1	3.55972e-012	1	0	51.266	4.93995	1	0	51.266	45.835	45.835	67.2392	0.81014	17.2745	4.93995	0	30.1921	0	0
DATA	230	3	60	tair|AT3G27850.1|ref|NM_113701|ta|TA26217_3702|ta|AV532897	at|chr3:10326826-10326885	0		750	GAATCAATTTGGTTTCGTATTACAGTTTTAGTCTTCAACAAGTTCTTCCTCTAGATGCAC	228	0	A_84_P530643	RPL12-C	AT3G27850.1	tair|RPL12-C (RIBOSOMAL PROTEIN L12-C); structural constituent of ribosome [AT3G27850.1]	1896.61	258.931	0	1	4.538502e+004	4.538512e+003	0	1	63	3.662517e+004	35405	6.034325e+003	6.501942e+003	53	1.854717e+001	19	6.071896e+000	6.671700e+000	0	0	0	0	0	0	0	36574.1	3657.42	1	0	1	1	51.0532	6.0719	1	0	51.0532	53.8203	53.8203	36618.4	0.805863	18.5472	6.0719	0	36581.6	0	0
DATA	231	3	61	tair|AT4G20850.1|ref|NM_118203|ta|TA36045_3702|ta|W43747	at|chr4:11161018-11160959	0		4070	TTGGAGCCATTTGGTTACGTATGAGAAGCAATGGATGCAGGTTCGTTTCCCTAAAAGCCT	230	0	A_84_P10987	TPP2	AT4G20850.1	tair|TPP2 (TRIPEPTIDYL PEPTIDASE II); subtilase [AT4G20850.1]	1922.5	259	0	1	4.332634e+004	4.332645e+003	1	0	61	3.477305e+004	33694	6.284750e+003	6.782154e+003	53	1.771698e+001	17	5.688644e+000	5.930400e+000	0	0	0	0	0	0	0	34722.2	3472.23	1	0	1	1	50.8684	5.68864	1	0	50.8684	54.1152	54.1152	34766.3	0.80141	17.717	5.68864	0	34729.7	0	0
DATA	232	3	62	tc|TC312787	unmapped	0		417	ATAAATGATCCAACGGACACGGTCTCTAAACATAAAATCTCACCCAGGGGTTACCTTTCC	232	0	A_84_P860437	TC312787	TC312787	tc|NM_102263 transferase, transferring glycosyl groups {Arabidopsis thaliana} (exp=-1; wgp=0; cg=0), partial (19%) [TC312787]	1947.57	258.853	0	1	6.202956e+001	1.153459e+001	1	0	62	1.001452e+002	94.5	2.353222e+001	2.576018e+001	48	1.770833e+001	17	6.105311e+000	5.559750e+000	0	0	0	0	0	0	0	49.4435	9.19417	1	9.38132e-035	1	1	50.7017	6.10531	1	0	50.7017	47.2035	47.2035	93.3995	0.797096	17.7083	6.10531	0	56.9749	0	0
DATA	233	3	63	tair|AT5G15640.1|ref|NM_121568|ta|TA32463_3702|ta|CB074587	at|chr5:5089464-5089523	0		1102	GCCCAAGATTCTTTAGCATGTCGGCTTGGGGAACCTCGATGATATTGACTTACGAATACT	234	0	A_84_P13177	AT5G15640	AT5G15640.1	tair|mitochondrial substrate carrier family protein [AT5G15640.1]	1973.22	258.916	0	1	2.790366e+003	2.792079e+002	0	0	66	2.262545e+003	2121.5	4.390960e+002	4.609033e+002	49	1.553061e+001	15	3.990103e+000	3.706500e+000	0	0	0	0	0	0	0	2212.03	221.338	1	6.01617e-252	1	1	50.5197	3.9901	1	0	50.5197	49.8279	49.8279	2255.8	0.792737	15.5306	3.9901	0	2219.6	0	0
DATA	234	3	64	tair|AT1G02090.3|tair|AT1G02090.2|tair|AT1G02090.1|ref|NM_202010	at|chr1:387472-387415	0		1463	CAAAGAGAGAGCAAATGGTCAGTGCGGATTGACATTCCATTTACCGAGAGTAGATTATGA	236	0	A_84_P820476	FUS5	AT1G02090.3	tair|FUS5 (FUSCA 5); MAP kinase kinase [AT1G02090.3]	1998.17	259	0	1	1.958681e+004	1.958706e+003	0	0	65	1.549548e+004	14999	3.063853e+003	3.699828e+003	49	1.718367e+001	17	5.313793e+000	5.189100e+000	0	0	0	0	0	0	0	15445.2	1544.53	1	0	1	1	50.325	5.31379	1	0	50.325	46.8651	46.8651	15488.7	0.788549	17.1837	5.31379	0	15452.8	0	0
DATA	235	3	65		 	0		0		238	1	ETG04_27747	ETG04_27747	ETG04_27747		2023.61	259.069	9.92695	1	9.926951e+000	9.909282e+000	1	0	63	5.580952e+001	54	1.319684e+001	1.334340e+001	49	1.924490e+001	19	5.293591e+000	5.189100e+000	0	0	0	0	0	0	0	5.6873	7.77236	0	0.0585027	1	0	50.1222	5.29359	1	0	50.1222	53.8203	53.8203	49.0638	0.784352	19.2449	5.29359	0	13.334	1	0
DATA	236	3	66	tair|AT4G19390.1|ref|NM_118059|ta|TA40998_3702|ta|AA395648	at|chr4:10574906-10574847	0		902	ATGGTGTTGTCCCAAAACAAAAGAAACTTTGTATGTGTATAATGTTTTAGCAACGCTCCA	240	0	A_84_P195794	AT4G19390	AT4G19390.1	tair|similar to unknown protein [Arabidopsis thaliana] (TAIR:AT5G13720.1); similar to unnamed protein product [Vitis vinifera] (GB:CAO63752.1); contains InterPro domain Uncharacterised conserved protein UCP022348 (InterPro:IPR016804); contains InterPro do	2049.5	258.727	0	1	1.155613e+003	1.159877e+002	1	0	65	9.514615e+002	933	1.868541e+002	1.831011e+002	58	1.805172e+001	19	5.602075e+000	5.745075e+000	0	0	0	0	0	0	0	901.544	90.487	1	8.39503e-198	1	1	49.9176	5.60207	1	0	49.9176	46.5243	46.5243	944.716	0.780143	18.0517	5.60207	0	909.245	0	0
DATA	237	3	67	tair|AT5G08210.1|ref|NR_023113|ta|BT015047|ta|AA395197	at|chr5:2641556-2641497	0		119	CATCACAAGAAAATTCATGCAAGTGGAAACGGTGATAGTAGCAGCTGGTATGACACGTTG	242	0	A_84_P765962	MIR834a	AT5G08210.1	tair|MIR834a; miRNA [AT5G08210.1]	2074.68	258.908	0	1	7.219524e+002	7.288266e+001	1	0	65	6.100923e+002	607	1.175978e+002	1.208319e+002	55	2.001818e+001	20	5.625639e+000	5.559750e+000	0	0	0	0	0	0	0	560.383	56.5719	1	3.59459e-169	1	1	49.7095	5.62564	1	0	49.7095	45.835	45.835	603.347	0.776205	20.0182	5.62564	0	568.129	0	0
DATA	238	3	68	tair|AT2G05510.3|tair|AT2G05510.6|tair|AT2G05510.2|tair|AT2G05510.5	at|chr2:2015794-2015851	0		91	TCTTGAAAAACATGGCTTCCAAGGCTTTGATTCTGTTGGGTCTCTTTCGCAATTCTTCTG	244	0	A_84_P806384	AT2G05510	AT2G05510.3	tair|glycine-rich protein [AT2G05510.3]	2100.24	258.697	0	1	6.922142e+002	6.994528e+001	1	0	63	5.840952e+002	551	1.159251e+002	1.256503e+002	61	1.945902e+001	20	6.391593e+000	5.930400e+000	0	0	0	0	0	0	0	534.604	54.0195	1	2.43736e-166	1	1	49.4908	6.39159	1	0	49.4908	45.4864	45.4864	577.35	0.772311	19.459	6.39159	0	542.402	0	0
DATA	239	3	69	ug|EG428945	at|chr2:18116868-18116809	0		426	ACCCTAACTCATGGCAAAGTCCATTGCAATCTGGTTTAACCAAATTTCCACATACTCCAG	246	0	A_84_P790233	AT2G20070	EG428945	ug|AYAHK61TR pooled cDNA populations Arabidopsis thaliana cDNA, mRNA sequence [EG428945]	2125.5	259.352	10.1293	1	1.012933e+001	1.008420e+001	1	0	65	4.629231e+001	44	1.246460e+001	1.334340e+001	48	1.820833e+001	19	6.290683e+000	6.115725e+000	0	0	0	0	0	0	0	-2.97282	7.75153	0	0.320431	1	0	49.2651	6.29068	1	1	49.2651	57.5363	57.5363	39.5466	0.768681	18.2083	6.29068	0	4.86346	1	0
DATA	240	3	70	tair|AT1G31070.1|tair|AT1G31070.2|ref|NM_102846|ref|NM_102845	at|chr1:11088248-11088307	0		1697	TAGAGGTTTCACCTTTGTGCTCATACGCCGGAGAAAATCTTGAAGCTATTTGTCGAGGAA	248	0	A_84_P867277	AT1G31070	AT1G31070.1	tair|UDP-N-acetylglucosamine pyrophosphorylase-related [AT1G31070.1]	2150.64	258.871	0	1	1.156966e+004	1.157010e+003	0	0	65	8.901677e+003	8484	1.779786e+003	1.932569e+003	54	1.748148e+001	17	4.909524e+000	5.003775e+000	0	0	0	0	0	0	0	8852.64	885.298	1	0	1	1	49.0402	4.90952	1	0	49.0402	46.8651	46.8651	8894.93	0.76516	17.4815	4.90952	0	8860.53	0	0
DATA	241	3	71	tair|AT4G06474.1	unmapped	0		1312	ATATTATACTCAAGCTGACTATGAGCAGCAAGTCGAGTTCGAGCAACTTAGCGAACAACC	250	0	A_84_P763572	AT4G06474	AT4G06474.1	tair|transposable element gene [AT4G06474.1]	2176.42	259.427	10.2205	1	1.022050e+001	1.017654e+001	1	0	63	5.019048e+001	50	1.226963e+001	1.445535e+001	59	1.861017e+001	18	6.682496e+000	7.042350e+000	0	0	0	0	0	0	0	1.37014	7.75274	0	0.646544	1	0	48.8203	6.6825	1	0	48.8203	57.5363	57.5363	43.4448	0.761824	18.6102	6.6825	0	9.33513	1	0
DATA	242	3	72	tair|AT1G16460.2|tair|AT1G16460.1|tair|AT1G16460.3|ref|NM_179344	at|chr1:5620051-5619904	0		1050	CAGCTTGTATTTTGGCATTGGGACTTTATCGTCTGGGAAAAACTAATGTGGCAATCTATG	252	0	A_84_P21827	ATRDH2	AT1G16460.2	tair|ATRDH2 (ARABIDOPSIS THALIANA RHODANESE HOMOLOGUE 2); thiosulfate sulfurtransferase [AT1G16460.2]	2201.47	258.647	0	1	1.353979e+004	1.354018e+003	2	0	63	1.032143e+004	9836	1.972478e+003	1.895504e+003	55	1.792727e+001	18	4.852852e+000	4.447800e+000	0	0	0	0	0	0	0	10272.8	1027.31	1	0	1	1	48.6085	4.85285	1	0	48.6085	46.5243	46.5243	10314.7	0.758713	17.9273	4.85285	0	10280.9	0	0
DATA	243	3	73	tair|AT5G47550.1|ref|NM_124128|ug|DR374828|ta|TA36409_3702	at|chr5:19303744-19303685	0		477	TTATTGTGTCTATTTTATGTATTTCTATAGTTTTCAAAATATGCAAATCTGAAGAAATGA	254	0	A_84_P182704	AT5G47550	AT5G47550.1	tair|cysteine protease inhibitor, putative / cystatin, putative [AT5G47550.1]	2227.27	258.932	0	1	2.717772e+002	2.904836e+001	1	1	64	2.538125e+002	259	4.737720e+001	4.281007e+001	59	1.803390e+001	17	6.664280e+000	7.413000e+000	0	0	0	0	0	0	0	205.417	21.9556	1	2.46261e-109	1	1	48.3956	6.66428	1	0	48.3956	43.7019	43.7019	247.067	0.755828	18.0339	6.66428	0	213.57	0	0
DATA	244	3	74	ug|BP792669|ta|TA28639_3702|ta|AV808706	at|chr5:2606435-2606494	0		271	ACCGGGTCGCCCTAGTCTTCTTAGGTCTCATACGATTATGGACCCACGAGATATATATAA	256	0	A_84_P795619	BP792669	BP792669	ug|BP792669 RAFL7 Arabidopsis thaliana cDNA clone RAFL07-52-O10 3', mRNA sequence [BP792669]	2252.63	259	0	1	1.395041e+002	1.733535e+001	1	0	64	1.532813e+002	152.5	3.419620e+001	3.650903e+001	53	1.752830e+001	18	4.444546e+000	3.706500e+000	0	0	0	0	0	0	0	105.081	13.0578	1	3.48446e-071	1	1	48.2001	4.44455	1	0	48.2001	48.5334	48.5334	146.536	0.753248	17.5283	4.44455	0	113.353	0	0
DATA	245	3	75	tair|AT4G10180.1|ref|NM_117086|ta|TA47636_3702|tc|TC283964	at|chr4:6349076-6349135	0		1645	TGCCATCTCTATTCAACAAACACTTTTCATGCCACCTTCTGTCGTCAATATCCATTTTAG	258	0	A_84_P11905	DET1	AT4G10180.1	tair|DET1 (DE-ETIOLATED 1); catalytic [AT4G10180.1]	2277.94	259.232	0	1	1.964054e+004	1.964081e+003	0	0	66	1.479747e+004	13945	3.111929e+003	3.322321e+003	57	1.803509e+001	18	5.719531e+000	6.671700e+000	0	0	0	0	0	0	0	14749.5	1474.97	1	0	1	1	48.0043	5.71953	1	0	48.0043	46.5243	46.5243	14790.7	0.75097	18.0351	5.71953	0	14757.9	0	0
DATA	246	3	76	tair|AT1G06920.1|ref|NM_100566	at|chr1:2124920-2124861	0		880	ATCTCATTATCAAGGTTTTCGTTCAAGTCTGGCTTGAAGTCATAAACTCTACATTTGCAT	260	0	A_84_P19387	ATOFP4/OFP4	AT1G06920.1	tair|ATOFP4/OFP4 (ARABIDOPSIS THALIANA OVATE FAMILY PROTEIN 4) [AT1G06920.1]	2303.42	259.427	0	1	3.054232e+001	1.079054e+001	1	0	63	7.069841e+001	71	2.037047e+001	2.149770e+001	49	1.814286e+001	18	4.368447e+000	3.706500e+000	0	0	0	0	0	0	0	22.876	8.08203	1	2.66835e-012	1	0	47.8224	4.36845	1	0	47.8224	57.5363	57.5363	63.9527	0.748993	18.1429	4.36845	0	31.42	0	0
DATA	247	3	77		 	66	Structural	0		1	1	DarkCorner	DarkCorner	DarkCorner		2328.81	259.557	0	1	2.683872e+001	1.071351e+001	2	0	63	6.769841e+001	69	1.782861e+001	1.853250e+001	55	1.676364e+001	16	5.263303e+000	5.559750e+000	0	0	0	0	1	0	0	20.0582	8.00684	1	4.13895e-010	1	0	47.6403	5.2633	1	0	47.6403	47.5395	47.5395	60.9527	0.747359	16.7636	5.2633	0	28.7583	0	0
DATA	248	3	78		 	66	Structural	0		1	1	DarkCorner	DarkCorner	DarkCorner		2354.31	259.157	0	1	3.245496e+001	1.088500e+001	1	0	64	7.167188e+001	69	1.852588e+001	1.834718e+001	60	1.743333e+001	16	6.266312e+000	5.374425e+000	0	0	0	0	1	0	0	24.2135	8.12091	1	2.22828e-013	1	0	47.4584	6.26631	1	0	47.4584	47.2035	47.2035	64.9262	0.746064	17.4333	6.26631	0	33.0865	0	0
DATA	249	3	79		 	66	Structural	0		1	1	DarkCorner	DarkCorner	DarkCorner		2379.87	258.971	0	1	2.200676e+001	1.063247e+001	4	0	62	6.369355e+001	60	1.693632e+001	1.538197e+001	62	1.869355e+001	17.5	6.375128e+000	7.413000e+000	0	0	0	0	1	0	0	16.399	7.9231	1	1.76257e-007	1	0	47.2946	6.37513	1	0	47.2946	46.8651	46.8651	56.9479	0.745179	18.6935	6.37513	0	25.4693	0	0
DATA	250	3	80		 	66	Structural	0		1	1	DarkCorner	DarkCorner	DarkCorner		2405.08	259.547	0	1	3.047624e+001	1.084510e+001	0	0	64	6.982813e+001	67.5	2.234190e+001	2.409225e+001	53	1.871698e+001	18	6.181167e+000	5.189100e+000	0	0	0	0	1	0	0	22.6975	8.077	1	3.702e-012	1	0	47.1306	6.18117	1	0	47.1306	41.4593	41.4593	63.0824	0.74476	18.717	6.18117	0	31.9586	0	0
DATA	251	3	81		 	66	Structural	0		1	1	DarkCorner	DarkCorner	DarkCorner		2430.51	259.388	0	1	2.407386e+001	1.068286e+001	1	0	65	6.489231e+001	63	1.640896e+001	1.482600e+001	61	1.739344e+001	16	6.135358e+000	6.671700e+000	0	0	0	0	1	0	0	17.9293	7.95618	1	1.51669e-008	1	0	46.963	6.13536	1	0	46.963	45.835	45.835	58.1466	0.744761	17.3934	6.13536	0	27.3983	0	0
DATA	252	3	82		 	66	Structural	0		1	1	DarkCorner	DarkCorner	DarkCorner		2455.93	259.015	0	1	2.305628e+001	1.065380e+001	0	0	69	6.401449e+001	64	1.652493e+001	1.927380e+001	55	1.670909e+001	17	4.852158e+000	4.077150e+000	0	0	0	0	1	0	0	17.1826	7.93968	1	5.09753e-008	1	0	46.8319	4.85216	1	0	46.8319	46.8651	46.8651	57.2688	0.745245	16.7091	4.85216	0	26.9067	0	0
DATA	253	3	83		 	66	Structural	0		1	1	DarkCorner	DarkCorner	DarkCorner		2481.24	259.457	10.4335	1	1.043349e+001	1.038700e+001	2	0	65	4.112308e+001	41	1.019728e+001	1.111950e+001	46	1.773913e+001	17.5	5.623106e+000	4.447800e+000	0	0	0	0	0	0	0	-5.54826	7.75153	0	0.0648588	1	0	46.6713	5.62311	1	0	46.6713	47.2035	47.2035	34.3774	0.746272	17.7391	5.62311	0	4.39789	0	0
DATA	254	3	84		 	66	Structural	0		1	1	DarkCorner	DarkCorner	DarkCorner		2506.89	259.635	10.4113	1	1.041125e+001	1.036486e+001	1	0	63	4.252381e+001	41	1.014231e+001	1.111950e+001	55	1.738182e+001	16	6.387171e+000	5.559750e+000	0	0	0	0	0	0	0	-4.04481	7.75153	0	0.177076	1	0	46.5686	6.38717	1	0	46.5686	44.7812	44.7812	35.7781	0.747866	17.3818	6.38717	0	6.19793	0	0
DATA	255	3	85		 	66	Structural	0		1	1	DarkCorner	DarkCorner	DarkCorner		2532.08	259.534	10.3814	1	1.038143e+001	1.033517e+001	4	0	59	3.959322e+001	39	9.831544e+000	8.895600e+000	63	1.547619e+001	16	4.741230e+000	4.818450e+000	0	0	0	0	0	0	0	-6.88418	7.75153	0	0.0224137	1	0	46.4774	4.74123	1	0	46.4774	48.5334	48.5334	32.8475	0.750015	15.4762	4.74123	0	3.67127	0	0
DATA	256	4	1		 	66	Structural	0		1	1	DarkCorner	DarkCorner	DarkCorner		411.406	264.734	9.58205	1	9.582050e+000	9.539353e+000	1	0	64	4.464063e+001	42.5	1.311169e+001	1.167547e+001	46	1.595652e+001	16.5	4.802576e+000	4.447800e+000	0	0	0	0	0	0	0	-2.34609	7.75153	0	0.432668	1	0	46.9867	4.80258	1	0	46.9867	44.7812	44.7812	37.8949	0.812584	15.9565	4.80258	0	3.10572	0	0
DATA	257	4	2		 	66	Structural	0		1	1	DarkCorner	DarkCorner	DarkCorner		437.033	265	9.56864	1	9.568644e+000	9.526007e+000	0	0	69	4.604348e+001	47	1.224557e+001	1.334340e+001	33	1.748485e+001	18	5.937809e+000	6.671700e+000	0	0	0	0	0	0	0	-1.38559	7.75153	0	0.642837	1	0	47.4291	5.93781	1	0	47.4291	44.0646	44.0646	39.2978	0.813723	17.4848	5.93781	0	4.23014	0	0
DATA	258	4	3		 	66	Structural	0		1	1	DarkCorner	DarkCorner	DarkCorner		462.281	264.75	9.55245	1	9.552454e+000	9.509889e+000	2	0	62	4.293548e+001	43	9.118295e+000	1.000755e+001	45	1.666667e+001	16	5.485518e+000	5.189100e+000	0	0	0	0	0	0	0	-4.94701	7.75153	0	0.0993071	1	0	47.8825	5.48552	1	0	47.8825	45.1352	45.1352	36.1898	0.815102	16.6667	5.48552	0	0.861914	0	0
DATA	259	4	4		 	66	Structural	0		1	1	DarkCorner	DarkCorner	DarkCorner		487.672	264.781	9.53318	1	9.533176e+000	9.490697e+000	0	2	63	4.430159e+001	46	8.816471e+000	8.154300e+000	25	1.904000e+001	19	6.748333e+000	9.636900e+000	0	0	0	0	0	0	0	-3.99046	7.75153	0	0.182928	1	0	48.2921	6.74833	1	0	48.2921	45.1352	45.1352	37.5559	0.81675	19.04	6.74833	0	1.97126	0	0
DATA	260	4	5		 	66	Structural	0		1	1	DarkCorner	DarkCorner	DarkCorner		512.711	264.908	9.51163	1	9.511626e+000	9.469244e+000	1	0	65	4.310769e+001	45	1.157195e+001	1.186080e+001	45	1.628889e+001	16	4.698270e+000	5.189100e+000	0	0	0	0	0	0	0	-5.5598	7.75153	0	0.0643101	1	0	48.6675	4.69827	1	0	48.6675	49.1849	49.1849	36.362	0.818601	16.2889	4.69827	0	0.531102	0	0
DATA	261	4	6		 	66	Structural	0		1	1	DarkCorner	DarkCorner	DarkCorner		538.914	264.879	9.48685	1	9.486850e+000	9.444578e+000	2	0	65	4.198462e+001	44	1.070994e+001	9.636900e+000	32	1.737500e+001	17	4.936696e+000	4.818450e+000	0	0	0	0	0	0	0	-7.0763	7.75153	0	0.0189878	1	0	49.0609	4.9367	1	0	49.0609	43.7019	43.7019	35.2389	0.820738	17.375	4.9367	0	-0.839261	0	0
DATA	262	4	7		 	66	Structural	0		1	1	DarkCorner	DarkCorner	DarkCorner		563.5	265	9.46169	1	9.461686e+000	9.419526e+000	3	0	59	4.535593e+001	45	1.133770e+001	1.111950e+001	39	1.720513e+001	16	6.720665e+000	6.671700e+000	0	0	0	0	0	0	0	-4.11267	7.75153	0	0.169967	1	0	49.4686	6.72067	1	0	49.4686	54.1152	54.1152	38.6102	0.822921	17.2051	6.72067	0	2.30628	0	0
DATA	263	4	8		 	66	Structural	0		1	1	DarkCorner	DarkCorner	DarkCorner		589.862	264.985	9.43313	1	9.433127e+000	9.391094e+000	0	0	67	4.716418e+001	47	1.259822e+001	1.334340e+001	34	1.561765e+001	15	5.021256e+000	5.189100e+000	0	0	0	0	0	0	0	-2.67656	7.75153	0	0.370863	1	0	49.8407	5.02126	1	0	49.8407	45.835	45.835	40.4185	0.825413	15.6176	5.02126	0	3.8827	0	0
DATA	264	4	9		 	66	Structural	0		1	1	DarkCorner	DarkCorner	DarkCorner		614.516	264.891	9.4052	1	9.405198e+000	9.363290e+000	2	0	61	4.583607e+001	45	1.260844e+001	1.408470e+001	31	1.674194e+001	17	5.686052e+000	6.301050e+000	0	0	0	0	0	0	0	-4.35674	7.75153	0	0.146182	1	0	50.1928	5.68605	1	0	50.1928	44.0646	44.0646	39.0904	0.827864	16.7419	5.68605	0	2.34672	0	0
DATA	265	4	10	tair|AT1G69340.1|ref|NM_105601|ta|TA33073_3702|ta|BX834778	at|chr1:26073268-26073327	0		1884	CGTTGACCCAAGAACAAAATACGTTTATCAACGGCCATGAACCAAAATCAAAGACCGTTA	129	0	A_84_P817369	AT1G69340	AT1G69340.1	tair|appr-1-p processing enzyme family protein [AT1G69340.1]	639.937	264.825	0	1	6.748208e+003	6.748853e+002	1	0	65	5.654892e+003	5488	1.249702e+003	1.117880e+003	43	1.704651e+001	16	4.840078e+000	4.818450e+000	0	0	0	0	0	0	0	5604.36	560.49	1	4.63866e-308	1	1	50.5294	4.84008	1	0	50.5294	45.4864	45.4864	5648.15	0.830496	17.0465	4.84008	0	5611.2	0	0
DATA	266	4	11	tair|AT5G52180.1|ref|NM_124597|ta|TA46370_3702|tc|TC284932	at|chr5:21217518-21217459	0		1318	CTTTGCCTTGTAGCGATTTCATTAAACAAGTTGGTTTGTTGATGTCTTGGTGGGTTCTTT	131	0	A_84_P568212	AT5G52180	AT5G52180.1	tair|similar to hypothetical protein [Vitis vinifera] (GB:CAN83669.1) [AT5G52180.1]	665	264.576	0	1	3.522921e+003	3.524149e+002	0	0	63	2.986032e+003	2882	7.074621e+002	7.798476e+002	38	1.794737e+001	18	4.931681e+000	4.818450e+000	0	0	0	0	0	0	0	2935.17	293.619	1	5.09783e-269	1	1	50.861	4.93168	1	0	50.861	45.4864	45.4864	2979.29	0.833164	17.9474	4.93168	0	2942.14	0	0
DATA	267	4	12	tair|AT1G08465.1|ref|NM_001084021|ta|TA37835_3702|ta|DR380173	at|chr1:2679476-2679535	0		865	GTACGTACGCATTAATGAATGTGTAAGCAGAGAGCTGATGATGGAAAGAGATCAGGCGAG	133	0	A_84_P751359	YAB2	AT1G08465.1	tair|YAB2 (YABBY 2); transcription factor [AT1G08465.1]	690.705	264.934	0	1	2.825857e+003	2.827378e+002	0	0	65	2.413569e+003	2299	5.830384e+002	6.701352e+002	31	1.761290e+001	17	5.174794e+000	5.189100e+000	0	0	0	0	0	0	0	2362.41	236.368	1	6.45307e-256	1	1	51.1617	5.17479	1	0	51.1617	44.0646	44.0646	2406.82	0.835997	17.6129	5.17479	0	2369.48	0	0
DATA	268	4	13	tair|AT5G48390.1|ref|NM_124214|ug|AB354634|tc|NP225847	at|chr5:19632496-19632555	0		2717	GGAAATCGCTGATAAGGTTACAGGTATGGATACTTATAAAGCTTGTATGCAGGATTACTT	135	0	A_84_P301530	AT5G48390	AT5G48390.1	tair|binding [AT5G48390.1]	715.95	264.833	0	1	5.392753e+001	1.069967e+001	0	0	66	9.663636e+001	90	2.844679e+001	2.761342e+001	42	1.642857e+001	17	4.254942e+000	3.706500e+000	0	0	0	0	0	0	0	45.2341	8.97482	1	2.78783e-031	1	1	51.4022	4.25494	1	0	51.4022	44.7812	44.7812	89.8907	0.838795	16.4286	4.25494	0	52.3695	0	0
DATA	269	4	14	tair|AT3G03330.1|ref|NM_111204|ta|TA32506_3702|ta|TA32507_3702	at|chr3:783647-783588	0		979	GTCGCGGAAAAGAAAGGCAACACATACTCGTGGGATTTACTGTTCGGGAAGAAGACTAAA	137	0	A_84_P15470	AT3G03330	AT3G03330.1	tair|short-chain dehydrogenase/reductase (SDR) family protein [AT3G03330.1]	741.274	264.823	0	1	6.361939e+003	6.362606e+002	0	0	65	5.406077e+003	5054	1.398803e+003	1.311360e+003	40	1.772500e+001	18	5.363636e+000	5.374425e+000	0	0	0	0	0	0	0	5354.38	535.494	1	2.63533e-305	1	1	51.6956	5.36364	1	0	51.6956	44.7812	44.7812	5399.33	0.841627	17.725	5.36364	0	5361.64	0	0
DATA	270	4	15	tair|AT5G66840.1|ref|NM_126083|tc|NP231140	at|chr5:26710356-26710297	0		1447	TGAGGGACTTGGAACACTTCTCGCATATGATGATAAGCCACAGAAGAGAAGGAGACACAT	139	0	A_84_P519500	AT5G66840	AT5G66840.1	tair|SAP domain-containing protein [AT5G66840.1]	766.914	265.276	0	1	1.471387e+001	9.295751e+000	2	1	63	6.436508e+001	64	1.698985e+001	1.519665e+001	36	1.827778e+001	18.5	5.169201e+000	5.930400e+000	0	0	0	0	0	0	0	12.4262	7.8505	1	5.37502e-005	1	0	51.9388	5.1692	1	0	51.9388	43.7019	43.7019	57.6194	0.844525	18.2778	5.1692	0	19.7516	1	0
DATA	271	4	16	tair|AT1G69490.1|ref|NM_105616|ug|AF360201|ta|TA31972_3702	at|chr1:26126816-26126875	0		831	GTTCGGGGACCTTCAGTTTAACCAAGACGAGATCTTAAACCATCATCGTCAAGCGATGTT	141	0	A_84_P14306	NAP	AT1G69490.1	tair|NAP (NAC-LIKE, ACTIVATED BY AP3/PI); transcription factor [AT1G69490.1]	792.031	264.723	0	1	2.348986e+004	2.349004e+003	0	0	65	1.995472e+004	18947	4.651573e+003	4.493019e+003	30	1.790000e+001	17	4.950444e+000	4.077150e+000	0	0	0	0	0	0	0	19902.6	1990.27	1	0	1	1	52.1562	4.95044	1	0	52.1562	45.4864	45.4864	19948	0.847283	17.9	4.95044	0	19910	0	0
DATA	272	4	17	tair|AT2G38560.1|ref|NM_129413|ta|TA37206_3702|ta|DR381697	at|chr2:16143334-16143393	0		1237	TGATGAGCCAATGACGACTTATGTTACATGTGTTAACTGTGACAACCACTGGAAGTTCTG	143	0	A_84_P16317	AT2G38560	AT2G38560.1	tair|transcription factor S-II (TFIIS) domain-containing protein [AT2G38560.1]	817.152	265.076	0	1	1.020861e+004	1.020902e+003	0	0	66	8.730364e+003	8312	1.826125e+003	2.099176e+003	26	1.807692e+001	17.5	4.906511e+000	4.262475e+000	0	0	0	0	0	0	0	8677.97	867.831	1	0	1	1	52.3951	4.90651	1	0	52.3951	46.1809	46.1809	8723.62	0.850064	18.0769	4.90651	0	8685.45	0	0
DATA	273	4	18	tair|AT3G23980.1|ref|NM_113303|ta|TA49337_3702|tc|TC300280	at|chr3:8667069-8667010	0		443	TAGCCAACAAAGTGTCATAGATTCAGATGGAGCTGGTGCATCTATCTCTAATGGACCTCT	145	0	A_84_P831862	AT3G23980	AT3G23980.1	tair|similar to hypothetical protein OsI_004770 [Oryza sativa (indica cultivar-group)] (GB:EAY76923.1); contains domain Spectrin repeat (SSF46966) [AT3G23980.1]	842.544	265.074	0	1	2.482409e+002	2.643587e+001	1	0	62	2.642581e+002	260	5.593818e+001	6.486375e+001	32	1.700000e+001	17	4.607147e+000	4.633125e+000	0	0	0	0	0	0	0	211.699	22.5444	1	4.19553e-111	1	1	52.559	4.60715	1	0	52.559	46.8651	46.8651	257.512	0.852797	17	4.60715	0	219.201	0	0
DATA	274	4	19	tair|AT2G29800.1|ref|NM_128534|tc|NP455395	at|chr2:12730612-12730553	0		1067	GATTTTGGGATGTTATCGGAGTAGTTTTGATTATTACAGAAAAGACGTTTGGTGCGTTGA	147	0	A_84_P612821	AT2G29800	AT2G29800.1	tair|kelch repeat-containing F-box family protein [AT2G29800.1]	868.653	265.153	9.10098	1	9.100976e+000	9.065647e+000	0	0	65	5.536923e+001	54	1.419129e+001	1.704990e+001	38	1.660526e+001	16.5	5.664205e+000	7.227675e+000	0	0	0	0	0	0	0	2.63253	7.756	0	0.378761	1	0	52.7367	5.6642	1	0	52.7367	47.8731	47.8731	48.6235	0.855537	16.6053	5.6642	0	10.1747	1	0
DATA	275	4	20	tair|AT5G38930.1|ref|NM_123255	at|chr5:15602810-15602869	0		410	CCCCGATAATCGCCTATTCACTAAAGTTCTCAACGAGGGTGATGTATTTGTGTTTCCAGA	149	0	A_84_P216298	AT5G38930	AT5G38930.1	tair|germin-like protein, putative [AT5G38930.1]	893.638	265.13	0	1	1.344449e+003	1.347480e+002	0	0	65	1.206462e+003	1149	3.029743e+002	2.935548e+002	27	1.555556e+001	15	5.344540e+000	6.301050e+000	0	0	0	0	0	0	0	1153.62	115.622	1	1.14288e-212	1	1	52.838	5.34454	1	0	52.838	46.8651	46.8651	1199.72	0.858064	15.5556	5.34454	0	1161.14	0	0
DATA	276	4	21	tair|AT5G65740.3|ref|NM_001037076|ta|TA52403_3702|tc|TC309116	at|chr5:26320348-26320289	0		311	ACTTTGCAACCTATGTAGCTCCATCTTCATGTGACATGTTAGCTTTGTGCCATCATCATG	151	0	A_84_P836308	AT5G65740	AT5G65740.3	tair|protein binding / zinc ion binding [AT5G65740.3]	918.754	265.092	0	1	2.297159e+002	2.467470e+001	1	0	65	2.507846e+002	233	7.608476e+001	8.747340e+001	35	1.677143e+001	16	6.044374e+000	7.783650e+000	0	0	0	0	0	0	0	197.671	21.2326	1	4.40333e-107	1	1	53.1139	6.04437	1	0	53.1139	45.835	45.835	244.039	0.860501	16.7714	6.04437	0	205.352	0	0
DATA	277	4	22	tair|AT5G40400.1|ref|NM_123404|ug|AK227121|tc|TC311596	at|chr5:16185384-16185443	0		1718	AGCGTTAGAGCTTCAAGAAAGAATGCAAAGACTCGGGTTTGTTCCAAACAGGTTAACTTG	153	0	A_84_P787226	AT5G40400	AT5G40400.1	tair|binding [AT5G40400.1]	944.388	265.119	0	1	3.923246e+002	4.024783e+001	0	0	64	3.918125e+002	375.5	9.543649e+001	1.150868e+002	28	1.764286e+001	17.5	4.699994e+000	5.189100e+000	0	0	0	0	0	0	0	338.525	34.7287	1	6.00007e-139	1	1	53.2871	4.69999	1	0	53.2871	46.1809	46.1809	385.067	0.862871	17.6429	4.69999	0	346.27	0	0
DATA	278	4	23	tair|AT3G16490.1|ref|NM_112520|ug|BX824788|ta|TA47640_3702	at|chr3:5604056-5603997	0		1289	AAACGCAAACGCAGCAACAGAAACGCTCTCCTTGTTCGTATGATCATCAGTTTCGTCAGA	155	0	A_84_P17428	IQD26	AT3G16490.1	tair|IQD26 (IQ-domain 26); calmodulin binding [AT3G16490.1]	969.676	265.254	0	1	1.835753e+003	1.837938e+002	4	0	60	1.641617e+003	1608.5	3.333674e+002	3.267280e+002	29	1.837931e+001	19	4.813773e+000	5.189100e+000	0	0	0	0	0	0	0	1588.08	158.997	1	5.98266e-232	1	1	53.5396	4.81377	1	0	53.5396	47.5395	47.5395	1634.87	0.865082	18.3793	4.81377	0	1595.97	0	0
DATA	279	4	24	tair|AT5G35360.1|tair|AT5G35360.2|ref|NM_001036891|ref|NM_122927	at|chr5:13605560-13605619	0		1817	TCATTGGTACAAACTTCGGTAACGATAAGACTGTTTTACTAGAGTCTGTGGTTTTATCAA	157	0	A_84_P260540	CAC2	AT5G35360.1	tair|CAC2 (acetyl co-enzyme A carboxylase biotin carboxylase subunit) [AT5G35360.1]	995.333	265.5	0	1	4.991768e+004	4.991776e+003	0	0	66	4.334150e+004	41766.5	8.736057e+003	9.443791e+003	40	1.885000e+001	18	6.948713e+000	8.154300e+000	0	0	0	0	0	0	0	43287.8	4328.79	1	0	1	1	53.6708	6.94871	1	0	53.6708	57.5363	57.5363	43334.8	0.867184	18.85	6.94871	0	43295.8	0	0
DATA	280	4	25	tair|AT5G65440.1|tair|AT5G65440.2|ref|NM_001126032|ref|NM_125942	at|chr5:26174217-26174276	0		3510	AATGTAGTTAAAAGAAGGCGCGGGGGTAAACAGAGAGTTTAACTGTACTTGTATGTTATA	159	0	A_84_P165273	AT5G65440	AT5G65440.1	tair|similar to unknown protein [Arabidopsis thaliana] (TAIR:AT4G24610.1); similar to unknown protein [Arabidopsis thaliana] (TAIR:AT5G48310.1); similar to unnamed protein product [Vitis vinifera] (GB:CAO61624.1); similar to unnamed protein product [Vitis	1020.44	264.972	0	1	1.315755e+004	1.315786e+003	0	0	63	1.148790e+004	10758	2.705532e+003	2.937031e+003	28	1.917857e+001	19.5	5.597973e+000	4.633125e+000	0	0	0	0	0	0	0	11434.2	1143.44	1	0	1	1	53.7436	5.59797	1	0	53.7436	48.2044	48.2044	11481.2	0.869019	19.1786	5.59797	0	11442.1	0	0
DATA	281	4	26	tair|AT3G25490.1|ref|NM_113445	at|chr3:9244385-9244444	0		1336	AGTCCAGGAAGAGGTTGTGGCATCATTGGATTCACTGGAACAGGAAACTTATGAGCAGAA	161	0	A_84_P257760	AT3G25490	AT3G25490.1	tair|wall-associated kinase, putative [AT3G25490.1]	1045.97	265.116	0	1	2.027976e+002	2.214755e+001	0	0	66	2.304545e+002	227	5.311126e+001	5.337360e+001	31	1.816129e+001	17	5.967114e+000	5.559750e+000	0	0	0	0	0	0	0	176.589	19.2853	1	1.66062e-100	1	1	53.8655	5.96711	1	0	53.8655	46.8651	46.8651	223.709	0.870765	18.1613	5.96711	0	184.561	0	0
DATA	282	4	27	tair|AT3G23600.1|tair|AT3G23600.2|ref|NM_113263|ref|NM_001035672	at|chr3:8475598-8475657	0		713	CGGTTAAAGCAGCAGAAGAAGCTCACAAGGAGATGCTTGATTGGTTTGTGACCTACATCA	163	0	A_84_P18350	AT3G23600	AT3G23600.1	tair|dienelactone hydrolase family protein [AT3G23600.1]	1071.5	265.5	0	1	4.711400e+004	4.711409e+003	0	1	67	4.115363e+004	39213	7.964083e+003	8.226947e+003	33	1.784848e+001	16	6.408594e+000	5.930400e+000	0	0	0	0	0	0	0	41099.6	4109.97	1	0	1	1	53.9924	6.40859	1	0	53.9924	57.5363	57.5363	41146.9	0.872344	17.8485	6.40859	0	41107.7	0	0
DATA	283	4	28	tc|TC312168	at|chr4:14341925-14341983	0		288	ACTCACCAGCCCAACAAATCTTGTGTTACAACAACAGACCACAACAAACCTGTTATGAAT	165	0	A_84_P859431	TC312168	TC312168	tc|NM_119054 transcription factor {Arabidopsis thaliana} (exp=-1; wgp=0; cg=0), partial (26%) [TC312168]	1096.97	265.079	0	1	5.853665e+001	1.062955e+001	3	0	65	1.052615e+002	109	2.508877e+001	2.149770e+001	32	1.743750e+001	17.5	4.924838e+000	6.671700e+000	0	0	0	0	0	0	0	51.1408	9.28655	1	3.97079e-036	1	1	54.1208	4.92484	1	0	54.1208	45.4864	45.4864	98.5158	0.873654	17.4375	4.92484	0	59.2411	0	0
DATA	284	4	29	tair|AT5G65970.1|ref|NM_125994|ug|BX831968|ta|TA51160_3702	at|chr5:26404851-26404792	0		1638	GGGCACACTCTCGTCAGGGTTGGTGATCAGAACACAGAGATAGAATATACTGGAGATATT	167	0	A_84_P784727	MLO10	AT5G65970.1	tair|MLO10 (MILDEW RESISTANCE LOCUS O 10); calmodulin binding [AT5G65970.1]	1122.08	265.167	0	1	2.781884e+003	2.783295e+002	0	0	66	2.487682e+003	2343	5.848980e+002	6.914476e+002	38	1.736842e+001	17.5	4.345989e+000	3.521175e+000	0	0	0	0	0	0	0	2433.55	243.479	1	1.04465e-257	1	1	54.1278	4.34599	1	0	54.1278	46.8651	46.8651	2480.94	0.874786	17.3684	4.34599	0	2441.61	0	0
DATA	285	4	30	tair|AT5G23790.1|ref|NM_122284|tc|TC313834	at|chr5:8021498-8021439	0		102	TGGATGCTTGTAGTTGGTCTAGCCAAAGGTCTTCGTAAAGTGAAATCAGCTTATCCACTC	169	0	A_84_P11147	ATGOLS5	AT5G23790.1	tair|ATGOLS5 (ARABIDOPSIS THALIANA GALACTINOL SYNTHASE 5); transferase, transferring glycosyl groups / transferase, transferring hexosyl groups [AT5G23790.1]	1147.85	265.515	8.89088	1	8.890878e+000	8.851261e+000	0	0	64	5.153125e+001	51	1.180257e+001	1.371405e+001	36	1.761111e+001	17	5.929480e+000	5.003775e+000	0	0	0	0	0	0	0	-2.63965	7.75153	0	0.377478	1	0	54.1709	5.92948	1	0	54.1709	46.8651	46.8651	44.7856	0.875754	17.6111	5.92948	0	5.41196	1	0
DATA	286	4	31	tair|AT3G26616.1|ref|NM_148755|ug|EG467360	unmapped	0		190	CTCTCGGTTTGGATAAGGTCCAGAAAGGAGATTCAAGTGTTGGACAGTTTGCTGTAATCA	171	0	A_84_P797801	AT3G26616	AT3G26616.1	tair|unknown protein [AT3G26616.1]	1173	265.545	8.8838	0	8.883803e+000	8.844217e+000	3	1	58	5.305172e+001	51	1.383413e+001	1.186080e+001	38	1.694737e+001	17	4.781424e+000	3.706500e+000	0	0	0	0	0	0	0	-1.09841	7.75153	0	0.713117	1	0	54.1501	4.78142	1	0	54.1501	65	65	46.306	0.876452	16.9474	4.78142	0	6.89798	1	0
DATA	287	4	32	ta|TA51703_3702|tc|TC301359	at|chr4:15239088-15239147	0		377	ATTTTGTTTGTTTGTTTGTATAAAATCGCAGGGAAAGCTTTCGCAACAATGGGTGCATGC	173	0	A_84_P834832	TA51703_3702	TA51703_3702	tc|XM_473049 {Oryza sativa (japonica cultivar-group)} (exp=-1; wgp=0; cg=0), partial (8%) [TC301359]	1198.51	265.429	0	1	1.417686e+001	8.952483e+000	1	0	65	6.653846e+001	63	2.048633e+001	2.001510e+001	34	1.697059e+001	18	4.210271e+000	3.706500e+000	0	0	0	0	0	0	0	12.4319	7.85059	1	5.33517e-005	1	0	54.1065	4.21027	1	0	54.1065	44.4243	44.4243	59.7928	0.876917	16.9706	4.21027	0	20.3598	1	0
DATA	288	4	33	tair|AT1G37130.1|ref|NM_103364|ug|AK230230|ta|TA27277_3702	at|chr1:14164028-14164087	0		2778	TTTGCGGTTCAGCCGAATTTGGAGAAGATGCAATATAACATCAAGGAGGATTTCTTGATA	175	0	A_84_P16255	NIA2	AT1G37130.1	tair|NIA2 (NITRATE REDUCTASE 2) [AT1G37130.1]	1223.58	265.573	0	1	1.322488e+005	1.322489e+004	0	1	63	1.160587e+005	102723	1.983942e+004	-6.905209e+003	33	1.936364e+001	18	6.143178e+000	5.930400e+000	0	0	0	0	0	0	0	116005	11600.5	1	0	1	1	54.0562	6.14318	1	0	54.0562	57.5363	57.5363	116052	0.87717	19.3636	6.14318	0	116013	0	0
DATA	289	4	34	tair|AT4G17098.1|ref|NR_022976	at|chr4:9611652-9611711	0		1644	GGGAAATCAAAATGCTGAATATTAAAGGCTTTTTGCAGGTAAGGAAGAGCCTGGGTTTCT	177	0	A_84_P765100	AT4G17098	AT4G17098.1	tair|other RNA [AT4G17098.1]	1249.35	264.919	0	1	4.308385e+002	4.398091e+001	0	0	64	4.318750e+002	425.5	8.556210e+001	8.654677e+001	30	1.893333e+001	17.5	6.410839e+000	7.042350e+000	0	0	0	0	0	0	0	377.894	38.5762	1	1.58551e-145	1	1	53.9813	6.41084	1	0	53.9813	44.0646	44.0646	425.129	0.877112	18.9333	6.41084	0	385.675	0	0
DATA	290	4	35	ta|TA33883_3702	at|chr5:26380093-26379879	0		570	CATCCTGAGACTTGGGTTGGATTTTCCTTTACCTGATGACGACGATAGCTTTTGATGACT	179	0	A_84_P818310	TA33883_3702	TA33883_3702	Unknown	1274.61	265.362	0	1	2.050503e+003	2.052408e+002	2	0	62	1.852016e+003	1743	4.033121e+002	3.335850e+002	24	1.812500e+001	17	3.603290e+000	2.965200e+000	0	0	0	0	0	0	0	1798.12	179.979	1	1.91153e-239	1	1	53.8933	3.60329	1	0	53.8933	47.5395	47.5395	1845.27	0.876918	18.125	3.60329	0	1805.81	0	0
DATA	291	4	36	tair|AT5G18070.1|ref|NM_121812|ta|TA49050_3702|tc|TC283674	at|chr5:5982710-5982769	0		1701	AGGCTTCCACTCAAGAAGATGCTGATTCTTTGGCTAATTCTGTGGCTCAGCTCGTCAAAA	181	0	A_84_P17754	DRT101	AT5G18070.1	tair|DRT101 (DNA-DAMAGE-REPAIR/TOLERATION 101); intramolecular transferase, phosphotransferases [AT5G18070.1]	1299.88	265.433	0	1	3.049010e+003	3.050293e+002	4	0	59	2.726085e+003	2610	5.333858e+002	5.504153e+002	35	1.800000e+001	17	6.503393e+000	7.413000e+000	0	0	0	0	0	0	0	2672.3	267.342	1	2.34718e-263	1	1	53.7872	6.50339	1	0	53.7872	46.1809	46.1809	2719.34	0.876448	18	6.50339	0	2679.88	0	0
DATA	292	4	37	tair|AT2G38000.1|ref|NM_129357	at|chr2:15910315-15910256	0		1452	TTAGTGTGGATTGAGAGCTTTAGAGAGAAAATCAAACTGGATTTCTAGACCTTGCGAGCT	183	0	A_84_P170233	AT2G38000	AT2G38000.1	tair|chaperone protein dnaJ-related [AT2G38000.1]	1325.43	265.231	0	1	2.108373e+003	2.110230e+002	0	0	65	1.899985e+003	1795	4.734570e+002	4.781385e+002	32	1.912500e+001	18	5.001613e+000	3.706500e+000	0	0	0	0	0	0	0	1846.3	184.793	1	4.85082e-241	1	1	53.6837	5.00161	1	0	53.6837	45.4864	45.4864	1893.24	0.875699	19.125	5.00161	0	1853.8	0	0
DATA	293	4	38	tair|AT2G43160.1|tair|AT2G43160.3|tair|AT2G43160.2|tair|AT2G43160.4	at|chr2:17960343-17960402	0		2981	AAGATCAAGCCAAACATGATGCACTTGACTTCATTCGTGTAATCAAGAATACGCTCGCCT	185	0	A_84_P579341	AT2G43160	AT2G43160.1	tair|epsin N-terminal homology (ENTH) domain-containing protein [AT2G43160.1]	1350.88	265.5	0	1	2.224835e+004	2.224853e+003	0	0	64	1.951542e+004	18505.5	4.034937e+003	3.740229e+003	36	1.833333e+001	17	6.529056e+000	6.115725e+000	0	0	0	0	0	0	0	19461.9	1946.2	1	0	1	1	53.5628	6.52906	1	0	53.5628	44.4243	44.4243	19508.7	0.874755	18.3333	6.52906	0	19469.3	0	0
DATA	294	4	39	tair|AT1G50960.1|ref|NM_103976|tc|NP306380	at|chr1:18895318-18895377	0		941	CAAAGAGCAGAGTGAACATGATGTTAAAGAAACTGGTGATAAGGTAGGCTTGTCCAGGTT	187	0	A_84_P12417	ATGA2OX7	AT1G50960.1	tair|ATGA2OX7 (GIBBERELLIN 2-OXIDASE 7); gibberellin 2-beta-dioxygenase/ gibberellin 20-oxidase [AT1G50960.1]	1376.42	265.573	0	1	2.073002e+001	9.112596e+000	2	0	62	7.154839e+001	74.5	1.795411e+001	1.834718e+001	37	2.135135e+001	21	7.814574e+000	8.154300e+000	0	0	0	0	0	0	0	18.1085	7.96024	1	1.12902e-008	1	0	53.4398	7.81457	1	0	53.4398	57.5363	57.5363	64.8027	0.873542	21.3514	7.81457	0	25.415	0	0
DATA	295	4	40	tair|AT1G16240.1|tair|AT1G16240.3|tair|AT1G16240.2|ref|NM_101490	at|chr1:5555160-5555101	0		928	CTTATAAGTTCCTCTGTAGGTCCACTGGCCTCTACTCTCTATGTGAATGGTTGCAATGTA	189	0	A_84_P750282	SYP51	AT1G16240.1	tair|SYP51 (SYNTAXIN OF PLANTS 51) [AT1G16240.1]	1401.63	265.37	0	1	3.413544e+004	3.413556e+003	1	0	63	2.982210e+004	28854	5.871070e+003	5.512677e+003	34	2.017647e+001	20	6.186351e+000	6.486375e+000	0	0	0	0	0	0	0	29768.8	2976.89	1	0	1	1	53.3182	6.18635	1	0	53.3182	48.2044	48.2044	29815.3	0.872078	20.1765	6.18635	0	29776	0	0
DATA	296	4	41	tair|AT1G56400.1|ref|NM_104518|tc|NP305863	at|chr1:21115607-21115548	0		1302	CATGGGCCTATGCTGGAAAGAGTGGAGCTTTACATGGATAGTAGTATGGCAGAAAGTCAA	191	0	A_84_P588775	AT1G56400	AT1G56400.1	tair|F-box family protein [AT1G56400.1]	1427	266	8.94503	1	8.945028e+000	8.905265e+000	1	0	68	5.355882e+001	54.5	1.473080e+001	1.593795e+001	37	1.821622e+001	17	6.169527e+000	6.671700e+000	0	0	0	0	0	0	0	0.358064	7.75161	0	0.904577	1	0	53.2008	6.16953	1	0	53.2008	54.9904	54.9904	46.8131	0.870453	18.2162	6.16953	0	7.50739	1	0
DATA	297	4	42	tair|AT4G34830.1|ref|NM_119649|ta|TA45418_3702|ta|R90347	at|chr4:16600937-16600570	0		2907	TTGCCGAAAAACGTTGCTGAGGTTTACCTGTTAACCATCTTTAAAGGTCTTAAGCATCGC	193	0	A_84_P845559	AT4G34830	AT4G34830.1	tair|binding [AT4G34830.1]	1452.64	265.881	0	1	9.399225e+003	9.399649e+002	0	0	65	8.216323e+003	7841	1.876434e+003	2.113446e+003	27	1.966667e+001	19	6.878059e+000	6.671700e+000	0	0	0	0	0	0	0	8163.19	816.356	1	0	1	1	53.1326	6.87806	1	0	53.1326	45.835	45.835	8209.58	0.868496	19.6667	6.87806	0	8170.33	0	0
DATA	298	4	43	tair|AT4G32610.1|ref|NM_119413|ta|TA45621_3702|ta|CNS0A3VQ	at|chr4:15728336-15728277	0		1452	CATATGAGACTTACTTGCCTTGAACAAATCTTTTGATGGGGAATGTGGTTGGGTCGTGTT	195	0	A_84_P763045	AT4G32610	AT4G32610.1	tair|similar to unknown protein [Arabidopsis thaliana] (TAIR:AT2G25670.2); similar to unknown protein [Arabidopsis thaliana] (TAIR:AT2G25670.1); similar to unnamed protein product [Vitis vinifera] (GB:CAO44124.1) [AT4G32610.1]	1477.57	265.769	0	1	1.307326e+004	1.307356e+003	0	0	65	1.137937e+004	10819	2.641776e+003	2.796184e+003	36	1.775000e+001	18	5.117896e+000	4.447800e+000	0	0	0	0	0	0	0	11326.3	1132.66	1	0	1	1	53.0759	5.1179	1	0	53.0759	45.4864	45.4864	11372.6	0.866371	17.75	5.1179	0	11333.4	0	0
DATA	299	4	44	ug|DR376987	at|chr1:015834244-015834192	0		7	TGATGTTTGTGAGTAGAGGAGAAGACAAATGGCTCATCGGACTCTGATTCATCTCCAATT	197	0	A_84_P796086	AT1G72360	DR376987	ug|992465 CERES-131 Arabidopsis thaliana cDNA clone 41785 3', mRNA sequence [DR376987]	1503.5	266	9.01216	1	9.012156e+000	9.007286e+000	2	0	60	5.983333e+001	62	1.044626e+001	1.223145e+001	27	1.940741e+001	20	4.525647e+000	3.706500e+000	0	0	0	0	0	0	0	6.88157	7.78201	0	0.0224636	1	0	52.9518	4.52565	1	0	52.9518	54.1152	54.1152	53.0876	0.863969	19.4074	4.52565	0	13.9756	1	0
DATA	300	4	45	tair|AT1G52191.1|ref|NM_001123996	at|chr1:19443124-19443065	0		328	CCACAGGTAGACTATGGATGAGCCTGTTGAAGACACCATTTAGCCTAAATGTCAAACACA	199	0	A_84_P754512	AT1G52191	AT1G52191.1	tair|similar to thioesterase family protein [Arabidopsis thaliana] (TAIR:AT3G16175.1); similar to hypothetical protein [Vitis vinifera] (GB:CAN75402.1); contains domain Thioesterase/thiol ester dehydrase-isomerase (SSF54637); contains domain no descriptio	1528.5	266	0	1	1.649910e+001	9.148578e+000	1	0	61	6.709836e+001	65	2.028933e+001	2.298030e+001	29	2.400000e+001	22	1.038199e+001	1.260210e+001	0	0	0	0	0	1	0	14.2126	7.88075	1	4.6557e-006	1	0	52.8857	10.382	1	0	52.8857	54.1152	54.1152	60.3527	0.861418	24	10.382	0	21.3201	1	0
DATA	301	4	46	tair|AT3G09200.2|tair|AT3G09200.1|ref|NM_001084656|ref|NM_111754	at|chr3:2825002-2824943	0		118	AAGAAGATCGCCTACGATACCAAGCTATGTCAGCTTATCGATGAGTACACCCAGATCTTG	201	0	A_84_P810958	AT3G09200	AT3G09200.2	tair|60S acidic ribosomal protein P0 (RPP0B) [AT3G09200.2]	1553.84	265.897	0	1	8.574147e+003	8.574623e+002	0	0	66	7.414682e+003	7057	1.415126e+003	1.578784e+003	32	2.312500e+001	21.5	7.868885e+000	8.895600e+000	0	0	0	0	0	0	0	7361.91	736.231	1	0	1	1	52.7751	7.86889	1	0	52.7751	46.5243	46.5243	7407.94	0.858617	23.125	7.86889	0	7368.99	0	0
DATA	302	4	47	tair|AT3G61670.1|ref|NM_116032|ta|TA47630_3702|tc|TC305977	at|chr3:22830397-22830456	0		512	GAAGATACAGCCAAACCGGTTTCAGCTAGTTCCCCAGAGAAAGCAATATTGGATTCTAGT	203	0	A_84_P830318	AT3G61670	AT3G61670.1	tair|similar to unknown protein [Arabidopsis thaliana] (TAIR:AT2G46380.1); similar to unnamed protein product [Vitis vinifera] (GB:CAO65830.1) [AT3G61670.1]	1579.13	265.9	0	1	2.065497e+002	2.255438e+001	2	0	65	2.294308e+002	228	5.346932e+001	5.782140e+001	38	2.000000e+001	19	6.076094e+000	5.189100e+000	0	0	0	0	0	0	0	176.731	19.2983	1	1.49117e-100	1	1	52.6995	6.07609	1	0	52.6995	46.8651	46.8651	222.685	0.855636	20	6.07609	0	183.839	0	0
DATA	303	4	48	tair|AT1G01880.1|ref|NM_100069|tc|NP302922	at|chr1:306633-306574	0		1637	AAAGAAGAGACAGGCAACTTCTACTAGTAGTAGTAACCTTACAAAGTCGGTCAGGCGTCG	205	0	A_84_P20001	AT1G01880	AT1G01880.1	tair|DNA repair protein, putative [AT1G01880.1]	1604.57	265.769	0	1	8.113444e+002	8.164244e+001	0	0	65	7.442308e+002	732	1.458564e+002	1.719816e+002	28	1.914286e+001	19	4.896819e+000	4.077150e+000	0	0	0	0	0	0	0	691.618	69.5949	1	7.83381e-182	1	1	52.6125	4.89682	1	0	52.6125	45.4864	45.4864	737.485	0.852435	19.1429	4.89682	0	698.746	0	0
DATA	304	4	49	tair|AT1G48910.1|ref|NM_103784|ta|DQ056487|tc|TC288515	at|chr1:18097375-18097434	0		1084	GTGCTGAGGATGCTATGTCTGTAGCCGACGACATCAGATCTATCTTGGCTACCTTAAAAA	207	0	A_84_P18152	YUC10	AT1G48910.1	tair|YUC10; monooxygenase [AT1G48910.1]	1629.67	266.066	9.16948	1	9.169477e+000	9.128619e+000	0	0	65	5.146154e+001	49	1.564357e+001	1.927380e+001	42	1.916667e+001	18	6.124388e+000	6.486375e+000	0	0	0	0	0	0	0	-1.05021	7.75153	0	0.725178	1	0	52.5117	6.12439	1	0	52.5117	44.0646	44.0646	44.7158	0.849146	19.1667	6.12439	0	6.08554	1	0
DATA	305	4	50	tair|AT5G46140.1|ref|NM_123983|ug|EG449818|ug|AY735701	at|chr5:18722949-18722890	0		780	TTGATCTCAACTTCAAGGAGAAGGATAAGCTCGAGTTTGTCGAGGTGCGAAAAACAGATC	209	0	A_84_P791052	AT5G46140	AT5G46140.1	tair|similar to unknown protein [Arabidopsis thaliana] (TAIR:AT5G46130.1); contains InterPro domain Protein of unknown function DUF295 (InterPro:IPR005174) [AT5G46140.1]	1655.57	265.754	0	1	8.789916e+001	1.270080e+001	4	1	61	1.267377e+002	129	2.406097e+001	2.001510e+001	34	1.782353e+001	17	6.336382e+000	5.745075e+000	0	0	0	0	0	0	0	74.3205	10.7388	1	3.79182e-053	1	1	52.4172	6.33638	1	0	52.4172	45.4864	45.4864	119.992	0.84552	17.8235	6.33638	0	81.4897	0	0
DATA	306	4	51	tair|AT5G50340.1|ref|NM_124415|ug|AK226617|tc|TC313021	at|chr5:20508932-20508873	0		1793	AGTTTGAAAGAGATTGAGATAATCGGATGCAAGAATCTGAAAGAGTTAATCAATGCTGTG	211	0	A_84_P16889	AT5G50340	AT5G50340.1	tair|ATP binding / ATP-dependent peptidase/ damaged DNA binding / nucleoside-triphosphatase/ nucleotide binding / serine-type endopeptidase [AT5G50340.1]	1680.77	265.703	0	1	1.488614e+003	1.491459e+002	1	0	63	1.305619e+003	1253	2.457838e+002	2.386986e+002	34	1.764706e+001	17	4.760203e+000	5.374425e+000	0	0	0	0	0	0	0	1253.21	125.561	1	1.15783e-217	1	1	52.405	4.7602	1	0	52.405	45.1352	45.1352	1298.87	0.841866	17.6471	4.7602	0	1260.5	0	0
DATA	307	4	52	tair|AT1G11592.1|tair|AT1G11592.2|ref|NR_022069|ref|NR_022070	at|chr1:3895373-3895314	0		967	TACCAAATCTGTGATGATCTGAAATCTTGTGTCCATAAGTTCGGTTCCCGATTCCTTCCC	213	0	A_84_P753401	AT1G11592	AT1G11592.1	tair|other RNA [AT1G11592.1]	1706.22	265.688	0	1	3.601533e+003	3.602720e+002	0	0	65	3.070431e+003	2911	6.078976e+002	6.293637e+002	40	1.812500e+001	19	5.702845e+000	6.671700e+000	0	0	0	0	0	0	0	3018.22	301.922	1	1.05487e-270	1	1	52.2065	5.70284	1	0	52.2065	45.1352	45.1352	3063.69	0.838039	18.125	5.70284	0	3025.45	0	0
DATA	308	4	53	tair|AT5G48657.2|tair|AT5G48657.1|ref|NM_203180|ref|NM_203181	at|chr5:19751255-19751196	0		784	TGGAGATGTAAGGAGTAGTTTTTGCTAAAACATTATGCAACTTCTGTTACTCTATTTGCG	215	0	A_84_P555790	AT5G48657	AT5G48657.2	tair|defense protein-related [AT5G48657.2]	1731.83	265.677	0	1	3.739052e+002	3.852823e+001	1	0	64	3.639375e+002	352	8.263034e+001	8.988262e+001	44	1.629545e+001	16	4.757269e+000	5.189100e+000	0	0	0	0	0	0	0	311.859	32.1349	1	4.72176e-134	1	1	52.078	4.75727	1	0	52.078	45.4864	45.4864	357.192	0.83406	16.2955	4.75727	0	319.106	0	0
DATA	309	4	54	tair|AT2G01735.1|ref|NM_179593|ug|AK227479|ta|TA41839_3702	at|chr2:325877-325936	0		1089	ACCACTGATCAATCTTGAAGACAAAACTCAACCAACCAGAGGGAATAAGATTCTGCACAT	217	0	A_84_P756924	RIE1	AT2G01735.1	tair|RIE1 (RING-FINGER PROTEIN FOR EMBRYOGENESIS); zinc ion binding [AT2G01735.1]	1757.06	265.825	0	1	3.938695e+003	3.939802e+002	2	0	64	3.321313e+003	3203	6.562959e+002	6.454870e+002	33	1.830303e+001	17	4.870093e+000	5.930400e+000	0	0	0	0	0	0	0	3269.3	327.022	1	1.58523e-275	1	1	52.0153	4.87009	1	0	52.0153	45.4864	45.4864	3314.57	0.830046	18.303	4.87009	0	3276.63	0	0
DATA	310	4	55		 	0		0		219	1	RC1	RC1	RC1		1783	265.803	0	1	1.958918e+001	9.588879e+000	1	0	64	6.803125e+001	61.5	2.628595e+001	2.260965e+001	36	1.633333e+001	16	4.091804e+000	3.335850e+000	0	0	0	0	0	0	0	16.1768	7.91853	1	2.49021e-007	1	0	51.8544	4.0918	1	0	51.8544	45.4864	45.4864	61.2856	0.825803	16.3333	4.0918	0	23.5182	1	0
DATA	311	4	56	tair|AT5G28950.1|ref|NM_122779	unmapped	0		367	ATCAACAGAGAGAATATGCCAATCAGTGGAGAGAAACAATAGCATCAAACATGTGGAACA	221	0	A_84_P10217	AT5G28950	AT5G28950.1	tair|similar to unknown protein [Arabidopsis thaliana] (TAIR:AT5G41980.1); similar to hypothetical protein [Vitis vinifera] (GB:CAN67849.1); contains domain PTHR22930 (PTHR22930) [AT5G28950.1]	1808	266.455	9.47575	1	9.475754e+000	9.433531e+000	1	0	61	4.881967e+001	49	1.087583e+001	1.037820e+001	33	1.539394e+001	16	5.344035e+000	4.447800e+000	0	0	0	0	0	0	0	-2.89053	7.75153	0	0.333963	1	0	51.7102	5.34404	1	0	51.7102	55.8519	55.8519	42.074	0.8217	15.3939	5.34404	0	4.46718	1	0
DATA	312	4	57	tair|AT3G18600.1|ref|NM_112746|ta|TA39962_3702|tc|TC283336	at|chr3:6399979-6399831	0		1692	TGGCTGTTGCTGAATCGTTCTGCTTCTCTTCGCCGCCTAAAGTGAATCTGAACATAGAAA	223	0	A_84_P24066	AT3G18600	AT3G18600.1	tair|DEAD/DEAH box helicase, putative [AT3G18600.1]	1833.5	265.727	0	1	1.446781e+004	1.446812e+003	1	0	65	1.187631e+004	11393	2.345375e+003	2.417379e+003	30	1.590000e+001	15.5	4.656105e+000	4.447800e+000	0	0	0	0	0	0	0	11824.8	1182.5	1	0	1	1	51.5349	4.6561	1	0	51.5349	46.5243	46.5243	11869.6	0.817316	15.9	4.6561	0	11832.1	0	0
DATA	313	4	58	tair|AT1G32172.1|ref|NR_022193|ug|EF183178	at|chr1:11580437-11580496	0		1951	GCCAAGCTAGATTGTCGTATCTTGGAGGTTCAACGGTTCAAAATTTAATTCGCATCTTCA	225	0	A_84_P754363	AT1G32172	AT1G32172.1	tair|other RNA [AT1G32172.1]	1858.58	266.427	9.57606	1	9.576058e+000	9.533389e+000	1	0	63	5.066667e+001	50	1.300124e+001	1.445535e+001	40	1.715000e+001	17	4.469555e+000	5.189100e+000	0	0	0	0	0	0	0	-0.703061	7.75153	0	0.81392	1	0	51.3697	4.46956	1	0	51.3697	57.5363	57.5363	43.921	0.813093	17.15	4.46956	0	6.68002	1	0
DATA	314	4	59	tair|AT2G24120.1|tair|AT2G24120.2|ref|NM_201796|ref|NM_127973	at|chr2:10256524-10256465	0		3006	TACCCGAATCTCGTGTTTCCTCCAGTACCAAAGAGAGGTGATTTCGATTTAAAGGAAGTT	227	0	A_84_P16367	PDE319/SCA3	AT2G24120.1	tair|PDE319/SCA3 (SCABRA 3); DNA binding / DNA-directed RNA polymerase [AT2G24120.1]	1884.06	265.627	0	1	6.739705e+003	6.740386e+002	0	0	64	5.501094e+003	5292	1.138320e+003	1.197385e+003	33	1.833333e+001	18	7.330018e+000	8.154300e+000	0	0	0	0	0	0	0	5449.93	545.049	1	2.25466e-306	1	1	51.1588	7.33002	1	0	51.1588	45.835	45.835	5494.35	0.808631	18.3333	7.33002	0	5457.31	0	0
DATA	315	4	60	tc|NP221488	at|chr1:16713849-16713908	0		307	GGGATTGGAGAGCAAGAGAAGATGGGATCTATTTAAAGAAAGAAGCTGGCGAGGCATTAT	229	0	A_84_P840517	NP221488	NP221488	tc|GB|AC022314.5|AAF79667.1 F9C16.21 [NP221488]	1909.82	265.712	0	1	2.504145e+001	9.958876e+000	2	0	63	7.109524e+001	67	1.948177e+001	1.816185e+001	37	1.862162e+001	18	5.648753e+000	4.447800e+000	0	0	0	0	0	0	0	20.1381	8.00885	1	3.60139e-010	1	0	50.9571	5.64875	1	0	50.9571	45.835	45.835	64.3495	0.804192	18.6216	5.64875	0	27.5209	0	0
DATA	316	4	61	ta|TA52628_3702|tc|TC290446	at|chr2:15032750-15032687	0		1055	AAACCGAGTCAAGAAACATCTCGAGAAATATACCCGGCAGAATTGGTTTTAGCGGGATAT	231	0	A_84_P836811	TA52628_3702	TA52628_3702	tc|NM_129132 carbohydrate transporter/ sugar porter {Arabidopsis thaliana} (exp=-1; wgp=0; cg=0), partial (39%) [TC290446]	1935	266.455	9.73379	1	9.733790e+000	9.699937e+000	4	0	58	5.422414e+001	53.5	1.308547e+001	1.093418e+001	33	1.748485e+001	17	4.956821e+000	5.930400e+000	0	0	0	0	0	0	0	3.43655	7.75914	0	0.25102	1	0	50.7876	4.95682	1	0	50.7876	55.8519	55.8519	47.4784	0.799917	17.4848	4.95682	0	10.8512	1	0
DATA	317	4	62	tair|AT5G64880.1|ref|NM_125886|ug|AK229074|ta|TA40892_3702	at|chr5:25951249-25951308	0		727	CAACGCATTCGCTTTTTTCTTTTTGCGTGAAAACGATATTGTCACTGTGGTTAAATTATC	233	0	A_84_P202428	AT5G64880	AT5G64880.1	tair|unknown protein [AT5G64880.1]	1960.16	266.088	0	1	2.407860e+003	2.409830e+002	1	0	65	1.966231e+003	1906	3.257621e+002	3.476697e+002	31	1.606452e+001	16	5.966213e+000	5.559750e+000	0	0	0	0	0	0	0	1915.62	191.719	1	2.89484e-243	1	1	50.6106	5.96621	1	0	50.6106	46.5243	46.5243	1959.49	0.79557	16.0645	5.96621	0	1923.08	0	0
DATA	318	4	63	tair|AT1G64890.1|ref|NM_105163|ug|DR380930|ta|TA37244_3702	at|chr1:24114651-24114710	0		1361	AGTTAGCGGATATCTTGGAATCGTTCTTGCATCGTTTGTCGGTGTAACAGAGGATGATTT	235	0	A_84_P822038	AT1G64890	AT1G64890.1	tair|integral membrane transporter family protein [AT1G64890.1]	1985.5	266	0	1	1.134942e+003	1.139163e+002	1	0	61	9.484590e+002	904	2.074104e+002	2.120118e+002	29	1.572414e+001	15	4.308601e+000	4.447800e+000	0	0	0	0	0	0	0	898.035	90.1375	1	1.44228e-197	1	1	50.4236	4.3086	1	0	50.4236	48.5334	48.5334	941.713	0.791261	15.7241	4.3086	0	905.538	0	0
DATA	319	4	64	tair|AT2G45360.1|ref|NM_130099|tc|TC295369	at|chr2:18706252-18706311	0		492	AAATGGCACGATGTGTTGAAAAGAGGAACACGTGTGGTGAGATCCGTGTTTTTACCGGTT	237	0	A_84_P88159	AT2G45360	AT2G45360.1	tair|similar to unknown protein [Arabidopsis thaliana] (TAIR:AT3G60780.1); similar to unnamed protein product [Vitis vinifera] (GB:CAO24498.1); contains InterPro domain Protein of unknown function DUF1442 (InterPro:IPR009902) [AT2G45360.1]	2011.06	265.825	0	1	1.105219e+002	1.480439e+001	1	0	65	1.372000e+002	132	2.922980e+001	3.187590e+001	29	1.693103e+001	17	5.411173e+000	5.189100e+000	0	0	0	0	0	0	0	86.9774	11.6506	1	3.99537e-061	1	1	50.2226	5.41117	1	0	50.2226	45.4864	45.4864	130.454	0.78697	16.931	5.41117	0	94.5201	0	0
DATA	320	4	65	tair|AT2G12557.1|ref|NM_001124833	at|chr2:5129001-5129060	0		27	AGAAAAAGAGAGGATAGAGCTTTAGCAAGATCCTCCCCTGAGTTTAGTGAACCTGGCATA	239	0	A_84_P758267	AT2G12557	AT2G12557.1	tair|unknown protein [AT2G12557.1]	2035.84	266.667	0	1	1.467751e+001	1.000831e+001	1	0	64	6.151563e+001	61	1.985902e+001	2.001510e+001	40	1.742500e+001	18	4.517133e+000	4.447800e+000	0	0	0	0	0	0	0	11.4921	7.83625	1	0.000176467	1	0	50.0235	4.51713	1	0	50.0235	37.4241	37.4241	54.7699	0.782975	17.425	4.51713	0	19.0645	1	0
DATA	321	4	66	tair|AT3G07360.1|tair|AT3G07360.3|tair|AT3G07360.2|ref|NM_001035579	at|chr3:2356491-2356550	0		1417	AAAGAAGAGGAGAATGCTCATGGAACGATAACAAAGCTTTCGCGTGAAGGAACTTCAAGG	241	0	A_84_P758964	AT3G07360	AT3G07360.1	tair|armadillo/beta-catenin repeat family protein / U-box domain-containing protein [AT3G07360.1]	2062.09	266.104	0	1	1.390636e+004	1.390672e+003	0	0	67	1.087910e+004	10503	2.025274e+003	2.077864e+003	37	1.827027e+001	18	5.838801e+000	5.930400e+000	0	0	0	0	0	0	0	10829.3	1082.96	1	0	1	1	49.8127	5.8388	1	0	49.8127	46.8651	46.8651	10872.4	0.778729	18.2703	5.8388	0	10836.9	0	0
DATA	322	4	67	tair|AT5G38500.1|ref|NM_123211|tc|NP236569	at|chr5:15433540-15433481	0		943	ATATTAGTGTGGGAACGATTCTTGTGTGTCAAGCCAAGCAGGAAGACGAAGACAAAGACG	243	0	A_84_P531960	AT5G38500	AT5G38500.1	tair|DNA binding [AT5G38500.1]	2087.5	266.5	10.0491	1	1.004907e+001	1.000962e+001	0	0	68	5.213235e+001	50.5	1.580091e+001	1.482600e+001	34	2.035294e+001	20	7.385007e+000	7.227675e+000	0	0	0	0	0	0	0	2.53064	7.75566	0	0.39744	1	0	49.6017	7.38501	1	0	49.6017	57.5363	57.5363	45.3867	0.77482	20.3529	7.38501	0	10.207	1	0
DATA	323	4	68	ug|CD532728|ta|TA32582_3702|ta|CD534562|ta|BP659285	at|chr1:1559039-1559098	0		158	AAACTCGTCATAAATAGACCATCCCAATTCCCAAATGGCTTAGAAGCAAATGTCCAGGGC	245	0	A_84_P799685	CD532728	CD532728	ug|28I22 Arabidopsis Leaf Senescence Library Arabidopsis thaliana cDNA 3', mRNA sequence [CD532728]	2112.67	266.5	0	0	3.425120e+001	1.062055e+001	0	0	66	7.578788e+001	76.5	2.252897e+001	2.223900e+001	29	1.782759e+001	19	4.334817e+000	3.706500e+000	0	0	0	0	0	0	0	26.4097	8.18907	1	3.43625e-015	1	0	49.3782	4.33482	1	0	49.3782	65	65	69.0422	0.771059	17.8276	4.33482	0	34.13	0	0
DATA	324	4	69	tair|AT4G32605.1|ref|NM_001085012|ta|TA38832_3702|ta|DR377398	at|chr4:15726504-15726445	0		697	CCTACTGCGATGGTTCAAATCAGTTGGCACGTTTGTTCATGAAAACCCATCTGCAGAAAA	247	0	A_84_P10093	AT4G32605	AT4G32605.1	tair|transcription factor [AT4G32605.1]	2138.06	266.386	0	1	1.250947e+004	1.250988e+003	0	0	64	9.649188e+003	9192.5	1.721098e+003	1.976120e+003	27	1.862963e+001	19	5.421809e+000	4.077150e+000	0	0	0	0	0	0	0	9600.04	960.035	1	0	1	1	49.1523	5.42181	1	0	49.1523	47.2035	47.2035	9642.44	0.767421	18.6296	5.42181	0	9607.81	0	0
DATA	325	4	70	ug|BP577321	at|chr1:23779934-23779875	0		289	TTGAATGTGTTGCATAGTTTGCTAAGCTCCTTCCCTAAAAGCGGTACTCCGCAATAAAAC	249	0	A_84_P794751	BP577321	BP577321	ug|BP577321 RAFL14 Arabidopsis thaliana cDNA clone RAFL14-96-E03 3', mRNA sequence [BP577321]	2163.58	266.625	0	1	4.451312e+001	1.107975e+001	1	0	63	8.293651e+001	81	1.925372e+001	1.890315e+001	32	1.921875e+001	19	5.277673e+000	5.003775e+000	0	0	0	0	0	0	0	34.0071	8.46469	1	1.10572e-021	1	0	48.9294	5.27767	1	0	48.9294	45.1352	45.1352	76.1908	0.763979	19.2188	5.27767	0	41.8429	0	0
DATA	326	4	71	tair|AT4G34100.2|tair|AT4G34100.1|ref|NM_001125641|ref|NM_119571	at|chr4:16332273-16332329	0		1441	GCTTGCTACTGATCTCCTGAAAGGTTCTACTGTTGGGGCCTCAAAGCTTTCTGATATTAA	251	0	A_84_P832362	AT4G34100	AT4G34100.2	tair|similar to protein binding / zinc ion binding [Arabidopsis thaliana] (TAIR:AT4G32670.1); similar to predicted protein [Physcomitrella patens subsp. patens] (GB:EDQ59867.1); similar to unnamed protein product [Vitis vinifera] (GB:CAO47840.1); similar 	2188.82	266.268	0	1	8.482571e+002	8.543551e+001	2	0	63	6.940159e+002	686	1.414265e+002	1.419589e+002	35	1.857143e+001	18	5.462631e+000	5.189100e+000	0	0	0	0	0	0	0	645.303	64.9942	1	1.16632e-177	1	1	48.7133	5.46263	1	0	48.7133	47.2035	47.2035	687.27	0.760739	18.5714	5.46263	0	653.22	0	0
DATA	327	4	72	tair|AT2G43250.1|ref|NM_129887|ug|AK228887|ta|TA50897_3702	at|chr2:17984885-17984944	0		580	TTATCAGAGAGATCTGCTAGTGATGCTGAGTGTCTTATACGAGAAAATCGTCCTGGTGCG	253	0	A_84_P833751	AT2G43250	AT2G43250.1	tair|similar to unnamed protein product [Vitis vinifera] (GB:CAO67796.1) [AT2G43250.1]	2214.39	266.125	0	1	7.353165e+001	1.259869e+001	0	0	64	1.042188e+002	103	2.719680e+001	2.705745e+001	33	1.669697e+001	16	5.077431e+000	5.189100e+000	0	0	0	0	0	0	0	55.7155	9.54611	1	9.56596e-040	1	1	48.5033	5.07743	1	0	48.5033	44.7812	44.7812	97.4731	0.757707	16.697	5.07743	0	63.7291	0	0
DATA	328	4	73	tair|AT2G18670.1|tair|AT2G18680.1|ref|NM_127423|ref|NM_127424	at|chr2:8102666-8102725	0		1926	CTGAGGGATGTTGAATATACGAAATTGTCATCCACTACTCCCATGGGAGGATTGCCTTGA	255	0	A_84_P824985	AT2G18670	AT2G18670.1	tair|zinc finger (C3HC4-type RING finger) family protein [AT2G18670.1]	2239.94	266.567	0	1	1.348353e+002	1.694765e+001	1	0	62	1.500968e+002	150.5	3.461105e+001	3.632370e+001	31	1.741935e+001	17	4.455515e+000	4.818450e+000	0	0	0	0	0	0	0	101.797	12.795	1	1.82724e-069	1	1	48.2997	4.45551	1	0	48.2997	45.835	45.835	143.351	0.754973	17.4194	4.45551	0	109.915	0	0
DATA	329	4	74	tair|AT2G03030.1|ref|NM_126355	at|chr2:890387-890446	0		482	TAAGGCGGTTCAGTGTGTTGTAGCAACGATTGGACTTGAGGAAGAAGAAGAGAATCATTT	257	0	A_84_P755996	AT2G03030	AT2G03030.1	tair|Toll-Interleukin-Resistance (TIR) domain-containing protein [AT2G03030.1]	2265.42	266.573	0	1	1.425582e+001	1.039921e+001	0	0	64	5.882813e+001	58.5	1.431345e+001	1.649393e+001	29	1.824138e+001	18	4.556433e+000	3.706500e+000	0	0	0	0	0	0	0	10.7275	7.82541	1	0.000444562	1	0	48.1006	4.55643	1	0	48.1006	57.5363	57.5363	52.0824	0.7525	18.2414	4.55643	0	18.9663	1	0
DATA	330	4	75	tair|AT1G80010.1|ref|NM_106650|tc|TC281981	at|chr1:30104679-30104738	0		2281	CTGGGAAGCGTTTAGAGAGTGTGCCAATAAGGTCCAATTTGTGACAGAGAAGCCTTCATA	259	0	A_84_P18108	FRS8	AT1G80010.1	tair|FRS8 (FAR1-related sequence 8); zinc ion binding [AT1G80010.1]	2290.5	266.5	0	1	1.116982e+004	1.117030e+003	0	0	68	8.429279e+003	8174.5	1.712446e+003	1.871782e+003	28	2.075000e+001	19.5	9.264128e+000	8.154300e+000	0	0	0	0	0	0	0	8381.36	838.172	1	0	1	1	47.9158	9.26413	1	0	47.9158	49.1849	49.1849	8422.53	0.750358	20.75	9.26413	0	8389.74	0	0
DATA	331	4	76	tair|AT4G09700.1|tc|TC288917	unmapped	0		953	TAACTTCAGGAGAGACTCAGTAAGATCAGGGTTTGATTTGCATCCTCATGATCGTTCTCA	261	0	A_84_P595600	AT4G09700	AT4G09700.1	tair|transposable element gene [AT4G09700.1]	2316	266.545	0	1	3.161295e+001	1.082764e+001	1	0	61	7.139344e+001	66	1.759098e+001	1.556730e+001	37	1.708108e+001	17	5.256627e+000	5.189100e+000	0	0	0	0	0	0	0	23.6628	8.10466	1	6.23046e-013	1	0	47.7307	5.25663	1	0	47.7307	55.8519	55.8519	64.6477	0.748516	17.0811	5.25663	0	32.1926	0	0
DATA	332	4	77		 	66	Structural	0		1	1	DarkCorner	DarkCorner	DarkCorner		2341.74	266.892	0	1	2.738537e+001	1.073170e+001	2	0	64	6.800000e+001	66	1.745834e+001	1.445535e+001	32	1.643750e+001	16.5	5.808434e+000	5.189100e+000	0	0	0	0	1	0	0	20.4578	8.01694	1	2.05996e-010	1	0	47.5422	5.80843	1	0	47.5422	45.835	45.835	61.2543	0.747034	16.4375	5.80843	0	29.1434	0	0
DATA	333	4	78		 	66	Structural	0		1	1	DarkCorner	DarkCorner	DarkCorner		2367.03	266.853	0	1	2.512208e+001	1.069099e+001	3	0	63	6.611111e+001	65	1.743847e+001	1.816185e+001	41	1.680488e+001	16	6.950610e+000	4.447800e+000	0	0	0	0	1	0	0	18.7395	7.97483	1	3.94584e-009	1	0	47.3716	6.95061	1	0	47.3716	46.8651	46.8651	59.3654	0.745939	16.8049	6.95061	0	27.6059	0	0
DATA	334	4	79		 	66	Structural	0		1	1	DarkCorner	DarkCorner	DarkCorner		2392.59	267	0	1	2.300283e+001	1.065250e+001	3	0	62	6.435484e+001	63.5	1.882368e+001	1.853250e+001	27	1.829630e+001	17	5.908370e+000	7.783650e+000	0	0	0	0	1	0	0	17.143	7.93883	1	5.43161e-008	1	0	47.2119	5.90837	1	0	47.2119	43.7019	43.7019	57.6091	0.745255	18.2963	5.90837	0	26.2106	0	0
DATA	335	4	80		 	66	Structural	0		1	1	DarkCorner	DarkCorner	DarkCorner		2417.76	267.127	0	1	3.386173e+001	1.094169e+001	0	0	66	7.227273e+001	74	2.388340e+001	2.446290e+001	41	1.729268e+001	18	6.116551e+000	6.671700e+000	0	0	0	0	1	0	0	25.2275	8.15171	1	3.28962e-014	1	0	47.0452	6.11655	1	0	47.0452	45.1352	45.1352	65.527	0.745014	17.2927	6.11655	0	34.4924	0	0
DATA	336	4	81		 	66	Structural	0		1	1	DarkCorner	DarkCorner	DarkCorner		2443.28	266.844	0	1	1.304273e+001	1.048304e+001	2	0	63	5.661905e+001	56	1.401546e+001	1.519665e+001	33	1.715152e+001	16	5.750659e+000	6.671700e+000	0	0	0	0	1	0	0	9.71977	7.81223	1	0.00140024	1	0	46.8993	5.75066	1	0	46.8993	45.4864	45.4864	49.8734	0.745225	17.1515	5.75066	0	19.2211	0	0
DATA	337	4	82		 	66	Structural	0		1	1	DarkCorner	DarkCorner	DarkCorner		2468.53	266.983	0	1	1.499436e+001	1.049909e+001	5	0	57	5.792982e+001	55	1.344016e+001	1.037820e+001	27	1.514815e+001	15	4.865133e+000	4.077150e+000	0	0	0	0	1	0	0	11.1851	7.83181	1	0.000257134	1	0	46.7448	4.86513	1	0	46.7448	43.7019	43.7019	51.1841	0.745951	15.1481	4.86513	0	20.9131	0	0
DATA	338	4	83		 	66	Structural	0		1	1	DarkCorner	DarkCorner	DarkCorner		2493.5	267	10.4207	0	1.042073e+001	1.037429e+001	1	0	61	3.965574e+001	38	1.147299e+001	1.111950e+001	28	1.617857e+001	15	6.194702e+000	3.335850e+000	0	0	0	0	0	0	0	-6.96221	7.75153	0	0.0209616	1	0	46.6179	6.1947	1	0	46.6179	65	65	32.91	0.747186	16.1786	6.1947	0	3.02545	0	0
DATA	339	4	84		 	66	Structural	0		1	1	DarkCorner	DarkCorner	DarkCorner		2519.3	267.016	10.3949	1	1.039488e+001	1.034856e+001	3	0	62	3.933871e+001	37	1.005549e+001	9.636900e+000	30	1.566667e+001	15.5	4.229073e+000	4.262475e+000	0	0	0	0	0	0	0	-7.18314	7.75153	0	0.0172901	1	0	46.5219	4.22907	1	0	46.5219	45.4864	45.4864	32.593	0.749044	15.6667	4.22907	0	3.11611	0	0
DATA	340	4	85		 	66	Structural	0		1	1	DarkCorner	DarkCorner	DarkCorner		2544.77	266.781	10.361	1	1.036101e+001	1.031484e+001	0	0	64	4.112500e+001	43	1.053113e+001	1.204613e+001	382	1.657330e+001	16	5.811439e+000	5.930400e+000	0	0	0	0	0	0	0	-5.30622	7.75153	0	0.0772937	1	0	46.4312	5.81144	1	0	46.4312	45.1352	45.1352	34.3793	0.751493	16.5733	5.81144	0	5.31639	0	0
DATA	341	5	1		 	66	Structural	0		1	1	DarkCorner	DarkCorner	DarkCorner		398.514	271.583	9.58437	1	9.584371e+000	9.541784e+000	3	0	62	4.729032e+001	46.5	1.108741e+001	1.111950e+001	383	1.642559e+001	17	5.181933e+000	5.189100e+000	0	0	0	0	0	0	0	0.388515	7.75163	0	0.896506	1	0	46.9018	5.18193	1	0	46.9018	47.8731	47.8731	40.5446	0.812387	16.4256	5.18193	0	5.81836	0	0
DATA	342	5	2		 	66	Structural	0		1	1	DarkCorner	DarkCorner	DarkCorner		424	271.919	9.57266	1	9.572657e+000	9.530002e+000	1	0	68	4.661765e+001	46	1.346197e+001	1.501132e+001	31	1.767742e+001	18	5.951958e+000	6.301050e+000	0	0	0	0	0	0	0	-0.676927	7.75153	0	0.820716	1	0	47.2946	5.95196	1	0	47.2946	45.4864	45.4864	39.872	0.813382	17.6774	5.95196	0	4.86365	0	0
DATA	343	5	3		 	66	Structural	0		1	1	DarkCorner	DarkCorner	DarkCorner		449.142	272.407	9.55765	1	9.557649e+000	9.515061e+000	0	0	64	4.270313e+001	42.5	1.177390e+001	1.371405e+001	42	1.714286e+001	17	5.367342e+000	5.745075e+000	0	0	0	0	0	0	0	-5.03929	7.75153	0	0.0932181	1	0	47.7424	5.36734	1	0	47.7424	56.9804	56.9804	35.9574	0.814659	17.1429	5.36734	0	0.677217	0	0
DATA	344	5	4		 	66	Structural	0		1	1	DarkCorner	DarkCorner	DarkCorner		474.814	271.986	9.53969	1	9.539691e+000	9.497183e+000	2	0	64	4.221875e+001	42.5	1.031945e+001	1.111950e+001	34	1.635294e+001	16.5	5.437704e+000	5.559750e+000	0	0	0	0	0	0	0	-5.95907	7.75153	0	0.0475827	1	0	48.1778	5.4377	1	0	48.1778	46.8651	46.8651	35.4731	0.816192	16.3529	5.4377	0	-0.0659215	0	0
DATA	345	5	5		 	66	Structural	0		1	1	DarkCorner	DarkCorner	DarkCorner		500.086	272.157	9.51901	1	9.519009e+000	9.476594e+000	3	0	63	4.249206e+001	43	9.342710e+000	9.636900e+000	33	1.703030e+001	16	6.227383e+000	5.930400e+000	0	0	0	0	0	0	0	-6.09774	7.75153	0	0.0427125	1	0	48.5898	6.22738	1	0	48.5898	46.8651	46.8651	35.7464	0.817966	17.0303	6.22738	0	-0.0458627	0	0
DATA	346	5	6		 	66	Structural	0		1	1	DarkCorner	DarkCorner	DarkCorner		525.877	272.077	9.49561	1	9.495609e+000	9.453298e+000	0	0	67	4.246269e+001	42	9.149149e+000	1.074885e+001	43	1.646512e+001	16	4.441947e+000	5.189100e+000	0	0	0	0	0	0	0	-6.4888	7.75153	0	0.0312101	1	0	48.9515	4.44195	1	0	48.9515	45.835	45.835	35.717	0.819981	16.4651	4.44195	0	-0.322364	0	0
DATA	347	5	7		 	66	Structural	0		1	1	DarkCorner	DarkCorner	DarkCorner		551.081	271.757	9.47084	1	9.470836e+000	9.428635e+000	0	0	66	4.062121e+001	38	1.005640e+001	1.019287e+001	33	1.757576e+001	16	5.483101e+000	5.189100e+000	0	0	0	0	0	0	0	-8.72057	7.75153	0	0.00402352	1	0	49.3418	5.4831	1	0	49.3418	47.5395	47.5395	33.8755	0.822126	17.5758	5.4831	0	-2.39434	0	0
DATA	348	5	8		 	66	Structural	0		1	1	DarkCorner	DarkCorner	DarkCorner		576.492	271.936	9.44384	1	9.443838e+000	9.401758e+000	1	0	61	4.490164e+001	46	1.132358e+001	1.260210e+001	36	1.672222e+001	16	5.700181e+000	7.413000e+000	0	0	0	0	0	0	0	-4.83734	7.75153	0	0.106956	1	0	49.739	5.70018	1	0	49.739	43.7019	43.7019	38.1559	0.824476	16.7222	5.70018	0	1.65608	0	0
DATA	349	5	9		 	66	Structural	0		1	1	DarkCorner	DarkCorner	DarkCorner		602.029	271.899	9.41538	1	9.415377e+000	9.373423e+000	1	0	66	4.393939e+001	43	1.005352e+001	1.130482e+001	32	1.634375e+001	16.5	5.597288e+000	5.559750e+000	0	0	0	0	0	0	0	-6.15925	7.75153	0	0.0406927	1	0	50.0986	5.59729	1	0	50.0986	46.8651	46.8651	37.1937	0.826969	16.3438	5.59729	0	0.47352	0	0
DATA	350	5	10	tair|AT3G15070.1|ref|NM_112369|tc|TC284436	at|chr3:5070613-5070554	0		1492	ACGCTGGATTGCATGCACAAATACCATGCAGAATGCTTGAAGAAGTGGTTGGTTATCAAG	263	0	A_84_P18373	AT3G15070	AT3G15070.1	tair|zinc finger (C3HC4-type RING finger) family protein [AT3G15070.1]	627.106	272.227	0	1	3.265927e+003	3.267264e+002	0	0	66	2.759697e+003	2696.5	5.488467e+002	5.987851e+002	39	1.764103e+001	17	4.579630e+000	5.189100e+000	0	0	0	0	0	0	0	2709.25	271.036	1	3.47978e-264	1	1	50.4424	4.57963	1	0	50.4424	45.835	45.835	2752.95	0.829551	17.641	4.57963	0	2716.02	0	0
DATA	351	5	11	ta|TA27785_3702	at|chr4:12568474-12568533	0		3005	AACAGCTTCATCGACTTCATAAACTCGATCAGCTTCTTCGCTAAGAAACCGATCGACAAG	265	0	A_84_P730916	TA27785_3702	TA27785_3702	Unknown	652.319	272.449	0	1	7.864822e+001	1.219048e+001	2	0	62	1.162258e+002	112.5	2.850218e+001	2.483355e+001	37	1.667568e+001	16	4.778738e+000	5.189100e+000	0	0	0	0	0	0	0	65.4539	10.1454	1	5.05416e-047	1	1	50.7719	4.77874	1	0	50.7719	46.8651	46.8651	109.48	0.832236	16.6757	4.77874	0	72.3431	0	0
DATA	352	5	12	tair|AT3G28340.1|ref|NM_113753|ta|TA39080_3702|tc|TC289121	at|chr3:10590725-10590666	0		1064	CCTTGTCCAATTGATTATCTTTGGGCTCCTTATGATCTTCACAAGTCACAGAGGCAGTAT	267	0	A_84_P823733	GATL10	AT3G28340.1	tair|GATL10 (Galacturonosyltransferase-like 10); polygalacturonate 4-alpha-galacturonosyltransferase/ transferase, transferring hexosyl groups [AT3G28340.1]	677.871	272.3	0	1	1.411658e+003	1.414707e+002	8	0	58	1.229845e+003	1207.5	2.083529e+002	1.769854e+002	39	1.646154e+001	16	5.215595e+000	5.189100e+000	0	0	0	0	0	0	0	1178.75	118.129	1	5.7354e-214	1	1	51.0967	5.21559	1	0	51.0967	47.2035	47.2035	1223.1	0.83501	16.4615	5.21559	0	1185.77	0	0
DATA	353	5	13	tair|AT1G18410.1|ref|NM_101699|tc|NP184582	at|chr1:6336979-6336920	0		3167	AGGATCCACTGATGCTCCTTGTGCAGCAGAAGGGAGAAAACCTTTAAAGATTTCAGACAA	269	0	A_84_P18086	AT1G18410	AT1G18410.1	tair|kinesin motor protein-related [AT1G18410.1]	703.107	272.5	0	0	7.798338e+001	1.210015e+001	1	0	63	1.166984e+002	120	2.781079e+001	2.742810e+001	38	1.750000e+001	17	5.300433e+000	5.745075e+000	0	0	0	0	0	0	0	65.3361	10.1378	1	6.14013e-047	1	1	51.3623	5.30043	1	0	51.3623	65	65	109.953	0.837821	17.5	5.30043	0	72.4334	0	0
DATA	354	5	14	ug|CK119463|ta|TA51668_3702|tc|TC293578	unmapped	0		547	TGTGTACCAGAAGACCAATGCCGTGTCTGAGATTAAAAGGGTTGGTAAAGACAGCTTCTG	271	0	A_84_P802323	CK119463	CK119463	ug|212g03.p1 AtM1 Arabidopsis thaliana cDNA clone MPMGp2011G03212 5-PRIME, mRNA sequence [CK119463]	728.5	272.5	9.26193	1	9.261934e+000	9.223072e+000	3	0	65	5.338462e+001	53	1.506413e+001	1.704990e+001	38	1.700000e+001	18	4.145985e+000	3.706500e+000	0	0	0	0	0	0	0	1.77186	7.75355	0	0.553269	1	0	51.6128	4.14598	1	0	51.6128	57.5363	57.5363	46.6389	0.840669	17	4.14598	0	8.94105	1	0
DATA	355	5	15	tair|AT3G27999.1|ref|NM_001125251|ug|EF183429|tc|NP301510	at|chr3:10404482-10404541	0		373	CAGATATTTAGCTGCCAAAGACTATAACAGCGTAAACACTAGGGTCAGTGGAACGTTGGA	273	0	A_84_P762818	AT3G27999	AT3G27999.1	tair|enzyme inhibitor/ pectinesterase [AT3G27999.1]	753.893	272.5	9.23054	1	9.230542e+000	9.195863e+000	0	0	64	5.478125e+001	53	1.631969e+001	1.723523e+001	36	1.825000e+001	19.5	5.078667e+000	5.374425e+000	0	0	0	0	0	0	0	2.90503	7.75697	0	0.331551	1	0	51.8762	5.07867	1	0	51.8762	56.9804	56.9804	48.0356	0.843528	18.25	5.07867	0	10.1674	1	0
DATA	356	5	16	tair|AT1G22882.1|ref|NM_148482|ta|TA29544_3702|tc|TC282317	at|chr1:8101229-8101288	0		2205	TTTACACTGTAGAGTCATGTTACCAATGGATGAAATATACCTTGTTTTTCAATAACCGGC	275	0	A_84_P540904	AT1G22882	AT1G22882.1	tair|similar to unknown protein [Arabidopsis thaliana] (TAIR:AT1G71360.1); similar to unnamed protein product [Vitis vinifera] (GB:CAO44551.1); contains InterPro domain Sad1/UNC-like, C-terminal (InterPro:IPR012919); contains InterPro domain Galactose-bin	779.408	272.254	0	1	4.755789e+003	4.756671e+002	3	0	62	4.077290e+003	3958	8.088589e+002	8.613906e+002	33	1.824242e+001	17	4.860750e+000	5.189100e+000	0	0	0	0	0	0	0	4025.18	402.593	1	4.41789e-288	1	1	52.1062	4.86075	1	0	52.1062	47.5395	47.5395	4070.54	0.846376	18.2424	4.86075	0	4032.52	0	0
DATA	357	5	17	tair|AT4G04293.1|ta|TA47282_3702|tc|TC300138	at|chr4:2077119-2077178	0		289	TCGTTGGAGCCTTATCAAGAAATGACGACTACTTCACCCAACGTGTTGACGAAACAAATA	277	0	A_84_P763873	AT4G04293	AT4G04293.1	tair|transposable element gene [AT4G04293.1]	804.582	272.573	9.16894	1	9.168938e+000	9.140853e+000	2	0	62	5.645161e+001	57	1.298635e+001	1.297275e+001	27	1.607407e+001	16	4.771114e+000	3.706500e+000	0	0	0	0	0	0	0	4.10174	7.76237	0	0.171098	1	0	52.3499	4.77111	1	0	52.3499	57.5363	57.5363	49.7059	0.849196	16.0741	4.77111	0	11.5215	1	0
DATA	358	5	18	tair|AT4G24990.1|ref|NM_118631|ug|AK227315|ta|TA28118_3702	at|chr4:12850710-12849983	0		585	ACAGAGAAGAAGGTTGATAAAGCACCAAAGGCAGTAATCTGCACATGCACCATTTTGTGA	279	0	A_84_P15730	ATGP4	AT4G24990.1	tair|ATGP4 (Arabidopsis thaliana geranylgeranylated protein) [AT4G24990.1]	830.026	272.208	0	1	8.379135e+003	8.379629e+002	0	1	65	7.191169e+003	6723	1.459465e+003	1.525595e+003	32	1.887500e+001	17	5.505130e+000	5.745075e+000	0	0	0	0	0	0	0	7138.62	713.904	1	1.13635e-322	1	1	52.5457	5.50513	1	0	52.5457	49.1849	49.1849	7184.42	0.851952	18.875	5.50513	0	7146.1	0	0
DATA	359	5	19	tc|NP221272	at|chr1:13148189-13148130	0		37	TGGTCGGGGCGTTACACTTTACCACTCGACAAAAGAAATTTGGTTATTCTCTGATCCTTA	281	0	A_84_P840368	NP221272	NP221272	tc|GB|AC007887.9|AAF79352.1 F15O4.24 [NP221272]	855.5	272.5	9.10994	1	9.109945e+000	9.069352e+000	2	0	66	4.910606e+001	50.5	1.403636e+001	1.538197e+001	36	1.747222e+001	17	5.363827e+000	6.115725e+000	0	0	0	0	0	0	0	-3.62613	7.75153	0	0.225944	1	0	52.7322	5.36383	1	0	52.7322	57.5363	57.5363	42.3604	0.854695	17.4722	5.36383	0	3.893	1	0
DATA	360	5	20	tair|AT3G22170.2|tair|AT3G22170.1|ref|NM_001125201|ref|NM_113114	at|chr3:7824663-7824604	0		1105	TTATGCAGTAGATCTGGGCGATGATCAGCGAGTGAAGAATGTATTTTGGGTAGATGCAAA	283	0	A_84_P838385	FHY3	AT3G22170.2	tair|FHY3 (FAR-RED ELONGATED HYPOCOTYLS 3) [AT3G22170.2]	880.803	272.563	0	1	6.949553e+002	7.008123e+001	1	0	64	6.486719e+002	619	1.644177e+002	1.575263e+002	36	1.644444e+001	15	6.317524e+000	8.154300e+000	0	0	0	0	0	0	0	595.801	60.0822	1	7.40552e-173	1	1	52.8712	6.31752	1	0	52.8712	47.5395	47.5395	641.926	0.857322	16.4444	6.31752	0	603.329	0	0
DATA	361	5	21	tair|AT2G17190.1|ref|NM_127273|ta|TA31451_3702|tc|TC307027	at|chr2:7486292-7485844	0		1538	CAAATGATGTCTCTACAACAATCACTTTTCTCTCAGAATAGGAACACGGCTGGCCAGGAT	285	0	A_84_P16305	AT2G17190	AT2G17190.1	tair|ubiquitin family protein [AT2G17190.1]	906.292	272.508	0	1	5.611260e+003	5.611984e+002	1	0	66	4.877924e+003	4699	8.989595e+002	8.282174e+002	30	1.633333e+001	16	5.460411e+000	5.930400e+000	0	0	0	0	0	0	0	4824.91	482.553	1	5.0829e-299	1	1	53.0129	5.46041	1	0	53.0129	45.835	45.835	4871.18	0.859862	16.3333	5.46041	0	4832.46	0	0
DATA	362	5	22	tair|AT2G23100.1|ref|NM_127874|ta|TA53462_3702	at|chr2:9845930-9845871	0		886	GGGTTGTCTCTCAATGACGCTCATGATCCAGTTTACGCTTGTCTTCCTTGTAACTACATG	287	0	A_84_P838344	AT2G23100	AT2G23100.1	tair|DC1 domain-containing protein [AT2G23100.1]	931.582	272.573	0	1	6.265568e+001	1.095764e+001	1	0	63	1.073016e+002	107	2.786699e+001	3.409980e+001	36	1.763889e+001	17	5.836598e+000	6.115725e+000	0	0	0	0	0	0	0	54.0267	9.44855	1	2.00388e-038	1	1	53.2749	5.8366	1	0	53.2749	57.5363	57.5363	100.556	0.862279	17.6389	5.8366	0	61.7252	0	0
DATA	363	5	23	tair|AT5G08530.1|ref|NM_120938|ta|TA30375_3702|ta|TA30376_3702	at|chr5:2761776-2761299	0		100	AAAGACCAGTATCTCTCTGAAAGACTACTTCTAGGAAATTTTCGTCTCCATGGCACCCGT	289	0	A_84_P813705	CI51	AT5G08530.1	tair|CI51 (51 KDA SUBUNIT OF COMPLEX I); NADH dehydrogenase (ubiquinone) [AT5G08530.1]	957.113	272.451	0	1	1.371565e+002	1.638606e+001	0	0	63	1.720476e+002	171	3.670081e+001	3.854760e+001	32	1.875000e+001	18.5	4.772232e+000	5.189100e+000	0	0	0	0	0	0	0	118.582	14.167	1	7.94694e-078	1	1	53.4656	4.77223	1	0	53.4656	47.8731	47.8731	165.302	0.864575	18.75	4.77223	0	126.368	0	0
DATA	364	5	24	ta|TA26934_3702	at|chr2:013380352-013380303	0		325	ATAACGGGAGTTTGAAAGCTCCCTAAATGGCTTGAGTATCTCTTAGCCTATTGTGCCTTC	291	0	A_84_P807436	TA26934_3702	TA26934_3702	Unknown	982.636	272.5	0	1	4.732137e+003	4.732982e+002	0	2	64	4.155172e+003	4126	5.930418e+002	5.391104e+002	33	1.924242e+001	17	7.352849e+000	7.413000e+000	0	0	0	0	0	0	0	4101.53	410.226	1	3.24343e-289	1	1	53.6394	7.35285	1	0	53.6394	45.835	45.835	4148.43	0.86674	19.2424	7.35285	0	4109.39	0	0
DATA	365	5	25	tair|AT3G03680.1|ref|NM_111239|ta|TA49626_3702|tc|TC309536	at|chr3:910585-910644	0		3078	TTTTTACTACATTCGACATCCGAGGTTTAGAGACGATATGCCTTCCGTTCCGGTCAACTT	293	0	A_84_P14519	AT3G03680	AT3G03680.1	tair|C2 domain-containing protein [AT3G03680.1]	1007.87	272.529	0	1	4.561714e+003	4.562587e+002	1	0	63	4.016619e+003	3891	8.464127e+002	8.443407e+002	37	1.748649e+001	17	6.140130e+000	6.671700e+000	0	0	0	0	0	0	0	3962.87	396.363	1	3.86358e-287	1	1	53.7486	6.14013	1	0	53.7486	47.8731	47.8731	4009.87	0.868724	17.4865	6.14013	0	3970.75	0	0
DATA	366	5	26	tair|AT4G39020.1|ref|NM_120062|tc|TC299446	at|chr4:18184040-18184232	0		348	TTTGAGCTCAGCTTATCAGTTGGAGACTATGTTGTTATCAGAGAGGTAGTGAGTAGCGTG	295	0	A_84_P586800	AT4G39020	AT4G39020.1	tair|SH3 domain-containing protein [AT4G39020.1]	1033.59	272.338	8.94397	1	8.943966e+000	8.904113e+000	1	1	62	5.148387e+001	51.5	1.291427e+001	1.186080e+001	33	1.851515e+001	19	4.191667e+000	2.965200e+000	0	0	0	0	0	0	0	-2.40259	7.75153	0	0.421693	1	0	53.8865	4.19167	1	0	53.8865	47.8731	47.8731	44.7382	0.870556	18.5152	4.19167	0	5.54019	1	0
DATA	367	5	27	tair|AT4G24060.1|ref|NM_118538|ug|AY037220|ta|TA39071_3702	at|chr4:12505314-12505373	0		1103	GCAACAATTAATGTCGACATTAATGAACATCAGAAGCGAGGAAGCGGTAGTGATGCAGCT	297	0	A_84_P13835	AT4G24060	AT4G24060.1	tair|Dof-type zinc finger domain-containing protein [AT4G24060.1]	1058.61	272.406	0	1	2.403830e+003	2.405472e+002	0	0	64	2.150563e+003	2068.5	4.092085e+002	4.166106e+002	22	1.659091e+001	15	6.200300e+000	3.891825e+000	0	0	0	0	0	0	0	2096.58	209.801	1	1.03349e-248	1	1	53.9859	6.2003	1	0	53.9859	47.5395	47.5395	2143.82	0.872182	16.5909	6.2003	0	2104.55	0	0
DATA	368	5	28	tair|AT4G27860.1|ref|NM_118924|ta|TA39279_3702|tc|TC282633	at|chr4:13876187-13876246	0		1787	AGTCAATGGCTTGAGAAAAGCGGGTTTTATGATGATTCTCCAGAAACTCAACGAGTTTGA	299	0	A_84_P823905	AT4G27860	AT4G27860.1	tair|integral membrane family protein [AT4G27860.1]	1083.76	272.592	0	1	5.328949e+003	5.329687e+002	1	0	64	4.709703e+003	4528.5	1.127477e+003	1.067472e+003	32	1.921875e+001	18.5	5.890037e+000	6.671700e+000	0	0	0	0	0	0	0	4655.58	465.623	1	7.28824e-297	1	1	54.1207	5.89004	1	0	54.1207	47.5395	47.5395	4702.96	0.87364	19.2188	5.89004	0	4663.62	0	0
DATA	369	5	29	tair|AT4G36770.1|ref|NM_119841|ta|TA32672_3702|tc|TC286168	at|chr4:17330288-17330229	0		1342	GAACTGAAGAAGACAGCAGAAGAAGCTCTCAACATGACTCACATTCCATCTGCTTACTTC	301	0	A_84_P19592	AT4G36770	AT4G36770.1	tair|UDP-glucoronosyl/UDP-glucosyl transferase family protein [AT4G36770.1]	1109.72	272.567	0	1	5.708886e+002	5.777224e+001	0	1	64	5.536563e+002	550	9.564057e+001	1.056353e+002	36	1.736111e+001	18	4.799719e+000	4.818450e+000	0	0	0	0	0	0	0	499.481	50.546	1	2.9547e-162	1	1	54.1751	4.79972	1	0	54.1751	46.1809	46.1809	546.911	0.874919	17.3611	4.79972	0	507.52	0	0
DATA	370	5	30	ta|CF651583|tc|TC313423	unmapped	0		306	TACCTGCAATCAAGTCTATAGAAAGCTTGCGACGCTATAGAGGAGCAAGCTGTTTCATTT	303	0	A_84_P861499	CF651583	CF651583	tc|Q2V3J4_ARATH (Q2V3J4) Protein At4g13640, partial (65%) [TC313423]	1134.91	272.935	8.88852	0	8.888521e+000	8.848915e+000	1	0	66	4.759091e+001	47	1.372586e+001	1.389937e+001	40	1.642500e+001	17	5.047911e+000	4.447800e+000	0	0	0	0	0	0	0	-6.56858	7.75153	0	0.0292261	1	0	54.1595	5.04791	1	0	54.1595	65	65	40.8452	0.875986	16.425	5.04791	0	1.40395	1	0
DATA	371	5	31	tair|AT3G56490.1|ref|NM_115507|ta|TA26101_3702|ta|TA26727_3702	at|chr3:20953202-20953616	0		161	AGAGATTCCATCCACCGTGGTTTTTGAGGATGACAAGGTCTTAGCTTTTAGGGACATAAC	305	0	A_84_P805641	AT3G56490	AT3G56490.1	tair|zinc-binding protein, putative / protein kinase C inhibitor, putative [AT3G56490.1]	1160.7	272.9	0	1	7.088669e+003	7.089220e+002	0	0	66	6.269682e+003	6044.5	1.331481e+003	1.295978e+003	29	1.862069e+001	18	4.835980e+000	4.447800e+000	0	0	0	0	0	0	0	6215.48	621.596	1	2.62289e-314	1	1	54.2016	4.83598	1	0	54.2016	47.2035	47.2035	6262.94	0.876819	18.6207	4.83598	0	6223.46	0	0
DATA	372	5	32	tair|AT5G16230.1|ref|NM_121628|ta|TA44170_3702|tc|TC287964	at|chr5:5305877-5305936	0		1181	ATAGGGTCAAACTTGTGTCAAAACCTTCTGTTTCGTTTAGCTGGGTTTTTGGTAGAGATG	307	0	A_84_P23583	AT5G16230	AT5G16230.1	tair|acyl-(acyl-carrier-protein) desaturase, putative / stearoyl-ACP desaturase, putative [AT5G16230.1]	1186	272.797	0	1	2.122289e+003	2.124127e+002	0	0	65	1.916262e+003	1806	5.024598e+002	5.522685e+002	45	1.704444e+001	17	4.562473e+000	3.706500e+000	0	0	0	0	0	0	0	1862.1	186.372	1	1.48424e-241	1	1	54.1577	4.56247	1	0	54.1577	46.8651	46.8651	1909.52	0.877404	17.0444	4.56247	0	1870.01	0	0
DATA	373	5	33	ug|CB257190	unmapped	0		276	TTGGACTTTCAGTTGATCCCGAAACATTCCCAGGGAACCGGGACCTAAAATTTTTCCACA	309	0	A_84_P801706	CAB3	CB257190	ug|41-E012738-027-002-A20-T7R MPIZ-ADIS-027 Arabidopsis thaliana cDNA clone MPIZp772A202Q 5-PRIME, mRNA sequence [CB257190]	1211.36	272.825	0	1	4.040163e+003	4.041128e+002	0	4	61	3.600443e+003	3661	3.219624e+002	3.009678e+002	33	1.821212e+001	18	3.838600e+000	2.965200e+000	0	0	0	0	0	0	0	3546.34	354.719	1	1.95122e-280	1	1	54.1028	3.8386	1	0	54.1028	49.5074	49.5074	3593.7	0.877772	18.2121	3.8386	0	3554.17	0	0
DATA	374	5	34	tair|AT3G19590.1|ref|NM_112849|ta|TA36115_3702|tc|TC286706	at|chr3:6808314-6808373	0		1123	TGTAAGAAGCGTGAATGAAATCGAAGTGAAACCAAAACCGAAAGTATACCCGAATCCTGC	311	0	A_84_P22165	AT3G19590	AT3G19590.1	tair|WD-40 repeat family protein / mitotic checkpoint protein, putative [AT3G19590.1]	1236.8	273.016	0	1	3.349361e+003	3.350525e+002	0	0	65	2.994508e+003	2989	7.003486e+002	7.005285e+002	28	2.085714e+001	21.5	6.964004e+000	8.339625e+000	0	0	0	0	0	0	0	2940.47	294.149	1	3.96709e-269	1	1	54.0359	6.964	1	0	54.0359	45.4864	45.4864	2987.76	0.87792	20.8571	6.964	0	2948.21	0	0
DATA	375	5	35	tair|AT1G65430.1|ref|NM_105217|ta|TA41101_3702|ta|AA713270	at|chr1:24304893-24304834	0		1715	GAATATTGCACTTACGTAAATCCAAGGTCGACCACCATTTGCCAAATGTGTGAACATGGC	313	0	A_84_P825359	AT1G65430	AT1G65430.1	tair|zinc finger protein-related [AT1G65430.1]	1262.15	272.785	0	1	6.439276e+003	6.439882e+002	0	0	66	5.706273e+003	5516	1.089009e+003	1.132521e+003	34	1.852941e+001	16.5	6.116224e+000	7.968975e+000	0	0	0	0	0	0	0	5652.32	565.285	1	1.41937e-308	1	1	53.9576	6.11622	1	0	53.9576	45.835	45.835	5699.53	0.877787	18.5294	6.11622	0	5659.98	0	0
DATA	376	5	36	tair|AT2G37925.1|ref|NM_179958|ug|AF466372|tc|NP432021	at|chr2:15877363-15877304	0		412	GGCGTTTAGGAATAGGGATATTCAATAACTTGTGAGTGTAACCAACCAAACCCTATGAGA	315	0	A_84_P602497	COPT4	AT2G37925.1	tair|COPT4 (copper transporter 4); copper ion transmembrane transporter [AT2G37925.1]	1287.44	272.894	0	1	1.831445e+002	2.033376e+001	1	0	62	2.145645e+002	208	4.951358e+001	5.281763e+001	32	1.862500e+001	17	5.666825e+000	5.374425e+000	0	0	0	0	0	0	0	160.7	17.8418	1	4.74309e-095	1	1	53.8648	5.66682	1	0	53.8648	45.4864	45.4864	207.819	0.877447	18.625	5.66682	0	168.269	0	0
DATA	377	5	37	tair|AT2G37200.1|ref|NM_129276|ta|TA39507_3702|tc|TC295765	at|chr2:15629307-15629248	0		462	TCAACGATCTTGGACAATGTAACGTGAATCACTGCACAAGGTTTGAGACTGCCACAGCAA	317	0	A_84_P132585	AT2G37200	AT2G37200.1	tair|integral membrane protein, putative [AT2G37200.1]	1312.92	272.985	0	1	7.948735e+003	7.949227e+002	0	0	69	7.023667e+003	6411	1.714497e+003	1.769483e+003	33	1.866667e+001	19	6.127125e+000	5.189100e+000	0	0	0	0	0	0	0	6969.91	697.034	1	3.18672e-321	1	1	53.7545	6.12713	1	0	53.7545	46.8651	46.8651	7016.92	0.876858	18.6667	6.12713	0	6977.38	0	0
DATA	378	5	38	tair|AT1G48170.1|ref|NM_103713|tc|NP221695|ta|BE037575	at|chr1:17793093-17793253	0		375	TGCAACATCCCTAAAAACAATCCCTTGCTTGAGGCAAAAGCTGAGAAAGTGTTGATTAGA	319	0	A_84_P840693	AT1G48170	AT1G48170.1	tair|similar to expressed protein [Oryza sativa (japonica cultivar-group)] (GB:ABA95965.1); similar to hypothetical protein OsI_036449 [Oryza sativa (indica cultivar-group)] (GB:EAY82490.1); similar to Os12g0182800 [Oryza sativa (japonica cultivar-group)]	1338.17	273	0	1	7.261323e+003	7.261862e+002	0	0	65	6.414723e+003	5953	1.535340e+003	1.596760e+003	38	1.857895e+001	18	4.359715e+000	4.447800e+000	0	0	0	0	0	0	0	6361.09	636.156	1	1.04943e-315	1	1	53.6363	4.35971	1	0	53.6363	46.8651	46.8651	6407.98	0.876023	18.5789	4.35971	0	6368.46	0	0
DATA	379	5	39	tair|AT2G45190.1|ref|NM_130082|ug|AK228902|ta|TA41697_3702	at|chr2:18636401-18636252	0		595	TCCGCATATAACCGATTCATCAAGGAGGAGATCCAACGTATCAAAGCTGGTAATCCTGAT	321	0	A_84_P224829	AFO	AT2G45190.1	tair|AFO (ABNORMAL FLORAL ORGANS); transcription factor [AT2G45190.1]	1363.43	272.708	0	1	4.068081e+003	4.069045e+002	0	0	65	3.612738e+003	3476	7.718252e+002	8.146887e+002	31	2.119355e+001	22	8.010074e+000	1.000755e+001	0	0	0	0	0	0	0	3559.22	356.007	1	1.17875e-280	1	1	53.5154	8.01007	1	0	53.5154	45.4864	45.4864	3605.99	0.874915	21.1935	8.01007	0	3566.5	0	0
DATA	380	5	40	tair|AT2G35620.1|ref|NM_129116|ta|AV548454|tc|TC307414	at|chr2:14968450-14968391	0		1831	AGATTGTTGATCTAAGCTGTGAAGGAGTGGAGAGAGAGAGTCTCGACGCACTTCTATCAA	323	0	A_84_P23006	AT2G35620	AT2G35620.1	tair|leucine-rich repeat transmembrane protein kinase, putative [AT2G35620.1]	1388.97	272.754	0	1	2.710449e+003	2.711901e+002	0	0	65	2.421200e+003	2275	5.261551e+002	6.716178e+002	43	2.123256e+001	21	7.243510e+000	7.413000e+000	0	0	0	0	0	0	0	2367.81	236.907	1	4.69916e-256	1	1	53.3945	7.24351	1	0	53.3945	45.4864	45.4864	2414.45	0.873584	21.2326	7.24351	0	2375	0	0
DATA	381	5	41	tair|AT4G15735.1|ref|NM_202827|ug|BT014951|ta|TA46945_3702	at|chr4:8963439-8963498	0		293	TGTACCCCTCAGCCCAATAACAAGCGTCTTTGTGAATGTTCAGTTATTTGCACCGATTGT	325	0	A_84_P523670	SCRL10	AT4G15735.1	tair|SCRL10 (SCR-Like 10) [AT4G15735.1]	1414.15	272.754	0	1	9.790444e+000	8.942816e+000	0	0	66	6.180303e+001	61	1.602999e+001	1.779120e+001	37	1.845946e+001	19	5.540731e+000	6.671700e+000	0	0	0	0	0	0	0	8.53756	7.7984	1	0.00483745	1	0	53.2655	5.54073	1	1	53.2655	44.7812	44.7812	55.0573	0.87203	18.4595	5.54073	0	15.6449	1	0
DATA	382	5	42	tair|AT4G19480.1|ref|NM_118068|tc|TC306313	at|chr4:10614976-10614917	0		201	TTCGAGTGTGGTGTATCAGACGCTACGGAAGAAGTGTTCTTGTATATTCTGGGTTTCTTG	327	0	A_84_P553809	AT4G19480	AT4G19480.1	tair|unknown protein [AT4G19480.1]	1439.75	272.984	8.94726	1	8.947263e+000	8.907395e+000	3	0	62	4.562903e+001	45	1.151511e+001	1.093418e+001	39	1.792308e+001	17	6.478241e+000	5.559750e+000	0	0	0	0	0	0	0	-7.54362	7.75153	0	0.0125124	1	0	53.1726	6.47824	1	1	53.1726	45.4864	45.4864	38.8833	0.870235	17.9231	6.47824	0	-0.479692	1	0
DATA	383	5	43	tc|TC304600	at|chr1:2123562-2123503	0		1272	GTTGTTGGTACTCGTCTACTCACAAAAAGGTCTGATGCCTACTCCAGTACTCCAATACCT	329	0	A_84_P850199	TC304600	TC304600	tc|Q9M9Z6_ARATH (Q9M9Z6) F4H5.2 protein, complete [TC304600]	1465.09	273.386	0	0	5.437616e+001	1.045340e+001	0	1	63	1.003333e+002	98	2.309378e+001	2.594550e+001	30	1.976667e+001	19	4.553766e+000	3.891825e+000	0	0	0	0	0	0	0	47.2118	9.07611	1	6.34123e-033	1	1	53.1215	4.55377	1	0	53.1215	65	65	93.5876	0.868245	19.7667	4.55377	0	54.2797	0	0
DATA	384	5	44	tc|TC313260	at|chr3:20292961-20292902	0		2311	ACTATATTCTTCTTCTGCGGTTACACGAAAACACACCAAGTTCAGTTTCTTATTGATCGA	331	0	A_84_P71354	TC313260	TC313260	tc|NM_115336 ubiquitin-protein ligase {Arabidopsis thaliana} (exp=-1; wgp=0; cg=0), partial (95%) [TC313260]	1490.5	273.132	0	1	2.386628e+001	9.264139e+000	1	0	63	7.368254e+001	70	1.892585e+001	2.223900e+001	35	1.774286e+001	18	5.332160e+000	4.447800e+000	0	0	0	0	0	0	0	20.6671	8.02231	1	1.42586e-010	1	0	53.0155	5.33216	1	0	53.0155	47.2035	47.2035	66.9368	0.865953	17.7429	5.33216	0	27.7002	0	0
DATA	385	5	45	tair|AT3G14420.1|tair|AT3G14420.6|tair|AT3G14420.3|tair|AT3G14420.5	at|chr3:4823885-4823944	0		1214	ACGTCCTTCAGCCAGGTTATAGAGAGGAAAATAACCAACAAGCAGAGAACAGCAGCAACA	333	0	A_84_P167863	AT3G14420	AT3G14420.1	tair|(S)-2-hydroxy-acid oxidase, peroxisomal, putative / glycolate oxidase, putative / short chain alpha-hydroxy acid oxidase, putative [AT3G14420.1]	1515.58	273.427	0	1	2.737395e+005	2.737395e+004	0	3	61	2.364361e+005	224528	2.330546e+004	1.823376e+004	28	1.967857e+001	20	5.135595e+000	3.891825e+000	0	0	0	0	0	0	0	236383	23638.3	1	0	1	1	52.9427	5.1356	1	0	52.9427	57.5363	57.5363	236429	0.863533	19.6786	5.1356	0	236390	0	0
DATA	386	5	46	tair|AT4G17245.1|ref|NM_117830|ug|AY054245|tc|TC309288	at|chr4:9669858-9669916	0		481	TTCACTCACAAAGCTTACCACTAACGAGTACACCTTAGTCAGATGGTAGGCTAGTTCCTG	335	0	A_84_P854609	AT4G17245	AT4G17245.1	tair|zinc finger (C3HC4-type RING finger) family protein [AT4G17245.1]	1541.15	272.866	0	1	1.494367e+004	1.494394e+003	0	0	67	1.291581e+004	12392	2.400655e+003	2.710193e+003	33	2.427273e+001	24	9.118226e+000	1.111950e+001	0	0	0	0	0	1	0	12863	1286.32	1	0	1	1	52.8516	9.11823	1	0	52.8516	46.1809	46.1809	12909.1	0.860763	24.2727	9.11823	0	12870	0	0
DATA	387	5	47	tair|AT5G13880.1|ref|NM_121391|ug|AY050319|ta|TA51529_3702	at|chr5:4477456-4477397	0		655	CCTTGTTTTTTGTTTCGGGGTGAAGGACTCAATGATCCATACAGATTTTTGTTTTACGTA	337	0	A_84_P78679	AT5G13880	AT5G13880.1	tair|similar to unknown protein [Arabidopsis thaliana] (TAIR:AT5G47920.1); similar to hypothetical protein [Vitis vinifera] (GB:CAN74736.1) [AT5G13880.1]	1566.38	273.042	0	1	8.821272e+002	8.867425e+001	2	0	63	8.095397e+002	761	1.598142e+002	1.701283e+002	28	2.196429e+001	21	6.828492e+000	7.598325e+000	0	0	0	0	0	0	0	756.781	76.074	1	2.96003e-187	1	1	52.7589	6.82849	1	0	52.7589	48.2044	48.2044	802.794	0.857904	21.9643	6.82849	0	763.811	0	0
DATA	388	5	48	tair|AT4G15790.1|ref|NM_117670|ug|AY072116|ta|TA40745_3702	at|chr4:8984142-8984201	0		653	TACTAGTATGCTTAATATGTAGTTCCGCGGTTTAGTTGATTCTAATGATGCACCATGACA	339	0	A_84_P296164	AT4G15790	AT4G15790.1	tair|similar to unnamed protein product [Vitis vinifera] (GB:CAO70981.1) [AT4G15790.1]	1591.94	273.232	0	1	8.293066e+003	8.293561e+002	0	0	66	7.141697e+003	6926	1.500049e+003	1.419034e+003	40	1.992500e+001	19.5	7.151788e+000	6.115725e+000	0	0	0	0	0	0	0	7089.02	708.945	1	3.0138e-322	1	1	52.6738	7.15179	1	0	52.6738	46.5243	46.5243	7134.95	0.854813	19.925	7.15179	0	7096.07	0	0
DATA	389	5	49	tair|AT5G61240.1|ref|NM_125517|ta|TA32436_3702|ta|AV518665	at|chr5:24649113-24649172	0		1114	TTCAAGTCAGGCGTGAACCCAATTGGTACCCACAAAGTTTTAGAAGTTTCTGATGCCGAT	341	0	A_84_P23551	AT5G61240	AT5G61240.1	tair|protein binding [AT5G61240.1]	1617.21	273.125	0	1	1.940822e+004	1.940843e+003	0	0	66	1.657956e+004	15862.5	3.268885e+003	3.849942e+003	34	1.929412e+001	18.5	5.632855e+000	4.818450e+000	0	0	0	0	0	0	0	16527	1652.72	1	0	1	1	52.5893	5.63285	1	0	52.5893	47.5395	47.5395	16572.8	0.851545	19.2941	5.63285	0	16534	0	0
DATA	390	5	50	tair|AT1G50800.1|ref|NM_103962|tc|NP306366	at|chr1:18830636-18830577	0		624	GCTAGCAAAATAAAGGCGAGATTGGAATCTCCAGTTTCGTATAGATTAATGATCACTTGA	343	0	A_84_P190844	AT1G50800	AT1G50800.1	tair|similar to unknown protein [Arabidopsis thaliana] (TAIR:AT1G50790.1) [AT1G50800.1]	1642.67	273.5	9.18046	1	9.180459e+000	9.139552e+000	1	0	65	5.156923e+001	51	1.525304e+001	1.704990e+001	39	1.930769e+001	19	5.361431e+000	5.559750e+000	0	0	0	0	0	0	0	-0.909892	7.75153	0	0.760675	1	0	52.4791	5.36143	1	0	52.4791	57.5363	57.5363	44.8235	0.84813	19.3077	5.36143	0	6.1638	1	0
DATA	391	5	51	tair|AT3G16360.1|ref|NM_112507|ug|AB041766|tc|NP226519	at|chr3:5555314-5555373	0		334	AAGAAAGAACACTCAACGTTGAGAAAGAAGCTTGAACATTATTTCCAGGCGAGCCAATAA	345	0	A_84_P22136	AHP4	AT3G16360.1	tair|AHP4 (HPT PHOSPHOTRANSMITTER 4); histidine phosphotransfer kinase/ transferase, transferring phosphorus-containing groups [AT3G16360.1]	1668.08	273.238	0	1	2.425351e+002	2.593232e+001	0	0	66	2.572576e+002	255.5	5.400750e+001	5.745075e+001	36	1.744444e+001	18	5.326186e+000	4.818450e+000	0	0	0	0	0	0	0	204.819	21.8997	1	3.64971e-109	1	1	52.4382	5.32619	1	0	52.4382	45.4864	45.4864	250.512	0.844494	17.4444	5.32619	0	211.981	0	0
DATA	392	5	52	ta|BX837570|tc|TC307873	at|chr4:15501687-15501746	0		607	GGGCAATCTTCCCCGCGTTTCCTCCAACAGAATCTCTTCTATTATGAGAAGGATATGTTT	347	0	A_84_P852792	BX837570	BX837570	tc|NM_119358 calcium ion binding {Arabidopsis thaliana} (exp=-1; wgp=0; cg=0), partial (27%) [TC307873]	1693.43	272.951	0	1	7.076627e+002	7.136439e+001	0	0	64	6.472813e+002	627.5	1.020203e+002	1.134189e+002	35	1.848571e+001	19	5.473849e+000	5.930400e+000	0	0	0	0	0	0	0	594.945	59.9973	1	9.03754e-173	1	1	52.3366	5.47385	1	0	52.3366	43.7019	43.7019	640.536	0.840718	18.4857	5.47385	0	602.142	0	0
DATA	393	5	53	tair|AT1G80090.1|ref|NM_106658|ta|TA45825_3702|tc|NP159531	at|chr1:30136460-30136519	0		920	TCATTTAGCCACATTGCGTTCGTGGTTGCCGCTAAATGCACTAGAGTTCGTCGAGAAAAT	349	0	A_84_P13419	AT1G80090	AT1G80090.1	tair|CBS domain-containing protein [AT1G80090.1]	1719.11	273.5	9.30428	1	9.304279e+000	9.273172e+000	2	1	61	5.583607e+001	55	1.325038e+001	1.408470e+001	49	1.716327e+001	17	5.100437e+000	5.930400e+000	0	0	0	0	0	0	0	3.66567	7.76019	0	0.22095	1	0	52.1704	5.10044	1	1	52.1704	56.9804	56.9804	49.0904	0.836843	17.1633	5.10044	0	10.8341	1	0
DATA	394	5	54	tair|AT4G09610.1|ref|NM_117029|ta|ATU11765|tc|TC310118	at|chr4:6075560-6075404	0		82	TCCGAAGTACACTGGTTCTGTTACTAATCATCGTCTGTCTCACCACTTATGAGCTTCACG	351	0	A_84_P10958	GASA2	AT4G09610.1	tair|GASA2 (GAST1 PROTEIN HOMOLOG 2) [AT4G09610.1]	1745	273.404	0	1	5.911342e+001	1.102680e+001	1	0	64	1.013125e+002	89	4.537739e+001	4.355138e+001	46	1.758696e+001	16	5.127599e+000	5.745075e+000	0	0	0	0	0	0	0	49.2264	9.18252	1	1.40952e-034	1	1	52.0861	5.1276	1	0	52.0861	42.9674	42.9674	94.5668	0.832746	17.587	5.1276	0	56.4653	0	0
DATA	395	5	55	tair|AT3G53232.1|ref|NM_202692|ug|DR202323|ta|TA49811_3702	at|chr3:19742063-19742004	0		338	GTTGGGTCGCCGTTTTTCATTTTTCCCTCTAGTATCAAACTTTTGAACTAGGGTTGATAT	353	0	A_84_P586644	DVL20/RTFL1	AT3G53232.1	tair|DVL20/RTFL1 (ROTUNDIFOLIA 1) [AT3G53232.1]	1769.82	273.203	0	1	5.689134e+002	5.765516e+001	3	0	63	5.234286e+002	490	1.336974e+002	1.234264e+002	34	1.741176e+001	16	5.045956e+000	4.447800e+000	0	0	0	0	0	0	0	471.461	47.7791	1	8.66214e-159	1	1	51.9675	5.04596	1	0	51.9675	48.2044	48.2044	516.683	0.828704	17.4118	5.04596	0	478.739	0	0
DATA	396	5	56	tair|AT4G29700.1|ref|NM_119115|ta|TA37022_3702|ta|AV440020	at|chr4:14544101-14544042	0		1043	TTGAAAGTTTACTTGAAGGAGAAGCTACCAGAGAGACTGCATTTTTCAGAGAGTTATCGG	355	0	A_84_P16698	AT4G29700	AT4G29700.1	tair|type I phosphodiesterase/nucleotide pyrophosphatase family protein [AT4G29700.1]	1795.31	273.389	0	1	2.429995e+003	2.431813e+002	0	0	65	2.055354e+003	1929	4.689338e+002	4.722081e+002	30	1.506667e+001	15	4.135076e+000	3.706500e+000	0	0	0	0	0	0	0	2003.55	200.505	1	5.66596e-246	1	1	51.8039	4.13508	1	0	51.8039	48.2044	48.2044	2048.61	0.824508	15.0667	4.13508	0	2010.83	0	0
DATA	397	5	57	tair|AT3G01760.1|ref|NM_111042|tc|NP332318|tc|NP332342	at|chr3:275200-275259	0		1362	GGGGGACTGGCCAAACTAATCTATAATATTCAAAAGGGCACTCTACCTAATTCAAGATGC	357	0	A_84_P21150	AT3G01760	AT3G01760.1	tair|lysine and histidine specific transporter, putative [AT3G01760.1]	1820.91	273.594	0	1	3.574491e+001	1.010398e+001	1	0	63	8.096825e+001	79	2.146863e+001	2.223900e+001	32	1.703125e+001	15.5	5.189844e+000	5.189100e+000	0	0	0	0	0	0	0	29.3186	8.28746	1	1.19786e-017	1	0	51.6496	5.18984	1	0	51.6496	46.8651	46.8651	74.2226	0.820218	17.0313	5.18984	0	36.6182	0	0
DATA	398	5	58	tair|AT4G08520.1|ref|NM_116921|ug|AY074506|ta|TA36123_3702	at|chr4:5418813-5418872	0		150	CCGATGATTGGGCAACTAATGCTTCCAAGTTAGCTTTTGAAAAATATGTCTTCTCGAAAA	359	0	A_84_P20409	AT4G08520	AT4G08520.1	tair|clathrin adaptor complex small chain family protein [AT4G08520.1]	1846.06	273.389	0	1	2.941828e+003	2.943361e+002	0	0	64	2.451781e+003	2286.5	5.050787e+002	5.904454e+002	33	1.651515e+001	16	4.352594e+000	5.189100e+000	0	0	0	0	0	0	0	2400.27	240.152	1	7.08371e-257	1	1	51.516	4.35259	1	0	51.516	48.2044	48.2044	2445.04	0.81591	16.5152	4.35259	0	2407.62	0	0
DATA	399	5	59	tair|AT1G15520.1|ref|NM_101421|ta|TA51991_3702|tc|TC307764	at|chr1:5332073-5332014	0		4337	TTGCCGCCATGAACGTCATCTTTCCTTTGCTCTTTGCCGTTATCTTTGCTATCGGAATCA	361	0	A_84_P11446	ATPDR12/PDR12	AT1G15520.1	tair|ATPDR12/PDR12 (PLEIOTROPIC DRUG RESISTANCE 12); ATPase, coupled to transmembrane movement of substances [AT1G15520.1]	1871.56	273.479	0	1	1.279623e+002	1.596808e+001	1	0	64	1.551563e+002	153	3.034940e+001	3.206123e+001	34	1.673529e+001	15.5	5.010951e+000	5.003775e+000	0	0	0	0	0	0	0	103.845	12.9586	1	1.52864e-070	1	1	51.3111	5.01095	1	0	51.3111	48.2044	48.2044	148.411	0.811529	16.7353	5.01095	0	111.182	0	0
DATA	400	5	60	tair|AT1G76820.1|ref|NM_106332|ta|TA42658_3702|tc|TC292666	at|chr1:28843215-28843274	0		659	CATAAGAAGAAGAACAAGAGTGGAAGGACACTTCAGGAAGATGATGATTTGGACAAGCTT	363	0	A_84_P87569	AT1G76820	AT1G76820.1	tair|similar to eukaryotic translation initiation factor 2 family protein / eIF-2 family protein [Arabidopsis thaliana] (TAIR:AT1G76810.1) [AT1G76820.1]	1896.83	273.3	0	1	7.472546e+002	7.534006e+001	0	0	65	6.542462e+002	640	1.333063e+002	1.445535e+002	36	1.908333e+001	18.5	5.788535e+000	6.115725e+000	0	0	0	0	0	0	0	603.141	60.8102	1	1.35802e-173	1	1	51.1053	5.78854	1	0	51.1053	47.2035	47.2035	647.5	0.807142	19.0833	5.78854	0	610.473	0	0
DATA	401	5	61	tair|AT1G75600.1|ref|NM_106212|tc|NP227902|ta|DR232283	at|chr1:28395013-28395072	0		389	TGGTTGGTTTGTTTGAAGATACAAATCTGTGTGCCATTCATGCCAAGAGGGTTACGATCA	365	0	A_84_P252955	AT1G75600	AT1G75600.1	tair|histone H3.2, putative [AT1G75600.1]	1922.13	274.066	0	1	3.200704e+003	3.202160e+002	0	4	62	2.620565e+003	2619	3.544191e+002	3.204269e+002	33	1.875758e+001	18	5.244225e+000	4.447800e+000	0	0	0	0	0	0	0	2569.64	257.081	1	5.43191e-261	1	1	50.9282	5.24422	1	0	50.9282	45.1352	45.1352	2613.82	0.802835	18.7576	5.24422	0	2576.99	0	0
DATA	402	5	62	tair|AT1G51820.1|ref|NM_104062|tc|NP232362|tc|NP306444	at|chr1:19241341-19241282	0		2392	CAAAAGGAGACATCCAAAGCATTATGGATCCAAGTCTCAATGAAGATTATGATTCCGGTT	367	0	A_84_P13200	AT1G51820	AT1G51820.1	tair|leucine-rich repeat protein kinase, putative [AT1G51820.1]	1947.55	273.545	0	1	9.205153e+001	1.337893e+001	1	0	63	1.242540e+002	124	2.592294e+001	2.631615e+001	26	1.676923e+001	17.5	6.192303e+000	6.857025e+000	0	0	0	0	0	0	0	73.4941	10.6818	1	1.34977e-052	1	1	50.7599	6.1923	1	0	50.7599	46.5243	46.5243	117.508	0.798401	16.7692	6.1923	0	80.9013	0	0
DATA	403	5	63	tair|AT4G12730.1|ref|NM_117342|ug|AK230362|ta|TA30114_3702	at|chr4:7492351-7492292	0		522	TCACTACGTGAAATCCGTCTTTGAAAAGCCTTACAACATCTCTGTTCTTCACATCAGCCA	369	0	A_84_P859502	FLA2	AT4G12730.1	tair|FLA2 [AT4G12730.1]	1972.71	273.754	0	1	1.020419e+003	1.025078e+002	0	0	64	8.609063e+002	827	2.021877e+002	2.242432e+002	29	1.568966e+001	15	4.376099e+000	5.189100e+000	0	0	0	0	0	0	0	810.327	81.4026	1	2.25201e-191	1	1	50.5788	4.3761	1	0	50.5788	45.1352	45.1352	854.161	0.794112	15.6897	4.3761	0	817.773	0	0
DATA	404	5	64	tc|NP043841	at|chr5:9489305-9489162	0		690	GAGAGGGAGAAAGAGATACAACAGGCAAGTGCTTGCACTACGTCTTTGTTCTTAGTTGTT	371	0	A_84_P839233	NP043841	NP043841	tc|GB|AF007270.1|AAB61065.1 contains similarity to syntaxin [NP043841]	1998.33	273.576	9.85895	1	9.858954e+000	9.848098e+000	3	0	61	5.675410e+001	56	1.354702e+001	1.334340e+001	37	1.724324e+001	17	6.011126e+000	5.930400e+000	0	0	0	0	0	0	0	6.36892	7.77765	0	0.0344109	1	0	50.3852	6.01113	1	0	50.3852	45.4864	45.4864	50.0084	0.789761	17.2432	6.01113	0	13.8583	1	0
DATA	405	5	65	tc|NP453501	unmapped	0		642	GCTTCAATTTCGATAACCCTTTTGTTGGTTTACCATCTGATTTCTGCTCTGGTAGTTTAG	373	0	A_84_P15403	NP453501	NP453501	tc|GB|AC007018.7|AAD29065.1 putative Ta11-like non-LTR retroelement protein [Arabidopsis thaliana] [NP453501]	2023.58	273.573	0	1	1.988002e+001	1.006576e+001	2	0	62	6.580645e+001	65.5	1.559933e+001	1.556730e+001	34	1.667647e+001	16.5	4.590640e+000	5.745075e+000	0	0	0	0	0	0	0	15.617	7.90728	1	5.87483e-007	1	0	50.1895	4.59064	1	0	50.1895	57.5363	57.5363	59.0608	0.785562	16.6765	4.59064	0	23.1503	1	0
DATA	406	5	66	tair|AT1G42350.1|tc|NP173340	unmapped	0		166	TACATTCCAGAGGGAGTAGCAGAAGATGGGGAATTGATGCGTGTTTCATTTCGCCTCATA	375	0	A_84_P839714	AT1G42350	AT1G42350.1	tair|transposable element gene [AT1G42350.1]	2049.19	273.574	9.96449	1	9.964488e+000	9.934140e+000	3	0	62	5.411290e+001	55	1.272290e+001	1.149015e+001	38	1.873684e+001	19.5	5.006397e+000	5.003775e+000	0	0	0	0	0	0	0	4.1273	7.76251	0	0.168464	1	0	49.9856	5.0064	1	0	49.9856	41.8414	41.8414	47.3672	0.781397	18.7368	5.0064	0	11.708	1	0
DATA	407	5	67	tair|AT1G49590.1|ref|NM_103847|ug|BX816601|ta|TA40258_3702	at|chr1:18359989-18360048	0		851	AAGCTGCATTGAAGGCAAGAGAAGCTGCTAGGAAACGAGTTGAAGATAGAGAAAAACCAT	377	0	A_84_P17756	AT1G49590	AT1G49590.1	tair|formin-binding protein-related [AT1G49590.1]	2074.79	273.463	0	1	4.527060e+003	4.528158e+002	1	0	65	3.568831e+003	3361	7.641643e+002	7.524195e+002	39	1.969231e+001	19	6.513766e+000	6.301050e+000	0	0	0	0	0	0	0	3519.05	351.99	1	5.70966e-280	1	1	49.7817	6.51377	1	0	49.7817	46.5243	46.5243	3562.09	0.777337	19.6923	6.51377	0	3526.69	0	0
DATA	408	5	68	tair|AT1G22882.1|ref|NM_148482|ta|TA29550_3702|ta|TA29544_3702	at|chr1:8101134-8101193	0		2110	AGAGAAGACCGGTAGTGGGGCTTGGCTCTTGTTATTGATTAGCTCAACATTCATTATGTT	379	0	A_84_P812434	AT1G22882	AT1G22882.1	tair|similar to unknown protein [Arabidopsis thaliana] (TAIR:AT1G71360.1); similar to unnamed protein product [Vitis vinifera] (GB:CAO44551.1); contains InterPro domain Sad1/UNC-like, C-terminal (InterPro:IPR012919); contains InterPro domain Galactose-bin	2099.95	273.452	0	1	1.252511e+004	1.252552e+003	0	0	63	9.737587e+003	9167	2.151892e+003	2.404777e+003	35	2.045714e+001	20	7.220652e+000	6.671700e+000	0	0	0	0	0	0	0	9688.02	968.833	1	0	1	1	49.5661	7.22065	1	0	49.5661	48.5334	48.5334	9730.84	0.773488	20.4571	7.22065	0	9695.71	0	0
DATA	409	5	69	tair|AT1G69526.1|tair|AT1G69526.2|ref|NM_105621|ref|NM_001036179	at|chr1:26136565-26136624	0		1134	AGACCTCATGTCTATGGAGCAGCATACAAGTAAGGTTTCTTGCTTACTACAAAGAGTCAA	381	0	A_84_P587219	AT1G69526	AT1G69526.1	tair|UbiE/COQ5 methyltransferase family protein [AT1G69526.1]	2125.25	273.658	0	1	4.650576e+003	4.651666e+002	2	0	62	3.629290e+003	3519.5	5.922305e+002	5.989704e+002	27	1.770370e+001	19	4.330703e+000	4.077150e+000	0	0	0	0	0	0	0	3579.95	358.079	1	5.26008e-281	1	1	49.3438	4.3307	1	0	49.3438	48.2044	48.2044	3622.54	0.769786	17.7037	4.3307	0	3587.68	0	0
DATA	410	5	70	tair|AT3G47840.1|ref|NM_114654|tc|NP034728	at|chr3:17664791-17664850	0		1894	AAGCTGCAAATGTAAGAAAGAATATGAAAGCAAAAGGCGTGATCAAAGAGCCCGGATGGT	383	0	A_84_P524463	AT3G47840	AT3G47840.1	tair|pentatricopeptide (PPR) repeat-containing protein [AT3G47840.1]	2150.5	273.79	0	1	2.665691e+002	2.851186e+001	0	1	65	2.533846e+002	250	5.367107e+001	5.485620e+001	27	1.722222e+001	17	4.643716e+000	4.818450e+000	0	0	0	0	0	0	0	204.261	21.8474	1	5.27809e-109	1	1	49.124	4.64372	1	0	49.124	42.9674	42.9674	246.639	0.766258	17.2222	4.64372	0	212.053	0	0
DATA	411	5	71	tair|AT5G21990.1|ref|NM_147882|ta|TA35022_3702|ta|DR379561	at|chr5:7276244-7276303	0		1813	AAAGGCGGATTGATCTTTGCAATATTAATGCTCGTTTTAGCAATGGTCCTTCACCGTCTC	385	0	A_84_P242765	AT5G21990	AT5G21990.1	tair|tetratricopeptide repeat (TPR)-containing protein [AT5G21990.1]	2175.91	273.896	0	1	1.567556e+004	1.567589e+003	1	0	66	1.200782e+004	11551	2.159003e+003	2.261706e+003	31	2.048387e+001	19	6.536416e+000	7.413000e+000	0	0	0	0	0	0	0	11958.9	1195.92	1	0	1	1	48.9087	6.53642	1	0	48.9087	46.8651	46.8651	12001.1	0.762902	20.4839	6.53642	0	11966.8	0	0
DATA	412	5	72	tc|TC281983	at|chr4:001652309-001652262	0		2021	CTCTTTTGCTCTTGTTGCGGGTCGTGATGGTTCTCCTGCTCCTGATGCATTAATACATTT	387	0	A_84_P16616	TC281983	TC281983	tc|Q9FN97_ARATH (Q9FN97) Transposon protein-like, partial (33%) [TC281983]	2201.72	273.925	0	1	1.792682e+002	2.062709e+001	0	0	66	1.848939e+002	183	3.429875e+001	3.762098e+001	32	1.706250e+001	16.5	5.254414e+000	4.077150e+000	0	0	0	0	0	0	0	136.192	15.6707	1	1.35808e-085	1	1	48.7016	5.25441	1	0	48.7016	45.835	45.835	178.148	0.759712	17.0625	5.25441	0	144.155	0	0
DATA	413	5	73	tair|AT4G23260.1|ref|NM_118455|ta|TA45355_3702|ta|TA45354_3702	at|chr4:12169334-12169275	0		762	ATGGGAAGTGTATCCCTTCTCTGGTGCTATTGATCAGATTAATTTACCAAAGTCACCGCC	389	0	A_84_P828734	AT4G23260	AT4G23260.1	tair|protein kinase [AT4G23260.1]	2227.09	273.955	0	1	2.046759e+002	2.288723e+001	6	1	60	2.034000e+002	205	3.078697e+001	2.946667e+001	40	1.672500e+001	17	5.528423e+000	6.115725e+000	0	0	0	0	0	0	0	154.903	17.3215	1	6.16212e-093	1	1	48.4971	5.52842	1	0	48.4971	46.8651	46.8651	196.654	0.756821	16.725	5.52842	0	162.967	0	0
DATA	414	5	74	tair|AT3G03070.1|ref|NM_111177|ta|TA27499_3702|ta|TA27495_3702	at|chr3:696617-696558	0		402	CAAGATCATCACCATTGAGGCAAATTCTGAAAGTGAATTGCTGGTCTCTCTCCCCTTTTT	391	0	A_84_P808363	AT3G03070	AT3G03070.1	tair|NADH-ubiquinone oxidoreductase-related [AT3G03070.1]	2252.37	273.794	0	1	3.465521e+004	3.465536e+003	0	0	65	2.618495e+004	24792	4.296321e+003	4.803624e+003	30	1.790000e+001	18	5.234830e+000	4.633125e+000	0	0	0	0	0	0	0	26136.6	2613.68	1	0	1	1	48.3039	5.23483	1	0	48.3039	46.8651	46.8651	26178.2	0.754191	17.9	5.23483	0	26144.8	0	0
DATA	415	5	75	tair|AT4G16960.1|ref|NM_117799|tc|TC280573	at|chr4:9546436-9546377	0		3051	TCCATGATAACTAAGCGACAAGCTAAAGAAATTCCCATCGCGCATAGGGACGAAGATTCT	393	0	A_84_P15804	AT4G16960	AT4G16960.1	tair|disease resistance protein (TIR-NBS-LRR class), putative [AT4G16960.1]	2277.97	273.956	0	1	9.060462e+002	9.118934e+001	0	0	69	7.293188e+002	710	1.194835e+002	1.208319e+002	27	2.062963e+001	20	9.009175e+000	8.895600e+000	0	0	0	0	0	0	0	681.204	68.56	1	6.42e-181	1	1	48.1152	9.00918	1	0	48.1152	46.8651	46.8651	722.573	0.751842	20.6296	9.00918	0	689.525	0	0
DATA	416	5	76	tair|AT3G19480.1|ref|NM_112835|ug|BX824744|ta|TA40315_3702	at|chr3:6754582-6754641	0		1751	CAACCAAGCAAAGAAACTTTGAAGAAAATCGGAGACATTCCTGCCATTGAAGAGTTTGTT	395	0	A_84_P20245	AT3G19480	AT3G19480.1	tair|D-3-phosphoglycerate dehydrogenase, putative / 3-PGDH, putative [AT3G19480.1]	2303.09	273.896	0	1	7.290108e+003	7.290841e+002	1	0	66	5.514303e+003	5366	9.174859e+002	9.421923e+002	33	1.748485e+001	19	6.078246e+000	6.671700e+000	0	0	0	0	0	0	0	5466.37	546.692	1	1.48351e-306	1	1	47.9306	6.07825	1	0	47.9306	46.8651	46.8651	5507.56	0.749834	17.4848	6.07825	0	5474.84	0	0
DATA	417	5	77	tair|AT4G29670.1|tair|AT4G29670.2|ref|NM_179138|ref|NM_119112	at|chr4:14535701-14535642	0		926	ATATCGTCATATTTTTGGGTGTAAAAGAATACTTCCTAAAGCCAGTTACGATTCTTCTGC	397	0	A_84_P126561	AT4G29670	AT4G29670.1	tair|thioredoxin family protein [AT4G29670.1]	2328.5	274	0	1	1.906079e+004	1.906107e+003	0	0	62	1.430811e+004	13873	2.489011e+003	2.713899e+003	35	1.722857e+001	18	4.857291e+000	3.706500e+000	0	0	0	0	0	0	0	14260.4	1426.06	1	0	1	1	47.7502	4.85729	1	0	47.7502	48.5334	48.5334	14301.4	0.748152	17.2286	4.85729	0	14269	0	0
DATA	418	5	78		 	66	Structural	0		1	1	DarkCorner	DarkCorner	DarkCorner		2354.09	274.065	0	1	2.637891e+001	1.070926e+001	1	0	66	6.727273e+001	64.5	1.981340e+001	1.908847e+001	31	1.416129e+001	14	4.803449e+000	3.706500e+000	0	0	0	0	1	1	0	19.7005	7.99795	1	7.6866e-010	1	0	47.5723	4.80345	1	0	47.5723	54.4085	54.4085	60.527	0.746826	14.1613	4.80345	0	28.4962	0	0
DATA	419	5	79		 	66	Structural	0		1	1	DarkCorner	DarkCorner	DarkCorner		2379.71	274.111	0	1	2.179183e+001	1.061822e+001	1	0	65	6.367692e+001	63	1.476176e+001	1.334340e+001	36	1.755556e+001	17	6.934157e+000	8.339625e+000	0	0	0	0	1	0	0	16.2545	7.92012	1	2.20744e-007	1	0	47.4224	6.93416	1	0	47.4224	47.8731	47.8731	56.9312	0.745899	17.5556	6.93416	0	25.2591	0	0
DATA	420	5	80		 	66	Structural	0		1	1	DarkCorner	DarkCorner	DarkCorner		2404.92	273.857	0	1	2.930811e+001	1.080436e+001	5	0	61	6.909836e+001	67	1.599031e+001	1.630860e+001	31	1.722581e+001	17	5.613731e+000	6.301050e+000	0	0	0	0	1	0	0	21.8461	8.05349	1	1.7411e-011	1	0	47.2523	5.61373	1	0	47.2523	45.4864	45.4864	62.3527	0.745393	17.2258	5.61373	0	31.0456	0	0
DATA	421	5	81		 	66	Structural	0		1	1	DarkCorner	DarkCorner	DarkCorner		2430.78	273.917	0	1	2.804411e+001	1.077127e+001	3	0	63	6.800000e+001	66	1.792997e+001	1.593795e+001	35	1.568571e+001	16	4.843257e+000	4.447800e+000	0	0	0	0	1	0	0	20.9028	8.02842	1	9.40248e-011	1	0	47.0972	4.84326	1	0	47.0972	44.7812	44.7812	61.2543	0.745354	15.6857	4.84326	0	30.3261	0	0
DATA	422	5	82		 	66	Structural	0		1	1	DarkCorner	DarkCorner	DarkCorner		2456.06	273.825	0	1	2.479477e+001	1.068527e+001	1	0	65	6.544615e+001	64	1.803905e+001	1.853250e+001	40	1.710000e+001	17	5.202563e+000	4.447800e+000	0	0	0	0	1	0	0	18.4919	7.96904	1	5.97468e-009	1	0	46.9543	5.20256	1	0	46.9543	45.4864	45.4864	58.7005	0.745797	17.1	5.20256	0	28.1527	0	0
DATA	423	5	83		 	66	Structural	0		1	1	DarkCorner	DarkCorner	DarkCorner		2481.35	273.806	0	1	1.817929e+001	1.053821e+001	1	0	64	6.039063e+001	56	1.792101e+001	1.779120e+001	28	1.539286e+001	15	4.653468e+000	4.447800e+000	0	0	0	0	1	0	0	13.5756	7.86951	1	1.14216e-005	1	0	46.8151	4.65347	1	0	46.8151	44.4243	44.4243	53.6449	0.746759	15.3929	4.65347	0	23.485	0	0
DATA	424	5	84		 	66	Structural	0		1	1	DarkCorner	DarkCorner	DarkCorner		2506.78	274.05	10.4054	1	1.040536e+001	1.035900e+001	1	0	65	4.196923e+001	41	1.112144e+001	1.186080e+001	33	1.460606e+001	15	4.107458e+000	2.965200e+000	0	0	0	0	0	0	0	-4.74838	7.75153	0	0.113501	1	0	46.7176	4.10746	1	0	46.7176	44.7812	44.7812	35.2235	0.748289	14.6061	4.10746	0	5.45853	0	0
DATA	425	5	85		 	66	Structural	0		1	1	DarkCorner	DarkCorner	DarkCorner		2532.02	274.203	10.3762	1	1.037623e+001	1.033000e+001	1	0	64	4.206250e+001	41	9.023558e+000	8.339625e+000	44	1.543182e+001	14.5	5.384723e+000	4.077150e+000	0	0	0	0	0	0	0	-4.56839	7.75153	0	0.127716	1	0	46.6309	5.38472	1	0	46.6309	45.4864	45.4864	35.3168	0.75039	15.4318	5.38472	0	5.95289	0	0
DATA	426	6	1		 	66	Structural	0		1	1	DarkCorner	DarkCorner	DarkCorner		411.4	279.36	9.5752	1	9.575204e+000	9.532538e+000	3	0	61	4.465574e+001	45	1.057022e+001	9.636900e+000	41	1.702439e+001	18	4.977388e+000	5.930400e+000	0	0	0	0	0	0	0	-2.43621	7.75153	0	0.415243	1	0	47.0919	4.97739	1	0	47.0919	49.1849	49.1849	37.91	0.813165	17.0244	4.97739	0	2.95302	0	0
DATA	427	6	2		 	66	Structural	0		1	1	DarkCorner	DarkCorner	DarkCorner		436.757	279.3	9.56183	1	9.561834e+000	9.519227e+000	1	0	63	4.730159e+001	47	1.072777e+001	8.895600e+000	37	2.010811e+001	21	5.947846e+000	5.189100e+000	0	0	0	0	0	0	0	-0.198378	7.75153	0	0.947044	1	0	47.5	5.94785	1	0	47.5	47.2035	47.2035	40.5559	0.814302	20.1081	5.94785	0	5.32682	0	0
DATA	428	6	3		 	66	Structural	0		1	1	DarkCorner	DarkCorner	DarkCorner		461.88	279.4	9.54533	1	9.545329e+000	9.502796e+000	2	0	62	4.408065e+001	43	9.575067e+000	9.636900e+000	35	1.688571e+001	17	4.897607e+000	4.818450e+000	0	0	0	0	0	0	0	-3.88113	7.75153	0	0.195138	1	0	47.9618	4.89761	1	0	47.9618	39.8942	39.8942	37.335	0.81571	16.8857	4.89761	0	1.84261	0	0
DATA	429	6	4		 	66	Structural	0		1	1	DarkCorner	DarkCorner	DarkCorner		487.452	279.774	9.52548	1	9.525477e+000	9.483033e+000	2	0	63	4.334921e+001	42	1.183510e+001	1.260210e+001	25	1.640000e+001	16	5.377422e+000	4.447800e+000	0	0	0	0	0	0	0	-5.02856	7.75153	0	0.0939101	1	0	48.3778	5.37742	1	0	48.3778	43.3362	43.3362	36.6035	0.81741	16.4	5.37742	0	0.848337	0	0
DATA	430	6	5		 	66	Structural	0		1	1	DarkCorner	DarkCorner	DarkCorner		513.123	279.738	9.50318	1	9.503180e+000	9.460835e+000	2	0	64	4.187500e+001	42.5	9.216100e+000	7.783650e+000	37	1.670270e+001	16	4.520723e+000	5.189100e+000	0	0	0	0	0	0	0	-6.89667	7.75153	0	0.0221755	1	0	48.7717	4.52072	1	0	48.7717	45.835	45.835	35.1293	0.819328	16.7027	4.52072	0	-0.876625	0	0
DATA	431	6	6		 	66	Structural	0		1	1	DarkCorner	DarkCorner	DarkCorner		538.467	279.16	9.47928	1	9.479275e+000	9.437037e+000	0	0	65	3.966154e+001	40	8.271330e+000	7.413000e+000	33	1.654545e+001	16	4.893177e+000	5.189100e+000	0	0	0	0	0	0	0	-9.47967	7.75153	0	0.00181822	1	0	49.1412	4.89318	1	0	49.1412	49.5074	49.5074	32.9158	0.821394	16.5455	4.89318	0	-3.32315	0	0
DATA	432	6	7		 	66	Structural	0		1	1	DarkCorner	DarkCorner	DarkCorner		563.418	279.573	9.45331	1	9.453311e+000	9.411188e+000	1	0	63	4.261905e+001	41	1.122702e+001	1.074885e+001	28	1.700000e+001	16	6.469301e+000	6.671700e+000	0	0	0	0	0	0	0	-6.92675	7.75153	0	0.0216109	1	0	49.5458	6.4693	1	0	49.5458	57.5363	57.5363	35.8734	0.82365	17	6.4693	0	-0.598383	0	0
DATA	433	6	8		 	66	Structural	0		1	1	DarkCorner	DarkCorner	DarkCorner		589	279.268	9.42554	1	9.425541e+000	9.383542e+000	5	1	59	4.086441e+001	40	7.782513e+000	7.042350e+000	34	1.697059e+001	17.5	5.859389e+000	5.003775e+000	0	0	0	0	0	0	0	-9.05868	7.75153	0	0.00284149	1	0	49.9231	5.85939	1	0	49.9231	47.2035	47.2035	34.1187	0.826077	16.9706	5.85939	0	-2.57502	0	0
DATA	434	6	9	tair|AT3G24800.1|ref|NM_113392|ta|TA40421_3702|ta|DR749529	at|chr3:9057690-9057749	0		1264	TCAATTCTATCGGTATCCTTCTCGGACCCGTTATCTCAAATGAAGGCATGGATACAGATG	262	0	A_84_P24044	PRT1	AT3G24800.1	tair|PRT1 (PROTEOLYSIS 1); ubiquitin-protein ligase [AT3G24800.1]	614.437	279.972	0	1	5.004362e+003	5.005236e+002	0	0	63	4.197270e+003	4142	6.644298e+002	6.619809e+002	32	1.725000e+001	17.5	4.983845e+000	5.189100e+000	0	0	0	0	0	0	0	4147	414.772	1	7.00784e-290	1	1	50.2731	4.98384	1	0	50.2731	48.2044	48.2044	4190.52	0.828676	17.25	4.98384	0	4153.61	0	0
DATA	435	6	10	tair|AT3G25480.1|ref|NM_113444|ug|AK221606|ta|TA26954_3702	at|chr3:9236907-9236848	0		724	CACCGGTGCATATGTACACTGCGAAAAACGTAAAATCTTCAAACAACAATGAAGCGTCTG	264	0	A_84_P15518	AT3G25480	AT3G25480.1	tair|rhodanese-like domain-containing protein [AT3G25480.1]	639.908	280.031	0	1	4.200514e+003	4.201548e+002	0	0	68	3.542706e+003	3479.5	6.722605e+002	6.132404e+002	39	1.707692e+001	16	5.080326e+000	4.818450e+000	0	0	0	0	0	0	0	3492.1	349.296	1	1.66212e-279	1	1	50.6073	5.08033	1	0	50.6073	46.5243	46.5243	3535.96	0.83135	17.0769	5.08033	0	3498.83	0	0
DATA	436	6	11	tair|AT3G57790.1|ref|NM_115640|ta|TA38332_3702|ta|BP646830	at|chr3:21416427-21416368	0		1703	TTACACGAAATTGTTTGAGTCTGATTACGTTATGGTTGGTGAAAACAACATTGCTTTTGC	266	0	A_84_P88989	AT3G57790	AT3G57790.1	tair|glycoside hydrolase family 28 protein / polygalacturonase (pectinase) family protein [AT3G57790.1]	665.153	279.778	0	1	3.837890e+003	3.839015e+002	0	1	65	3.251985e+003	3032	7.379178e+002	7.709520e+002	42	1.711905e+001	17	5.114315e+000	5.003775e+000	0	0	0	0	0	0	0	3201.05	320.199	1	2.97484e-274	1	1	50.935	5.11431	1	0	50.935	47.8731	47.8731	3245.24	0.834065	17.119	5.11431	0	3207.92	0	0
DATA	437	6	12	tair|ATCG00360.1|tc|TC301824	at|chrC:42643-42584	0		321	ACTCCTGGTAATTATATTGAAGCACAGAATTGGTTGACGATCACGAGGCGCTTCGAATAA	268	0	A_84_P769702	ATCG00360.1	ATCG00360.1	tair|Encodes a protein required for photosystem I assembly and stability. In Chlamydomonas reinhardtii, this protein seems to act as a PSI specific chaperone facilitating the assembly of the complex by interacting with PsaA and PsaD. A loss of function mu	690.5	279.648	0	1	3.819832e+004	3.819844e+003	0	0	66	3.201788e+004	30130.5	7.605757e+003	8.448596e+003	29	1.703448e+001	17	4.829099e+000	4.447800e+000	0	0	0	0	0	0	0	31966.6	3196.67	1	0	1	1	51.2414	4.8291	1	0	51.2414	57.5363	57.5363	32011.1	0.83686	17.0345	4.8291	0	31973.6	0	0
DATA	438	6	13	tair|AT5G50915.2|tair|AT5G50915.1|ref|NM_124470|ref|NM_180832	at|chr5:20728291-20728232	0		740	GGGTTCTCCAGAAGTAGGAACGTCTTTTACCAATGCAATGCCAACAACTACTCCTATCTT	270	0	A_84_P825374	AT5G50915	AT5G50915.2	tair|basic helix-loop-helix (bHLH) family protein [AT5G50915.2]	715.878	279.541	0	1	6.348561e+003	6.349232e+002	0	0	64	5.382359e+003	4970.5	1.339605e+003	1.393644e+003	42	1.776190e+001	19	4.432747e+000	5.189100e+000	0	0	0	0	0	0	0	5330.89	533.145	1	4.8561e-305	1	1	51.4722	4.43275	1	0	51.4722	48.8603	48.8603	5375.61	0.8397	17.7619	4.43275	0	5337.92	0	0
DATA	439	6	14	tair|AT3G05680.1|ref|NM_111442|ta|TA43709_3702|tc|TC295933	at|chr3:1660702-1660643	0		6279	AAAGCGGTAATCGGTATCGCTTTCTGTTGTTGTTTAGTCATATTCATGTACATTAGCTAG	272	0	A_84_P292924	EMB2016	AT3G05680.1	tair|EMB2016 (EMBRYO DEFECTIVE 2016) [AT3G05680.1]	741.188	279.87	0	1	8.660257e+003	8.660746e+002	0	1	65	7.348754e+003	6950	1.550524e+003	1.715368e+003	35	1.782857e+001	19	4.054668e+000	4.077150e+000	0	0	0	0	0	0	0	7296.98	729.74	1	4.94066e-324	1	1	51.7698	4.05467	1	0	51.7698	46.5243	46.5243	7342.01	0.842583	17.8286	4.05467	0	7304.14	0	0
DATA	440	6	15	tair|AT3G14310.1|ref|NM_112289|ta|TA30443_3702|ta|TA30445_3702	at|chr3:4772336-4772277	0		1687	GGGGCTTTAAGGTAATTACGGCTGCTGCTGAAGCTCAAAAATATACGGCTGGTCAGTTTA	274	0	A_84_P20232	ATPME3	AT3G14310.1	tair|ATPME3 (Arabidopsis thaliana pectin methylesterase 3) [AT3G14310.1]	766.5	280	0	1	4.132073e+004	4.132083e+003	0	0	62	3.498681e+004	31228.5	8.960883e+003	9.642830e+003	35	1.914286e+001	18	7.211685e+000	6.301050e+000	0	0	0	0	0	0	0	34934.8	3493.49	1	0	1	1	52.0135	7.21169	1	0	52.0135	54.1152	54.1152	34980.1	0.845454	19.1429	7.21169	0	34942	0	0
DATA	441	6	16	tair|AT1G77630.1|ref|NM_106411|ug|BX817126|ta|TA42171_3702	at|chr1:29180155-29180214	0		1414	CAATTCAATCCCGGGTAATCCAGCTAATGGTCCAGGCGGAAGTATTTCTATAGCTTCTTG	276	0	A_84_P786152	AT1G77630	AT1G77630.1	tair|peptidoglycan-binding LysM domain-containing protein [AT1G77630.1]	791.838	279.897	0	1	4.512258e+003	4.513183e+002	0	0	66	3.879955e+003	3677.5	8.025818e+002	9.181000e+002	30	1.726667e+001	16.5	4.432897e+000	5.003775e+000	0	0	0	0	0	0	0	3827.73	382.851	1	4.8021e-285	1	1	52.2295	4.4329	1	0	52.2295	46.5243	46.5243	3873.21	0.848295	17.2667	4.4329	0	3835.02	0	0
DATA	442	6	17	tair|AT1G62260.1|ref|NM_104906|ta|TA50750_3702|tc|TC301258	at|chr1:23002572-23002513	0		889	TGGTCTCTGCTAGGTTGCTATTTGATCAGATGAAAGACCGCGATACAATTTCTTGGAACA	278	0	A_84_P833485	AT1G62260	AT1G62260.1	tair|pentatricopeptide (PPR) repeat-containing protein [AT1G62260.1]	817.431	280.138	0	1	4.037909e+001	9.962134e+000	2	0	61	8.683607e+001	85	2.048103e+001	1.927380e+001	32	1.787500e+001	18	4.263498e+000	3.706500e+000	0	0	0	0	0	0	0	34.3687	8.47928	1	5.38161e-022	1	0	52.4673	4.2635	1	0	52.4673	44.7812	44.7812	80.0904	0.851151	17.875	4.2635	0	41.7429	0	0
DATA	443	6	18	ug|AA712483	at|chr4:14012069-14012016	0		316	TCATCGAGACGCTTGTTACTTGCTCACCCGATAACATTTTGCAATTGGTTCTGATTTTGT	280	0	A_84_P787419	AT4G28290	AA712483	ug|32198 Lambda-PRL2 Arabidopsis thaliana cDNA clone 195E1T7, mRNA sequence [AA712483]	842.638	279.826	0	1	8.785848e+003	8.786317e+002	0	0	65	7.554600e+003	7075	1.723372e+003	2.103809e+003	30	1.760000e+001	17	5.968885e+000	6.301050e+000	0	0	0	0	0	0	0	7501.97	750.237	1	0	1	1	52.6292	5.96888	1	0	52.6292	46.8651	46.8651	7547.85	0.85387	17.6	5.96888	0	7509.37	0	0
DATA	444	6	19	tair|AT5G39990.1|ref|NM_123362|ta|TA41121_3702|ta|TA41120_3702	at|chr5:16021944-16022003	0		435	ACCGGATCTGGTTCATCAGCTTTCGTTGAATCCAAAATCAAACCTCAACAAATCTCATCA	282	0	A_84_P825371	AT5G39990	AT5G39990.1	tair|glycosyltransferase family 14 protein / core-2/I-branching enzyme family protein [AT5G39990.1]	868	280	0	1	6.612799e+002	6.674432e+001	1	0	68	6.192059e+002	597	1.437556e+002	1.230558e+002	34	1.823529e+001	17	6.030522e+000	6.301050e+000	0	0	0	0	0	0	0	566.432	57.1711	1	8.12793e-170	1	1	52.7737	6.03052	1	0	52.7737	46.8651	46.8651	612.46	0.856569	18.2353	6.03052	0	573.84	0	0
DATA	445	6	20	tair|AT2G33980.1|ref|NM_128949|ug|AK229595|ta|TA44226_3702	at|chr2:14357151-14357092	0		1681	AGCCAAGTGGTCGATAAAGCCATCACTCGTCTTATGGAACAAAGGAGAATGCCTAAATAT	284	0	A_84_P785024	ATNUDT22	AT2G33980.1	tair|ATNUDT22 (Arabidopsis thaliana Nudix hydrolase homolog 22); hydrolase [AT2G33980.1]	893.433	279.97	0	1	1.505453e+003	1.508155e+002	0	0	63	1.346349e+003	1304	3.197593e+002	3.706500e+002	35	1.591429e+001	15	5.511333e+000	6.671700e+000	0	0	0	0	0	0	0	1293.44	129.576	1	1.43792e-219	1	1	52.9065	5.51133	1	0	52.9065	45.835	45.835	1339.6	0.859171	15.9143	5.51133	0	1300.86	0	0
DATA	446	6	21	tair|AT4G14200.1|ref|NM_117497|ta|TA42115_3702|tc|TC289675	at|chr4:8185467-8185408	0		2522	CTTGCTAGTACAAAGACGTGTTAGTAGTTTGGTTCTTGTAGGCGCTACTGTTGCTTAGGC	286	0	A_84_P115272	AT4G14200	AT4G14200.1	tair|similar to unnamed protein product [Vitis vinifera] (GB:CAO66985.1); contains domain PENTATRICOPEPTIDE REPEAT-CONTAINING PROTEIN-RELATED (PTHR10483:SF9); contains domain PENTATRICOPEPTIDE REPEAT-CONTAINING PROTEIN (PTHR10483) [AT4G14200.1]	918.91	279.896	0	1	6.474317e+003	6.474942e+002	0	0	67	5.631866e+003	5336	1.383428e+003	1.537827e+003	33	1.869697e+001	17	6.267400e+000	6.671700e+000	0	0	0	0	0	0	0	5578.71	557.925	1	8.77588e-308	1	1	53.1516	6.2674	1	0	53.1516	46.8651	46.8651	5625.12	0.861668	18.697	6.2674	0	5586.26	0	0
DATA	447	6	22	tair|AT1G29040.1|ref|NM_102645|ta|TA50543_3702|ta|TA35657_3702	at|chr1:10135910-10135969	0		1391	AGACAAAGAGATTGAGAAGATGAGCTGTGTGCAAATCCTCTTGCAAAAGGGATTCAAATT	288	0	A_84_P752505	AT1G29040	AT1G29040.1	tair|similar to unnamed protein product [Vitis vinifera] (GB:CAO48077.1); contains InterPro domain Conserved hypothetical protein CHP02058 (InterPro:IPR011719) [AT1G29040.1]	944.09	280.104	0	1	8.986313e+002	9.030983e+001	0	0	67	8.298060e+002	795	1.761639e+002	1.897728e+002	29	1.844828e+001	18	4.656686e+000	5.189100e+000	0	0	0	0	0	0	0	776.453	78.0313	1	8.42101e-189	1	1	53.3531	4.65669	1	0	53.3531	46.8651	46.8651	823.06	0.864039	18.4483	4.65669	0	784.089	0	0
DATA	448	6	23	tair|AT5G52440.1|ref|NM_124623|ta|TA33517_3702|tc|NP221602	at|chr5:21304428-21304487	0		352	AAGAAGAGAAGATGTAAGAGTATGGTGATTAGTGCGTCTCTGTTTGGTGTTGGAGCACCT	290	0	A_84_P840613	HCF106	AT5G52440.1	tair|HCF106 (High chlorophyll fluorescence 106) [AT5G52440.1]	969.632	280	0	1	2.718524e+003	2.719996e+002	0	0	65	2.408600e+003	2290	5.293015e+002	5.871096e+002	32	1.850000e+001	17	5.376172e+000	5.189100e+000	0	0	0	0	0	0	0	2355.01	235.628	1	9.97846e-256	1	1	53.5905	5.37617	1	0	53.5905	46.5243	46.5243	2401.85	0.866283	18.5	5.37617	0	2362.78	0	0
DATA	449	6	24	tair|AT3G29305.1|ref|NM_148763	at|chr3:11250101-11249953	0		277	CATTCACGGTGGTTAACTATAGTACTCTCGGGTACTTAGATGGTGCTCGTGGAGATTGTT	292	0	A_84_P540397	AT3G29305	AT3G29305.1	tair|unknown protein [AT3G29305.1]	995	279.508	8.96693	1	8.966929e+000	8.966651e+000	2	1	59	6.105085e+001	59	1.349894e+001	1.297275e+001	38	1.673684e+001	16.5	6.408121e+000	5.930400e+000	0	0	0	0	0	0	0	7.31646	7.78598	0	0.0153613	1	0	53.7344	6.40812	1	0	53.7344	43.7019	43.7019	54.3052	0.868326	16.7368	6.40812	0	15.1471	1	0
DATA	450	6	25	tair|AT1G09930.1|ref|NM_100867|tc|NP043947|ta|DQ446240	at|chr1:3227716-3227657	0		1980	TACTTTGTGTTCAAGTACTGCAAAAAGTGGTGGCAGAGGTATAACTACGTGCTATCGGCA	294	0	A_84_P839281	ATOPT2	AT1G09930.1	tair|ATOPT2 (oligopeptide transporter 2); oligopeptide transporter [AT1G09930.1]	1020.77	279.803	0	1	8.370386e+001	1.222261e+001	0	0	65	1.266462e+002	130	2.667772e+001	3.113460e+001	41	1.826829e+001	19	5.740315e+000	5.189100e+000	0	0	0	0	0	0	0	72.8479	10.6374	1	3.66527e-052	1	1	53.7982	5.74032	1	0	53.7982	44.7812	44.7812	119.9	0.870305	18.2683	5.74032	0	80.6536	0	0
DATA	451	6	26	tair|AT1G52950.1|ref|NM_104173|ug|DQ446355|tc|NP305116	at|chr1:19731609-19731668	0		1634	ACGAGAGAAGATTGTTCTGAAGAACATTAAAGTTGAGAAGATTGATGGGAAAAACGCTCC	296	0	A_84_P21171	AT1G52950	AT1G52950.1	tair|replication protein-related [AT1G52950.1]	1046.35	280.031	8.92827	1	8.928269e+000	8.888486e+000	1	0	64	5.217188e+001	53.5	1.149542e+001	1.130482e+001	32	1.634375e+001	16.5	4.776349e+000	5.559750e+000	0	0	0	0	0	0	0	-1.73579	7.75153	0	0.561364	1	0	53.9077	4.77635	1	0	53.9077	45.4864	45.4864	45.4262	0.872086	16.3438	4.77635	0	6.10039	1	0
DATA	452	6	27	tair|AT4G09890.1|ref|NM_117057|ug|BT004240|ug|CB265174	at|chr4:6218698-6218757	0		305	CAGTTTCAAATGGATCAAGAACAAATTCTCAGGCGATGATAATAGTATCCGGTACAACGT	298	0	A_84_P19468	AT4G09890	AT4G09890.1	tair|similar to unknown protein [Arabidopsis thaliana] (TAIR:AT2G47480.1); similar to unknown [Populus trichocarpa] (GB:ABK92947.1) [AT4G09890.1]	1071.06	279.825	0	1	1.755595e+004	1.755618e+003	0	1	65	1.539071e+004	14760	3.344980e+003	3.865880e+003	29	1.903448e+001	17	6.832082e+000	6.671700e+000	0	0	0	0	0	0	0	15336.7	1533.69	1	0	1	1	54.0225	6.83208	1	0	54.0225	45.4864	45.4864	15384	0.873589	19.0345	6.83208	0	15344.6	0	0
DATA	453	6	28	tc|TC293169|tc|TC311988	at|chr3:2144736-2144887	0		1243	ACCTTTCCTTCAACGTACAAGTCACCTCCGTAGTCTTTGTTTGGTACATCGAGATAGGAA	300	0	A_84_P845785	TC293169	TC293169	tc|Q9M7Y4_ARATH (Q9M7Y4) F3E22.8 protein, complete [TC293169]	1096.34	279.957	0	1	1.175449e+002	1.471918e+001	0	1	64	1.570000e+002	151.5	3.845591e+001	3.873292e+001	34	1.908824e+001	20	5.869116e+000	6.486375e+000	0	0	0	0	0	0	0	102.848	12.8788	1	5.09314e-070	1	1	54.1524	5.86912	1	0	54.1524	46.8651	46.8651	150.254	0.874965	19.0882	5.86912	0	110.804	0	0
DATA	454	6	29	tair|AT4G35905.1|ref|NM_119757|ug|DR370125|ta|TA42284_3702	at|chr4:17007221-17007162	0		386	CAGCAACTTATCAATGGTTCGTTCTGTCCTCTGTACTAGTTACCTGATCATCTCTTCTAA	302	0	A_84_P521977	AT4G35905	AT4G35905.1	tair|similar to unnamed protein product [Vitis vinifera] (GB:CAO43077.1); contains InterPro domain Protein of unknown function DUF343 (InterPro:IPR005651) [AT4G35905.1]	1122.14	279.844	0	1	8.875749e+003	8.876190e+002	0	0	66	7.830515e+003	7361	1.886505e+003	2.091578e+003	37	1.848649e+001	18	4.500751e+000	4.447800e+000	0	0	0	0	0	0	0	7776.35	777.674	1	0	1	1	54.1633	4.50075	1	0	54.1633	45.4864	45.4864	7823.77	0.876135	18.4865	4.50075	0	7784.27	0	0
DATA	455	6	30	tair|AT3G13010.1|ref|NM_112138|tc|NP396448	at|chr3:4163359-4163300	0		1381	TGGTAAAAGAACCTCACCTTCAAGTGAAGATTGGTACACAGCTTGATGTGTATAGATACG	304	0	A_84_P534143	AT3G13010	AT3G13010.1	tair|hAT dimerisation domain-containing protein [AT3G13010.1]	1147.92	279.574	8.87757	1	8.877567e+000	8.838009e+000	0	0	63	5.169841e+001	51	1.261161e+001	1.149015e+001	42	1.807143e+001	17	6.638369e+000	6.671700e+000	0	0	0	0	0	0	0	-2.48906	7.75153	0	0.40522	1	0	54.1875	6.63837	1	0	54.1875	43.7019	43.7019	44.9527	0.877067	18.0714	6.63837	0	5.41182	1	0
DATA	456	6	31	tair|AT1G54300.1|ref|NM_104308|ta|BT012097	at|chr1:20275610-20275669	0		878	TCAGGCTGGATCGTGTCTAGAAAGCATGTTGTTCTGGTATGAACATAGAAGAAGATTTCA	306	0	A_84_P595186	AT1G54300	AT1G54300.1	tair|similar to catalytic/ cobalamin binding [Arabidopsis thaliana] (TAIR:AT3G05770.1); similar to hypothetical protein OsJ_027300 [Oryza sativa (japonica cultivar-group)] (GB:EAZ43817.1) [AT1G54300.1]	1173	280.455	8.86949	1	8.869488e+000	8.829967e+000	1	0	61	4.973770e+001	50	1.244441e+001	1.186080e+001	36	1.641667e+001	18	5.866978e+000	5.930400e+000	0	0	0	0	0	0	0	-4.44155	7.75153	0	0.138549	1	0	54.1793	5.86698	1	1	54.1793	55.8519	55.8519	42.992	0.877866	16.4167	5.86698	0	3.40646	1	0
DATA	457	6	32	tair|AT1G21973.1	at|chr1:7730985-7730926	0		148	TTCCAAACCAATGTTTGAAGATGGTCAAAGGTGCTACTCATGATGTATGCGAAGAAGCTT	308	0	A_84_P753122	AT1G21973	AT1G21973.1	tair|Encodes a Plant thionin family protein [pseudogene] [AT1G21973.1]	1198.42	280.427	8.86451	1	8.864514e+000	8.825015e+000	1	0	63	4.787302e+001	46	1.393012e+001	1.334340e+001	37	1.794595e+001	18	4.719616e+000	4.447800e+000	0	0	0	0	0	0	0	-6.25259	7.75153	0	0.0377842	1	0	54.1256	4.71962	1	0	54.1256	57.5363	57.5363	41.1273	0.878359	17.9459	4.71962	0	1.51563	1	0
DATA	458	6	33	tair|AT3G01560.1|ref|NM_111022|ta|TA37205_3702|ta|TA37204_3702	at|chr3:219993-220052	0		404	GATGATCACCAGAAGAAGCAGGTGATCGGCGATAATGGATTGGACTCTAAGAAAGAAGTG	310	0	A_84_P821989	AT3G01560	AT3G01560.1	tair|proline-rich family protein [AT3G01560.1]	1223.93	279.852	0	1	7.539254e+001	1.160540e+001	0	1	65	1.203077e+002	120	2.372033e+001	2.594550e+001	24	2.029167e+001	20	5.311834e+000	5.189100e+000	0	0	0	0	0	0	0	66.237	10.1961	1	1.39255e-047	1	1	54.0707	5.31183	1	0	54.0707	45.1352	45.1352	113.562	0.878562	20.2917	5.31183	0	73.9388	0	0
DATA	459	6	34	tair|AT3G04184.1|tair|AT2G38980.1|ref|NM_001125098|ug|AY062586	at|chr3:1100153-1100094	0		100	AACAATGTGGTTTACGTTCCAACGACGACTTGAACCAGAAAACAACAGATCATCTTGCTT	312	0	A_84_P762101	AT3G04184	AT3G04184.1	tair|unknown protein [AT3G04184.1]	1249.06	279.825	0	1	1.044543e+003	1.048262e+002	2	1	63	9.717143e+002	953	1.514507e+002	1.486307e+002	35	1.808571e+001	17	6.577016e+000	8.154300e+000	0	0	0	0	0	0	0	917.714	92.0982	1	7.11947e-199	1	1	54	6.57702	1	0	54	45.4864	45.4864	964.969	0.87858	18.0857	6.57702	0	925.336	0	0
DATA	460	6	35	tair|AT4G26870.1|ref|NM_118821|ug|EG468002|ta|TA34653_3702	at|chr4:13507544-13507603	0		1567	TGTGGTAATGCTCTTATGTGCCCTCAATAACATCCGCAAAACTTCGCTATTCCCTCGTGA	314	0	A_84_P19523	AT4G26870	AT4G26870.1	tair|aspartyl-tRNA synthetase, putative / aspartate--tRNA ligase, putative [AT4G26870.1]	1274.51	279.868	0	1	2.133032e+004	2.133051e+003	1	0	63	1.878970e+004	18021	4.139285e+003	3.991159e+003	32	1.868750e+001	17	6.407845e+000	6.301050e+000	0	0	0	0	0	0	0	18735.8	1873.59	1	0	1	1	53.9141	6.40785	1	0	53.9141	46.8651	46.8651	18783	0.878364	18.6875	6.40785	0	18743.3	0	0
DATA	461	6	36	tair|AT2G44065.1|tair|AT2G44065.2|ref|NM_129969|ref|NM_201956	at|chr2:18236971-18237030	0		319	ATGATAGGAAGTTCCATGCCACTAGGTATGATGCGTATCGGAACAATCATCCACAACATC	316	0	A_84_P822632	AT2G44065	AT2G44065.1	tair|ribosomal protein L2 family protein [AT2G44065.1]	1300.06	280.232	0	1	1.682186e+003	1.684501e+002	0	0	66	1.530652e+003	1492.5	3.034736e+002	3.319171e+002	37	1.775676e+001	17	6.277851e+000	7.413000e+000	0	0	0	0	0	0	0	1476.85	147.888	1	1.4391e-227	1	1	53.804	6.27785	1	0	53.804	46.5243	46.5243	1523.91	0.877934	17.7568	6.27785	0	1484.27	0	0
DATA	462	6	37	ta|BE844797|tc|TC307766	at|chr1:2476078-2476137	0		629	TGTTAGTGAGGGCTTTGGTGTCCAGATGCACTTTTATGTGAAAACCACAGTGATTTTCAG	318	0	A_84_P852663	BE844797	BE844797	tc|Q3EDG6_ARATH (Q3EDG6) Protein At1g07985, complete [TC307766]	1325.55	280.109	8.87615	1	8.876153e+000	8.836740e+000	3	0	61	5.413115e+001	55	1.488341e+001	1.408470e+001	30	1.796667e+001	18	5.346500e+000	5.003775e+000	0	0	0	0	0	0	0	0.432587	7.75165	0	0.884844	1	0	53.6986	5.3465	1	0	53.6986	42.5954	42.5954	47.3855	0.877207	17.9667	5.3465	0	7.7688	1	0
DATA	463	6	38	tair|AT1G49990.1|ref|NM_103887|ug|AY735533|tc|TC286979	at|chr1:18518394-18518453	0		1098	CCCTGGCAATGAATCCGTTTGATACTTATATCGTCTATCTGTGGGATCGTCAACACGGTT	320	0	A_84_P550701	AT1G49990	AT1G49990.1	tair|Identical to F-box protein At1g49990 [Arabidopsis Thaliana] (GB:Q9LPM2); similar to F-box family protein [Arabidopsis thaliana] (TAIR:AT3G26010.1); contains InterPro domain Cyclin-like F-box (InterPro:IPR001810) [AT1G49990.1]	1350.76	280.222	0	1	7.195831e+002	7.250001e+001	0	0	64	6.841250e+002	658.5	1.523882e+002	1.534491e+002	38	1.939474e+001	18	5.819536e+000	5.745075e+000	0	0	0	0	0	0	0	630.548	63.5295	1	2.87672e-176	1	1	53.5768	5.81954	1	0	53.5768	45.1352	45.1352	677.379	0.876269	19.3947	5.81954	0	637.784	0	0
DATA	464	6	39	tair|AT4G15430.1|ref|NM_117632|ug|AY064008|ta|TA47861_3702	at|chr4:8831309-8831368	0		2393	AACACTCCTTTGCCTAGCAAAGATAGCTGCCGTGAAATACCCTAATCCTTGCTCTGTTCT	322	0	A_84_P136665	AT4G15430	AT4G15430.1	tair|similar to early-responsive to dehydration protein-related / ERD protein-related [Arabidopsis thaliana] (TAIR:AT4G04340.1); similar to early-responsive to dehydration protein-related / ERD protein-related [Arabidopsis thaliana] (TAIR:AT4G04340.3); si	1376.06	279.825	0	1	8.810845e+003	8.811291e+002	0	0	66	7.763212e+003	7461	1.503202e+003	1.547278e+003	37	2.108108e+001	21	7.443783e+000	8.895600e+000	0	0	0	0	0	0	0	7709.76	771.015	1	0	1	1	53.4514	7.44378	1	0	53.4514	45.4864	45.4864	7756.47	0.875031	21.0811	7.44378	0	7716.91	0	0
DATA	465	6	40	tair|AT3G42140.1|ref|NM_114081|tc|NP166615	unmapped	0		688	GAAAACTGAAGCCTCTTCTTCAACGTCTAACTATGGAAGTCCCTTGGTGTGTTGCAACAT	324	0	A_84_P597295	AT3G42140	AT3G42140.1	tair|nucleic acid binding / zinc ion binding [AT3G42140.1]	1401.5	280.5	0	0	9.987403e+000	8.928531e+000	0	0	68	6.205882e+001	59.5	1.899794e+001	1.760587e+001	39	2.035897e+001	19	6.263878e+000	6.301050e+000	0	0	0	0	0	0	0	8.72558	7.80048	1	0.00400313	1	0	53.3332	6.26388	1	0	53.3332	65	65	55.3131	0.873658	20.359	6.26388	0	15.7849	1	0
DATA	466	6	41	tair|AT5G24600.1|ref|NM_122368|ug|AK176440|ta|TA48054_3702	at|chr5:8421951-8421892	0		726	TTCCTATGGATCTTTGGTCCCATCCCAATGTTCATAACTTGTTGCGTTCTTGTTTGTTCG	326	0	A_84_P787273	AT5G24600	AT5G24600.1	tair|similar to unknown protein [Arabidopsis thaliana] (TAIR:AT3G18215.1); similar to unnamed protein product [Vitis vinifera] (GB:CAO65983.1); contains InterPro domain Protein of unknown function DUF599 (InterPro:IPR006747) [AT5G24600.1]	1427.06	280.389	0	1	3.036926e+002	3.164366e+001	2	0	62	3.180161e+002	315	5.923985e+001	7.060882e+001	38	1.700000e+001	16	5.008102e+000	5.189100e+000	0	0	0	0	0	0	0	264.806	27.5918	1	2.52581e-124	1	1	53.2105	5.0081	1	0	53.2105	48.2044	48.2044	311.27	0.871953	17	5.0081	0	271.791	0	0
DATA	467	6	42	tair|AT3G61010.1|ref|NM_115965|ta|TA51141_3702|ta|T45382	at|chr3:22582931-22582723	0		1601	GTTATGCTGAGAAGTTTATGGAGTATCAGATGCATTGTTTGCGATGGAGCTTGCACTGAC	328	0	A_84_P834134	AT3G61010	AT3G61010.1	tair|glycosyl hydrolase family protein 85 [AT3G61010.1]	1452.71	280.618	0	1	2.165612e+003	2.167444e+002	0	0	65	1.937308e+003	1845	4.317254e+002	4.262475e+002	28	1.917857e+001	19	6.429409e+000	4.818450e+000	0	0	0	0	0	0	0	1884.17	188.576	1	2.88896e-242	1	1	53.1421	6.42941	1	0	53.1421	46.5243	46.5243	1930.56	0.870038	19.1786	6.42941	0	1891.14	0	0
DATA	468	6	43	tair|AT3G43433.1	unmapped	0		964	TTTTGAATGCGTTAAGAAGTGGGTCTGTAAGCCTGGGTGGACACATTCTGAACCTTCACA	330	0	A_84_P207608	AT3G43433	AT3G43433.1	tair|transposable element gene [AT3G43433.1]	1477.58	280.573	8.97104	1	8.971040e+000	8.931067e+000	3	1	60	5.231667e+001	50	1.396666e+001	1.149015e+001	24	1.650000e+001	17.5	2.604344e+000	2.223900e+000	0	0	0	0	0	0	0	-0.763595	7.75153	0	0.798234	1	0	53.0803	2.60434	1	0	53.0803	57.5363	57.5363	45.571	0.867929	16.5	2.60434	0	6.20897	1	0
DATA	469	6	44	tair|AT1G80040.1|tair|AT1G80040.2|ref|NM_202459|ref|NM_106653	at|chr1:30114245-30114186	0		1070	AACAAAAGTGCTTTTGCATTGTAATACTGTGTAGTCAGGACAAACAAACATTCTGTTTCC	332	0	A_84_P302240	AT1G80040	AT1G80040.1	tair|similar to unknown protein [Arabidopsis thaliana] (TAIR:AT5G32440.1); similar to hypothetical protein [Vitis vinifera] (GB:CAN67646.1); contains InterPro domain UBA-like (InterPro:IPR009060) [AT1G80040.1]	1503.22	280.388	0	1	1.670608e+004	1.670632e+003	0	1	63	1.451232e+004	13968	2.639585e+003	2.686471e+003	32	1.865625e+001	20	5.140663e+000	5.189100e+000	0	0	0	0	0	0	0	14459.3	1445.96	1	0	1	1	52.9703	5.14066	1	0	52.9703	46.5243	46.5243	14505.6	0.865514	18.6563	5.14066	0	14466.3	0	0
DATA	470	6	45	tair|AT3G06380.1|ref|NM_111513|ta|TA38680_3702|ta|TA38679_3702	at|chr3:1937973-1938032	0		1341	CTGCGTTTCAAGCGTTTGCTATCTGCCTGAGCAGTTTTGAAACCAGAATTGCCTGTGAAT	334	0	A_84_P13589	ATTLP9	AT3G06380.1	tair|ATTLP9 (TUBBY-LIKE PROTEIN 9); phosphoric diester hydrolase/ protein binding / transcription factor [AT3G06380.1]	1528.41	280.382	0	1	1.129362e+004	1.129397e+003	0	0	64	9.798688e+003	9608	1.513779e+003	1.501318e+003	32	2.490625e+001	21.5	1.081922e+001	1.334340e+001	0	0	0	0	0	1	0	9745.78	974.609	1	0	1	1	52.9088	10.8192	1	0	52.9088	46.8651	46.8651	9791.94	0.862946	24.9063	10.8192	0	9752.73	0	0
DATA	471	6	46	tair|AT5G57685.1|ref|NM_148146|ta|TA37832_3702|ta|TA37833_3702	at|chr5:23383915-23383856	0		178	TTTAGCAGCGATGCTTGGTCTCATAGCTTTTGCTCTTCTAATCCTCGCTTGCTCTTACTG	336	0	A_84_P822593	ATGDU3	AT5G57685.1	tair|ATGDU3 (ARABIDOPSIS THALIANA GLUTAMINE DUMPER 3) [AT5G57685.1]	1553.82	280.379	0	1	2.059300e+003	2.061271e+002	0	0	65	1.824092e+003	1786	3.316667e+002	3.217242e+002	34	2.373529e+001	23	8.221586e+000	8.339625e+000	0	0	0	0	0	0	0	1771.3	177.3	1	1.54251e-238	1	1	52.7897	8.22159	1	0	52.7897	45.4864	45.4864	1817.35	0.860148	23.7353	8.22159	0	1778.23	0	0
DATA	472	6	47	tair|AT4G04940.1|ref|NM_116732|ta|BX841453|ta|AV548299	at|chr4:2511291-2511232	0		2792	GAGTTTGGTGTGGCAGAAAATGGAGAAGCTTTTCCAGAGCACAAGATGCATAGTTACCTT	338	0	A_84_P19458	AT4G04940	AT4G04940.1	tair|transducin family protein / WD-40 repeat family protein [AT4G04940.1]	1579.06	280.389	0	1	4.670480e+003	4.671355e+002	0	0	64	4.056109e+003	3860.5	8.677832e+002	9.201386e+002	32	2.068750e+001	21	6.906927e+000	5.189100e+000	0	0	0	0	0	0	0	4003.41	400.416	1	9.39011e-288	1	1	52.7021	6.90693	1	0	52.7021	48.2044	48.2044	4049.36	0.857173	20.6875	6.90693	0	4010.34	0	0
DATA	473	6	48	tair|AT5G52560.1|ref|NM_124635|ta|TA35237_3702|tc|NP223998	at|chr5:21351661-21351720	0		1998	TGGTTGGACCATGGAGAGTGTAGATTACAAGGACACATCGGTTCCAGAAGAAATAAGAAT	340	0	A_84_P819904	ATUSP	AT5G52560.1	tair|ATUSP (ARABIDOPSIS THALIANA UDP-SUGAR PYROPHOSPHORYLASE); UTP-monosaccharide-1-phosphate uridylyltransferase/ UTP:arabinose-1-phosphate uridylyltransferase/ UTP:galactose-1-phosphate uridylyltransferase/ UTP:glucose-1-phosphate uridylyltransferase/ U	1604.5	280.5	0	1	7.273770e+003	7.274336e+002	0	0	68	6.264397e+003	6103	1.347424e+003	1.426076e+003	34	2.029412e+001	20.5	6.317505e+000	5.930400e+000	0	0	0	0	0	0	0	6211.76	621.224	1	2.8507e-314	1	1	52.6402	6.31751	1	0	52.6402	49.1849	49.1849	6257.65	0.853994	20.2941	6.31751	0	6218.73	0	0
DATA	474	6	49	ta|CK117626|tc|TC308581	at|chr4:9039592-9039754	0		464	AAACACTTTTTGATTCTCTAGTTTAACTGCCAAAGGCGATGGTGCGTGATCCCGATAATC	342	0	A_84_P853668	CK117626	CK117626	tc|Q93ZE5_ARATH (Q93ZE5) AT4g15940/dl4011w (At4g15940) (Isomerase like protein), partial (63%) [TC308581]	1630.07	280.814	0	1	3.929153e+003	3.930210e+002	1	0	65	3.394831e+003	3349	5.801572e+002	4.892580e+002	34	1.891176e+001	18	5.843243e+000	5.003775e+000	0	0	0	0	0	0	0	3342.3	334.32	1	7.36351e-277	1	1	52.5304	5.84324	1	0	52.5304	44.4243	44.4243	3388.09	0.850641	18.9118	5.84324	0	3349.28	0	0
DATA	475	6	50	tair|AT4G27800.1|tair|AT4G27800.2|tair|AT4G27800.3|ref|NM_179128	at|chr4:13852088-13852029	0		1197	ACTGGTTCAGGCTGCAACGACTATCGGTTTAGTTACTGTTGGCATATGGATGTCTTCACA	344	0	A_84_P22365	AT4G27800	AT4G27800.1	tair|protein phosphatase 2C PPH1 / PP2C PPH1 (PPH1) [AT4G27800.1]	1655.55	280.447	0	1	3.124718e+004	3.124732e+003	5	1	58	2.652060e+004	25817	4.622027e+003	4.171666e+003	31	1.751613e+001	18	5.561001e+000	5.930400e+000	0	0	0	0	0	0	0	26468.2	2646.83	1	0	1	1	52.4433	5.561	1	0	52.4433	52.3208	52.3208	26513.9	0.847057	17.5161	5.561	0	26475.2	0	0
DATA	476	6	51	tair|AT5G24775.1	unmapped	0		2940	GATTAGGTAGCCTAAACGAAAGCACCAAAGATTTTTATGACGGCCCATCACGGGATTCTG	346	0	A_84_P767190	AT5G24775	AT5G24775.1	tair|transposable element gene [AT5G24775.1]	1681.13	280.429	9.23257	1	9.232571e+000	9.191432e+000	0	0	63	5.225397e+001	52	1.526113e+001	1.556730e+001	37	1.697297e+001	18	4.838999e+000	5.189100e+000	0	0	0	0	0	0	0	-0.175023	7.75153	0	0.953271	1	0	52.429	4.839	1	0	52.429	42.9674	42.9674	45.5083	0.843343	16.973	4.839	0	6.95793	1	0
DATA	477	6	52	tair|AT1G08390.1|ref|NM_100712|ta|TA43815_3702|tc|TC300325	at|chr1:2643034-2643093	0		353	GTGGTATTTAGAAGTCATGGACGCATACAGACTCTTCTATGAGCCCTTGATCCAAGAGTT	348	0	A_84_P11405	AT1G08390	AT1G08390.1	tair|nucleic acid binding [AT1G08390.1]	1706.12	280.582	0	1	4.636892e+003	4.637812e+002	0	0	63	3.945333e+003	3822	6.885059e+002	7.542727e+002	45	1.717778e+001	17	5.478424e+000	5.930400e+000	0	0	0	0	0	0	0	3893.1	389.387	1	4.56286e-286	1	1	52.2361	5.47842	1	0	52.2361	46.1809	46.1809	3938.59	0.839592	17.1778	5.47842	0	3900.17	0	0
DATA	478	6	53	tair|AT2G18840.1|ref|NM_127440|ta|TA43023_3702|tc|TC292038	at|chr2:8167068-8167127	0		1073	TGGGTTTGGTTAAAAAGAAGATCATCATTTGTATGTGCCCCGCTCTATCTGCATTAAGCT	350	0	A_84_P147398	AT2G18840	AT2G18840.1	tair|integral membrane Yip1 family protein [AT2G18840.1]	1731.78	280.881	0	1	4.628668e+003	4.629597e+002	0	0	66	3.919955e+003	3587	9.464235e+002	9.783307e+002	52	1.732692e+001	16	5.063213e+000	5.189100e+000	0	0	0	0	0	0	0	3867.84	386.862	1	1.12735e-285	1	1	52.1104	5.06321	1	0	52.1104	45.835	45.835	3913.21	0.835628	17.3269	5.06321	0	3874.94	0	0
DATA	479	6	54	tair|AT3G55140.1|tair|AT3G55140.2|ref|NM_202710|ref|NM_115372	at|chr3:20451127-20451186	0		967	TCTCAAGCAAATCATGCAAATTTGTACCGGTTGGCAATCTTTGTCCCGTCCTTCTGATCA	352	0	A_84_P11839	AT3G55140	AT3G55140.1	tair|pectate lyase family protein [AT3G55140.1]	1757.3	280.864	0	1	9.138810e+003	9.139285e+002	0	0	65	7.651277e+003	7344	1.477678e+003	1.661253e+003	40	1.822500e+001	16	5.771226e+000	6.671700e+000	0	0	0	0	0	0	0	7599.25	759.965	1	0	1	1	52.0256	5.77123	1	0	52.0256	45.835	45.835	7644.53	0.831536	18.225	5.77123	0	7606.41	0	0
DATA	480	6	55	tair|AT2G25760.1|tair|AT2G25760.2|ref|NM_201803|ref|NM_128136	at|chr2:10992040-10991981	0		2449	GTGTATCGACTGCAAAAACTTATCCTACTTTTCAACTTGGATGACTTGTTTGATGAAAGA	354	0	A_84_P62490	AT2G25760	AT2G25760.1	tair|protein kinase family protein [AT2G25760.1]	1782.51	280.91	0	1	1.266086e+004	1.266120e+003	0	0	63	1.052754e+004	9933	2.225389e+003	2.418862e+003	29	1.737931e+001	18	3.233903e+000	2.965200e+000	0	0	0	0	0	0	0	10475.7	1047.6	1	0	1	1	51.8699	3.2339	1	0	51.8699	45.835	45.835	10520.8	0.827406	17.3793	3.2339	0	10482.8	0	0
DATA	481	6	56	tair|AT1G78880.1|tair|AT1G78882.1|ref|NM_001124146|ref|NM_106536	at|chr1:29657533-29657526	0		361	CCATCTATTCTCTAGCCAGGTTCGGAGTTGCCTGAAGAAATCAAATGGGTTTCGAGATAC	356	0	A_84_P851436	AT1G78880	AT1G78880.1	tair|balbiani ring 1-related / BR1-related [AT1G78880.1]	1808.09	280.896	0	1	1.033487e+003	1.037769e+002	1	0	66	9.024242e+002	888.5	1.915870e+002	1.923673e+002	32	1.662500e+001	16.5	5.960894e+000	4.633125e+000	0	0	0	0	0	0	0	850.689	85.4213	1	2.65121e-194	1	1	51.7351	5.96089	1	0	51.7351	46.8651	46.8651	895.679	0.823125	16.625	5.96089	0	857.895	0	0
DATA	482	6	57	tair|AT4G16840.1|ref|NM_117786|ug|AK118753|ta|TA45032_3702	at|chr4:9475469-9475528	0		377	TTTTGTGCCGCAAACCATTCGTATTTGTAATTTTTGGTTCTGTAGACACACAAAAGGATC	358	0	A_84_P129556	AT4G16840	AT4G16840.1	tair|similar to unknown protein [Arabidopsis thaliana] (TAIR:AT2G35658.3); similar to unknown protein [Arabidopsis thaliana] (TAIR:AT2G35658.2); similar to unknown protein [Arabidopsis thaliana] (TAIR:AT2G35658.1) [AT4G16840.1]	1833.57	280.761	0	1	1.701809e+003	1.704441e+002	0	0	65	1.444985e+003	1405	2.786945e+002	3.135699e+002	30	1.556667e+001	14.5	3.988633e+000	3.706500e+000	0	0	0	0	0	0	0	1393.41	139.557	1	4.64024e-224	1	1	51.5713	3.98863	1	0	51.5713	46.5243	46.5243	1438.24	0.818783	15.5667	3.98863	0	1400.64	0	0
DATA	483	6	58	tair|AT3G25260.1|ref|NM_113432|ta|TA46940_3702|tc|TC306492	at|chr3:9202885-9202944	0		1587	ACGGGATGGCTCCGCGACGATCTTAATGAGTCCAGGCTCGAACTATTTTATTTGGTTTTA	360	0	A_84_P19305	AT3G25260	AT3G25260.1	tair|proton-dependent oligopeptide transport (POT) family protein [AT3G25260.1]	1859.08	280.703	0	1	4.594564e+001	1.056906e+001	2	0	64	8.882813e+001	89	1.998297e+001	1.834718e+001	34	1.517647e+001	14	4.448157e+000	4.447800e+000	0	0	0	0	0	0	0	37.4179	8.60739	1	1.2482e-024	1	0	51.4102	4.44816	1	0	51.4102	45.4864	45.4864	82.0824	0.814395	15.1765	4.44816	0	44.6698	0	0
DATA	484	6	59	tair|AT2G03270.1|ref|NM_126378	at|chr2:995904-995963	0		1974	AGCAGTGATGCGTTTCTCAAACGTATGATCGAATACTTTGAGGAGCATGGCGAGTATCTC	362	0	A_84_P12614	AT2G03270	AT2G03270.1	tair|DNA-binding protein, putative [AT2G03270.1]	1884.56	280.792	0	1	3.322216e+003	3.323594e+002	0	1	64	2.742188e+003	2687	4.060448e+002	4.568261e+002	34	1.761765e+001	16.5	5.949355e+000	5.745075e+000	0	0	0	0	0	0	0	2690.98	269.21	1	8.91331e-264	1	1	51.2069	5.94936	1	0	51.2069	49.1849	49.1849	2735.44	0.809996	17.6176	5.94936	0	2698.22	0	0
DATA	485	6	60	tair|AT1G29760.1|ref|NM_102716|ta|TA50001_3702|ta|AI997993	at|chr1:10424087-10424146	0		1616	GGAGTCTGGAGGTAGATTATGAATCAACAGTTACTGTACATCATGTTTTTAACACGGCAA	364	0	A_84_P565723	AT1G29760	AT1G29760.1	tair|similar to unknown protein [Arabidopsis thaliana] (TAIR:AT2G34380.1); similar to unnamed protein product [Vitis vinifera] (GB:CAO48004.1); contains domain BERNARDINELLI-SEIP CONGENITAL LIPODYSTROPHY 2 HOMOLOG (BSCL2 PROTEIN) (PTHR21212) [AT1G29760.1]	1909.7	280.9	0	1	4.364615e+003	4.365676e+002	0	0	66	3.567333e+003	3411	6.738651e+002	6.957100e+002	37	1.929730e+001	17	5.641438e+000	5.189100e+000	0	0	0	0	0	0	0	3516.32	351.718	1	6.35912e-280	1	1	51.0109	5.64144	1	0	51.0109	47.2035	47.2035	3560.59	0.805643	19.2973	5.64144	0	3523.57	0	0
DATA	486	6	61	tair|AT5G02500.2|ref|NM_001125684|ta|AA042376|ta|AA721839	at|chr5:553784-553743	0		973	AGATTGACTCTCTATACTGAGGGTATCGACTTCTACTCCACCATCACCCGTGCTAGATTT	366	0	A_84_P860187	HSC70-1	AT5G02500.2	tair|HSC70-1 (heat shock cognate 70 kDa protein 1); ATP binding [AT5G02500.2]	1934.94	280.962	0	1	2.189263e+004	2.189284e+003	0	0	69	1.759284e+004	16996	3.381553e+003	3.541190e+003	29	1.713793e+001	18	5.847613e+000	5.930400e+000	0	0	0	0	0	0	0	17542	1754.22	1	0	1	1	50.8455	5.84761	1	0	50.8455	49.8279	49.8279	17586.1	0.801274	17.1379	5.84761	0	17549.3	0	0
DATA	487	6	62	tair|AT1G22750.1|tair|AT1G22750.3|tair|AT1G22750.4|tair|AT1G22750.2	at|chr1:8052831-8052890	0		1009	ATGTACTTAACTTTTTTGGGTCACGACTTGAAAAACCACATATGGATTGAGACTTTTTGG	368	0	A_84_P86609	AT1G22750	AT1G22750.1	tair|similar to unnamed protein product [Vitis vinifera] (GB:CAO67528.1); contains InterPro domain Protein of unknown function DUF1475 (InterPro:IPR009943) [AT1G22750.1]	1960.24	281	0	1	6.839371e+003	6.840063e+002	0	0	65	5.501062e+003	5303	1.028403e+003	1.167547e+003	30	1.606667e+001	18	5.251820e+000	5.189100e+000	0	0	0	0	0	0	0	5450.39	545.094	1	2.22869e-306	1	1	50.6725	5.25182	1	0	50.6725	46.8651	46.8651	5494.32	0.796914	16.0667	5.25182	0	5457.73	0	0
DATA	488	6	63	tair|AT3G46658.1|ref|NR_022807|ug|AK117305	at|chr3:17202011-17202070	0		1884	AGAGTGGTAACCAAAGAAAAGCAAAAATGCTATTGTCTTCTTGGTTCTCTTGCCGCATTT	370	0	A_84_P761741	AT3G46658	AT3G46658.1	tair|other RNA [AT3G46658.1]	1985.51	280.881	0	1	3.630499e+002	3.759922e+001	0	0	64	3.382344e+002	338.5	7.258771e+001	7.190610e+001	33	1.681818e+001	18	5.422491e+000	5.189100e+000	0	0	0	0	0	0	0	287.749	29.8007	1	2.92373e-129	1	1	50.4855	5.42249	1	0	50.4855	46.1809	46.1809	331.489	0.792588	16.8182	5.42249	0	295.13	0	0
DATA	489	6	64	tair|AT5G54220.1|ref|NM_124802|ug|EG459156|tc|NP231180	at|chr5:22028855-22028914	0		164	AGGATTGGCTTATAAAGATGGTAGCTGCATTTATCCTCCTCCTGAGGTTGATGGTCTTCC	372	0	A_84_P520348	AT5G54220	AT5G54220.1	tair|Encodes a defensin-like (DEFL) family protein. [AT5G54220.1]	2011.41	280.773	0	1	5.000837e+001	1.103272e+001	1	0	64	8.970313e+001	85.5	2.014131e+001	1.908847e+001	41	1.658537e+001	17	5.128234e+000	5.930400e+000	0	0	0	0	0	0	0	39.4175	8.69618	1	2.37748e-026	1	1	50.2856	5.12823	1	0	50.2856	46.1809	46.1809	82.9574	0.788218	16.5854	5.12823	0	46.8415	0	0
DATA	490	6	65	tair|AT5G48500.1|ref|NM_124226|ug|BT002825|ta|TA37726_3702	at|chr5:19671213-19671272	0		717	AAGGTGTTTTTTGCCAACACGGGTGCTTTGAAGAAACAAGCGTGAGAGACTTGAGTCAGA	374	0	A_84_P187444	AT5G48500	AT5G48500.1	tair|similar to unknown protein [Arabidopsis thaliana] (TAIR:AT2G10930.1) [AT5G48500.1]	2036.77	280.742	0	1	2.250274e+004	2.250295e+003	0	0	64	1.769286e+004	16932.5	3.575236e+003	4.010989e+003	32	1.768750e+001	17.5	5.164628e+000	5.374425e+000	0	0	0	0	0	0	0	17642.8	1764.29	1	0	1	1	50.092	5.16463	1	0	50.092	45.4864	45.4864	17686.1	0.784028	17.6875	5.16463	0	17650.2	0	0
DATA	491	6	66	ug|BE038835	unmapped	0		465	CTTGAAAACTAGCATAGTCTTTCTGATAACTTTGTTCGCTTGGCTGCCTTGCTTCCAGTG	376	0	A_84_P790088	BE038835	BE038835	ug|AB04H01 AB Arabidopsis thaliana cDNA 5' similar to drought-induced protein, mRNA sequence [BE038835]	2062.09	281.069	0	1	1.072609e+001	9.995850e+000	3	0	64	5.825000e+001	59.5	1.461354e+001	1.315807e+001	36	1.775000e+001	18	5.156826e+000	5.374425e+000	0	0	0	0	0	0	0	8.36612	7.79654	1	0.00573384	1	0	49.8839	5.15683	1	0	49.8839	43.7019	43.7019	51.5043	0.779978	17.75	5.15683	0	15.882	1	0
DATA	492	6	67	tair|AT1G58380.1|tair|AT1G59359.1|tair|AT1G58684.1|tair|AT1G58983.1	at|chr1:21693070-21693129	0		373	CGAGGTTATGAAGATCATGCCTGTTCAGAAACAAACCAGAGCTGGTCAAAGGACTAGATT	378	0	A_84_P810275	XW6	AT1G58380.1	tair|XW6; structural constituent of ribosome [AT1G58380.1]	2087.42	281.427	0	1	1.383422e+005	1.383423e+004	0	1	63	1.074100e+005	101689	1.573695e+004	1.374778e+004	40	2.025000e+001	18.5	7.120753e+000	7.413000e+000	0	0	0	0	0	0	0	107360	10736	1	0	1	1	49.6756	7.12075	1	0	49.6756	57.5363	57.5363	107403	0.776049	20.25	7.12075	0	107368	0	0
DATA	493	6	68	tair|AT5G57860.2|tair|AT5G57860.1|tair|AT5G57860.3|tair|AT5G57860.4	at|chr5:23455581-23455640	0		247	CAAAAACTGTTTGCTCTCATTGAGCAACCAGTCAACAATCAGCGTCTGGTCTTAATGTCT	380	0	A_84_P823491	AT5G57860	AT5G57860.2	tair|ubiquitin family protein [AT5G57860.2]	2112.81	280.906	0	1	6.161051e+002	6.242297e+001	0	0	66	5.251970e+002	525	8.628864e+001	8.321092e+001	35	1.802857e+001	19	4.749525e+000	4.447800e+000	0	0	0	0	0	0	0	475.743	48.2016	1	2.48223e-159	1	1	49.4543	4.74952	1	0	49.4543	45.835	45.835	518.451	0.772178	18.0286	4.74952	0	483.362	0	0
DATA	494	6	69	tair|AT1G12840.1|ref|NM_101154|ta|TA30497_3702|tc|TC294255	at|chr1:4376895-4377053	0		641	TTCCCAAAAAGACTGGCTAGCATGTTATGAGACTTTGACCGATTATGTGGTTCCTAGGTC	382	0	A_84_P845914	DET3	AT1G12840.1	tair|DET3 (DE-ETIOLATED 3) [AT1G12840.1]	2138.06	281	0	1	1.900820e+004	1.900847e+003	0	0	69	1.465787e+004	14051	2.743154e+003	2.845851e+003	33	1.796970e+001	17	4.759759e+000	3.706500e+000	0	0	0	0	0	0	0	14608.6	1460.88	1	0	1	1	49.2338	4.75976	1	0	49.2338	46.8651	46.8651	14651.1	0.768544	17.9697	4.75976	0	14616.3	0	0
DATA	495	6	70	tair|AT1G18980.1|ref|NM_101755|ta|TA31461_3702|ta|AI998771	at|chr1:6557478-6557419	0		558	ATCGGCTGTTCTGCCTAGTACTCTGTTTGGCTCAAACCCTACCATTCCAAATGCTGTTTT	384	0	A_84_P20796	AT1G18980	AT1G18980.1	tair|germin-like protein, putative [AT1G18980.1]	2163.31	281.014	0	1	8.483916e+003	8.484521e+002	0	0	65	6.539938e+003	6346	1.123506e+003	1.143085e+003	28	1.871429e+001	18	4.728614e+000	4.077150e+000	0	0	0	0	0	0	0	6490.92	649.139	1	6.32767e-317	1	1	49.0155	4.72861	1	0	49.0155	47.2035	47.2035	6533.19	0.765086	18.7143	4.72861	0	6498.66	0	0
DATA	496	6	71	tair|AT5G38365.1	unmapped	0		5396	TCTCTTCTTTAACTGTGCATTCAGCCGTGAAGTTTGGTCTTCCTTTACTACAAGAGTGAA	386	0	A_84_P712198	AT5G38365	AT5G38365.1	tair|transposable element gene [AT5G38365.1]	2189	281.455	10.2207	0	1.022068e+001	1.018571e+001	0	0	62	5.233871e+001	52	1.355492e+001	1.389937e+001	32	1.968750e+001	19	6.976632e+000	7.598325e+000	0	0	0	0	0	0	0	3.53468	7.75958	0	0.237806	1	0	48.804	6.97663	1	0	48.804	65	65	45.593	0.761811	19.6875	6.97663	0	11.3551	1	0
DATA	497	6	72	tair|AT5G54370.1|ref|NM_124817|ta|TA38757_3702|ta|BT023723	at|chr5:22093709-22093768	0		980	TTCTGTTAAGTCAGAGATTGAATATGCAACTTTGGATTGTACCCGTGGAGCGTCTTCTGG	388	0	A_84_P20686	AT5G54370	AT5G54370.1	tair|late embryogenesis abundant protein-related / LEA protein-related [AT5G54370.1]	2214	280.774	0	1	4.679547e+003	4.680662e+002	0	1	64	3.599281e+003	3429.5	6.156866e+002	6.113872e+002	39	1.694872e+001	17	5.261322e+000	5.189100e+000	0	0	0	0	0	0	0	3550.68	355.153	1	1.64595e-280	1	1	48.5976	5.26132	1	0	48.5976	45.4864	45.4864	3592.54	0.758767	16.9487	5.26132	0	3558.6	0	0
DATA	498	6	73	tair|AT1G50780.1|ref|NM_103960|tc|NP306384	at|chr1:18824975-18825321	0		40	TCCTGTACCTCATTTCGATCCCCTACAGCGATGTGAATAACTTTGTTGGAGTTCTTCGTT	390	0	A_84_P554123	AT1G50780	AT1G50780.1	tair|electron carrier/ iron-sulfur cluster binding [AT1G50780.1]	2239.97	281.508	10.2997	1	1.029965e+001	1.026898e+001	0	0	62	5.262903e+001	49.5	1.469051e+001	1.482600e+001	38	1.600000e+001	16.5	4.804277e+000	5.189100e+000	0	0	0	0	0	0	0	4.22569	7.76304	0	0.158612	1	0	48.4033	4.80428	1	0	48.4033	44.4243	44.4243	45.8833	0.755969	16	4.80428	0	12.2604	1	0
DATA	499	6	74	tair|AT3G19710.1|ref|NM_112861|ta|TA31589_3702|ta|TA31588_3702	at|chr3:6847440-6847283	0		998	AAAGACAAAAAGACCGGATTCAAAACAGGGGAAGAAACATTGGCTGCGAAGCTATACGAG	392	0	A_84_P17435	BCAT4	AT3G19710.1	tair|BCAT4 (BRANCHED-CHAIN AMINOTRANSFERASE4); catalytic/ methionine-oxo-acid transaminase [AT3G19710.1]	2265.35	281	0	1	3.266791e+004	3.266807e+003	0	0	65	2.466115e+004	23883	4.318510e+003	4.750992e+003	32	1.856250e+001	18	5.229800e+000	5.189100e+000	0	0	0	0	0	0	0	24613	2461.31	1	0	1	1	48.2024	5.2298	1	0	48.2024	45.4864	45.4864	24654.4	0.753429	18.5625	5.2298	0	24621.1	0	0
DATA	500	6	75	tair|AT1G30580.1|ref|NM_102795|ta|TA34450_3702|ta|AV795181	at|chr1:10832012-10831953	0		1191	GAGGGTAAAACATATGTTGTTCAGGATGGAGATATCATTTTCTTCAAGTTCAATGTTTCC	394	0	A_84_P23706	AT1G30580	AT1G30580.1	tair|GTP binding [AT1G30580.1]	2290.71	280.833	0	1	2.496451e+004	2.496472e+003	0	0	65	1.880180e+004	18181	3.570602e+003	4.114215e+003	31	2.009677e+001	21	8.498450e+000	1.000755e+001	0	0	0	0	0	0	0	18753.8	1875.39	1	0	1	1	48.023	8.49845	1	0	48.023	45.835	45.835	18795.1	0.751217	20.0968	8.49845	0	18762.1	0	0
DATA	501	6	76	tc|TC312975	at|chr1:5451588-5451529	0		660	AGATTCCTCCACTGTTCATGGAATCCCCTCTGCTCAAACGCTAATCATTTTCTGATTTCT	396	0	A_84_P860718	TC312975	TC312975	Unknown	2315.89	281.5	0	0	1.022726e+002	1.454610e+001	2	2	60	1.244833e+002	120	2.698304e+001	2.501887e+001	33	1.824242e+001	19	4.062252e+000	2.965200e+000	0	0	0	0	0	0	0	76.6427	10.9008	1	1.1227e-054	1	1	47.8406	4.06225	1	0	47.8406	65	65	117.738	0.749396	18.2424	4.06225	0	85.0934	0	0
DATA	502	6	77	tair|AT2G28560.2|tair|AT2G28560.1|tair|AT2G28560.3|ref|NM_128416	at|chr2:12244833-12244674	0		722	CCTCAGTTGGGTTGGCATATCTCTTTCTTAAAATCGCTTGCTGAATTTTCACGGATTCCT	398	0	A_84_P757473	ATRAD51B/RAD51B	AT2G28560.2	tair|ATRAD51B/RAD51B [AT2G28560.2]	2341.7	281.209	0	1	9.594458e+001	1.412426e+001	2	0	63	1.194127e+002	111	2.595507e+001	2.223900e+001	28	1.696429e+001	17.5	5.426152e+000	4.633125e+000	0	0	0	0	0	0	0	71.7501	10.5625	1	2.02643e-051	1	1	47.6626	5.42615	1	0	47.6626	45.835	45.835	112.667	0.747829	16.9643	5.42615	0	80.3758	0	0
DATA	503	6	78		 	66	Structural	0		1	1	DarkCorner	DarkCorner	DarkCorner		2367.07	281.881	0	1	2.492071e+001	1.067563e+001	0	0	67	6.610448e+001	65	1.722413e+001	1.927380e+001	32	1.628125e+001	15.5	7.305475e+000	5.559750e+000	0	0	0	0	1	0	0	18.6089	7.97177	1	4.91254e-009	1	0	47.4955	7.30547	1	0	47.4955	43.7019	43.7019	59.3588	0.746726	16.2813	7.30547	0	27.4108	0	0
DATA	504	6	79		 	66	Structural	0		1	1	DarkCorner	DarkCorner	DarkCorner		2392.39	281.348	0	1	2.875384e+001	1.078178e+001	0	0	64	6.878125e+001	69	1.524141e+001	1.686457e+001	29	1.796552e+001	17	6.056182e+000	6.671700e+000	0	0	0	0	1	0	0	21.4493	8.04282	1	3.55259e-011	1	0	47.3319	6.05618	1	0	47.3319	47.2035	47.2035	62.0356	0.745964	17.9655	6.05618	0	30.4535	0	0
DATA	505	6	80		 	66	Structural	0		1	1	DarkCorner	DarkCorner	DarkCorner		2417.75	281.818	0	1	3.554889e+001	1.098615e+001	2	0	63	7.368254e+001	71	1.973439e+001	1.964445e+001	35	1.651429e+001	16	5.972345e+000	5.189100e+000	0	0	0	0	1	0	0	26.5085	8.19226	1	2.84187e-015	1	0	47.1741	5.97235	1	0	47.1741	41.0736	41.0736	66.9368	0.74569	16.5143	5.97235	0	35.7168	0	0
DATA	506	6	81		 	66	Structural	0		1	1	DarkCorner	DarkCorner	DarkCorner		2443.43	282.033	0	1	3.122315e+001	1.085144e+001	2	0	62	7.032258e+001	68	1.848151e+001	1.686457e+001	39	1.612821e+001	16	5.818209e+000	5.559750e+000	0	0	0	0	1	0	0	23.2885	8.09381	1	1.24727e-012	1	0	47.034	5.81821	1	0	47.034	43.7019	43.7019	63.5769	0.745874	16.1282	5.81821	0	32.7352	0	0
DATA	507	6	82		 	66	Structural	0		1	1	DarkCorner	DarkCorner	DarkCorner		2468.88	281.417	0	1	1.292714e+001	1.046363e+001	2	0	61	5.652459e+001	58	1.281094e+001	1.186080e+001	38	1.578947e+001	15.5	5.955501e+000	5.559750e+000	0	0	0	0	1	0	0	9.65044	7.81137	1	0.00151068	1	0	46.8742	5.9555	1	0	46.8742	48.2044	48.2044	49.7789	0.746525	15.7895	5.9555	0	19.3308	0	0
DATA	508	6	83		 	66	Structural	0		1	1	DarkCorner	DarkCorner	DarkCorner		2493.58	281.573	0	1	1.438907e+001	1.046646e+001	1	0	63	5.752381e+001	58	1.707276e+001	1.853250e+001	35	1.414286e+001	15	4.201840e+000	3.335850e+000	0	0	0	0	1	1	0	10.7588	7.82584	1	0.000428446	1	0	46.765	4.20184	1	0	46.765	57.5363	57.5363	50.7781	0.747706	14.1429	4.20184	0	20.7105	0	0
DATA	509	6	84		 	66	Structural	0		1	1	DarkCorner	DarkCorner	DarkCorner		2519.65	281.667	10.3881	1	1.038807e+001	1.034178e+001	1	1	64	4.128125e+001	41.5	9.534347e+000	9.080925e+000	28	1.528571e+001	15.5	3.961454e+000	3.706500e+000	0	0	0	0	0	0	0	-5.39138	7.75153	0	0.0727117	1	0	46.6726	3.96145	1	0	46.6726	48.2044	48.2044	34.5356	0.749535	15.2857	3.96145	0	4.87887	0	0
DATA	510	6	85		 	66	Structural	0		1	1	DarkCorner	DarkCorner	DarkCorner		2544.75	281.721	10.3554	1	1.035536e+001	1.030922e+001	3	0	61	3.931148e+001	39	1.000090e+001	1.037820e+001	375	1.600533e+001	16	5.667241e+000	5.930400e+000	0	0	0	0	0	0	0	-7.27739	7.75153	0	0.0159056	1	0	46.5889	5.66724	1	0	46.5889	46.8651	46.8651	32.5658	0.751902	16.0053	5.66724	0	3.31328	0	0
DATA	511	7	1		 	66	Structural	0		1	1	DarkCorner	DarkCorner	DarkCorner		398.636	286.597	9.5769	1	9.576903e+000	9.536004e+000	3	0	61	4.850820e+001	48	1.185696e+001	1.186080e+001	380	1.640000e+001	16	5.163092e+000	4.447800e+000	0	0	0	0	0	0	0	1.4958	7.75297	0	0.616659	1	0	47.0124	5.16309	1	0	47.0124	49.8279	49.8279	41.7625	0.813021	16.4	5.16309	0	6.86341	0	0
DATA	512	7	2		 	66	Structural	0		1	1	DarkCorner	DarkCorner	DarkCorner		424.11	286.411	9.56516	1	9.565161e+000	9.522540e+000	0	0	64	4.595313e+001	47.5	1.050839e+001	1.149015e+001	38	1.850000e+001	18	5.885162e+000	6.671700e+000	0	0	0	0	0	0	0	-1.43724	7.75153	0	0.630509	1	0	47.3904	5.88516	1	0	47.3904	48.5334	48.5334	39.2074	0.814019	18.5	5.88516	0	4.03224	0	0
DATA	513	7	3		 	66	Structural	0		1	1	DarkCorner	DarkCorner	DarkCorner		449.82	286.803	9.54952	1	9.549516e+000	9.506965e+000	0	0	65	4.609231e+001	44	1.232848e+001	1.260210e+001	33	1.957576e+001	19	6.791678e+000	6.671700e+000	0	0	0	0	0	0	0	-1.73018	7.75153	0	0.562629	1	0	47.8225	6.79168	1	0	47.8225	45.1352	45.1352	39.3466	0.815353	19.5758	6.79168	0	3.89455	0	0
DATA	514	7	4		 	66	Structural	0		1	1	DarkCorner	DarkCorner	DarkCorner		474.857	286.746	9.53152	1	9.531520e+000	9.489049e+000	3	0	63	3.946032e+001	38	9.640013e+000	9.636900e+000	31	1.506452e+001	15	4.162815e+000	4.447800e+000	0	0	0	0	0	0	0	-8.79741	7.75153	0	0.00372088	1	0	48.2577	4.16282	1	0	48.2577	45.1352	45.1352	32.7146	0.816892	15.0645	4.16282	0	-2.99397	0	0
DATA	515	7	5		 	66	Structural	0		1	1	DarkCorner	DarkCorner	DarkCorner		500.369	286.846	9.51038	1	9.510383e+000	9.468006e+000	0	0	65	4.521538e+001	43	1.292707e+001	1.260210e+001	31	1.661290e+001	16	6.173478e+000	6.301050e+000	0	0	0	0	0	0	0	-3.4552	7.75153	0	0.24847	1	0	48.6706	6.17348	1	0	48.6706	45.4864	45.4864	38.4697	0.818707	16.6129	6.17348	0	2.50612	0	0
DATA	516	7	6		 	66	Structural	0		1	1	DarkCorner	DarkCorner	DarkCorner		525.828	287	9.48687	1	9.486865e+000	9.444593e+000	0	0	65	4.213846e+001	42	1.082225e+001	1.186080e+001	39	1.784615e+001	17	4.670954e+000	5.559750e+000	0	0	0	0	0	0	0	-6.91533	7.75153	0	0.0218236	1	0	49.0538	4.67095	1	0	49.0538	43.3362	43.3362	35.3928	0.820737	17.8462	4.67095	0	-0.817585	0	0
DATA	517	7	7		 	66	Structural	0		1	1	DarkCorner	DarkCorner	DarkCorner		551.437	286.831	9.46133	1	9.461332e+000	9.419174e+000	3	0	61	3.865574e+001	38	9.264422e+000	9.636900e+000	28	1.560714e+001	16	4.416629e+000	5.189100e+000	0	0	0	0	0	0	0	-10.7649	7.75153	0	0.00042536	1	0	49.4207	4.41663	1	0	49.4207	47.5395	47.5395	31.91	0.822952	15.6071	4.41663	0	-4.53651	0	0
DATA	518	7	8		 	66	Structural	0		1	1	DarkCorner	DarkCorner	DarkCorner		576.609	287.078	9.43424	1	9.434244e+000	9.392206e+000	2	0	62	4.367742e+001	44	9.637315e+000	1.111950e+001	32	1.884375e+001	19.5	6.227459e+000	6.671700e+000	0	0	0	0	0	0	0	-6.14525	7.75153	0	0.0411452	1	0	49.8227	6.22746	1	0	49.8227	44.7812	44.7812	36.9317	0.825315	18.8438	6.22746	0	0.256415	0	0
DATA	519	7	9	tair|AT2G28940.1|tair|AT2G28940.2|ref|NM_179797|ref|NM_201827	at|chr2:12434011-12433952	0		1366	TAGGGATAAGATGAACTTAAACAAGTCGCTTTCGAAGCTAGACTGGCGAAACTGGACACC	400	0	A_84_P11674	AT2G28940	AT2G28940.1	tair|protein kinase family protein [AT2G28940.1]	602.09	287.104	0	1	2.379450e+003	2.381292e+002	0	0	67	2.019970e+003	1969	4.727306e+002	5.048253e+002	38	2.039474e+001	20	6.684146e+000	5.559750e+000	0	0	0	0	0	0	0	1969.79	197.132	1	6.0086e-245	1	1	50.179	6.68415	1	0	50.179	46.8651	46.8651	2013.22	0.827835	20.3947	6.68415	0	1976.33	0	0
DATA	520	7	10	ug|AV781489	at|chr2:1683089-1683030	0		383	CGCCACCCGCGGGCTTTTTCGAAGATTTTGAAGGTTTCTTCTTAATATAGACAACATCTT	402	0	A_84_P785287	AT2G04795	AV781489	ug|AV781489 RAFL2 Arabidopsis thaliana cDNA clone RAFL02-08-J17 3', mRNA sequence [AV781489]	626.907	287.065	0	1	9.516413e+000	9.383090e+000	1	0	66	5.842424e+001	56.5	1.481378e+001	1.519665e+001	35	1.740000e+001	17	4.760129e+000	4.077150e+000	0	0	0	0	0	0	0	7.90242	7.7917	1	0.00896676	1	0	50.5218	4.76013	1	0	50.5218	54.4085	54.4085	51.6785	0.830399	17.4	4.76013	0	14.5762	1	0
DATA	521	7	11	ug|AV524886	at|chr1:001357617-001357557	0		291	CTGGTACTTACCGTCAGCTTTTCACCCTGAACAACTCATCATTTGTAAACAAGATGCAGC	404	0	A_84_P793013	TUA4	AV524886	ug|AV524886 Arabidopsis thaliana aboveground organs two to six-week old Arabidopsis thaliana cDNA clone APD12c08R 5', mRNA sequence [AV524886]	652.792	287	0	1	1.543371e+004	1.543399e+003	0	0	65	1.290972e+004	12439	2.530297e+003	2.435170e+003	34	1.585294e+001	16.5	4.632771e+000	5.003775e+000	0	0	0	0	0	0	0	12858.9	1285.91	1	0	1	1	50.8497	4.63277	1	0	50.8497	46.8651	46.8651	12903	0.833168	15.8529	4.63277	0	12865.7	0	0
DATA	522	7	12	tair|AT3G03760.1|ref|NM_111247|ta|TA46081_3702|tc|TC291931	at|chr3:944590-944649	0		806	AGAGAGCGGTGCTGATTTTTCGGTGGCTGTTGGATCGACGGCGGTGGCTTCGAAGGTTAT	406	0	A_84_P277680	LBD20	AT3G03760.1	tair|LBD20 (LOB DOMAIN-CONTAINING PROTEIN 20) [AT3G03760.1]	678.09	287.104	0	1	1.444194e+002	1.716249e+001	0	0	67	1.718955e+002	171	3.510682e+001	3.743565e+001	37	1.775676e+001	18	5.761006e+000	5.189100e+000	0	0	0	0	0	0	0	120.729	14.3471	1	7.99188e-079	1	1	51.1669	5.76101	1	0	51.1669	46.8651	46.8651	165.15	0.835959	17.7568	5.76101	0	127.645	0	0
DATA	523	7	13	tair|AT3G16590.1|ref|NM_112532|tc|NP301708	at|chr3:5650090-5650031	0		972	CTCATCGTGTGTACTTGTGATGAAAGTGGTAAGCCTTGCATATACATTGTGAAGGGGGAT	408	0	A_84_P523086	AT3G16590	AT3G16590.1	tair|F-box family protein [AT3G16590.1]	703.088	287.386	9.2828	1	9.282802e+000	9.241507e+000	2	0	62	5.174194e+001	52	1.286364e+001	1.241677e+001	38	1.805263e+001	18	5.098741e+000	5.189100e+000	0	0	0	0	0	0	0	0.298631	7.75159	0	0.920357	1	0	51.4433	5.09874	1	0	51.4433	57.259	57.259	44.9962	0.838779	18.0526	5.09874	0	7.30455	1	0
DATA	524	7	14	tair|AT5G28500.1|ref|NM_122733|ug|T22873|ta|TA34258_3702	at|chr5:10477962-10478021	0		187	CAAAACAACAACTCTATCAACCATTCCGTCCACCACCATCACCAATCCCTCCAAAGTTCC	410	0	A_84_P801021	AT5G28500	AT5G28500.1	tair|similar to unknown protein [Arabidopsis thaliana] (TAIR:AT3G04550.1); similar to unnamed protein product [Vitis vinifera] (GB:CAO65032.1) [AT5G28500.1]	728.889	287.16	0	1	8.088765e+002	8.141024e+001	0	1	65	7.324923e+002	729	1.052849e+002	8.969730e+001	34	1.867647e+001	19	5.623116e+000	6.115725e+000	0	0	0	0	0	0	0	680.821	68.522	1	6.93985e-181	1	1	51.6711	5.62312	1	0	51.6711	50.7771	50.7771	725.747	0.841687	18.6765	5.62312	0	687.876	0	0
DATA	525	7	15	ta|TA29602_3702|tc|TC299909	at|chr4:15470341-15470400	0		299	CTATTCGAGACTGATTCTGTGTATGACTCAGAGAAGCTCGCTGAGAGAATTGCGAACGTA	412	0	A_84_P812497	TA29602_3702	TA29602_3702	tc|RUBA_ARATH (P21238) RuBisCO large subunit-binding protein subunit alpha, chloroplast precursor (60 kDa chaperonin subunit alpha) (CPN-60 alpha), partial (23%) [TC299909]	754	287.191	0	1	2.949188e+004	2.949202e+003	0	0	65	2.495918e+004	24210	4.276481e+003	4.410735e+003	33	1.830303e+001	18	5.276628e+000	5.930400e+000	0	0	0	0	0	0	0	24907.2	2490.74	1	0	1	1	51.9485	5.27663	1	0	51.9485	46.8651	46.8651	24952.4	0.844546	18.303	5.27663	0	24914.4	0	0
DATA	526	7	16	tair|AT5G13620.1|ref|NM_121365|tc|NP231602	at|chr5:4385461-4385402	0		832	TTTGGGCTCGAAAATACATTCCCAGATCCTCCATTAATAATAATCTTGCCCCATCCTATG	414	0	A_84_P585958	AT5G13620	AT5G13620.1	tair|similar to unknown protein [Arabidopsis thaliana] (TAIR:AT1G49290.1); similar to hypothetical protein [Vitis vinifera] (GB:CAN72326.1) [AT5G13620.1]	779.452	287.452	9.18781	1	9.187813e+000	9.160088e+000	1	0	63	5.634921e+001	56	1.474860e+001	1.667925e+001	32	1.906250e+001	16.5	7.282048e+000	6.115725e+000	0	0	0	0	0	0	0	4.16824	7.76273	0	0.164309	1	0	52.181	7.28205	1	0	52.181	49.1849	49.1849	49.6035	0.847451	19.0625	7.28205	0	11.3983	1	0
DATA	527	7	17	ug|BX822613	at|chr3:2365243-2365184	0		1071	TGTGGAGAGTGCGTGTTCTTTTGGAAGTTTACTGCCACTGGCTTTTTTCATATTTTCACT	416	0	A_84_P790043	AIR12	BX822613	ug|Arabidopsis thaliana Full-length cDNA Complete sequence from clone GSLTFB52ZE08 of Flowers and buds of strain col-0 of Arabidopsis thaliana (thale cress) [BX822613]	804.625	287	0	1	8.471686e+002	8.520601e+001	7	0	58	7.727241e+002	765.5	1.564315e+002	1.063765e+002	25	1.792000e+001	18	4.855581e+000	4.447800e+000	0	0	0	0	0	0	0	720.301	72.4459	1	2.79916e-184	1	1	52.4236	4.85558	1	0	52.4236	48.5334	48.5334	765.978	0.850245	17.92	4.85558	0	727.626	0	0
DATA	528	7	18	tair|AT4G16710.1|tair|AT4G16710.2|ref|NM_117772|ref|NM_179066	at|chr4:9399527-9399586	0		622	CTTCATCAAACCTTGACGAAAATGGAGTTGGGGTCTCTGGTTCAGTATACTCCAGGTGAT	418	0	A_84_P222086	AT4G16710	AT4G16710.1	tair|glycosyltransferase family protein 28 [AT4G16710.1]	829.871	287.214	0	1	4.502466e+003	4.503383e+002	0	0	66	3.893455e+003	3749.5	8.980351e+002	8.662090e+002	34	1.855882e+001	17.5	6.041228e+000	5.559750e+000	0	0	0	0	0	0	0	3840.83	384.161	1	2.98601e-285	1	1	52.6225	6.04123	1	0	52.6225	46.5243	46.5243	3886.71	0.853051	18.5588	6.04123	0	3848.21	0	0
DATA	529	7	19	tair|AT5G04320.1|tair|AT5G04320.2|ref|NM_120514|ref|NM_001085057	at|chr5:1212296-1212355	0		1747	AAGACCATCGAGACATGCCGCAGAGAAAGTCCAATCATACAGAGAAGTCTCACTTAGAGT	420	0	A_84_P273130	AT5G04320	AT5G04320.1	tair|similar to unknown protein [Arabidopsis thaliana] (TAIR:AT3G10440.1); similar to hypothetical protein OsI_009118 [Oryza sativa (indica cultivar-group)] (GB:EAY87885.1); contains InterPro domain Shugoshin, C-terminal; (InterPro:IPR011515) [AT5G04320.1	855.382	287.276	0	1	8.888972e+003	8.889434e+002	3	0	61	7.660049e+003	7372	1.678939e+003	1.687940e+003	31	1.925806e+001	19	6.142571e+000	6.671700e+000	0	0	0	0	0	0	0	7607.28	760.767	1	0	1	1	52.7723	6.14257	1	0	52.7723	49.1849	49.1849	7653.3	0.855811	19.2581	6.14257	0	7614.66	0	0
DATA	530	7	20	tair|AT5G42220.1|ref|NM_123587|ug|AY139764|ta|TA34729_3702	at|chr5:16894529-16894667	0		2722	AGCTCTTTCTCAAGAATATGCGGAGTTGCTAAGACGTGATATCGAAGGCCGGCTAAAAGA	422	0	A_84_P241673	AT5G42220	AT5G42220.1	tair|ubiquitin family protein [AT5G42220.1]	880.942	287.768	0	1	2.048302e+004	2.048322e+003	0	0	66	1.763821e+004	16743	4.324284e+003	4.877383e+003	37	1.791892e+001	17	6.107274e+000	6.671700e+000	0	0	0	0	0	0	0	17585.3	1758.54	1	0	1	1	52.9395	6.10727	1	0	52.9395	46.5243	46.5243	17631.5	0.858529	17.9189	6.10727	0	17592.7	0	0
DATA	531	7	21	tair|AT4G23130.1|tair|AT4G23130.2|ref|NM_179094|ref|NM_118442	at|chr4:12117779-12117720	0		1899	GAACAAGCAGGTCCATCGATGGATAAGTCTTCTCTTTGTTCCATTGATGCTGCATCGATT	424	0	A_84_P12886	CRK5	AT4G23130.1	tair|CRK5 (CYSTEINE-RICH RLK5); kinase [AT4G23130.1]	906.418	287.427	0	1	6.817305e+001	1.129225e+001	3	1	60	1.117833e+002	112.5	2.020076e+001	1.816185e+001	35	1.800000e+001	17	6.516946e+000	7.413000e+000	0	0	0	0	0	0	0	58.7019	9.72344	1	4.86327e-042	1	1	53.0814	6.51695	1	0	53.0814	57.5363	57.5363	105.038	0.861073	18	6.51695	0	66.1449	0	0
DATA	532	7	22	tair|AT5G02450.1|ref|NM_120323|ta|TA29214_3702|ta|TA29216_3702	at|chr5:533542-534049	0		138	TTGTTACCAAACGCGAGCAACCTCCTCGCCCTAACAACAGAAAAGGGAAAACAAGCAAAA	426	0	A_84_P13926	AT5G02450	AT5G02450.1	tair|60S ribosomal protein L36 (RPL36C) [AT5G02450.1]	931.937	287.494	0	1	3.013675e+004	3.013688e+003	0	1	61	2.607759e+004	25785	3.110414e+003	3.140888e+003	31	1.977419e+001	19	5.903161e+000	5.559750e+000	0	0	0	0	0	0	0	26024.3	2602.44	1	0	1	1	53.3292	5.90316	1	0	53.3292	50.4627	50.4627	26070.8	0.863539	19.7742	5.90316	0	26031.8	0	0
DATA	533	7	23	tair|AT1G33110.1|tair|AT1G33110.2|ref|NM_103045|ref|NM_001036056	at|chr1:12007799-12007858	0		1150	CCCAAAGGAGCCAAGTTTGCAACACTAACCGCGGTTTTCACATCACTCTCTTTAGGAATA	428	0	A_84_P22583	AT1G33110	AT1G33110.1	tair|MATE efflux family protein [AT1G33110.1]	956.871	287.243	0	1	1.102248e+004	1.102285e+003	0	0	66	9.596742e+003	9219.5	1.951605e+003	2.128272e+003	34	1.844118e+001	18	4.321834e+000	4.447800e+000	0	0	0	0	0	0	0	9543.22	954.354	1	0	1	1	53.5178	4.32183	1	0	53.5178	46.5243	46.5243	9590	0.865796	18.4412	4.32183	0	9550.89	0	0
DATA	534	7	24	tair|AT2G45480.1|ref|NM_180107|ug|BX820576|ta|TA53139_3702	at|chr2:18754426-18754485	0		1383	GGGTGAAGACGACGATGAGGAGTACTTGTCTTTGTTTTCACCAGGTGTTTAGAAACATAG	430	0	A_84_P788026	AtGRF9	AT2G45480.1	tair|AtGRF9 (GROWTH-REGULATING FACTOR 9) [AT2G45480.1]	982.431	287.389	0	1	1.588925e+003	1.591432e+002	0	0	64	1.432875e+003	1403	2.990489e+002	3.043037e+002	31	1.648387e+001	17	5.163145e+000	5.189100e+000	0	0	0	0	0	0	0	1379.19	138.137	1	1.92988e-223	1	1	53.6854	5.16314	1	0	53.6854	48.2044	48.2044	1426.13	0.868002	16.4839	5.16314	0	1386.92	0	0
DATA	535	7	25	tair|AT5G28527.1	at|chr5:10514073-10514132	0		703	AAAGAGAAGCCTTCAGAAACAACAGTAGGTGAGGACGACTCTTTCTTAGTATGTTTTGAT	432	0	A_84_P707999	AT5G28527	AT5G28527.1	tair|pseudogene, hypothetical protein [AT5G28527.1]	1007.89	287.5	8.94928	1	8.949282e+000	8.909405e+000	2	0	62	5.106452e+001	51.5	1.306211e+001	1.260210e+001	41	1.787805e+001	17	6.686535e+000	5.930400e+000	0	0	0	0	0	0	0	-2.74743	7.75153	0	0.358366	1	0	53.8119	6.68654	1	0	53.8119	56.9804	56.9804	44.3188	0.870039	17.878	6.68654	0	5.02325	1	0
DATA	536	7	26	tair|AT2G25410.1|ref|NM_128098|ug|EG489133|ta|TA51479_3702	at|chr2:10822905-10822964	0		1042	ATTGCTTCCATACTGAATGTATTGATGCGTGGCTCAAGTTGCATAGTTCCTGCCCGGTTT	434	0	A_84_P287050	AT2G25410	AT2G25410.1	tair|protein binding / zinc ion binding [AT2G25410.1]	1033.21	287.408	0	1	2.201504e+001	9.159135e+000	3	0	62	7.314516e+001	72	1.724638e+001	1.797652e+001	30	1.743333e+001	18.5	4.477402e+000	3.706500e+000	0	0	0	0	0	0	0	19.1944	7.98564	1	1.82834e-009	1	0	53.9508	4.4774	1	0	53.9508	47.5395	47.5395	66.3995	0.871877	17.4333	4.4774	0	27.0252	0	0
DATA	537	7	27	tair|AT2G30420.1|ref|NM_179814|ta|TA51112_3702|tc|TC306316	at|chr2:12968120-12968061	0		479	GGATTATGAGAAACTCTGACTATTTTTCTCACAAACGACGACGTCTTAATAATTCTCCCT	436	0	A_84_P20058	AT2G30420	AT2G30420.1	tair|myb family transcription factor [AT2G30420.1]	1058.66	287.122	0	1	4.759620e+002	4.841635e+001	0	0	65	4.698000e+002	466	8.946895e+001	1.082298e+002	34	1.647059e+001	17	4.894247e+000	5.745075e+000	0	0	0	0	0	0	0	415.765	42.2929	1	3.01627e-151	1	1	54.0354	4.89425	1	0	54.0354	48.8603	48.8603	463.054	0.873525	16.4706	4.89425	0	423.611	0	0
DATA	538	7	28	tair|AT4G16710.1|tair|AT4G16710.2|ref|NM_117772|ref|NM_179066	at|chr4:9398872-9398931	0		237	AGTGTTTGTAACTGTAGGAACAACGAGTTTCGATGCTCTTGTGAAAGCAGTGGTTAGTCA	438	0	A_84_P827240	AT4G16710	AT4G16710.1	tair|glycosyltransferase family protein 28 [AT4G16710.1]	1083.89	287.211	0	1	1.478242e+003	1.480894e+002	1	0	65	1.347615e+003	1318	2.985357e+002	3.061569e+002	35	1.894286e+001	18	6.053404e+000	6.671700e+000	0	0	0	0	0	0	0	1293.47	129.579	1	1.43439e-219	1	1	54.1498	6.0534	1	0	54.1498	46.8651	46.8651	1340.87	0.875003	18.9429	6.0534	0	1301.36	0	0
DATA	539	7	29	tair|AT5G14260.1|tair|AT5G14260.3|ref|NM_203049|ref|NM_180707	at|chr5:4604005-4604064	0		1746	TCGTGTCCTTGATCATTACAATCTGAGGTCGCTTAACTACGGTCAGTTTTTGTGTGTACA	440	0	A_84_P16801	AT5G14260	AT5G14260.1	tair|SET domain-containing protein [AT5G14260.1]	1109.56	287.267	0	1	2.109264e+004	2.109282e+003	0	0	66	1.853767e+004	17359	4.231314e+003	4.500803e+003	33	1.875758e+001	18	5.895074e+000	6.671700e+000	0	0	0	0	0	0	0	18483.5	1848.36	1	0	1	1	54.21	5.89507	1	0	54.21	49.1849	49.1849	18530.9	0.876299	18.7576	5.89507	0	18491.4	0	0
DATA	540	7	30	tc|TC305885	at|chr1:4910431-4910490	0		1538	ACAGTTCTCCGAAAGTGTAAGCTTCGCACCTTCTTTGTTCATCATACAATACTTAGGCTT	442	0	A_84_P851061	TC305885	TC305885	tc|NM_101302 MYB124; DNA binding {Arabidopsis thaliana} (exp=-1; wgp=0; cg=0), partial (96%) [TC305885]	1134.89	287.5	8.87436	0	8.874356e+000	8.836007e+000	3	0	61	5.547541e+001	54	1.548936e+001	1.334340e+001	44	1.972727e+001	18.5	7.292442e+000	6.857025e+000	0	0	0	0	0	0	0	1.27443	7.75258	0	0.669702	1	0	54.201	7.29244	1	0	54.201	65	65	48.7297	0.877385	19.7273	7.29244	0	9.11616	1	0
DATA	541	7	31	tair|AT1G64640.1|ref|NM_105139|ta|TA39860_3702|tc|TC297515	at|chr1:24026477-24026418	0		288	TCCAATTTCAAGAGCTGCAACACCAAAGACCCAATCTTGTACATGAACGACGGCAACTCT	444	0	A_84_P19878	AT1G64640	AT1G64640.1	tair|plastocyanin-like domain-containing protein [AT1G64640.1]	1160.51	287.366	0	1	1.549464e+003	1.551976e+002	3	0	62	1.415000e+003	1382.5	2.519692e+002	2.364747e+002	31	1.896774e+001	20	8.308565e+000	9.636900e+000	0	0	0	0	0	0	0	1360.78	136.298	1	1.24853e-222	1	1	54.2243	8.30857	1	0	54.2243	47.8731	47.8731	1408.25	0.878224	18.9677	8.30857	0	1368.6	0	0
DATA	542	7	32	tair|AT3G28740.1|ref|NM_113795|ug|AY050849|ta|TA42452_3702	at|chr3:10790120-10790061	0		1411	AAGTATCTAGACATGAGAGAAAGTGAAAAAGGAACCACAATGCGAAAAGCTACATCGTTG	446	0	A_84_P24073	AT3G28740	AT3G28740.1	tair|cytochrome P450 family protein [AT3G28740.1]	1185.83	287.386	0	1	7.827457e+003	7.827954e+002	0	0	65	6.933277e+003	6664	1.393945e+003	1.399574e+003	39	1.661538e+001	17	5.724442e+000	5.559750e+000	0	0	0	0	0	0	0	6879.1	687.954	1	1.9728e-320	1	1	54.1765	5.72444	1	0	54.1765	47.2035	47.2035	6926.53	0.878842	16.6154	5.72444	0	6886.85	0	0
DATA	543	7	33	tair|AT2G07736.1|tair|ATMG00300.1|tc|TC302960	at|chrM:90032-89973	0		22	TAGCAACTTCGAAAGAATGGGAAAGGCCCCGGCCCGTTGAAGCAAGTTGTAGTGAAGGAG	448	0	A_84_P755951	AT2G07736	AT2G07736.1	tair|transposable element gene [AT2G07736.1]	1211.28	287.647	0	1	3.086692e+002	3.210122e+001	3	1	60	3.255167e+002	328	4.525277e+001	3.854760e+001	32	1.871875e+001	18.5	5.268497e+000	5.559750e+000	0	0	0	0	0	0	0	271.399	28.2252	1	8.76156e-126	1	1	54.1174	5.2685	1	0	54.1174	46.1809	46.1809	318.771	0.879256	18.7188	5.2685	0	279.063	0	0
DATA	544	7	34	tair|AT1G47610.1|ref|NM_103654|ta|TA51970_3702|ta|CNS0AB9J	unmapped	0		1043	AGGTTGGTTTTGTATAGTGGAAGTCTTGACAAATCGGTCAAAGTGTGGAGGGTACCACGT	450	0	A_84_P18051	AT1G47610	AT1G47610.1	tair|transducin family protein / WD-40 repeat family protein [AT1G47610.1]	1236.63	287.437	0	1	6.385008e+001	1.088429e+001	0	0	64	1.102031e+002	106	2.754631e+001	3.002265e+001	32	1.953125e+001	19.5	6.535187e+000	7.968975e+000	0	0	0	0	0	0	0	56.1487	9.57146	1	4.41155e-040	1	1	54.0544	6.53519	1	0	54.0544	47.8731	47.8731	103.457	0.879383	19.5313	6.53519	0	63.7383	0	0
DATA	545	7	35	tair|AT3G10480.1|tair|AT3G10480.2|ref|NM_202543|ref|NM_111883	at|chr3:3266972-3267031	0		1591	ATCCTTTTTTACTTTGGATGTTTCTGCATCTTTTGGGAACATTTTCAGGCTGATCCATTG	452	0	A_84_P291084	ANAC050	AT3G10480.1	tair|ANAC050; transcription factor [AT3G10480.1]	1261.93	287.507	0	1	5.523501e+003	5.524205e+002	0	0	62	4.910790e+003	4681.5	1.091532e+003	1.228334e+003	38	1.847368e+001	17.5	6.508775e+000	7.968975e+000	0	0	0	0	0	0	0	4856.81	485.743	1	2.03389e-299	1	1	53.979	6.50878	1	0	53.979	47.8731	47.8731	4904.04	0.879299	18.4737	6.50878	0	4864.32	0	0
DATA	546	7	36	tair|AT3G02520.1|ref|NM_111119|ta|TA33748_3702|ta|BP588384	at|chr3:527095-527036	0		706	AGCTGGATACATTAGGAGAAGAATCATACAAAGACAGTACGTTGATAATGCAACTTCTCC	454	0	A_84_P20227	GRF7	AT3G02520.1	tair|GRF7 (GENERAL REGULATORY FACTOR 7); protein phosphorylated amino acid binding [AT3G02520.1]	1287.37	287.5	0	1	1.973881e+003	1.975850e+002	0	0	66	1.788848e+003	1718.5	3.743612e+002	3.610131e+002	32	1.821875e+001	16.5	6.374012e+000	6.115725e+000	0	0	0	0	0	0	0	1734.97	173.67	1	2.74734e-237	1	1	53.8806	6.37401	1	0	53.8806	47.8731	47.8731	1782.1	0.878963	18.2188	6.37401	0	1742.38	0	0
DATA	547	7	37	ta|BX838487|tc|TC299466	unmapped	0		948	CACAGTTGTAGTGGCCAACAAGTATATAAACGTTCAACCGGCGTTGCATCGGAATAATAA	456	0	A_84_P847448	BX838487	BX838487	tc|NM_119928 SHR (SHORT ROOT); transcription factor {Arabidopsis thaliana} (exp=-1; wgp=0; cg=0), partial (54%) [TC299466]	1313	288.167	0	1	2.276025e+001	9.112929e+000	3	0	64	7.376563e+001	75.5	1.675381e+001	1.575262e+001	33	1.915152e+001	19	5.852997e+000	5.930400e+000	0	0	0	0	0	0	0	19.9937	8.00523	1	4.62936e-010	1	0	53.7719	5.853	1	0	53.7719	44.7812	44.7812	67.0199	0.878447	19.1515	5.853	0	27.2991	0	0
DATA	548	7	38	tair|AT4G21705.1|ref|NM_148369|ug|BT003959|ta|TA47895_3702	at|chr4:11533136-11533077	0		1641	TTTGTTAAGAACACTCTCTAGACTCTGTTTTCATAGCATCTATAGAACAGTCTACAAGAG	458	0	A_84_P606327	AT4G21705	AT4G21705.1	tair|pentatricopeptide (PPR) repeat-containing protein [AT4G21705.1]	1338.18	287.639	0	1	2.044414e+003	2.046322e+002	5	0	60	1.847767e+003	1827.5	3.342194e+002	3.100487e+002	33	1.869697e+001	18	3.186739e+000	2.965200e+000	0	0	0	0	0	0	0	1794.11	179.579	1	2.60668e-239	1	1	53.6533	3.18674	1	0	53.6533	47.8731	47.8731	1841.02	0.877568	18.697	3.18674	0	1801.32	0	0
DATA	549	7	39	tair|AT3G11060.1|ref|NM_111943|ug|EG475965|tc|NP306340	at|chr3:3466911-3466852	0		39	AGAGGATTATGGTATGCAATGACTCTACTCTCCATCTTTGGCCTCTCCATATCCCTCAAC	460	0	A_84_P797928	AT3G11060	AT3G11060.1	tair|similar to unknown protein [Arabidopsis thaliana] (TAIR:AT3G06545.1) [AT3G11060.1]	1363.65	287.515	0	1	3.755146e+001	9.608156e+000	2	0	63	8.644444e+001	84	2.169419e+001	1.890315e+001	38	1.934211e+001	18	6.257002e+000	6.486375e+000	0	0	0	0	0	0	0	32.913	8.42133	1	9.75381e-021	1	0	53.5314	6.257	1	0	53.5314	45.835	45.835	79.6987	0.876478	19.3421	6.257	0	40.0312	0	0
DATA	550	7	40	tair|AT2G36835.1|ref|NM_129239|ta|TA36967_3702|ta|TA36966_3702	at|chr2:15456954-15456895	0		457	TGTCGAGCTGATGAATAAGTCCTTCATTGACCGCTAAGCACAGTGGATAACCGGTCATAT	462	0	A_84_P596261	AT2G36835	AT2G36835.1	tair|similar to hypothetical protein [Vitis vinifera] (GB:CAN81061.1) [AT2G36835.1]	1388.88	287.652	0	1	2.591791e+004	2.591807e+003	0	0	65	2.273632e+004	22142	4.449499e+003	5.206891e+003	41	2.063415e+001	21	6.491364e+000	6.671700e+000	0	0	0	0	0	0	0	22682.9	2268.3	1	0	1	1	53.4057	6.49136	1	0	53.4057	46.5243	46.5243	22729.6	0.875183	20.6341	6.49136	0	22689.9	0	0
DATA	551	7	41	tair|AT4G32940.1|ref|NM_119448|ug|AK230158|ta|TA30307_3702	at|chr4:15902965-15902650	0		306	CTAGCGGATATTGGAATTACAGGCATCAGGCTGATATATGCCATGCCTATCAACTTCTGA	464	0	A_84_P813613	GAMMA-VPE	AT4G32940.1	tair|GAMMA-VPE (Vacuolar processing enzyme gamma); cysteine-type endopeptidase [AT4G32940.1]	1414.51	287.63	0	1	4.552428e+002	4.638093e+001	0	0	65	4.509846e+002	435	8.832973e+001	1.008168e+002	35	1.717143e+001	16	5.249570e+000	5.189100e+000	0	0	0	0	0	0	0	397.703	40.5187	1	1.38311e-148	1	1	53.2817	5.24957	1	0	53.2817	48.5334	48.5334	444.239	0.873606	17.1714	5.24957	0	404.649	0	0
DATA	552	7	42	ta|TA41752_3702|tc|TC307157	unmapped	0		416	ATCTTGGTCCTTTTGGATGGGTCTTCGTGAATTCCGGTGAAAGTTTCAAACTTTGGATTT	466	0	A_84_P825924	TA41752_3702	TA41752_3702	Unknown	1439.82	287.639	0	1	1.019821e+001	8.949561e+000	1	0	64	6.207813e+001	60.5	1.310677e+001	1.352873e+001	33	1.745455e+001	17	5.105701e+000	4.447800e+000	0	0	0	0	0	0	0	8.89094	7.80235	1	0.00338073	1	0	53.1872	5.1057	1	0	53.1872	47.8731	47.8731	55.3324	0.871814	17.4545	5.1057	0	15.7937	1	0
DATA	553	7	43	tair|AT1G80870.1|ref|NM_106735|ta|H76842|ta|H77140	at|chr1:30398961-30399020	0		1936	AGAAAGCTCCAGAGTTACGGCCTGATGTTAGTGAAGTTGTGAGAATCTTGAGAGGGGAAA	468	0	A_84_P16109	AT1G80870	AT1G80870.1	tair|protein kinase family protein [AT1G80870.1]	1464.91	287.896	0	1	7.421184e+003	7.421719e+002	0	0	67	6.508343e+003	6391	1.463126e+003	1.531526e+003	27	1.792593e+001	18	4.028036e+000	3.335850e+000	0	0	0	0	0	0	0	6455.21	645.568	1	1.36232e-316	1	1	53.1321	4.02804	1	0	53.1321	46.8651	46.8651	6501.6	0.869836	17.9259	4.02804	0	6462.11	0	0
DATA	554	7	44	tair|AT1G32640.1|ref|NM_102998|ug|X99548|ta|TA30254_3702	at|chr1:11799105-11799046	0		1863	ATTCAACAAGCGACGGTGAAGATGGGTTTTAGGATCTATACGCAAGAACAGCTCAGAGCA	470	0	A_84_P17140	ATMYC2	AT1G32640.1	tair|ATMYC2 (JASMONATE INSENSITIVE 1); DNA binding / transcription factor [AT1G32640.1]	1490.5	288	0	1	1.018664e+004	1.018703e+003	0	0	62	8.890677e+003	8280.5	2.192868e+003	2.359002e+003	40	1.780000e+001	18	5.316641e+000	4.447800e+000	0	0	0	0	0	0	0	8837.64	883.798	1	0	1	1	53.0374	5.31664	1	0	53.0374	48.5334	48.5334	8883.93	0.867572	17.8	5.31664	0	8844.52	0	0
DATA	555	7	45	tair|AT5G66816.1|ref|NM_001126042	at|chr5:26698912-26698971	0		191	GATGAAGGAGAATGAAGAAAATGCTGGAGGGTATAAAGATGACTTCGAACCTACGACGCC	472	0	A_84_P769524	AT5G66816	AT5G66816.1	tair|similar to unknown protein [Arabidopsis thaliana] (TAIR:AT3G50610.1); similar to unnamed protein product [Vitis vinifera] (GB:CAO71825.1) [AT5G66816.1]	1516.04	288.158	0	1	5.172891e+001	1.034631e+001	1	0	65	9.770769e+001	96	2.920816e+001	3.558240e+001	27	1.866667e+001	18	5.000000e+000	4.818450e+000	0	0	0	0	0	0	0	44.7504	8.95054	1	7.07989e-031	1	1	52.9573	5	1	0	52.9573	42.5954	42.5954	90.962	0.865095	18.6667	5	0	51.6214	0	0
DATA	556	7	46		 	66	Structural	0		474	-1	(-)3xSLv1	NegativeControl	NegativeControl		1541.33	287.918	0	1	1.210596e+001	9.069645e+000	2	0	63	6.330159e+001	59	1.981009e+001	2.001510e+001	32	2.203125e+001	22	6.962964e+000	5.003775e+000	0	0	0	0	0	0	0	10.44	7.82152	1	0.00062186	1	0	52.8616	6.96296	1	0	52.8616	39.4933	39.4933	56.5559	0.862384	22.0313	6.96296	0	17.3023	1	0
DATA	557	7	47	tair|AT2G27030.2|tair|AT2G27030.3|ref|NM_179765|ref|NM_179766	at|chr2:11541278-11541337	0		2193	TCCTTTTCTTTATATGTTTGTGTGCAATAAGAGATTTGTACCTCTCACACCCATTAAACG	476	0	A_84_P513614	CAM5	AT2G27030.2	tair|CAM5 (CALMODULIN 5); calcium ion binding [AT2G27030.2]	1566.64	287.881	0	1	1.087819e+004	1.087856e+003	0	0	65	9.402462e+003	9031	1.950557e+003	2.085277e+003	28	2.482143e+001	22	1.015456e+001	7.783650e+000	0	0	0	0	0	1	0	9349.69	935.001	1	0	1	1	52.7683	10.1546	1	0	52.7683	45.835	45.835	9395.72	0.85949	24.8214	10.1546	0	9356.56	0	0
DATA	558	7	48	tair|AT1G79100.1|ref|NM_106561|tc|NP041893|ta|DQ446442	at|chr1:29758936-29758995	0		90	GATGCATATGTTGAATTCAAGGCAAAAATAGCTGATGCTGAGAAACCACAGCTGTACATG	478	0	A_84_P541047	AT1G79100	AT1G79100.1	tair|arginine/serine-rich protein-related [AT1G79100.1]	1592	288	9.09166	1	9.091659e+000	9.059621e+000	2	0	67	5.604478e+001	56	1.245286e+001	1.371405e+001	33	1.896970e+001	19	6.511935e+000	5.189100e+000	0	0	0	0	0	0	0	3.35491	7.75878	0	0.262402	1	0	52.6899	6.51194	1	0	52.6899	54.9904	54.9904	49.2991	0.856414	18.9697	6.51194	0	10.2377	1	0
DATA	559	7	49	tair|AT3G07280.1|ug|EG500605|ug|AY074562|ta|TA46493_3702	at|chr3:2320566-2320507	0		655	TTTGGGAGATCATAAAGAAATGTTTGGAGCTTCTAAGTGATATTATTGGATATGGTGGAC	480	0	A_84_P720051	AT3G07280	AT3G07280.1	tair|pseudogene of unknown protein [AT3G07280.1]	1616.94	287.969	0	1	5.877664e+002	5.947467e+001	0	0	69	5.540870e+002	539	1.255258e+002	1.363992e+002	36	1.900000e+001	18.5	6.251857e+000	5.559750e+000	0	0	0	0	0	0	0	501.478	50.7433	1	1.70166e-162	1	1	52.6093	6.25186	1	0	52.6093	45.835	45.835	547.341	0.853192	19	6.25186	0	508.387	0	0
DATA	560	7	50	tair|AT4G16580.1|ref|NM_117759|ta|TA41190_3702|ta|CNS0A4N5	at|chr4:9341258-9341199	0		1610	CTTCAGATACTACGGTGGTAAGCTTGATGACATTACAGTTGTTGTCTCTTATGTGGCGGC	482	0	A_84_P61980	AT4G16580	AT4G16580.1	tair|catalytic [AT4G16580.1]	1642.5	287.944	0	1	9.284953e+003	9.285401e+002	0	0	62	7.942081e+003	7336	1.669305e+003	1.940538e+003	26	1.726923e+001	18.5	4.304023e+000	5.189100e+000	0	0	0	0	0	0	0	7889.58	788.996	1	0	1	1	52.5019	4.30402	1	0	52.5019	48.5334	48.5334	7935.33	0.849717	17.2692	4.30402	0	7896.5	0	0
DATA	561	7	51	tair|AT1G74140.5|tair|AT1G74140.4|tair|AT1G74140.1|tair|AT1G74140.2	at|chr1:27883350-27883409	0		1090	GGGTTGGACTTTTGTTTTGTAAACTGAAACCAAGAGATCAATTTGATGGGTTTGGACCGT	484	0	A_84_P754788	AT1G74140	AT1G74140.5	tair|similar to rhomboid family protein [Arabidopsis thaliana] (TAIR:AT1G74130.1); similar to unnamed protein product [Vitis vinifera] (GB:CAO62451.1); contains InterPro domain Peptidase S54, rhomboid; (InterPro:IPR002610) [AT1G74140.5]	1668.17	287.886	9.20295	1	9.202947e+000	9.189451e+000	2	0	64	5.846875e+001	57.5	1.523881e+001	1.556730e+001	35	1.811429e+001	18	6.023344e+000	6.301050e+000	0	0	0	0	0	0	0	6.01161	7.7748	0	0.0456846	1	0	52.4571	6.02334	1	0	52.4571	46.8651	46.8651	51.7231	0.846057	18.1143	6.02334	0	13.0152	1	0
DATA	562	7	52	tair|AT3G26330.1|ref|NM_113540|ta|TA46780_3702|tc|TC305528	at|chr3:9648615-9648556	0		1045	ATCAAATTGGGGGCAAGTCAATGATCTGCTTGGATGACATAGACCAACTCCATTACCTGA	486	0	A_84_P18388	CYP71B37	AT3G26330.1	tair|CYP71B37 (cytochrome P450, family 71, subfamily B, polypeptide 37); oxygen binding [AT3G26330.1]	1693.3	288.1	0	1	6.748202e+002	6.810655e+001	0	0	66	6.208030e+002	578	1.491845e+002	1.738348e+002	31	1.625806e+001	17	4.946162e+000	4.818450e+000	0	0	0	0	0	0	0	568.44	57.3701	1	4.97894e-170	1	1	52.3626	4.94616	1	0	52.3626	47.2035	47.2035	614.057	0.842358	16.2581	4.94616	0	575.479	0	0
DATA	563	7	53	tair|AT4G13440.1|ref|NM_117418|tc|TC301595	at|chr4:7810608-7810667	0		397	ATCGTCTCTTTTTGGATAGTTATGTCTTATTACGATCAAGACGTATCCACCATCCTTCGG	488	0	A_84_P514782	AT4G13440	AT4G13440.1	tair|calcium-binding EF hand family protein [AT4G13440.1]	1719.08	287.762	0	1	6.945867e+001	1.156433e+001	1	0	65	1.104308e+002	107	2.674356e+001	2.668680e+001	50	1.822000e+001	17.5	5.852925e+000	6.486375e+000	0	0	0	0	0	0	0	58.2317	9.69513	1	1.10788e-041	1	1	52.1991	5.85293	1	0	52.1991	45.4864	45.4864	103.685	0.838364	18.22	5.85293	0	65.2552	0	0
DATA	564	7	54	tair|AT5G35720.1|tc|NP231085	unmapped	0		1127	ACAACAACAACTTATGATAACTCTTACGACAATCCCTCCACCGGACAGCTCGAAAGGGTA	490	0	A_84_P101576	AT5G35720	AT5G35720.1	tair|transposable element gene [AT5G35720.1]	1744.62	288.511	0	1	7.580095e+001	1.199001e+001	2	0	63	1.153651e+002	109	5.174731e+001	5.040840e+001	39	1.835897e+001	19	6.368042e+000	7.042350e+000	0	0	0	0	0	0	0	63.2485	10.0045	1	1.99745e-045	1	1	52.1166	6.36804	1	0	52.1166	39.0882	39.0882	108.619	0.834402	18.359	6.36804	0	70.3317	0	0
DATA	565	7	55	tair|AT4G15733.1|ref|NM_001036571	at|chr4:8962041-8962100	0		184	CTAAGAATTGCAAATGCACTCCTCTTCCTCACAATCGTCGTCAATGTGACTGTTTTGTCG	492	0	A_84_P764715	SCRL11	AT4G15733.1	tair|SCRL11 (SCR-Like 11) [AT4G15733.1]	1770.28	287.971	0	1	2.559811e+002	2.724788e+001	2	0	63	2.645079e+002	257	7.002785e+001	7.042350e+001	36	1.705556e+001	16.5	4.714382e+000	4.633125e+000	0	0	0	0	0	0	0	212.509	22.6205	1	2.50281e-111	1	1	51.9991	4.71438	1	0	51.9991	46.1809	46.1809	257.762	0.830174	17.0556	4.71438	0	219.641	0	0
DATA	566	7	56	tair|AT1G30990.1|ref|NM_102837|tc|NP229971	at|chr1:11052965-11053024	0		379	CAGAACCCGCCAAGTTTTATAAGTTTCTCGAGAAGATGATTGCTGATTCGGATGACCACA	494	0	A_84_P17973	AT1G30990	AT1G30990.1	tair|major latex protein-related / MLP-related [AT1G30990.1]	1795.64	288.174	0	1	7.861806e+001	1.224249e+001	2	0	63	1.167619e+002	117	2.732818e+001	2.483355e+001	24	1.529167e+001	15	3.883960e+000	4.447800e+000	0	0	0	0	0	0	0	64.9373	10.1121	1	1.18869e-046	1	1	51.8247	3.88396	1	0	51.8247	46.8651	46.8651	110.016	0.825984	15.2917	3.88396	0	72.0595	0	0
DATA	567	7	57	tair|AT4G02790.1|ref|NM_116513|ta|TA36106_3702|tc|TC288770	at|chr4:1248863-1248922	0		847	TCGATGATCAAGCAGCTGCTATAAAGCTGGCAATTTGTGATGACATTGGAGAGAAAGCTT	496	0	A_84_P820904	AT4G02790	AT4G02790.1	tair|GTP-binding family protein [AT4G02790.1]	1820.7	287.667	0	1	6.365536e+003	6.366235e+002	1	0	63	5.282222e+003	5246	7.439165e+002	7.498249e+002	29	1.541379e+001	15	5.017948e+000	4.447800e+000	0	0	0	0	0	0	0	5230.53	523.11	1	6.81599e-304	1	1	51.6935	5.01795	1	0	51.6935	44.4243	44.4243	5275.48	0.821695	15.4138	5.01795	0	5237.7	0	0
DATA	568	7	58	tair|AT3G49305.1|ref|NM_114790	at|chr3:18291056-18290816	0		119	ACCAACCAATATTCCTTAAACAATCTTGAGGAGAGTATCCCCACGATCATGGATTATCCA	498	0	A_84_P539551	AT3G49305	AT3G49305.1	tair|similar to proline-rich family protein [Arabidopsis thaliana] (TAIR:AT3G49300.1) [AT3G49305.1]	1846	288.455	9.52507	1	9.525073e+000	9.482630e+000	1	0	61	4.950820e+001	50	1.398764e+001	1.334340e+001	34	1.582353e+001	15.5	4.323793e+000	4.818450e+000	0	0	0	0	0	0	0	-2.05006	7.75153	0	0.492834	1	0	51.5583	4.32379	1	0	51.5583	55.8519	55.8519	42.7625	0.817445	15.8235	4.32379	0	5.15766	1	0
DATA	569	7	59	tair|AT1G55570.1|ref|NM_104433|ug|AF367325|ta|TA42282_3702	at|chr1:20762887-20762946	0		1320	CATCTCGGACAACCCAAATCCTGATCAGATCAAGAACATCAAGATCGAACCCAATGTTCT	500	0	A_84_P15137	SKS12	AT1G55570.1	tair|SKS12 (SKU5 Similar 12); copper ion binding / oxidoreductase [AT1G55570.1]	1871.42	288.427	9.57659	1	9.576587e+000	9.533915e+000	2	1	61	4.472131e+001	43	1.148786e+001	1.260210e+001	30	1.803333e+001	17.5	5.910151e+000	5.745075e+000	0	0	0	0	0	0	0	-6.63537	7.75153	0	0.0276503	1	0	51.3567	5.91015	1	0	51.3567	57.5363	57.5363	37.9756	0.813048	18.0333	5.91015	0	0.562708	1	0
DATA	570	7	60	tair|AT5G10830.1|ref|NM_121121|ug|AK228188|ta|TA32102_3702	at|chr5:3424568-3424627	0		748	TTGAAACCGCTTGGGGAGGTTCTGATCTGGTTCGTTCCGTCGTTTACAAAGCTTTTATGA	502	0	A_84_P20574	AT5G10830	AT5G10830.1	tair|embryo-abundant protein-related [AT5G10830.1]	1896.87	287.957	0	1	1.101747e+004	1.101789e+003	0	0	66	8.959621e+003	8500	1.989300e+003	2.060629e+003	38	1.902632e+001	17	6.360719e+000	6.486375e+000	0	0	0	0	0	0	0	8908.47	890.88	1	0	1	1	51.1545	6.36072	1	0	51.1545	46.8651	46.8651	8952.88	0.808576	19.0263	6.36072	0	8915.67	0	0
DATA	571	7	61	tair|AT1G09010.1|ref|NM_100772|ug|AY045934|ta|TA33317_3702	at|chr1:2895706-2895647	0		2487	GCAAATACCTCTCAAGATCACTTGCAATGCAGTTATGGTGGGTTCAAGATATGAGCTGGA	504	0	A_84_P789949	AT1G09010	AT1G09010.1	tair|glycoside hydrolase family 2 protein [AT1G09010.1]	1922.11	288.352	0	1	4.575056e+003	4.576071e+002	1	0	64	3.730359e+003	3638	7.712973e+002	7.753998e+002	31	1.977419e+001	19	5.352318e+000	5.189100e+000	0	0	0	0	0	0	0	3679.37	368.019	1	1.16801e-282	1	1	50.9878	5.35232	1	0	50.9878	47.8731	47.8731	3723.61	0.804224	19.7742	5.35232	0	3686.61	0	0
DATA	572	7	62	tair|AT5G47455.2|ref|NM_180816|ta|TA36175_3702|tc|TC294010	at|chr5:19269628-19269687	0		621	AGCCTCATGATTGATTTCATGACTAGTTTGACATTGCGTTAACATAACCAACAACTCAAA	506	0	A_84_P567310	AT5G47455	AT5G47455.2	tair|similar to unknown protein [Arabidopsis thaliana] (TAIR:AT4G17310.1); similar to transcription factor [Arabidopsis thaliana] (TAIR:AT4G17310.2); similar to hypothetical protein 25.t00029 [Brassica oleracea] (GB:ABD64980.1) [AT5G47455.2]	1947.57	288.224	0	1	1.199966e+002	1.542480e+001	2	0	63	1.467937e+002	143	3.253988e+001	3.335850e+001	25	1.696000e+001	18	6.522270e+000	6.671700e+000	0	0	0	0	0	0	0	95.9728	12.3367	1	2.64117e-066	1	1	50.8208	6.52227	1	0	50.8208	46.5243	46.5243	140.048	0.799796	16.96	6.52227	0	103.261	0	0
DATA	573	7	63	tair|AT3G47460.1|ref|NM_114614|ta|AU228373|tc|TC290724	at|chr3:17503930-17504099	0		3392	ACATTCACAGTTCATTGTGGTTTCACTGAAAGAAGGAATGTTCAGCAACGCCGATGTTCT	508	0	A_84_P16531	ATSMC2	AT3G47460.1	tair|ATSMC2 (Arabidopsis thaliana structural maintenance of chromosome 2) [AT3G47460.1]	1973.03	288.061	0	1	9.613864e+002	9.663133e+001	0	0	69	8.153188e+002	805	1.516501e+002	1.482600e+002	31	1.616129e+001	18	5.428915e+000	5.189100e+000	0	0	0	0	0	0	0	764.682	76.8601	1	7.00822e-188	1	1	50.6366	5.42892	1	0	50.6366	46.8651	46.8651	808.573	0.795395	16.1613	5.42892	0	772.013	0	0
DATA	574	7	64	tair|AT5G66990.1|ref|NM_126099|tc|NP230094	at|chr5:26761807-26761661	0		596	TCACCGTAAGCTCACGAGCCTAAACGCTCTAATTGCTAATCTCAAGGACTTGTTAGGGAA	510	0	A_84_P578113	AT5G66990	AT5G66990.1	tair|RWP-RK domain-containing protein [AT5G66990.1]	1998.5	288.5	9.84224	0	9.842238e+000	9.798382e+000	1	0	67	4.580597e+001	46	9.784401e+000	1.074885e+001	39	1.817949e+001	19	5.510143e+000	5.189100e+000	0	0	0	0	0	0	0	-4.64327	7.75153	0	0.121641	1	0	50.4492	5.51014	1	0	50.4492	65	65	39.0603	0.791103	18.1795	5.51014	0	2.72798	1	0
DATA	575	7	65	tair|AT1G21740.1|ref|NM_102023|tc|TC311461	at|chr1:7645004-7645063	0		2798	AGTTGTGAAAGCTCATGAAGATGTTAGGTTTCAACAACAACAACAGCCTGAGTCTGAAGA	512	0	A_84_P18050	AT1G21740	AT1G21740.1	tair|similar to unknown protein [Arabidopsis thaliana] (TAIR:AT1G77500.1); similar to hypothetical protein [Vitis vinifera] (GB:CAN81539.1); contains InterPro domain Protein of unknown function DUF632 (InterPro:IPR006867); contains InterPro domain Protein	2024.06	288.462	0	1	3.595359e+003	3.596709e+002	0	0	63	2.879159e+003	2861	4.277831e+002	5.641293e+002	37	1.729730e+001	17	5.195430e+000	5.189100e+000	0	0	0	0	0	0	0	2828.9	282.996	1	8.57445e-267	1	1	50.2568	5.19543	1	0	50.2568	44.7812	44.7812	2872.41	0.78682	17.2973	5.19543	0	2836.32	0	0
DATA	576	7	66	ug|AV535948	at|chr1:1808197-1808256	0		225	CCCCAACAAACAAAAACATTAAACAAACAGACAATTCTGAGTTTCTGCCCGACCTTTCGG	514	0	A_84_P793091	AT1G05960	AV535948	ug|AV535948 Arabidopsis thaliana flower buds Columbia Arabidopsis thaliana cDNA clone FB105a07F 3', mRNA sequence [AV535948]	2049.39	288.106	0	1	3.879031e+001	1.063688e+001	1	0	63	8.041270e+001	78	1.996823e+001	1.927380e+001	31	1.764516e+001	17	5.231624e+000	5.930400e+000	0	0	0	0	0	0	0	30.3588	8.32483	1	1.54374e-018	1	0	50.0539	5.23162	1	0	50.0539	45.4864	45.4864	73.667	0.782638	17.6452	5.23162	0	37.8304	0	0
DATA	577	7	67	tair|AT2G24160.1|ug|AY099820|ta|TA51140_3702|ta|DR289548	at|chr2:10275343-10275284	0		2349	TTCGCATAAGCAGGAGTGGTTAATGGAAAAGTGTCGTAGAAACAAGCCCAGAGTTGTCAT	516	0	A_84_P10696	AT2G24160	AT2G24160.1	tair|pseudogene, leucine rich repeat protein family, contains leucine rich-repeat domains Pfam:PF00560, INTERPRO:IPR001611; contains some similarity to Cf-4 (Lycopersicon hirsutum) gi [AT2G24160.1]	2074.5	288.5	0	1	4.776371e+002	4.879007e+001	1	0	67	4.217761e+002	394	1.021766e+002	1.026700e+002	31	1.912903e+001	19	4.828678e+000	4.447800e+000	0	0	0	0	0	0	0	371.922	37.9914	1	1.42367e-144	1	1	49.8541	4.82868	1	0	49.8541	57.5363	57.5363	415.03	0.778671	19.129	4.82868	0	379.443	0	0
DATA	578	7	68	tair|AT5G46450.1|ref|NM_124015|tc|TC309088	at|chr5:18856695-18856754	0		3293	CAGTGAAGAGTGGGAAGACTGCAACGATAGCGGTCTTGGCAGTGAATCTGATAATTTAGA	518	0	A_84_P13092	AT5G46450	AT5G46450.1	tair|disease resistance protein (TIR-NBS-LRR class), putative [AT5G46450.1]	2100.44	288.366	0	1	2.927521e+003	2.929231e+002	0	0	64	2.317469e+003	2261	3.763984e+002	4.101242e+002	36	1.847222e+001	18	5.959320e+000	5.374425e+000	0	0	0	0	0	0	0	2267.83	226.915	1	1.88677e-253	1	1	49.6408	5.95932	1	0	49.6408	51.4001	51.4001	2310.72	0.774658	18.4722	5.95932	0	2275.41	0	0
DATA	579	7	69	tair|AT2G45160.1|ref|NM_130079|ta|TA37157_3702|ta|CNS0A9S3	at|chr2:18626180-18626121	0		1045	CACAAGTCTCCGTTTCAAAGAGCAGCTTCTCACATCGCTGAAGCTCTCCTCTCACTCATC	520	0	A_84_P738263	AT2G45160	AT2G45160.1	tair|scarecrow transcription factor family protein [AT2G45160.1]	2125.37	288.5	0	1	1.383352e+003	1.387001e+002	2	0	64	1.115953e+003	1091.5	1.684586e+002	1.866223e+002	29	1.775862e+001	19	4.672527e+000	5.189100e+000	0	0	0	0	0	0	0	1066.53	106.934	1	6.19406e-208	1	1	49.424	4.67253	1	0	49.424	47.8731	47.8731	1109.21	0.770974	17.7586	4.67253	0	1074.16	0	0
DATA	580	7	70	tair|AT1G63600.1|ref|NM_105038|tc|TC291233	at|chr1:23586217-23586276	0		842	TTTTTAAGCGGCCGCAAACCGCGTCAGGGTTTAGCGGGTCATCTTCTATTAACGTTATAA	522	0	A_84_P11459	AT1G63600	AT1G63600.1	tair|protein kinase-related [AT1G63600.1]	2150.67	288.5	10.1463	0	1.014628e+001	1.010190e+001	0	1	65	5.020000e+001	49	1.203017e+001	1.186080e+001	30	1.716667e+001	17	3.601564e+000	2.965200e+000	0	0	0	0	0	0	0	0.991768	7.75216	0	0.739895	1	0	49.2082	3.60156	1	0	49.2082	65	65	43.4543	0.767397	17.1667	3.60156	0	8.68798	1	0
DATA	581	7	71	tair|AT1G01490.1|tair|AT1G01490.2|ref|NM_100031|ref|NM_001035851	at|chr1:180447-180388	0		779	ACGCCCAAAGCATCGAAGAAAACCCTAATGCTTGCGTTATATGTTGAAATATTTATAATG	524	0	A_84_P209748	AT1G01490	AT1G01490.1	tair|heavy-metal-associated domain-containing protein [AT1G01490.1]	2176.42	288.573	0	1	4.250317e+004	4.250329e+003	0	1	63	3.251973e+004	31370	4.661797e+003	5.716906e+003	29	2.158621e+001	20	7.743741e+000	1.037820e+001	0	0	0	0	0	0	0	32470.7	3247.08	1	0	1	1	48.9977	7.74374	1	0	48.9977	57.5363	57.5363	32513	0.76396	21.5862	7.74374	0	32478.5	0	0
DATA	582	7	72	tair|AT3G55230.1|ref|NM_115381|ta|TA46913_3702|ta|AU228573	at|chr3:20483658-20483717	0		890	TGTTACTGATGGTCATGATACCATTCTCCATTTCAGTGTTTATCTTACATACTACAAAGC	526	0	A_84_P19403	AT3G55230	AT3G55230.1	tair|disease resistance-responsive family protein [AT3G55230.1]	2201.69	288.611	0	1	8.788031e+003	8.788621e+002	0	0	65	6.734754e+003	6512	1.060687e+003	1.126776e+003	30	1.826667e+001	18	6.383888e+000	9.080925e+000	0	0	0	0	0	0	0	6685.96	668.641	1	1.0331e-318	1	1	48.7954	6.38389	1	0	48.7954	48.2044	48.2044	6728.01	0.760803	18.2667	6.38389	0	6693.83	0	0
DATA	583	7	73	tair|AT1G19640.1|ref|NM_101820|ta|TA38893_3702|tc|NP235691	at|chr1:6789222-6789163	0		1242	GAGTACTTCTATGTAAGCTCGCCACGATACGCTATTGTTATTCTTTCGCTCGTTAGAGCC	528	0	A_84_P13518	JMT	AT1G19640.1	tair|JMT (JASMONIC ACID CARBOXYL METHYLTRANSFERASE); jasmonate O-methyltransferase [AT1G19640.1]	2227.01	288.686	0	1	5.352475e+002	5.449320e+001	2	0	63	4.542540e+002	443	7.912321e+001	7.820715e+001	47	1.580851e+001	16	5.054650e+000	5.930400e+000	0	0	0	0	0	0	0	405.654	41.2994	1	9.01202e-150	1	1	48.5995	5.05465	1	0	48.5995	46.5243	46.5243	447.508	0.757882	15.8085	5.05465	0	413.637	0	0
DATA	584	7	74	tair|AT3G07000.1|ref|NM_111580|ug|BX824703|ta|TA48766_3702	at|chr3:2211017-2211076	0		1599	TGGTATGACTAGACCTTTTTGCATATCGTGTAAAAAACGTTGCAGCTTCCCTTCCTTCCT	530	0	A_84_P869955	AT3G07000	AT3G07000.1	tair|DC1 domain-containing protein [AT3G07000.1]	2252.33	288.635	0	1	3.624851e+002	3.767365e+001	2	0	63	3.221587e+002	317	5.864524e+001	4.855515e+001	29	1.672414e+001	17	4.374411e+000	3.706500e+000	0	0	0	0	0	0	0	273.754	28.4517	1	2.68851e-126	1	1	48.4045	4.37441	1	0	48.4045	44.4243	44.4243	315.413	0.755215	16.7241	4.37441	0	281.856	0	0
DATA	585	7	75	tair|AT1G42450.1	unmapped	0		2088	CGACTCCAGACCAAATGATGGTGTTAAATAAACAGGTTAGCTGGAGGATGGCAGATATCT	532	0	A_84_P750016	AT1G42450	AT1G42450.1	tair|transposable element gene [AT1G42450.1]	2277.58	288.573	10.3425	0	1.034246e+001	1.031055e+001	2	0	62	5.229032e+001	54.5	1.363985e+001	1.315807e+001	31	2.100000e+001	21	5.105553e+000	3.335850e+000	0	0	0	0	0	0	0	4.07005	7.76221	0	0.174406	1	0	48.2203	5.10555	1	0	48.2203	65	65	45.5446	0.752841	21	5.10555	0	12.3094	1	0
DATA	586	7	76	tair|AT5G38380.1|tair|AT5G38380.2|ref|NM_180773|ref|NM_123199	at|chr5:15365462-15365521	0		1316	CCTACACTAACGACGATGTACTGTTGAATGTACTTGTCCTTGACGATGTAAATCTGTCTG	534	0	A_84_P257710	AT5G38380	AT5G38380.1	tair|similar to cation efflux family protein [Arabidopsis thaliana] (TAIR:AT2G04620.1); similar to hypothetical protein OsJ_022901 [Oryza sativa (japonica cultivar-group)] (GB:EAZ39418.1); similar to hypothetical protein OsI_024738 [Oryza sativa (indica c	2303.19	288.588	0	1	6.043805e+003	6.044687e+002	0	0	64	4.585453e+003	4408.5	7.586141e+002	9.323701e+002	36	1.902778e+001	20.5	6.876403e+000	5.745075e+000	0	0	0	0	0	0	0	4537.41	453.808	1	2.59751e-295	1	1	48.0394	6.8764	1	0	48.0394	46.5243	46.5243	4578.71	0.750754	19.0278	6.8764	0	4545.81	0	0
DATA	587	7	77	tair|AT4G02790.1|ref|NM_116513|ta|TA36106_3702|tc|TC288563	at|chr4:1249477-1249536	0		1274	AAATCCATGACGACATCAGTCAGATGCTGCTAAATGCTAACCATTTTTCTCTTAAGCCCA	536	0	A_84_P132155	AT4G02790	AT4G02790.1	tair|GTP-binding family protein [AT4G02790.1]	2328.7	288.9	0	1	1.853134e+004	1.853163e+003	1	0	65	1.392854e+004	13536	2.262083e+003	2.407742e+003	27	1.859259e+001	19	3.885469e+000	3.706500e+000	0	0	0	0	0	0	0	13880.7	1388.09	1	0	1	1	47.8607	3.88547	1	0	47.8607	47.2035	47.2035	13921.8	0.749038	18.5926	3.88547	0	13889.2	0	0
DATA	588	7	78	ug|BX815564|ta|CNS0AE0Y	at|chr1:1457145-1457097	0		1437	CCTTAGTTTCCAAACCCACTCCGTGTAAATTTGGTTTGTGAAATTGGAAGGCTAAACCAA	538	0	A_84_P785142	AT1G05070	BX815564	ug|Arabidopsis thaliana Full-length cDNA Complete sequence from clone GSLTLS71ZF07 of Adult vegetative tissue of strain col-0 of Arabidopsis thaliana (thale cress) [BX815564]	2354	288.545	0	1	3.370930e+001	1.090199e+001	3	0	59	7.289831e+001	74	1.892790e+001	1.853250e+001	28	2.167857e+001	16	1.575049e+001	8.524950e+000	0	0	0	1	0	0	0	25.203	8.15096	1	3.44592e-014	1	0	47.6953	15.7505	1	0	47.6953	55.8519	55.8519	66.1526	0.747658	21.6786	15.7505	0	33.9393	0	0
DATA	589	7	79		 	66	Structural	0		1	1	DarkCorner	DarkCorner	DarkCorner		2379.5	288.648	0	1	2.117230e+001	1.059488e+001	3	0	63	6.334921e+001	63	1.639055e+001	1.593795e+001	31	1.877419e+001	18	7.140073e+000	8.154300e+000	0	0	0	0	1	0	0	15.8092	7.9111	1	4.38459e-007	1	0	47.54	7.14007	1	0	47.54	57.5363	57.5363	56.6035	0.746691	18.7742	7.14007	0	24.7463	0	0
DATA	590	7	80		 	66	Structural	0		1	1	DarkCorner	DarkCorner	DarkCorner		2404.88	288.896	0	1	2.967249e+001	1.080405e+001	0	0	67	6.952239e+001	66	2.046457e+001	2.409225e+001	28	1.767857e+001	18	6.073949e+000	5.559750e+000	0	0	0	0	1	0	0	22.1403	8.06152	1	1.02229e-011	1	0	47.382	6.07395	1	0	47.382	46.1809	46.1809	62.7767	0.746157	17.6786	6.07395	0	31.2804	0	0
DATA	591	7	81		 	66	Structural	0		1	1	DarkCorner	DarkCorner	DarkCorner		2430.81	288.985	0	1	1.345244e+001	1.047655e+001	2	0	64	5.726563e+001	54	1.404103e+001	1.482600e+001	33	1.615152e+001	15	6.052485e+000	5.930400e+000	0	0	0	0	1	0	0	10.0365	7.81623	1	0.000985022	1	0	47.2292	6.05249	1	0	47.2292	46.8651	46.8651	50.5199	0.746069	16.1515	6.05249	0	19.4029	0	0
DATA	592	7	82		 	66	Structural	0		1	1	DarkCorner	DarkCorner	DarkCorner		2456.2	289.18	0	1	1.551811e+001	1.049946e+001	3	0	62	5.866129e+001	60	1.382080e+001	1.556730e+001	42	1.680952e+001	17	5.653568e+000	5.559750e+000	0	0	0	0	1	0	0	11.5839	7.8376	1	0.000157464	1	0	47.0774	5.65357	1	0	47.0774	45.1352	45.1352	51.9156	0.746477	16.8095	5.65357	0	21.1768	0	0
DATA	593	7	83		 	66	Structural	0		1	1	DarkCorner	DarkCorner	DarkCorner		2481.21	289.439	0	1	1.619216e+001	1.049716e+001	1	0	64	5.906250e+001	55	1.630062e+001	1.723523e+001	30	1.550000e+001	16	5.600185e+000	5.003775e+000	0	0	0	0	1	0	0	12.1018	7.84543	1	8.1823e-005	1	0	46.9607	5.60018	1	0	46.9607	42.9674	42.9674	52.3168	0.747386	15.5	5.60018	0	21.958	0	0
DATA	594	7	84		 	66	Structural	0		1	1	DarkCorner	DarkCorner	DarkCorner		2506.83	288.818	0	1	1.699061e+001	1.048996e+001	0	0	66	5.959091e+001	55	1.763037e+001	1.593795e+001	37	1.529730e+001	15	4.903881e+000	4.447800e+000	0	0	0	0	1	0	0	12.7232	7.85525	1	3.6347e-005	1	0	46.8677	4.90388	1	0	46.8677	46.1809	46.1809	52.8452	0.748835	15.2973	4.90388	0	22.8949	0	0
DATA	595	7	85		 	66	Structural	0		1	1	DarkCorner	DarkCorner	DarkCorner		2532.12	289.233	10.3692	1	1.036923e+001	1.032303e+001	0	0	66	3.901515e+001	38	9.017065e+000	1.000755e+001	49	1.818367e+001	17	6.784398e+000	6.671700e+000	0	0	0	0	0	0	0	-7.76733	7.75153	0	0.0101786	1	0	46.7825	6.7844	1	0	46.7825	47.5395	47.5395	32.2695	0.750897	18.1837	6.7844	0	2.71772	0	0
DATA	596	8	1		 	66	Structural	0		1	1	DarkCorner	DarkCorner	DarkCorner		411.662	293.831	9.56726	1	9.567255e+000	9.526652e+000	0	0	65	4.880000e+001	47	1.349329e+001	1.556730e+001	45	1.708889e+001	17	5.260583e+000	5.930400e+000	0	0	0	0	0	0	0	1.59918	7.75318	0	0.592545	1	0	47.2008	5.26058	1	0	47.2008	45.4864	45.4864	42.0543	0.813841	17.0889	5.26058	0	6.92984	0	0
DATA	597	8	2		 	66	Structural	0		1	1	DarkCorner	DarkCorner	DarkCorner		436.806	294.03	9.55356	1	9.553563e+000	9.510993e+000	0	0	66	4.496970e+001	44.5	1.189954e+001	1.241677e+001	43	1.918605e+001	20	6.608998e+000	6.671700e+000	0	0	0	0	0	0	0	-2.63044	7.75153	0	0.37914	1	0	47.6001	6.609	1	0	47.6001	46.1809	46.1809	38.224	0.815007	19.186	6.609	0	2.82667	0	0
DATA	598	8	3		 	66	Structural	0		1	1	DarkCorner	DarkCorner	DarkCorner		461.842	293.895	9.53698	1	9.536984e+000	9.494489e+000	2	0	64	4.254688e+001	41	1.061136e+001	1.278742e+001	32	1.618750e+001	16	5.991594e+000	5.374425e+000	0	0	0	0	0	0	0	-5.49488	7.75153	0	0.0674474	1	0	48.0418	5.99159	1	0	48.0418	47.8731	47.8731	35.8012	0.816424	16.1875	5.99159	0	0.143959	0	0
DATA	599	8	4		 	66	Structural	0		1	1	DarkCorner	DarkCorner	DarkCorner		487.638	293.783	9.51696	1	9.516964e+000	9.474558e+000	3	0	62	4.391935e+001	44	9.110071e+000	1.019287e+001	27	1.511111e+001	15	4.236593e+000	4.447800e+000	0	0	0	0	0	0	0	-4.55083	7.75153	0	0.129176	1	0	48.4702	4.23659	1	0	48.4702	46.8651	46.8651	37.1737	0.818141	15.1111	4.23659	0	1.25672	0	0
DATA	600	8	5		 	66	Structural	0		1	1	DarkCorner	DarkCorner	DarkCorner		512.952	294.302	9.49436	1	9.494363e+000	9.452058e+000	0	0	65	4.875385e+001	49	1.243989e+001	1.260210e+001	36	1.761111e+001	17.5	5.368042e+000	5.003775e+000	0	0	0	0	0	0	0	-0.123907	7.75153	0	0.966909	1	0	48.8778	5.36804	1	0	48.8778	45.1352	45.1352	42.0082	0.820089	17.6111	5.36804	0	5.83743	0	0
DATA	601	8	6		 	66	Structural	0		1	1	DarkCorner	DarkCorner	DarkCorner		538.114	294.129	9.47016	1	9.470162e+000	9.427964e+000	0	0	67	4.200000e+001	40	1.040396e+001	1.149015e+001	33	1.718182e+001	17	4.354987e+000	3.706500e+000	0	0	0	0	0	0	0	-7.23229	7.75153	0	0.0165554	1	0	49.2323	4.35499	1	0	49.2323	46.8651	46.8651	35.2543	0.822185	17.1818	4.35499	0	-1.15273	0	0
DATA	602	8	7		 	66	Structural	0		1	1	DarkCorner	DarkCorner	DarkCorner		563.683	293.921	9.44369	1	9.443692e+000	9.401612e+000	2	1	62	4.546774e+001	44.5	1.013308e+001	8.895600e+000	27	1.674074e+001	15	6.193002e+000	6.671700e+000	0	0	0	0	0	0	0	-4.15586	7.75153	0	0.165557	1	0	49.6236	6.193	1	0	49.6236	45.1352	45.1352	38.722	0.824489	16.7407	6.193	0	2.08353	0	0
DATA	603	8	8	tair|AT2G47690.2|tair|AT2G47690.1|ref|NM_001125070|ref|NM_130337	at|chr2:19558591-19559079	0		258	GTTTCAAAGAAGGAACAGGATATACAAGGAGGAGCAGCGTAAACTAAGAGCAGCTTCGAG	399	0	A_84_P822887	AT2G47690	AT2G47690.2	tair|NADH-ubiquinone oxidoreductase-related [AT2G47690.2]	588.933	293.967	0	1	7.549499e+003	7.550081e+002	0	0	69	6.292928e+003	6017	1.475569e+003	1.756140e+003	30	2.013333e+001	20	3.549972e+000	2.594550e+000	0	0	0	0	0	0	0	6242.92	624.34	1	1.42187e-314	1	1	50.0065	3.54997	1	0	50.0065	44.0646	44.0646	6286.18	0.826932	20.1333	3.54997	0	6249.32	0	0
DATA	604	8	9	tair|AT1G04240.1|ref|NM_100305|ta|TA39106_3702|ta|AA042741	at|chr1:1128752-1128589	0		716	TTCCATGGGAGATGTTCATATGTACGTGCAAGAGACTAAGGATCATGAAAGGATCAGAAG	401	0	A_84_P21812	SHY2	AT1G04240.1	tair|SHY2 (SHORT HYPOCOTYL 2); transcription factor [AT1G04240.1]	614.412	294.382	0	1	3.353126e+003	3.354428e+002	0	0	64	2.831938e+003	2728	7.502511e+002	7.778090e+002	29	2.051724e+001	20	7.428808e+000	7.413000e+000	0	0	0	0	0	0	0	2781.58	278.266	1	8.93949e-266	1	1	50.3531	7.42881	1	0	50.3531	46.8651	46.8651	2825.19	0.82955	20.5172	7.42881	0	2788.11	0	0
DATA	605	8	10	tair|AT1G62790.1|tair|AT1G62790.2|ref|NM_179506|ref|NM_104957	at|chr1:23256209-23256268	0		231	AGAAGGAACTTACATGTCTCTGTACAATCTACACCAGTCCAGGTTTGCTCGCTCAGTTCA	403	0	A_84_P22443	AT1G62790	AT1G62790.1	tair|protease inhibitor/seed storage/lipid transfer protein (LTP) family protein [AT1G62790.1]	639.773	294.53	0	1	1.008612e+004	1.008655e+003	2	0	65	8.444815e+003	8180	1.898537e+003	1.550058e+003	30	1.623333e+001	16.5	4.040172e+000	3.521175e+000	0	0	0	0	0	0	0	8394.13	839.449	1	0	1	1	50.6863	4.04017	1	0	50.6863	46.1809	46.1809	8438.07	0.832246	16.2333	4.04017	0	8400.78	0	0
DATA	606	8	11	tair|AT4G33280.1|ref|NM_119482|ta|TA47694_3702|tc|TC286050	at|chr4:16047453-16047394	0		966	ACAAAACCGCTTCATCTCAATGTCTATATATTCCGTGGTGAAGAAACGGAAAGAACCAAC	405	0	A_84_P543484	AT4G33280	AT4G33280.1	tair|DNA binding / transcription factor [AT4G33280.1]	665	294.455	0	1	1.673614e+002	1.913839e+001	0	0	62	1.907581e+002	182.5	4.760999e+001	5.077905e+001	37	1.751351e+001	17	5.036652e+000	5.930400e+000	0	0	0	0	0	0	0	139.746	15.9805	1	4.69874e-087	1	1	51.0118	5.03665	1	0	51.0118	55.8519	55.8519	184.012	0.834997	17.5135	5.03665	0	146.523	0	0
DATA	607	8	12	ta|TA27278_3702|ta|AI100178|ta|DR207916|tc|TC301465	at|chr5:10069787-10069725	0		299	GAAGAGGACAGAAGCAGCAATATGGTTTTTGTTCTGCATCACTCCTTTGAAGCCATGTTT	407	0	A_84_P807987	TA27278_3702	TA27278_3702	tc|Q42155_ARATH (Q42155) NADH dehoydrogenase, partial (70%) [TC301465]	690.5	294.5	0	1	1.146667e+005	1.146668e+004	0	1	67	9.612470e+004	97185	1.750296e+004	1.670075e+004	26	2.019231e+001	19	7.116287e+000	5.559750e+000	0	0	0	0	0	0	0	96073.4	9607.34	1	0	1	1	51.3218	7.11629	1	0	51.3218	57.5363	57.5363	96118	0.837849	20.1923	7.11629	0	96080.3	0	0
DATA	608	8	13	tair|AT4G23600.1|tair|AT4G23600.2|tair|AT4G23600.3|ref|NM_179099	at|chr4:12312822-12312881	0		1233	AAAGATTGAAGAGCTTCTGCGATCGCCATTCCAACAAAAAAGCTCCCCTCAAAGACGTCA	409	0	A_84_P12888	CORI3	AT4G23600.1	tair|CORI3 (CORONATINE INDUCED 1, JASMONIC ACID RESPONSIVE 2); transaminase [AT4G23600.1]	715.881	294.418	0	1	4.308515e+003	4.309502e+002	0	0	63	3.673810e+003	3555	6.708733e+002	7.413000e+002	39	1.930769e+001	19	7.269814e+000	5.930400e+000	0	0	0	0	0	0	0	3622.26	362.309	1	1.02755e-281	1	1	51.5538	7.26981	1	0	51.5538	46.1809	46.1809	3667.06	0.84072	19.3077	7.26981	0	3629.2	0	0
DATA	609	8	14	tc|TC285246	at|chr5:7951322-7951381	0		2965	TTAGGATTGCTTTCAAGCATTTTCTTTATAAGATCTTTGGCACTCTCTGAAATGCTAGGC	411	0	A_84_P730517	TC285246	TC285246	tc|Q8VZJ5_ARATH (Q8VZJ5) AT5g08500/MAH20_6, complete [TC285246]	741.07	294.14	9.23002	1	9.230017e+000	9.188890e+000	2	0	64	5.178125e+001	51	1.506754e+001	1.538197e+001	31	1.912903e+001	19	6.259616e+000	7.413000e+000	0	0	0	0	0	0	0	-0.0381574	7.75153	0	0.989807	1	0	51.8194	6.25962	1	0	51.8194	42.9674	42.9674	45.0356	0.843576	19.129	6.25962	0	7.00166	1	0
DATA	610	8	15	tair|AT1G50890.1|ref|NM_103969|ta|TA50976_3702|ta|BP651935	at|chr1:18866041-18865982	0		2674	GGAAGGTCTAGCTCCCGATCATCTTTTGGTCGAGTTAGCATCTAATTGGAACATCGAGAT	413	0	A_84_P249405	AT1G50890	AT1G50890.1	tair|binding [AT1G50890.1]	766.606	294.423	0	1	2.632184e+003	2.633777e+002	0	0	64	2.280266e+003	2167.5	4.755394e+002	4.468186e+002	31	1.829032e+001	18	4.859311e+000	4.818450e+000	0	0	0	0	0	0	0	2228.18	222.953	1	2.18854e-252	1	1	52.0849	4.85931	1	0	52.0849	47.8731	47.8731	2273.52	0.846514	18.2903	4.85931	0	2235.32	0	0
DATA	611	8	16	tair|AT4G23660.1|tair|AT4G23660.2|ref|NM_179100|ref|NM_118497	at|chr4:12328516-12328457	0		1281	CTTTGGTTAACTGGATTTGGCACAGCATCCATAGGTTTTCTTGCACTTTCTGGATTCAGT	415	0	A_84_P16670	ATPPT1	AT4G23660.1	tair|ATPPT1 (ARABIDOPSIS THALIANA POLYPRENYLTRANSFERASE 1); 4-hydroxybenzoate nonaprenyltransferase [AT4G23660.1]	791.985	294.441	0	1	2.014063e+003	2.016130e+002	0	0	62	1.763032e+003	1625	3.730498e+002	4.110508e+002	27	1.674074e+001	16	4.364125e+000	4.077150e+000	0	0	0	0	0	0	0	1710.74	171.249	1	1.9389e-236	1	1	52.294	4.36412	1	0	52.294	46.1809	46.1809	1756.29	0.849396	16.7407	4.36412	0	1717.92	0	0
DATA	612	8	17	ta|TA28705_3702	at|chr2:2033343-2033284	0		610	CAGCGAGGTCTCTGGCTACCACCTCAGAAGCTATAAGAAGAACAACAATGAGACTTAAAA	417	0	A_84_P810776	TA28705_3702	TA28705_3702	Unknown	817.191	294.588	0	1	4.116832e+002	4.216112e+001	0	0	64	4.033906e+002	391.5	8.798712e+001	8.821470e+001	25	1.864000e+001	19	4.689350e+000	3.706500e+000	0	0	0	0	0	0	0	350.85	35.9311	1	4.3805e-141	1	1	52.5406	4.68935	1	0	52.5406	46.5243	46.5243	396.645	0.852233	18.64	4.68935	0	358.131	0	0
DATA	613	8	18	tair|AT3G49150.1|ref|NM_114774|tc|TC300053	at|chr3:18232454-18232513	0		1632	GTTGCTGAAACTCTTACTGATTTAGTGCAGCAAGATACAGTCATCGAAGTTGCCGATGCT	419	0	A_84_P531549	AT3G49150	AT3G49150.1	tair|Identical to Putative F-box/LRR-repeat protein At3g49150 [Arabidopsis Thaliana] (GB:Q9M3B7;GB:Q9SMV1); similar to F-box family protein [Arabidopsis thaliana] (TAIR:AT3G59240.1); similar to unnamed protein product [Vitis vinifera] (GB:CAO63564.1); con	842.58	294.435	9.10657	1	9.106573e+000	9.089803e+000	0	0	64	5.832813e+001	57.5	1.539022e+001	1.723523e+001	35	1.817143e+001	18	6.391565e+000	7.042350e+000	0	0	0	0	0	0	0	5.62126	7.77188	0	0.0614534	1	0	52.7069	6.39156	1	0	52.7069	47.2035	47.2035	51.5824	0.855011	18.1714	6.39156	0	12.9286	1	0
DATA	614	8	19		 	0		0		421	1	RC2	RC2	RC2		868.418	294.573	9.07709	1	9.077094e+000	9.036648e+000	1	0	63	4.849206e+001	47	1.251821e+001	1.186080e+001	32	1.990625e+001	20.5	6.280330e+000	6.301050e+000	0	0	0	0	0	0	0	-4.3412	7.75153	0	0.147615	1	0	52.8333	6.28033	1	0	52.8333	57.5363	57.5363	41.7464	0.857788	19.9063	6.28033	0	2.955	1	0
DATA	615	8	20	tair|AT5G47600.1|ref|NM_124133|ug|DR369058|ta|TA46151_3702	at|chr5:19317152-19317093	0		457	TGTGTCTCGTAATGGTACTTGTGTCTAGCGTCTCTATCTATCTATGAACTTTGATGCAGC	423	0	A_84_P575328	AT5G47600	AT5G47600.1	tair|heat shock protein-related [AT5G47600.1]	893.507	294.63	0	1	2.022496e+003	2.024501e+002	1	0	64	1.793109e+003	1710	4.424913e+002	4.340311e+002	31	1.835484e+001	18	5.443947e+000	5.189100e+000	0	0	0	0	0	0	0	1740.13	174.186	1	1.81767e-237	1	1	52.9758	5.44395	1	0	52.9758	48.5334	48.5334	1786.36	0.860389	18.3548	5.44395	0	1747.45	0	0
DATA	616	8	21	tair|AT1G69620.1|ref|NM_105630|ug|BX816733|ta|TA29448_3702	at|chr1:26194656-26194715	0		335	TCATTCGTGCCTTCCTTGTGGAGGAGCAAAAGATTGTGAAGAAGGTTTTGAAGCTTCAGA	425	0	A_84_P19965	RPL34	AT1G69620.1	tair|RPL34 (RIBOSOMAL PROTEIN L34); structural constituent of ribosome [AT1G69620.1]	919	294.545	0	1	1.563512e+005	1.563512e+004	0	0	62	1.349709e+005	163808	1.679100e+004	-1.650634e+004	35	2.125714e+001	20	9.043499e+000	1.000755e+001	0	0	0	0	0	0	0	134918	13491.8	1	0	1	1	53.1908	9.0435	1	0	53.1908	55.8519	55.8519	134964	0.862914	21.2571	9.0435	0	134925	0	0
DATA	617	8	22	ta|TA39336_3702|ta|BP800220|ta|BP855309|ta|BP844904	unmapped	0		328	TTATGGCCTTTATGGTGATGAAACACGTCGGCTTTAGCTTCAACAATCTGTTCAGTGAAG	427	0	A_84_P823957	TA39336_3702	TA39336_3702	Unknown	944.418	294.573	8.99809	1	8.998089e+000	8.957994e+000	0	0	64	4.720313e+001	44.5	1.471332e+001	1.779120e+001	30	1.876667e+001	19	3.607304e+000	3.706500e+000	0	0	0	0	0	0	0	-6.20483	7.75153	0	0.0392492	1	0	53.408	3.6073	1	0	53.408	57.5363	57.5363	40.4574	0.86532	18.7667	3.6073	0	1.31554	1	0
DATA	618	8	23	tair|AT3G14620.1|ref|NM_112323|ta|TA37269_3702|ta|BP664068	at|chr3:4916728-4916787	0		1479	AGCTAAGATGGCACTTGTCTTGATTCTGCAGAGATTCTCCTTTGAGCTGTCTCCTTCGTA	429	0	A_84_P21188	CYP72A8	AT3G14620.1	tair|CYP72A8 (cytochrome P450, family 72, subfamily A, polypeptide 8); oxygen binding [AT3G14620.1]	969.671	294.443	0	1	1.308854e+004	1.308884e+003	0	0	64	1.140873e+004	10933	2.167192e+003	2.128643e+003	29	1.789655e+001	17	5.184764e+000	4.447800e+000	0	0	0	0	0	0	0	11355.1	1135.54	1	0	1	1	53.642	5.18476	1	0	53.642	47.5395	47.5395	11402	0.86756	17.8966	5.18476	0	11362.7	0	0
DATA	619	8	24	tair|AT1G63120.1|ref|NM_104990|ug|BT004076|ta|TA37270_3702	at|chr1:23412554-23412541	0		639	CTTGGAGCAATGTTATCTGAACTTCTTACCAATTGGACTATCTATTGCCAACAAGGCGGC	431	0	A_84_P859203	ATRBL2	AT1G63120.1	tair|ATRBL2 (ARABIDOPSIS THALIANA RHOMBOID-LIKE 2); serine-type endopeptidase [AT1G63120.1]	995.274	294.677	0	1	1.877461e+003	1.879576e+002	0	1	63	1.686651e+003	1645	3.106042e+002	3.024504e+002	40	1.852500e+001	17	7.438595e+000	5.745075e+000	0	0	0	0	0	0	0	1632.85	163.469	1	1.25654e-233	1	1	53.7974	7.43859	1	0	53.7974	44.4243	44.4243	1679.91	0.869713	18.525	7.43859	0	1640.57	0	0
DATA	620	8	25	tair|AT1G71860.1|tair|AT1G71860.2|tair|AT1G71860.3|ref|NM_202398	at|chr1:27032269-27032328	0		1109	TGCTACAATGCTATTGTTGATGAATTAGAAGATCTAACCGCGGGGACAAATGCTGGAACG	433	0	A_84_P16261	PTP1	AT1G71860.1	tair|PTP1 (PROTEIN TYROSINE PHOSPHATASE 1) [AT1G71860.1]	1020.9	294.667	0	1	9.714199e+003	9.714606e+002	0	0	66	8.521530e+003	8048.5	1.697799e+003	1.738348e+003	35	1.734286e+001	16	6.033938e+000	5.189100e+000	0	0	0	0	0	0	0	8467.68	846.803	1	0	1	1	53.8536	6.03394	1	0	53.8536	45.1352	45.1352	8514.78	0.87168	17.3429	6.03394	0	8475.36	0	0
DATA	621	8	26	tair|AT3G29612.1	at|chr3:11413119-11413060	0		1725	ACCCGTGGAAGCAAACTTCACAAGAAGGATAACTCGGAGAACCAAAAATTGAATTTGGTT	435	0	A_84_P760409	AT3G29612	AT3G29612.1	tair|transposable element gene [AT3G29612.1]	1046.07	294.426	8.91469	1	8.914690e+000	8.892153e+000	3	1	59	5.879661e+001	58	1.345078e+001	1.260210e+001	31	1.729032e+001	17	4.306534e+000	3.706500e+000	0	0	0	0	0	0	0	4.82637	7.76654	0	0.107746	1	0	53.9702	4.30653	1	0	53.9702	43.7019	43.7019	52.0509	0.873415	17.2903	4.30653	0	12.5571	1	0
DATA	622	8	27	tair|AT1G68580.1|ref|NM_179531|ta|BX838827|tc|TC312199	at|chr1:25757414-25757473	0		531	TTTCAGGAGCCTATTCAGCAGATCAAAACGTTCTCTTGGATGGGTTTTTCTTGGACTTGC	437	0	A_84_P859484	AT1G68580	AT1G68580.1	tair|agenet domain-containing protein / bromo-adjacent homology (BAH) domain-containing protein [AT1G68580.1]	1071.44	294.529	0	1	5.239524e+002	5.313886e+001	0	0	64	5.125313e+002	502	1.217727e+002	1.430709e+002	42	1.769048e+001	17	5.874659e+000	5.930400e+000	0	0	0	0	0	0	0	458.464	46.4971	1	4.1268e-157	1	1	54.067	5.87466	1	0	54.067	45.835	45.835	505.786	0.875011	17.6905	5.87466	0	466.223	0	0
DATA	623	8	28	tair|AT4G04500.1|ref|NM_116688|tc|TC282482	at|chr4:2240642-2240701	0		1817	TATTTCCAAAAGACCTAGCATTAATTCAATCCTCTTTTGGCTTGAGAGACACGCTACTAT	439	0	A_84_P19456	AT4G04500	AT4G04500.1	tair|protein kinase family protein [AT4G04500.1]	1096.58	294.862	0	1	1.222087e+001	8.928547e+000	1	0	62	6.490323e+001	64.5	1.562544e+001	1.538197e+001	29	1.958621e+001	19	5.551816e+000	5.930400e+000	0	0	0	0	0	0	0	10.7106	7.82517	1	0.000453482	1	0	54.1926	5.55182	1	0	54.1926	44.7812	44.7812	58.1575	0.876422	19.5862	5.55182	0	18.5319	1	0
DATA	624	8	29	tair|AT1G77020.1|ref|NM_106353|ta|TA52718_3702|tc|TC298611	at|chr1:28950128-28949984	0		1210	TCTGCTTACTCAGGGGATTGGTAGACTTTTCAGATGTCTCTGCAATCCAGCATTCGATGT	441	0	A_84_P18928	AT1G77020	AT1G77020.1	tair|DNAJ heat shock N-terminal domain-containing protein [AT1G77020.1]	1122.29	294.754	0	1	2.731958e+003	2.733385e+002	1	1	62	2.451790e+003	2417	3.575999e+002	3.524881e+002	31	1.974194e+001	19	4.939418e+000	5.189100e+000	0	0	0	0	0	0	0	2397.59	239.885	1	8.26963e-257	1	1	54.1972	4.93942	1	0	54.1972	45.1352	45.1352	2445.04	0.87761	19.7419	4.93942	0	2405.37	0	0
DATA	625	8	30	tair|AT1G02850.1|tair|AT1G02850.4|tair|AT1G02850.5|tair|AT1G02850.2	at|chr1:632947-633006	0		1338	TGGGTACGAGAGGAGCTTTGGATTATTGTACGTGGACTTCAAGGATCCTTCTCTTAAGAG	443	0	A_84_P20984	AT1G02850	AT1G02850.1	tair|glycosyl hydrolase family 1 protein [AT1G02850.1]	1147.86	294.789	0	1	3.546514e+004	3.546525e+003	0	0	66	3.121341e+004	29796.5	6.801098e+003	6.789381e+003	44	2.077273e+001	20.5	8.424393e+000	9.636900e+000	0	0	0	0	0	0	0	31159.2	3115.93	1	0	1	1	54.2243	8.42439	1	0	54.2243	47.2035	47.2035	31206.7	0.878586	20.7727	8.42439	0	31166.9	0	0
DATA	626	8	31	tair|AT3G53700.1|ref|NM_115230|ta|TA46723_3702|tc|TC281581	at|chr3:19913427-19913486	0		2169	AGGAAGAGGTTTCAATGGTGAAAGGTTTGCTTAAAATCAGGAAATTTCAGGACGCTTTGG	445	0	A_84_P12777	MEE40	AT3G53700.1	tair|MEE40 (maternal effect embryo arrest 40) [AT3G53700.1]	1173.12	294.652	0	1	3.766846e+003	3.767878e+002	0	0	65	3.366431e+003	3273	7.536115e+002	8.510124e+002	34	1.629412e+001	16	6.107767e+000	5.930400e+000	0	0	0	0	0	0	0	3312.23	331.314	1	2.58596e-276	1	1	54.2021	6.10777	1	0	54.2021	45.835	45.835	3359.69	0.879311	16.2941	6.10777	0	3319.93	0	0
DATA	627	8	32	tc|TC296024	at|chr4:17199837-17199779	0		917	GCCTCTGTTATACCCTGCAGGGGTTATGATTATGACTTTATTCGTCCTGTACCATCAAGC	447	0	A_84_P846284	TC296024	TC296024	Unknown	1198.5	295	0	1	4.112928e+001	9.722723e+000	4	1	57	9.033333e+001	90	1.799041e+001	1.556730e+001	32	1.815625e+001	18	7.996408e+000	7.413000e+000	0	0	0	0	0	0	0	36.188	8.55464	1	1.43868e-023	1	0	54.1453	7.99641	1	0	54.1453	54.1152	54.1152	83.5876	0.879861	18.1563	7.99641	0	43.8037	0	0
DATA	628	8	33	tair|AT1G47780.1|ref|NM_103672|ug|DQ446336|tc|NP232442	at|chr1:17597123-17597182	0		0	ATGTCTGCAGTTCAACTCGATTTGCAAGACAGATGGGTCTTAAAAATGTATGGATGGATG	449	0	A_84_P150568	AT1G47780	AT1G47780.1	tair|acyl-protein thioesterase-related [AT1G47780.1]	1223.5	295	0	1	4.323677e+001	9.811254e+000	0	0	62	9.214516e+001	72.5	5.515280e+001	6.449310e+001	29	1.900000e+001	19	6.029688e+000	5.930400e+000	0	0	0	0	0	0	0	38.0543	8.63525	1	3.53096e-025	1	0	54.0909	6.02969	1	0	54.0909	54.1152	54.1152	85.3995	0.880137	19	6.02969	0	45.5974	0	0
DATA	629	8	34	tair|AT3G60210.1|ref|NM_115884|ta|TA38241_3702|ta|AA040982	at|chr3:22262595-22262442	0		522	AGCGCCTATGAGGTTGATTTTGGAACAGAAGATGCTAAGCATTGCTTTTGCAAAGAAAGC	451	0	A_84_P24153	AT3G60210	AT3G60210.1	tair|chloroplast chaperonin 10, putative [AT3G60210.1]	1249.22	294.75	0	1	1.186840e+004	1.186873e+003	0	0	64	1.050000e+004	10013	2.175359e+003	2.414229e+003	37	1.772973e+001	18	6.462063e+000	6.671700e+000	0	0	0	0	0	0	0	10446	1044.63	1	0	1	1	54.0198	6.46206	1	0	54.0198	45.1352	45.1352	10493.3	0.880151	17.7297	6.46206	0	10453.4	0	0
DATA	630	8	35	tair|AT1G60780.1|ref|NM_104761|ta|TA39378_3702|tc|TC286294	at|chr1:22373192-22373052	0		1403	GAAAGGCTCCTATCCGTGTCAAATTTGAGATCCCTTATTTCACTGTTTCAGGGATTCAGG	453	0	A_84_P22714	AT1G60780	AT1G60780.1	tair|clathrin adaptor complexes medium subunit family protein [AT1G60780.1]	1274.7	294.9	0	1	2.279059e+004	2.279076e+003	0	0	66	2.010877e+004	19400.5	4.193004e+003	4.978941e+003	34	1.744118e+001	16	6.661473e+000	7.413000e+000	0	0	0	0	0	0	0	20054.8	2005.5	1	0	1	1	53.9345	6.66147	1	0	53.9345	47.2035	47.2035	20102	0.879962	17.4412	6.66147	0	20062.2	0	0
DATA	631	8	36	tair|AT1G20770.1|ref|NM_101929|tc|TC295373	at|chr1:7215511-7215369	0		646	AACAATCATTTGAAACAGCTCTTGAAACTCTGGTGGAAATAGCCAACATGCGTGCATCGA	455	0	A_84_P147628	AT1G20770	AT1G20770.1	tair|similar to hypothetical protein [Vitis vinifera] (GB:CAN80128.1) [AT1G20770.1]	1300.15	294.785	0	1	6.713821e+003	6.714400e+002	0	0	66	5.958606e+003	5683	1.332884e+003	1.490198e+003	33	1.736364e+001	17	6.092096e+000	7.413000e+000	0	0	0	0	0	0	0	5904.78	590.529	1	3.26824e-311	1	1	53.8234	6.0921	1	0	53.8234	45.835	45.835	5951.86	0.879497	17.3636	6.0921	0	5912.05	0	0
DATA	632	8	37	ug|AY062586|ta|TA45385_3702|tc|NP455183|tc|TC299525	at|chr2:16286000-16285842	0		297	TTCCTGGTGGAGCTGAACACTTGTACTTGGATCTCAAAGCTTTGTTGTTCTTGACGTGGT	457	0	A_84_P288754	AY062586	AY062586	ug|Arabidopsis thaliana Unknown protein (T7F6.15; At2g38980) mRNA, complete cds [AY062586]	1325.29	294.585	0	1	3.191964e+002	3.311599e+001	1	0	64	3.342188e+002	325.5	7.466570e+001	8.043105e+001	24	1.704167e+001	17.5	2.595635e+000	2.409225e+000	0	0	0	0	0	0	0	280.505	29.1018	1	9.59646e-128	1	1	53.7141	2.59563	1	0	53.7141	45.4864	45.4864	327.473	0.878784	17.0417	2.59563	0	287.684	0	0
DATA	633	8	38	ug|AV440822|ta|BP641034	at|chr3:6324984-6325043	0		283	GCTCTTCAATGCTTCATCCACATTCTTCTGCAAGAAATGTATCTGCGCAATGATCAGTCT	459	0	A_84_P799422	AT3G18420	AV440822	ug|AV440822 Arabidopsis thaliana above-ground organ two to six-week old Arabidopsis thaliana cDNA clone APZ10f01_f 3', mRNA sequence [AV440822]	1350.58	295.427	0	1	1.083958e+002	1.398040e+001	1	1	62	1.487581e+002	145	3.859146e+001	3.558240e+001	38	1.836842e+001	18	4.772789e+000	4.818450e+000	0	0	0	0	0	0	0	95.165	12.274	1	7.44192e-066	1	1	53.593	4.77279	1	0	53.593	57.5363	57.5363	142.012	0.87794	18.3684	4.77279	0	102.236	0	0
DATA	634	8	39	tair|AT5G55840.1|ref|NM_124966|tc|NP225997	at|chr5:22619663-22619722	0		3762	AAAGCTTCTTCTGTGTCTTTGAAGATTCTTTTTGATGAATATGTCGGAACAACGAGAAAC	461	0	A_84_P17853	AT5G55840	AT5G55840.1	tair|pentatricopeptide (PPR) repeat-containing protein [AT5G55840.1]	1376.21	294.894	0	1	9.976024e+002	1.001513e+002	0	0	66	9.280455e+002	903	1.710736e+002	1.995950e+002	38	1.976316e+001	19	6.519966e+000	6.671700e+000	0	0	0	0	0	0	0	874.578	87.8007	1	5.67985e-196	1	1	53.4672	6.51997	1	0	53.4672	45.835	45.835	921.3	0.87668	19.7632	6.51997	0	881.561	0	0
DATA	635	8	40	ug|EG485283	at|chr4:9508031-9508090	0		672	TTTAGATGGAAGATCTTCACGCTGGAAGTTGAAGGAACAGAAAACCAGATGATCCGTCTT	463	0	A_84_P798145	EG485283	EG485283	ug|AYASQ45TR pooled cDNA populations Arabidopsis thaliana cDNA, mRNA sequence [EG485283]	1401.5	295.352	8.89544	1	8.895441e+000	8.855804e+000	2	0	64	4.970313e+001	50	1.559984e+001	1.779120e+001	29	1.955172e+001	19	5.803855e+000	6.671700e+000	0	0	0	0	0	0	0	-3.64448	7.75153	0	0.223616	1	0	53.3476	5.80385	1	0	53.3476	57.5363	57.5363	42.9574	0.875305	19.5517	5.80385	0	3.25212	1	0
DATA	636	8	41	tc|TC292217	at|chr4:16062189-16062130	0		735	AGTTTGCCAGTCGGATCTTGCAATCTTGCTCTTCCTTTGTGGGCACCACAAGGTAAAATT	465	0	A_84_P84109	TC292217	TC292217	tc|NM_119487 transferase, transferring glycosyl groups {Arabidopsis thaliana} (exp=-1; wgp=0; cg=0), partial (42%) [TC292217]	1427	295.455	0	1	5.719644e+001	1.055650e+001	1	0	61	1.031967e+002	99	2.237992e+001	2.001510e+001	35	1.794286e+001	17	5.161753e+000	4.818450e+000	0	0	0	0	0	0	0	49.9688	9.22253	1	3.5112e-035	1	1	53.2279	5.16175	1	0	53.2279	55.8519	55.8519	96.451	0.873635	17.9429	5.16175	0	56.792	0	0
DATA	637	8	42	tair|AT5G36228.1|ref|NM_001036896|ug|EF182917	at|chr5:14290256-14290315	0		1677	GGCTGGGTTTTGAAGATTCTGGAATCAAGAAATGAAGATGAACTGCGGACAAATCAGTTT	467	0	A_84_P768007	AT5G36228	AT5G36228.1	tair|nucleic acid binding / zinc ion binding [AT5G36228.1]	1452.42	295.427	8.93204	1	8.932039e+000	8.901505e+000	5	0	59	5.669492e+001	53	1.430126e+001	1.111950e+001	27	1.718519e+001	17	3.742038e+000	3.706500e+000	0	0	0	0	0	0	0	3.53966	7.75961	0	0.237148	1	0	53.1553	3.74204	1	0	53.1553	57.5363	57.5363	49.9492	0.871718	17.1852	3.74204	0	10.3462	1	0
DATA	638	8	43	ta|TA38035_3702	at|chr3:23454554-23454702	0		3060	ATGTAAATTCATCTTCCTTGTCATCTTGGAAAACGAAGGTTTCAGCGTCGATGGGTCGAG	469	0	A_84_P822739	TA38035_3702	TA38035_3702	Unknown	1477.58	295.427	8.95385	1	8.953848e+000	8.913950e+000	1	0	63	5.236508e+001	51	1.371990e+001	1.742055e+001	31	1.735484e+001	18	4.736725e+000	4.077150e+000	0	0	0	0	0	0	0	-0.721143	7.75153	0	0.809226	1	0	53.0862	4.73672	1	1	53.0862	57.5363	57.5363	45.6194	0.869595	17.3548	4.73672	0	6.0796	1	0
DATA	639	8	44	tc|NP229959	at|chr1:11014979-11014643	0		2022	GACATTGTTTTGTTCATGAAATTTGCGTCTAATCCGCTCCATCACTCTATTGGCCTAACT	471	0	A_84_P841765	NP229959	NP229959	tc|GB|AC000107.2|AAF98190.1 F17F8.20 [NP229959]	1503.54	295.689	8.97855	1	8.978546e+000	8.938539e+000	2	0	62	5.287097e+001	51.5	1.312922e+001	1.315807e+001	29	1.827586e+001	17	4.207956e+000	4.447800e+000	0	0	0	0	0	0	0	-0.118065	7.75153	0	0.968468	1	0	52.989	4.20796	1	0	52.989	43.3362	43.3362	46.1253	0.867203	18.2759	4.20796	0	6.65605	1	0
DATA	640	8	45	tair|AT5G20660.1|ref|NM_122073|ta|TA45764_3702|tc|TC292651	at|chr5:6986667-6986726	0		430	ACATGTTAAAGCTTTGACTCAGTTTGGTCCTCATCCTGTTTCTTCTGATGCTCTTGTCCA	473	0	A_84_P829061	AT5G20660	AT5G20660.1	tair|24 kDa vacuolar protein, putative [AT5G20660.1]	1528.22	295.108	0	1	3.716019e+002	3.822637e+001	0	1	65	3.742154e+002	376	5.832305e+001	6.449310e+001	23	2.056522e+001	20	5.238200e+000	5.189100e+000	0	0	0	0	0	0	0	321.295	33.0513	1	7.87942e-136	1	1	52.9203	5.2382	1	0	52.9203	45.835	45.835	367.47	0.864622	20.5652	5.2382	0	328.085	0	0
DATA	641	8	46	tair|AT1G80650.1|ref|NM_106713|ta|TA46259_3702|tc|TC295300	at|chr1:30320358-30320417	0		535	ATTAGAGATTCTTCAGGGAAAACTGTTTTGGAGTGTTTTGGGGATCCCAGACGCAAAAAG	475	0	A_84_P23791	RTL1	AT1G80650.1	tair|RTL1 (RNASE THREE-LIKE PROTEIN 1); double-stranded RNA binding [AT1G80650.1]	1554	295.333	0	1	4.097068e+003	4.098055e+002	1	0	64	3.583703e+003	3472	7.265904e+002	7.210996e+002	31	2.161290e+001	21	6.921837e+000	5.559750e+000	0	0	0	0	0	0	0	3530.89	353.174	1	3.57988e-280	1	1	52.8143	6.92184	1	0	52.8143	46.5243	46.5243	3576.96	0.861809	21.6129	6.92184	0	3537.66	0	0
DATA	642	8	47	tair|AT1G79040.1|ref|NM_106555|ug|BE038985|ta|TA25847_3702	at|chr1:29741086-29741237	0		177	TTCAAAATTGTCGCCAGTGGGTCAAGAAGATCAAGACCGACAAGCCCTTCGGAATTAACG	477	0	A_84_P805152	PSBR	AT1G79040.1	tair|PSBR (photosystem II subunit R) [AT1G79040.1]	1579.42	295.427	0	1	3.156001e+005	3.156001e+004	0	3	61	2.710957e+005	290893	2.205564e+004	2.118858e+004	35	2.162857e+001	21	6.911566e+000	6.301050e+000	0	0	0	0	0	0	0	271043	27104.3	1	0	1	1	52.7121	6.91157	1	0	52.7121	57.5363	57.5363	271089	0.858818	21.6286	6.91157	0	271050	0	0
DATA	643	8	48	tair|AT2G25850.3|ref|NM_001036340|tc|TC308934	at|chr2:11032804-11032745	0		2869	ATTGTTCGATATTATGGTCCAGGTGAAATGTGGAGCTGTGCTAGTTCAATGCTTTTGCTG	479	0	A_84_P854170	AT2G25850	AT2G25850.3	tair|nucleotidyltransferase family protein [AT2G25850.3]	1604.42	295.139	0	1	2.168249e+003	2.170140e+002	1	0	62	1.907919e+003	1820	4.098032e+002	4.229116e+002	28	1.789286e+001	17.5	5.363383e+000	5.189100e+000	0	0	0	0	0	0	0	1855.25	185.687	1	2.47716e-241	1	1	52.6671	5.36338	1	0	52.6671	47.8731	47.8731	1901.17	0.855646	17.8929	5.36338	0	1862.08	0	0
DATA	644	8	49	tair|AT5G45420.1|ref|NM_123910|ta|TA36055_3702|tc|TC287720	at|chr5:18423098-18423039	0		735	GGAGATGCGGAAGGTACTAAGGAGATTTGGAGTAATGGAGAAGACATTGCATTGCTCAAT	481	0	A_84_P820862	AT5G45420	AT5G45420.1	tair|myb family transcription factor [AT5G45420.1]	1629.94	294.969	0	1	7.691119e+003	7.691657e+002	1	0	68	6.607250e+003	6440.5	1.564377e+003	1.560807e+003	34	1.785294e+001	19	5.483487e+000	5.930400e+000	0	0	0	0	0	0	0	6554.69	655.515	1	1.62604e-317	1	1	52.5624	5.48349	1	0	52.5624	46.8651	46.8651	6600.5	0.852241	17.8529	5.48349	0	6561.53	0	0
DATA	645	8	50	tair|AT3G22540.1|ref|NM_113153|ta|TA50338_3702|tc|TC299200	at|chr3:7984276-7984217	0		358	GAAGTTTGGTAGATCTAACACCACCAAGTTGTACTGATCCATTTTTCTTCTATTTCGCTA	483	0	A_84_P590126	AT3G22540	AT3G22540.1	tair|similar to unknown protein [Arabidopsis thaliana] (TAIR:AT4G14819.1); similar to unnamed protein product [Vitis vinifera] (GB:CAO71190.1); contains InterPro domain Protein of unknown function DUF1677, plant (InterPro:IPR012876) [AT3G22540.1]	1655.31	295.014	0	1	8.059391e+003	8.059909e+002	0	0	65	6.892569e+003	6590	1.266015e+003	1.375853e+003	29	1.810345e+001	15	6.799920e+000	5.930400e+000	0	0	0	0	0	0	0	6840.11	684.054	1	4.34728e-320	1	1	52.4635	6.79992	1	0	52.4635	47.2035	47.2035	6885.82	0.848712	18.1034	6.79992	0	6846.97	0	0
DATA	646	8	51	tair|AT4G38570.1|ref|NM_120018|ug|BX827703|ta|TA53378_3702	at|chr4:18031635-18031576	0		837	CGCTCTCTTTACTCTTGGCTTTGAGCATATTTGGTTGGTCCATCAAGCAGATCATCAATG	485	0	A_84_P838169	PIS2	AT4G38570.1	tair|PIS2 (PROBABLE CDP-DIACYLGLYCEROL--INOSITOL 3-PHOSPHATIDYLTRANSFERASE 2); phosphotransferase, for other substituted phosphate groups [AT4G38570.1]	1680.8	295.211	0	1	5.463591e+003	5.464361e+002	0	0	65	4.669338e+003	4361	9.553000e+002	9.184707e+002	30	1.623333e+001	17	4.157945e+000	3.521175e+000	0	0	0	0	0	0	0	4616.88	461.753	1	2.32535e-296	1	1	52.4553	4.15794	1	0	52.4553	47.5395	47.5395	4662.59	0.845027	16.2333	4.15794	0	4623.86	0	0
DATA	647	8	52	ta|TA39693_3702	at|chr1:4592805-4592864	0		386	TATATGCATATTGGACTACTCTTATGCAAGAGTCGAAATGGTCCTGTTGCTGCTGCGTCT	487	0	A_84_P824205	TA39693_3702	TA39693_3702	Unknown	1706.16	295.5	0	1	4.885589e+001	1.042959e+001	1	0	63	9.336508e+001	94	1.996230e+001	2.038575e+001	44	1.688636e+001	17	4.885745e+000	5.189100e+000	0	0	0	0	0	0	0	41.099	8.77368	1	8.66538e-028	1	1	52.2661	4.88575	1	0	52.2661	45.1352	45.1352	86.6194	0.841229	16.8864	4.88575	0	48.0228	0	0
DATA	648	8	53	tair|AT3G17830.1|ref|NM_112664|ta|TA52366_3702|tc|NP227586	at|chr3:6103857-6103916	0		1239	ACCTTCAATCCGGGGAGACCATTGCTTTGTAGTGAAAATTTCGATCCCCAAAAAACTGAG	489	0	A_84_P841627	AT3G17830	AT3G17830.1	tair|DNAJ heat shock family protein [AT3G17830.1]	1731.82	295.507	0	1	1.630626e+003	1.633252e+002	0	0	64	1.417344e+003	1363	3.198838e+002	2.992999e+002	42	1.904762e+001	19	6.281806e+000	7.042350e+000	0	0	0	0	0	0	0	1365.19	136.739	1	7.95846e-223	1	1	52.1495	6.28181	1	0	52.1495	47.8731	47.8731	1410.6	0.837221	19.0476	6.28181	0	1372.15	0	0
DATA	649	8	54	tair|AT1G65484.1|ref|NM_001124078|ug|EG520414	at|chr1:24352068-24352127	0		431	ACGAGACATTCCCAACCCTGCAAGCAAGAATATCTTAGTAGGGACTTTACAAAATCAGCA	491	0	A_84_P754651	AT1G65484	AT1G65484.1	tair|unknown protein [AT1G65484.1]	1757.09	296.106	0	1	1.817427e+002	2.041691e+001	1	0	66	2.034697e+002	178	9.933505e+001	1.035967e+002	32	1.853125e+001	18	6.095923e+000	6.857025e+000	0	0	0	0	0	0	0	151.433	17.0119	1	1.22847e-091	1	1	52.0366	6.09592	1	0	52.0366	37.847	37.847	196.724	0.833228	18.5313	6.09592	0	158.421	0	0
DATA	650	8	55	tair|AT4G35263.1|ref|NM_001125648	at|chr4:16776719-16776660	0		83	AGGAGTTGATTCACGTGACTATGCTTCGAATCTCTTAACATTGCCAATCTCCGTGTTTCT	493	0	A_84_P765437	AT4G35263	AT4G35263.1	tair|unknown protein [AT4G35263.1]	1782.96	295.404	0	1	8.989348e+001	1.297162e+001	2	0	62	1.264194e+002	107.5	5.743636e+001	5.819205e+001	37	1.772973e+001	17	4.896987e+000	5.189100e+000	0	0	0	0	0	0	0	74.5116	10.752	1	2.83072e-053	1	1	51.9077	4.89699	1	0	51.9077	42.5954	42.5954	119.674	0.828888	17.7297	4.89699	0	81.5451	0	0
DATA	651	8	56	ug|BT025671	at|chr3:8956469-8956410	0		929	ATGCAAAGATAATAGAGATTGAAGCAATTTGGGATCTTCTGACGCCGGTGAGTAAGAGCT	495	0	A_84_P796278	BT025671	BT025671	ug|Arabidopsis thaliana [BT025671]	1808.11	296.015	9.4409	1	9.440898e+000	9.400315e+000	1	1	65	5.313846e+001	53	1.286210e+001	1.260210e+001	32	1.590625e+001	17	5.005541e+000	4.447800e+000	0	0	0	0	0	0	0	1.37776	7.75275	0	0.644714	1	0	51.7607	5.00554	1	0	51.7607	46.8651	46.8651	46.3928	0.824733	15.9063	5.00554	0	8.42592	1	0
DATA	652	8	57	tair|AT5G67370.1|ref|NM_126137|ug|AF360127|ta|TA44078_3702	at|chr5:26894956-26894897	0		997	AGACCGGTACTACCGTGCATTAGCAGGTGGTCAATACTGCAAATGGGAAGATCTTGTTAA	497	0	A_84_P50780	AT5G67370	AT5G67370.1	tair|similar to unknown protein [Arabidopsis thaliana] (TAIR:AT5G11840.1); similar to hypothetical protein [Vitis vinifera] (GB:CAN75014.1); contains InterPro domain Protein of unknown function DUF1230 (InterPro:IPR009631) [AT5G67370.1]	1833.64	295.402	0	1	2.091892e+004	2.091914e+003	0	0	64	1.721161e+004	16768.5	2.493436e+003	2.291914e+003	27	1.548148e+001	14	4.956506e+000	5.189100e+000	0	0	0	0	0	0	0	17160	1716.02	1	0	1	1	51.6081	4.95651	1	0	51.6081	52.3208	52.3208	17204.9	0.82031	15.4815	4.95651	0	17167.1	0	0
DATA	653	8	58	tair|AT1G79910.1|tair|AT1G79910.2|ref|NM_106640|ref|NM_001036227	at|chr1:30060921-30061056	0		557	GAAACACACTTGATCAGTTTGTGAACCCTGAGTTTGTAGAGAGATTCAAAGCAGAGCCGC	499	0	A_84_P827514	AT1G79910	AT1G79910.1	tair|similar to unknown protein [Arabidopsis thaliana] (TAIR:AT1G52315.1); similar to unnamed protein product [Vitis vinifera] (GB:CAO45916.1); contains InterPro domain Protein of unknown function DUF292, eukaryotic (InterPro:IPR005061) [AT1G79910.1]	1859.28	295.448	0	1	5.867735e+001	1.116662e+001	0	0	65	9.932308e+001	98	2.128167e+001	1.927380e+001	33	1.572727e+001	15	4.295875e+000	4.447800e+000	0	0	0	0	0	0	0	47.8743	9.11074	1	1.80377e-033	1	1	51.4488	4.29588	1	0	51.4488	46.5243	46.5243	92.5774	0.815891	15.7273	4.29588	0	54.9866	0	0
DATA	654	8	59	tair|AT5G40480.1|ref|NM_123412|tc|NP230503	at|chr5:16240967-16241026	0		5642	ATCAGTGATCATCTTGATGAAAGTGATAGATCGACAAGTGCCCACAGGAGCTACTGGAAC	501	0	A_84_P766274	EMB3012	AT5G40480.1	tair|EMB3012 (EMBRYO DEFECTIVE 3012) [AT5G40480.1]	1884.29	295.246	0	1	5.492597e+003	5.493427e+002	1	0	63	4.508619e+003	4395	7.705666e+002	7.535314e+002	29	2.093103e+001	21	7.070719e+000	6.671700e+000	0	0	0	0	0	0	0	4457.36	445.804	1	3.08322e-294	1	1	51.2554	7.07072	1	0	51.2554	45.1352	45.1352	4501.87	0.811522	20.931	7.07072	0	4464.48	0	0
DATA	655	8	60	tc|TC305074	at|chr1:6809488-6809547	0		2908	AAGTGGTGTGGGAGTAAAACGGAAAGGAATCTCCGGTGACAAACTTGGTAACTGAAAAAC	503	0	A_84_P850443	TC305074	TC305074	tc|Q9FXG6_ARATH (Q9FXG6) F6F9.27 protein (RING finger family protein), complete [TC305074]	1909.79	295.77	0	1	1.706834e+001	9.754302e+000	1	0	63	6.484127e+001	63	1.674785e+001	1.667925e+001	34	2.085294e+001	17.5	7.624253e+000	7.783650e+000	0	0	0	0	0	0	0	13.7764	7.873	1	8.63234e-006	1	0	51.0649	7.62425	1	0	51.0649	45.1352	45.1352	58.0956	0.807131	20.8529	7.62425	0	20.898	1	0
DATA	656	8	61	tair|AT3G43550.1|ref|NM_114223|tc|NP205395|ta|DQ446726	at|chr3:15459623-15459682	0		0	ATGAAGCTTCAAATTATATGGCTCGCTTTGGTTTTAATCGCCGTTGAGACTTATGCAGTT	505	0	A_84_P596406	AT3G43550	AT3G43550.1	tair|carboxylesterase/ lipase [AT3G43550.1]	1935	295.545	9.69988	0	9.699884e+000	9.656841e+000	1	0	61	5.137705e+001	51	1.333937e+001	1.334340e+001	33	1.906061e+001	19	5.195788e+000	5.930400e+000	0	0	0	0	0	0	0	0.472128	7.75167	0	0.874403	1	0	50.9049	5.19579	1	0	50.9049	65	65	44.6314	0.802713	19.0606	5.19579	0	7.64697	1	0
DATA	657	8	62	tair|AT3G29300.1|ref|NM_113855|tc|NP301222	at|chr3:11248752-11248811	0		504	ATCGAAGTTTCAACGCCAACATTAACTCCAATGAAGGATCTACCTGAAAAGGCATGCTCT	507	0	A_84_P546611	AT3G29300	AT3G29300.1	tair|unknown protein [AT3G29300.1]	1960.16	295.563	0	1	6.096627e+001	1.146479e+001	4	0	59	9.940678e+001	99	2.527921e+001	2.372160e+001	33	1.690909e+001	18	7.112329e+000	8.895600e+000	0	0	0	0	0	0	0	48.6725	9.15294	1	3.99394e-034	1	1	50.7342	7.11233	1	0	50.7342	44.4243	44.4243	92.6611	0.798352	16.9091	7.11233	0	55.8945	0	0
DATA	658	8	63	ug|BP625456	at|chr4:10017120-10017274	0		349	TCATCTCCATGATCAAACTGCTCTCCAATAAATGCAAGCAAAGTGTAGAGCCAGCTCTTA	509	0	A_84_P795100	EIF4E	BP625456	ug|BP625456 RAFL17 Arabidopsis thaliana cDNA clone RAFL17-43-O03 3', mRNA sequence [BP625456]	1985.35	295.778	0	1	2.063168e+002	2.282464e+001	3	0	62	2.143710e+002	206.5	4.916391e+001	4.799917e+001	27	1.814815e+001	19	3.504982e+000	2.594550e+000	0	0	0	0	0	0	0	163.825	18.1238	1	3.67406e-096	1	1	50.5462	3.50498	1	0	50.5462	47.5395	47.5395	207.625	0.794045	18.1481	3.50498	0	171.083	0	0
DATA	659	8	64	tair|AT3G42770.1|ref|NM_114145|tc|NP208455	unmapped	0		1378	CACTTGAGGACTTTGCAATACATATCAAGTCATTCAGGAGGAAAGCAAGAAGTGAAAACG	511	0	A_84_P593269	AT3G42770	AT3G42770.1	tair|F-box family protein [AT3G42770.1]	2010.91	296.343	9.85888	1	9.858878e+000	9.814948e+000	0	0	64	5.017188e+001	51	1.311071e+001	1.278742e+001	38	1.786842e+001	18.5	5.126355e+000	5.003775e+000	0	0	0	0	0	0	0	-0.177304	7.75153	0	0.952663	1	0	50.3492	5.12636	1	0	50.3492	45.835	45.835	43.4262	0.789768	17.8684	5.12636	0	7.11455	1	0
DATA	660	8	65	tair|AT2G38120.1|ref|NM_129368|ta|TA31026_3702|ta|AA586160	at|chr2:15983943-15984002	0		1819	GTGTTCGTATACGTGAAGGGAGTAAAAGTCACGAAAATAGTGTACTTTTTACACACCCCT	513	0	A_84_P107652	AUX1	AT2G38120.1	tair|AUX1 (AUXIN RESISTANT 1); amino acid transmembrane transporter/ transporter [AT2G38120.1]	2036.75	295.639	0	1	1.473131e+004	1.473164e+003	0	0	64	1.162017e+004	11292.5	2.052540e+003	2.144210e+003	34	1.688235e+001	17	4.168894e+000	5.003775e+000	0	0	0	0	0	0	0	11570	1157.03	1	0	1	1	50.1593	4.16889	1	0	50.1593	51.0895	51.0895	11613.4	0.785403	16.8824	4.16889	0	11577.4	0	0
DATA	661	8	66	tair|AT2G47730.1|ref|NM_180148|ug|BX842448|ug|DQ069797	at|chr2:19565982-19566041	0		450	TAACGTATGGCTTCAAGTTGAAGGTCAACAGTTTGACCCTAACGCCTCTAAGCTTGCCTT	515	0	A_84_P18196	ATGSTF8	AT2G47730.1	tair|ATGSTF8 (GLUTATHIONE S-TRANSFERASE 8); glutathione transferase [AT2G47730.1]	2062.31	295.483	0	1	2.561068e+004	2.561087e+003	0	1	64	2.005803e+004	19575	2.544601e+003	2.422939e+003	27	1.800000e+001	18	4.898979e+000	4.818450e+000	0	0	0	0	0	0	0	20008.1	2000.82	1	0	1	1	49.9552	4.89898	1	0	49.9552	52.3208	52.3208	20051.3	0.78124	18	4.89898	0	20015.5	0	0
DATA	662	8	67	tair|AT5G56330.1|ref|NM_125016|tc|NP237653|ta|DR372762	at|chr5:22833050-22833332	0		937	ACGATGCTTCAGATTCAAATGCCAGGCCGCTTCAAGCAGTCAATAAGCGCAAGGTATATT	517	0	A_84_P15017	AT5G56330	AT5G56330.1	tair|carbonic anhydrase family protein [AT5G56330.1]	2087.3	296.179	0	1	1.372567e+001	1.006554e+001	3	0	62	6.041935e+001	61	1.511546e+001	1.649393e+001	31	1.838710e+001	19	5.942376e+000	5.559750e+000	0	0	0	0	0	0	0	10.6699	7.82462	1	0.000475744	1	0	49.7495	5.94238	1	0	49.7495	45.835	45.835	53.6737	0.777367	18.3871	5.94238	0	18.125	1	0
DATA	663	8	68	tair|AT3G61560.1|tair|AT3G61560.2|ref|NM_001035836|ref|NM_116021	at|chr3:22790083-22790142	0		787	GGTGTTTGATGAGAAGGTTCTTTCTAAGCTTCCTGTTGCTTCCCTTAAGGCAAAGTTGGG	519	0	A_84_P541342	AT3G61560	AT3G61560.1	tair|reticulon family protein (RTNLB6) [AT3G61560.1]	2113	296	0	1	3.455678e+003	3.457130e+002	0	0	69	2.722304e+003	2577	5.370923e+002	6.078660e+002	35	1.902857e+001	19	5.159148e+000	4.818450e+000	0	0	0	0	0	0	0	2672.77	267.39	1	2.28997e-263	1	1	49.5323	5.15915	1	0	49.5323	46.8651	46.8651	2715.56	0.773444	19.0286	5.15915	0	2680.28	0	0
DATA	664	8	69	tair|AT5G53350.1|ref|NM_124714|ta|TA26710_3702|ta|TA26720_3702	at|chr5:21664670-21664729	0		1842	GGATCGGATGGAGAAACTGAAGTGGAGGCAGAGATTCCATCTGTTGTAGCAAGTATGTAA	521	0	A_84_P20682	CLPX	AT5G53350.1	tair|CLPX (Clp protease regulatory subunit X); ATPase [AT5G53350.1]	2138	296	0	1	3.358721e+004	3.358736e+003	0	0	69	2.590487e+004	25015	4.443663e+003	4.825863e+003	35	1.871429e+001	18	4.508629e+000	4.447800e+000	0	0	0	0	0	0	0	25855.6	2585.57	1	0	1	1	49.3158	4.50863	1	0	49.3158	46.8651	46.8651	25898.1	0.769804	18.7143	4.50863	0	25863.1	0	0
DATA	665	8	70	tair|AT4G36925.1|ref|NM_148405	at|chr4:17404309-17404368	0		332	AGGAAGAATTCTGCTTGTTTTAAGCTTCTTTCACCTTCGGTTTATCCCCATGTTTTTTGC	523	0	A_84_P583222	AT4G36925	AT4G36925.1	tair|similar to unknown protein [Arabidopsis thaliana] (TAIR:AT2G24945.1) [AT4G36925.1]	2163.57	295.81	0	1	6.832277e+002	6.906763e+001	0	1	64	5.726250e+002	570.5	8.997610e+001	9.377445e+001	28	2.103571e+001	20	5.915968e+000	7.042350e+000	0	0	0	0	0	0	0	523.523	52.923	1	4.42449e-165	1	1	49.1021	5.91597	1	0	49.1021	49.5074	49.5074	565.879	0.76625	21.0357	5.91597	0	531.169	0	0
DATA	666	8	71	tair|AT4G32920.1|ref|NM_119446|ta|TA48239_3702|tc|TC289700	at|chr4:15887688-15887629	0		4766	ACCACCCTATATGCAAGGTTGTGGTACTGAATTATAATGTTGTAGAGAATAATAGCCTAT	525	0	A_84_P198054	AT4G32920	AT4G32920.1	tair|glycine-rich protein [AT4G32920.1]	2188.66	295.926	0	1	3.782038e+002	3.916114e+001	0	0	65	3.374615e+002	332	5.872209e+001	5.337360e+001	28	2.092857e+001	21.5	7.112475e+000	5.745075e+000	0	0	0	0	0	0	0	288.566	29.8796	1	1.9825e-129	1	1	48.8954	7.11248	1	0	48.8954	45.835	45.835	330.716	0.762991	20.9286	7.11248	0	296.295	0	0
DATA	667	8	72	tair|AT1G61010.1|tair|AT1G61010.3|tair|AT1G61010.2|ref|NM_104782	at|chr1:22478716-22478657	0		2055	AGGTAGAGAGTGAGCATTCAGGTCTTAAGGAAAGAGTGAGAGTAGCTTTTGAGCGGATTC	527	0	A_84_P23760	CPSF73-I	AT1G61010.1	tair|CPSF73-I; protein binding [AT1G61010.1]	2214	295.797	0	1	1.000660e+004	1.000712e+003	0	0	65	7.652785e+003	7478	1.433079e+003	1.694612e+003	42	1.778571e+001	17	5.461777e+000	5.189100e+000	0	0	0	0	0	0	0	7604.09	760.449	1	0	1	1	48.6927	5.46178	1	0	48.6927	46.8651	46.8651	7646.04	0.759907	17.7857	5.46178	0	7611.92	0	0
DATA	668	8	73	ug|EF183044	at|chr4:5439171-5439230	0		1232	TCATGTGATTCTTTTTTCATTGAGGCTGAGTCGAGTAGAGCTGGAGAAGAGAGAGAAGGA	529	0	A_84_P798077	EF183044	EF183044	ug|Arabidopsis thaliana clone asmbl_11795 unknown mRNA sequence [EF183044]	2240.19	296.322	10.2851	1	1.028515e+001	1.027625e+001	0	0	65	5.509231e+001	54	1.559920e+001	1.704990e+001	39	1.556410e+001	16	4.638482e+000	5.189100e+000	0	0	0	0	0	0	0	6.58973	7.77949	0	0.0287187	1	0	48.5026	4.63848	1	0	48.5026	43.3362	43.3362	48.3466	0.757035	15.5641	4.63848	0	14.5428	1	0
DATA	669	8	74	tair|AT5G06610.1|ref|NM_120744|ug|AF370524|ta|TA43280_3702	at|chr5:2033578-2033637	0		1119	ACCACCAAGATGCTCAAAAACATTTACCAAACTACAATACATGATCGAGGCAAAACTGTA	531	0	A_84_P150678	AT5G06610	AT5G06610.1	tair|similar to unknown protein [Arabidopsis thaliana] (TAIR:AT1G27690.1); similar to unnamed protein product [Vitis vinifera] (GB:CAO23452.1); contains InterPro domain Protein of unknown function DUF620 (InterPro:IPR006873) [AT5G06610.1]	2265.09	296.104	0	1	7.876712e+002	7.943426e+001	0	0	67	6.426269e+002	617	1.296323e+002	1.297275e+002	29	2.017241e+001	20	4.652718e+000	4.447800e+000	0	0	0	0	0	0	0	594.314	59.9348	1	1.0467e-172	1	1	48.3126	4.65272	1	0	48.3126	46.8651	46.8651	635.881	0.754521	20.1724	4.65272	0	602.393	0	0
DATA	670	8	75	tair|AT3G06660.1|ref|NM_111546|ta|TA44949_3702|tc|TC286742	at|chr3:2104812-2104871	0		1654	GCTTAACTCTTGTCCAATTGACCTTTACATTTCAGTTTACTTGATATCCATATCCAACAG	533	0	A_84_P263540	AT3G06660	AT3G06660.1	tair|PAPA-1-like family protein / zinc finger (HIT type) family protein [AT3G06660.1]	2290.5	296	0	1	8.563806e+003	8.564426e+002	1	0	61	6.490361e+003	6272	1.144331e+003	1.203871e+003	37	2.010811e+001	22	6.649076e+000	4.447800e+000	0	0	0	0	0	0	0	6442.23	644.27	1	1.80215e-316	1	1	48.1305	6.64908	1	0	48.1305	48.5334	48.5334	6483.61	0.752263	20.1081	6.64908	0	6450.46	0	0
DATA	671	8	76	tair|AT1G27210.1|ref|NM_102483|ta|TA37679_3702|tc|NP221412	at|chr1:9455822-9455763	0		1909	AAGAGATCACGAAGAGACCAGTTCCAAGACTGTATGCATACAACACTACAGAAACCAACC	535	0	A_84_P18645	AT1G27210	AT1G27210.1	tair|binding [AT1G27210.1]	2316.12	296.037	0	1	2.242697e+004	2.242721e+003	0	0	66	1.687548e+004	16311.5	2.635134e+003	2.616604e+003	29	2.020690e+001	20	4.483138e+000	2.965200e+000	0	0	0	0	0	0	0	16827.5	1682.77	1	0	1	1	47.9512	4.48314	1	0	47.9512	49.8279	49.8279	16868.7	0.750326	20.2069	4.48314	0	16835.9	0	0
DATA	672	8	77	tair|AT3G07670.1|ref|NM_111646|ta|TA37978_3702|ta|BP608442	at|chr3:2454413-2454572	0		1447	AGGATACTGTACCGTGCTCAATACATTCTGAGGAGGAGACTGAGAGATATCAGAAGTGGT	537	0	A_84_P12654	AT3G07670	AT3G07670.1	tair|SET domain-containing protein [AT3G07670.1]	2341.22	296	0	1	6.422395e+003	6.423229e+002	0	0	65	4.856677e+003	4567	8.193019e+002	7.205436e+002	27	2.607407e+001	21	1.563016e+001	1.223145e+001	0	0	0	0	0	1	0	4808.9	480.953	1	8.06756e-299	1	1	47.7755	15.6302	1	0	47.7755	46.1809	46.1809	4849.93	0.748771	26.0741	15.6302	0	4817.45	0	0
DATA	673	8	78	ug|EG457990|tc|TC312328	at|chrM:181777-181836	0		597	ATAATGAAATCCATATAACTCTACTCCGGGTTGTGAGAACATCGTGCCTGTTGCGATTGT	539	0	A_84_P789973	EG457990	EG457990	ug|AYAWH62TF pooled cDNA populations Arabidopsis thaliana cDNA, mRNA sequence [EG457990]	2366.58	296.427	0	1	1.009160e+004	1.009213e+003	0	1	63	7.592143e+003	7160	1.534649e+003	1.756881e+003	26	2.003846e+001	18.5	8.548594e+000	1.000755e+001	0	0	0	0	0	0	0	7544.52	754.492	1	0	1	1	47.6233	8.54859	1	0	47.6233	57.5363	57.5363	7585.4	0.747604	20.0385	8.54859	0	7553.26	0	0
DATA	674	8	79		 	66	Structural	0		1	1	DarkCorner	DarkCorner	DarkCorner		2392.56	295.889	0	1	3.077636e+001	1.082672e+001	1	0	62	7.043548e+001	69	1.678174e+001	1.704990e+001	31	2.000000e+001	18	6.966587e+000	8.154300e+000	0	0	0	0	1	0	0	22.9829	8.08507	1	2.19222e-012	1	0	47.4526	6.96659	1	0	47.4526	44.0646	44.0646	63.6898	0.74677	20	6.96659	0	31.9286	0	0
DATA	675	8	80		 	66	Structural	0		1	1	DarkCorner	DarkCorner	DarkCorner		2417.71	295.946	0	1	2.745366e+001	1.074153e+001	3	0	62	6.779032e+001	67.5	1.689518e+001	1.538197e+001	33	1.760606e+001	18	7.114859e+000	7.413000e+000	0	0	0	0	1	0	0	20.4923	8.01783	1	1.93896e-010	1	0	47.298	7.11486	1	0	47.298	42.2201	42.2201	61.0446	0.746432	17.6061	7.11486	0	29.6476	0	0
DATA	676	8	81		 	66	Structural	0		1	1	DarkCorner	DarkCorner	DarkCorner		2443.15	295.902	0	1	1.976390e+001	1.056954e+001	0	0	66	6.192424e+001	60.5	1.995249e+001	2.020042e+001	36	1.811111e+001	16.5	7.401844e+000	8.154300e+000	0	0	0	0	1	0	0	14.7548	7.8907	1	2.1245e-006	1	0	47.1695	7.40184	1	0	47.1695	44.7812	44.7812	55.1785	0.746551	18.1111	7.40184	0	24.1592	0	0
DATA	677	8	82		 	66	Structural	0		1	1	DarkCorner	DarkCorner	DarkCorner		2468.96	296.309	0	1	1.232217e+001	1.044693e+001	1	0	64	5.621875e+001	56.5	1.369679e+001	1.445535e+001	36	1.566667e+001	14.5	6.205988e+000	6.671700e+000	0	0	0	0	1	0	0	9.20722	7.80602	1	0.00243145	1	0	47.0115	6.20599	1	0	47.0115	45.835	45.835	49.4731	0.747207	15.6667	6.20599	0	18.8397	0	0
DATA	678	8	83		 	66	Structural	0		1	1	DarkCorner	DarkCorner	DarkCorner		2494	295.917	10.4048	1	1.040477e+001	1.040272e+001	3	0	66	5.409091e+001	51.5	1.533596e+001	1.334340e+001	34	1.517647e+001	15	4.751208e+000	3.706500e+000	0	0	0	0	0	0	0	7.17826	7.78469	0	0.0173646	1	0	46.9127	4.75121	1	0	46.9127	44.0646	44.0646	47.3452	0.748332	15.1765	4.75121	0	17.1043	0	0
DATA	679	8	84		 	66	Structural	0		1	1	DarkCorner	DarkCorner	DarkCorner		2519.19	295.984	0	1	1.721623e+001	1.047716e+001	0	0	66	5.974242e+001	55	2.064373e+001	2.149770e+001	32	1.734375e+001	16	5.521859e+000	4.077150e+000	0	0	0	0	1	0	0	12.913	7.85835	1	2.82119e-005	1	0	46.8295	5.52186	1	0	46.8295	45.4864	45.4864	52.9967	0.750045	17.3438	5.52186	0	23.1529	0	0
DATA	680	8	85		 	66	Structural	0		1	1	DarkCorner	DarkCorner	DarkCorner		2545.07	296.075	10.3481	1	1.034810e+001	1.030199e+001	2	0	65	4.130769e+001	42	1.097999e+001	9.636900e+000	394	1.657360e+001	17	6.010247e+000	6.671700e+000	0	0	0	0	0	0	0	-5.40741	7.75153	0	0.0718744	1	0	46.7151	6.01025	1	0	46.7151	46.8651	46.8651	34.562	0.75243	16.5736	6.01025	0	5.13439	0	0
DATA	681	9	1		 	66	Structural	0		1	1	DarkCorner	DarkCorner	DarkCorner		398.418	301.573	9.56848	1	9.568485e+000	9.525849e+000	0	0	64	4.684375e+001	45.5	1.211744e+001	1.204613e+001	382	1.626178e+001	15	5.203427e+000	4.447800e+000	0	0	0	0	0	0	0	-0.267028	7.75153	0	0.928761	1	0	47.1108	5.20343	1	0	47.1108	57.5363	57.5363	40.0981	0.813736	16.2618	5.20343	0	5.03198	0	0
DATA	682	9	2		 	66	Structural	0		1	1	DarkCorner	DarkCorner	DarkCorner		423.582	301.573	9.55656	1	9.556564e+000	9.513982e+000	3	0	61	4.429508e+001	43	1.083258e+001	1.037820e+001	40	1.677500e+001	16	5.748969e+000	6.671700e+000	0	0	0	0	0	0	0	-3.20339	7.75153	0	0.284471	1	0	47.4985	5.74897	1	0	47.4985	57.5363	57.5363	37.5494	0.814751	16.775	5.74897	0	2.20814	0	0
DATA	683	9	3		 	66	Structural	0		1	1	DarkCorner	DarkCorner	DarkCorner		449.61	301.351	9.54086	1	9.540858e+000	9.498346e+000	1	0	63	4.125397e+001	39	9.172132e+000	1.000755e+001	34	1.852941e+001	19	6.796770e+000	7.227675e+000	0	0	0	0	0	0	0	-6.65806	7.75153	0	0.027132	1	0	47.912	6.79677	1	0	47.912	49.8279	49.8279	34.5083	0.816092	18.5294	6.79677	0	-1.10659	0	0
DATA	684	9	4		 	66	Structural	0		1	1	DarkCorner	DarkCorner	DarkCorner		474.639	301.597	9.52244	1	9.522436e+000	9.480006e+000	3	0	61	4.406557e+001	45	1.063621e+001	8.895600e+000	30	1.443333e+001	14.5	4.924837e+000	5.559750e+000	0	0	0	0	0	1	0	-4.27275	7.75153	0	0.154059	1	0	48.3383	4.92484	1	0	48.3383	48.2044	48.2044	37.3199	0.817671	14.4333	4.92484	0	1.44486	0	0
DATA	685	9	5		 	66	Structural	0		1	1	DarkCorner	DarkCorner	DarkCorner		500.493	301.653	9.50077	1	9.500771e+000	9.458437e+000	3	0	62	3.964516e+001	39.5	9.088088e+000	9.266250e+000	30	1.636667e+001	16.5	5.162753e+000	4.447800e+000	0	0	0	0	0	0	0	-9.11427	7.75153	0	0.0026811	1	0	48.7594	5.16275	1	0	48.7594	49.1849	49.1849	32.8995	0.819536	16.3667	5.16275	0	-3.23366	0	0
DATA	686	9	6		 	66	Structural	0		1	1	DarkCorner	DarkCorner	DarkCorner		526.013	301.615	9.47704	1	9.477038e+000	9.434810e+000	0	0	65	4.672308e+001	47	1.090228e+001	1.111950e+001	34	1.811765e+001	19	4.708244e+000	5.003775e+000	0	0	0	0	0	0	0	-2.43495	7.75153	0	0.415482	1	0	49.158	4.70824	1	0	49.158	49.1849	49.1849	39.9774	0.821588	18.1176	4.70824	0	3.59891	0	0
DATA	687	9	7		 	66	Structural	0		1	1	DarkCorner	DarkCorner	DarkCorner		551.409	301.288	9.45158	1	9.451575e+000	9.409460e+000	1	0	64	4.481250e+001	43	1.206842e+001	1.000755e+001	33	1.709091e+001	16	5.305443e+000	5.189100e+000	0	0	0	0	0	0	0	-4.69729	7.75153	0	0.117402	1	0	49.5098	5.30544	1	0	49.5098	45.835	45.835	38.0668	0.823802	17.0909	5.30544	0	1.45571	0	0
DATA	688	9	8	ug|EG457338	at|chr1:12005303-12005362	0		527	CACCGTTCTCCTCCGGTTTAGTAATGGGATCTTGGGGAGCACTTTCTTCAATTATTACTC	541	0	A_84_P797556	EG457338	EG457338	ug|AYAVW60TF pooled cDNA populations Arabidopsis thaliana cDNA, mRNA sequence [EG457338]	576.373	301.36	0	1	4.233950e+003	4.234990e+002	0	0	64	3.547828e+003	3402	6.224437e+002	6.449310e+002	27	1.866667e+001	19	5.151549e+000	4.818450e+000	0	0	0	0	0	0	0	3497.93	349.879	1	1.31829e-279	1	1	49.9017	5.15155	1	0	49.9017	48.8603	48.8603	3541.08	0.826161	18.6667	5.15155	0	3504.25	0	0
DATA	689	9	9	tair|AT3G44470.2|ug|EG431983|ta|DQ446731	at|chr3:16095806-16095747	0		542	CTCGTGCTCGTCCAAGGCGGAAGTTTACTTTATCCAACAACTTCTTTTTTGATAGTACGC	543	0	A_84_P761961	AT3G44470	AT3G44470.2	tair|transposable element gene [AT3G44470.2]	601.5	301.648	0	1	2.645813e+001	9.720959e+000	1	1	64	7.218750e+001	70	1.826948e+001	1.853250e+001	38	2.173684e+001	21	7.194909e+000	7.783650e+000	0	0	0	0	0	0	0	21.9256	8.05565	1	1.50826e-011	1	0	50.2619	7.19491	1	0	50.2619	57.5363	57.5363	65.4418	0.828689	21.7368	7.19491	0	28.3846	0	0
DATA	690	9	10		 	1028	E1A	0		44	1	(+)E1A_r60_3	E1A_r60_3	E1A_r60_3		626.807	301.57	9.36601	0	9.366014e+000	9.324281e+000	1	0	64	4.907813e+001	48	1.217505e+001	1.149015e+001	29	2.031034e+001	18	5.638537e+000	5.930400e+000	0	0	0	0	0	0	0	-1.52446	7.75153	0	0.60993	1	0	50.6026	5.63854	1	0	50.6026	65	65	42.3324	0.831327	20.3103	5.63854	0	5.06494	1	0
DATA	691	9	11	tair|AT3G59290.1|ref|NM_115791|ta|TA45515_3702|tc|TC280614	at|chr3:21928213-21928272	0		3081	TTTCCATGGGAATGAACCAGAACTATCCCATGGGAATGAACCAAAACTATCCAATGGGAA	545	0	A_84_P23203	AT3G59290	AT3G59290.1	tair|(EPSIN3); binding [AT3G59290.1]	652.5	302.281	0	1	4.872282e+002	4.960107e+001	0	1	65	4.573538e+002	461	8.334050e+001	9.562770e+001	30	1.816667e+001	18	4.983305e+000	4.262475e+000	0	0	0	0	0	0	0	406.425	41.3751	1	6.93547e-150	1	1	50.9286	4.98331	1	0	50.9286	45.1352	45.1352	450.608	0.834158	18.1667	4.98331	0	413.127	0	0
DATA	692	9	12	tair|AT3G43682.1|ref|NM_148826	unmapped	0		19	TTTCTGACATAGTGCCTAGTGAGAGTATCTGCAAGCCTTCCTCTGCTTCAGCTTCTTCAT	547	0	A_84_P760484	AT3G43682	AT3G43682.1	tair|unknown protein [AT3G43682.1]	678.043	301.507	0	1	3.997684e+001	1.008766e+001	3	1	58	8.470690e+001	80	1.842768e+001	1.556730e+001	34	2.005882e+001	18.5	8.330088e+000	7.598325e+000	0	0	0	0	0	0	0	33.4583	8.4428	1	3.29617e-021	1	0	51.2486	8.33009	1	0	51.2486	47.8731	47.8731	77.9612	0.836943	20.0588	8.33009	0	40.2919	0	0
DATA	693	9	13	tair|AT4G12570.1|ref|NM_117327|ta|TA47548_3702|tc|TC281001	at|chr4:7448680-7448739	0		2708	CTAATGATCGTCTTCCATTGTCTCATACTTGCTTTTACCGTCTCTGTATACCGAGATACC	549	0	A_84_P23263	UPL5	AT4G12570.1	tair|UPL5 (UBIQUITIN PROTEIN LIGASE 5); ubiquitin-protein ligase [AT4G12570.1]	703.088	301.614	0	1	5.964361e+003	5.965075e+002	0	0	64	5.060313e+003	4953	1.198498e+003	1.219809e+003	30	2.186667e+001	22	5.882372e+000	5.930400e+000	0	0	0	0	0	0	0	5008.79	500.939	1	2.8081e-301	1	1	51.5251	5.88237	1	0	51.5251	57.259	57.259	5053.57	0.839786	21.8667	5.88237	0	5015.71	0	0
DATA	694	9	14	tair|AT1G17520.1|ref|NM_101614|ta|TA46554_3702|tc|NP221657	at|chr1:6026080-6025550	0		622	CTTCATTGAGCAACGACAAGAAGTGCCACCAAATTTCAGGAGGATGCTTAGTTCAAGATT	551	0	A_84_P829634	AT1G17520	AT1G17520.1	tair|DNA-binding protein, putative [AT1G17520.1]	728.569	301.611	0	1	1.317437e+003	1.320644e+002	0	0	64	1.161953e+003	1063.5	2.869005e+002	2.755783e+002	36	2.072222e+001	21.5	8.719800e+000	9.822225e+000	0	0	0	0	0	0	0	1110.21	111.291	1	2.3527e-210	1	1	51.7465	8.7198	1	0	51.7465	48.2044	48.2044	1155.21	0.842702	20.7222	8.7198	0	1117.17	0	0
DATA	695	9	15	tair|AT1G36745.1|ref|NM_148514	at|chr1:13912699-13912758	0		201	CTGATGTATTTGAGGGTTAAGCATTTTGGGAGATTTATAGCGGTCAGGTGGCTCGCTGAA	553	0	A_84_P524103	AT1G36745	AT1G36745.1	tair|unknown protein [AT1G36745.1]	754.053	301.947	9.20732	1	9.207321e+000	9.201616e+000	3	0	66	5.883333e+001	57.5	1.493224e+001	1.371405e+001	38	1.913158e+001	19	5.142147e+000	5.559750e+000	0	0	0	0	0	0	0	6.81158	7.7814	0	0.0238433	1	0	52.0218	5.14215	1	0	52.0218	46.8651	46.8651	52.0876	0.845656	19.1316	5.14215	0	13.8779	1	0
DATA	696	9	16	tair|AT2G26630.1|tc|NP456849	unmapped	0		0	ATGGTTGCGGCAGACGCAGCTTGGTCATCGACAAATTTTTTCATCCACAAATTTGTTAAT	555	0	A_84_P209398	AT2G26630	AT2G26630.1	tair|transposable element gene [AT2G26630.1]	779.5	302	9.17564	1	9.175643e+000	9.134758e+000	3	0	59	5.040678e+001	48	1.432278e+001	1.742055e+001	24	1.675000e+001	15.5	4.435528e+000	3.706500e+000	0	0	0	0	0	0	0	-1.84988	7.75153	0	0.535956	1	0	52.2567	4.43553	1	0	52.2567	54.1152	54.1152	43.6611	0.848575	16.75	4.43553	0	5.28794	1	0
DATA	697	9	17	tair|AT2G35860.1|ref|NM_179922|ta|TA33813_3702|ta|TA33814_3702	at|chr2:15068833-15068892	0		1377	AAATTGATGGAGGTAGCTTGTAGAATGATGGGGTCACGGTTTATTCCGTGTCAGTGATTT	557	0	A_84_P94769	FLA16	AT2G35860.1	tair|FLA16 (FASCICLIN-LIKE ARABINOGALACTAN PROTEIN 16 PRECURSOR) [AT2G35860.1]	804.443	301.9	0	1	1.609305e+004	1.609331e+003	1	0	62	1.375408e+004	12827	3.304736e+003	3.180177e+003	25	1.660000e+001	16	4.787136e+000	4.447800e+000	0	0	0	0	0	0	0	13701.6	1370.18	1	0	1	1	52.4946	4.78714	1	0	52.4946	47.8731	47.8731	13747.3	0.851398	16.6	4.78714	0	13708.8	0	0
DATA	698	9	18	tair|AT5G57565.1|tair|AT5G57565.2|ref|NM_203223|ref|NM_001125982	at|chr5:23327770-23327829	0		198	ACGCTAAAACTCTCATACCCAATCGCAAAAGAGAATGAAGAAGAAGCTCCAGCGTCTAAA	559	0	A_84_P858164	AT5G57565	AT5G57565.1	tair|protein kinase family protein [AT5G57565.1]	830	302	0	1	9.710743e+002	9.753046e+001	1	0	68	8.822500e+002	842	1.937628e+002	2.012629e+002	34	2.002941e+001	19.5	6.244927e+000	6.671700e+000	0	0	0	0	0	0	0	829.55	83.3163	1	8.70693e-193	1	1	52.7003	6.24493	1	0	52.7003	46.8651	46.8651	875.504	0.85426	20.0294	6.24493	0	836.833	0	0
DATA	699	9	19	tair|AT2G19830.1|ref|NM_127541|ta|TA34591_3702|ta|CNS0A9L1	at|chr2:8565485-8565331	0		586	GGCTCCATTTGGGGCTAATGATTTTGATGAGGATGAATTGGAAGCAGAACTTGACGAACT	561	0	A_84_P15332	SNF7.2	AT2G19830.1	tair|SNF7.2 [AT2G19830.1]	855.443	301.9	0	1	1.353129e+004	1.353160e+003	0	0	63	1.164954e+004	10932	2.298446e+003	2.622349e+003	33	1.939394e+001	20	6.077311e+000	7.413000e+000	0	0	0	0	0	0	0	11596.7	1159.7	1	0	1	1	52.8415	6.07731	1	0	52.8415	47.8731	47.8731	11642.8	0.857028	19.3939	6.07731	0	11604	0	0
DATA	700	9	20	tair|AT5G06670.1|ref|NM_120750	at|chr5:2048310-2048251	0		2912	AGGAGCTGCTAATTCAGGTTTGTCTGATTCAGTATCAGAGACAAGAATCGAGCATTTTGG	563	0	A_84_P22451	AT5G06670	AT5G06670.1	tair|kinesin motor protein-related [AT5G06670.1]	880.776	301.925	0	1	3.645799e+003	3.646914e+002	0	0	66	3.187333e+003	3065	6.902703e+002	8.663944e+002	34	1.964706e+001	20	5.866610e+000	6.671700e+000	0	0	0	0	0	0	0	3134.34	313.53	1	5.55358e-273	1	1	52.9897	5.86661	1	0	52.9897	45.835	45.835	3180.59	0.859714	19.6471	5.86661	0	3141.65	0	0
DATA	701	9	21	tair|AT1G35700.1	at|chr1:13217909-13217968	0		81	ACAATGTATTCAAATGAAAAACAATGATTCAAGGTCCCAACGGTACTCCCTACGCCAGTG	565	0	A_84_P751321	AT1G35700	AT1G35700.1	tair|pseudogene, putative ubiquitin-conjugating enzyme, similar to ubiquitin-conjugating enzyme GB:CAB40394 GI:4583656 from (Guillardia theta); blastp match of 61% identity and 1.6e-34 P-value to GP [AT1G35700.1]	906.5	302	9.02912	1	9.029121e+000	9.001929e+000	1	0	61	5.732787e+001	57	1.378250e+001	1.556730e+001	31	2.067742e+001	20	7.091719e+000	7.413000e+000	0	0	0	0	0	0	0	4.17693	7.76277	0	0.163438	1	0	53.1509	7.09172	1	0	53.1509	54.1152	54.1152	50.5822	0.862346	20.6774	7.09172	0	11.52	1	0
DATA	702	9	22	tair|AT1G60900.1|ref|NM_104771|ta|TA39897_3702|tc|NP305724	at|chr1:22430830-22430957	0		1481	GCAAGAAGAAGTCTTACTTTATGCCCAACAACAGATTGCTTTGCAGAGGCTTATGTTCCA	567	0	A_84_P13357	AT1G60900	AT1G60900.1	tair|U2 snRNP auxiliary factor large subunit, putative [AT1G60900.1]	931.757	302	0	1	1.053068e+004	1.053106e+003	0	0	65	9.160400e+003	8699	1.787925e+003	1.913295e+003	34	2.244118e+001	21	8.535811e+000	8.524950e+000	0	0	0	0	0	0	0	9107.03	910.736	1	0	1	1	53.3677	8.53581	1	0	53.3677	46.8651	46.8651	9153.65	0.864809	22.4412	8.53581	0	9114.48	0	0
DATA	703	9	23	tair|AT5G45640.1|ref|NM_123932|tc|NP230897	at|chr5:18524795-18524736	0		2185	ATCGATATCGGTTTGGATGGTTTAGCTGGACCGATGGACATCATGTTGTGAGGAGTTCAA	569	0	A_84_P20654	AT5G45640	AT5G45640.1	tair|subtilase family protein [AT5G45640.1]	957.206	301.912	8.97905	1	8.979052e+000	8.940401e+000	2	0	64	5.492188e+001	54	1.127760e+001	1.130482e+001	36	1.919444e+001	19	4.214393e+000	3.891825e+000	0	0	0	0	0	0	0	1.35116	7.75271	0	0.651109	1	0	53.5707	4.21439	1	0	53.5707	46.5243	46.5243	48.1762	0.867154	19.1944	4.21439	0	8.89743	1	0
DATA	704	9	24	tair|AT4G33940.1|ref|NM_119554|ta|TA37920_3702|tc|TC300224	at|chr4:16267658-16267717	0		891	TGTGGATAAGTTTGGTAGTAGATCATAGAAACCTCGAGAGTCGTGTGCAGTTTTACAGAC	571	0	A_84_P286620	AT4G33940	AT4G33940.1	tair|zinc finger (C3HC4-type RING finger) family protein [AT4G33940.1]	982.437	302.028	0	1	8.555045e+003	8.555510e+002	0	1	62	7.491129e+003	7217.5	1.833150e+003	1.759661e+003	27	1.800000e+001	17	4.665751e+000	3.335850e+000	0	0	0	0	0	0	0	7437.38	743.778	1	0	1	1	53.7516	4.66575	1	0	53.7516	48.2044	48.2044	7484.38	0.869356	18	4.66575	0	7445.01	0	0
DATA	705	9	25	tc|NP281505	at|chr1:4317547-4317606	0		396	AATGCAGTTATCCATAAGCTGCTTCAGTGTGGGAAGTACTACGATGATGAAATAGCTTGG	573	0	A_84_P510716	NP281505	NP281505	tc|GB|AC025417.4|AAF88083.1 T12C24.20 [NP281505]	1008.03	302.345	8.93478	1	8.934783e+000	8.921179e+000	0	0	65	5.983077e+001	57	1.726500e+001	1.853250e+001	32	1.756250e+001	17	5.967317e+000	5.559750e+000	0	0	0	0	0	0	0	5.95481	7.77437	0	0.0477394	1	0	53.876	5.96732	1	0	53.876	42.9674	42.9674	53.0851	0.871451	17.5625	5.96732	0	13.6161	1	0
DATA	706	9	26	tc|TC292130	at|chr4:9224475-9225558	0		4485	TTCCTCGACTCAAAGCGGAAAAATAAGCTTGTGGAAGATGCATTGCTACGACGCAGGTTA	575	0	A_84_P568873	TC292130	TC292130	tc|NM_117726 amine oxidase/ oxidoreductase {Arabidopsis thaliana} (exp=-1; wgp=0; cg=0), complete [TC292130]	1033.29	301.919	0	1	6.737681e+001	1.114390e+001	0	0	66	1.128485e+002	114	2.874088e+001	3.094927e+001	27	1.651852e+001	16	4.543553e+000	4.077150e+000	0	0	0	0	0	0	0	58.8386	9.7317	1	3.83103e-042	1	1	54.0099	4.54355	1	0	54.0099	45.1352	45.1352	106.103	0.873276	16.5185	4.54355	0	66.5589	0	0
DATA	707	9	27	ta|BP654252|tc|TC313766	unmapped	0		152	TTTATCCAGCGTATGTACCGAGAAGGTCCTTTGAGACCTTCAACCATCTCAGTATCCTTT	577	0	A_84_P862135	BP654252	BP654252	tc|CB26_ARATH (Q9XF89) Chlorophyll a-b binding protein CP26, chloroplast precursor (Light-harvesting complex II protein 5) (LHCB5) (LHCIIc), partial (86%) [TC313766]	1058.58	302.427	0	1	7.428332e+001	1.156101e+001	0	0	64	1.190938e+002	116.5	2.891131e+001	3.094927e+001	35	1.742857e+001	17	5.077550e+000	4.818450e+000	0	0	0	0	0	0	0	64.9991	10.1161	1	1.07272e-046	1	1	54.0946	5.07755	1	0	54.0946	57.5363	57.5363	112.348	0.875017	17.4286	5.07755	0	72.7265	0	0
DATA	708	9	28	tair|AT3G07620.1|ref|NM_111641|tc|NP332201	at|chr3:2433393-2433334	0		1292	CGAGGGAGTGAAGAAAGTGAAGAGGCATATTTTGGTTAATGATCCTCCAAAGAGATACGA	579	0	A_84_P248505	AT3G07620	AT3G07620.1	tair|exostosin family protein [AT3G07620.1]	1084.09	302.386	0	1	2.673849e+001	9.238876e+000	3	1	60	7.761667e+001	75.5	1.908597e+001	1.501132e+001	32	2.050000e+001	19	7.352858e+000	8.339625e+000	0	0	0	0	0	0	0	23.4369	8.09809	1	9.4766e-013	1	0	54.1798	7.35286	1	0	54.1798	57.259	57.259	70.871	0.876523	20.5	7.35286	0	31.1858	0	0
DATA	709	9	29	tair|AT3G11220.1|ref|NM_111957|ug|AY062095|ta|TA40308_3702	at|chr3:3513795-3513736	0		1322	TTTTTCCCTCTCCATTGAGTTCTCTAAGTTCACTCACTAACCTGAGCAGTTACATTATTA	581	0	A_84_P70724	ELO1	AT3G11220.1	tair|ELO1 (ELONGATA 1) [AT3G11220.1]	1109.5	301.794	0	1	3.721165e+003	3.722213e+002	0	0	66	3.320545e+003	3090.5	8.098016e+002	8.487885e+002	35	1.974286e+001	19	6.678952e+000	7.042350e+000	0	0	0	0	0	0	0	3266.3	326.722	1	1.8006e-275	1	1	54.2434	6.67895	1	0	54.2434	46.5243	46.5243	3313.8	0.877763	19.7429	6.67895	0	3274.07	0	0
DATA	710	9	30	tair|AT3G11130.1|ref|NM_111950|ta|TA30684_3702|tc|TC297371	at|chr3:3482507-3482448	0		5432	GCTTACTAGAAGACTGTGACCGCGGAATTCTGTCGGAATGTTTCCTTGTTTTGTTTTGTT	583	0	A_84_P846600	AT3G11130	AT3G11130.1	tair|clathrin heavy chain, putative [AT3G11130.1]	1134.58	302.427	0	1	6.264453e+004	6.264459e+003	0	2	62	5.511289e+004	46987.5	1.003203e+004	9.011428e+003	40	2.157500e+001	21	8.142599e+000	9.636900e+000	0	0	0	0	0	0	0	55058.6	5505.87	1	0	1	1	54.2421	8.1426	1	0	54.2421	57.5363	57.5363	55106.1	0.878906	21.575	8.1426	0	55066.4	0	0
DATA	711	9	31	tair|AT3G08910.1|ref|NM_111725|ug|AK117285|ta|TA43484_3702	at|chr3:2710502-2710443	0		961	AAGGGAACTTGAGAATCAAGTTCACTGTTAAGTTCCCATCGAGGCTAACAACAGAGCAGA	585	0	A_84_P21148	AT3G08910	AT3G08910.1	tair|DNAJ heat shock protein, putative [AT3G08910.1]	1160.73	302.111	0	1	1.904169e+003	1.906206e+002	0	0	66	1.729470e+003	1720.5	2.982672e+002	2.652001e+002	33	1.975758e+001	19	8.415129e+000	8.154300e+000	0	0	0	0	0	0	0	1675.22	167.701	1	3.57656e-235	1	1	54.2476	8.41513	1	0	54.2476	45.1352	45.1352	1722.72	0.879766	19.7576	8.41513	0	1682.9	0	0
DATA	712	9	32	tair|AT3G09740.1|ref|NM_111809|ta|TA27008_3702|ta|AA605502	at|chr3:2991489-2991548	0		1114	TCTTATCTTCCTGCATCGACTTTTCTCCATGTTGTTCGTGTGCATAGATTCATCTGTCAA	587	0	A_84_P257420	SYP71	AT3G09740.1	tair|SYP71 (SYNTAXIN OF PLANTS 71) [AT3G09740.1]	1185.58	302.427	0	1	4.865198e+004	4.865206e+003	0	1	63	4.288863e+004	40247	9.308562e+003	9.820742e+003	31	1.938710e+001	17	9.304757e+000	8.895600e+000	0	0	0	0	0	0	0	42834.4	4283.45	1	0	1	1	54.196	9.30476	1	0	54.196	57.5363	57.5363	42881.9	0.880425	19.3871	9.30476	0	42842	0	0
DATA	713	9	33	tair|AT4G02005.1|ref|NR_022906|ug|BX827411|ta|CNS0A2GO	at|chr4:877114-877055	0		1687	TCCACAGTCTTGCTTTCTTTAGGAACATTCTTCAGAATCTCTAAGAGAGACCACAAGCGT	589	0	A_84_P765082	AT4G02005	AT4G02005.1	tair|other RNA [AT4G02005.1]	1211.09	302.104	0	1	6.437921e+002	6.497794e+001	0	1	66	6.211970e+002	615	1.216458e+002	9.581302e+001	30	1.733333e+001	17	7.835962e+000	9.080925e+000	0	0	0	0	0	0	0	567.052	57.2326	1	6.98571e-170	1	1	54.145	7.83596	1	0	54.145	46.8651	46.8651	614.451	0.8808	17.3333	7.83596	0	574.574	0	0
DATA	714	9	34	tair|AT2G41945.1|ref|NM_201934|ta|TA39494_3702|tc|TC301070	at|chr2:17517977-17517918	0		704	GGTCCTCTCTACTGATAATGCCATGGTATTTGATTCTTGAATATATTATACTGCTTACAC	591	0	A_84_P572206	AT2G41945	AT2G41945.1	tair|similar to unknown protein [Arabidopsis thaliana] (TAIR:AT3G04040.1); similar to unnamed protein product [Vitis vinifera] (GB:CAO23431.1) [AT2G41945.1]	1236.48	302.147	0	1	3.811604e+003	3.812619e+002	3	0	61	3.412000e+003	3215	7.294182e+002	6.575331e+002	29	2.010345e+001	20	5.557137e+000	5.189100e+000	0	0	0	0	0	0	0	3357.92	335.882	1	3.85151e-277	1	1	54.0785	5.55714	1	0	54.0785	49.8279	49.8279	3405.25	0.880973	20.1034	5.55714	0	3365.36	0	0
DATA	715	9	35	tair|AT2G24310.1|ref|NM_127993|ug|AY144110|ta|TA50273_3702	at|chr2:10352473-10352532	0		1035	TACGCGTTCAGATCTTTCCTTTTTTGTTGATATGAATGCGTCGGGGTAAAAAGAGTTGGG	593	0	A_84_P505629	AT2G24310	AT2G24310.1	tair|similar to unknown protein [Arabidopsis thaliana] (TAIR:AT5G47170.1) [AT2G24310.1]	1261.67	302.5	0	1	3.291379e+002	3.406967e+001	6	2	58	3.439483e+002	346	6.224835e+001	5.374425e+001	37	1.772973e+001	18	6.216683e+000	6.671700e+000	0	0	0	0	0	0	0	289.951	30.0134	1	1.02884e-129	1	1	53.9971	6.21668	1	0	53.9971	57.5363	57.5363	337.203	0.880941	17.7297	6.21668	0	297.3	0	0
DATA	716	9	36	tair|AT1G21090.1|ref|NM_101963|ug|BX814054|ta|TA41553_3702	at|chr1:7386003-7386165	0		871	CAGCTCATCAGGTGATGATGATGACATTAACGGTGAAGCTAGGTTTGTGTTGTGTAGCCA	595	0	A_84_P16303	AT1G21090	AT1G21090.1	tair|hydroxyproline-rich glycoprotein family protein [AT1G21090.1]	1287.35	302.222	0	1	2.989377e+003	2.990672e+002	0	0	65	2.686308e+003	2565	5.906402e+002	6.634635e+002	30	1.600000e+001	15	5.723515e+000	6.857025e+000	0	0	0	0	0	0	0	2632.41	263.355	1	1.89769e-262	1	1	53.8972	5.72351	1	0	53.8972	47.5395	47.5395	2679.56	0.880588	16	5.72351	0	2639.66	0	0
DATA	717	9	37	tair|AT5G09400.1|ref|NM_120977|ug|AY056263|ta|TA41376_3702	at|chr5:2918275-2918334	0		1179	TCTTCAAGAGGAATTCTATAAATGCGTGGTATGCACTTGGAGGTTGCATTCTCTGTGCTA	597	0	A_84_P839890	KUP7	AT5G09400.1	tair|KUP7 (K+ uptake permease 7); potassium ion transmembrane transporter [AT5G09400.1]	1312.73	302.205	0	1	4.473531e+002	4.559424e+001	1	0	64	4.474688e+002	437	8.276971e+001	8.802938e+001	32	1.828125e+001	18.5	4.175461e+000	4.447800e+000	0	0	0	0	0	0	0	393.68	40.1239	1	5.62149e-148	1	1	53.7889	4.17546	1	0	53.7889	48.5334	48.5334	440.723	0.88002	18.2813	4.17546	0	400.836	0	0
DATA	718	9	38	tair|AT1G08990.1|ref|NM_100770|ta|AA651010|ta|CNS0ABTA	at|chr1:2890654-2890712	0		1598	CGTTGAGAAGTGGAGGAAAATGGCTAAGCTCAATGGTTTTCCTGAAAATCCATTGGAAAA	599	0	A_84_P848437	PGSIP5	AT1G08990.1	tair|PGSIP5 (PLANT GLYCOGENIN-LIKE STARCH INITIATION PROTEIN 5); transferase, transferring glycosyl groups [AT1G08990.1]	1338.11	302.5	0	1	6.780900e+002	6.837971e+001	0	0	64	6.498750e+002	632	1.397631e+002	1.436269e+002	38	1.865789e+001	18	4.703514e+000	4.077150e+000	0	0	0	0	0	0	0	596.204	60.1222	1	6.74218e-173	1	1	53.6706	4.70351	1	0	53.6706	56.9804	56.9804	643.129	0.879241	18.6579	4.70351	0	603.257	0	0
DATA	719	9	39	tair|AT2G27400.1|ref|NR_022558|ug|CD534192|ta|TA51674_3702	at|chr2:11729263-11729204	0		283	CTTCCCCTCCCGTCGCCCTCTCTGTTTTTGGTATTCATTGGAATACGGAGATATATTTTC	601	0	A_84_P790201	TAS1A	AT2G27400.1	tair|TAS1A; other RNA [AT2G27400.1]	1363.67	302.167	0	1	1.131975e+003	1.135412e+002	0	2	63	1.047571e+003	1060	1.235259e+002	1.389938e+002	35	1.797143e+001	17	5.913522e+000	5.930400e+000	0	0	0	0	0	0	0	994.025	99.7043	1	1.08904e-203	1	1	53.5464	5.91352	1	0	53.5464	49.8279	49.8279	1040.83	0.878133	17.9714	5.91352	0	1000.98	0	0
DATA	720	9	40	tair|AT1G33870.1|ref|NM_103109|ug|BX842527|tc|NP305178	at|chr1:12301380-12301321	0		683	GAGGCTTAAGCAGAATTCTGAAGCACATGAAAGAGCGATGCGTGAGATGAGAGAAGCTAT	603	0	A_84_P22808	AT1G33870	AT1G33870.1	tair|avirulence-responsive protein, putative / avirulence induced gene protein, putative / AIG protein, putative [AT1G33870.1]	1389.14	302.47	8.87971	1	8.879709e+000	8.840151e+000	0	0	64	5.353125e+001	52	1.344237e+001	1.501132e+001	32	1.856250e+001	17.5	6.705498e+000	6.301050e+000	0	0	0	0	0	0	0	0.109704	7.75154	0	0.9707	1	0	53.4215	6.7055	1	0	53.4215	45.4864	45.4864	46.7856	0.876856	18.5625	6.7055	0	6.97591	1	0
DATA	721	9	41	tair|AT3G46960.1|ref|NM_114563|ta|TA45800_3702|ta|Z26060	at|chr3:17302049-17301990	0		3956	TTCAAATGCCATAAAACGTGACATCGTCTTTGCGGCTAGTCTGTATGTGACCGGAGTGTA	605	0	A_84_P14638	AT3G46960	AT3G46960.1	tair|ATP-dependent helicase [AT3G46960.1]	1414.23	302.47	0	1	6.350101e+003	6.350718e+002	0	0	67	5.611687e+003	5433	1.094661e+003	1.166806e+003	22	1.804545e+001	17	4.884156e+000	4.077150e+000	0	0	0	0	0	0	0	5558.39	555.893	1	1.4576e-307	1	1	53.2993	4.88416	1	0	53.2993	46.1809	46.1809	5604.94	0.875323	18.0455	4.88416	0	5565.17	0	0
DATA	722	9	42	tair|AT1G22990.1|ref|NM_102147|ta|TA42917_3702|ta|AI993408	at|chr1:8139833-8139892	0		313	TGGGAAAAAGAAAGCTGAGCTGTGGCCGTATGTTCCATACACAATGGTGGCTTATCCATA	607	0	A_84_P14212	AT1G22990	AT1G22990.1	tair|heavy-metal-associated domain-containing protein / copper chaperone (CCH)-related [AT1G22990.1]	1439.7	302.537	0	1	1.077615e+003	1.081262e+002	1	0	65	9.945385e+002	972	2.169223e+002	2.424051e+002	31	1.738710e+001	17	3.729856e+000	4.077150e+000	0	0	0	0	0	0	0	941.334	94.452	1	2.09212e-200	1	1	53.2045	3.72986	1	0	53.2045	46.5243	46.5243	987.793	0.873535	17.3871	3.72986	0	948.077	0	0
DATA	723	9	43	tair|AT3G29767.1	unmapped	0		2596	TTAGAGATTTCATGCAGTTTATTCCGAGTGATTTTGAGGGTTCGTCGGTGGAGTAACCAA	609	0	A_84_P758884	AT3G29767	AT3G29767.1	tair|transposable element gene [AT3G29767.1]	1465.11	302.5	0	1	5.964655e+001	1.070925e+001	0	0	64	1.051250e+002	104	2.438546e+001	2.631615e+001	32	1.800000e+001	18	4.628105e+000	4.633125e+000	0	0	0	0	0	0	0	51.9822	9.33315	1	8.39688e-037	1	1	53.1428	4.6281	1	0	53.1428	56.9804	56.9804	98.3793	0.871504	18	4.6281	0	58.7231	0	0
DATA	724	9	44	ug|DQ446767	at|chr3:20757539-20757477	0		407	GAAGTTGAGTAGGATCTTAAGTGGTATATATAAGATATGGGCCTCTCCACCTATTGCCAA	611	0	A_84_P731211	AT3G55930	DQ446767	ug|Arabidopsis thaliana clone pENTR221-At3g55930 RNA splicing factor-like protein (At3g55930) mRNA, complete cds [DQ446767]	1490.93	302.493	0	1	2.080715e+001	9.157439e+000	0	0	62	7.114516e+001	71	1.782138e+001	1.686457e+001	29	1.751724e+001	17	4.306313e+000	3.706500e+000	0	0	0	0	0	0	0	18.0857	7.95972	1	1.17232e-008	1	0	53.0594	4.30631	1	0	53.0594	45.835	45.835	64.3995	0.869208	17.5172	4.30631	0	24.8124	0	0
DATA	725	9	45	tair|AT4G40070.1|ref|NM_120172|ta|TA45158_3702|tc|TC290521	at|chr4:18577413-18577472	0		1001	ATCGATGGGGTTTGACTTTGTTCGTTTCGAAGTCAAACTCGGGTTCCGTTAGATCACAGA	613	0	A_84_P15793	AT4G40070	AT4G40070.1	tair|protein binding / zinc ion binding [AT4G40070.1]	1515.93	302.647	0	1	8.282847e+002	8.330984e+001	1	0	64	7.709219e+002	769	1.326339e+002	1.187933e+002	24	1.912500e+001	20	6.576060e+000	6.115725e+000	0	0	0	0	0	0	0	717.944	72.2117	1	4.40903e-184	1	1	52.9774	6.57606	1	0	52.9774	46.1809	46.1809	764.176	0.866785	19.125	6.57606	0	724.662	0	0
DATA	726	9	46	tair|AT3G48425.1|ref|NM_114702|ta|TA49399_3702|tc|TC293888	at|chr3:17945403-17945462	0		1111	GAGTGATCATTGTCCGGTTACACTCGAGCTTTCGAAGCCATCTTCAGAAATGGAACAGAA	615	0	A_84_P23156	AT3G48425	AT3G48425.1	tair|endonuclease/exonuclease/phosphatase family protein [AT3G48425.1]	1541	302.657	0	1	3.768389e+003	3.769456e+002	0	0	65	3.309231e+003	3161	6.637698e+002	7.361109e+002	26	1.973077e+001	20	6.283678e+000	5.930400e+000	0	0	0	0	0	0	0	3256.37	325.729	1	2.74956e-275	1	1	52.8621	6.28368	1	0	52.8621	45.4864	45.4864	3302.49	0.864128	19.7308	6.28368	0	3263.05	0	0
DATA	727	9	47	tair|AT4G09150.1|ref|NM_116984|ta|TA45175_3702|tc|TC305986	at|chr4:5833518-5833577	0		3475	GTTGGGTCCAGATTAAGTGTTTGTAGATAAGAGTCAGAACAACACACCACGTTTGTATTT	617	0	A_84_P552884	AT4G09150	AT4G09150.1	tair|T-complex protein 11 [AT4G09150.1]	1566.37	302.5	0	1	1.128962e+004	1.128998e+003	0	0	66	9.775561e+003	9262	1.963212e+003	2.081941e+003	31	2.200000e+001	21	6.319283e+000	5.559750e+000	0	0	0	0	0	0	0	9722.78	972.309	1	0	1	1	52.7787	6.31928	1	0	52.7787	47.8731	47.8731	9768.81	0.861214	22	6.31928	0	9729.48	0	0
DATA	728	9	48	tair|AT5G16750.1|ref|NM_121681|ta|TA38515_3702|ta|AA651277	at|chr5:5504608-5504549	0		2643	CCAAAGGTAAATCGAATAAGAAGAGACTCATTGCCGAAGCACAGGGAAGCGTAATTGCAG	619	0	A_84_P17908	TOZ	AT5G16750.1	tair|TOZ (TORMOZEMBRYO DEFECTIVE); nucleotide binding [AT5G16750.1]	1591.85	302.712	0	1	8.063356e+003	8.063862e+002	0	0	65	6.972138e+003	6825	1.370234e+003	1.357320e+003	33	1.975758e+001	18	7.035758e+000	6.671700e+000	0	0	0	0	0	0	0	6919.44	691.988	1	8.7499e-321	1	1	52.6953	7.03576	1	0	52.6953	45.835	45.835	6965.39	0.858134	19.7576	7.03576	0	6926.15	0	0
DATA	729	9	49	tair|AT3G45730.1|ref|NM_114442|ug|BX825725|ta|TA44219_3702	at|chr3:16801215-16801274	0		250	TGATCTAGTCGGATCAGGGAAACAGAACAACTACGACGGAGACGGTAAGAGAGGAGGCTA	621	0	A_84_P169053	AT3G45730	AT3G45730.1	tair|unknown protein [AT3G45730.1]	1617.25	302.627	0	1	3.401578e+003	3.402787e+002	0	0	65	2.960415e+003	2804	6.176133e+002	6.419658e+002	35	1.768571e+001	18	5.279101e+000	5.189100e+000	0	0	0	0	0	0	0	2907.81	290.884	1	1.8737e-268	1	1	52.6072	5.2791	1	0	52.6072	46.1809	46.1809	2953.67	0.854841	17.6857	5.2791	0	2914.54	0	0
DATA	730	9	50	tair|AT1G13640.1|ref|NM_101234|ta|TA36811_3702|ta|BP585200	at|chr1:4677403-4677344	0		2109	CCGACATGAAAGAAGTTGAATGGGTTGTGTTCTTGGAGAGGTTTCAGGAGTTGCTTTACT	623	0	A_84_P11513	AT1G13640	AT1G13640.1	tair|phosphatidylinositol 3- and 4-kinase family protein [AT1G13640.1]	1642.54	302.382	0	1	8.939350e+003	8.939814e+002	1	0	63	7.663222e+003	7232	1.845445e+003	1.682010e+003	29	1.779310e+001	19	4.402753e+000	5.930400e+000	0	0	0	0	0	0	0	7610.69	761.108	1	0	1	1	52.5354	4.40275	1	0	52.5354	47.2035	47.2035	7656.48	0.851369	17.7931	4.40275	0	7617.47	0	0
DATA	731	9	51	tair|AT1G21770.1|ref|NM_102026|ta|TA30482_3702|tc|TC310101	at|chr1:7651848-7651789	0		358	TCAAGTCTAGCATCTGATCAAGTCCTGCTTTAAAGCCTTTTGGTGTATAATAAAAACTTG	625	0	A_84_P228399	AT1G21770	AT1G21770.1	tair|similar to unknown protein [Arabidopsis thaliana] (TAIR:AT1G77540.1); similar to unnamed protein product [Vitis vinifera] (GB:CAO61877.1); contains InterPro domain Acyl-CoA N-acyltransferase (InterPro:IPR016181) [AT1G21770.1]	1668	302.423	0	1	2.897875e+004	2.897889e+003	0	0	63	2.461906e+004	23589	4.557964e+003	4.814373e+003	30	1.750000e+001	16.5	5.263734e+000	5.003775e+000	0	0	0	0	0	0	0	24566.6	2456.67	1	0	1	1	52.4766	5.26373	1	0	52.4766	47.8731	47.8731	24612.3	0.847745	17.5	5.26373	0	24573.4	0	0
DATA	732	9	52	tair|AT3G14980.1|ref|NM_112360|tc|NP225073	at|chr3:5040003-5039944	0		3847	AGCGATGAGATGTTGCTTTGTGTTGATGAACAGCTTGACTCTGATAGCTCTCAGGATTCG	627	0	A_84_P10809	AT3G14980	AT3G14980.1	tair|PHD finger transcription factor, putative [AT3G14980.1]	1693.34	302.388	0	1	4.620700e+003	4.621613e+002	1	0	63	3.952159e+003	3883	8.007311e+002	8.395222e+002	31	1.690323e+001	17	5.539885e+000	5.189100e+000	0	0	0	0	0	0	0	3899.77	390.054	1	3.59669e-286	1	1	52.3911	5.53988	1	0	52.3911	45.835	45.835	3945.41	0.843978	16.9032	5.53988	0	3906.66	0	0
DATA	733	9	53	tair|AT1G66730.1|ref|NM_105343|tc|TC298050	at|chr1:24895407-24895466	0		4257	AAGAATGTAGTACGGCTACAGATATCGCAGAGATGTTTCATGCTCAAACCAGAAAAATGA	629	0	A_84_P17142	AT1G66730	AT1G66730.1	tair|ATP dependent DNA ligase family protein [AT1G66730.1]	1718.87	303.286	0	1	9.868740e+002	9.911775e+001	0	1	65	8.813538e+002	873	2.053191e+002	2.201661e+002	45	1.842222e+001	19	6.440246e+000	6.671700e+000	0	0	0	0	0	0	0	829.125	83.2741	1	9.34738e-193	1	1	52.2284	6.44025	1	0	52.2284	45.1352	45.1352	874.608	0.840153	18.4222	6.44025	0	835.99	0	0
DATA	734	9	54	tair|AT2G19710.1|ref|NM_127529|ta|TA42522_3702|tc|TC280855	at|chr2:8516939-8516998	0		3062	TCACACGGAAAACAGTTCCCCTCATTCTTTACTCTGACTGAATTTGATATTCTTACACGT	631	0	A_84_P613090	AT2G19710	AT2G19710.1	tair|similar to unknown protein [Arabidopsis thaliana] (TAIR:AT4G29440.1); similar to unnamed protein product [Vitis vinifera] (GB:CAO65395.1); contains InterPro domain Protein of unknown function DUF292, eukaryotic (InterPro:IPR005061) [AT2G19710.1]	1744.53	302.722	0	1	5.007831e+003	5.008690e+002	2	0	65	4.238754e+003	3986	1.044828e+003	9.888942e+002	25	2.060000e+001	23	7.433034e+000	8.895600e+000	0	0	0	0	0	0	0	4186.62	418.734	1	1.86889e-290	1	1	52.1344	7.43303	1	0	52.1344	48.2044	48.2044	4232.01	0.836014	20.6	7.43303	0	4193.55	0	0
DATA	735	9	55	tair|AT1G03320.1|ref|NM_100214|ug|EG501743|tc|NP396384	at|chr1:817339-817398	0		234	GGTAAAAACTTGTCAAGCGAGGAAAATGGTGGTAAAAACTTGCCAAGCGAGAAAAATGGT	633	0	A_84_P798558	AT1G03320	AT1G03320.1	tair|unknown protein [AT1G03320.1]	1769.63	302.596	0	1	1.110828e+002	1.403156e+001	7	0	57	1.444211e+002	117	8.812895e+001	7.635390e+001	37	1.813514e+001	18	5.543576e+000	6.671700e+000	0	0	0	0	0	0	0	92.4106	11.673	1	2.67803e-064	1	1	52.0104	5.54358	0	0	52.0104	57.8122	57.8122	137.675	0.831908	18.1351	5.54358	0	99.3736	0	0
DATA	736	9	56	ug|BP835607|ta|TA33359_3702|tc|TC307429	at|chr2:012309283-012309224	0		151	AGACGTTCGATGAAATGCGTGAGAGAGGAAAAATGCAACCAACGATCGTGATTTACAATT	635	0	A_84_P852326	BP835607	BP835607	ug|BP835607 RAFL19 Arabidopsis thaliana cDNA clone RAFL22-13-O17 5', mRNA sequence [BP835607]	1795.36	303.141	0	1	2.312799e+001	9.646690e+000	0	0	65	7.100000e+001	72	1.871747e+001	1.779120e+001	28	1.796429e+001	17	6.523361e+000	7.413000e+000	0	0	0	0	0	0	0	19.1426	7.9844	1	1.99657e-009	1	0	51.8574	6.52336	1	0	51.8574	45.1352	45.1352	64.2543	0.827682	17.9643	6.52336	0	26.1147	0	0
DATA	737	9	57	tair|AT1G19350.4|ref|NM_202135|ta|TA31813_3702|ta|DR279858	at|chr1:6688596-6688785	0		83	ATTCATCATCGACACGTGGCTGGTTTAACTCAAATCAACGCTGAATCCAAATACCCATTT	637	0	A_84_P815721	BES1	AT1G19350.4	tair|BES1 (BRI1-EMS-SUPPRESSOR 1) [AT1G19350.4]	1820.73	302.775	0	1	4.575931e+002	4.671780e+001	0	0	64	4.284688e+002	417	8.059658e+001	9.451575e+001	35	1.780000e+001	17	6.785798e+000	6.671700e+000	0	0	0	0	0	0	0	376.753	38.4644	1	2.40501e-145	1	1	51.7158	6.7858	1	0	51.7158	47.2035	47.2035	421.723	0.823336	17.8	6.7858	0	383.763	0	0
DATA	738	9	58	tair|AT2G34123.1|tair|AT2G34135.1|ref|NM_001036396	at|chr2:14413409-14413725	0		90	TGTAGGCCAGGGTATTACGAACGTTTTGAATGCTTCCATGATTGTATAACGGAAGGGTAT	639	0	A_84_P757354	AT2G34123	AT2G34123.1	tair|Encodes a defensin-like (DEFL) family protein. [AT2G34123.1]	1846	303	9.50681	0	9.506808e+000	9.464447e+000	3	0	66	4.818182e+001	48	1.281935e+001	1.186080e+001	36	1.855556e+001	16	7.113145e+000	6.857025e+000	0	0	0	0	0	0	0	-3.41267	7.75153	0	0.254313	1	0	51.5945	7.11314	1	0	51.5945	65	65	41.4361	0.819015	18.5556	7.11314	0	3.65498	1	0
DATA	739	9	59	tair|AT5G61960.1|tair|AT5G61960.2|ref|NM_125589|ref|NM_001037045	at|chr5:24896298-24896239	0		3334	AGCATCTCTTCCGTTTCTGAAAACCGAGAAGAAACTCCTAATGGAACTGATCCGTTCTTG	641	0	A_84_P19771	AML1	AT5G61960.1	tair|AML1 (ARABIDOPSIS MEI2-LIKE PROTEIN 1); RNA binding [AT5G61960.1]	1871.67	302.75	0	1	6.329821e+003	6.330536e+002	0	0	64	5.207234e+003	4980.5	9.811417e+002	1.060615e+003	27	2.055556e+001	21	5.507571e+000	4.818450e+000	0	0	0	0	0	0	0	5155.83	515.641	1	5.03271e-303	1	1	51.4026	5.50757	1	0	51.4026	47.5395	47.5395	5200.49	0.81453	20.5556	5.50757	0	5162.9	0	0
DATA	740	9	60	tair|AT5G57260.1|ref|NM_125108|ug|BT004038|ta|AU227443	at|chr5:23215989-23215930	0		1484	TGAAGCTTCTGGACTCACTTCTCATAAGAAACATGACCTTTTACTTGTTCCTGTGAAATC	642	0	A_84_P15966	CYP71B10	AT5G57260.1	tair|CYP71B10 (cytochrome P450, family 71, subfamily B, polypeptide 10); oxygen binding [AT5G57260.1]	1896.8	302.836	9.61083	1	9.610830e+000	9.569704e+000	0	0	66	5.266667e+001	52.5	1.390001e+001	1.630860e+001	34	2.117647e+001	18.5	7.767339e+000	7.968975e+000	0	0	0	0	0	0	0	1.46099	7.7529	0	0.624876	1	0	51.2057	7.76734	1	0	51.2057	41.0736	41.0736	45.921	0.810151	21.1765	7.76734	0	8.53252	1	0
DATA	741	9	61	tair|AT5G41880.1|ref|NM_123553|tc|NP237155	at|chr5:16780922-16780981	0		1134	GGCCTCAGAATGGACGTGGATGATGATGGTATGTTCTCAAATAGAATCAGTGTTGAATTG	644	0	A_84_P15911	POLA3/POLA4	AT5G41880.1	tair|POLA3/POLA4; DNA primase [AT5G41880.1]	1922	302.797	0	1	2.165962e+003	2.168097e+002	0	0	65	1.796246e+003	1674	4.181855e+002	4.662777e+002	42	2.185714e+001	19.5	7.155320e+000	7.413000e+000	0	0	0	0	0	0	0	1745.2	174.692	1	1.21355e-237	1	1	51.0454	7.15532	1	0	51.0454	46.8651	46.8651	1789.5	0.805739	21.8571	7.15532	0	1752.32	0	0
DATA	742	9	62	tair|AT5G37790.1|ref|NM_123138|ta|TA40570_3702|tc|TC310137	at|chr5:15025504-15025445	0		1944	TTCCGGTTTGGTTATGGAGACAGCCGATTCTCCGGTTTCGTTTTCAGTTTTCAATATTTT	646	0	A_84_P855885	AT5G37790	AT5G37790.1	tair|protein kinase family protein [AT5G37790.1]	1947.37	303.014	0	1	6.388876e+003	6.389608e+002	0	0	65	5.170523e+003	5060	9.619865e+002	1.103796e+003	29	1.831034e+001	18	6.453700e+000	5.189100e+000	0	0	0	0	0	0	0	5119.64	512.023	1	1.3397e-302	1	1	50.8814	6.4537	1	0	50.8814	47.2035	47.2035	5163.78	0.801337	18.3103	6.4537	0	5126.81	0	0
[truncated: 25,236,248 more chars]
