# Supplementary material for: The Ectopic Overexpression of the Cotton Ve1 and Ve2-Homolog Sequences Leads to Resistance Response to Verticillium Wilt in Arabidopsis
Source: Front Plant Sci. 2017 May 29;8:844. doi: 10.3389/fpls.2017.00844 (PMC5447073; doi:10.3389/fpls.2017.00844)
Supplement: Supplementary file 12 [file DataSheet7.zip]

Archive with 1 entries (1 files):
- OE-GbaVd2-T3.txt
