# Supplementary material for: The Ectopic Overexpression of the Cotton Ve1 and Ve2-Homolog Sequences Leads to Resistance Response to Verticillium Wilt in Arabidopsis
Source: Front Plant Sci. 2017 May 29;8:844. doi: 10.3389/fpls.2017.00844 (PMC5447073; doi:10.3389/fpls.2017.00844)
Supplement: Supplementary file 12 [file DataSheet7.zip › OE-GbaVd2-T3.txt]

TYPE	text	text	text	text	integer	float	float	text	text	text	integer	integer	integer	integer	float	float	float	float	float	float	text	text	text	text	text	text	text	text	text	text	text	text	integer	integer	text	integer	integer	integer	float	float	float	float	float	float	float	float	integer	integer	float	integer	float	float	float	float	integer	float	integer	float	integer	text	integer	integer	float	float	integer	float	float	float	float	float	float	float	integer	integer	integer	float	float	integer	float	float	integer	float	integer	integer	float	integer	integer	text	integer	float	float	integer	float	float	float	float	integer	integer	float	float	integer	integer	integer	integer	integer	float	integer	integer	float	integer	integer	integer	integer	float	float	integer	integer	integer	integer	integer	integer	integer	float	float	integer	float	integer	integer	float	integer	float	integer	float	float	float	integer	text	integer	integer	float	float	float	float	float	float	integer	integer	float	text	integer	integer	integer	integer	integer
FEPARAMS	Protocol_Name	Protocol_date	Scan_Date	Scan_ScannerName	Scan_NumChannels	Scan_MicronsPerPixelX	Scan_MicronsPerPixelY	Scan_OriginalGUID	Grid_Name	Grid_Date	Grid_NumSubGridRows	Grid_NumSubGridCols	Grid_NumRows	Grid_NumCols	Grid_RowSpacing	Grid_ColSpacing	Grid_OffsetX	Grid_OffsetY	Grid_NomSpotWidth	Grid_NomSpotHeight	Grid_GenomicBuild	FeatureExtractor_Barcode	FeatureExtractor_Sample	FeatureExtractor_ScanFileName	FeatureExtractor_ArrayName	FeatureExtractor_DesignFileName	FeatureExtractor_PrintingFileName	FeatureExtractor_PatternName	FeatureExtractor_ExtractionTime	FeatureExtractor_UserName	FeatureExtractor_ComputerName	FeatureExtractor_ScanFileGUID	FeatureExtractor_IsXDRExtraction	Scan_NumScanPass	GridPlacement_Version	GridPlacement_ArrayFormat	GridPlacement_placementMode	GridPlacement_ptsPerSide	GridPlacement_minPeakSpacing	GridPlacement_blocksizeAllowance	GridPlacement_initialFilterWidth	GridPlacement_coarseFilterWidth	GridPlacement_fineFilterWidth	GridPlacement_areaCutoffFactor	GridPlacement_areaQuestionableFactor	GridPlacement_areaSafetyFactor	GridPlacement_lineHalfWidth	GridPlacement_halfDepth	GridPlacement_maximumSlope	GridPlacement_gridWithChannel	GridPlacement_relativeStartProjectionRow	GridPlacement_relativeSizeProjectionRow	GridPlacement_relativeStartProjectionCol	GridPlacement_relativeSizeProjectionCol	IterativeSpotFind_CornerAdjust	IterativeSpotFind_AdjustThreshold	IterativeSpotFind_MaxIterations	IterativeSpotFind_FoundSpotThreshold	IterativeSpotFind_NumCornerFeatures	SpotAnalysis_Version	SpotAnalysis_weakthresh	SpotAnalysis_MinimumNumPixels	SpotAnalysis_RegionOfInterestMultiplier	SpotAnalysis_convergence_factor	SpotAnalysis_max_em_iter	SpotAnalysis_max_reject_ratio	SpotAnalysis_kmeans_rad_reject_factor	SpotAnalysis_kmeans_cen_reject_factor	SpotAnalysis_kmeans_moi_reject_factor	SpotAnalysis_isspot_factor	SpotAnalysis_isweakspot_factor	SpotAnalysis_BackgroundThreshold	SpotAnalysis_ROIType	SpotAnalysis_UseNominalDiameterFromGT	SpotAnalysis_RejectMethod	SpotAnalysis_StatBoundFeat	SpotAnalysis_StatBoundBG	SpotAnalysis_SpotStatsMethod	SpotAnalysis_CookiePercentage	SpotAnalysis_ExclusionZonePercentage	SpotAnalysis_EstimateLocalRadius	SpotAnalysis_LocalBGRadius	SpotAnalysis_SignalMethod	SpotAnalysis_ComputePixelSkew	SpotAnalysis_PixelSkewCookiePct	SpotAnalysis_CentroidDiff	SpotAnalysis_NozzleAdjust	OutlierFlagger_Version	OutlierFlagger_NonUnifOLOn	OutlierFlagger_FeatATerm	OutlierFlagger_BGATerm	OutlierFlagger_OLAutoComputeABC	OutlierFlagger_FeatBCoeff	OutlierFlagger_BGBCoeff	OutlierFlagger_FeatCCoeff	OutlierFlagger_BGCCoeff	OutlierFlagger_PopnOLOn	OutlierFlagger_MinPopulation	OutlierFlagger_IQRatio	OutlierFlagger_BackgroundIQRatio	OutlierFlagger_UseQtest	BGSubtractor_MultiplicativeDetrendOn	BGSubtractor_MultDetrendWinFilter	BGSubtractor_MultDetrendIncrement	BGSubtractor_MultDetrendWindow	BGSubtractor_MultDetrendNeighborhoodSize	BGSubtractor_MultHighPassFilter	BGSubtractor_PolynomialMultiplicativeDetrend	BGSubtractor_NegCtrlThresholdMultDetrendFactor	BGSubtractor_PolynomialMultiplicativeDetrendDegree	BGSubtractor_TestMultDetrendOnCVs	BGSubtractor_MultDetrendOnReplicates	BGSubtractor_BGSubMethod	BGSubtractor_MaxPVal	BGSubtractor_WellAboveMulti	BGSubtractor_BackgroundCorrectionOn	BGSubtractor_CalculateSurfaceMetricsOn	BGSubtractor_SpatialDetrendOn	BGSubtractor_DetrendLowPassFilter	BGSubtractor_DetrendLowPassPercentage	BGSubtractor_DetrendLowPassWindow	BGSubtractor_DetrendLowPassIncrement	BGSubtractor_NegCtrlSpreadCoeff	BGSubtractor_NegCtrlSpreadRobustOn	BGSubtractor_AdditiveDetrendFeatureSet	BGSubtractor_DetrendNeighborhoodSize	BGSubtractor_ErrModelSignificance	BGSubtractor_RobustNCStats	BGSubtractor_RobustNCOutlierFactor	BGSubtractor_ErrorModel	BGSubtractor_MultErrorGreen	BGSubtractor_AutoEstimateAddErrorGreen	BGSubtractor_MultNcAutoEstimate	BGSubtractor_MultRMSAutoEstimate	BGSubtractor_MultResidualsRMSAutoEstimate	BGSubtractor_UseSurrogates	BGSubtractor_Version	QCMetrics_UseSpikeIns	QCMetrics_minReplicatePopulation	QCMetrics_differentialExpressionPValue	QCMetrics_MaxEdgeDefectThreshold	QCMetrics_MaxEdgeNotFoundThreshold	QCMetrics_MaxLocalBGNonUnifThreshold	QCMetrics_MinNegCtrlSDev	QCMetrics_MinReproducibility	QCMetrics_Formulation	QCMetrics_EnableDyeFlip	QCMetrics_PercentileValueForSignal	FeatureExtractor_Version	FeatureExtractor_SingleTextFileOutput	FeatureExtractor_JPEGDownSampleFactor	FeatureExtractor_ColorMode	FeatureExtractor_QCReportType	FeatureExtractor_OutputQCReportGraphText
DATA	GE1_105_Dec08 (Read Only)	21-Nov-2008 12:35	05-08-2007 09:45:01	Agilent Technologies Scanner G2505C US80803205	1	5	5	9e8fa471-bbbd-43f5-a77b-a754cb9e2f84	021169_D_F_20080807	07-Aug-2008 00:00	1	1	532	85	73.3235	63.5	0	36.6617	65	65	ath1:Jan2004	252116910145_1_2		D:\agilent\gene experession\CB2009111-2\\252116910145_S01.tif	252116910145_S01	021169_D_F_20080807.xml		Agilent-021169	08-May-2009 10:22:07	Administrator	DATASYSTEM01	76a02eb8-bfe9-4dea-bdc0-a8127a0f4cea	0	1	10.5.1.1	0	0	5	7	0.666667	6	5	3	0.005	0.05	0.7	6	3	0.015	0	0.25	0.25	0.25	0.25	1	0.3	5	0.2	20	10.5.1.1	10	15	0.6	0.001	5	0.75	0.45	1.5	2.5	0.5	3	10	1	1	3	1.42	1.42	1	0.7	1.2	0	100	1	0	0.99	0	0	10.5.1.1	1	0.04	0.09	1	20	3	1	1	1	10	1.42	1.42	1	1	1	2	3	0.2	1	1	5	4	1	1	7	0.01	13	0	1	1	1	1	10	10	3	1	2	0.2	1	0	5	0	0.1	1	0	0	1	1	10.5.1.1	1	5	0.01	0.1	0.72	0.02	100	50	2	0	75	10.5.1.1	1	4	0	0	0
*
TYPE	float	float	float	integer	integer	float	float	float	integer	float	float	float	integer	float	float	integer	integer	integer	integer	integer	float	float	float	integer	float	float	float	float	float	integer	integer	float	float	float	float	float	integer	float	float	float	float	integer	float	float	float	float	float	integer	float	float	float	float	float	float	float	integer	float	integer	float	float	float	float	integer	float	float	float	float	text	float	float	float	float	float	float	float	float	float	float	float	float	float	float	float	float	float	float	float	float	float	integer	integer	integer	float	integer	text	integer	boolean	float	float	boolean	float	boolean	float	boolean	float	boolean	float	boolean	float	boolean	float	boolean	float	boolean	float	boolean
STATS	gDarkOffsetAverage	gDarkOffsetMedian	gDarkOffsetStdDev	gDarkOffsetNumPts	gSaturationValue	gAvgSig2BkgeQC	gAvgSig2BkgNegCtrl	gRatioSig2BkgeQC_NegCtrl	gNumSatFeat	gLocalBGInlierNetAve	gLocalBGInlierAve	gLocalBGInlierSDev	gLocalBGInlierNum	gGlobalBGInlierAve	gGlobalBGInlierSDev	gGlobalBGInlierNum	gNumFeatureNonUnifOL	gNumPopnOL	gNumNonUnifBGOL	gNumPopnBGOL	gOffsetUsed	gGlobalFeatInlierAve	gGlobalFeatInlierSDev	gGlobalFeatInlierNum	AnyColorPrcntFeatNonUnifOL	AnyColorPrcntBGNonUnifOL	AnyColorPrcntFeatPopnOL	AnyColorPrcntBGPopnOL	TotalPrcntFeatOL	gNumNegBGSubFeat	gNonCtrlNumNegFeatBGSubSig	gSpatialDetrendRMSFit	gSpatialDetrendRMSFilteredMinusFit	gSpatialDetrendSurfaceArea	gSpatialDetrendVolume	gSpatialDetrendAveFit	gNonCtrlNumSatFeat	gNonCtrl99PrcntNetSig	gNonCtrl50PrcntNetSig	gNonCtrl1PrcntNetSig	gNonCtrlMedPrcntCVBGSubSig	gCtrleQCNumSatFeat	gCtrleQC99PrcntNetSig	gCtrleQC50PrcntNetSig	gCtrleQC1PrcntNetSig	geQCMedPrcntCVBGSubSig	geQCSig2BkgLow2	gNegCtrlNumInliers	gNegCtrlAveNetSig	gNegCtrlSDevNetSig	gNegCtrlAveBGSubSig	gNegCtrlSDevBGSubSig	gAveNumPixOLLo	gAveNumPixOLHi	gPixCVofHighSignalFeat	gNumHighSignalFeat	AddErrorEstimateGreen	TotalNumFeatures	ROIHeight	ROIWidth	CentroidDiffX	CentroidDiffY	NumFoundFeat	MaxNonUnifEdges	MaxSpotNotFoundEdges	gMultDetrendRMSFit	gMultDetrendSurfaceAverage	eQCLowSigName2	eQCOneColorLogLowSignal	eQCOneColorLogLowSignalError	eQCOneColorLogHighSignal	eQCOneColorLinFitLogLowConc	eQCOneColorLinFitLogLowSignal	eQCOneColorLinFitLogHighConc	eQCOneColorLinFitLogHighSignal	eQCOneColorLinFitSlope	eQCOneColorLinFitIntercept	eQCOneColorLinFitRSQ	eQCOneColorSpikeDetectionLimit	gNonCtrl50PrcntBGSubSig	gCtrleQC50PrcntBGSubSig	gMedPrcntCVProcSignal	geQCMedPrcntCVProcSignal	gOutlierFlagger_Auto_FeatB_Term	gOutlierFlagger_Auto_FeatC_Term	gOutlierFlagger_Auto_BgndB_Term	gOutlierFlagger_Auto_BgndC_Term	OutlierFlagger_FeatChiSq	OutlierFlagger_BgndChiSq	GriddingStatus	NumGeneNonUnifOL	TotalNumberOfReplicatedGenes	gPercentileIntensityProcessedSignal	ExtractionStatus	QCMetricResults	gNonCtrlNumWellAboveBG	GridHasBeenOptimized	gNegCtrlSpread	Metric_AnyColorPrcntFeatNonUnifOL	Metric_AnyColorPrcntFeatNonUnifOL_IsInRange	Metric_DetectionLimit	Metric_DetectionLimit_IsInRange	Metric_absGE1E1aSlope	Metric_absGE1E1aSlope_IsInRange	Metric_gE1aMedCVProcSignal	Metric_gE1aMedCVProcSignal_IsInRange	Metric_gNegCtrlAveBGSubSig	Metric_gNegCtrlAveBGSubSig_IsInRange	Metric_gNegCtrlAveNetSig	Metric_gNegCtrlAveNetSig_IsInRange	Metric_gNegCtrlSDevBGSubSig	Metric_gNegCtrlSDevBGSubSig_IsInRange	Metric_gNonCntrlMedCVProcSignal	Metric_gNonCntrlMedCVProcSignal_IsInRange	Metric_gSpatialDetrendRMSFilteredMinusFit	Metric_gSpatialDetrendRMSFilteredMinusFit_IsInRange
DATA	6.74569	6.74569	1.50368	0	779072	1.09257	3.51104	0.311182	0	12.484	19.2297	1.77426	43325	19.2297	1.77426	43325	123	112	110	1895	6.74569	8249.09	30308.9	44995	0.272004	0.243255	0.247678	4.19062	0.260256	6433	5373	5.29442	9.65292	1.01538	11.8427	53.8389	0	133058	970.531	33.4607	14.3244	0	102.238	46.54	33.9106	-1	0.88701	136	37.9546	6.47255	-8.31161	4.86745	0.225896	1.08151	0.149775	12376	9.65292	45220	4.37558	7.61976	0.763298	0.972788	43662	0.0235294	0.0300752	0.130598	1.00499	(+)E1A_r60_3	0	0	0	0	0	0	0	0	0	0	-1	923.324	0.513829	2.99171	-1	813.846	111.903	54.4167	28.4103	1.94539	2.47034	0	113	43603	5573.65	0	ExtractionInRange	32211	0	28.1994	0.272	1	-1	0	0	0	-1	1	-8.31161	1	37.9545	1	4.86745	1	2.99172	1	9.65292	1
*
TYPE	integer	integer	integer	text	text	integer	text	integer	text	integer	integer	text	text	text	text	float	float	float	boolean	float	float	integer	integer	integer	float	float	float	float	integer	float	float	float	float	integer	boolean	boolean	boolean	boolean	boolean	boolean	float	float	boolean	float	integer	boolean	float	float	integer	boolean	float	float	float	float	float	float	float	boolean	float	boolean	boolean
FEATURES	FeatureNum	Row	Col	accessions	chr_coord	SubTypeMask	SubTypeName	Start	Sequence	ProbeUID	ControlType	ProbeName	GeneName	SystematicName	Description	PositionX	PositionY	gSurrogateUsed	gIsFound	gProcessedSignal	gProcessedSigError	gNumPixOLHi	gNumPixOLLo	gNumPix	gMeanSignal	gMedianSignal	gPixSDev	gPixNormIQR	gBGNumPix	gBGMeanSignal	gBGMedianSignal	gBGPixSDev	gBGPixNormIQR	gNumSatPix	gIsSaturated	gIsFeatNonUnifOL	gIsBGNonUnifOL	gIsFeatPopnOL	gIsBGPopnOL	IsManualFlag	gBGSubSignal	gBGSubSigError	gIsPosAndSignif	gPValFeatEqBG	gNumBGUsed	gIsWellAboveBG	gBGUsed	gBGSDUsed	ErrorModel	gSpatialDetrendIsInFilteredSet	gSpatialDetrendSurfaceValue	SpotExtentX	SpotExtentY	gNetSignal	gMultDetrendSignal	gProcessedBackground	gProcessedBkngError	IsUsedBGAdjust	gInterpolatedNegCtrlSub	gIsInNegCtrlRange	gIsUsedInMD
DATA	1	1	1		 	260	BrightCorner	0		0	1	GE_BrightCorner	GE_BrightCorner	GE_BrightCorner		3547.91	245.784	0	1	5.234877e+002	5.334061e+001	1	1	64	5.379531e+002	541.5	8.134396e+001	8.154300e+001	695	1.563453e+001	15	4.923210e+000	5.189100e+000	0	0	0	0	0	0	0	493.547	50.2898	1	5.25066e-145	1	1	44.406	4.92321	1	0	44.406	53.2255	53.2255	531.207	0.942806	15.6345	4.92321	0	506.142	0	0
DATA	2	1	2		 	66	Structural	0		1	1	DarkCorner	DarkCorner	DarkCorner		3573.13	245.956	10.4026	1	1.040260e+001	1.035190e+001	1	0	65	4.215385e+001	41	1.113445e+001	8.895600e+000	514	1.643774e+001	16	5.726466e+000	5.930400e+000	0	0	0	0	0	0	0	-2.30621	9.65292	0	0.535532	1	0	44.4601	5.72647	1	0	44.4601	46.8651	46.8651	35.4082	0.932478	16.4377	5.72647	0	10.0811	0	0
DATA	3	1	3		 	66	Structural	0		1	1	DarkCorner	DarkCorner	DarkCorner		3598.7	245.957	10.5117	1	1.051168e+001	1.046045e+001	1	0	64	4.104688e+001	38	1.234482e+001	1.334340e+001	515	1.622718e+001	16	5.264302e+000	5.930400e+000	0	0	0	0	0	0	0	-3.46753	9.65292	0	0.351985	1	0	44.5144	5.2643	1	0	44.5144	46.1809	46.1809	34.3012	0.922802	16.2272	5.2643	0	8.71678	0	0
DATA	4	1	4		 	66	Structural	0		1	1	DarkCorner	DarkCorner	DarkCorner		3624.17	246	10.6142	1	1.061422e+001	1.056249e+001	4	0	63	3.669841e+001	36	8.278684e+000	8.895600e+000	517	1.629207e+001	16	5.225700e+000	5.189100e+000	0	0	0	0	0	0	0	-7.84652	9.65292	0	0.0364024	1	0	44.5449	5.2257	1	0	44.5449	46.1809	46.1809	29.9527	0.913887	16.2921	5.2257	0	4.11513	0	0
DATA	5	1	5		 	66	Structural	0		1	1	DarkCorner	DarkCorner	DarkCorner		3649.48	245.869	10.7102	1	1.071024e+001	1.065804e+001	1	0	63	3.982540e+001	39	1.092871e+001	1.260210e+001	519	1.626012e+001	16	5.080792e+000	5.189100e+000	0	0	0	0	0	0	0	-4.77782	9.65292	0	0.200332	1	0	44.6032	5.08079	1	0	44.6032	43.7019	43.7019	33.0797	0.905694	16.2601	5.08079	0	6.99878	0	0
DATA	6	1	6		 	66	Structural	0		1	1	DarkCorner	DarkCorner	DarkCorner		3675	246	10.8014	1	1.080139e+001	1.074875e+001	5	0	64	4.040625e+001	40	1.008176e+001	9.822225e+000	524	1.667176e+001	16	5.854766e+000	5.930400e+000	0	0	0	0	0	0	0	-4.25692	9.65292	0	0.253578	1	0	44.6632	5.85477	1	0	44.6632	54.9904	54.9904	33.6606	0.898051	16.6718	5.85477	0	7.33227	0	0
DATA	7	1	7		 	66	Structural	0		1	1	DarkCorner	DarkCorner	DarkCorner		3700.31	245.952	10.8864	1	1.088639e+001	1.083333e+001	1	0	64	3.910938e+001	39	9.973166e+000	1.074885e+001	513	1.628070e+001	16	5.249550e+000	5.189100e+000	0	0	0	0	0	0	0	-5.62749	9.65292	0	0.131919	1	0	44.7369	5.24955	1	0	44.7369	45.1352	45.1352	32.3637	0.891039	16.2807	5.24955	0	5.79849	0	0
DATA	8	1	8		 	66	Structural	0		1	1	DarkCorner	DarkCorner	DarkCorner		3725.46	245.941	10.9658	1	1.096578e+001	1.091233e+001	1	0	62	4.087097e+001	40	9.061690e+000	9.636900e+000	507	1.613018e+001	16	5.138672e+000	5.189100e+000	0	0	0	0	0	0	0	-3.93821	9.65292	0	0.290697	1	0	44.8092	5.13867	1	0	44.8092	46.8651	46.8651	34.1253	0.884589	16.1302	5.13867	0	7.32788	0	0
DATA	9	1	9		 	66	Structural	0		1	1	DarkCorner	DarkCorner	DarkCorner		3751.19	246.015	11.042	1	1.104200e+001	1.098819e+001	0	0	66	4.045455e+001	39	1.049862e+001	1.037820e+001	528	1.614205e+001	16	5.397369e+000	5.930400e+000	0	0	0	0	0	0	0	-4.44662	9.65292	0	0.233136	1	0	44.9012	5.39737	1	0	44.9012	46.8651	46.8651	33.7089	0.878482	16.142	5.39737	0	6.67614	0	0
DATA	10	1	10		 	66	Structural	0		1	1	DarkCorner	DarkCorner	DarkCorner		3776.5	246	11.1124	1	1.111236e+001	1.105820e+001	3	1	58	3.834483e+001	37	9.210124e+000	9.451575e+000	530	1.657736e+001	17	5.528296e+000	5.745075e+000	0	0	0	0	0	0	0	-6.63822	9.65292	0	0.0760199	1	0	44.9831	5.5283	1	0	44.9831	54.1152	54.1152	31.5991	0.87292	16.5774	5.5283	0	4.3412	0	0
DATA	11	1	11		 	66	Structural	0		1	1	DarkCorner	DarkCorner	DarkCorner		3802.09	246.065	11.179	1	1.117905e+001	1.112456e+001	2	0	65	4.244615e+001	42	1.059928e+001	1.037820e+001	516	1.646318e+001	16	5.385760e+000	5.189100e+000	0	0	0	0	0	0	0	-2.63955	9.65292	0	0.478336	1	0	45.0857	5.38576	1	0	45.0857	54.4085	54.4085	35.7005	0.867713	16.4632	5.38576	0	8.21715	0	0
DATA	12	1	12	ug|EG492221	unmapped	0		394	GCAGCATCCTCAATACATTCCTCAGTAGCTGTCATGCGACCATTTAAGCAATCAAAGTTT	3	0	A_84_P800302	AT1G21580	EG492221	ug|AYAXY85TF pooled cDNA populations Arabidopsis thaliana cDNA, mRNA sequence [EG492221]	3827	246.111	0	1	2.123183e+001	1.138490e+001	5	0	62	6.351613e+001	62	1.355830e+001	1.408470e+001	528	1.662311e+001	16	5.838757e+000	6.115725e+000	0	0	0	0	0	0	0	18.3233	9.82529	1	2.3179e-006	1	0	45.1928	5.83876	1	0	45.1928	45.4864	45.4864	56.7704	0.863011	16.6231	5.83876	0	29.0723	0	0
DATA	13	1	13	tair|AT1G09650.1|ref|NM_100837|ug|AK229128|ta|TA50806_3702	at|chr1:3127055-3127114	0		1246	ATGATGTTGCTTTCGAGGCTGACTCCATCGGTCATCCTGTCTGTTATTTCCCGAGTTTAA	5	0	A_84_P20838	AT1G09650	AT1G09650.1	tair|F-box family protein [AT1G09650.1]	3852.38	245.939	0	1	3.526524e+002	3.701419e+001	0	0	64	3.480625e+002	335	1.013256e+002	1.106390e+002	526	1.644487e+001	16	5.152143e+000	5.189100e+000	0	0	0	0	0	0	0	302.768	31.7783	1	1.01489e-116	1	1	45.2947	5.15214	1	0	45.2947	45.4864	45.4864	341.317	0.858545	16.4449	5.15214	0	313.409	0	0
DATA	14	1	14	tair|AT4G30510.1|tair|AT4G30510.2|ref|NM_202912|ref|NM_119197	at|chr4:14905745-14905686	0		831	CAGTGTGAGTGATGCACTAGATCCAGCTCATCATCATGTGCTTCAAAACGCAGTTTCTTC	7	0	A_84_P763788	AtATG18b	AT4G30510.1	tair|AtATG18b (Arabidopsis thaliana homolog of yeast autophagy 18 (ATG18) b) [AT4G30510.1]	3878.06	245.825	0	1	1.671641e+003	1.675455e+002	0	0	66	1.473545e+003	1420	2.986899e+002	3.009678e+002	539	1.660482e+001	16	5.584236e+000	5.930400e+000	0	0	0	0	0	0	0	1428.16	143.142	1	4.16571e-207	1	1	45.387	5.58424	1	0	45.387	45.4864	45.4864	1466.8	0.854345	16.6048	5.58424	0	1438.68	0	0
DATA	15	1	15	tair|AT1G18460.1|ref|NM_101703|ta|TA34493_3702|tc|NP184598	at|chr1:6354181-6354240	0		982	TGACGTTTCGGATGATGAGATCATTCAGACTGCCATTCTAGGAGATAACGATTCATCTCT	9	0	A_84_P840007	AT1G18460	AT1G18460.1	tair|lipase family protein [AT1G18460.1]	3903.22	245.846	0	1	8.645625e+002	8.719801e+001	0	0	66	7.808182e+002	725	1.940942e+002	2.125678e+002	541	1.683734e+001	17	5.644677e+000	5.930400e+000	0	0	0	0	0	0	0	735.332	74.1641	1	2.9229e-168	1	1	45.4864	5.64468	1	0	45.4864	45.835	45.835	774.072	0.850525	16.8373	5.64468	0	745.751	0	0
DATA	16	1	16	tair|AT2G30670.1|ref|NM_128619|tc|NP457000	at|chr2:13076713-13076548	0		571	TTATCTACACTGCTATGGCTCAACCTTTTTTCAAAGACGCCGATTACGAGAAGAGTTTGG	11	0	A_84_P13493	AT2G30670	AT2G30670.1	tair|tropinone reductase, putative / tropine dehydrogenase, putative [AT2G30670.1]	3929.09	246.386	0	0	4.413151e+002	4.557962e+001	2	0	62	4.193548e+002	384.5	1.044627e+002	9.748095e+001	521	1.710173e+001	17	5.823957e+000	5.930400e+000	0	0	0	0	0	0	0	373.752	38.6016	1	7.19657e-129	1	1	45.6026	5.82396	1	0	45.6026	65	65	412.609	0.846906	17.1017	5.82396	0	384.071	0	0
DATA	17	1	17	tc|TC314163	at|chr3:10683940-10683999	0		567	GCCCCATAATAATAGGAGGGCACTTCCCCCTTTTCTGAGAGTTTGTGAACATATTACTCA	13	0	A_84_P863067	TC314163	TC314163	tc|NM_113770 structural constituent of ribosome {Arabidopsis thaliana} (exp=-1; wgp=0; cg=0), partial (84%) [TC314163]	3954.5	246.352	0	1	7.202687e+004	7.202696e+003	0	2	64	6.080309e+004	54383	8.321966e+003	-1.305689e+004	517	1.728240e+001	17	5.639487e+000	5.930400e+000	0	0	0	0	0	0	0	60757.4	6075.75	1	0	1	1	45.7032	5.63949	1	0	45.7032	57.5363	57.5363	60796.3	0.843538	17.2824	5.63949	0	60767.6	0	0
DATA	18	1	18	tair|AT4G26690.1|ref|NM_118803|ta|TA25810_3702|ta|TA25794_3702	at|chr4:13456621-13456562	0		2627	TATTCTAGTTCTGTCCAAAAAACAACAGGTTATTCTTTGAGTGTGACTTTCCCTCGGATT	15	0	A_84_P76784	MRH5/SHV3	AT4G26690.1	tair|MRH5/SHV3 (morphogenesis of root hair 5); glycerophosphodiester phosphodiesterase/ kinase [AT4G26690.1]	3979.58	246.427	0	1	1.093884e+004	1.093945e+003	0	0	64	9.239141e+003	8560	2.234266e+003	2.196287e+003	510	1.639216e+001	16	5.577384e+000	5.930400e+000	0	0	0	0	0	0	0	9193.32	919.383	1	2.9622e-316	1	1	45.8186	5.57738	1	0	45.8186	57.5363	57.5363	9232.39	0.840429	16.3922	5.57738	0	9203.47	0	0
DATA	19	1	19	tair|AT3G28550.1|ref|NM_113775|ta|TA33856_3702|ta|N38107	at|chr3:10702171-10702112	0		2995	CATATGTCTACAGTTCTCCACCACCACCATCATACTCACCTTCTCCAAAAACTGAGTACT	17	0	A_84_P856120	AT3G28550	AT3G28550.1	tair|proline-rich extensin-like family protein [AT3G28550.1]	4005.42	246.427	0	1	1.578360e+004	1.578402e+003	0	4	60	1.326323e+004	13032.5	1.307136e+003	1.183115e+003	509	1.685462e+001	17	5.538207e+000	6.671700e+000	0	0	0	0	0	0	0	13217.3	1321.77	1	0	1	1	45.9141	5.53821	1	0	45.9141	57.5363	57.5363	13256.5	0.837409	16.8546	5.53821	0	13227.4	0	0
DATA	20	1	20	tair|AT4G11450.1|ref|NM_117216|ta|TA49999_3702|ta|BX835399	at|chr4:6959173-6959114	0		2288	TTAGTTGAAGCAGTAACAGAGGAAGAAGAAGTCCCTAAGCCTCTGAAAGAAGCTGTGACC	19	0	A_84_P844437	AT4G11450	AT4G11450.1	tair|similar to unknown protein [Arabidopsis thaliana] (TAIR:AT1G63520.1); similar to hypothetical protein [Vitis vinifera] (GB:CAN65660.1) [AT4G11450.1]	4030.3	245.984	0	1	9.961304e+002	1.002822e+002	1	0	64	8.773594e+002	839.5	1.985515e+002	1.925527e+002	524	1.679008e+001	17	5.500028e+000	5.930400e+000	0	0	0	0	0	0	0	831.38	83.6965	1	1.94914e-175	1	1	45.9792	5.50003	1	0	45.9792	45.4864	45.4864	870.614	0.83461	16.7901	5.50003	0	841.324	0	0
DATA	21	1	21	tair|AT1G49975.1|ref|NM_103885|ta|TA40861_3702|ta|TA40862_3702	at|chr1:18509024-18509083	0		357	TATAAAGGGAAAGACAGAAGCAGAGCTCAGTGAATCTGAAAAACGGATTCTGGAATGGCT	21	0	A_84_P825165	AT1G49975	AT1G49975.1	tair|similar to hypothetical protein [Vitis vinifera] (GB:CAN66219.1) [AT1G49975.1]	4056	246.455	0	1	1.125467e+004	1.125527e+003	0	0	62	9.409645e+003	8905.5	2.010179e+003	2.010962e+003	514	1.641829e+001	16	5.301268e+000	5.930400e+000	0	0	0	0	0	0	0	9363.56	936.406	1	2.48805e-317	1	1	46.0808	5.30127	1	0	46.0808	55.8519	55.8519	9402.9	0.831971	16.4183	5.30127	0	9373.42	0	0
DATA	22	1	22	ug|EG453064	at|chr4:10034268-10034327	0		745	TCCCATCTAAAGTCCCAAAGTTGTTACCATCTTCTACATTGCACACAGATTCTTCAGCAT	23	0	A_84_P792466	AT4G18080	EG453064	ug|AYAWZ05TR pooled cDNA populations Arabidopsis thaliana cDNA, mRNA sequence [EG453064]	4081.31	245.887	11.6958	1	1.169581e+001	1.163881e+001	3	0	63	4.312698e+001	44	9.369635e+000	8.895600e+000	536	1.657276e+001	16	5.555693e+000	5.930400e+000	0	0	0	0	0	0	0	-3.03315	9.65292	0	0.415382	1	0	46.1601	5.55569	1	0	46.1601	44.4243	44.4243	36.3813	0.829374	16.5728	5.55569	0	6.73556	1	0
DATA	23	1	23	tair|AT5G36657.1|tair|AT5G36658.1|tair|AT5G36350.1|tair|AT5G36360.1	at|chr5:14401236-14401177	0		170	GGCTTGTTGCAAAGCATTTTTGGACACCGATAATTGCAAACCGAAAATTCCATTCATTCC	25	0	A_84_P768557	AT5G36657	AT5G36657.1	tair|Encodes a ECA1 gametogenesis related family protein [AT5G36657.1]	4106.38	246.194	11.7292	1	1.172917e+001	1.167200e+001	0	0	65	3.904615e+001	39	9.556462e+000	8.895600e+000	521	1.633781e+001	16	5.492748e+000	5.930400e+000	0	0	0	0	0	0	0	-7.19795	9.65292	0	0.0546174	1	0	46.2441	5.49275	1	0	46.2441	47.8731	47.8731	32.3005	0.827015	16.3378	5.49275	0	2.47809	1	0
DATA	24	1	24	tair|AT4G32440.2|ref|NM_202931|ug|AK229215|ta|TA43592_3702	at|chr4:15659516-15659575	0		1493	GCAGGCTTCCTTATTTGCAGTCTGGTTGGATAATTTTGCTGACATCATGTCAAGTTCTGA	27	0	A_84_P851423	AT4G32440	AT4G32440.2	tair|agenet domain-containing protein [AT4G32440.2]	4131.87	246.3	0	1	2.645928e+003	2.648516e+002	3	0	63	2.228397e+003	2102	4.602204e+002	4.659070e+002	535	1.715140e+001	17	5.474958e+000	5.930400e+000	0	0	0	0	0	0	0	2182.05	218.419	1	6.06603e-232	1	1	46.3457	5.47496	1	0	46.3457	47.2035	47.2035	2221.65	0.824683	17.1514	5.47496	0	2191.66	0	0
DATA	25	1	25	tair|AT4G13940.4|tair|AT4G13940.3|tair|AT4G13940.2|tair|AT4G13940.1	at|chr4:8054862-8054921	0		6	ACACACTTCTCTCTCTCTCTCTCTCTGCCTCCTTTCGGATTCAAATCTCAGATCTAGCTC	29	0	A_84_P808310	HOG1	AT4G13940.4	tair|HOG1 (HOMOLOGY-DEPENDENT GENE SILENCING 1) [AT4G13940.4]	4157.58	246.427	0	1	5.260345e+004	5.260358e+003	0	1	63	4.330819e+004	43475	5.455140e+003	5.559750e+003	518	1.658687e+001	17	5.204073e+000	5.189100e+000	0	0	0	0	0	0	0	43261.7	4326.18	1	0	1	1	46.4663	5.20407	1	0	46.4663	57.5363	57.5363	43301.4	0.822412	16.5869	5.20407	0	43271.3	0	0
DATA	26	1	26	tair|AT1G50950.1|ref|NM_103975	at|chr1:18887824-18887883	0		1712	AGCCGTTTGAAAGAGAGAATAGAGTAACAATCTTCTTTGCAGCGTCTTGACTTCTTCTTG	31	0	A_84_P501920	AT1G50950	AT1G50950.1	tair|thioredoxin-related [AT1G50950.1]	4183.11	246.5	0	1	3.660664e+002	3.845192e+001	3	0	61	3.468525e+002	340	9.452810e+001	9.266250e+001	516	1.660853e+001	16	5.622929e+000	6.671700e+000	0	0	0	0	0	0	0	300.253	31.5388	1	3.06018e-116	1	1	46.5998	5.62293	1	0	46.5998	56.9804	56.9804	340.107	0.820214	16.6085	5.62293	0	309.783	0	0
DATA	27	1	27	tair|AT3G11950.1|ref|NM_112028|ug|AK226618|ta|TA51721_3702	at|chr3:3783699-3783640	0		1427	AGACAACAACTCTGCAGATGATTTATCAGAGAGAACCGAAACCAAAGCTCCAGAAGTTGT	33	0	A_84_P759826	AT3G11950	AT3G11950.1	tair|homogentisate farnesyltransferase/ homogentisate geranylgeranyltransferase/ homogentisate solanesyltransferase/ prenyltransferase [AT3G11950.1]	4208	246.5	0	1	5.917110e+002	6.033604e+001	0	0	62	5.308387e+002	520	1.082463e+002	1.158281e+002	522	1.672605e+001	16	5.554792e+000	5.745075e+000	0	0	0	0	0	0	0	484.083	49.3613	1	7.02653e-144	1	1	46.7561	5.55479	1	0	46.7561	44.4243	44.4243	524.093	0.818106	16.7261	5.55479	0	493.617	0	0
DATA	28	1	28	tair|AT5G52440.1|ref|NM_124623|ta|TA33517_3702|ta|H76320	at|chr5:21305590-21305649	0		745	AAGTTCACTGAAGAGCAGCTAAAAGCTTTGTCTCCCGCTGAAAGCCAAACAGAGGATCAA	35	0	A_84_P13114	HCF106	AT5G52440.1	tair|HCF106 (High chlorophyll fluorescence 106) [AT5G52440.1]	4233.5	246.545	0	1	8.247001e+003	8.247850e+002	0	0	66	6.776394e+003	6622.5	1.307952e+003	1.325074e+003	526	1.660646e+001	17	5.364351e+000	5.189100e+000	0	0	0	0	0	0	0	6729.47	673.016	1	5.7866e-298	1	1	46.9235	5.36435	1	0	46.9235	46.5243	46.5243	6769.65	0.81599	16.6065	5.36435	0	6739.02	0	0
DATA	29	1	29	tair|AT5G36223.1	at|chr5:014273678-014273619	0		2805	TAATGCGTCGAAGGGGTATGGCCTTCATAACACTTTTTGGGTTAAAGAGTACTATATGGC	37	0	A_84_P766049	AT5G36223	AT5G36223.1	tair|transposable element gene [AT5G36223.1]	4258.99	246.494	11.9184	1	1.191841e+001	1.186032e+001	0	0	62	4.404839e+001	43.5	1.162449e+001	1.223145e+001	515	1.635534e+001	16	5.285980e+000	5.189100e+000	0	0	0	0	0	0	0	-3.08295	9.65292	0	0.407785	1	0	47.1313	5.28598	1	0	47.1313	49.8279	49.8279	37.3027	0.813884	16.3553	5.28598	0	6.52813	1	0
DATA	30	1	30	tair|AT3G59360.1|tair|AT3G59360.2|ref|NM_115798|ref|NM_180390	at|chr3:21947178-21946976	0		1396	GAGCAACAACAGAATGGGAACCTAGAACTAGGCAACACAAAGGATACTCACAGGGCTAAT	39	0	A_84_P14691	ATUTR6/UTR6	AT3G59360.1	tair|ATUTR6/UTR6 (UDP-GALACTOSE TRANSPORTER 6); nucleotide-sugar transmembrane transporter [AT3G59360.1]	4284.22	246.5	0	1	3.405975e+003	3.408050e+002	0	0	66	2.812424e+003	2656	7.139218e+002	7.868900e+002	520	1.656731e+001	16	5.241314e+000	5.189100e+000	0	0	0	0	0	0	0	2765.04	276.673	1	8.02053e-246	1	1	47.3813	5.24131	1	0	47.3813	45.1352	45.1352	2805.68	0.811821	16.5673	5.24131	0	2774.76	0	0
DATA	31	1	31	tair|AT1G70600.1|ref|NM_105728|ta|TA28585_3702|ta|AA041053	at|chr1:26624794-26624735	0		528	TCTTCTATGGAGTTTTATCATCTTTTGTTGTCTTTTGGATTTTGGAAAGAGCGAGATCTC	41	0	A_84_P216048	AT1G70600	AT1G70600.1	tair|60S ribosomal protein L27A (RPL27aC) [AT1G70600.1]	4310.11	246.5	0	1	1.453462e+005	1.453463e+004	0	1	63	1.177356e+005	103817	2.078359e+004	1.988982e+004	515	1.658641e+001	16	5.168918e+000	5.189100e+000	0	0	0	0	0	0	0	117688	11768.8	1	0	1	1	47.6434	5.16892	1	0	47.6434	56.9804	56.9804	117729	0.809708	16.5864	5.16892	0	117698	0	0
DATA	32	1	32	tair|AT2G14110.1|ref|NM_126983|ta|TA47975_3702|tc|NP453050	at|chr2:5960017-5960076	0		623	AGAATAAACAGGTTTGGCGTGACAAGTATTCTGGAAAGCCTACATCATCGGAGACAGACA	43	0	A_84_P51360	AT2G14110	AT2G14110.1	tair|similar to unnamed protein product [Vitis vinifera] (GB:CAO43153.1); contains InterPro domain HAD-superfamily phosphatase, subfamily IIIC (InterPro:IPR010033) [AT2G14110.1]	4335.27	246.687	0	1	2.422186e+003	2.425133e+002	1	0	63	2.004270e+003	1865	4.681798e+002	4.944471e+002	519	1.614066e+001	16	5.231463e+000	5.189100e+000	0	0	0	0	0	0	0	1956.35	195.873	1	1.51892e-225	1	1	47.9174	5.23146	1	0	47.9174	46.1809	46.1809	1997.52	0.80768	16.1407	5.23146	0	1966.33	0	0
DATA	33	1	33	ug|DR227250	at|chr5:9761618-9761990	0		248	TCCTGGTTTTGGCTTTTGGCGTTCTGGGGTTGACATTAATACTCAACATGTCGATTTTTA	45	0	A_84_P792507	DR227250	DR227250	ug|1106779 CERES-147 Arabidopsis thaliana cDNA clone 252145 5', mRNA sequence [DR227250]	4360.51	246.634	0	1	2.125765e+003	2.129140e+002	2	0	63	1.760667e+003	1713	3.938929e+002	3.424806e+002	521	1.701152e+001	17	5.569134e+000	5.930400e+000	0	0	0	0	0	0	0	1712.51	171.522	1	9.60004e-218	1	1	48.1614	5.56913	1	0	48.1614	47.8731	47.8731	1753.92	0.805595	17.0115	5.56913	0	1722.6	0	0
DATA	34	1	34	tair|AT3G53340.1|ref|NM_115194|ta|TA53194_3702|ta|TA47150_3702	at|chr3:19786017-19785665	0		585	AACAAGGCTCATTCTCACAGGGTCCTTATGGAAACTCTCAAGGTTCGAATATGATGGTTC	47	0	A_84_P837809	AT3G53340	AT3G53340.1	tair|transcription factor [AT3G53340.1]	4385.69	246.662	0	1	7.432562e+003	7.433533e+002	0	0	66	6.020576e+003	5700	1.461945e+003	1.476299e+003	519	1.634875e+001	16	5.365030e+000	5.930400e+000	0	0	0	0	0	0	0	5972.13	597.291	1	5.78245e-291	1	1	48.4499	5.36503	1	0	48.4499	48.5334	48.5334	6013.83	0.803508	16.3487	5.36503	0	5982.38	0	0
DATA	35	1	35	tair|AT2G01340.1|ref|NM_126195|tc|NP454716|ta|AV552747	at|chr2:164358-164417	0		300	AGAAGGGTAAGATCAGGAATTCACGTGAGTGCAAAGGAGAGGCTTGAGAGTCTCATGCTG	49	0	A_84_P843544	AT2G01340	AT2G01340.1	tair|similar to unknown protein [Arabidopsis thaliana] (TAIR:AT1G71015.1); similar to unknown [Glycine max] (GB:AAG38147.1); contains InterPro domain Trigger factor, C-terminal, bacterial; (InterPro:IPR008880) [AT2G01340.1]	4411.35	246.768	0	1	4.986886e+002	5.130300e+001	2	0	63	4.483810e+002	443	8.815793e+001	9.006795e+001	519	1.670328e+001	17	5.596176e+000	5.189100e+000	0	0	0	0	0	0	0	399.634	41.1127	1	9.53743e-133	1	1	48.7465	5.59618	1	0	48.7465	46.8651	46.8651	441.635	0.801371	16.7033	5.59618	0	410.061	0	0
DATA	36	1	36	tair|AT1G21330.1|ug|AY800590|tc|NP1339806	at|chr1:7475310-7475369	0		619	GACATGATCATCAAACTCATCACGGATACATCTCTCGGGAAAGGATGTTTGTTCTTGGTG	51	0	A_84_P13371	AT1G21330	AT1G21330.1	tair|transposable element gene [AT1G21330.1]	4437	246.545	12.1382	1	1.213822e+001	1.207906e+001	3	0	59	4.140678e+001	40	1.086138e+001	1.000755e+001	535	1.720000e+001	17	5.882367e+000	5.930400e+000	0	0	0	0	0	0	0	-7.63337	9.65292	0	0.0417059	1	0	49.0401	5.88237	1	0	49.0401	55.8519	55.8519	34.6611	0.799145	17.2	5.88237	0	2.97329	1	0
DATA	37	1	37	tair|AT5G02630.1|ref|NM_120341|ug|AK117185|ta|TA47245_3702	at|chr5:593012-593071	0		1243	GGCCAATAGAGAAGAACGAGTATTGTGATGTTGATGATGAAGAAGAAATTGTAGAGCTTT	53	0	A_84_P12037	AT5G02630	AT5G02630.1	tair|similar to unknown protein [Arabidopsis thaliana] (TAIR:AT5G18520.1); similar to unknown protein [Arabidopsis thaliana] (TAIR:AT3G09570.1); similar to unnamed protein product [Vitis vinifera] (GB:CAO18079.1); contains InterPro domain Transmembrane re	4462	246.657	0	1	1.304570e+003	1.310180e+002	0	0	65	1.089077e+003	1033	2.341483e+002	2.283204e+002	525	1.659429e+001	16	5.430790e+000	5.930400e+000	0	0	0	0	0	0	0	1039.74	104.421	1	1.60687e-188	1	1	49.3339	5.43079	1	0	49.3339	45.4864	45.4864	1082.33	0.797001	16.5943	5.43079	0	1050.53	0	0
DATA	38	1	38	tair|AT1G49360.1|ref|NM_103826|ta|TA45835_3702|ta|CNS0ACHK	at|chr1:18271042-18270983	0		1434	CTCCGAAGCAGTAAATACAGAGTACGTATTTATCTGAATTTTCAGCTTGATTTAGTCTCA	55	0	A_84_P225689	AT1G49360	AT1G49360.1	tair|F-box family protein [AT1G49360.1]	4487.63	246.556	0	1	2.596685e+003	2.599524e+002	0	0	64	2.113297e+003	2018.5	4.223109e+002	4.938911e+002	526	1.665019e+001	16	5.522876e+000	5.189100e+000	0	0	0	0	0	0	0	2063.65	206.591	1	1.12809e-228	1	1	49.6428	5.52288	1	0	49.6428	48.2044	48.2044	2106.55	0.794726	16.6502	5.52288	0	2074.64	0	0
DATA	39	1	39	tair|AT5G05080.1|tair|AT5G05080.2|ref|NM_120590|ref|NM_001085061	at|chr5:1498800-1498741	0		982	AGCAGGTTTGGCCAAGGTTCAGGCAGATAAGAAGAAGGTAGACGCTAGAAAGAAAAGCTT	57	0	A_84_P22446	UBC22	AT5G05080.1	tair|UBC22 (UBIQUITIN-CONJUGATING ENZYME 22); ubiquitin-protein ligase [AT5G05080.1]	4513.42	246.573	0	1	1.853447e+004	1.853487e+003	3	0	61	1.473697e+004	14028	3.215571e+003	3.283218e+003	527	1.690323e+001	17	5.897100e+000	5.930400e+000	0	0	0	0	0	0	0	14687	1468.74	1	0	1	1	49.9298	5.8971	1	0	49.9298	57.5363	57.5363	14730.2	0.792418	16.9032	5.8971	0	14698.2	0	0
DATA	40	1	40	ug|EG501568	at|chr3:8227017-8227076	0		190	CCCTTGCCGTGAGATTTCAGGTCAGAGTTTCCATTCAGTGTACGTTTTGTGAATCTCATA	59	0	A_84_P798549	EG501568	EG501568	ug|AYBGS51TF pooled cDNA populations Arabidopsis thaliana cDNA, mRNA sequence [EG501568]	4538.32	246.618	0	1	3.181396e+003	3.183740e+002	0	0	65	2.564015e+003	2447	5.034141e+002	4.796211e+002	517	1.729014e+001	17	5.644247e+000	5.930400e+000	0	0	0	0	0	0	0	2513.79	251.564	1	3.07654e-240	1	1	50.2256	5.64425	1	0	50.2256	46.5243	46.5243	2557.27	0.790153	17.2901	5.64425	0	2525.15	0	0
DATA	41	1	41	tair|AT5G66190.2|tair|AT5G66190.1|ref|NM_001085336|ref|NM_126017	at|chr5:26469909-26469850	0		409	GTCAACAAATTCAAACCTAAGAACCCTTACACTGGTCGCTGCCTTTTGAACACCAAGATC	61	0	A_84_P861344	ATLFNR1	AT5G66190.2	tair|ATLFNR1 (LEAF FNR 1); poly(U) binding [AT5G66190.2]	4563.71	247.167	0	1	1.403878e+004	1.403932e+003	0	0	65	1.111163e+004	10457	2.658600e+003	2.885881e+003	504	1.712500e+001	17	5.618969e+000	5.930400e+000	0	0	0	0	0	0	0	11061.1	1106.15	1	0	1	1	50.5259	5.61897	1	0	50.5259	45.835	45.835	11104.9	0.787896	17.125	5.61897	0	11072.7	0	0
DATA	42	1	42	tair|AT1G28620.1|ug|BX815895|tc|NP251564|ta|CNS0AAVE	at|chr1:10056850-10056791	0		955	GCCAGGAAAGTTTCCAACTGGATGTTCTGCTGCATATTTAACGAGATTTAGGACAACAGA	63	0	A_84_P842536	AT1G28620	AT1G28620.1	tair|pseudogene, lipase, similar to lipase Arab-1 GB:S68410 GI:2129636 (Arabidopsis thaliana); blastp match of 44% identity and 1.2e-48 P-value to GP [AT1G28620.1]	4589.35	246.817	0	1	1.586579e+002	2.006927e+001	0	0	65	1.754154e+002	172	4.125829e+001	4.003020e+001	507	1.634517e+001	16	5.208422e+000	5.189100e+000	0	0	0	0	0	0	0	124.611	15.7626	1	2.22372e-067	1	1	50.8042	5.20842	1	0	50.8042	47.5395	47.5395	168.67	0.785408	16.3452	5.20842	0	136.359	0	0
DATA	43	1	43	tair|AT5G53900.1|tair|AT5G53900.2|ref|NM_180855|ref|NM_124769	at|chr5:21898558-21898499	0		1615	AAGCTCTCGATGCTAGTTATTAGCTTATGCTTGTTATAAATACATGAAACTCTCTGTTCG	65	0	A_84_P229159	AT5G53900	AT5G53900.1	tair|similar to unknown protein [Arabidopsis thaliana] (TAIR:AT3G15240.2); similar to unnamed protein product [Vitis vinifera] (GB:CAO39314.1); contains domain PTHR13902:SF3 (PTHR13902:SF3); contains domain PTHR13902 (PTHR13902) [AT5G53900.1]	4614.7	246.9	0	1	8.614054e+003	8.614936e+002	0	0	66	6.795758e+003	6472.5	1.429065e+003	1.340085e+003	505	1.622574e+001	16	5.269007e+000	5.189100e+000	0	0	0	0	0	0	0	6744.69	674.538	1	4.26574e-298	1	1	51.0693	5.26901	1	0	51.0693	47.2035	47.2035	6789.01	0.782987	16.2257	5.26901	0	6756.61	0	0
DATA	44	1	44	tair|AT4G13030.1|tair|AT4G13030.2|ref|NM_179040|ref|NM_117372	at|chr4:7609536-7609595	0		1417	GCCAATAAGCATTGATTTGCATATAGCTCGACGCTTATGGTTCAACGAAGAGCAAGTGGC	67	0	A_84_P55070	AT4G13030	AT4G13030.1	tair|similar to unnamed protein product [Vitis vinifera] (GB:CAO18001.1); contains domain SSF52540 (SSF52540) [AT4G13030.1]	4640.08	247.222	0	1	1.536046e+003	1.541016e+002	0	0	66	1.250273e+003	1235	2.172476e+002	2.051548e+002	501	1.615968e+001	16	5.042068e+000	5.930400e+000	0	0	0	0	0	0	0	1198.99	120.287	1	7.30116e-197	1	1	51.2847	5.04207	1	0	51.2847	45.4864	45.4864	1243.53	0.780568	16.1597	5.04207	0	1211.04	0	0
DATA	45	1	45	tair|AT3G06250.1|ref|NM_111500|ug|AF360270|ta|TA47117_3702	at|chr3:1889924-1889865	0		2458	TTCTCAGGACCTTAAGGCCTTGATGATCTGGAGCCTAAGGGAAGCAGCTTCAAAGTATAT	69	0	A_84_P23129	FRS7	AT3G06250.1	tair|FRS7 (FAR1-RELATED SEQUENCE 7); zinc ion binding [AT3G06250.1]	4665.63	247.265	0	1	2.426630e+003	2.429800e+002	0	0	65	1.939508e+003	1888	3.256903e+002	3.513762e+002	507	1.618935e+001	16	5.445712e+000	5.930400e+000	0	0	0	0	0	0	0	1888.02	189.049	1	1.84015e-223	1	1	51.4842	5.44571	1	0	51.4842	46.5243	46.5243	1932.76	0.778043	16.1893	5.44571	0	1900.19	0	0
DATA	46	1	46	tair|AT3G44590.1|tair|AT3G44590.2|ref|NM_114327|ref|NM_202655	at|chr3:16175656-16175715	0		418	CCCACGGAAAGGAGTCGAGATTTGATTTTTTGTTCTCTTAGTGGTTCTGGTTTTTGCTCC	71	0	A_84_P813529	AT3G44590	AT3G44590.1	tair|60S acidic ribosomal protein P2 (RPP2D) [AT3G44590.1]	4690.77	246.913	0	1	2.445820e+004	2.445852e+003	0	0	66	1.901788e+004	17899	4.091999e+003	4.591983e+003	519	1.618497e+001	16	5.565726e+000	5.930400e+000	0	0	0	0	0	0	0	18966.2	1896.65	1	0	1	1	51.6495	5.56573	1	0	51.6495	46.5243	46.5243	19011.1	0.775455	16.185	5.56573	0	18978.5	0	0
DATA	47	1	47	ug|BU917432	at|chr1:023704904-023704962	0		65	AGAGTGTTTCGCTCAGCCTGTTACGACTATTGAGCACTCTCCTTCTTTTATTCATCTGAT	73	0	A_84_P723122	BU917432	BU917432	ug|JKHR01A12 Size-selected small cDNAs of Arabidopsis thaliana Arabidopsis thaliana cDNA clone JKHR01A12, mRNA sequence [BU917432]	4716.38	247	0	1	1.111076e+003	1.118074e+002	3	0	62	9.105000e+002	866	1.594445e+002	1.638273e+002	514	1.667121e+001	17	5.959158e+000	6.671700e+000	0	0	0	0	0	0	0	858.719	86.4127	1	2.49933e-177	1	1	51.7813	5.95916	1	0	51.7813	48.5334	48.5334	903.754	0.772871	16.6712	5.95916	0	871.04	0	0
DATA	48	1	48	tair|AT2G07521.1|ref|NM_001124812	at|chr2:3136677-3136736	0		63	TGTAACCTGTCGGAAGCTTTGAGATTCAAGAACCAAAGCGGAATCAAGGAAAGAAGAGAT	75	0	A_84_P758342	AT2G07521	AT2G07521.1	tair|unknown protein [AT2G07521.1]	4741.5	247	12.5928	1	1.259280e+001	1.253143e+001	1	1	60	4.398333e+001	43	1.072853e+001	1.186080e+001	500	1.629600e+001	16	5.472136e+000	5.930400e+000	0	0	0	0	0	0	0	-7.9223	9.65292	0	0.0346622	1	0	51.9056	5.47214	1	0	51.9056	54.1152	54.1152	37.2376	0.770297	16.296	5.47214	0	4.45645	1	0
DATA	49	1	49	tair|AT1G56460.1|ref|NM_104524|ta|TA48100_3702|tc|NP305866	at|chr1:21153062-21153121	0		1617	TACAAATATAGAGATTCAGAGTCAAATCTTCCATTGTGCAGCCTCCGATGCTACAAGGCA	77	0	A_84_P11290	AT1G56460	AT1G56460.1	tair|PAPA-1-like family protein / zinc finger (HIT type) family protein [AT1G56460.1]	4767	247	0	1	9.791345e+003	9.792152e+002	0	0	69	7.568493e+003	7107	1.563235e+003	1.570815e+003	506	1.609289e+001	16	5.174315e+000	5.189100e+000	0	0	0	0	0	0	0	7516.49	751.711	1	1.89695e-304	1	1	52.0043	5.17431	1	0	52.0043	46.8651	46.8651	7561.75	0.767667	16.0929	5.17431	0	7528.9	0	0
DATA	50	1	50	tair|AT3G01330.1|ref|NM_110999|ta|TA43559_3702|tc|TC289010	at|chr3:124675-124616	0		1022	AATAACTGGTCTTCTTGGGCATTTCACGGAGGCATGGAAGAAATGGTATGCAGAGGTTGA	79	0	A_84_P69834	DEL3	AT3G01330.1	tair|DEL3 (DP-E2F-like 3); transcription factor [AT3G01330.1]	4792.38	247	0	1	3.127062e+003	3.129607e+002	0	0	65	2.444415e+003	2309	5.832479e+002	6.226920e+002	508	1.607087e+001	15.5	5.207234e+000	5.930400e+000	0	0	0	0	0	0	0	2392.32	239.427	1	2.46038e-237	1	1	52.0964	5.20723	1	0	52.0964	48.5334	48.5334	2437.67	0.765037	16.0709	5.20723	0	2404.77	0	0
DATA	51	1	51	tair|AT1G60390.1|ref|NM_104726|ug|AK227564|ta|TA53204_3702	at|chr1:22253053-22252994	0		177	TCACGCCATCGGAGAATCCATTCACACCAAAAGCTTCTTTGATTCGTTATTGGAACAATC	81	0	A_84_P837838	AT1G60390	AT1G60390.1	tair|BURP domain-containing protein / polygalacturonase, putative [AT1G60390.1]	4818	247	0	1	1.433922e+001	1.274254e+001	1	0	68	6.310294e+001	62	1.565785e+001	1.427002e+001	523	1.617591e+001	16	5.546014e+000	5.930400e+000	0	0	0	0	0	0	0	10.9319	9.71463	1	0.00381026	1	0	52.171	5.54601	1	0	52.171	54.9904	54.9904	56.3572	0.762377	16.1759	5.54601	0	23.3983	1	0
DATA	52	1	52	tc|TC312098	at|chr5:19572599-19572657	0		157	GGTTGTTGGTGAATCAGCGACGATAACTACGATGAAGAGCAACACGACTGCTATATGATC	83	0	A_84_P859330	TC312098	TC312098	tc|AB023039 acetyl-CoA C-acetyltransferase {Arabidopsis thaliana} (exp=0; wgp=1; cg=0), partial (16%) [TC312098]	4843.17	247	0	1	3.592064e+002	3.810134e+001	2	0	63	3.251429e+002	302	7.650993e+001	7.190610e+001	529	1.675236e+001	16	5.816083e+000	6.671700e+000	0	0	0	0	0	0	0	272.913	28.9482	1	9.11092e-111	1	1	52.2294	5.81608	1	0	52.2294	46.8651	46.8651	318.397	0.759768	16.7524	5.81608	0	285.388	0	0
DATA	53	1	53	tair|AT2G03550.1|ref|NM_126405|ta|TA45126_3702|tc|TC291026	at|chr2:1077926-1077985	0		893	AATGAAGGTCATGTTTTTCATTTGAAGAATCCTAATAGTGATAATGCTCGTCAAGTCGTG	85	0	A_84_P23015	AT2G03550	AT2G03550.1	tair|hydrolase [AT2G03550.1]	4868.58	247.015	0	1	9.788495e+003	9.789325e+002	0	0	64	7.463578e+003	7382.5	1.651520e+003	1.786162e+003	514	1.666148e+001	16	5.677337e+000	6.486375e+000	0	0	0	0	0	0	0	7411.34	741.197	1	1.2706e-303	1	1	52.2402	5.67734	1	0	52.2402	45.1352	45.1352	7456.83	0.757148	16.6615	5.67734	0	7423.78	0	0
DATA	54	1	54	tair|AT3G46310.1|ref|NM_114499|tc|NP162734	at|chr3:17028498-17028439	0		312	GTCCGATTCACATGGAAATGTTTGTCTTGTACTTGCCCTAATAAGTTTGATCTTAAACAG	87	0	A_84_P508474	AT3G46310	AT3G46310.1	tair|similar to unknown protein [Arabidopsis thaliana] (TAIR:AT3G46300.1); similar to hypothetical protein [Vitis vinifera] (GB:CAN66779.1) [AT3G46310.1]	4894.31	247.391	12.8551	1	1.285511e+001	1.284387e+001	2	0	63	6.093651e+001	58	1.555103e+001	1.704990e+001	508	1.665748e+001	16	5.505672e+000	5.189100e+000	0	0	0	0	0	0	0	8.66242	9.69171	0	0.0211147	1	0	52.2741	5.50567	1	0	52.2741	44.7812	44.7812	54.1908	0.754579	16.6575	5.50567	0	21.0844	1	0
DATA	55	1	55	tair|AT2G23580.1|ref|NM_127922|ta|TA43530_3702|tc|TC311185	at|chr2:10040259-10040200	0		989	TGGATAAAACTCTCACGTTGAAGATGAAACCAATAAATCAAGAGCATACGAATGGAAAGT	89	0	A_84_P574806	AT2G23580	AT2G23580.1	tair|hydrolase, alpha/beta fold family protein [AT2G23580.1]	4919.37	247.292	12.8987	1	1.289875e+001	1.283588e+001	0	0	65	4.406154e+001	42	1.149712e+001	1.186080e+001	506	1.629447e+001	16	5.588376e+000	5.930400e+000	0	0	0	0	0	0	0	-8.18925	9.65292	0	0.0290923	1	0	52.2508	5.58838	1	0	52.2508	45.4864	45.4864	37.3158	0.752026	16.2945	5.58838	0	4.17385	1	0
DATA	56	1	56	tair|AT1G48500.1|tair|AT1G48500.2|tair|AT1G48500.3|ref|NM_103746	at|chr1:17937240-17937501	0		635	TATGCCGGTTCAGTATTAGTTTACCAAGACATAGCTCCTGAAAAGGCCCAAGCTATCATG	91	0	A_84_P840800	JAZ4/TIFY6A	AT1G48500.1	tair|JAZ4/TIFY6A (JASMONATE-ZIM-DOMAIN PROTEIN 4) [AT1G48500.1]	4944.89	247.484	0	1	1.382787e+001	1.295287e+001	4	0	59	6.259322e+001	62	1.217986e+001	1.260210e+001	504	1.646429e+001	16	5.483639e+000	5.559750e+000	0	0	0	0	0	0	0	10.3642	9.7084	1	0.00600611	1	0	52.229	5.48364	1	0	52.229	44.0646	44.0646	55.8475	0.749517	16.4643	5.48364	0	22.6676	1	0
DATA	57	1	57	tair|AT2G26310.1|ref|NM_128188|ug|EG427545|ug|BX818818	at|chr2:11210641-11210776	0		1029	GGAACAATAATAGACTTTCGGCGAACAGAAGATGGACAGCTAATCACAGAGATTGGTGGT	93	0	A_84_P843637	AT2G26310	AT2G26310.1	tair|similar to unknown protein [Arabidopsis thaliana] (TAIR:AT3G63170.1); similar to unnamed protein product [Vitis vinifera] (GB:CAO43896.1); contains InterPro domain Chalcone isomerase-like (InterPro:IPR016087) [AT2G26310.1]	4970	246.922	0	1	5.541768e+002	5.690444e+001	0	0	69	4.661014e+002	451	1.110880e+002	1.126776e+002	522	1.648851e+001	16	5.565253e+000	5.930400e+000	0	0	0	0	0	0	0	413.956	42.5062	1	8.66723e-135	1	1	52.1452	5.56525	1	0	52.1452	46.1809	46.1809	459.356	0.746975	16.4885	5.56525	0	426.158	0	0
DATA	58	1	58	tair|AT1G08430.1|ref|NM_100716|ta|CNS0AEME|tc|TC302593	at|chr1:2660883-2660942	0		1422	AATGTTGATGATTCACGTGGAGGGAGTTCACAGGACTCATGTCATCATGTTGCCATAAAG	95	0	A_84_P16132	ALMT1/ATALMT1	AT1G08430.1	tair|ALMT1/ATALMT1 (AL-ACTIVATED MALATE TRANSPORTER 1); malate transmembrane transporter/ [AT1G08430.1]	4995.5	247.056	0	1	1.559355e+004	1.559409e+003	0	0	62	1.166263e+004	10903.5	2.486166e+003	2.789697e+003	511	1.709589e+001	16	5.898205e+000	5.930400e+000	0	0	0	0	0	0	0	11610.6	1161.1	1	0	1	1	52.0643	5.89821	1	0	52.0643	48.5334	48.5334	11655.9	0.744575	17.0959	5.89821	0	11622.7	0	0
DATA	59	1	59	tair|AT1G74300.1|ref|NM_106090|ug|AK227535|ta|TA34520_3702	at|chr1:27940074-27940133	0		1049	ACTTCTTCCCCCTCGCTAAAGGTGTCGTTGATGAGATTGTTAAGACAGCTCTTAACCACT	97	0	A_84_P218478	AT1G74300	AT1G74300.1	tair|esterase/lipase/thioesterase family protein [AT1G74300.1]	5020.73	247.137	0	1	1.865525e+003	1.870052e+002	1	0	65	1.436615e+003	1377	2.790378e+002	2.727984e+002	515	1.674563e+001	16	5.726870e+000	5.189100e+000	0	0	0	0	0	0	0	1384.72	138.808	1	2.6855e-205	1	1	51.8973	5.72687	1	0	51.8973	48.2044	48.2044	1429.87	0.742267	16.7456	5.72687	0	1396.62	0	0
DATA	60	1	60	tair|AT1G18020.1|tair|AT1G17990.2|tair|AT1G17990.1|ref|NM_179352	at|chr1:6203369-6203428	0		613	GTAGATTTGCTCTTGAAGTAATCGAAGCAGTGGTGAACGAGATCGGTTCAGATCGTGTTG	99	0	A_84_P803569	AT1G18020	AT1G18020.1	tair|12-oxophytodienoate reductase, putative [AT1G18020.1]	5046.03	247.127	0	1	1.125123e+004	1.125198e+003	0	0	66	8.377939e+003	7993	1.644867e+003	1.650690e+003	522	1.692720e+001	17	5.576416e+000	5.930400e+000	0	0	0	0	0	0	0	8326.21	832.677	1	1.90496e-310	1	1	51.7326	5.57642	1	0	51.7326	46.8651	46.8651	8371.19	0.740027	16.9272	5.57642	0	8337.93	0	0
DATA	61	1	61	tair|AT1G01320.1|ref|NM_100014|ta|TA48154_3702|tc|TC284484	at|chr1:123484-123425	0		3491	GCAAAGCAATGTTTCTGAACACTTGGTGGAAATTCCGAGAGAAAAGCAAAAGGAGATGTC	101	0	A_84_P830659	AT1G01320	AT1G01320.1	tair|tetratricopeptide repeat (TPR)-containing protein [AT1G01320.1]	5072	247.455	0	1	3.787979e+002	4.007511e+001	2	0	60	3.310667e+002	332	6.112113e+001	6.616102e+001	518	1.621429e+001	16	5.635823e+000	5.930400e+000	0	0	0	0	0	0	0	279.509	29.5708	1	3.91383e-112	1	1	51.5577	5.63582	1	0	51.5577	55.8519	55.8519	324.321	0.737884	16.2143	5.63582	0	291.035	0	0
DATA	62	1	62	tair|AT4G15393.1|tair|AT4G15393.3|tair|AT4G15393.2|ref|NM_148329	at|chr4:8805799-8805858	0		796	CATCTTTGGAGATACGGAAAGTGTAACTATGAGCATAGAGATTGCGACTGAGTACATATT	103	0	A_84_P124941	CYP702A5	AT4G15393.1	tair|CYP702A5 (cytochrome P450, family 702, subfamily A, polypeptide 5); heme binding / iron ion binding / monooxygenase [AT4G15393.1]	5097.25	247.612	0	1	1.271709e+002	1.826987e+001	1	0	64	1.449688e+002	140.5	3.725586e+001	4.336605e+001	515	1.612039e+001	16	5.341369e+000	5.930400e+000	0	0	0	0	0	0	0	93.584	13.4446	1	6.6396e-053	1	1	51.3847	5.34137	1	0	51.3847	46.1809	46.1809	138.223	0.735892	16.1204	5.34137	0	104.925	0	0
DATA	63	1	63	tair|AT1G05470.1|ref|NM_100426|ug|BX816898|ta|TA52738_3702	at|chr1:1608692-1608633	0		1622	CTACGGCATTTTCTGTGCAGAGGTTGAGTCAGCTCATAATAGGATAAAGCGAACAACGAG	105	0	A_84_P14283	AT1G05470	AT1G05470.1	tair|endonuclease/exonuclease/phosphatase family protein [AT1G05470.1]	5122.56	247.479	0	1	9.808031e+002	9.895811e+001	3	0	62	7.710161e+002	759.5	1.436981e+002	1.145308e+002	521	1.639923e+001	16	5.554098e+000	5.930400e+000	0	0	0	0	0	0	0	719.893	72.6336	1	5.07617e-167	1	1	51.1228	5.5541	1	0	51.1228	48.2044	48.2044	764.27	0.733984	16.3992	5.5541	0	730.97	0	0
DATA	64	1	64	tair|AT5G40420.1|ref|NM_123406|ta|TA30249_3702|ta|TA30247_3702	at|chr5:16191233-16191174	0		259	TTACTTCTAGCTGGTTCGGTGATCGGCTTAATGGTTGCTTTACCACTATTTCTCCTCTTC	107	0	A_84_P813534	OLEO2	AT5G40420.1	tair|OLEO2 (OLEOSIN 2) [AT5G40420.1]	5148.42	247.427	0	1	1.609185e+001	1.328132e+001	3	1	60	6.263333e+001	63	1.498583e+001	1.241677e+001	519	1.644123e+001	16	5.549002e+000	5.930400e+000	0	0	0	0	0	0	0	11.7824	9.72457	1	0.00186496	1	0	50.8509	5.549	1	0	50.8509	57.5363	57.5363	55.8876	0.732199	16.4412	5.549	0	22.5883	1	0
DATA	65	1	65	tair|AT1G02500.1|tair|AT1G02500.2|ref|NM_100131|ref|NM_179246	at|chr1:520084-520143	0		1176	ATTAACCTTGACCTAAAGAGAGGAGGAAACGGAAGGTTCTTGAAAACTGCGGCTTACGGA	109	0	A_84_P13370	SAM1	AT1G02500.1	tair|SAM1 (S-adenosylmethionine synthetase 1); methionine adenosyltransferase [AT1G02500.1]	5173.58	247.427	0	1	9.735278e+004	9.735287e+003	0	0	64	7.117966e+004	89677.5	1.192577e+004	-1.261896e+004	510	1.705490e+001	16.5	5.855909e+000	5.930400e+000	0	0	0	0	0	0	0	71129	7112.91	1	0	1	1	50.617	5.85591	1	0	50.617	57.5363	57.5363	71172.9	0.730632	17.0549	5.85591	0	71139.6	0	0
DATA	66	1	66	tair|AT1G10500.1|ref|NM_100924|ug|AK226457|ta|TA31305_3702	at|chr1:3460290-3460231	0		558	GAGCATGCTCTTTCTTTTTGGAATGCAGCTTGATTACAGCGATGCTTTGATTGGTGGAGG	111	0	A_84_P12356	ATCPISCA	AT1G10500.1	tair|ATCPISCA (CHLOROPLAST-LOCALIZED ISCA-LIKE PROTEIN); structural molecule [AT1G10500.1]	5198.82	247.361	0	1	1.416734e+004	1.416795e+003	0	0	65	1.038165e+004	9880	1.774506e+003	1.932569e+003	522	1.650000e+001	16	5.490963e+000	5.189100e+000	0	0	0	0	0	0	0	10331.3	1033.17	1	4.44659e-323	1	1	50.3931	5.49096	1	0	50.3931	47.8731	47.8731	10374.9	0.72923	16.5	5.49096	0	10341.6	0	0
DATA	67	1	67	tair|AT3G28150.1|ref|NM_113733|ta|TA44664_3702|tc|TC287154	at|chr3:10473262-10473203	0		1198	TGTTTGCCCGGGCCAATCGATGCGTGGAACGACTTTTTAATGGCGATAATTAGACAGTTA	113	0	A_84_P125381	AT3G28150	AT3G28150.1	tair|similar to unknown protein [Arabidopsis thaliana] (TAIR:AT5G15900.1); similar to hypothetical protein [Vitis vinifera] (GB:CAN82134.1); contains InterPro domain Protein of unknown function DUF231, plant (InterPro:IPR004253) [AT3G28150.1]	5224.5	247.5	0	1	1.402269e+002	1.929857e+001	4	0	64	1.522813e+002	154	3.315020e+001	3.465577e+001	523	1.684130e+001	17	5.741198e+000	5.930400e+000	0	0	0	0	0	0	0	102.09	14.05	1	3.52994e-057	1	1	50.1915	5.7412	1	0	50.1915	49.1849	49.1849	145.536	0.728032	16.8413	5.7412	0	112.259	0	0
DATA	68	1	68	tair|AT3G57810.2|tair|AT3G57810.3|tair|AT3G57810.1|ref|NM_180385	at|chr3:21428483-21428652	0		998	CTTCACACGTTCTCCAGATGCCAATCACAGTGTATATGAAAGACGATAAAGCTGGAGGAC	115	0	A_84_P787759	AT3G57810	AT3G57810.2	tair|OTU-like cysteine protease family protein [AT3G57810.2]	5249.69	247.595	0	1	1.026878e+004	1.026963e+003	0	0	65	7.516108e+003	7409	1.283409e+003	1.315807e+003	509	1.665029e+001	16	5.664114e+000	5.930400e+000	0	0	0	0	0	0	0	7466.08	746.671	1	4.70469e-304	1	1	50.0238	5.66411	1	0	50.0238	52.0157	52.0157	7509.36	0.727067	16.6503	5.66411	0	7476.1	0	0
DATA	69	1	69	ta|TA28590_3702	unmapped	0		24	ATTTCACCGGAAGAAGCAAGGAGGTTCAATTTCAAAACGTTCGAGACCACTTTGAATCAC	117	0	A_84_P810523	TA28590_3702	TA28590_3702	Unknown	5275.33	247.5	13.3556	1	1.335564e+001	1.329055e+001	0	0	66	4.356061e+001	42	1.438282e+001	1.575262e+001	521	1.647985e+001	16	5.541112e+000	5.930400e+000	0	0	0	0	0	0	0	-6.24492	9.65292	0	0.0948692	1	0	49.8055	5.54111	1	0	49.8055	57.5363	57.5363	36.8149	0.7263	16.4798	5.54111	0	3.5749	1	0
DATA	70	1	70	ta|TA52104_3702|tc|TC310040	unmapped	0		635	GCTATTTGGTGTAACTTTGCTGGGTGTGGTAATGAGTTGTAGCCTTCCTTAAACTCATGC	119	0	A_84_P835581	TA52104_3702	TA52104_3702	tc|NM_073958 GRound-Like (grd related) family member (grl-17) {Caenorhabditis elegans} (exp=-1; wgp=0; cg=0), partial (5%) [TC310040]	5300.41	247.648	0	1	1.661688e+001	1.340255e+001	2	0	62	6.169355e+001	61	1.576735e+001	1.464068e+001	518	1.669498e+001	16	5.837551e+000	5.189100e+000	0	0	0	0	0	0	0	12.061	9.72798	1	0.00146349	1	0	49.6325	5.83755	1	0	49.6325	47.8731	47.8731	54.9479	0.725831	16.695	5.83755	0	21.7293	1	0
DATA	71	1	71	tair|AT3G28270.1|tair|AT3G28270.2|ref|NM_113746|ref|NM_180313	at|chr3:10540185-10540243	0		843	GTGTGGCAGACTTCATTACCGAAATAGAAGACGATGTGTGGGACAACCTAAGCTCTAAAG	121	0	A_84_P822373	AT3G28270	AT3G28270.1	tair|Identical to UPF0496 protein At3g28270 [Arabidopsis Thaliana] (GB:Q9LHD9;GB:Q8H7D0;GB:Q8H7E9;GB:Q944H3); similar to AT14A [Arabidopsis thaliana] (TAIR:AT3G28290.1); similar to AT14A [Arabidopsis thaliana] (TAIR:AT3G28300.1); similar to unnamed protei	5325.94	247.464	0	1	9.036291e+002	9.133695e+001	0	0	63	7.051270e+002	690	1.306137e+002	1.360286e+002	510	1.652941e+001	16	5.850975e+000	5.189100e+000	0	0	0	0	0	0	0	655.669	66.2737	1	1.45517e-161	1	1	49.4579	5.85097	1	0	49.4579	47.5395	47.5395	698.381	0.725595	16.5294	5.85097	0	665.195	0	0
DATA	72	1	72	tair|AT4G28040.1|tair|AT4G28040.4|tair|AT4G28040.5|tair|AT4G28040.2	at|chr4:13941242-13941301	0		541	CAAAGGGATTGACTTGTCTTCTTCATCCATGGCTTGTGCCATGACTAATCTTATTCCTGC	123	0	A_84_P852955	AT4G28040	AT4G28040.1	tair|nodulin MtN21 family protein [AT4G28040.1]	5351.24	247.563	0	1	3.524550e+003	3.527059e+002	0	0	66	2.607015e+003	2446.5	4.821214e+002	4.495984e+002	512	1.614453e+001	16	5.240088e+000	5.930400e+000	0	0	0	0	0	0	0	2557.73	255.955	1	2.96693e-241	1	1	49.2821	5.24009	1	0	49.2821	52.3208	52.3208	2600.27	0.725691	16.1445	5.24009	0	2567.11	0	0
DATA	73	1	73	ta|TA44112_3702|tc|TC308887	at|chr4:7484833-7484774	0		1464	TATGGGTCATGTGTATATCAGAACCCTTCCTCATGCTTTTTACGCTGTCTCGTCACATTG	125	0	A_84_P854109	TA44112_3702	TA44112_3702	Unknown	5376.5	247.5	0	1	5.223195e+003	5.224886e+002	0	0	68	3.841618e+003	3674	7.672761e+002	8.736220e+002	533	1.680300e+001	16	5.701588e+000	6.671700e+000	0	0	0	0	0	0	0	3792.51	379.374	1	2.41064e-264	1	1	49.1055	5.70159	1	0	49.1055	49.1849	49.1849	3834.87	0.726091	16.803	5.70159	0	3801.76	0	0
DATA	74	1	74	ta|BU917423|tc|TC303313	at|chr3:5211950-5211891	0		210	GATGAGATCGATGTTGAGTGATTTATTATTCTTTTGCATCTTGGTCGTTACAATGATTCC	127	0	A_84_P721670	BU917423	BU917423	tc|Q9LE10_ARATH (Q9LE10) Arabidopsis thaliana genomic DNA, chromosome 3, P1 clone: MJK13 (MJK13.10 protein), complete [TC303313]	5402.13	247.612	0	1	1.400368e+001	1.335387e+001	0	0	65	5.910769e+001	56	1.734946e+001	1.927380e+001	517	1.627466e+001	16	5.105286e+000	5.930400e+000	0	0	0	0	0	0	0	10.1788	9.70644	1	0.00694226	1	0	48.9289	5.10529	1	0	48.9289	46.5243	46.5243	52.362	0.726864	16.2747	5.10529	0	19.2849	1	0
DATA	75	1	75		 	66	Structural	0		1	1	DarkCorner	DarkCorner	DarkCorner		5427.49	247.824	13.3243	1	1.332428e+001	1.325934e+001	2	0	62	4.027419e+001	39.5	9.220735e+000	9.636900e+000	510	1.570000e+001	16	4.975204e+000	5.189100e+000	0	0	0	0	0	0	0	-8.49944	9.65292	0	0.0236131	1	0	48.7736	4.9752	1	0	48.7736	48.8603	48.8603	33.5285	0.728009	15.7	4.9752	0	0.492819	0	0
DATA	76	1	76		 	66	Structural	0		1	1	DarkCorner	DarkCorner	DarkCorner		5453.19	247.833	13.2959	1	1.329593e+001	1.323113e+001	0	0	66	4.086364e+001	40.5	1.079727e+001	1.167547e+001	527	1.612903e+001	16	5.437027e+000	5.930400e+000	0	0	0	0	0	0	0	-7.73495	9.65292	0	0.0391011	1	0	48.5986	5.43703	1	0	48.5986	40.6843	40.6843	34.1179	0.729562	16.129	5.43703	0	1.13248	0	0
DATA	77	1	77		 	66	Structural	0		1	1	DarkCorner	DarkCorner	DarkCorner		5478.34	247.507	13.2609	1	1.326091e+001	1.319628e+001	5	1	59	3.805085e+001	38	7.621258e+000	7.413000e+000	520	1.566923e+001	15	5.128241e+000	5.189100e+000	0	0	0	0	0	0	0	-10.3675	9.65292	0	0.00599065	1	0	48.4184	5.12824	1	0	48.4184	46.5243	46.5243	31.3052	0.731488	15.6692	5.12824	0	-1.62066	0	0
DATA	78	1	78		 	66	Structural	0		1	1	DarkCorner	DarkCorner	DarkCorner		5503.72	247.594	13.217	1	1.321701e+001	1.315260e+001	1	0	64	4.070313e+001	41	8.787942e+000	8.895600e+000	525	1.647048e+001	16	5.626205e+000	6.671700e+000	0	0	0	0	0	0	0	-7.53469	9.65292	0	0.0443771	1	0	48.2378	5.62621	1	0	48.2378	46.8651	46.8651	33.9574	0.733918	16.4705	5.62621	0	1.08807	0	0
DATA	79	1	79		 	66	Structural	0		1	1	DarkCorner	DarkCorner	DarkCorner		5529.11	247.5	13.1648	1	1.316475e+001	1.310059e+001	4	0	60	3.906667e+001	38.5	9.488381e+000	8.524950e+000	516	1.646318e+001	16	5.839321e+000	6.115725e+000	0	0	0	0	0	0	0	-8.97724	9.65292	0	0.0169398	1	0	48.0439	5.83932	1	0	48.0439	56.9804	56.9804	32.321	0.736831	16.4632	5.83932	0	-0.484338	0	0
DATA	80	1	80		 	66	Structural	0		1	1	DarkCorner	DarkCorner	DarkCorner		5554.47	248.103	13.1031	1	1.310313e+001	1.303926e+001	1	0	62	4.159677e+001	42.5	1.006611e+001	1.000755e+001	510	1.611569e+001	16	5.532574e+000	5.930400e+000	0	0	0	0	0	0	0	-6.20749	9.65292	0	0.0968451	1	0	47.8043	5.53257	1	0	47.8043	46.8651	46.8651	34.8511	0.740297	16.1157	5.53257	0	2.10086	0	0
DATA	81	1	81		 	66	Structural	0		1	1	DarkCorner	DarkCorner	DarkCorner		5580.3	247.757	13.0314	1	1.303143e+001	1.296791e+001	1	1	62	4.006452e+001	40	9.022506e+000	8.895600e+000	508	1.601969e+001	16	5.114816e+000	4.447800e+000	0	0	0	0	0	0	0	-7.49497	9.65292	0	0.0454927	1	0	47.5595	5.11482	1	0	47.5595	47.2035	47.2035	33.3188	0.74437	16.0197	5.11482	0	0.647002	0	0
DATA	82	1	82		 	66	Structural	0		1	1	DarkCorner	DarkCorner	DarkCorner		5605.43	248.277	12.9516	1	1.295162e+001	1.288850e+001	0	0	65	3.884615e+001	37	9.951807e+000	8.895600e+000	492	1.609553e+001	16	5.561819e+000	5.930400e+000	0	0	0	0	0	0	0	-8.5377	9.65292	0	0.0230044	1	0	47.3839	5.56182	1	0	47.3839	45.4864	45.4864	32.1005	0.748956	16.0955	5.56182	0	-0.506919	0	0
DATA	83	1	83		 	66	Structural	0		1	1	DarkCorner	DarkCorner	DarkCorner		5630.58	247.573	12.8622	1	1.286221e+001	1.279952e+001	4	0	60	3.700000e+001	36	9.533171e+000	8.154300e+000	535	1.617383e+001	16	5.512470e+000	5.930400e+000	0	0	0	0	0	0	0	-10.2453	9.65292	0	0.00659202	1	0	47.2453	5.51247	1	0	47.2453	57.5363	57.5363	30.2543	0.754163	16.1738	5.51247	0	-2.26169	0	0
DATA	84	1	84		 	260	BrightCorner	0		0	1	GE_BrightCorner	GE_BrightCorner	GE_BrightCorner		5655.96	247.94	0	1	6.128877e+002	6.259060e+001	2	0	67	5.128955e+002	494	8.368794e+001	7.968975e+001	534	1.602996e+001	16	5.476801e+000	5.930400e+000	0	0	0	0	0	0	0	465.867	47.5763	1	1.19445e-141	1	1	47.028	5.4768	1	0	47.028	46.8651	46.8651	506.15	0.760119	16.03	5.4768	0	473.71	0	0
DATA	85	1	85		 	260	BrightCorner	0		0	1	GE_BrightCorner	GE_BrightCorner	GE_BrightCorner		5681.54	247.875	0	1	6.046527e+002	6.176156e+001	0	0	64	5.105313e+002	508	8.477121e+001	9.488640e+001	537	1.578026e+001	16	5.508147e+000	5.189100e+000	0	0	0	0	0	0	0	463.694	47.3635	1	2.23388e-141	1	1	46.8376	5.50815	1	0	46.8376	47.8731	47.8731	503.786	0.766876	15.7803	5.50815	0	471.435	0	0
DATA	86	2	1		 	260	BrightCorner	0		0	1	GE_BrightCorner	GE_BrightCorner	GE_BrightCorner		3560.33	253	0	1	1.046470e+003	1.051525e+002	1	0	64	1.025391e+003	859	3.752066e+002	3.954835e+002	219	1.646119e+001	16	5.473213e+000	5.189100e+000	0	0	0	0	1	0	0	980.961	98.5699	1	4.09103e-185	1	1	44.4296	5.47321	1	0	44.4296	42.9674	42.9674	1018.64	0.9374	16.4612	5.47321	0	993.282	0	0
DATA	87	2	2		 	66	Structural	0		1	1	DarkCorner	DarkCorner	DarkCorner		3586.28	252.8	10.461	1	1.046103e+001	1.041005e+001	1	0	64	4.084375e+001	41	9.801553e+000	9.636900e+000	224	1.716964e+001	17	5.976619e+000	6.671700e+000	0	0	0	0	0	0	0	-3.64717	9.65292	0	0.32768	1	0	44.4909	5.97662	1	0	44.4909	44.0646	44.0646	34.0981	0.92727	17.1696	5.97662	0	8.47727	0	0
DATA	88	2	3		 	66	Structural	0		1	1	DarkCorner	DarkCorner	DarkCorner		3611.06	253.25	10.563	1	1.056301e+001	1.051153e+001	3	0	63	3.920635e+001	39	9.796574e+000	1.000755e+001	217	1.675115e+001	16	5.121922e+000	5.189100e+000	0	0	0	0	0	0	0	-5.32607	9.65292	0	0.153723	1	0	44.5324	5.12192	1	0	44.5324	47.5395	47.5395	32.4607	0.918318	16.7512	5.12192	0	6.58244	0	0
DATA	89	2	4		 	66	Structural	0		1	1	DarkCorner	DarkCorner	DarkCorner		3636.92	253.472	10.6633	1	1.066328e+001	1.061131e+001	1	0	62	3.766129e+001	36	1.036536e+001	1.019287e+001	213	1.689671e+001	16	5.689169e+000	5.930400e+000	0	0	0	0	0	0	0	-6.91647	9.65292	0	0.0646438	1	0	44.5778	5.68917	1	0	44.5778	48.2044	48.2044	30.9156	0.909682	16.8967	5.68917	0	4.77873	0	0
DATA	90	2	5		 	66	Structural	0		1	1	DarkCorner	DarkCorner	DarkCorner		3662.77	253.338	10.7575	1	1.075755e+001	1.070512e+001	0	0	65	4.181538e+001	40	1.056068e+001	1.186080e+001	212	1.685849e+001	17	5.773676e+000	5.930400e+000	0	0	0	0	0	0	0	-2.81411	9.65292	0	0.449787	1	0	44.6295	5.77368	1	0	44.6295	48.8603	48.8603	35.0697	0.901711	16.8585	5.77368	0	8.6869	0	0
DATA	91	2	6		 	66	Structural	0		1	1	DarkCorner	DarkCorner	DarkCorner		3687.58	253.427	10.8426	1	1.084260e+001	1.078976e+001	1	0	63	3.777778e+001	37	1.018133e+001	9.266250e+000	203	1.630049e+001	16	5.559164e+000	5.189100e+000	0	0	0	0	0	0	0	-6.92324	9.65292	0	0.0643858	1	0	44.701	5.55916	1	0	44.701	57.5363	57.5363	31.0321	0.894638	16.3005	5.55916	0	4.41227	0	0
DATA	92	2	7		 	66	Structural	0		1	1	DarkCorner	DarkCorner	DarkCorner		3713.43	253.635	10.9258	1	1.092580e+001	1.087255e+001	0	0	64	3.896875e+001	39.5	1.045925e+001	9.822225e+000	201	1.648756e+001	16	5.112836e+000	5.189100e+000	0	0	0	0	0	0	0	-5.80371	9.65292	0	0.120342	1	0	44.7725	5.11284	1	0	44.7725	49.1849	49.1849	32.2231	0.887825	16.4876	5.11284	0	5.3579	0	0
DATA	93	2	8		 	66	Structural	0		1	1	DarkCorner	DarkCorner	DarkCorner		3738.67	253.29	11.0022	1	1.100221e+001	1.094859e+001	1	0	63	3.726984e+001	35	1.026143e+001	1.074885e+001	211	1.723223e+001	16	5.527258e+000	5.930400e+000	0	0	0	0	0	0	0	-7.58346	9.65292	0	0.0430391	1	0	44.8533	5.52726	1	0	44.8533	47.2035	47.2035	30.5241	0.881659	17.2322	5.52726	0	3.43635	0	0
DATA	94	2	9		 	66	Structural	0		1	1	DarkCorner	DarkCorner	DarkCorner		3763.97	253.789	11.0737	1	1.107370e+001	1.101973e+001	3	0	63	3.606349e+001	36	7.649316e+000	8.895600e+000	211	1.646445e+001	16	5.573954e+000	6.671700e+000	0	0	0	0	0	0	0	-8.87396	9.65292	0	0.0182207	1	0	44.9374	5.57395	1	0	44.9374	46.8651	46.8651	29.3178	0.875967	16.4645	5.57395	0	1.99139	0	0
DATA	95	2	10		 	66	Structural	0		1	1	DarkCorner	DarkCorner	DarkCorner		3789.04	253.63	11.1405	1	1.114046e+001	1.108617e+001	6	0	59	3.484746e+001	36	8.098134e+000	8.154300e+000	209	1.681818e+001	17	5.311042e+000	5.189100e+000	0	0	0	0	0	0	0	-10.1859	9.65292	0	0.00690396	1	0	45.0334	5.31104	1	0	45.0334	41.8414	41.8414	28.1018	0.870718	16.8182	5.31104	0	0.558148	0	0
DATA	96	2	11	tair|AT1G53280.1|ref|NM_104206|ug|AY056268|ta|TA32223_3702	at|chr1:19870589-19870430	0		390	TTCGACCTTATTATGCTCCCTGGAGGACTTCCTGGTGGTGAGACTCTTAAGAATTGTAAA	2	0	A_84_P816283	AT1G53280	AT1G53280.1	tair|DJ-1 family protein [AT1G53280.1]	3814.67	253.5	0	1	3.888567e+003	3.890165e+002	0	0	66	3.411636e+003	3276.5	5.800760e+002	5.902601e+002	211	1.716588e+001	17	6.262965e+000	6.301050e+000	0	0	0	0	0	0	0	3366.5	336.788	1	2.3292e-257	1	1	45.1398	6.26297	1	0	45.1398	57.5363	57.5363	3404.89	0.865742	17.1659	6.26297	0	3377.13	0	0
DATA	97	2	12	tair|AT1G31650.1|ref|NM_102900|ta|TA44218_3702|ta|AV439637	at|chr1:11326522-11326463	0		2014	ATACAACTCCAAGTAGAAGCAGTAGACTGTGGTGTTTGAGTAAAGTGCCTTCTGATACTT	4	0	A_84_P89749	ATROPGEF14/ROPGEF14	AT1G31650.1	tair|ATROPGEF14/ROPGEF14 (KINASE PARTNER PROTEIN-LIKE); Rho guanyl-nucleotide exchange factor/ [AT1G31650.1]	3840.33	253.5	0	1	8.618255e+003	8.618984e+002	0	0	66	7.466697e+003	7197	1.891482e+003	2.015780e+003	216	1.669907e+001	16.5	5.745550e+000	6.671700e+000	0	0	0	0	0	0	0	7421.45	742.207	1	1.05707e-303	1	1	45.2511	5.74555	1	0	45.2511	57.5363	57.5363	7459.95	0.861131	16.6991	5.74555	0	7431.97	0	0
DATA	98	2	13	ug|DR751271	at|chr2:11513826-11513885	0		708	TCACAAAGACGTTAGTGGGAGGAACATGTCGAAGCATTGACTGGTAGTATGAAGAAGATC	6	0	A_84_P799943	DR751271	DR751271	ug|14-L021131-065-005-F02-SeLB MPIZ-ADIS-065d Arabidopsis thaliana cDNA clone 005-F02, mRNA sequence [DR751271]	3865.66	253.603	11.3199	1	1.131992e+001	1.126475e+001	1	0	63	4.423810e+001	42	1.262960e+001	1.223145e+001	208	1.662981e+001	16	5.409106e+000	5.189100e+000	0	0	0	0	0	0	0	-1.09922	9.65292	0	0.767628	1	0	45.3373	5.40911	1	0	45.3373	46.8651	46.8651	37.4924	0.856914	16.6298	5.40911	0	9.29946	1	0
DATA	99	2	14	tair|AT1G51270.2|tair|AT1G51270.1|ref|NM_104005|ref|NM_001084226	at|chr1:19013787-19013846	0		1300	ACCGGAGTGAGCCTGAGAGAATACAGAAATGGAAGGAAGCTTTATCATCAGTTTTCAGTA	8	0	A_84_P752993	AT1G51270	AT1G51270.2	tair|similar to transmembrane receptor [Arabidopsis thaliana] (TAIR:AT5G45000.1); similar to unnamed protein product [Vitis vinifera] (GB:CAO24545.1); contains InterPro domain Toll-Interleukin receptor; (InterPro:IPR000157); contains InterPro domain PapD-	3890.61	253.642	0	1	3.470278e+002	3.650111e+001	2	0	62	3.414677e+002	323	7.637262e+001	8.284027e+001	207	1.685024e+001	17	5.351870e+000	5.189100e+000	0	0	0	0	0	0	0	296.03	31.1371	1	1.99151e-115	1	1	45.4374	5.35187	1	0	45.4374	45.835	45.835	334.722	0.853045	16.8502	5.35187	0	306.325	0	0
DATA	100	2	15	tair|AT5G45570.1|ref|NM_123925|tc|NP236795	at|chr5:18491475-18491600	0		1680	TTTGATGATGATGTTGTGGATGTCACTGACAAGATGGCTAATAAGGCAACGGCTGATGCA	10	0	A_84_P610057	AT5G45570	AT5G45570.1	tair|Ulp1 protease family protein [AT5G45570.1]	3916.4	253.825	11.421	1	1.142096e+001	1.136530e+001	5	1	58	4.532759e+001	45	9.690632e+000	8.710275e+000	210	1.700952e+001	17	5.537165e+000	5.930400e+000	0	0	0	0	0	0	0	-0.212029	9.65292	0	0.954542	1	0	45.5396	5.53716	1	0	45.5396	44.7812	44.7812	38.5819	0.849333	17.0095	5.53716	0	9.97452	1	0
DATA	101	2	16	tair|AT1G11650.1|tair|AT1G11650.2|ref|NM_179310|ref|NM_101037	at|chr1:3918053-3918112	0		1451	GTCTTTGCTTTTCTCTAGGTGTGTGTTGAGTTTTTAACTCTTAATAATGTTTCTGCGATG	12	0	A_84_P505397	ATRBP45B	AT1G11650.1	tair|ATRBP45B; RNA binding [AT1G11650.1]	3941.58	253.573	0	1	5.857657e+004	5.857669e+003	1	0	63	4.959614e+004	44723	1.056058e+004	9.178035e+003	205	1.837561e+001	18	5.973010e+000	6.671700e+000	0	0	0	0	0	0	0	49550.5	4955.06	1	0	1	1	45.6613	5.97301	1	0	45.6613	57.5363	57.5363	49589.4	0.84591	18.3756	5.97301	0	49560.6	0	0
DATA	102	2	17	tair|AT1G07420.2|tair|AT1G07420.1|ref|NM_202048|ref|NM_100616	at|chr1:2278975-2279034	0		501	AATAACACACCTGCAGCCCAAGGAAAATGTATTACTCGCCTGTTGCTTTATCATTTCTCC	14	0	A_84_P822107	SMO2-2	AT1G07420.2	tair|SMO2-2 (sterol 4-alpha-methyl-oxidase 2); C-4 methylsterol oxidase [AT1G07420.2]	3966.81	253.507	0	1	5.907202e+002	6.017235e+001	2	0	62	5.435645e+002	534.5	1.102372e+002	1.067472e+002	210	1.727143e+001	17	5.572286e+000	5.745075e+000	0	0	0	0	0	0	0	497.807	50.7079	1	1.66002e-145	1	1	45.7576	5.57229	1	0	45.7576	47.8731	47.8731	536.819	0.842712	17.2714	5.57229	0	507.828	0	0
DATA	103	2	18	tair|AT1G49760.1|ref|NM_103863|ta|TA31079_3702|tc|TC307228	at|chr1:18423489-18423548	0		2343	GGAGAATCAGAAACAGAGTTGTTCTTGAAAGTTTTGGATTTTTGAGTTTTTGTTTTGGGC	16	0	A_84_P123752	PAB8	AT1G49760.1	tair|PAB8 (POLY(A) BINDING PROTEIN 8); RNA binding / translation initiation factor [AT1G49760.1]	3992.5	253.5	0	1	1.565970e+004	1.566012e+003	1	0	67	1.319467e+004	12820	2.668184e+003	2.869572e+003	218	1.691284e+001	17	5.655772e+000	5.930400e+000	0	0	0	0	0	0	0	13148.8	1314.92	1	0	1	1	45.8662	5.65577	1	0	45.8662	57.5363	57.5363	13187.9	0.839659	16.9128	5.65577	0	13158.7	0	0
DATA	104	2	19	tair|AT3G01820.1|ref|NM_111048|ta|TA25780_3702|ta|BU635424	at|chr3:294364-294305	0		600	ACCTCGTTGTCAATCTCAAATGCTCTGAAGACCATCTGGTAAACCGGAATGAAACAGCTC	18	0	A_84_P10748	AT3G01820	AT3G01820.1	tair|adenylate kinase family protein [AT3G01820.1]	4017.56	253.479	0	1	7.448341e+003	7.449234e+002	0	0	65	6.279092e+003	5918	1.216818e+003	1.398092e+003	204	1.691176e+001	17	5.287038e+000	5.930400e+000	0	0	0	0	0	0	0	6233.15	623.389	1	1.7954e-293	1	1	45.9465	5.28704	1	0	45.9465	48.2044	48.2044	6272.35	0.83685	16.9118	5.28704	0	6242.98	0	0
DATA	105	2	20	tair|AT1G23550.1|ref|NM_102204|ta|TA40610_3702|ta|TA40609_3702	at|chr1:8352139-8352198	0		1008	GGAAGATGAGAGAAGTGGCTGGAGATAATCTTTTGGCTGAGATAATCAAGAATCACAAAA	20	0	A_84_P23645	SRO2	AT1G23550.1	tair|SRO2 (SIMILAR TO RCD ONE 2); NAD+ ADP-ribosyltransferase [AT1G23550.1]	4043.1	253.543	0	1	7.221311e+002	7.313445e+001	0	0	64	6.483906e+002	602.5	1.817208e+002	1.716110e+002	217	1.724885e+001	17	5.283869e+000	5.930400e+000	0	0	0	0	0	0	0	602.367	61.0052	1	1.29102e-156	1	1	46.0237	5.28387	1	0	46.0237	47.8731	47.8731	641.645	0.834152	17.2488	5.28387	0	612.094	0	0
DATA	106	2	21	ta|TA29683_3702|ta|TA29681_3702|ta|TA29680_3702|ta|BP808144	at|chr5:3555480-3555539	0		149	TATCATAGCAAAACTCACATCTATGAAGAGAACCTGGTGGACGAGGATCTCAGATCAGGG	22	0	A_84_P812638	TA29683_3702	TA29683_3702	Unknown	4068.52	253.922	0	1	1.404877e+003	1.409664e+002	0	0	63	1.214476e+003	1142	2.490590e+002	2.657560e+002	204	1.667647e+001	16	5.319657e+000	5.374425e+000	0	0	0	0	0	0	0	1168.35	117.233	1	2.39291e-195	1	1	46.1238	5.31966	1	0	46.1238	44.0646	44.0646	1207.73	0.83164	16.6765	5.31966	0	1177.99	0	0
DATA	107	2	22	tair|AT2G32410.1|tair|AT2G32410.2|ref|NM_001036388|ref|NM_128800	at|chr2:13767750-13767910	0		1592	TCAAGCTCATCACAAAGCAGTTTGTTCCCAAGCGAGGAACTTTCATCTTCAACGGCATTG	24	0	A_84_P15378	AXL	AT2G32410.1	tair|AXL (AXR1-LIKE); catalytic [AT2G32410.1]	4093.81	253.662	0	1	1.295666e+003	1.300886e+002	0	0	65	1.120538e+003	1100	2.131132e+002	2.275791e+002	204	1.661765e+001	16	5.029066e+000	5.189100e+000	0	0	0	0	0	0	0	1074.34	107.866	1	1.95112e-190	1	1	46.2032	5.02907	1	0	46.2032	46.5243	46.5243	1113.79	0.829176	16.6176	5.02907	0	1083.89	0	0
DATA	108	2	23	tair|AT3G21220.1|ref|NM_113017|ta|TA37444_3702|ta|TA37443_3702	at|chr3:7446861-7446920	0		1098	ATGGTCAGCTCAACAGCTTTTGCAGCATCCTTTCATACTTAAAGCTACCGGTGGTCCTAA	26	0	A_84_P17406	ATMKK5	AT3G21220.1	tair|ATMKK5 (MITOGEN-ACTIVATED PROTEIN KINASE KINASE 5); kinase [AT3G21220.1]	4119.33	253.671	0	1	5.605798e+003	5.607014e+002	0	0	66	4.681288e+003	4422.5	1.016309e+003	1.141231e+003	216	1.731019e+001	17	5.549028e+000	5.930400e+000	0	0	0	0	0	0	0	4635	463.601	1	4.18597e-276	1	1	46.2873	5.54903	1	0	46.2873	48.2044	48.2044	4674.54	0.826823	17.3102	5.54903	0	4644.47	0	0
DATA	109	2	24	tair|AT1G20540.1|ref|NM_101904|tc|NP221333|tc|TC301737	at|chr1:7113235-7113294	0		353	CTGAATTCTCCACAATTGGAGCGTGTTGCTTCTCTTGATGCTCATGTTGGTAAGATTAAT	28	0	A_84_P867803	AT1G20540	AT1G20540.1	tair|transducin family protein / WD-40 repeat family protein [AT1G20540.1]	4145	253.545	0	1	1.079039e+003	1.085372e+002	0	0	62	9.360968e+002	908.5	1.969255e+002	2.070080e+002	217	1.715207e+001	17	5.078997e+000	4.447800e+000	0	0	0	0	0	0	0	889.689	89.491	1	2.11624e-179	1	1	46.408	5.079	1	0	46.408	55.8519	55.8519	929.351	0.824519	17.1521	5.079	0	899.112	0	0
DATA	110	2	25	tair|AT2G05790.1|ref|NM_126593|ta|TA35125_3702|ta|TA35126_3702	at|chr2:2200853-2200912	0		1519	CTTCGTTTGCTTTCAATAGTTATTACCAGAAGAAGGGTCGTGCCGGTGGGAGTTGTTACT	30	0	A_84_P18216	AT2G05790	AT2G05790.1	tair|glycosyl hydrolase family 17 protein [AT2G05790.1]	4170.42	253.573	0	1	3.593343e+004	3.593362e+003	0	0	64	2.959556e+004	28659.5	6.621694e+003	6.504722e+003	214	1.711215e+001	18	5.502585e+000	5.930400e+000	0	0	0	0	0	0	0	29549	2954.92	1	0	1	1	46.5156	5.50259	1	0	46.5156	57.5363	57.5363	29588.8	0.822328	17.1121	5.50259	0	29558.4	0	0
DATA	111	2	26	tc|NP188002	at|chr4:14445016-14444957	0		340	ATCTCTCGATCAAAATCGAATCGAAGCAAAGTTTCAATAGAGGGGAACGGAACTCACTCG	32	0	A_84_P840018	NP188002	NP188002	tc|GB|AL161574.2|CAB79690.1 hypothetical protein [NP188002]	4195.58	253.573	11.8265	1	1.182654e+001	1.176915e+001	4	0	60	4.730000e+001	47.5	1.410289e+001	1.482600e+001	206	1.684466e+001	16	5.363394e+000	5.189100e+000	0	0	0	0	0	0	0	0.625488	9.65313	0	0.866462	1	0	46.6745	5.36339	1	0	46.6745	57.5363	57.5363	40.5543	0.820206	16.8447	5.36339	0	9.9984	1	0
DATA	112	2	27	tair|AT1G67400.1|ref|NM_105407|ug|AK175216|ta|TA50182_3702	at|chr1:25251839-25251780	0		838	GGGCAGCTTGAGAGAGAGCTGATGATGGATGATGTTTTCAGAATTGAGGATATGCCTTCT	34	0	A_84_P14198	AT1G67400	AT1G67400.1	tair|similar to phagocytosis and cell motility protein ELMO1-related [Arabidopsis thaliana] (TAIR:AT3G43400.1); similar to phagocytosis and cell motility protein ELMO1, putative, expressed [Oryza sativa (japonica cultivar-group)] (GB:ABA93689.2); contains	4220.73	253.89	0	1	2.889380e+003	2.891788e+002	0	0	66	2.410848e+003	2299	5.613152e+002	6.343675e+002	214	1.728505e+001	17	5.649219e+000	5.930400e+000	0	0	0	0	0	0	0	2364.02	236.599	1	1.22616e-236	1	1	46.8325	5.64922	1	0	46.8325	48.2044	48.2044	2404.1	0.818174	17.285	5.64922	0	2373.39	0	0
DATA	113	2	28	tair|AT1G31420.1|ref|NM_102881|ta|TA37070_3702|ta|TA37069_3702	at|chr1:11253308-11253367	0		1916	AAGGGATATTGTTGATCCAAACTGTGAAGGAATGCAGATGGAGAGCCTTGACGCTCTACT	36	0	A_84_P21905	AT1G31420	AT1G31420.1	tair|leucine-rich repeat transmembrane protein kinase, putative [AT1G31420.1]	4246.5	253.648	0	1	1.538477e+004	1.538522e+003	0	0	66	1.260147e+004	11848.5	3.025363e+003	2.817125e+003	220	1.721364e+001	16.5	5.526590e+000	5.930400e+000	0	0	0	0	0	0	0	12554.5	1255.48	1	0	1	1	47.0006	5.52659	1	0	47.0006	57.5363	57.5363	12594.7	0.816033	17.2136	5.52659	0	12563.9	0	0
DATA	114	2	29	tair|AT4G27030.1|ref|NM_118837	at|chr4:13572859-13572918	0		932	ACCTAGGTCATGGAGTGAGCCAAACTCTGACTGGATAGAAGAAACCGAAATCTCCAACAA	38	0	A_84_P15740	AT4G27030	AT4G27030.1	tair|small conjugating protein ligase [AT4G27030.1]	4271.91	253.896	0	1	1.171924e+004	1.171984e+003	0	0	67	9.586910e+003	9231	1.997640e+003	2.305443e+003	208	1.669712e+001	16	5.613957e+000	5.189100e+000	0	0	0	0	0	0	0	9539.64	954.013	1	2.01198e-318	1	1	47.2702	5.61396	1	0	47.2702	46.8651	46.8651	9580.16	0.814015	16.6971	5.61396	0	9549.16	0	0
DATA	115	2	30	tair|AT5G65580.1|ref|NM_125956|ta|TA49692_3702|ta|CNS0A6EN	at|chr5:26225026-26225085	0		146	TTTCATGAGCGTGATGGAAGTTGATGCTGATTCTTCTTCGACCAAGATGATGCCTCAGAC	40	0	A_84_P505320	AT5G65580	AT5G65580.1	tair|unknown protein [AT5G65580.1]	4297.36	253.87	0	1	7.573303e+001	1.409575e+001	2	0	63	1.090000e+002	109	2.570992e+001	2.557485e+001	211	1.690995e+001	17	5.254154e+000	5.189100e+000	0	0	0	0	0	0	0	61.492	11.4452	1	2.5362e-034	1	1	47.508	5.25415	1	0	47.508	46.8651	46.8651	102.254	0.811958	16.91	5.25415	0	71.1052	0	0
DATA	116	2	31	tair|AT3G61060.2|tair|AT3G61060.1|ref|NM_202741|ref|NM_115970	at|chr3:22615196-22615255	0		1016	GAATCAAATTCTCCATGACTCAAATCGATTGCACTCACACGAAAGGTGGGCTATGCATAG	42	0	A_84_P789365	ATPP2-A13	AT3G61060.2	tair|ATPP2-A13 [AT3G61060.2]	4322.43	253.821	0	1	5.446401e+003	5.447704e+002	0	0	65	4.458954e+003	4317	9.248636e+002	9.155055e+002	210	1.689048e+001	16.5	5.376042e+000	5.745075e+000	0	0	0	0	0	0	0	4411.18	441.223	1	3.33734e-273	1	1	47.7769	5.37604	1	0	47.7769	46.5243	46.5243	4452.21	0.809925	16.8905	5.37604	0	4420.93	0	0
DATA	117	2	32		 	1028	E1A	0		44	1	(+)E1A_r60_3	E1A_r60_3	E1A_r60_3		4348.39	253.931	12.0076	1	1.200762e+001	1.194910e+001	1	0	63	4.741270e+001	43	1.215576e+001	1.223145e+001	210	1.655238e+001	17	4.947535e+000	5.189100e+000	0	0	0	0	0	0	0	-0.623642	9.65292	0	0.866853	1	0	48.0363	4.94754	1	0	48.0363	53.8203	53.8203	40.667	0.807837	16.5524	4.94754	0	9.24768	1	0
DATA	118	2	33	tair|AT2G22960.1|ref|NM_127861|tc|NP455784|tc|NP456258	at|chr2:9777994-9778053	0		20	GTTGCTGCTTCTTCTTTTACTTGTTTTAAGACATCATGCTGAATCTGGCTCTATCGTCAA	46	0	A_84_P63574	AT2G22960	AT2G22960.1	tair|serine carboxypeptidase S10 family protein [AT2G22960.1]	4373.49	254.123	0	1	4.347531e+001	1.274360e+001	3	2	59	8.333898e+001	82	1.804172e+001	1.742055e+001	195	1.670256e+001	16	5.031216e+000	5.189100e+000	0	0	0	0	0	0	0	35.0331	10.269	1	1.52124e-016	1	0	48.3059	5.03122	1	0	48.3059	45.1352	45.1352	76.5933	0.805815	16.7026	5.03122	0	45.0438	0	0
DATA	119	2	34	tair|AT5G40430.1|ref|NM_123407|ug|AF175986|ta|TA52846_3702	at|chr5:16193750-16193691	0		675	ATATCACCTTATATTCCGATGCCAAAAGAAAACTATACTCTGGAGGTTTGTGAATCACTG	48	0	A_84_P18744	MYB22	AT5G40430.1	tair|MYB22 (myb domain protein 22); DNA binding / transcription factor [AT5G40430.1]	4398.77	253.906	12.0697	1	1.206966e+001	1.201083e+001	0	0	66	4.360606e+001	44	1.134342e+001	1.019287e+001	215	1.717674e+001	17	6.133744e+000	6.671700e+000	0	0	0	0	0	0	0	-4.9957	9.65292	0	0.180692	1	0	48.6018	6.13374	1	0	48.6018	45.835	45.835	36.8604	0.803685	17.1767	6.13374	0	5.19273	1	0
DATA	120	2	35	tair|AT3G62000.1|ref|NM_116065|ug|AY070483|ta|TA47008_3702	at|chr3:22970751-22970605	0		721	GCATGGACGAGTTTCGGATCCTATGGTGAATGATGCGAAGACCATCAGCATTAGGAATTT	50	0	A_84_P22268	AT3G62000	AT3G62000.1	tair|O-methyltransferase family 3 protein [AT3G62000.1]	4423.85	254.097	0	1	3.032073e+003	3.034464e+002	0	0	66	2.479439e+003	2323.5	6.012671e+002	6.156496e+002	212	1.719811e+001	17	5.720869e+000	5.930400e+000	0	0	0	0	0	0	0	2430.55	243.247	1	2.89586e-238	1	1	48.8902	5.72087	1	0	48.8902	46.8651	46.8651	2472.69	0.801613	17.1981	5.72087	0	2440.9	0	0
DATA	121	2	36	tair|AT4G04730.1|ref|NM_116711|tc|TC304004	at|chr4:2402135-2402076	0		212	GATTACTTATGGAGTAAGGCAAGTTTTTGAGGTGGGAAAATCATCAAGAGGTGCTCAAGA	52	0	A_84_P17565	AT4G04730	AT4G04730.1	tair|similar to unknown protein [Arabidopsis thaliana] (TAIR:AT2G13500.1); similar to unknown protein [Arabidopsis thaliana] (TAIR:AT2G31590.1) [AT4G04730.1]	4449.83	254.206	12.1341	1	1.213409e+001	1.207497e+001	1	1	64	4.931250e+001	50	1.070658e+001	9.636900e+000	211	1.766825e+001	17	5.917197e+000	6.671700e+000	0	0	0	0	0	0	0	0.130213	9.65293	0	0.972074	1	0	49.1823	5.9172	1	0	49.1823	45.1352	45.1352	42.5668	0.799417	17.6682	5.9172	0	10.6573	1	0
DATA	122	2	37	tair|AT3G02555.1|ref|NM_111123|ta|TA44886_3702|ta|AV441237	at|chr3:539844-539785	0		770	TCTACCGTAATTAAGAGGTAAGGTCGAGACTTTATGTGTTAACTTCTTATTTCTGAAGTC	54	0	A_84_P553584	AT3G02555	AT3G02555.1	tair|similar to unknown protein [Arabidopsis thaliana] (TAIR:AT5G16110.1); similar to hypothetical protein [Cleome spinosa] (GB:ABD96883.1) [AT3G02555.1]	4474.86	254.031	0	1	2.055272e+003	2.058836e+002	0	0	66	1.687970e+003	1640.5	3.543903e+002	3.852907e+002	210	1.721905e+001	17	5.597301e+000	5.930400e+000	0	0	0	0	0	0	0	1638.49	164.133	1	3.72431e-215	1	1	49.482	5.5973	1	0	49.482	45.835	45.835	1681.22	0.797212	17.219	5.5973	0	1649.21	0	0
DATA	123	2	38	ta|TA42621_3702	at|chr3:001047416-001047466	0		729	TTTGGTCTTCTTCTGTACCGAATATTTGCCCACTTGGGCTTTATAAAACATATTGGGCAT	56	0	A_84_P826646	TA42621_3702	TA42621_3702	Unknown	4500.5	254.212	0	1	1.739369e+002	2.121267e+001	1	0	65	1.880769e+002	185	3.907417e+001	3.484110e+001	207	1.693720e+001	16	5.988737e+000	5.930400e+000	0	0	0	0	0	0	0	138.276	16.8636	1	6.87757e-073	1	1	49.8007	5.98874	1	0	49.8007	46.5243	46.5243	181.331	0.794979	16.9372	5.98874	0	149.205	0	0
DATA	124	2	39	tair|AT5G28830.1|ref|NM_122766|ta|TA45486_3702|tc|TC298348	at|chr5:10858273-10858332	0		859	TCTCAGTTGAATAACAAAGAGAATGCTTCTACAAAAGAGGAGTTTATGGATGCTCTAAAG	58	0	A_84_P607354	AT5G28830	AT5G28830.1	tair|calcium-binding EF hand family protein [AT5G28830.1]	4525.75	254.109	0	1	9.075612e+002	9.156946e+001	0	0	66	7.694848e+002	762	1.523853e+002	1.499279e+002	204	1.751961e+001	17	6.177554e+000	6.671700e+000	0	0	0	0	0	0	0	719.411	72.5859	1	5.55463e-167	1	1	50.0734	6.17755	1	0	50.0734	45.835	45.835	762.739	0.792686	17.5196	6.17755	0	730.513	0	0
DATA	125	2	40	tair|AT5G06580.1|ref|NM_120741|ta|TA45806_3702|tc|TC287648	at|chr5:2011564-2011505	0		1692	AAGAGAATCAAGAAAACGTTGGACCCAAACGATATCATGAACCCGGGAAAGTTAATTCCT	60	0	A_84_P18667	AT5G06580	AT5G06580.1	tair|FAD linked oxidase family protein [AT5G06580.1]	4551.06	253.969	0	1	4.430829e+003	4.432512e+002	2	0	67	3.552224e+003	3417	7.682781e+002	7.331457e+002	207	1.711111e+001	17	5.412340e+000	5.930400e+000	0	0	0	0	0	0	0	3501.85	350.318	1	1.13883e-259	1	1	50.374	5.41234	1	0	50.374	46.8651	46.8651	3545.48	0.790337	17.1111	5.41234	0	3513.16	0	0
DATA	126	2	41	tair|AT5G65410.1|ref|NM_125939|ta|TA43005_3702|ta|DR355532	at|chr5:26154120-26154179	0		800	TTAAGGTTTGGTTACATAACAACAAACACACTCTTGGTAAGTCGCCTTCACCACTTCATC	62	0	A_84_P290774	ATHB25/ZFHD2	AT5G65410.1	tair|ATHB25/ZFHD2 (ZINC FINGER HOMEODOMAIN 2); transcription factor [AT5G65410.1]	4576.41	254.254	0	1	7.592764e+003	7.593752e+002	0	0	65	6.033938e+003	5665	1.273581e+003	1.265399e+003	204	1.662745e+001	16	5.828284e+000	5.930400e+000	0	0	0	0	0	0	0	5983.26	598.404	1	4.49711e-291	1	1	50.6805	5.82828	1	0	50.6805	47.5395	47.5395	6027.19	0.788021	16.6275	5.82828	0	5994.77	0	0
DATA	127	2	42	tair|AT3G12340.1|ref|NM_112068|ug|EF183406|tc|NP396415	at|chr3:3926289-3926230	0		957	GAAGTTGAAAGACACCGGGAACTTGTTTGATTCAAACTTGGGAGAAGATCCACTAAGATT	64	0	A_84_P508409	AT3G12340	AT3G12340.1	tair|FK506 binding / peptidyl-prolyl cis-trans isomerase [AT3G12340.1]	4601.67	254.167	0	1	2.541317e+003	2.544286e+002	2	0	63	2.047397e+003	2002	4.269439e+002	4.395909e+002	207	1.652657e+001	17	5.286732e+000	5.189100e+000	0	0	0	0	0	0	0	1996.46	199.879	1	9.82332e-227	1	1	50.9363	5.28673	1	0	50.9363	47.8731	47.8731	2040.65	0.785601	16.5266	5.28673	0	2008.14	0	0
DATA	128	2	43	tair|AT1G62500.1|ref|NM_104929|ta|TA26357_3702|ta|DR252567	at|chr1:23135854-23135913	0		144	GAGAGTTTTGGCTTCCTTCTTTGTTTTCTTAATCTTCACGGTCATCACATTGCCTCCCAC	66	0	A_84_P850575	AT1G62500	AT1G62500.1	tair|protease inhibitor/seed storage/lipid transfer protein (LTP) family protein [AT1G62500.1]	4627.39	253.901	0	1	7.077290e+001	1.421434e+001	3	1	60	1.066000e+002	102	2.229175e+001	1.816185e+001	216	1.625463e+001	16	4.820979e+000	4.633125e+000	0	0	0	0	0	0	0	55.4194	11.1307	1	2.30226e-030	1	1	51.1806	4.82098	1	0	51.1806	47.8731	47.8731	99.8543	0.78306	16.2546	4.82098	0	67.2641	0	0
DATA	129	2	44	tair|AT5G41765.1|ref|NM_148069	at|chr5:16733863-16733804	0		375	TTACTTAAGATAGAACAAGCCAATTTCACATCACATCCCCAAATAAGTTTCAACAACTCG	68	0	A_84_P541585	AT5G41765	AT5G41765.1	tair|similar to unknown protein [Arabidopsis thaliana] (TAIR:AT4G00232.1); contains InterPro domain Protein of unknown function DUF573 (InterPro:IPR007592) [AT5G41765.1]	4652.98	253.969	12.4273	1	1.242732e+001	1.236675e+001	1	0	68	4.405882e+001	43	1.251850e+001	1.352873e+001	223	1.661435e+001	16	5.516084e+000	5.189100e+000	0	0	0	0	0	0	0	-7.30854	9.65292	0	0.0510542	1	0	51.3674	5.51608	1	0	51.3674	46.8651	46.8651	37.3131	0.780554	16.6143	5.51608	0	4.63931	1	0
DATA	130	2	45	tair|AT1G73490.1|ref|NM_106008|ug|BT002025|ta|TA36520_3702	at|chr1:27637385-27637326	0		703	TTATAGGCCATGGCTTGTTTTAAAAGCCATGTCAGATGCCTGCTTTGAATATCACCAGAG	70	0	A_84_P786741	AT1G73490	AT1G73490.1	tair|RNA recognition motif (RRM)-containing protein [AT1G73490.1]	4678.5	254	0	1	9.230352e+003	9.231185e+002	0	1	61	7.232902e+003	7028	1.019944e+003	1.164582e+003	209	1.603349e+001	16	5.715518e+000	5.930400e+000	0	0	0	0	0	0	0	7181.33	718.198	1	8.96026e-302	1	1	51.5705	5.71552	1	0	51.5705	44.4243	44.4243	7226.16	0.778013	16.0335	5.71552	0	7193.4	0	0
DATA	131	2	46	tair|AT3G31475.1	at|chr3:12823913-12823972	0		803	AGATCTTTAAAACCTTCAATGGATAGCGTCTCCGCCATGGATCTTTGAAACTCGATCACA	72	0	A_84_P759401	AT3G31475	AT3G31475.1	tair|transposable element gene [AT3G31475.1]	4703.58	254.427	12.5074	0	1.250740e+001	1.244645e+001	3	0	61	5.013115e+001	47	1.470315e+001	1.334340e+001	212	1.682547e+001	16	5.990728e+000	6.671700e+000	0	0	0	0	0	0	0	-1.58328	9.65292	0	0.670456	1	0	51.7144	5.99073	1	0	51.7144	65	65	43.3855	0.775557	16.8255	5.99073	0	10.5521	1	0
DATA	132	2	47	tair|AT1G74410.1|ref|NM_106101|ta|TA34955_3702|ta|AA395606	at|chr1:27971281-27971340	0		782	TTGATAAATGGCTCATCAGACACGGGTCATGCCCCATTTGCAGACAGGCAGTTAAAGATT	74	0	A_84_P12433	AT1G74410	AT1G74410.1	tair|zinc finger (C3HC4-type RING finger) family protein [AT1G74410.1]	4729.21	254.26	0	1	4.318881e+003	4.320687e+002	1	0	63	3.389937e+003	3333	6.266654e+002	6.545679e+002	202	1.717327e+001	17	6.875921e+000	7.227675e+000	0	0	0	0	0	0	0	3338.09	333.948	1	7.31081e-257	1	1	51.8477	6.87592	1	0	51.8477	48.5334	48.5334	3383.19	0.772906	17.1733	6.87592	0	3350.29	0	0
DATA	133	2	48	tair|AT5G45680.1|ref|NM_123935|ta|TA38394_3702|tc|NP506822	at|chr5:18548745-18549147	0		462	ATCAAGGAATCCTTGGCTCTGATGGAATTCCTCCTATGCTTACTGGTGGGAAACGAACAT	76	0	A_84_P23492	AT5G45680	AT5G45680.1	tair|FK506-binding protein 1 (FKBP13) [AT5G45680.1]	4754.5	254.265	0	1	1.655464e+004	1.655511e+003	4	0	62	1.280397e+004	12369	1.984583e+003	1.825822e+003	205	1.586829e+001	16	5.212844e+000	5.930400e+000	0	0	0	0	0	0	0	12752	1275.24	1	0	1	1	51.9599	5.21284	1	0	51.9599	46.5243	46.5243	12797.2	0.770298	15.8683	5.21284	0	12764.3	0	0
DATA	134	2	49	tair|AT1G73360.1|ref|NM_105996|ta|TA47159_3702|tc|TC281723	at|chr1:27582472-27582413	0		2951	TCCTTCTTTTGCCTTCAATGCCAGAGAGAGAGAAGAGAAGCTCATTAACTCCAATTGTTC	78	0	A_84_P226439	HDG11	AT1G73360.1	tair|HDG11 (HOMEODOMAIN GLABROUS11); DNA binding / transcription factor [AT1G73360.1]	4779.57	254.392	0	1	6.290618e+002	6.415044e+001	0	0	64	5.349844e+002	528.5	1.367954e+002	1.243531e+002	208	1.680769e+001	16	5.996902e+000	5.930400e+000	0	0	0	0	0	0	0	482.944	49.2496	1	9.63327e-144	1	1	52.0408	5.9969	1	0	52.0408	49.1849	49.1849	528.239	0.76772	16.8077	5.9969	0	495.212	0	0
DATA	135	2	50		 	0		0		80	1	ETG02_36680	ETG02_36680	ETG02_36680		4805.35	254.221	12.68	1	1.267995e+001	1.261815e+001	2	1	62	4.466129e+001	44	7.419389e+000	6.486375e+000	206	1.587864e+001	15	5.296094e+000	5.003775e+000	0	0	0	0	0	0	0	-7.47971	9.65292	0	0.0459276	1	0	52.141	5.29609	1	0	52.141	46.8651	46.8651	37.9156	0.765003	15.8786	5.29609	0	4.83516	1	0
DATA	136	2	51	tair|AT5G17920.2|tair|AT5G17920.1|ref|NM_001085130|ref|NM_121798	at|chr5:5939008-5939069	0		2218	AAGAATACCATCTTCTGAGAAATCCCAGACAGGTCAACAAGATGCTTGCTGTCCTAGAGC	82	0	A_84_P806626	ATCIMS	AT5G17920.2	tair|ATCIMS (COBALAMIN-INDEPENDENT METHIONINE SYNTHASE) [AT5G17920.2]	4830.58	254.427	0	1	7.808709e+004	7.808720e+003	0	0	64	5.958661e+004	53759.5	8.196222e+003	7.981948e+003	211	1.695735e+001	16	5.903436e+000	6.671700e+000	0	0	0	0	0	0	0	59534.4	5953.45	1	0	1	1	52.2175	5.90344	1	0	52.2175	57.5363	57.5363	59579.9	0.76241	16.9573	5.90344	0	59546.7	0	0
DATA	137	2	52	tair|AT3G20170.1|ref|NM_112908|ta|TA50016_3702|tc|TC299465	at|chr3:7043187-7043246	0		1454	CTTGCCCATGACCATGATCTTCCATGATCTGAAGGGCAAATTAAGCTTCCCATCTGTTTT	84	0	A_84_P597258	AT3G20170	AT3G20170.1	tair|armadillo/beta-catenin repeat family protein [AT3G20170.1]	4855.87	254.391	0	1	3.232308e+003	3.234804e+002	3	1	60	2.508067e+003	2465.5	3.236421e+002	3.072688e+002	211	1.697630e+001	17	5.676552e+000	5.930400e+000	0	0	0	0	0	0	0	2455.82	245.771	1	7.17126e-239	1	1	52.2494	5.67655	1	0	52.2494	52.3208	52.3208	2501.32	0.759772	16.9763	5.67655	0	2468.14	0	0
DATA	138	2	53	tair|AT5G44200.1|tair|AT5G44200.2|ref|NM_123787|ref|NM_001085236	at|chr5:17819053-17819041	0		460	GCAGTCAAGTATATAAGTGGGGACTATTCTCGATGACCGGCCTATTTCGTGTGGATTTTG	86	0	A_84_P824378	CBP20	AT5G44200.1	tair|CBP20 (CAP-BINDING PROTEIN 20); RNA binding [AT5G44200.1]	4881.06	254.389	0	1	3.587188e+003	3.589453e+002	3	0	61	2.768344e+003	2599	6.521616e+002	6.530853e+002	207	1.680193e+001	16	5.704231e+000	6.301050e+000	0	0	0	0	0	0	0	2716.1	271.781	1	8.93499e-245	1	1	52.2476	5.70423	1	0	52.2476	48.2044	48.2044	2761.6	0.757166	16.8019	5.70423	0	2728.37	0	0
DATA	139	2	54	tair|AT1G78670.1|ref|NM_106514|ta|TA33496_3702|ta|AI099918	at|chr1:29598003-29598062	0		1070	TTCTGAGAAAGTGCTGAGCAATCTCATCTACAACTACAAGCCTACGTACTCCGGATACAA	88	0	A_84_P14236	ATGGH3	AT1G78670.1	tair|ATGGH3 (GAMMA-GLUTAMYL HYDROLASE 3); gamma-glutamyl hydrolase [AT1G78670.1]	4906.8	254.31	0	1	2.001336e+004	2.001377e+003	1	0	64	1.515258e+004	14458	2.715083e+003	2.638472e+003	206	1.681553e+001	17	5.712199e+000	5.189100e+000	0	0	0	0	0	0	0	15100.3	1510.06	1	0	1	1	52.2502	5.7122	1	0	52.2502	47.2035	47.2035	15145.8	0.754512	16.8155	5.7122	0	15112.6	0	0
DATA	140	2	55	tair|AT4G38215.1|ref|NR_023059	at|chr4:17923850-17923909	0		524	TCACAGGTGGCAGACAAAAGTGATGCGTTTGAGAGAGTTTTGGGGGTTCCTTTTGATCAT	90	0	A_84_P726318	AT4G38215	AT4G38215.1	tair|other RNA [AT4G38215.1]	4932	254.352	0	1	2.872189e+002	3.146000e+001	2	0	63	2.682381e+002	266	6.083100e+001	6.560505e+001	209	1.597129e+001	16	5.196998e+000	5.930400e+000	0	0	0	0	0	0	0	215.98	23.657	1	1.80661e-097	1	1	52.258	5.197	1	0	52.258	47.2035	47.2035	261.492	0.75197	15.9713	5.197	0	228.19	0	0
DATA	141	2	56		 	1028	E1A	0		92	1	(+)E1A_r60_a97	E1A_r60_a97	E1A_r60_a97		4957.47	254.303	12.9434	1	1.294343e+001	1.288035e+001	0	0	66	4.328788e+001	44	1.042890e+001	1.019287e+001	211	1.653555e+001	16	5.455658e+000	5.930400e+000	0	0	0	0	0	0	0	-8.90351	9.65292	0	0.0178458	1	0	52.1914	5.45566	1	0	52.1914	46.1809	46.1809	36.5422	0.74943	16.5355	5.45566	0	3.20953	1	0
DATA	142	2	57	tair|AT3G28915.1	unmapped	0		4996	TGGGGCATTTATTGTACCAGCCTCTATACCAACTTTCTCACCGGTTCAATCTTAATTGAA	94	0	A_84_P760033	AT3G28915	AT3G28915.1	tair|transposable element gene [AT3G28915.1]	4983.11	254.5	12.986	0	1.298603e+001	1.292274e+001	0	0	64	4.782813e+001	49	1.302934e+001	1.389937e+001	205	1.706829e+001	16	5.411971e+000	5.189100e+000	0	0	0	0	0	0	0	-4.30009	9.65292	0	0.248818	1	0	52.1282	5.41197	1	0	52.1282	65	65	41.0824	0.746972	17.0683	5.41197	0	7.71837	1	0
DATA	143	2	58	tair|AT4G38230.1|ref|NM_119985|tc|TC285428	at|chr4:17929058-17928999	0		1498	AAGGCATTGTTGGAAGAACAATGAGGAAAAGCATAAACATGAGCATCAGGAACAATGCCG	96	0	A_84_P17677	CPK26	AT4G38230.1	tair|CPK26 (calcium-dependent protein kinase 26); calmodulin-dependent protein kinase/ kinase [AT4G38230.1]	5008.24	254.5	0	1	4.157801e+002	4.355220e+001	3	0	63	3.615714e+002	349	7.250333e+001	6.301050e+001	206	1.705825e+001	16	6.050721e+000	5.930400e+000	0	0	0	0	0	0	0	309.589	32.4289	1	5.31426e-118	1	1	51.9826	6.05072	1	0	51.9826	46.5243	46.5243	354.826	0.744598	17.0583	6.05072	0	321.439	0	0
DATA	144	2	59	tair|AT4G13965.1|ref|NM_148317	at|chr4:8066768-8066709	0		815	ATCTCTAACTTCAGTCAAACGTCTGTTCTTAGAATTCTCACCCTTGATGGTAGATTTTCT	98	0	A_84_P107672	AT4G13965	AT4G13965.1	tair|F-box family protein [AT4G13965.1]	5033.67	254.5	0	1	1.986557e+002	1.943667e+001	0	0	66	1.992576e+002	163.5	1.172085e+002	1.269476e+002	212	1.747642e+001	17	5.831310e+000	5.930400e+000	0	0	0	0	0	0	0	147.457	14.4274	1	2.40703e-076	1	1	51.8003	5.83131	0	0	51.8003	57.5363	57.5363	192.512	0.742276	17.4764	5.83131	0	159.106	0	0
DATA	145	2	60	tair|AT2G41460.1|tair|AT2G41460.2|ref|NM_001125028|ref|NM_129709	at|chr2:17294987-17295046	0		1079	TAGATATGGTACTGGTCTATCTGGTCATGACACGGAAGGGCGTATTGTAACTGCTGAATT	100	0	A_84_P755315	ARP	AT2G41460.1	tair|ARP (apurinic endonuclease-redox protein) [AT2G41460.1]	5058.89	254.648	0	1	1.878413e+003	1.882936e+002	3	0	62	1.441887e+003	1393.5	3.325636e+002	3.452605e+002	212	1.691509e+001	17	6.057572e+000	6.671700e+000	0	0	0	0	0	0	0	1390.19	139.354	1	1.57708e-205	1	1	51.6931	6.05757	1	0	51.6931	47.8731	47.8731	1435.14	0.740089	16.9151	6.05757	0	1401.72	0	0
DATA	146	2	61	tair|AT4G22513.1|ref|NM_001084959|ug|EF182870	at|chr4:11855258-11855317	0		438	AGGATCACTTAAATAAGCAAACACGTTCCGTAGTATCGGTTCATGGTGCAACTATGTGGT	102	0	A_84_P764933	AT4G22513	AT4G22513.1	tair|Encodes a Protease inhibitor/seed storage/LTP family protein [AT4G22513.1]	5084.57	254.853	0	1	1.734939e+004	1.734988e+003	2	1	60	1.285502e+004	12455.5	2.157615e+003	2.154403e+003	202	1.605941e+001	16	5.307128e+000	5.189100e+000	0	0	0	0	0	0	0	12803.5	1280.39	1	0	1	1	51.5123	5.30713	1	0	51.5123	47.2035	47.2035	12848.3	0.73798	16.0594	5.30713	0	12814.8	0	0
DATA	147	2	62	tair|AT3G05780.1|ref|NM_111452|tc|NP502574	at|chr3:1715112-1715053	0		2609	GAAGACTATAGCTGCAAGACGGAGTCAGATCAAGACAATAATATTCCCGGAAGCAAATCG	104	0	A_84_P21162	AT3G05780	AT3G05780.1	tair|Lon protease, putative [AT3G05780.1]	5110	254.735	0	1	3.258924e+001	1.351479e+001	1	0	64	7.523438e+001	76	2.035069e+001	2.446290e+001	211	1.600948e+001	16	5.173182e+000	5.559750e+000	0	0	0	0	0	0	0	23.9846	9.94643	1	1.74994e-009	1	0	51.2498	5.17318	1	0	51.2498	46.1809	46.1809	68.4887	0.735967	16.0095	5.17318	0	35.0469	0	0
DATA	148	2	63	tair|AT3G46150.1|ref|NM_114484|tc|NP214035	at|chr3:16960631-16960572	0		313	TGTTGCTTCCTCTTTCATTTGCTCAAGTTTATGAAGGTTTTATTTCTTTCTACGAGGAAG	106	0	A_84_P595520	AT3G46150	AT3G46150.1	tair|unknown protein [AT3G46150.1]	5135.45	254.622	0	1	1.755898e+002	2.193687e+001	0	1	63	1.798730e+002	178	3.508997e+001	3.484110e+001	212	1.648113e+001	17	5.493177e+000	5.374425e+000	0	0	0	0	0	0	0	128.899	16.1037	1	3.69838e-069	1	1	50.9739	5.49318	1	0	50.9739	49.1849	49.1849	173.127	0.734092	16.4811	5.49318	0	139.686	0	0
DATA	149	2	64	tair|AT1G78370.1|ref|NM_106484|ta|TA31945_3702|ta|AV819763	at|chr1:29489411-29489352	0		649	GTGCATGGAGAAAGAGAGTGTGTCTAAGTCTCTCCCTGACTCTGAGAAGATTGTTGCATA	108	0	A_84_P11530	ATGSTU20	AT1G78370.1	tair|ATGSTU20 (Arabidopsis thaliana Glutathione S-transferase (class tau) 20); glutathione transferase [AT1G78370.1]	5160.58	254.573	0	1	1.096073e+005	1.096074e+004	0	0	64	8.032745e+004	80857	1.109680e+004	1.293457e+004	206	1.721845e+001	17	5.972772e+000	5.930400e+000	0	0	0	0	0	0	0	80276.7	8027.68	1	0	1	1	50.733	5.97277	1	0	50.733	57.5363	57.5363	80320.7	0.732403	17.2184	5.97277	0	80287.3	0	0
DATA	150	2	65	tair|AT1G19130.1|ref|NM_101771|ug|CF653020|ta|TA39543_3702	at|chr1:6609609-6609550	0		499	CGAAACGCTCTGATCTCTTATCAAGGTTTCCGCAACACGAGTCACTCATCACAATGCTAT	110	0	A_84_P16067	AT1G19130	AT1G19130.1	tair|similar to unknown [Populus trichocarpa] (GB:ABK94529.1); contains InterPro domain Protein of unknown function DUF985 (InterPro:IPR009327); contains InterPro domain RmlC-like jelly roll fold (InterPro:IPR014710) [AT1G19130.1]	5185.94	254.768	0	1	1.147855e+004	1.147931e+003	0	0	66	8.440182e+003	7975	1.713409e+003	1.801174e+003	206	1.713592e+001	16	6.130370e+000	5.930400e+000	0	0	0	0	0	0	0	8389.69	839.024	1	6.83283e-311	1	1	50.496	6.13037	1	0	50.496	46.5243	46.5243	8433.44	0.730901	17.1359	6.13037	0	8400	0	0
DATA	151	2	66	tair|AT1G58025.1|ref|NM_104585|ug|AK226822|ta|TA52828_3702	at|chr1:21462320-21462261	0		1397	TGTGAATAGTGCTGCAGAGAAATTGGTTGTTTTAGCTTCCCTTGAAGGTCCAAAATCGAC	112	0	A_84_P788002	AT1G58025	AT1G58025.1	tair|DNA binding [AT1G58025.1]	5211.54	254.618	0	1	5.899444e+003	5.900928e+002	0	0	64	4.354141e+003	4234	8.779751e+002	1.001682e+003	210	1.655238e+001	16	5.547500e+000	5.745075e+000	0	0	0	0	0	0	0	4303.81	430.489	1	9.28803e-272	1	1	50.3288	5.5475	1	0	50.3288	47.2035	47.2035	4347.39	0.729528	16.5524	5.5475	0	4313.97	0	0
DATA	152	2	67	tair|AT4G03837.1	unmapped	0		1	AATCCTGGACTCATCGTTGAGGCTTTGACTCAGGCCCATTTAAAGAATGATGACGGATCT	114	0	A_84_P762930	AT4G03837	AT4G03837.1	tair|transposable element gene [AT4G03837.1]	5237	254.545	13.3175	0	1.331745e+001	1.325255e+001	1	0	61	4.445902e+001	44	1.038360e+001	9.636900e+000	215	1.593023e+001	16	5.370373e+000	5.930400e+000	0	0	0	0	0	0	0	-5.63269	9.65292	0	0.131566	1	0	50.0917	5.37037	1	0	50.0917	65	65	37.7133	0.728382	15.9302	5.37037	0	4.3067	1	0
DATA	153	2	68	tair|AT2G17800.2|tair|AT2G17800.1|ref|NM_001084441|ref|NM_127334	at|chr2:7746950-7747010	0		6	TCGGAGAAAGTTGATGGAGGAGATGTTCGTTTTGTGAACGCTTCAATGGCATAAATTTCC	116	0	A_84_P820441	ARAC1/ATGP2/ATRAC1/AtROP3/RAC1/ROP3	AT2G17800.2	tair|ARAC1/ATGP2/ATRAC1/AtROP3/RAC1/ROP3 (Rho-related protein from plants 3) [AT2G17800.2]	5262.24	254.5	0	1	2.232007e+002	2.596641e+001	1	0	65	2.122769e+002	213	4.256998e+001	4.373670e+001	223	1.693722e+001	17	5.826748e+000	6.671700e+000	0	0	0	0	0	0	0	162.373	18.8899	1	1.3712e-081	1	1	49.9043	5.82675	1	0	49.9043	46.5243	46.5243	205.531	0.727474	16.9372	5.82675	0	172.144	0	0
DATA	154	2	69	tair|AT1G30440.1|ref|NM_102780|ta|AV561282|tc|TC298738	at|chr1:10762105-10762164	0		1921	AGATAGAGAAGCTAAAGGATGTTAAAGAGCGTCGTGGGAAGCATAAGAAAGCTTCGAGCA	118	0	A_84_P20523	AT1G30440	AT1G30440.1	tair|phototropic-responsive NPH3 family protein [AT1G30440.1]	5287.8	254.761	0	1	1.299794e+004	1.299862e+003	0	0	64	9.497078e+003	8899.5	1.924371e+003	2.268193e+003	215	1.634419e+001	17	5.939150e+000	6.671700e+000	0	0	0	0	0	0	0	9447.36	944.785	1	7.47354e-318	1	1	49.7192	5.93915	1	0	49.7192	46.8651	46.8651	9490.33	0.726835	16.3442	5.93915	0	9456.96	0	0
DATA	155	2	70	tair|AT5G47229.1|ref|NM_001125915	at|chr5:19197024-19196965	0		52	AGCCGTTGGATCGAATGACCGACTCATCTATAGTCGACATTGTGATTGTTTTCGTTTTGT	120	0	A_84_P769060	AT5G47229	AT5G47229.1	tair|unknown protein [AT5G47229.1]	5313.59	254.594	13.3535	1	1.335353e+001	1.331606e+001	4	0	60	5.576667e+001	56	1.132175e+001	1.111950e+001	210	1.670952e+001	16	5.869099e+000	5.189100e+000	0	0	0	0	0	0	0	6.22615	9.67298	0	0.0958558	1	0	49.5405	5.8691	1	0	49.5405	47.8731	47.8731	49.021	0.726415	16.7095	5.8691	0	15.6829	1	0
DATA	156	2	71	tair|AT5G51030.1|ref|NM_124482|ug|BX830624|ta|TA52707_3702	at|chr5:20765271-20765212	0		915	ACCAGAGGGAGAGAAGATATATGCAAACTGTTTTTGTCCCGGTTGGGTGAAAACCGCAAT	122	0	A_84_P12164	AT5G51030	AT5G51030.1	tair|short-chain dehydrogenase/reductase (SDR) family protein [AT5G51030.1]	5338.52	254.638	0	1	2.584851e+002	2.906506e+001	2	0	63	2.371111e+002	222	6.130387e+001	4.855515e+001	205	1.658537e+001	16	5.915150e+000	6.671700e+000	0	0	0	0	0	0	0	187.741	21.1103	1	1.29829e-089	1	1	49.3701	5.91515	1	0	49.3701	47.5395	47.5395	230.365	0.726313	16.5854	5.91515	0	197.057	0	0
DATA	157	2	72	tair|AT1G23380.1|tair|AT1G23380.2|ref|NM_180620|ref|NM_102187	at|chr1:8301743-8301684	0		652	CGTTTGACGAGGCAACGTGTTTCTTGAACAAGATTGAGATGCAGCTACGGAACCTATGTA	124	0	A_84_P22490	KNAT6	AT1G23380.1	tair|KNAT6 (Knotted-like Arabidopsis thaliana 6); DNA binding / transcription factor [AT1G23380.1]	5364.12	255	0	1	1.416887e+003	1.423102e+002	2	0	65	1.078631e+003	1026	1.828113e+002	1.653099e+002	209	1.655981e+001	16	5.459423e+000	5.930400e+000	0	0	0	0	0	0	0	1029.44	103.395	1	6.15202e-188	1	1	49.1938	5.45942	1	0	49.1938	49.8279	49.8279	1071.89	0.726549	16.5598	5.45942	0	1038.61	0	0
DATA	158	2	73	ug|DQ108794|tc|TC301921	at|chr1:12429220-12429161	0		448	GTCTACGTTTCCCGGATTCCGGGTCATCTCCGATGTAATTTTCTGAATCGATTTCGTATT	126	0	A_84_P804189	DQ108794	DQ108794	ug|Arabidopsis thaliana clone 252351 mRNA sequence [DQ108794]	5389.35	255.077	0	1	3.596101e+002	3.833344e+001	2	0	62	3.104839e+002	268	1.246909e+002	1.284302e+002	213	1.735211e+001	16	5.529761e+000	5.930400e+000	0	0	0	0	0	0	0	261.467	27.8716	1	2.56043e-108	1	1	49.0171	5.52976	1	0	49.0171	45.1352	45.1352	303.738	0.727084	17.3521	5.52976	0	270.497	0	0
DATA	159	2	74	tair|AT1G60920.1|ref|NM_104772|ug|DR749756|ta|TA53282_3702	at|chr1:22433439-22433380	0		493	AACTCGAAGGTGAAACTTCCGCTTCTGCAAGTTTGTTAAAGAACGTAGTGGATAATCTAC	128	0	A_84_P14302	AGL55	AT1G60920.1	tair|AGL55 (AGAMOUS-LIKE 55); DNA binding / transcription factor [AT1G60920.1]	5414.86	255.159	0	1	2.454678e+001	1.348509e+001	3	0	63	6.671429e+001	66	1.618285e+001	1.482600e+001	204	1.604412e+001	16	5.408715e+000	5.930400e+000	0	0	0	0	0	0	0	17.8697	9.81693	1	3.92217e-006	1	0	48.8446	5.40872	1	0	48.8446	45.4864	45.4864	59.9686	0.727984	16.0441	5.40872	0	26.77	1	0
DATA	160	2	75		 	66	Structural	0		1	1	DarkCorner	DarkCorner	DarkCorner		5440.05	255.246	13.3015	1	1.330152e+001	1.323669e+001	0	0	66	4.189394e+001	42	1.028087e+001	1.056353e+001	211	1.617536e+001	16	4.973507e+000	5.189100e+000	0	0	0	0	0	0	0	-6.80679	9.65292	0	0.0689462	1	0	48.7007	4.97351	1	0	48.7007	45.835	45.835	35.1482	0.729255	16.1754	4.97351	0	1.99576	0	0
DATA	161	2	76		 	66	Structural	0		1	1	DarkCorner	DarkCorner	DarkCorner		5465.6	255.221	13.2707	1	1.327066e+001	1.320598e+001	1	0	63	4.082540e+001	40	9.662932e+000	1.074885e+001	202	1.639109e+001	16	5.618955e+000	5.745075e+000	0	0	0	0	0	0	0	-7.69709	9.65292	0	0.0400549	1	0	48.5225	5.61896	1	0	48.5225	46.5243	46.5243	34.0797	0.730951	16.3911	5.61896	0	0.980339	0	0
DATA	162	2	77		 	66	Structural	0		1	1	DarkCorner	DarkCorner	DarkCorner		5490.94	255.03	13.2324	1	1.323237e+001	1.316787e+001	3	0	66	3.743939e+001	37	1.009818e+001	8.524950e+000	211	1.631754e+001	16	5.621271e+000	6.301050e+000	0	0	0	0	0	0	0	-10.8938	9.65292	0	0.00393065	1	0	48.3332	5.62127	1	0	48.3332	46.8651	46.8651	30.6937	0.733066	16.3175	5.62127	0	-2.34571	0	0
DATA	163	2	78		 	66	Structural	0		1	1	DarkCorner	DarkCorner	DarkCorner		5516.5	255	13.1852	1	1.318517e+001	1.312090e+001	2	0	60	4.056667e+001	40	1.063790e+001	1.130482e+001	208	1.715865e+001	17	6.194810e+000	6.115725e+000	0	0	0	0	0	0	0	-7.57391	9.65292	0	0.0432984	1	0	48.1406	6.19481	1	0	48.1406	54.1152	54.1152	33.821	0.73569	17.1587	6.19481	0	0.843191	0	0
DATA	164	2	79		 	66	Structural	0		1	1	DarkCorner	DarkCorner	DarkCorner		5541.47	254.742	13.1307	1	1.313070e+001	1.306671e+001	1	0	66	3.830303e+001	37	1.066839e+001	1.093418e+001	212	1.642925e+001	16	5.976232e+000	6.115725e+000	0	0	0	0	0	0	0	-9.62202	9.65292	0	0.0106016	1	0	47.9251	5.97623	1	0	47.9251	43.3362	43.3362	31.5573	0.738742	16.4292	5.97623	0	-1.35188	0	0
DATA	165	2	80		 	66	Structural	0		1	1	DarkCorner	DarkCorner	DarkCorner		5567.32	255.107	13.0645	1	1.306455e+001	1.300087e+001	0	0	66	3.931818e+001	38	9.991010e+000	1.149015e+001	207	1.609179e+001	16	5.157357e+000	5.189100e+000	0	0	0	0	0	0	0	-8.364	9.65292	0	0.0258832	1	0	47.6822	5.15736	1	0	47.6822	42.2201	42.2201	32.5725	0.742483	16.0918	5.15736	0	-0.27329	0	0
DATA	166	2	81		 	66	Structural	0		1	1	DarkCorner	DarkCorner	DarkCorner		5592.43	255.167	12.9911	1	1.299112e+001	1.292780e+001	1	0	63	3.939683e+001	39	1.069902e+001	1.186080e+001	195	1.646154e+001	16	5.212229e+000	5.189100e+000	0	0	0	0	0	0	0	-8.04657	9.65292	0	0.031964	1	0	47.4434	5.21223	1	0	47.4434	41.8414	41.8414	32.6511	0.746679	16.4615	5.21223	0	-0.123375	0	0
DATA	167	2	82		 	66	Structural	0		1	1	DarkCorner	DarkCorner	DarkCorner		5618	255	12.9065	1	1.290646e+001	1.284355e+001	4	0	65	3.621538e+001	36	1.088504e+001	1.186080e+001	208	1.682212e+001	16	6.024274e+000	6.671700e+000	0	0	0	0	0	0	0	-11.112	9.65292	0	0.003286	1	0	47.3274	6.02427	1	0	47.3274	54.9904	54.9904	29.4697	0.751577	16.8221	6.02427	0	-3.22379	0	0
DATA	168	2	83		 	66	Structural	0		1	1	DarkCorner	DarkCorner	DarkCorner		5643.45	256	12.8117	1	1.281172e+001	1.274928e+001	0	0	61	4.114754e+001	43	1.135024e+001	1.408470e+001	197	1.670051e+001	17	5.682649e+000	6.671700e+000	0	0	0	0	0	0	0	-5.989	9.65292	0	0.109052	1	0	47.1365	5.68265	1	0	47.1365	47.2035	47.2035	34.4018	0.757135	16.7005	5.68265	0	1.77167	0	0
DATA	169	2	84		 	66	Structural	0		1	1	DarkCorner	DarkCorner	DarkCorner		5668.89	255.578	12.7067	1	1.270665e+001	1.264473e+001	4	0	59	4.010169e+001	41	1.065719e+001	1.074885e+001	210	1.582857e+001	16	5.612626e+000	5.189100e+000	0	0	0	0	0	0	0	-6.82106	9.65292	0	0.0683732	1	0	46.9228	5.61263	1	0	46.9228	44.7812	44.7812	33.356	0.763395	15.8286	5.61263	0	0.819569	0	0
DATA	170	2	85		 	260	BrightCorner	0		0	1	GE_BrightCorner	GE_BrightCorner	GE_BrightCorner		5694.09	255.086	0	1	5.707307e+002	5.843240e+001	1	0	66	4.864545e+002	483.5	7.453944e+001	8.024572e+001	542	1.658303e+001	16	5.787641e+000	5.930400e+000	0	0	0	0	0	0	0	439.671	45.0142	1	2.75448e-138	1	1	46.7839	5.78764	1	0	46.7839	46.8651	46.8651	479.709	0.770364	16.583	5.78764	0	447.271	0	0
DATA	171	3	1		 	66	Structural	0		1	1	DarkCorner	DarkCorner	DarkCorner		3548.11	260.5	0	1	5.731850e+002	7.948054e+001	0	0	64	5.846406e+002	223	5.991027e+002	7.665042e+002	383	1.645170e+001	16	5.558555e+000	5.930400e+000	0	0	1	0	1	0	0	540.064	74.8878	1	2.99121e-150	1	1	44.5765	5.55855	0	0	44.5765	56.9804	56.9804	577.895	0.942216	16.4517	5.55855	0	552.481	0	0
DATA	172	3	2		 	66	Structural	0		1	1	DarkCorner	DarkCorner	DarkCorner		3573.5	260.5	0	1	8.269163e+002	8.333774e+001	0	0	68	8.152941e+002	690	5.241081e+002	6.480815e+002	56	1.832143e+001	18.5	5.621734e+000	5.374425e+000	0	0	1	0	1	0	0	770.679	77.6701	1	5.27351e-171	1	1	44.6153	5.62173	1	0	44.6153	57.5363	57.5363	808.548	0.931991	18.3214	5.62173	0	782.876	0	0
DATA	173	3	3		 	66	Structural	0		1	1	DarkCorner	DarkCorner	DarkCorner		3598.86	260.514	10.5146	1	1.051456e+001	1.046332e+001	0	0	64	3.771875e+001	37	1.061366e+001	1.186080e+001	57	1.717544e+001	16	5.622413e+000	5.189100e+000	0	0	0	0	0	0	0	-6.97169	9.65292	0	0.0625639	1	0	44.6904	5.62241	1	0	44.6904	48.5334	48.5334	30.9731	0.922549	17.1754	5.62241	0	5.04603	0	0
DATA	174	3	4		 	66	Structural	0		1	1	DarkCorner	DarkCorner	DarkCorner		3624.41	260.521	10.6157	1	1.061569e+001	1.056395e+001	1	0	64	3.912500e+001	40	9.283028e+000	1.000755e+001	67	1.814925e+001	18	5.441852e+000	5.930400e+000	0	0	0	0	0	0	0	-5.59839	9.65292	0	0.133912	1	0	44.7234	5.44185	1	0	44.7234	48.2044	48.2044	32.3793	0.913761	18.1493	5.44185	0	6.20015	0	0
DATA	175	3	5		 	66	Structural	0		1	1	DarkCorner	DarkCorner	DarkCorner		3649.99	260.391	10.711	1	1.071100e+001	1.065880e+001	2	0	63	3.712698e+001	37	8.852723e+000	8.895600e+000	61	1.659016e+001	16	5.886077e+000	5.930400e+000	0	0	0	0	0	0	0	-7.6547	9.65292	0	0.0411469	1	0	44.7817	5.88608	1	0	44.7817	46.8651	46.8651	30.3813	0.905629	16.5902	5.88608	0	3.9571	0	0
DATA	176	3	6		 	66	Structural	0		1	1	DarkCorner	DarkCorner	DarkCorner		3675.14	260.629	10.7991	1	1.079911e+001	1.074648e+001	0	0	65	3.904615e+001	39	1.171595e+001	1.111950e+001	54	1.688889e+001	17	6.024061e+000	6.486375e+000	0	0	0	0	0	0	0	-5.79232	9.65292	0	0.121065	1	0	44.8385	6.02406	1	0	44.8385	47.2035	47.2035	32.3005	0.89824	16.8889	6.02406	0	5.63093	0	0
DATA	177	3	7		 	66	Structural	0		1	1	DarkCorner	DarkCorner	DarkCorner		3700.36	260.407	10.8822	1	1.088220e+001	1.082916e+001	3	1	60	3.983333e+001	39.5	8.159775e+000	7.413000e+000	64	1.664063e+001	16	5.024913e+000	4.818450e+000	0	0	0	0	0	0	0	-5.0823	9.65292	0	0.173301	1	0	44.9156	5.02491	1	0	44.9156	42.5954	42.5954	33.0876	0.891382	16.6406	5.02491	0	6.18698	0	0
DATA	178	3	8		 	66	Structural	0		1	1	DarkCorner	DarkCorner	DarkCorner		3725.93	260.841	10.961	1	1.096105e+001	1.090762e+001	0	0	66	3.863636e+001	37	9.209755e+000	1.019287e+001	49	1.759184e+001	18	4.363286e+000	3.706500e+000	0	0	0	0	0	0	0	-6.35356	9.65292	0	0.0893184	1	0	44.9899	4.36329	1	0	44.9899	46.8651	46.8651	31.8907	0.88497	17.5918	4.36329	0	4.74461	0	0
DATA	179	3	9		 	66	Structural	0		1	1	DarkCorner	DarkCorner	DarkCorner		3751.17	260.778	11.0342	1	1.103421e+001	1.098043e+001	1	0	65	4.012308e+001	39	9.800363e+000	1.111950e+001	65	1.715385e+001	16	5.142442e+000	5.930400e+000	0	0	0	0	0	0	0	-4.95934	9.65292	0	0.183865	1	0	45.0824	5.14244	1	0	45.0824	45.1352	45.1352	33.3774	0.879102	17.1538	5.14244	0	6.00453	0	0
DATA	180	3	10		 	66	Structural	0		1	1	DarkCorner	DarkCorner	DarkCorner		3776.7	260.786	11.1035	1	1.110351e+001	1.104940e+001	0	0	65	3.875385e+001	38	1.075150e+001	1.037820e+001	52	1.730769e+001	17	4.921097e+000	4.633125e+000	0	0	0	0	0	0	0	-6.41207	9.65292	0	0.0864404	1	0	45.1659	4.9211	1	0	45.1659	47.2035	47.2035	32.0082	0.873615	17.3077	4.9211	0	4.40855	0	0
DATA	181	3	11	tair|AT1G33980.1|tair|AT1G33980.2|ref|NM_001123934|ref|NM_103120	at|chr1:12354526-12354585	0		1642	TATAGATCTCAATCGAAATGGGGAAGTAACATTATCAACATCACTTGGGTTTTGGAGACT	130	0	A_84_P240295	ATUPF3/UPF3	AT1G33980.1	tair|ATUPF3/UPF3; nucleotide binding [AT1G33980.1]	3801.7	260.9	0	1	6.212491e+003	6.213485e+002	2	0	64	5.441719e+003	5191	1.277277e+003	1.353058e+003	53	1.618868e+001	17	5.396069e+000	3.706500e+000	0	0	0	0	0	0	0	5396.45	539.731	1	5.06517e-285	1	1	45.2702	5.39607	1	0	45.2702	47.2035	47.2035	5434.97	0.868645	16.1887	5.39607	0	5407.15	0	0
DATA	182	3	12	tair|AT3G57062.1|ref|NM_001125378|ug|AK228360|ta|TA50954_3702	at|chr3:21132558-21132617	0		233	ACGTCGGATGATTGAATTCGAGATCCTTAGCTCTCCTTCTGTGCGTATATGTTCTTCTCT	132	0	A_84_P762529	AT3G57062	AT3G57062.1	tair|similar to hypothetical protein MtrDRAFT_AC153128g25v2 [Medicago truncatula] (GB:ABN07999.1) [AT3G57062.1]	3827.07	260.812	0	1	8.143821e+003	8.144587e+002	0	0	66	7.081288e+003	6642.5	1.722323e+003	1.737237e+003	65	1.795385e+001	19	5.386415e+000	6.671700e+000	0	0	0	0	0	0	0	7035.91	703.657	1	1.41821e-300	1	1	45.3819	5.38641	1	0	45.3819	46.8651	46.8651	7074.54	0.863956	17.9538	5.38641	0	7046.51	0	0
DATA	183	3	13	tair|AT3G59370.1|ref|NM_115799|ug|AK228000|ta|TA42872_3702	at|chr3:21953281-21953222	0		82	AGATCGTTGAGACGGAGGTGAATCAACACCCGGAAGAAGTGTTTGTGGAAGATGCAGAGA	134	0	A_84_P87299	AT3G59370	AT3G59370.1	tair|contains domain PTHR22683 (PTHR22683) [AT3G59370.1]	3852.79	261.222	0	1	3.109536e+002	3.306098e+001	0	0	65	3.127846e+002	299	7.784449e+001	8.599080e+001	51	1.715686e+001	17	5.583449e+000	5.930400e+000	0	0	0	0	0	0	0	267.291	28.4187	1	1.41201e-109	1	1	45.4933	5.58345	1	0	45.4933	45.1352	45.1352	306.039	0.859586	17.1569	5.58345	0	277.779	0	0
DATA	184	3	14	tair|AT3G55005.1|ref|NM_115358|ta|TA36666_3702|tc|NP032251	at|chr3:20396976-20397035	0		839	CCTCAACAGCACTTGAAAATCTTCAGCTAGACAGGAAAACTCGGAACCTAACATCGTCTT	136	0	A_84_P821408	TON1B	AT3G55005.1	tair|TON1B (TONNEAU 1B) [AT3G55005.1]	3877.94	260.768	0	1	4.454075e+003	4.455504e+002	0	0	66	3.856288e+003	3726	8.578994e+002	9.959365e+002	57	1.682456e+001	17	5.931522e+000	5.930400e+000	0	0	0	0	0	0	0	3810.71	381.193	1	1.26354e-264	1	1	45.5829	5.93152	1	0	45.5829	46.5243	46.5243	3849.54	0.855555	16.8246	5.93152	0	3821.09	0	0
DATA	185	3	15	tair|AT2G28700.1|ref|NM_128431|ug|AY291206|ta|TA53502_3702	at|chr2:12325115-12325056	0		708	AGAGAATTCTCTGGCAAGTAATCTCTTTTTCAGTGAAGGGCAAGACATTTGCATTCCAGA	138	0	A_84_P11577	AGL46	AT2G28700.1	tair|AGL46; DNA binding / transcription factor [AT2G28700.1]	3903.59	260.803	0	1	5.418311e+001	1.256151e+001	2	0	62	9.183871e+001	92	2.217826e+001	2.057108e+001	62	1.843548e+001	18.5	5.827074e+000	5.930400e+000	0	0	0	0	0	0	0	46.1513	10.6995	1	4.01218e-024	1	0	45.6874	5.82707	1	0	45.6874	47.5395	47.5395	85.093	0.851765	18.4355	5.82707	0	56.4295	0	0
DATA	186	3	16	tair|AT5G49400.1|ref|NM_124317|ta|TA41803_3702|tc|TC292271	at|chr5:20049131-20049190	0		868	CTTCGGACTCAGATTCTGATGAAGATAGAAGCAGAAGAAAGAAGAAGAGCAAGAGGCACA	140	0	A_84_P149138	AT5G49400	AT5G49400.1	tair|zinc knuckle (CCHC-type) family protein [AT5G49400.1]	3929.09	260.614	0	1	1.909879e+003	1.913266e+002	0	0	64	1.665828e+003	1569	3.460439e+002	3.328437e+002	57	1.836842e+001	18	5.194886e+000	5.189100e+000	0	0	0	0	0	0	0	1620.03	162.29	1	1.71783e-214	1	1	45.8031	5.19489	1	0	45.8031	57.259	57.259	1659.08	0.848234	18.3684	5.19489	0	1630.22	0	0
DATA	187	3	17	tair|AT3G49220.1|ref|NM_114781|ta|TA31682_3702|ta|CNS0A5R5	at|chr3:18264421-18264480	0		1649	GGAACACAACATTTGCTTTAGATACTTTGTATTATGGAGAGTATTTGAACAGTGGACCTG	142	0	A_84_P12757	AT3G49220	AT3G49220.1	tair|pectinesterase family protein [AT3G49220.1]	3954.15	260.785	0	1	9.702303e+003	9.702975e+002	0	0	66	8.244576e+003	7957	1.644968e+003	1.853621e+003	56	1.994643e+001	19	5.891194e+000	4.818450e+000	0	0	0	0	0	0	0	8198.66	819.923	1	1.5309e-309	1	1	45.916	5.89119	1	0	45.916	45.835	45.835	8237.83	0.845022	19.9464	5.89119	0	8208.77	0	0
DATA	188	3	18	tair|AT4G15802.1|ref|NM_179061|ta|TA34477_3702|ta|AI100192	at|chr4:8986711-8986652	0		496	TCTCCACCTATGAATTGCATTTCTATTTTGGTCTTGAGAGAACTAAGAAGTCTTCTTATG	144	0	A_84_P518347	AT4G15802	AT4G15802.1	tair|similar to unknown [Populus trichocarpa] (GB:ABK93842.1); contains InterPro domain Heat shock factor binding 1 (InterPro:IPR009643) [AT4G15802.1]	3979.7	260.9	0	1	9.427727e+003	9.428424e+002	0	0	66	7.983697e+003	7674	1.861198e+003	1.800988e+003	56	1.810714e+001	17.5	5.854846e+000	6.115725e+000	0	0	0	0	0	0	0	7937.67	793.826	1	1.20673e-307	1	1	46.0257	5.85485	1	0	46.0257	47.2035	47.2035	7976.95	0.84195	18.1071	5.85485	0	7947.7	0	0
DATA	189	3	19	tair|AT2G27160.2|tair|AT2G27160.1|ref|NM_001084498|ref|NM_128274	at|chr2:11614605-11614546	0		722	CATCTACCAATACCTCTTCCTCTGGGTCTGAGAATGCCACACGTGCAAATAAAAAGAAGA	146	0	A_84_P758007	AT2G27160	AT2G27160.2	tair|unknown protein [AT2G27160.2]	4005.5	261	0	1	3.099330e+001	1.191497e+001	2	1	59	7.213559e+001	71	1.580534e+001	1.482600e+001	58	1.720690e+001	16	4.498571e+000	4.447800e+000	0	0	0	0	0	0	0	26.0044	9.99706	1	1.06561e-010	1	0	46.1312	4.49857	1	0	46.1312	54.1152	54.1152	65.3899	0.839034	17.2069	4.49857	0	35.9434	0	0
DATA	190	3	20	tair|AT3G46070.1|ref|NM_114476|ug|DR750002|ta|TA51241_3702	at|chr3:16931504-16931445	0		438	TGTTTGGATTTCGACTTAACTTCGGTGGAGAGCTTTGTCAACACGGAATTGGAGTTGGGA	148	0	A_84_P17470	AT3G46070	AT3G46070.1	tair|zinc finger (C2H2 type) family protein [AT3G46070.1]	4030.54	261.086	11.5981	1	1.159808e+001	1.155189e+001	1	0	63	5.028571e+001	52	1.146443e+001	1.186080e+001	46	1.734783e+001	17	5.602449e+000	5.745075e+000	0	0	0	0	0	0	0	4.08575	9.66157	0	0.273077	1	0	46.2	5.60245	1	0	46.2	47.8731	47.8731	43.54	0.836362	17.3478	5.60245	0	13.9106	1	0
DATA	191	3	21	tair|AT5G24610.1|ref|NM_122369|ug|AK176365|ta|TA36841_3702	at|chr5:8429137-8429196	0		681	TCTCGCAGGGAGGTCTAGGCATATCCTCCCTGCCTTAAAGAGAGCTTTTATCTTAGTAAT	150	0	A_84_P223019	AT5G24610	AT5G24610.1	tair|similar to unknown protein [Arabidopsis thaliana] (TAIR:AT3G49550.1); similar to hypothetical protein [Vitis vinifera] (GB:CAN64634.1) [AT5G24610.1]	4056	261	0	1	2.258838e+003	2.261803e+002	0	0	69	1.929638e+003	1966	2.676846e+002	2.438877e+002	61	1.898361e+001	18	7.022563e+000	7.413000e+000	0	0	0	0	0	0	0	1883.34	188.582	1	2.57211e-223	1	1	46.2942	7.02256	1	0	46.2942	51.4001	51.4001	1922.89	0.833767	18.9836	7.02256	0	1893.08	0	0
DATA	192	3	22	tair|AT4G16155.1|ref|NM_117711|ta|TA33926_3702	at|chr4:9154742-9154600	0		1251	TTTATACCAGTTGATGAGCGAATGCGTGTTATTGATGGAAATGGAAAGCTGGTTCCCCAC	152	0	A_84_P763635	AT4G16155	AT4G16155.1	tair|dihydrolipoamide dehydrogenase 2, plastidic / lipoamide dehydrogenase 2 (PTLPD2) [AT4G16155.1]	4081.3	261	0	1	4.089631e+003	4.091279e+002	0	0	65	3.446169e+003	3391	5.664717e+002	6.212094e+002	54	1.670370e+001	16	5.375099e+000	5.745075e+000	0	0	0	0	0	0	0	3399.79	340.116	1	6.17067e-258	1	1	46.3798	5.3751	1	0	46.3798	46.1809	46.1809	3439.42	0.831319	16.7037	5.3751	0	3409.44	0	0
DATA	193	3	23	tair|AT1G52825.1|ref|NM_179470|ug|BT004663|ug|BX823467	at|chr1:19674545-19674486	0		90	ATCAAAGGGGATTCTAGAAATCGCCAAATTCGGTGTATACGTCGCAGTACCAATCGTCCT	154	0	A_84_P559565	AT1G52825	AT1G52825.1	tair|similar to unknown protein [Arabidopsis thaliana] (TAIR:AT4G14615.1); similar to unnamed protein product [Vitis vinifera] (GB:CAO71274.1) [AT1G52825.1]	4106.5	261	0	1	9.193545e+002	9.266993e+001	0	0	62	8.085968e+002	773.5	1.823061e+002	1.851397e+002	57	1.829825e+001	18	6.082660e+000	7.413000e+000	0	0	0	0	0	0	0	762.131	76.822	1	2.36574e-170	1	1	46.4659	6.08266	1	0	46.4659	48.5334	48.5334	801.851	0.828985	18.2982	6.08266	0	771.699	0	0
DATA	194	3	24	tair|AT2G38780.1|ref|NM_129435|ta|TA41980_3702|ta|AI997247	at|chr2:16221167-16221226	0		1383	ACAGAGAGGGTATACACACTGAAGACACAAATTCTTGTCAATTTCTTACATGTAAGTGTT	156	0	A_84_P561518	AT2G38780	AT2G38780.1	tair|binding [AT2G38780.1]	4132.03	261.136	0	1	6.385545e+003	6.386612e+002	0	0	66	5.325667e+003	5073	1.206617e+003	1.259654e+003	64	1.759375e+001	17	4.842663e+000	5.189100e+000	0	0	0	0	0	0	0	5279.11	527.999	1	9.84997e-284	1	1	46.5598	4.84266	1	0	46.5598	46.5243	46.5243	5318.92	0.826728	17.5938	4.84266	0	5288.6	0	0
DATA	195	3	25	tair|AT4G10970.1|tair|AT4G10970.2|ref|NM_202803|ref|NM_117167	at|chr4:6719636-6719577	0		796	TTGTTTCAAGTGTAGAACATTCGTATGTGAAGCTCTAAAACCTTGAATCTTTTTCTTGGC	158	0	A_84_P240925	AT4G10970	AT4G10970.1	tair|similar to unknown protein [Arabidopsis thaliana] (TAIR:AT4G23910.1); similar to unknown protein [Oryza sativa (japonica cultivar-group)] (GB:BAD05314.1) [AT4G10970.1]	4157.37	261.043	0	1	8.338659e+003	8.339481e+002	1	0	64	6.922141e+003	6598	1.292612e+003	1.259839e+003	60	1.990000e+001	19	6.369152e+000	6.857025e+000	0	0	0	0	0	0	0	6875.46	687.614	1	3.19282e-299	1	1	46.6828	6.36915	1	0	46.6828	46.8651	46.8651	6915.39	0.824528	19.9	6.36915	0	6884.91	0	0
DATA	196	3	26	tair|AT5G43930.3|tair|AT5G43930.2|tair|AT5G43930.1|ref|NM_001036929	at|chr5:17697934-17697993	0		2452	AGCAAGCAAGAAGCAAACATAGGTTTCATCGAATCTTTTCCACTCCTCTTCATACAGTCT	160	0	A_84_P768383	AT5G43930	AT5G43930.3	tair|transducin family protein / WD-40 repeat family protein [AT5G43930.3]	4182.64	261.13	0	1	6.321830e+003	6.322919e+002	0	0	65	5.246000e+003	4914	1.201146e+003	1.309877e+003	56	1.892857e+001	17.5	6.969693e+000	8.154300e+000	0	0	0	0	0	0	0	5199.19	520.009	1	7.72144e-283	1	1	46.8083	6.96969	1	0	46.8083	46.8651	46.8651	5239.25	0.822419	18.9286	6.96969	0	5208.61	0	0
DATA	197	3	27	tair|AT4G34020.1|tair|AT4G34020.2|ref|NM_001036710|ref|NM_119563	at|chr4:16299295-16299236	0		1024	GGCATTCCAAGGCACCAAAATTATCACTGACAAATTGATTGGTGAAGCTGCTGAGTCATC	162	0	A_84_P14824	AT4G34020	AT4G34020.1	tair|DJ-1 family protein [AT4G34020.1]	4208.01	261.118	0	1	2.770107e+003	2.772605e+002	2	0	65	2.319354e+003	2257	4.937246e+002	5.092731e+002	66	1.775758e+001	17	6.679614e+000	7.968975e+000	0	0	0	0	0	0	0	2272.4	227.445	1	2.54127e-234	1	1	46.9516	6.67961	1	0	46.9516	46.8651	46.8651	2312.61	0.82033	17.7576	6.67961	0	2281.81	0	0
DATA	198	3	28	tair|AT2G31985.1|ref|NM_179848|ug|AK117989|ta|TA45616_3702	at|chr2:13621137-13621078	0		824	CCTCAAAGCAAGCAATGTATGTTTTGGTAAACACAAAACGTACGGAACTAGACAACAAGA	164	0	A_84_P574834	AT2G31985	AT2G31985.1	tair|similar to unknown protein [Arabidopsis thaliana] (TAIR:AT1G05510.1); similar to unnamed protein product [Vitis vinifera] (GB:CAO45247.1); contains InterPro domain Protein of unknown function DUF1264 (InterPro:IPR010686) [AT2G31985.1]	4233.58	261.427	0	1	2.034147e+001	1.197028e+001	2	0	62	6.377419e+001	63	1.779889e+001	1.482600e+001	50	2.004000e+001	20	6.642350e+000	7.227675e+000	0	0	0	0	0	0	0	16.6456	9.79539	1	1.5539e-005	1	0	47.1286	6.64235	1	0	47.1286	57.5363	57.5363	57.0285	0.81831	20.04	6.64235	0	26.0742	1	0
DATA	199	3	29	tair|AT4G16960.1|tair|AT4G16940.1|tair|AT4G16860.1|tair|AT4G16920.1	at|chr4:9550613-9550554	0		413	ACAAAGATGGGTTAAAGCTCTCACAGATATATCAAATTTAGCCGGGGAGGATCTTCGGAA	166	0	A_84_P825937	AT4G16960	AT4G16960.1	tair|disease resistance protein (TIR-NBS-LRR class), putative [AT4G16960.1]	4258.94	260.825	0	1	2.919817e+003	2.922211e+002	1	1	64	2.430422e+003	2297.5	5.691660e+002	5.355892e+002	68	1.807353e+001	17	6.131193e+000	7.413000e+000	0	0	0	0	0	0	0	2383.1	238.505	1	4.14308e-237	1	1	47.3228	6.13119	1	0	47.3228	45.4864	45.4864	2423.68	0.816181	18.0735	6.13119	0	2392.59	0	0
DATA	200	3	30	tair|AT5G48680.1|ref|NM_124245|ta|TA39716_3702|ta|TA39715_3702	at|chr5:19763201-19762919	0		215	TTCTCTTCTCGCGGCAAACAACAACAAGTCACAAGGAAGAGAGGAAGGCAAGATGATGAT	168	0	A_84_P203728	AT5G48680	AT5G48680.1	tair|sterile alpha motif (SAM) domain-containing protein [AT5G48680.1]	4284.42	261.015	0	1	4.200437e+002	4.364553e+001	1	0	63	3.895556e+002	382	8.172214e+001	7.524195e+001	63	1.741270e+001	16	6.063202e+000	6.301050e+000	0	0	0	0	0	0	0	341.991	35.5353	1	9.76619e-124	1	1	47.5647	6.0632	1	0	47.5647	45.835	45.835	382.81	0.814179	17.4127	6.0632	0	351.576	0	0
DATA	201	3	31	tair|AT5G39540.1|ref|NM_123316	at|chr5:15851429-15851370	0		219	GCTCCTTTTGCACATATGGTCATTATTGTATGTATGTATGTATTATTGTCTCACAACAGC	170	0	A_84_P589562	AT5G39540	AT5G39540.1	tair|similar to ANAC063 (Arabidopsis NAC domain containing protein 63), transcription factor [Arabidopsis thaliana] (TAIR:AT3G55210.1); contains InterPro domain F-box associated type 3 (InterPro:IPR013187) [AT5G39540.1]	4309.93	261.036	11.9439	1	1.194386e+001	1.188573e+001	1	0	67	4.814925e+001	47	1.337598e+001	1.371405e+001	55	1.921818e+001	19	6.051296e+000	6.671700e+000	0	0	0	0	0	0	0	0.335295	9.65298	0	0.928174	1	0	47.814	6.0513	1	0	47.814	43.3362	43.3362	41.4036	0.812149	19.2182	6.0513	0	10.0315	1	0
DATA	202	3	32	tair|AT2G46200.2|tair|AT2G46200.1|ref|NM_201967|ref|NM_180117	at|chr2:18983365-18983306	0		416	TGCAGTACAAGATTCGGGAGTAGAGTATTTAGAGGCTAGAAAGATGGATTTGGGACAGCA	172	0	A_84_P828262	AT2G46200	AT2G46200.2	tair|similar to unnamed protein product [Vitis vinifera] (GB:CAO39689.1) [AT2G46200.2]	4335.21	261.657	0	1	1.090536e+002	1.615131e+001	0	0	65	1.364308e+002	130	4.161016e+001	5.263230e+001	56	1.666071e+001	17	4.802563e+000	5.189100e+000	0	0	0	0	0	0	0	88.3588	13.0863	1	3.76856e-050	1	1	48.072	4.80256	1	0	48.072	45.835	45.835	129.685	0.810233	16.6607	4.80256	0	98.1668	0	0
DATA	203	3	33	tair|AT1G53600.1|ref|NM_104238|tc|TC281256	at|chr1:20008459-20008518	0		2170	AGGAGACTGTCATTAATGAGGGATCTGCACAAAAGCCTAACAACCAGAGAACAAGAGCAG	174	0	A_84_P12671	AT1G53600	AT1G53600.1	tair|pentatricopeptide (PPR) repeat-containing protein [AT1G53600.1]	4360.58	261.427	0	1	7.625495e+001	1.417108e+001	0	0	64	1.099375e+002	111.5	2.720870e+001	2.594550e+001	47	1.895745e+001	19	5.633585e+000	4.818450e+000	0	0	0	0	0	0	0	61.6252	11.4523	1	2.08358e-034	1	1	48.3123	5.63359	1	0	48.3123	57.5363	57.5363	103.192	0.808147	18.9574	5.63359	0	71.5494	0	0
DATA	204	3	34	tair|AT1G15772.1|ref|NM_001123823|ug|BX814315|ta|CNS0AEIL	at|chr1:5428648-5428589	0		816	GTTGGTCTTCTCTCTTCTGATGTGTTTTGAACTCTCATCCTCAATGTTGTTGACTCCGGT	176	0	A_84_P754845	AT1G15772	AT1G15772.1	tair|similar to protein binding / transcription cofactor [Arabidopsis thaliana] (TAIR:AT1G15780.1) [AT1G15772.1]	4385.94	261.232	0	1	4.750288e+002	4.898919e+001	0	0	66	4.314848e+002	432.5	7.194512e+001	6.782895e+001	58	1.932759e+001	19	5.368485e+000	4.447800e+000	0	0	0	0	0	0	0	382.894	39.4875	1	2.8729e-130	1	1	48.5904	5.36848	1	0	48.5904	46.5243	46.5243	424.739	0.806045	19.3276	5.36848	0	392.976	0	0
DATA	205	3	35	tair|AT5G05435.1|ref|NR_023099|ug|BX818750|ta|CNS0AB3P	at|chr5:1607273-1607435	0		344	TCTGCTCTTCTAAGTGAAGAGGGCTTACAAGCTTGGAAAGCAAGTTTCCAACAGAGTAAT	178	0	A_84_P768816	AT5G05435	AT5G05435.1	tair|other RNA [AT5G05435.1]	4411.36	261.258	0	1	8.020327e+002	8.109705e+001	1	0	63	6.936667e+002	678	1.114875e+002	1.108244e+002	51	1.837255e+001	18	6.499110e+000	5.559750e+000	0	0	0	0	0	0	0	644.792	65.1978	1	1.37848e-160	1	1	48.8744	6.49911	1	0	48.8744	46.1809	46.1809	686.921	0.803948	18.3725	6.49911	0	655.036	0	0
DATA	206	3	36	tair|AT1G66430.1|ref|NM_105314|ta|TA33557_3702|tc|TC288477	at|chr1:24783421-24783646	0		1020	TACTACACCAAGGATTTTAGTGGGAGAGTGCATGGATTGAAGGTGGATGTAGTGGACACA	180	0	A_84_P22836	AT1G66430	AT1G66430.1	tair|pfkB-type carbohydrate kinase family protein [AT1G66430.1]	4436.75	261.388	0	1	1.074429e+004	1.074496e+003	0	0	65	8.664354e+003	8274	2.012535e+003	2.011888e+003	63	1.649206e+001	16	4.963977e+000	5.189100e+000	0	0	0	0	0	0	0	8615.19	861.574	1	1.90337e-312	1	1	49.1595	4.96398	1	0	49.1595	46.1809	46.1809	8657.61	0.801839	16.4921	4.96398	0	8625.6	0	0
DATA	207	3	37	tair|AT4G15760.1|ref|NM_117667|ta|TA31055_3702|ta|TA31056_3702	at|chr4:8972794-8972735	0		1362	GGCCGTCTCTAGAGATTTGATGGACATTTTGTATTTTTTAGTGTGAGGTTGTGTGCTTTA	182	0	A_84_P89389	AT4G15760	AT4G15760.1	tair|monooxygenase, putative (MO1) [AT4G15760.1]	4462.42	261.427	0	1	2.906596e+004	2.906621e+003	0	0	64	2.329209e+004	21819	5.224763e+003	5.086615e+003	60	1.948333e+001	19	7.007240e+000	7.042350e+000	0	0	0	0	0	0	0	23242.7	2324.29	1	0	1	1	49.4414	7.00724	1	0	49.4414	57.5363	57.5363	23285.3	0.799652	19.4833	7.00724	0	23253.2	0	0
DATA	208	3	38	tair|AT2G28830.1|ref|NM_128442|ug|AK226821|ta|TA50343_3702	at|chr2:12375500-12375441	0		2005	GGTTTAGGTTTGGAAGATCAAATCTCCCTAATCTGAGAGTTTAGTGTTTAAGGTTTGCTT	184	0	A_84_P68474	AT2G28830	AT2G28830.1	tair|armadillo/beta-catenin repeat family protein / U-box domain-containing protein [AT2G28830.1]	4487.49	260.985	0	1	1.164763e+003	1.171037e+002	1	0	61	9.785082e+002	948	1.849544e+002	1.719816e+002	59	1.944068e+001	19	6.587007e+000	6.301050e+000	0	0	0	0	0	0	0	928.765	93.3768	1	6.47167e-182	1	1	49.7428	6.58701	1	0	49.7428	44.4243	44.4243	971.763	0.797386	19.4407	6.58701	0	939.546	0	0
DATA	209	3	39	tair|AT3G14600.1|ref|NM_112321|ta|TA32023_3702|ta|AV788411	at|chr3:4911865-4911924	0		537	TTTCAGGAAGGTCAGACCACCAAGCAGGAAGCTTAAGACTACATACAAGGCATCAAAACC	186	0	A_84_P19296	AT3G14600	AT3G14600.1	tair|60S ribosomal protein L18A (RPL18aC) [AT3G14600.1]	4513.33	261.5	0	1	1.064200e+005	1.064201e+004	0	2	64	8.467377e+004	85782.5	1.356179e+004	1.585381e+004	54	1.972222e+001	19	7.395605e+000	8.710275e+000	0	0	0	0	0	0	0	84623.7	8462.38	1	0	1	1	50.0244	7.3956	1	0	50.0244	57.5363	57.5363	84667	0.795186	19.7222	7.3956	0	84634.7	0	0
DATA	210	3	40	tair|AT5G61020.1|tair|AT5G61020.2|ref|NM_180905|ref|NM_125495	at|chr5:24576390-24576331	0		271	TCTTTTGTCTAAAGATGGAGGTGTGACCAAAGACAAGGGATCCAACCTTAAGAAACTCGG	188	0	A_84_P805060	ECT3	AT5G61020.1	tair|ECT3 (evolutionary conserved C-terminal 3) [AT5G61020.1]	4538.51	261.174	0	1	7.726989e+002	7.822319e+001	0	0	64	6.629375e+002	623.5	1.467349e+002	1.638273e+002	55	1.783636e+001	18	6.190685e+000	6.671700e+000	0	0	0	0	0	0	0	612.63	62.0188	1	1.33458e-157	1	1	50.3075	6.19068	1	0	50.3075	47.2035	47.2035	656.192	0.792844	17.8364	6.19068	0	623.767	0	0
DATA	211	3	41	tair|AT3G12060.1|ref|NM_112040|ta|DQ446655|tc|TC283675	at|chr3:3844861-3844920	0		1375	TGTTGAAGATGGAGATACTTGAAAGAGTTCTCAGGGGAATGAAAACACCAGTCACGTATC	190	0	A_84_P599908	AT3G12060	AT3G12060.1	tair|similar to unknown protein [Arabidopsis thaliana] (TAIR:AT5G06700.1); similar to unnamed protein product [Vitis vinifera] (GB:CAO23412.1); contains InterPro domain Protein of unknown function DUF231, plant (InterPro:IPR004253) [AT3G12060.1]	4564	261.455	0	1	8.599204e+001	1.493462e+001	2	0	60	1.185667e+002	117	2.858135e+001	2.872538e+001	48	1.822917e+001	17	7.143632e+000	6.301050e+000	0	0	0	0	0	0	0	67.9804	11.8064	1	2.09995e-038	1	1	50.5863	7.14363	1	0	50.5863	55.8519	55.8519	111.821	0.790542	18.2292	7.14363	0	79.2938	0	0
DATA	212	3	42	tair|AT1G61000.1|ref|NM_104781|ug|AY080858|ta|TA45837_3702	at|chr1:22475053-22474994	0		1253	GCGAAGACTAACCAGGTGAGACAGTCAGGAGAAGCTAAAGTTAAAAAACTAGCCGCTAAA	192	0	A_84_P750567	AT1G61000	AT1G61000.1	tair|similar to myosin heavy chain-related [Arabidopsis thaliana] (TAIR:AT1G64330.1); similar to unnamed protein product [Vitis vinifera] (GB:CAO24685.1); contains InterPro domain Nuf2; (InterPro:IPR005549) [AT1G61000.1]	4589.25	261.644	0	1	2.521593e+003	2.524565e+002	0	0	64	2.038391e+003	1946.5	4.683353e+002	4.373670e+002	47	1.644681e+001	16	4.505111e+000	4.447800e+000	0	0	0	0	0	0	0	1987.52	198.986	1	1.79983e-226	1	1	50.8689	4.50511	1	0	50.8689	48.5334	48.5334	2031.64	0.788201	16.4468	4.50511	0	1999.02	0	0
DATA	213	3	43	tair|AT5G36001.1|ref|NM_001036895|ug|EF183138	at|chr5:14159639-14159698	0		359	CTTGAGCTGTCATAACGAAAACGTCAAATCCTCTTCTTTGGAACCCATCCATTGCCTTAC	194	0	A_84_P768032	AT5G36001	AT5G36001.1	tair|similar to zinc finger (C3HC4-type RING finger) family protein [Arabidopsis thaliana] (TAIR:AT2G46495.1); similar to unnamed protein product [Vitis vinifera] (GB:CAO39757.1) [AT5G36001.1]	4614.46	261.825	12.3441	1	1.234409e+001	1.230863e+001	0	0	66	5.724242e+001	57	1.575589e+001	1.834718e+001	50	1.558000e+001	15.5	4.794086e+000	4.447800e+000	0	0	0	0	0	0	0	6.12444	9.67233	0	0.101348	1	0	51.118	4.79409	1	0	51.118	44.4243	44.4243	50.4967	0.785817	15.58	4.79409	0	17.784	1	0
DATA	214	3	44	tair|AT2G11440.1	at|chr2:4574800-4574859	0		1111	GCAGGTTTTAATTATAGGGAAGGCCTTGAGAAGGAGAATCATTTCGTGAGGATGGAAAGT	196	0	A_84_P756064	AT2G11440	AT2G11440.1	tair|pseudogene, hypothetical protein [AT2G11440.1]	4640.16	261.779	12.3838	1	1.238375e+001	1.232340e+001	0	0	66	4.628788e+001	47	1.117933e+001	1.223145e+001	56	1.632143e+001	16	4.710171e+000	3.891825e+000	0	0	0	0	0	0	0	-5.0329	9.65292	0	0.177489	1	0	51.3208	4.71017	1	0	51.3208	46.1809	46.1809	39.5422	0.7833	16.3214	4.71017	0	6.7462	1	0
DATA	215	3	45		 	0		0		198	1	RC5	RC5	RC5		4665.74	262.169	12.4228	1	1.242280e+001	1.236226e+001	3	2	61	4.509836e+001	44	1.037257e+001	1.111950e+001	47	1.914894e+001	19	6.534120e+000	7.413000e+000	0	0	0	0	0	0	0	-6.40276	9.65292	0	0.0868929	1	0	51.5011	6.53412	1	0	51.5011	45.835	45.835	38.3527	0.780838	19.1489	6.53412	0	5.46905	1	0
DATA	216	3	46	tair|AT1G60900.1|ref|NM_104771|ta|TA39896_3702|ta|TA39897_3702	at|chr1:22431440-22431499	0		1837	ACAAGTATGCCCAAGGCGACTACGAAGACTGAGCTATCTATCGTCTTCTTCTTAAGCTTT	200	0	A_84_P824410	AT1G60900	AT1G60900.1	tair|U2 snRNP auxiliary factor large subunit, putative [AT1G60900.1]	4690.8	261.761	0	1	2.289982e+004	2.290016e+003	0	0	64	1.787319e+004	17327.5	2.757106e+003	3.164054e+003	53	1.981132e+001	19	5.609253e+000	5.189100e+000	0	0	0	0	0	0	0	17821.5	1782.18	1	0	1	1	51.6585	5.60925	1	0	51.6585	46.8651	46.8651	17866.4	0.778239	19.8113	5.60925	0	17833.5	0	0
DATA	217	3	47	tair|AT1G64340.1|ref|NM_105108|tc|NP305663	at|chr1:23882609-23882668	0		688	AGTCTGGAGAGTCAACAGAGATGGTTGGCTCAGAGATCAACTCGCTTGTTAGGAAAACAA	202	0	A_84_P17838	AT1G64340	AT1G64340.1	tair|similar to unknown protein [Arabidopsis thaliana] (TAIR:AT5G41810.1); similar to Avr9/Cf-9 rapidly elicited protein 194 [Nicotiana tabacum] (GB:AAG43553.1) [AT1G64340.1]	4716.79	261.853	12.5066	1	1.250657e+001	1.244562e+001	1	0	65	4.560000e+001	45	1.153365e+001	9.636900e+000	51	1.841176e+001	19	6.989067e+000	7.783650e+000	0	0	0	0	0	0	0	-6.17083	9.65292	0	0.0988123	1	0	51.7708	6.98907	1	0	51.7708	46.1809	46.1809	38.8543	0.775608	18.4118	6.98907	0	5.83116	1	0
DATA	218	3	48	tair|AT1G54550.1|ref|NM_104333|ta|TA49942_3702|tc|TC286568	at|chr1:20374551-20374610	0		1233	TGTTTCTTGCTTTGAACAAGACTGCTTTTAGTTCTAAAGATCACCAGAGAACAGTTTATC	204	0	A_84_P183264	AT1G54550	AT1G54550.1	tair|F-box family protein [AT1G54550.1]	4741.58	261.573	12.5487	0	1.254872e+001	1.248756e+001	1	0	63	4.098413e+001	40	1.152346e+001	1.111950e+001	47	1.668085e+001	16	7.735031e+000	7.783650e+000	0	0	0	0	0	0	0	-10.9154	9.65292	0	0.00386203	1	0	51.8995	7.73503	1	0	51.8995	65	65	34.2384	0.773003	16.6809	7.73503	0	1.15622	1	0
DATA	219	3	49	tair|AT1G20795.1|ref|NM_179361|tc|NP222363	at|chr1:7226447-7226388	0		1108	TCGACGTCAGGATGATTACAACGGTTCGTGATGATTACAACGTCAGGATGATTACAATGG	206	0	A_84_P589759	AT1G20795	AT1G20795.1	tair|F-box family protein [AT1G20795.1]	4767.33	261.5	12.5925	1	1.259248e+001	1.253111e+001	2	0	64	4.512500e+001	43.5	1.264597e+001	1.445535e+001	58	1.765517e+001	19	5.548990e+000	6.486375e+000	0	0	0	0	0	0	0	-6.86258	9.65292	0	0.0667287	1	0	51.9876	5.54899	1	0	51.9876	57.5363	57.5363	38.3793	0.770317	17.6552	5.54899	0	5.23543	1	0
DATA	220	3	50	tair|AT1G50820.1|ref|NM_103963|tc|NP306371	at|chr1:18837081-18837022	0		1448	CATGAAGCAAGCTCATAGGGGTACAATGGGTCTTTGTCAGAAACAGGTTCCATCAGACAA	208	0	A_84_P507254	AT1G50820	AT1G50820.1	tair|similar to unknown protein [Arabidopsis thaliana] (TAIR:AT1G50790.1); similar to unnamed protein product [Vitis vinifera] (GB:CAO38989.1); contains InterPro domain Protein of unknown function DUF1723 (InterPro:IPR013541) [AT1G50820.1]	4792.55	261.826	12.6347	1	1.263466e+001	1.262107e+001	0	0	65	6.050769e+001	59	1.645365e+001	1.704990e+001	45	1.755556e+001	17	5.349408e+000	5.930400e+000	0	0	0	0	0	0	0	8.44145	9.68976	0	0.0245627	1	0	52.0662	5.34941	1	1	52.0662	46.8651	46.8651	53.762	0.767745	17.5556	5.34941	0	20.5538	1	0
DATA	221	3	51	tair|AT4G21650.1|ref|NM_118285|ta|TA32812_3702|ta|BU635967	at|chr4:11501771-11501712	0		1877	AACCAGGACTTGTCTACGATATGGGGATTGTGGATTACATCAAGTATATGTGTTCTGCGG	210	0	A_84_P21392	AT4G21650	AT4G21650.1	tair|subtilase family protein [AT4G21650.1]	4817.54	261.746	0	1	1.317940e+004	1.318001e+003	1	0	66	1.013586e+004	9579.5	2.515347e+003	2.515231e+003	50	1.728000e+001	16	6.676306e+000	6.671700e+000	0	0	0	0	0	0	0	10083.7	1008.42	1	1.12647e-321	1	1	52.1201	6.67631	1	0	52.1201	47.5395	47.5395	10129.1	0.765114	17.28	6.67631	0	10095.9	0	0
DATA	222	3	52	tair|AT5G10750.1|ref|NM_121113|ta|TA36219_3702|tc|TC288417	at|chr5:3399972-3400031	0		1020	CGAGGATTGAGATTAAACCACAACATGTCAATGAAGTATTTTTCTCTTTACTGTCTCTCA	212	0	A_84_P175431	AT5G10750	AT5G10750.1	tair|similar to unknown protein [Arabidopsis thaliana] (TAIR:AT5G24990.1); similar to hypothetical protein [Vitis vinifera] (GB:CAN83078.1); contains InterPro domain Protein of unknown function DUF1336 (InterPro:IPR009769) [AT5G10750.1]	4843	262.078	0	1	3.178687e+003	3.181207e+002	3	0	66	2.475955e+003	2405.5	4.248202e+002	4.243943e+002	54	1.775926e+001	16.5	5.801546e+000	5.930400e+000	0	0	0	0	0	0	0	2423.77	242.569	1	4.22095e-238	1	1	52.1815	5.80155	1	0	52.1815	46.1809	46.1809	2469.21	0.762508	17.7593	5.80155	0	2435.89	0	0
DATA	223	3	53	tair|AT1G51340.1|tair|AT1G51340.2|ref|NM_202271|ref|NM_104012	at|chr1:19038119-19038178	0		1412	GTGTTTGCTCTTCCTCTCATCGACTCATGGTTTTATTGGACTTTGGTTTGGTCTCACCAT	214	0	A_84_P20810	AT1G51340	AT1G51340.1	tair|MATE efflux family protein [AT1G51340.1]	4868.41	261.671	0	1	3.744665e+003	3.746819e+002	0	0	64	2.897297e+003	2763	6.560321e+002	6.414098e+002	56	1.821429e+001	18	5.406105e+000	5.930400e+000	0	0	0	0	0	0	0	2845.12	284.676	1	1.70115e-247	1	1	52.1755	5.40611	1	0	52.1755	47.8731	47.8731	2890.55	0.75978	18.2143	5.40611	0	2857.2	0	0
DATA	224	3	54	tair|AT1G02900.1|ref|NM_100171|ug|DR372377|ta|TA40443_3702	at|chr1:654047-653988	0		296	AATTGTCAGAACGGAGCTCAGGCTAATCCTTATAGTCGTGGTTGCAGCAAAATTGCTCGT	216	0	A_84_P266950	RALFL1	AT1G02900.1	tair|RALFL1 (RALF-LIKE 1) [AT1G02900.1]	4894.03	261.939	0	1	6.743609e+003	6.744814e+002	0	0	69	5.158275e+003	5051	1.061269e+003	1.163841e+003	51	1.754902e+001	18	6.709139e+000	7.413000e+000	0	0	0	0	0	0	0	5106.07	510.698	1	8.8568e-282	1	1	52.2078	6.70914	1	0	52.2078	46.8651	46.8651	5151.53	0.757171	17.549	6.70914	0	5118.13	0	0
DATA	225	3	55	tair|AT3G02030.1|ref|NM_111069|tc|TC310635	at|chr3:347861-347920	0		1815	TACAATGACCAGATAAAGGTTCCGTTGGTGAAAGAGGTGCTAAAAAGAGTGACAGCGGAA	218	0	A_84_P856720	AT3G02030	AT3G02030.1	tair|hydrolase, alpha/beta fold family protein [AT3G02030.1]	4919.5	261.648	0	1	1.516215e+002	1.983859e+001	4	0	62	1.665806e+002	164.5	3.758991e+001	4.095682e+001	50	1.692000e+001	17	5.420445e+000	5.559750e+000	0	0	0	0	0	0	0	114.399	14.9683	1	6.09655e-063	1	1	52.1814	5.42045	1	0	52.1814	57.5363	57.5363	159.835	0.754506	16.92	5.42045	0	126.403	0	0
DATA	226	3	56		 	0		0		220	1	ETG10_13482	ETG10_13482	ETG10_13482		4945	261.545	12.9008	1	1.290076e+001	1.283788e+001	2	0	60	4.108333e+001	41	1.046915e+001	1.149015e+001	60	1.675000e+001	16.5	4.831482e+000	5.930400e+000	0	0	0	0	0	0	0	-11.0949	9.65292	0	0.00333279	1	0	52.1782	4.83148	1	0	52.1782	55.8519	55.8519	34.3376	0.751909	16.75	4.83148	0	0.874272	1	0
DATA	227	3	57	tair|AT1G58360.1|ref|NM_104616|ta|TA28400_3702|ta|TA28401_3702	at|chr1:21680489-21680548	0		294	GGTTGGATCGCAGGGACATCGATCTTACTCATTTTCTCGTTCATTACTTACTTCACCTCC	222	0	A_84_P810116	AAP1	AT1G58360.1	tair|AAP1 (AMINO ACID PERMEASE 1); amino acid transmembrane transporter [AT1G58360.1]	4969.99	261.771	0	1	3.899618e+003	3.901744e+002	0	0	65	2.974738e+003	2842	5.695716e+002	6.390006e+002	54	1.716667e+001	16.5	4.985829e+000	5.003775e+000	0	0	0	0	0	0	0	2922.64	292.424	1	4.51796e-249	1	1	52.094	4.98583	1	0	52.094	46.8651	46.8651	2967.99	0.74947	17.1667	4.98583	0	2934.5	0	0
DATA	228	3	58	tair|AT5G61600.1|ref|NM_125553|ta|TA33774_3702|ta|AV537062	at|chr5:24783942-24783883	0		714	CAGGAGATGGTATTTTCAGTATTCCTCCGTTATCTCCGACGTCTCCCAACTTTTCCGTTA	224	0	A_84_P22607	AT5G61600	AT5G61600.1	tair|ethylene-responsive element-binding family protein [AT5G61600.1]	4995.3	261.9	0	1	8.631580e+003	8.632548e+002	0	0	66	6.500136e+003	6162	1.099680e+003	1.259469e+003	51	1.786275e+001	18	5.459009e+000	4.447800e+000	0	0	0	0	0	0	0	6448.13	644.885	1	1.84574e-295	1	1	52.0059	5.45901	1	0	52.0059	47.2035	47.2035	6493.39	0.747039	17.8627	5.45901	0	6459.87	0	0
DATA	229	3	59	ug|BP603107	at|chr4:14871226-14871286	0		111	TAATGACCAACAACAAGATCCGATCGACTCATGGTTTGGCAACTAATCTCCGCAGATAAA	226	0	A_84_P794973	AT4G30410	BP603107	ug|BP603107 RAFL16 Arabidopsis thaliana cDNA clone RAFL16-57-H03 3', mRNA sequence [BP603107]	5021	262.3	0	1	2.147377e+003	2.151286e+002	3	0	62	1.650968e+003	1692	2.695751e+002	2.859565e+002	52	2.142308e+001	19.5	7.829923e+000	9.636900e+000	0	0	0	0	0	0	0	1599.13	160.204	1	9.89817e-214	1	1	51.8376	7.82992	1	0	51.8376	44.0646	44.0646	1644.22	0.74469	21.4231	7.82992	0	1610.67	0	0
DATA	230	3	60	tair|AT3G27850.1|ref|NM_113701|ta|TA26217_3702|ta|AV532897	at|chr3:10326826-10326885	0		750	GAATCAATTTGGTTTCGTATTACAGTTTTAGTCTTCAACAAGTTCTTCCTCTAGATGCAC	228	0	A_84_P530643	RPL12-C	AT3G27850.1	tair|RPL12-C (RIBOSOMAL PROTEIN L12-C); structural constituent of ribosome [AT3G27850.1]	5046.5	262	0	1	3.462838e+004	3.462862e+003	0	0	62	2.575740e+004	24384	4.914544e+003	5.393513e+003	57	1.835088e+001	19	6.621101e+000	5.930400e+000	0	0	0	0	0	0	0	25705.7	2570.59	1	0	1	1	51.6788	6.6211	1	0	51.6788	54.1152	54.1152	25750.7	0.742331	18.3509	6.6211	0	25717.1	0	0
DATA	231	3	61	tair|AT4G20850.1|ref|NM_118203|ta|TA36045_3702|ta|W43747	at|chr4:11161018-11160959	0		4070	TTGGAGCCATTTGGTTACGTATGAGAAGCAATGGATGCAGGTTCGTTTCCCTAAAAGCCT	230	0	A_84_P10987	TPP2	AT4G20850.1	tair|TPP2 (TRIPEPTIDYL PEPTIDASE II); subtilase [AT4G20850.1]	5071.91	261.935	0	1	4.223681e+004	4.223701e+003	1	0	66	3.131182e+004	30088.5	6.428417e+003	6.445233e+003	56	1.735714e+001	17	5.014265e+000	4.633125e+000	0	0	0	0	0	0	0	31260.3	3126.05	1	0	1	1	51.5102	5.01427	1	0	51.5102	54.4085	54.4085	31305.1	0.74012	17.3571	5.01427	0	31271.5	0	0
DATA	232	3	62	tc|TC312787	unmapped	0		417	ATAAATGATCCAACGGACACGGTCTCTAAACATAAAATCTCACCCAGGGGTTACCTTTCC	232	0	A_84_P860437	TC312787	TC312787	tc|NM_102263 transferase, transferring glycosyl groups {Arabidopsis thaliana} (exp=-1; wgp=0; cg=0), partial (19%) [TC312787]	5097.31	262.014	0	1	5.571832e+001	1.421641e+001	1	0	64	9.245313e+001	96.5	1.949272e+001	2.001510e+001	52	1.678846e+001	15	5.322304e+000	7.413000e+000	0	0	0	0	0	0	0	41.1227	10.4924	1	1.10329e-020	1	0	51.3304	5.3223	1	0	51.3304	47.2035	47.2035	85.7074	0.738046	16.7885	5.3223	0	52.1246	0	0
DATA	233	3	63	tair|AT5G15640.1|ref|NM_121568|ta|TA32463_3702|ta|CB074587	at|chr5:5089464-5089523	0		1102	GCCCAAGATTCTTTAGCATGTCGGCTTGGGGAACCTCGATGATATTGACTTACGAATACT	234	0	A_84_P13177	AT5G15640	AT5G15640.1	tair|mitochondrial substrate carrier family protein [AT5G15640.1]	5122.44	262.028	0	1	2.696318e+003	2.699505e+002	0	1	62	2.035839e+003	1988	4.013501e+002	4.431121e+002	51	1.656863e+001	16	4.989008e+000	5.189100e+000	0	0	0	0	0	0	0	1984.79	198.714	1	2.16671e-226	1	1	51.0477	4.98901	1	0	51.0477	48.2044	48.2044	2029.09	0.736112	16.5686	4.98901	0	1995.51	0	0
DATA	234	3	64	tair|AT1G02090.3|tair|AT1G02090.2|tair|AT1G02090.1|ref|NM_202010	at|chr1:387472-387415	0		1463	CAAAGAGAGAGCAAATGGTCAGTGCGGATTGACATTCCATTTACCGAGAGTAGATTATGA	236	0	A_84_P820476	FUS5	AT1G02090.3	tair|FUS5 (FUSCA 5); MAP kinase kinase [AT1G02090.3]	5147.84	261.897	0	1	1.974478e+004	1.974522e+003	0	0	66	1.454898e+004	13944	2.820132e+003	3.013940e+003	54	1.798148e+001	18	6.238924e+000	5.930400e+000	0	0	0	0	0	0	0	14498.2	1449.85	1	0	1	1	50.8148	6.23892	1	0	50.8148	46.5243	46.5243	14542.2	0.734279	17.9815	6.23892	0	14508.7	0	0
DATA	235	3	65		 	0		0		238	1	ETG04_27747	ETG04_27747	ETG04_27747		5173.38	261.828	13.2406	1	1.324064e+001	1.317611e+001	3	0	62	5.069355e+001	49.5	1.336816e+001	1.167547e+001	60	2.155000e+001	20	7.840410e+000	9.080925e+000	0	0	0	0	0	0	0	0.116666	9.65293	0	0.974978	1	0	50.5769	7.84041	1	0	50.5769	45.1352	45.1352	43.9479	0.732608	21.55	7.84041	0	10.37	1	0
DATA	236	3	66	tair|AT4G19390.1|ref|NM_118059|ta|TA40998_3702|ta|AA395648	at|chr4:10574906-10574847	0		902	ATGGTGTTGTCCCAAAACAAAAGAAACTTTGTATGTGTATAATGTTTTAGCAACGCTCCA	240	0	A_84_P195794	AT4G19390	AT4G19390.1	tair|similar to unknown protein [Arabidopsis thaliana] (TAIR:AT5G13720.1); similar to unnamed protein product [Vitis vinifera] (GB:CAO63752.1); contains InterPro domain Uncharacterised conserved protein UCP022348 (InterPro:IPR016804); contains InterPro do	5198.78	261.925	0	1	1.237442e+003	1.244465e+002	0	0	66	9.551212e+002	917	2.048429e+002	2.294323e+002	56	1.825000e+001	17.5	5.507846e+000	5.930400e+000	0	0	0	0	0	0	0	904.753	90.9888	1	2.20499e-180	1	1	50.3682	5.50785	1	0	50.3682	45.835	45.835	948.376	0.731148	18.25	5.50785	0	914.805	0	0
DATA	237	3	67	tair|AT5G08210.1|ref|NR_023113|ta|BT015047|ta|AA395197	at|chr5:2641556-2641497	0		119	CATCACAAGAAAATTCATGCAAGTGGAAACGGTGATAGTAGCAGCTGGTATGACACGTTG	242	0	A_84_P765962	MIR834a	AT5G08210.1	tair|MIR834a; miRNA [AT5G08210.1]	5224	262	0	1	6.929552e+002	7.054626e+001	0	0	69	5.559275e+002	529	1.126027e+002	1.126776e+002	61	1.773770e+001	17	5.543470e+000	5.930400e+000	0	0	0	0	0	0	0	505.779	51.4909	1	1.97404e-146	1	1	50.148	5.54347	1	0	50.148	46.8651	46.8651	549.182	0.729888	17.7377	5.54347	0	515.622	0	0
DATA	238	3	68	tair|AT2G05510.3|tair|AT2G05510.6|tair|AT2G05510.2|tair|AT2G05510.5	at|chr2:2015794-2015851	0		91	TCTTGAAAAACATGGCTTCCAAGGCTTTGATTCTGTTGGGTCTCTTTCGCAATTCTTCTG	244	0	A_84_P806384	AT2G05510	AT2G05510.3	tair|glycine-rich protein [AT2G05510.3]	5249.44	262.028	0	1	7.578931e+002	7.693788e+001	2	0	61	6.023607e+002	586	1.155170e+002	1.015581e+002	54	1.705556e+001	17	5.440646e+000	5.003775e+000	0	0	0	0	0	0	0	552.371	56.0742	1	1.45533e-151	1	1	49.99	5.44065	1	0	49.99	48.2044	48.2044	595.615	0.728824	17.0556	5.44065	0	562.072	0	0
DATA	239	3	69	ug|EG428945	at|chr2:18116868-18116809	0		426	ACCCTAACTCATGGCAAAGTCCATTGCAATCTGGTTTAACCAAATTTCCACATACTCCAG	246	0	A_84_P790233	AT2G20070	EG428945	ug|AYAHK61TR pooled cDNA populations Arabidopsis thaliana cDNA, mRNA sequence [EG428945]	5275.62	261.951	13.3252	1	1.332517e+001	1.326022e+001	0	0	65	4.141538e+001	40	1.198292e+001	1.334340e+001	65	1.784615e+001	17	5.657492e+000	5.930400e+000	0	0	0	0	0	0	0	-8.37488	9.65292	0	0.0256939	1	0	49.7903	5.65749	1	0	49.7903	44.0646	44.0646	34.6697	0.727961	17.8462	5.65749	0	1.1504	1	0
DATA	240	3	70	tair|AT1G31070.1|tair|AT1G31070.2|ref|NM_102846|ref|NM_102845	at|chr1:11088248-11088307	0		1697	TAGAGGTTTCACCTTTGTGCTCATACGCCGGAGAAAATCTTGAAGCTATTTGTCGAGGAA	248	0	A_84_P867277	AT1G31070	AT1G31070.1	tair|UDP-N-acetylglucosamine pyrophosphorylase-related [AT1G31070.1]	5300.5	262.188	0	1	1.131454e+004	1.131532e+003	0	0	64	8.280109e+003	8071.5	1.521215e+003	1.713515e+003	52	1.734615e+001	17	6.465245e+000	7.598325e+000	0	0	0	0	0	0	0	8230.5	823.106	1	9.07241e-310	1	1	49.6125	6.46525	1	0	49.6125	49.8279	49.8279	8273.36	0.727426	17.3462	6.46525	0	8239.86	0	0
DATA	241	3	71	tair|AT4G06474.1	unmapped	0		1312	ATATTATACTCAAGCTGACTATGAGCAGCAAGTCGAGTTCGAGCAACTTAGCGAACAACC	250	0	A_84_P763572	AT4G06474	AT4G06474.1	tair|transposable element gene [AT4G06474.1]	5326.25	262.062	13.3408	1	1.334078e+001	1.327576e+001	0	0	66	4.565152e+001	43	1.250291e+001	1.241677e+001	50	1.830000e+001	18	5.388006e+000	5.559750e+000	0	0	0	0	0	0	0	-3.79513	9.65292	0	0.308508	1	0	49.4466	5.38801	1	0	49.4466	45.835	45.835	38.9058	0.727109	18.3	5.38801	0	5.43965	1	0
DATA	242	3	72	tair|AT1G16460.2|tair|AT1G16460.1|tair|AT1G16460.3|ref|NM_179344	at|chr1:5620051-5619904	0		1050	CAGCTTGTATTTTGGCATTGGGACTTTATCGTCTGGGAAAAACTAATGTGGCAATCTATG	252	0	A_84_P21827	ATRDH2	AT1G16460.2	tair|ATRDH2 (ARABIDOPSIS THALIANA RHODANESE HOMOLOGUE 2); thiosulfate sulfurtransferase [AT1G16460.2]	5351.23	262.116	0	1	1.428585e+004	1.428647e+003	0	0	66	1.043668e+004	10310.5	2.064897e+003	2.660155e+003	57	1.743860e+001	17	5.223633e+000	4.447800e+000	0	0	0	0	0	0	0	10387.4	1038.79	1	1.97626e-323	1	1	49.273	5.22363	1	0	49.273	46.5243	46.5243	10429.9	0.727112	17.4386	5.22363	0	10396.5	0	0
DATA	243	3	73	tair|AT5G47550.1|ref|NM_124128|ug|DR374828|ta|TA36409_3702	at|chr5:19303744-19303685	0		477	TTATTGTGTCTATTTTATGTATTTCTATAGTTTTCAAAATATGCAAATCTGAAGAAATGA	254	0	A_84_P182704	AT5G47550	AT5G47550.1	tair|cysteine protease inhibitor, putative / cystatin, putative [AT5G47550.1]	5376.58	262.444	0	1	5.746875e+002	5.898080e+001	1	0	63	4.671587e+002	422	2.235559e+002	2.346214e+002	56	1.812500e+001	16	7.019615e+000	6.857025e+000	0	0	1	0	0	0	0	418.06	42.9059	1	2.32081e-135	1	1	49.0988	7.01962	1	0	49.0988	38.6789	38.6789	460.413	0.727456	18.125	7.01962	0	427.011	0	0
DATA	244	3	74	ug|BP792669|ta|TA28639_3702|ta|AV808706	at|chr5:2606435-2606494	0		271	ACCGGGTCGCCCTAGTCTTCTTAGGTCTCATACGATTATGGACCCACGAGATATATATAA	256	0	A_84_P795619	BP792669	BP792669	ug|BP792669 RAFL7 Arabidopsis thaliana cDNA clone RAFL07-52-O10 3', mRNA sequence [BP792669]	5402.14	262.086	0	1	9.879449e+002	9.968011e+001	2	0	64	7.682344e+002	673.5	3.625736e+002	4.086416e+002	65	1.716923e+001	16	6.097052e+000	5.930400e+000	0	0	1	0	0	0	0	719.309	72.5758	1	5.66157e-167	1	1	48.9249	6.09705	1	0	48.9249	43.7019	43.7019	761.489	0.728087	17.1692	6.09705	0	728.136	0	0
DATA	245	3	75	tair|AT4G10180.1|ref|NM_117086|ta|TA47636_3702|tc|TC283964	at|chr4:6349076-6349135	0		1645	TGCCATCTCTATTCAACAAACACTTTTCATGCCACCTTCTGTCGTCAATATCCATTTTAG	258	0	A_84_P11905	DET1	AT4G10180.1	tair|DET1 (DE-ETIOLATED 1); catalytic [AT4G10180.1]	5427.38	262.237	0	1	1.825819e+004	1.825867e+003	1	0	63	1.336124e+004	12728	2.775957e+003	2.953339e+003	51	1.601961e+001	16	4.718009e+000	4.818450e+000	0	0	0	0	0	0	0	13312.5	1331.28	1	0	1	1	48.7737	4.71801	1	0	48.7737	49.1849	49.1849	13354.5	0.729123	16.0196	4.71801	0	13321.2	0	0
DATA	246	3	76	tair|AT1G06920.1|ref|NM_100566	at|chr1:2124920-2124861	0		880	ATCTCATTATCAAGGTTTTCGTTCAAGTCTGGCTTGAAGTCATAAACTCTACATTTGCAT	260	0	A_84_P19387	ATOFP4/OFP4	AT1G06920.1	tair|ATOFP4/OFP4 (ARABIDOPSIS THALIANA OVATE FAMILY PROTEIN 4) [AT1G06920.1]	5452.91	262.386	13.2776	0	1.327761e+001	1.321290e+001	2	0	62	4.238710e+001	41.5	1.145820e+001	1.186080e+001	58	1.698276e+001	17	5.349181e+000	5.745075e+000	0	0	0	0	0	0	0	-6.20034	9.65292	0	0.0972258	1	0	48.5874	5.34918	1	0	48.5874	65	65	35.6414	0.730568	16.9828	5.34918	0	2.38018	1	0
DATA	247	3	77		 	66	Structural	0		1	1	DarkCorner	DarkCorner	DarkCorner		5478.47	261.909	13.2443	1	1.324435e+001	1.317980e+001	1	0	62	3.891935e+001	38	9.391832e+000	8.710275e+000	61	1.703279e+001	17	5.697857e+000	5.189100e+000	0	0	0	0	0	0	0	-9.49815	9.65292	0	0.0116215	1	0	48.4175	5.69786	1	0	48.4175	45.4864	45.4864	32.1737	0.732403	17.0328	5.69786	0	-1.0234	0	0
DATA	248	3	78		 	66	Structural	0		1	1	DarkCorner	DarkCorner	DarkCorner		5504.16	262	13.202	1	1.320197e+001	1.313762e+001	1	0	66	3.916667e+001	39	1.054891e+001	1.167547e+001	68	1.729412e+001	16.5	6.425367e+000	7.413000e+000	0	0	0	0	0	0	0	-9.06978	9.65292	0	0.0158607	1	0	48.2364	6.42537	1	0	48.2364	46.8651	46.8651	32.421	0.734754	17.2941	6.42537	0	-0.718056	0	0
DATA	249	3	79		 	66	Structural	0		1	1	DarkCorner	DarkCorner	DarkCorner		5529.11	262.5	13.1522	1	1.315216e+001	1.308806e+001	0	0	64	3.959375e+001	37	1.017423e+001	1.037820e+001	56	1.689286e+001	16	6.845512e+000	8.154300e+000	0	0	0	0	0	0	0	-8.4312	9.65292	0	0.024734	1	0	48.0249	6.84551	1	0	48.0249	56.9804	56.9804	32.8481	0.737537	16.8929	6.84551	0	-0.238169	0	0
DATA	250	3	80		 	66	Structural	0		1	1	DarkCorner	DarkCorner	DarkCorner		5554.47	261.922	13.0937	1	1.309368e+001	1.302987e+001	3	1	59	4.074576e+001	40	9.740766e+000	8.895600e+000	57	1.701754e+001	16	5.789434e+000	5.189100e+000	0	0	0	0	0	0	0	-7.04219	9.65292	0	0.0599903	1	0	47.7879	5.78943	1	0	47.7879	44.0646	44.0646	34.0001	0.740831	17.0175	5.78943	0	0.991897	0	0
DATA	251	3	81		 	66	Structural	0		1	1	DarkCorner	DarkCorner	DarkCorner		5579.67	262.561	13.0255	1	1.302553e+001	1.296205e+001	2	0	62	3.862903e+001	38	1.099513e+001	1.149015e+001	46	1.665217e+001	16	5.641975e+000	5.189100e+000	0	0	0	0	0	0	0	-8.91861	9.65292	0	0.0176567	1	0	47.5476	5.64198	1	0	47.5476	45.835	45.835	31.8833	0.744707	16.6522	5.64198	0	-1.06569	0	0
DATA	252	3	82		 	66	Structural	0		1	1	DarkCorner	DarkCorner	DarkCorner		5605.33	262.246	12.9469	1	1.294693e+001	1.288383e+001	2	0	62	3.708065e+001	37.5	9.192474e+000	8.710275e+000	54	1.548148e+001	16	5.145948e+000	5.745075e+000	0	0	0	0	0	0	0	-10.3325	9.65292	0	0.00615747	1	0	47.4132	5.14595	1	0	47.4132	47.2035	47.2035	30.335	0.749228	15.4815	5.14595	0	-2.53172	0	0
DATA	253	3	83		 	66	Structural	0		1	1	DarkCorner	DarkCorner	DarkCorner		5630.58	262.427	12.8594	0	1.285937e+001	1.279670e+001	1	0	63	3.839683e+001	39	8.117166e+000	9.636900e+000	59	1.605085e+001	16	5.864633e+000	6.301050e+000	0	0	0	0	0	0	0	-8.86294	9.65292	0	0.0183623	1	0	47.2598	5.86463	1	0	47.2598	65	65	31.6511	0.754329	16.0508	5.86463	0	-1.1394	0	0
DATA	254	3	84		 	66	Structural	0		1	1	DarkCorner	DarkCorner	DarkCorner		5655.71	262.342	12.7621	1	1.276211e+001	1.269991e+001	1	0	63	3.698413e+001	36	9.846388e+000	9.266250e+000	60	1.593333e+001	15	5.307068e+000	4.633125e+000	0	0	0	0	0	0	0	-10.0622	9.65292	0	0.00759674	1	0	47.0463	5.30707	1	0	47.0463	48.2044	48.2044	30.2384	0.760078	15.9333	5.30707	0	-2.46734	0	0
DATA	255	3	85		 	66	Structural	0		1	1	DarkCorner	DarkCorner	DarkCorner		5681.55	262.606	12.6512	1	1.265119e+001	1.258954e+001	0	0	64	4.000000e+001	39	1.226946e+001	1.352873e+001	65	1.647692e+001	17	5.466111e+000	5.930400e+000	0	0	0	0	0	0	0	-6.87948	9.65292	0	0.0660691	1	0	46.8795	5.46611	1	0	46.8795	47.8731	47.8731	33.2543	0.766742	16.4769	5.46611	0	0.633535	0	0
DATA	256	4	1		 	66	Structural	0		1	1	DarkCorner	DarkCorner	DarkCorner		3560.62	267.698	0	1	8.132309e+002	8.197315e+001	0	0	65	8.065231e+002	765	4.517558e+002	6.182442e+002	51	1.896078e+001	17	7.443012e+000	7.413000e+000	0	0	1	0	1	0	0	761.916	76.8007	1	2.45721e-170	1	1	44.607	7.44301	1	0	44.607	41.4593	41.4593	799.777	0.9369	18.9608	7.44301	0	774.067	0	0
DATA	257	4	2		 	66	Structural	0		1	1	DarkCorner	DarkCorner	DarkCorner		3586.23	267.913	0	1	8.734605e+001	1.359089e+001	1	0	65	1.256308e+002	123	3.937542e+001	3.706500e+001	35	1.694286e+001	16	5.656557e+000	4.818450e+000	0	0	0	0	1	0	0	80.9747	12.5995	1	4.40296e-046	1	1	44.6561	5.65656	1	0	44.6561	46.5243	46.5243	118.885	0.927056	16.9429	5.65656	0	92.9117	0	0
DATA	258	4	3		 	66	Structural	0		1	1	DarkCorner	DarkCorner	DarkCorner		3611.53	268.015	10.5658	1	1.056579e+001	1.051430e+001	1	0	61	3.862295e+001	36	9.981924e+000	1.111950e+001	41	1.834146e+001	18	6.385960e+000	7.413000e+000	0	0	0	0	0	0	0	-6.08864	9.65292	0	0.10334	1	0	44.7116	6.38596	1	0	44.7116	45.1352	45.1352	31.8773	0.918076	18.3415	6.38596	0	5.65029	0	0
DATA	259	4	4		 	66	Structural	0		1	1	DarkCorner	DarkCorner	DarkCorner		3637.04	268.127	10.663	1	1.066296e+001	1.061099e+001	2	0	64	3.889063e+001	38	9.538755e+000	9.080925e+000	39	1.746154e+001	18	5.734687e+000	6.301050e+000	0	0	0	0	0	0	0	-5.85464	9.65292	0	0.11715	1	0	44.7453	5.73469	1	0	44.7453	46.8651	46.8651	32.1449	0.90971	17.4615	5.73469	0	5.6663	0	0
DATA	260	4	5		 	66	Structural	0		1	1	DarkCorner	DarkCorner	DarkCorner		3662.5	268	10.7541	1	1.075414e+001	1.070173e+001	2	0	60	3.666667e+001	36	1.035418e+001	9.822225e+000	36	1.702778e+001	14.5	6.460810e+000	6.301050e+000	0	0	0	0	0	0	0	-8.14065	9.65292	0	0.0300441	1	0	44.8073	6.46081	1	0	44.8073	54.1152	54.1152	29.921	0.901996	17.0278	6.46081	0	3.20092	0	0
DATA	261	4	6		 	66	Structural	0		1	1	DarkCorner	DarkCorner	DarkCorner		3687.61	268.086	10.8386	1	1.083863e+001	1.078580e+001	1	0	63	3.598413e+001	36	9.434822e+000	9.266250e+000	30	1.723333e+001	16	5.715577e+000	5.930400e+000	0	0	0	0	0	0	0	-8.89346	9.65292	0	0.0179725	1	0	44.8776	5.71558	1	0	44.8776	47.2035	47.2035	29.2384	0.894966	17.2333	5.71558	0	2.27946	0	0
DATA	262	4	7		 	66	Structural	0		1	1	DarkCorner	DarkCorner	DarkCorner		3713.1	267.841	10.9192	1	1.091921e+001	1.086599e+001	0	0	66	3.890909e+001	39.5	1.015530e+001	1.111950e+001	37	1.727027e+001	17	5.107993e+000	5.189100e+000	0	0	0	0	0	0	0	-6.04396	9.65292	0	0.105871	1	0	44.9531	5.10799	1	0	44.9531	46.8651	46.8651	32.1634	0.888361	17.2703	5.10799	0	4.97378	0	0
DATA	263	4	8		 	66	Structural	0		1	1	DarkCorner	DarkCorner	DarkCorner		3738.5	268	10.9943	1	1.099434e+001	1.094075e+001	1	0	61	3.881967e+001	37	1.192128e+001	1.408470e+001	38	1.715789e+001	17.5	5.122955e+000	5.745075e+000	0	0	0	0	0	0	0	-6.21389	9.65292	0	0.0965045	1	0	45.0336	5.12295	1	0	45.0336	54.1152	54.1152	32.074	0.882291	17.1579	5.12295	0	4.64944	0	0
DATA	264	4	9		 	66	Structural	0		1	1	DarkCorner	DarkCorner	DarkCorner		3763.84	268.219	11.0645	1	1.106450e+001	1.101057e+001	1	0	65	3.772308e+001	37	8.232003e+000	8.895600e+000	41	1.700000e+001	16	5.234501e+000	5.189100e+000	0	0	0	0	0	0	0	-7.40354	9.65292	0	0.0481521	1	0	45.1266	5.2345	1	0	45.1266	45.4864	45.4864	30.9774	0.876696	17	5.2345	0	3.32124	0	0
DATA	265	4	10	tair|AT1G69340.1|ref|NM_105601|ta|TA33073_3702|ta|BX834778	at|chr1:26073268-26073327	0		1884	CGTTGACCCAAGAACAAAATACGTTTATCAACGGCCATGAACCAAAATCAAAGACCGTTA	129	0	A_84_P817369	AT1G69340	AT1G69340.1	tair|appr-1-p processing enzyme family protein [AT1G69340.1]	3789.16	268.118	0	1	5.863413e+003	5.864459e+002	0	0	66	5.155242e+003	4956	9.478381e+002	9.985311e+002	38	1.813158e+001	17	6.617630e+000	6.301050e+000	0	0	0	0	0	0	0	5110.03	511.094	1	7.97722e-282	1	1	45.2169	6.61763	1	0	45.2169	46.5243	46.5243	5148.5	0.87151	18.1316	6.61763	0	5120.62	0	0
DATA	266	4	11	tair|AT5G52180.1|ref|NM_124597|ta|TA46370_3702|tc|TC284932	at|chr5:21217518-21217459	0		1318	CTTTGCCTTGTAGCGATTTCATTAAACAAGTTGGTTTGTTGATGTCTTGGTGGGTTCTTT	131	0	A_84_P568212	AT5G52180	AT5G52180.1	tair|similar to hypothetical protein [Vitis vinifera] (GB:CAN83669.1) [AT5G52180.1]	3814.48	268.147	0	1	3.147441e+003	3.149411e+002	3	0	61	2.773262e+003	2612	6.173086e+002	5.685771e+002	33	1.933333e+001	19	5.972158e+000	5.930400e+000	0	0	0	0	0	0	0	2727.94	272.964	1	4.96738e-245	1	1	45.3253	5.97216	1	0	45.3253	49.8279	49.8279	2766.52	0.866716	19.3333	5.97216	0	2738.42	0	0
DATA	267	4	12	tair|AT1G08465.1|ref|NM_001084021|ta|TA37835_3702|ta|DR380173	at|chr1:2679476-2679535	0		865	GTACGTACGCATTAATGAATGTGTAAGCAGAGAGCTGATGATGGAAAGAGATCAGGCGAG	133	0	A_84_P751359	YAB2	AT1G08465.1	tair|YAB2 (YABBY 2); transcription factor [AT1G08465.1]	3840.09	268.104	0	1	2.258293e+003	2.261067e+002	0	0	67	1.992582e+003	1921	4.436813e+002	5.400371e+002	38	1.800000e+001	18.5	5.412698e+000	6.486375e+000	0	0	0	0	0	0	0	1947.14	194.953	1	2.87116e-225	1	1	45.4393	5.4127	1	0	45.4393	46.8651	46.8651	1985.84	0.862219	18	5.4127	0	1957.53	0	0
DATA	268	4	13	tair|AT5G48390.1|ref|NM_124214|ug|AB354634|tc|NP225847	at|chr5:19632496-19632555	0		2717	GGAAATCGCTGATAAGGTTACAGGTATGGATACTTATAAAGCTTGTATGCAGGATTACTT	135	0	A_84_P301530	AT5G48390	AT5G48390.1	tair|binding [AT5G48390.1]	3865.45	268.113	0	1	4.750495e+001	1.221121e+001	3	0	60	8.630000e+001	84	2.166799e+001	2.260965e+001	36	1.561111e+001	15	4.461120e+000	4.262475e+000	0	0	0	0	0	0	0	40.7636	10.4783	1	1.94234e-020	1	0	45.5364	4.46112	1	0	45.5364	47.8731	47.8731	79.5543	0.858092	15.6111	4.46112	0	51.034	0	0
DATA	269	4	14	tair|AT3G03330.1|ref|NM_111204|ta|TA32506_3702|ta|TA32507_3702	at|chr3:783647-783588	0		979	GTCGCGGAAAAGAAAGGCAACACATACTCGTGGGATTTACTGTTCGGGAAGAAGACTAAA	137	0	A_84_P15470	AT3G03330	AT3G03330.1	tair|short-chain dehydrogenase/reductase (SDR) family protein [AT3G03330.1]	3890.8	268.31	0	1	6.735833e+003	6.736781e+002	0	0	65	5.799892e+003	5439	1.437795e+003	1.718333e+003	32	1.725000e+001	17	5.136837e+000	4.077150e+000	0	0	0	0	0	0	0	5754.26	575.507	1	8.7267e-289	1	1	45.6349	5.13684	1	0	45.6349	47.2035	47.2035	5793.15	0.854275	17.25	5.13684	0	5764.42	0	0
DATA	270	4	15	tair|AT5G66840.1|ref|NM_126083|tc|NP231140	at|chr5:26710356-26710297	0		1447	TGAGGGACTTGGAACACTTCTCGCATATGATGATAAGCCACAGAAGAGAAGGAGACACAT	139	0	A_84_P519500	AT5G66840	AT5G66840.1	tair|SAP domain-containing protein [AT5G66840.1]	3916.27	268.582	11.4024	1	1.140236e+001	1.136112e+001	5	1	59	5.059322e+001	51	1.218693e+001	1.223145e+001	28	1.889286e+001	19	5.762839e+000	6.671700e+000	0	0	0	0	0	0	0	4.85319	9.66512	0	0.193367	1	0	45.74	5.76284	1	0	45.74	46.5243	46.5243	43.8475	0.850718	18.8929	5.76284	0	14.9083	1	0
DATA	271	4	16	tair|AT1G69490.1|ref|NM_105616|ug|AF360201|ta|TA31972_3702	at|chr1:26126816-26126875	0		831	GTTCGGGGACCTTCAGTTTAACCAAGACGAGATCTTAAACCATCATCGTCAAGCGATGTT	141	0	A_84_P14306	NAP	AT1G69490.1	tair|NAP (NAC-LIKE, ACTIVATED BY AP3/PI); transcription factor [AT1G69490.1]	3941.35	268.222	0	1	2.756016e+004	2.756040e+003	1	0	64	2.340009e+004	22734.5	4.629392e+003	4.642947e+003	26	1.907692e+001	19	4.638302e+000	3.521175e+000	0	0	0	0	0	0	0	23354.2	2335.44	1	0	1	1	45.8666	4.6383	1	0	45.8666	47.5395	47.5395	23393.3	0.847391	19.0769	4.6383	0	23364.2	0	0
DATA	272	4	17	tair|AT2G38560.1|ref|NM_129413|ta|TA37206_3702|ta|DR381697	at|chr2:16143334-16143393	0		1237	TGATGAGCCAATGACGACTTATGTTACATGTGTTAACTGTGACAACCACTGGAAGTTCTG	143	0	A_84_P16317	AT2G38560	AT2G38560.1	tair|transcription factor S-II (TFIIS) domain-containing protein [AT2G38560.1]	3966.93	268.268	0	1	1.100035e+004	1.100095e+003	0	0	66	9.333045e+003	9026.5	1.862874e+003	1.912925e+003	36	1.791667e+001	18	5.852350e+000	4.818450e+000	0	0	0	0	0	0	0	9287.07	928.758	1	7.52935e-317	1	1	45.9713	5.85235	1	0	45.9713	47.5395	47.5395	9326.3	0.844252	17.9167	5.85235	0	9296.98	0	0
DATA	273	4	18	tair|AT3G23980.1|ref|NM_113303|ta|TA49337_3702|tc|TC300280	at|chr3:8667069-8667010	0		443	TAGCCAACAAAGTGTCATAGATTCAGATGGAGCTGGTGCATCTATCTCTAATGGACCTCT	145	0	A_84_P831862	AT3G23980	AT3G23980.1	tair|similar to hypothetical protein OsI_004770 [Oryza sativa (indica cultivar-group)] (GB:EAY76923.1); contains domain Spectrin repeat (SSF46966) [AT3G23980.1]	3992.09	268.343	0	1	2.070899e+002	2.367471e+001	0	0	64	2.203125e+002	214	4.523690e+001	4.985242e+001	38	1.857895e+001	17	5.852380e+000	6.301050e+000	0	0	0	0	0	0	0	174.237	19.919	1	1.80216e-085	1	1	46.0752	5.85238	1	0	46.0752	45.835	45.835	213.567	0.84136	18.5789	5.85238	0	184.055	0	0
DATA	274	4	19	tair|AT2G29800.1|ref|NM_128534|tc|NP455395	at|chr2:12730612-12730553	0		1067	GATTTTGGGATGTTATCGGAGTAGTTTTGATTATTACAGAAAAGACGTTTGGTGCGTTGA	147	0	A_84_P612821	AT2G29800	AT2G29800.1	tair|kelch repeat-containing F-box family protein [AT2G29800.1]	4018.28	268.707	11.5676	1	1.156765e+001	1.152867e+001	1	0	63	5.147619e+001	51	1.527581e+001	1.704990e+001	29	1.637931e+001	15	4.483412e+000	4.447800e+000	0	0	0	0	0	0	0	5.31003	9.66752	0	0.154956	1	0	46.1662	4.48341	1	0	46.1662	42.5954	42.5954	44.7305	0.838563	16.3793	4.48341	0	15.0195	1	0
DATA	275	4	20	tair|AT5G38930.1|ref|NM_123255	at|chr5:15602810-15602869	0		410	CCCCGATAATCGCCTATTCACTAAAGTTCTCAACGAGGGTGATGTATTTGTGTTTCCAGA	149	0	A_84_P216298	AT5G38930	AT5G38930.1	tair|germin-like protein, putative [AT5G38930.1]	4043.06	268.389	0	1	1.242802e+003	1.248155e+002	0	0	64	1.085203e+003	1016.5	2.185633e+002	2.511154e+002	34	1.732353e+001	16	6.957536e+000	7.227675e+000	0	0	0	0	0	0	0	1038.96	104.344	1	1.77823e-188	1	1	46.2416	6.95754	1	0	46.2416	48.2044	48.2044	1078.46	0.835983	17.3235	6.95754	0	1048.58	0	0
DATA	276	4	21	tair|AT5G65740.3|ref|NM_001037076|ta|TA52403_3702|tc|TC309116	at|chr5:26320348-26320289	0		311	ACTTTGCAACCTATGTAGCTCCATCTTCATGTGACATGTTAGCTTTGTGCCATCATCATG	151	0	A_84_P836308	AT5G65740	AT5G65740.3	tair|protein binding / zinc ion binding [AT5G65740.3]	4068.51	268.36	0	1	2.324151e+002	2.596715e+001	0	0	65	2.400615e+002	225	6.084814e+001	6.226920e+001	30	1.740000e+001	16	7.132248e+000	7.598325e+000	0	0	0	0	0	0	0	193.717	21.6436	1	2.31671e-091	1	1	46.3441	7.13225	1	0	46.3441	49.8279	49.8279	233.316	0.833498	17.4	7.13225	0	203.259	0	0
DATA	277	4	22	tair|AT5G40400.1|ref|NM_123404|ug|AK227121|tc|TC311596	at|chr5:16185384-16185443	0		1718	AGCGTTAGAGCTTCAAGAAAGAATGCAAAGACTCGGGTTTGTTCCAAACAGGTTAACTTG	153	0	A_84_P787226	AT5G40400	AT5G40400.1	tair|binding [AT5G40400.1]	4093.69	268.611	0	1	3.570199e+002	3.754336e+001	1	0	64	3.431719e+002	333.5	8.172361e+001	8.450820e+001	34	1.720588e+001	17	6.003935e+000	6.486375e+000	0	0	0	0	0	0	0	296.75	31.2055	1	1.44459e-115	1	1	46.4218	6.00394	1	0	46.4218	48.2044	48.2044	336.426	0.831186	17.2059	6.00394	0	306.192	0	0
DATA	278	4	23	tair|AT3G16490.1|ref|NM_112520|ug|BX824788|ta|TA47640_3702	at|chr3:5604056-5603997	0		1289	AAACGCAAACGCAGCAACAGAAACGCTCTCCTTGTTCGTATGATCATCAGTTTCGTCAGA	155	0	A_84_P17428	IQD26	AT3G16490.1	tair|IQD26 (IQ-domain 26); calmodulin binding [AT3G16490.1]	4119.25	268.384	0	1	1.859109e+003	1.862753e+002	1	0	64	1.587469e+003	1503	3.463449e+002	3.539707e+002	41	1.902439e+001	19	6.186630e+000	6.671700e+000	0	0	0	0	0	0	0	1540.96	154.398	1	1.46658e-211	1	1	46.506	6.18663	1	0	46.506	48.5334	48.5334	1580.72	0.828872	19.0244	6.18663	0	1550.32	0	0
DATA	279	4	24	tair|AT5G35360.1|tair|AT5G35360.2|ref|NM_001036891|ref|NM_122927	at|chr5:13605560-13605619	0		1817	TCATTGGTACAAACTTCGGTAACGATAAGACTGTTTTACTAGAGTCTGTGGTTTTATCAA	157	0	A_84_P260540	CAC2	AT5G35360.1	tair|CAC2 (acetyl co-enzyme A carboxylase biotin carboxylase subunit) [AT5G35360.1]	4144.89	268.5	0	1	4.320816e+004	4.320832e+003	2	0	62	3.576581e+004	35039	6.458405e+003	6.024360e+003	42	1.780952e+001	18	4.824926e+000	4.262475e+000	0	0	0	0	0	0	0	35719.2	3571.93	1	0	1	1	46.6192	4.82493	1	0	46.6192	56.9804	56.9804	35759.1	0.826677	17.8095	4.82493	0	35728.5	0	0
DATA	280	4	25	tair|AT5G65440.1|tair|AT5G65440.2|ref|NM_001126032|ref|NM_125942	at|chr5:26174217-26174276	0		3510	AATGTAGTTAAAAGAAGGCGCGGGGGTAAACAGAGAGTTTAACTGTACTTGTATGTTATA	159	0	A_84_P165273	AT5G65440	AT5G65440.1	tair|similar to unknown protein [Arabidopsis thaliana] (TAIR:AT4G24610.1); similar to unknown protein [Arabidopsis thaliana] (TAIR:AT5G48310.1); similar to unnamed protein product [Vitis vinifera] (GB:CAO61624.1); similar to unnamed protein product [Vitis	4169.89	268.648	0	1	1.297407e+004	1.297460e+003	0	0	65	1.074523e+004	10189	2.674283e+003	2.872537e+003	39	1.917949e+001	18	7.294092e+000	8.895600e+000	0	0	0	0	0	0	0	10698.5	1069.89	1	0	1	1	46.7306	7.29409	1	0	46.7306	47.8731	47.8731	10738.5	0.824606	19.1795	7.29409	0	10707.8	0	0
DATA	281	4	26	tair|AT3G25490.1|ref|NM_113445	at|chr3:9244385-9244444	0		1336	AGTCCAGGAAGAGGTTGTGGCATCATTGGATTCACTGGAACAGGAAACTTATGAGCAGAA	161	0	A_84_P257760	AT3G25490	AT3G25490.1	tair|wall-associated kinase, putative [AT3G25490.1]	4195.38	268.486	0	1	1.624529e+002	2.004110e+001	3	0	62	1.805000e+002	181.5	4.090483e+001	3.687967e+001	34	1.955882e+001	18.5	6.150591e+000	7.227675e+000	0	0	0	0	0	0	0	133.617	16.4838	1	4.61761e-071	1	1	46.8829	6.15059	1	0	46.8829	48.2044	48.2044	173.754	0.822498	19.5588	6.15059	0	142.873	0	0
DATA	282	4	27	tair|AT3G23600.1|tair|AT3G23600.2|ref|NM_113263|ref|NM_001035672	at|chr3:8475598-8475657	0		713	CGGTTAAAGCAGCAGAAGAAGCTCACAAGGAGATGCTTGATTGGTTTGTGACCTACATCA	163	0	A_84_P18350	AT3G23600	AT3G23600.1	tair|dienelactone hydrolase family protein [AT3G23600.1]	4221.33	268.5	0	1	4.964450e+004	4.964463e+003	0	1	65	4.077611e+004	39501	8.143494e+003	8.080170e+003	35	1.945714e+001	18	6.608118e+000	6.671700e+000	0	0	0	0	0	0	0	40729.1	4072.92	1	0	1	1	47.0243	6.60812	1	0	47.0243	57.5363	57.5363	40769.4	0.820415	19.4571	6.60812	0	40738.3	0	0
DATA	283	4	28	tc|TC312168	at|chr4:14341925-14341983	0		288	ACTCACCAGCCCAACAAATCTTGTGTTACAACAACAGACCACAACAAACCTGTTATGAAT	165	0	A_84_P859431	TC312168	TC312168	tc|NM_119054 transcription factor {Arabidopsis thaliana} (exp=-1; wgp=0; cg=0), partial (26%) [TC312168]	4246.16	268.479	0	1	4.603689e+001	1.266091e+001	1	0	63	8.487302e+001	86	2.094963e+001	2.335095e+001	34	1.885294e+001	18	7.097299e+000	7.783650e+000	0	0	0	0	0	0	0	37.6785	10.3622	1	2.47154e-018	1	0	47.1945	7.0973	1	0	47.1945	47.8731	47.8731	78.1273	0.818442	18.8529	7.0973	0	46.9471	0	0
DATA	284	4	29	tair|AT5G65970.1|ref|NM_125994|ug|BX831968|ta|TA51160_3702	at|chr5:26404851-26404792	0		1638	GGGCACACTCTCGTCAGGGTTGGTGATCAGAACACAGAGATAGAATATACTGGAGATATT	167	0	A_84_P784727	MLO10	AT5G65970.1	tair|MLO10 (MILDEW RESISTANCE LOCUS O 10); calmodulin binding [AT5G65970.1]	4271.57	268.608	0	1	2.720843e+003	2.723411e+002	0	0	64	2.268906e+003	2088	5.742013e+002	5.876656e+002	41	1.936585e+001	18	6.673665e+000	7.413000e+000	0	0	0	0	0	0	0	2221.46	222.356	1	5.41815e-233	1	1	47.4455	6.67367	1	0	47.4455	49.1849	49.1849	2262.16	0.81646	19.3659	6.67367	0	2230.83	0	0
DATA	285	4	30	tair|AT5G23790.1|ref|NM_122284|tc|TC313834	at|chr5:8021498-8021439	0		102	TGGATGCTTGTAGTTGGTCTAGCCAAAGGTCTTCGTAAAGTGAAATCAGCTTATCCACTC	169	0	A_84_P11147	ATGOLS5	AT5G23790.1	tair|ATGOLS5 (ARABIDOPSIS THALIANA GALACTINOL SYNTHASE 5); transferase, transferring glycosyl groups / transferase, transferring hexosyl groups [AT5G23790.1]	4297.52	268.62	11.9106	1	1.191055e+001	1.185250e+001	1	0	64	4.428125e+001	44	1.091158e+001	1.186080e+001	36	1.922222e+001	19	6.568806e+000	6.115725e+000	0	0	0	0	0	0	0	-3.40602	9.65292	0	0.360566	1	0	47.6873	6.56881	1	0	47.6873	47.8731	47.8731	37.5356	0.814421	19.2222	6.56881	0	6.06647	1	0
DATA	286	4	31	tair|AT3G26616.1|ref|NM_148755|ug|EG467360	unmapped	0		190	CTCTCGGTTTGGATAAGGTCCAGAAAGGAGATTCAAGTGTTGGACAGTTTGCTGTAATCA	171	0	A_84_P797801	AT3G26616	AT3G26616.1	tair|unknown protein [AT3G26616.1]	4322.51	268.729	11.9392	1	1.193917e+001	1.188117e+001	0	0	66	4.848485e+001	46.5	1.447251e+001	1.667925e+001	28	1.525000e+001	15.5	4.106228e+000	4.447800e+000	0	0	0	0	0	0	0	0.542905	9.65308	0	0.883957	1	0	47.9419	4.10623	1	0	47.9419	42.9674	42.9674	41.7392	0.812468	15.25	4.10623	0	10.1349	1	0
DATA	287	4	32	ta|TA51703_3702|tc|TC301359	at|chr4:15239088-15239147	0		377	ATTTTGTTTGTTTGTTTGTATAAAATCGCAGGGAAAGCTTTCGCAACAATGGGTGCATGC	173	0	A_84_P834832	TA51703_3702	TA51703_3702	tc|XM_473049 {Oryza sativa (japonica cultivar-group)} (exp=-1; wgp=0; cg=0), partial (8%) [TC301359]	4347.74	268.616	0	1	1.322597e+001	1.198386e+001	1	0	63	5.890476e+001	57	1.636057e+001	1.371405e+001	38	1.857895e+001	18	6.915050e+000	5.745075e+000	0	0	0	0	0	0	0	10.7189	9.71225	1	0.00452902	1	0	48.1858	6.91505	1	0	48.1858	48.5334	48.5334	52.1591	0.810444	18.5789	6.91505	0	20.4272	1	0
DATA	288	4	33	tair|AT1G37130.1|ref|NM_103364|ug|AK230230|ta|TA27277_3702	at|chr1:14164028-14164087	0		2778	TTTGCGGTTCAGCCGAATTTGGAGAAGATGCAATATAACATCAAGGAGGATTTCTTGATA	175	0	A_84_P16255	NIA2	AT1G37130.1	tair|NIA2 (NITRATE REDUCTASE 2) [AT1G37130.1]	4373.5	268.5	0	1	1.288679e+005	1.288679e+004	0	1	67	1.042195e+005	101986	1.596982e+004	1.495017e+004	33	2.045455e+001	21	8.066485e+000	8.154300e+000	0	0	0	0	0	0	0	104171	10417.1	1	0	1	1	48.4517	8.06649	1	0	48.4517	57.5363	57.5363	104213	0.808356	20.4545	8.06649	0	104181	0	0
DATA	289	4	34	tair|AT4G17098.1|ref|NR_022976	at|chr4:9611652-9611711	0		1644	GGGAAATCAAAATGCTGAATATTAAAGGCTTTTTGCAGGTAAGGAAGAGCCTGGGTTTCT	177	0	A_84_P765100	AT4G17098	AT4G17098.1	tair|other RNA [AT4G17098.1]	4398.63	269	0	1	4.371507e+002	4.532435e+001	2	0	63	4.012540e+002	394	7.935506e+001	7.301805e+001	31	1.922581e+001	19	6.344077e+000	6.301050e+000	0	0	0	0	0	0	0	352.519	36.5496	1	1.73315e-125	1	1	48.7348	6.34408	1	0	48.7348	48.5334	48.5334	394.508	0.806402	19.2258	6.34408	0	362.518	0	0
DATA	290	4	35	ta|TA33883_3702	at|chr5:26380093-26379879	0		570	CATCCTGAGACTTGGGTTGGATTTTCCTTTACCTGATGACGACGATAGCTTTTGATGACT	179	0	A_84_P818310	TA33883_3702	TA33883_3702	Unknown	4424.06	268.7	0	1	1.872470e+003	1.876313e+002	0	0	65	1.554938e+003	1530	3.563765e+002	4.077150e+002	32	1.756250e+001	17	6.319134e+000	5.745075e+000	0	0	0	0	0	0	0	1505.93	150.902	1	3.26355e-210	1	1	49.0127	6.31913	1	0	49.0127	46.8651	46.8651	1548.19	0.804245	17.5625	6.31913	0	1516.09	0	0
DATA	291	4	36	tair|AT5G18070.1|ref|NM_121812|ta|TA49050_3702|tc|TC283674	at|chr5:5982710-5982769	0		1701	AGGCTTCCACTCAAGAAGATGCTGATTCTTTGGCTAATTCTGTGGCTCAGCTCGTCAAAA	181	0	A_84_P17754	DRT101	AT5G18070.1	tair|DRT101 (DNA-DAMAGE-REPAIR/TOLERATION 101); intramolecular transferase, phosphotransferases [AT5G18070.1]	4449.56	269.03	0	1	3.345468e+003	3.347632e+002	1	0	62	2.732903e+003	2501	5.928093e+002	6.050861e+002	37	1.816216e+001	18	6.517129e+000	6.671700e+000	0	0	0	0	0	0	0	2683.6	268.534	1	4.53451e-244	1	1	49.2991	6.51713	1	0	49.2991	45.4864	45.4864	2726.16	0.802161	18.1622	6.51713	0	2693.93	0	0
DATA	292	4	37	tair|AT2G38000.1|ref|NM_129357	at|chr2:15910315-15910256	0		1452	TTAGTGTGGATTGAGAGCTTTAGAGAGAAAATCAAACTGGATTTCTAGACCTTGCGAGCT	183	0	A_84_P170233	AT2G38000	AT2G38000.1	tair|chaperone protein dnaJ-related [AT2G38000.1]	4474.94	269.175	0	1	2.181636e+003	2.184970e+002	0	0	66	1.794924e+003	1734	4.108651e+002	5.037133e+002	38	1.915789e+001	18.5	7.324621e+000	7.227675e+000	0	0	0	0	0	0	0	1745.33	174.8	1	7.40688e-219	1	1	49.5894	7.32462	1	0	49.5894	45.4864	45.4864	1788.18	0.800012	19.1579	7.32462	0	1755.84	0	0
DATA	293	4	38	tair|AT2G43160.1|tair|AT2G43160.3|tair|AT2G43160.2|tair|AT2G43160.4	at|chr2:17960343-17960402	0		2981	AAGATCAAGCCAAACATGATGCACTTGACTTCATTCGTGTAATCAAGAATACGCTCGCCT	185	0	A_84_P579341	AT2G43160	AT2G43160.1	tair|epsin N-terminal homology (ENTH) domain-containing protein [AT2G43160.1]	4500.3	268.971	0	1	2.545112e+004	2.545141e+003	0	0	65	2.035363e+004	19577	3.877227e+003	4.360327e+003	38	2.107895e+001	19	8.361371e+000	8.339625e+000	0	0	0	0	0	0	0	20303.7	2030.4	1	0	1	1	49.8924	8.36137	1	0	49.8924	46.1809	46.1809	20346.9	0.797754	21.0789	8.36137	0	20314.4	0	0
DATA	294	4	39	tair|AT1G50960.1|ref|NM_103976|tc|NP306380	at|chr1:18895318-18895377	0		941	CAAAGAGCAGAGTGAACATGATGTTAAAGAAACTGGTGATAAGGTAGGCTTGTCCAGGTT	187	0	A_84_P12417	ATGA2OX7	AT1G50960.1	tair|ATGA2OX7 (GIBBERELLIN 2-OXIDASE 7); gibberellin 2-beta-dioxygenase/ gibberellin 20-oxidase [AT1G50960.1]	4525.91	268.614	12.1954	1	1.219539e+001	1.217697e+001	1	1	62	5.809677e+001	59	1.266557e+001	1.223145e+001	31	1.625806e+001	17	5.853590e+000	6.301050e+000	0	0	0	0	0	0	0	7.94297	9.68555	0	0.0342001	1	0	50.1538	5.85359	1	0	50.1538	57.259	57.259	51.3511	0.795399	16.2581	5.85359	0	18.8184	1	0
DATA	295	4	40	tair|AT1G16240.1|tair|AT1G16240.3|tair|AT1G16240.2|ref|NM_101490	at|chr1:5555160-5555101	0		928	CTTATAAGTTCCTCTGTAGGTCCACTGGCCTCTACTCTCTATGTGAATGGTTGCAATGTA	189	0	A_84_P750282	SYP51	AT1G16240.1	tair|SYP51 (SYNTAXIN OF PLANTS 51) [AT1G16240.1]	4551.42	268.573	0	1	3.717727e+004	3.717747e+003	0	0	64	2.953442e+004	27951.5	6.131731e+003	6.157979e+003	29	1.727586e+001	17	6.707653e+000	4.447800e+000	0	0	0	0	0	0	0	29484	2948.41	1	0	1	1	50.4431	6.70765	1	0	50.4431	57.5363	57.5363	29527.7	0.793065	17.2759	6.70765	0	29495	0	0
DATA	296	4	41	tair|AT1G56400.1|ref|NM_104518|tc|NP305863	at|chr1:21115607-21115548	0		1302	CATGGGCCTATGCTGGAAAGAGTGGAGCTTTACATGGATAGTAGTATGGCAGAAAGTCAA	191	0	A_84_P588775	AT1G56400	AT1G56400.1	tair|F-box family protein [AT1G56400.1]	4576.58	268.573	12.2675	1	1.226751e+001	1.220772e+001	4	0	60	4.608333e+001	46	1.268830e+001	1.056353e+001	28	1.682143e+001	16	5.011495e+000	4.633125e+000	0	0	0	0	0	0	0	-4.64854	9.65292	0	0.212707	1	0	50.7319	5.01149	1	0	50.7319	57.5363	57.5363	39.3376	0.790723	16.8214	5.01149	0	6.6157	1	0
DATA	297	4	42	tair|AT4G34830.1|ref|NM_119649|ta|TA45418_3702|ta|R90347	at|chr4:16600937-16600570	0		2907	TTGCCGAAAAACGTTGCTGAGGTTTACCTGTTAACCATCTTTAAAGGTCTTAAGCATCGC	193	0	A_84_P845559	AT4G34830	AT4G34830.1	tair|binding [AT4G34830.1]	4602.03	269.277	0	1	9.140965e+003	9.141785e+002	0	0	65	7.258123e+003	6811	1.546889e+003	1.647169e+003	30	1.726667e+001	17.5	4.638172e+000	5.189100e+000	0	0	0	0	0	0	0	7207.13	720.778	1	5.52161e-302	1	1	50.9915	4.63817	1	0	50.9915	45.4864	45.4864	7251.38	0.788443	17.2667	4.63817	0	7218.55	0	0
DATA	298	4	43	tair|AT4G32610.1|ref|NM_119413|ta|TA45621_3702|ta|CNS0A3VQ	at|chr4:15728336-15728277	0		1452	CATATGAGACTTACTTGCCTTGAACAAATCTTTTGATGGGGAATGTGGTTGGGTCGTGTT	195	0	A_84_P763045	AT4G32610	AT4G32610.1	tair|similar to unknown protein [Arabidopsis thaliana] (TAIR:AT2G25670.2); similar to unknown protein [Arabidopsis thaliana] (TAIR:AT2G25670.1); similar to unnamed protein product [Vitis vinifera] (GB:CAO44124.1) [AT4G32610.1]	4627.09	269.328	0	1	1.257179e+004	1.257239e+003	0	0	66	9.933030e+003	9216.5	2.295284e+003	2.405333e+003	37	1.810811e+001	18	6.423844e+000	6.671700e+000	0	0	0	0	0	0	0	9881.8	988.227	1	1.72824e-320	1	1	51.2279	6.42384	1	0	51.2279	45.1352	45.1352	9926.28	0.78603	18.1081	6.42384	0	9893.37	0	0
DATA	299	4	44	ug|DR376987	at|chr1:015834244-015834192	0		7	TGATGTTTGTGAGTAGAGGAGAAGACAAATGGCTCATCGGACTCTGATTCATCTCCAATT	197	0	A_84_P796086	AT1G72360	DR376987	ug|992465 CERES-131 Arabidopsis thaliana cDNA clone 41785 3', mRNA sequence [DR376987]	4652.91	268.935	12.3819	1	1.238195e+001	1.232160e+001	2	0	65	4.996923e+001	48	1.385637e+001	1.260210e+001	34	1.817647e+001	17.5	4.174022e+000	4.262475e+000	0	0	0	0	0	0	0	-1.4252	9.65292	0	0.701674	1	0	51.3944	4.17402	1	0	51.3944	54.4085	54.4085	43.2235	0.783415	18.1765	4.17402	0	10.2391	1	0
DATA	300	4	45	tair|AT1G52191.1|ref|NM_001123996	at|chr1:19443124-19443065	0		328	CCACAGGTAGACTATGGATGAGCCTGTTGAAGACACCATTTAGCCTAAATGTCAAACACA	199	0	A_84_P754512	AT1G52191	AT1G52191.1	tair|similar to thioesterase family protein [Arabidopsis thaliana] (TAIR:AT3G16175.1); similar to hypothetical protein [Vitis vinifera] (GB:CAN75402.1); contains domain Thioesterase/thiol ester dehydrase-isomerase (SSF54637); contains domain no descriptio	4678.5	269	12.4223	0	1.242232e+001	1.236178e+001	7	0	55	4.681818e+001	46	8.942389e+000	7.413000e+000	26	2.165385e+001	21.5	6.584481e+000	7.598325e+000	0	0	0	0	0	0	0	-4.76463	9.65292	0	0.201569	1	0	51.5828	6.58448	1	0	51.5828	65	65	40.0725	0.780868	21.6538	6.58448	0	7.00966	1	0
DATA	301	4	46	tair|AT3G09200.2|tair|AT3G09200.1|ref|NM_001084656|ref|NM_111754	at|chr3:2825002-2824943	0		118	AAGAAGATCGCCTACGATACCAAGCTATGTCAGCTTATCGATGAGTACACCCAGATCTTG	201	0	A_84_P810958	AT3G09200	AT3G09200.2	tair|60S acidic ribosomal protein P0 (RPP0B) [AT3G09200.2]	4703.56	269.027	0	1	7.533236e+003	7.534257e+002	1	0	62	5.915081e+003	5674.5	1.068937e+003	1.095456e+003	29	1.982759e+001	22	8.311219e+000	8.895600e+000	0	0	0	0	0	0	0	5863.36	586.416	1	6.91304e-290	1	1	51.7197	8.31122	1	0	51.7197	48.5334	48.5334	5908.33	0.778332	19.8276	8.31122	0	5875.2	0	0
DATA	302	4	47	tair|AT3G61670.1|ref|NM_116032|ta|TA47630_3702|tc|TC305977	at|chr3:22830397-22830456	0		512	GAAGATACAGCCAAACCGGTTTCAGCTAGTTCCCCAGAGAAAGCAATATTGGATTCTAGT	203	0	A_84_P830318	AT3G61670	AT3G61670.1	tair|similar to unknown protein [Arabidopsis thaliana] (TAIR:AT2G46380.1); similar to unnamed protein product [Vitis vinifera] (GB:CAO65830.1) [AT3G61670.1]	4729.44	269.027	0	1	1.286062e+002	1.789586e+001	0	0	63	1.516032e+002	146	4.052938e+001	4.633125e+001	32	1.628125e+001	16	7.278933e+000	7.042350e+000	0	0	0	0	0	0	0	99.7567	13.8814	1	4.95763e-056	1	1	51.8464	7.27893	1	0	51.8464	48.5334	48.5334	144.857	0.775676	16.2813	7.27893	0	111.653	0	0
DATA	303	4	48	tair|AT1G01880.1|ref|NM_100069|tc|NP302922	at|chr1:306633-306574	0		1637	AAAGAAGAGACAGGCAACTTCTACTAGTAGTAGTAACCTTACAAAGTCGGTCAGGCGTCG	205	0	A_84_P20001	AT1G01880	AT1G01880.1	tair|DNA repair protein, putative [AT1G01880.1]	4754.29	269.262	0	1	7.927248e+002	8.024967e+001	3	0	61	6.648361e+002	663	1.133846e+002	1.089711e+002	32	1.709375e+001	18	6.076711e+000	7.413000e+000	0	0	0	0	0	0	0	612.89	62.0445	1	1.26066e-157	1	1	51.9461	6.07671	1	0	51.9461	45.1352	45.1352	658.09	0.773143	17.0938	6.07671	0	624.819	0	0
DATA	304	4	49	tair|AT1G48910.1|ref|NM_103784|ta|DQ056487|tc|TC288515	at|chr1:18097375-18097434	0		1084	GTGCTGAGGATGCTATGTCTGTAGCCGACGACATCAGATCTATCTTGGCTACCTTAAAAA	207	0	A_84_P18152	YUC10	AT1G48910.1	tair|YUC10; monooxygenase [AT1G48910.1]	4780.04	268.982	12.5911	1	1.259112e+001	1.252975e+001	1	0	68	4.364706e+001	42.5	1.285715e+001	1.352873e+001	38	1.755263e+001	18	5.165883e+000	5.745075e+000	0	0	0	0	0	0	0	-8.37488	9.65292	0	0.025694	1	0	52.0219	5.16588	1	0	52.0219	42.5954	42.5954	36.9014	0.7704	17.5526	5.16588	0	3.57514	1	0
DATA	305	4	50	tair|AT5G46140.1|ref|NM_123983|ug|EG449818|ug|AY735701	at|chr5:18722949-18722890	0		780	TTGATCTCAACTTCAAGGAGAAGGATAAGCTCGAGTTTGTCGAGGTGCGAAAAACAGATC	209	0	A_84_P791052	AT5G46140	AT5G46140.1	tair|similar to unknown protein [Arabidopsis thaliana] (TAIR:AT5G46130.1); contains InterPro domain Protein of unknown function DUF295 (InterPro:IPR005174) [AT5G46140.1]	4805.24	269.136	0	1	7.449760e+001	1.461390e+001	1	0	65	1.092923e+002	109	2.246854e+001	2.075640e+001	23	1.934783e+001	17	7.992091e+000	9.636900e+000	0	0	0	0	0	0	0	57.1979	11.2203	1	1.54975e-031	1	1	52.0944	7.99209	1	0	52.0944	45.835	45.835	102.547	0.767782	19.3478	7.99209	0	69.1621	0	0
DATA	306	4	51	tair|AT5G50340.1|ref|NM_124415|ug|AK226617|tc|TC313021	at|chr5:20508932-20508873	0		1793	AGTTTGAAAGAGATTGAGATAATCGGATGCAAGAATCTGAAAGAGTTAATCAATGCTGTG	211	0	A_84_P16889	AT5G50340	AT5G50340.1	tair|ATP binding / ATP-dependent peptidase/ damaged DNA binding / nucleoside-triphosphatase/ nucleotide binding / serine-type endopeptidase [AT5G50340.1]	4830.44	269.106	0	1	1.465063e+003	1.470485e+002	0	0	63	1.173127e+003	1142	2.407003e+002	2.627908e+002	31	1.703226e+001	15	6.580192e+000	6.671700e+000	0	0	0	0	0	0	0	1120.96	112.51	1	6.3612e-193	1	1	52.1714	6.58019	1	0	52.1714	45.4864	45.4864	1166.38	0.765124	17.0323	6.58019	0	1132.95	0	0
DATA	307	4	52	tair|AT1G11592.1|tair|AT1G11592.2|ref|NR_022069|ref|NR_022070	at|chr1:3895373-3895314	0		967	TACCAAATCTGTGATGATCTGAAATCTTGTGTCCATAAGTTCGGTTCCCGATTCCTTCCC	213	0	A_84_P753401	AT1G11592	AT1G11592.1	tair|other RNA [AT1G11592.1]	4855.87	269.217	0	1	3.153024e+003	3.155565e+002	0	0	66	2.456288e+003	2419	5.034852e+002	4.824010e+002	46	1.850000e+001	17	6.021259e+000	6.671700e+000	0	0	0	0	0	0	0	2404.09	240.603	1	1.26874e-237	1	1	52.1999	6.02126	1	0	52.1999	46.1809	46.1809	2449.54	0.76247	18.5	6.02126	0	2416.06	0	0
DATA	308	4	53	tair|AT5G48657.2|tair|AT5G48657.1|ref|NM_203180|ref|NM_203181	at|chr5:19751255-19751196	0		784	TGGAGATGTAAGGAGTAGTTTTTGCTAAAACATTATGCAACTTCTGTTACTCTATTTGCG	215	0	A_84_P555790	AT5G48657	AT5G48657.2	tair|defense protein-related [AT5G48657.2]	4881.38	269	0	1	3.285350e+002	3.522465e+001	0	0	65	3.018000e+002	296	7.064882e+001	7.561260e+001	37	1.794595e+001	17	6.822943e+000	7.413000e+000	0	0	0	0	0	0	0	249.608	26.7623	1	1.13452e-105	1	1	52.1924	6.82294	1	0	52.1924	48.5334	48.5334	295.054	0.759759	17.9459	6.82294	0	261.531	0	0
DATA	309	4	54	tair|AT2G01735.1|ref|NM_179593|ug|AK227479|ta|TA41839_3702	at|chr2:325877-325936	0		1089	ACCACTGATCAATCTTGAAGACAAAACTCAACCAACCAGAGGGAATAAGATTCTGCACAT	217	0	A_84_P756924	RIE1	AT2G01735.1	tair|RIE1 (RING-FINGER PROTEIN FOR EMBRYOGENESIS); zinc ion binding [AT2G01735.1]	4906.63	269	0	1	3.868294e+003	3.870394e+002	1	0	64	2.981016e+003	2824	6.567604e+002	6.351088e+002	25	1.704000e+001	18	6.086050e+000	5.930400e+000	0	0	0	0	0	0	0	2928.82	293.041	1	3.39748e-249	1	1	52.1928	6.08605	1	0	52.1928	45.4864	45.4864	2974.27	0.757136	17.04	6.08605	0	2940.71	0	0
DATA	310	4	55		 	0		0		219	1	RC1	RC1	RC1		4932.42	269.427	12.8554	1	1.285539e+001	1.279273e+001	1	0	63	4.022222e+001	36	1.209298e+001	1.260210e+001	34	1.900000e+001	19	4.690416e+000	3.521175e+000	0	0	0	0	0	0	0	-11.9595	9.65292	0	0.00159946	1	0	52.1817	4.69042	1	0	52.1817	57.5363	57.5363	33.4765	0.754563	19	4.69042	0	-0.129037	1	0
DATA	311	4	56	tair|AT5G28950.1|ref|NM_122779	unmapped	0		367	ATCAACAGAGAGAATATGCCAATCAGTGGAGAGAAACAATAGCATCAAACATGTGGAACA	221	0	A_84_P10217	AT5G28950	AT5G28950.1	tair|similar to unknown protein [Arabidopsis thaliana] (TAIR:AT5G41980.1); similar to hypothetical protein [Vitis vinifera] (GB:CAN67849.1); contains domain PTHR22930 (PTHR22930) [AT5G28950.1]	4957.82	269.109	12.9002	1	1.290023e+001	1.283735e+001	0	0	66	4.053030e+001	39	1.143573e+001	1.315807e+001	31	1.561290e+001	15	4.616474e+000	4.818450e+000	0	0	0	0	0	0	0	-11.6101	9.65292	0	0.00216226	1	0	52.1404	4.61647	1	0	52.1404	41.4593	41.4593	33.7846	0.75194	15.6129	4.61647	0	0.154977	1	0
DATA	312	4	57	tair|AT3G18600.1|ref|NM_112746|ta|TA39962_3702|tc|TC283336	at|chr3:6399979-6399831	0		1692	TGGCTGTTGCTGAATCGTTCTGCTTCTCTTCGCCGCCTAAAGTGAATCTGAACATAGAAA	223	0	A_84_P24066	AT3G18600	AT3G18600.1	tair|DEAD/DEAH box helicase, putative [AT3G18600.1]	4982.74	269.222	0	1	1.557558e+004	1.557611e+003	0	0	64	1.172586e+004	11111	2.350941e+003	2.526906e+003	38	1.736842e+001	16.5	4.283350e+000	4.447800e+000	0	0	0	0	0	0	0	11673.8	1167.42	1	0	1	1	52.0575	4.28335	1	0	52.0575	47.5395	47.5395	11719.1	0.749494	17.3684	4.28335	0	11685.5	0	0
DATA	313	4	58	tair|AT1G32172.1|ref|NR_022193|ug|EF183178	at|chr1:11580437-11580496	0		1951	GCCAAGCTAGATTGTCGTATCTTGGAGGTTCAACGGTTCAAAATTTAATTCGCATCTTCA	225	0	A_84_P754363	AT1G32172	AT1G32172.1	tair|other RNA [AT1G32172.1]	5008.67	269.685	0	1	1.428788e+003	1.434619e+002	0	0	66	1.119318e+003	1003	4.018291e+002	3.754684e+002	35	1.977143e+001	20	7.054768e+000	5.930400e+000	0	0	0	0	0	0	0	1067.41	107.176	1	4.66623e-190	1	1	51.9107	7.05477	1	0	51.9107	41.4593	41.4593	1112.57	0.747072	19.7714	7.05477	0	1078.88	0	0
DATA	314	4	59	tair|AT2G24120.1|tair|AT2G24120.2|ref|NM_201796|ref|NM_127973	at|chr2:10256524-10256465	0		3006	TACCCGAATCTCGTGTTTCCTCCAGTACCAAAGAGAGGTGATTTCGATTTAAAGGAAGTT	227	0	A_84_P16367	PDE319/SCA3	AT2G24120.1	tair|PDE319/SCA3 (SCABRA 3); DNA binding / DNA-directed RNA polymerase [AT2G24120.1]	5033.44	269.26	0	1	8.796675e+003	8.797630e+002	3	0	63	6.602524e+003	6362	1.056603e+003	1.050793e+003	28	2.467857e+001	21	1.115896e+001	1.074885e+001	0	0	0	0	0	1	0	6550.78	655.149	1	2.18892e-296	1	1	51.745	11.159	1	0	51.745	49.5074	49.5074	6595.78	0.744688	24.6786	11.159	0	6562.08	0	0
DATA	315	4	60	tc|NP221488	at|chr1:16713849-16713908	0		307	GGGATTGGAGAGCAAGAGAAGATGGGATCTATTTAAAGAAAGAAGCTGGCGAGGCATTAT	229	0	A_84_P840517	NP221488	NP221488	tc|GB|AC022314.5|AAF79667.1 F9C16.21 [NP221488]	5059.42	269.427	0	1	2.744099e+002	2.799581e+001	0	0	64	2.553438e+002	218	1.662691e+002	1.636420e+002	39	1.941026e+001	20	4.493961e+000	4.818450e+000	0	0	1	0	0	0	0	203.717	20.7836	1	3.51388e-094	1	1	51.6263	4.49396	0	0	51.6263	57.5363	57.5363	248.598	0.742384	19.4103	4.49396	0	214.882	0	0
DATA	316	4	61	ta|TA52628_3702|tc|TC290446	at|chr2:15032750-15032687	0		1055	AAACCGAGTCAAGAAACATCTCGAGAAATATACCCGGCAGAATTGGTTTTAGCGGGATAT	231	0	A_84_P836811	TA52628_3702	TA52628_3702	tc|NM_129132 carbohydrate transporter/ sugar porter {Arabidopsis thaliana} (exp=-1; wgp=0; cg=0), partial (39%) [TC290446]	5084.38	269.844	0	1	8.976681e+001	1.583022e+001	0	0	65	1.178923e+002	107	5.108575e+001	6.078660e+001	27	1.903704e+001	18	5.747785e+000	6.301050e+000	0	0	0	0	0	0	0	66.4555	11.7193	1	1.84955e-037	1	1	51.4368	5.74779	1	0	51.4368	37.4241	37.4241	111.147	0.740313	19.037	5.74779	0	77.4133	0	0
DATA	317	4	62	tair|AT5G64880.1|ref|NM_125886|ug|AK229074|ta|TA40892_3702	at|chr5:25951249-25951308	0		727	CAACGCATTCGCTTTTTTCTTTTTGCGTGAAAACGATATTGTCACTGTGGTTAAATTATC	233	0	A_84_P202428	AT5G64880	AT5G64880.1	tair|unknown protein [AT5G64880.1]	5110.06	269.382	0	1	1.911056e+003	1.915525e+002	2	0	62	1.461855e+003	1391	2.372812e+002	2.598257e+002	29	1.686207e+001	16	4.041960e+000	2.965200e+000	0	0	0	0	0	0	0	1410.67	141.397	1	2.19473e-206	1	1	51.1842	4.04196	1	0	51.1842	46.1809	46.1809	1455.11	0.738163	16.8621	4.04196	0	1421.38	0	0
DATA	318	4	63	tair|AT1G64890.1|ref|NM_105163|ug|DR380930|ta|TA37244_3702	at|chr1:24114651-24114710	0		1361	AGTTAGCGGATATCTTGGAATCGTTCTTGCATCGTTTGTCGGTGTAACAGAGGATGATTT	235	0	A_84_P822038	AT1G64890	AT1G64890.1	tair|integral membrane transporter family protein [AT1G64890.1]	5135.06	269.389	0	1	1.185877e+003	1.193102e+002	3	0	61	9.240492e+002	888	2.095612e+002	2.260965e+002	35	1.814286e+001	18	5.520778e+000	5.930400e+000	0	0	0	0	0	0	0	873.131	87.8451	1	2.65673e-178	1	1	50.9178	5.52078	1	0	50.9178	48.2044	48.2044	917.303	0.736275	18.1429	5.52078	0	883.572	0	0
DATA	319	4	64	tair|AT2G45360.1|ref|NM_130099|tc|TC295369	at|chr2:18706252-18706311	0		492	AAATGGCACGATGTGTTGAAAAGAGGAACACGTGTGGTGAGATCCGTGTTTTTACCGGTT	237	0	A_84_P88159	AT2G45360	AT2G45360.1	tair|similar to unknown protein [Arabidopsis thaliana] (TAIR:AT3G60780.1); similar to unnamed protein product [Vitis vinifera] (GB:CAO24498.1); contains InterPro domain Protein of unknown function DUF1442 (InterPro:IPR009902) [AT2G45360.1]	5160.65	269.435	0	1	1.197852e+002	1.778208e+001	2	1	61	1.386721e+002	142	2.509032e+001	2.298030e+001	37	2.013514e+001	19	6.758378e+000	6.671700e+000	0	0	0	0	0	0	0	87.982	13.0609	1	6.00744e-050	1	1	50.6901	6.75838	1	0	50.6901	47.5395	47.5395	131.926	0.734498	20.1351	6.75838	0	98.1975	0	0
DATA	320	4	65	tair|AT2G12557.1|ref|NM_001124833	at|chr2:5129001-5129060	0		27	AGAAAAAGAGAGGATAGAGCTTTAGCAAGATCCTCCCCTGAGTTTAGTGAACCTGGCATA	239	0	A_84_P758267	AT2G12557	AT2G12557.1	tair|unknown protein [AT2G12557.1]	5186.42	269.427	0	1	1.732416e+001	1.328476e+001	2	0	62	6.316129e+001	61.5	1.338484e+001	1.315807e+001	36	2.036111e+001	19	6.740720e+000	5.930400e+000	0	0	0	0	0	0	0	12.6964	9.73606	1	0.00082927	1	0	50.4649	6.74072	1	1	50.4649	57.5363	57.5363	56.4156	0.732875	20.3611	6.74072	0	22.6941	1	0
DATA	321	4	66	tair|AT3G07360.1|tair|AT3G07360.3|tair|AT3G07360.2|ref|NM_001035579	at|chr3:2356491-2356550	0		1417	AAAGAAGAGGAGAATGCTCATGGAACGATAACAAAGCTTTCGCGTGAAGGAACTTCAAGG	241	0	A_84_P758964	AT3G07360	AT3G07360.1	tair|armadillo/beta-catenin repeat family protein / U-box domain-containing protein [AT3G07360.1]	5211.59	269.254	0	1	1.446538e+004	1.446598e+003	1	0	64	1.063098e+004	9989.5	1.983481e+003	2.059702e+003	33	1.733333e+001	17	4.320494e+000	5.189100e+000	0	0	0	0	0	0	0	10580.7	1058.11	1	0	1	1	50.2813	4.32049	1	0	50.2813	47.5395	47.5395	10624.2	0.73145	17.3333	4.32049	0	10590.5	0	0
DATA	322	4	67	tair|AT5G38500.1|ref|NM_123211|tc|NP236569	at|chr5:15433540-15433481	0		943	ATATTAGTGTGGGAACGATTCTTGTGTGTCAAGCCAAGCAGGAAGACGAAGACAAAGACG	243	0	A_84_P531960	AT5G38500	AT5G38500.1	tair|DNA binding [AT5G38500.1]	5237	269.455	13.2831	0	1.328312e+001	1.322094e+001	2	0	60	5.196667e+001	48.5	1.544368e+001	1.427002e+001	37	1.889189e+001	18	7.381598e+000	8.154300e+000	0	0	0	0	0	0	0	1.89937	9.65479	0	0.609771	1	0	50.0673	7.3816	1	0	50.0673	65	65	45.221	0.730265	18.8919	7.3816	0	11.5258	1	0
DATA	323	4	68	ug|CD532728|ta|TA32582_3702|ta|CD534562|ta|BP659285	at|chr1:1559039-1559098	0		158	AAACTCGTCATAAATAGACCATCCCAATTCCCAAATGGCTTAGAAGCAAATGTCCAGGGC	245	0	A_84_P799685	CD532728	CD532728	ug|28I22 Arabidopsis Leaf Senescence Library Arabidopsis thaliana cDNA 3', mRNA sequence [CD532728]	5262.38	269.542	0	1	3.080215e+001	1.358978e+001	2	0	62	7.233871e+001	71.5	1.914906e+001	1.964445e+001	42	1.840476e+001	18.5	5.822829e+000	5.003775e+000	0	0	0	0	0	0	0	22.4636	9.91086	1	1.33815e-008	1	0	49.8751	5.82283	1	0	49.8751	48.2044	48.2044	65.593	0.729288	18.4048	5.82283	0	31.9159	0	0
DATA	324	4	69	tair|AT4G32605.1|ref|NM_001085012|ta|TA38832_3702|ta|DR377398	at|chr4:15726504-15726445	0		697	CCTACTGCGATGGTTCAAATCAGTTGGCACGTTTGTTCATGAAAACCCATCTGCAGAAAA	247	0	A_84_P10093	AT4G32605	AT4G32605.1	tair|transcription factor [AT4G32605.1]	5287.81	269.392	0	1	1.189594e+004	1.189668e+003	3	0	61	8.716148e+003	8421	1.458050e+003	1.429968e+003	33	1.809091e+001	19	6.100019e+000	5.930400e+000	0	0	0	0	0	0	0	8666.44	866.698	1	8.54676e-313	1	1	49.705	6.10002	1	0	49.705	49.1849	49.1849	8709.4	0.728521	18.0909	6.10002	0	8675.75	0	0
DATA	325	4	70	ug|BP577321	at|chr1:23779934-23779875	0		289	TTGAATGTGTTGCATAGTTTGCTAAGCTCCTTCCCTAAAAGCGGTACTCCGCAATAAAAC	249	0	A_84_P794751	BP577321	BP577321	ug|BP577321 RAFL14 Arabidopsis thaliana cDNA clone RAFL14-96-E03 3', mRNA sequence [BP577321]	5313.42	269.776	0	1	2.451611e+001	1.348287e+001	1	0	64	6.735938e+001	66	1.661455e+001	1.612328e+001	30	1.883333e+001	19	6.352210e+000	6.857025e+000	0	0	0	0	0	0	0	17.8496	9.81657	1	4.0137e-006	1	0	49.5098	6.35221	1	0	49.5098	46.5243	46.5243	60.6137	0.728077	18.8333	6.35221	0	26.9844	1	0
DATA	326	4	71	tair|AT4G34100.2|tair|AT4G34100.1|ref|NM_001125641|ref|NM_119571	at|chr4:16332273-16332329	0		1441	GCTTGCTACTGATCTCCTGAAAGGTTCTACTGTTGGGGCCTCAAAGCTTTCTGATATTAA	251	0	A_84_P832362	AT4G34100	AT4G34100.2	tair|similar to protein binding / zinc ion binding [Arabidopsis thaliana] (TAIR:AT4G32670.1); similar to predicted protein [Physcomitrella patens subsp. patens] (GB:EDQ59867.1); similar to unnamed protein product [Vitis vinifera] (GB:CAO47840.1); similar 	5338.37	269.589	0	1	6.584251e+002	6.716487e+001	4	0	60	5.286000e+002	513.5	8.560318e+001	8.154300e+001	30	1.673333e+001	16.5	4.770118e+000	3.706500e+000	0	0	0	0	0	0	0	479.24	48.8865	1	2.70109e-143	1	1	49.3599	4.77012	1	0	49.3599	48.5334	48.5334	521.854	0.727858	16.7333	4.77012	0	488.26	0	0
DATA	327	4	72	tair|AT2G43250.1|ref|NM_129887|ug|AK228887|ta|TA50897_3702	at|chr2:17984885-17984944	0		580	TTATCAGAGAGATCTGCTAGTGATGCTGAGTGTCTTATACGAGAAAATCGTCCTGGTGCG	253	0	A_84_P833751	AT2G43250	AT2G43250.1	tair|similar to unnamed protein product [Vitis vinifera] (GB:CAO67796.1) [AT2G43250.1]	5364	269.545	0	1	2.596541e+002	2.915540e+001	3	0	59	2.382034e+002	218	1.102520e+002	1.089711e+002	35	1.622857e+001	14	5.536434e+000	4.447800e+000	0	0	0	0	0	0	0	189.017	21.2239	1	5.44191e-090	1	1	49.1859	5.53643	1	0	49.1859	55.8519	55.8519	231.458	0.727959	16.2286	5.53643	0	197.901	0	0
DATA	328	4	73	tair|AT2G18670.1|tair|AT2G18680.1|ref|NM_127423|ref|NM_127424	at|chr2:8102666-8102725	0		1926	CTGAGGGATGTTGAATATACGAAATTGTCATCCACTACTCCCATGGGAGGATTGCCTTGA	255	0	A_84_P824985	AT2G18670	AT2G18670.1	tair|zinc finger (C3HC4-type RING finger) family protein [AT2G18670.1]	5389.2	269.705	0	1	1.190792e+003	1.198143e+002	1	0	64	9.163906e+002	743	4.547470e+002	5.203926e+002	39	2.007692e+001	17	8.874519e+000	6.301050e+000	0	0	1	0	0	0	0	867.379	87.2734	1	6.47083e-178	1	1	49.0118	8.87452	1	0	49.0118	44.4243	44.4243	909.645	0.728405	20.0769	8.87452	0	876.126	0	0
DATA	329	4	74	tair|AT2G03030.1|ref|NM_126355	at|chr2:890387-890446	0		482	TAAGGCGGTTCAGTGTGTTGTAGCAACGATTGGACTTGAGGAAGAAGAAGAGAATCATTT	257	0	A_84_P755996	AT2G03030	AT2G03030.1	tair|Toll-Interleukin-Resistance (TIR) domain-containing protein [AT2G03030.1]	5414.67	269.5	13.3029	1	1.330292e+001	1.323809e+001	3	0	63	4.860317e+001	47	1.155428e+001	1.074885e+001	36	1.752778e+001	16.5	6.362776e+000	6.301050e+000	0	0	0	0	0	0	0	-0.237562	9.65292	0	0.949075	1	0	48.8407	6.36278	1	1	48.8407	57.5363	57.5363	41.8575	0.729178	17.5278	6.36278	0	8.38727	1	0
DATA	330	4	75	tair|AT1G80010.1|ref|NM_106650|tc|TC281981	at|chr1:30104679-30104738	0		2281	CTGGGAAGCGTTTAGAGAGTGTGCCAATAAGGTCCAATTTGTGACAGAGAAGCCTTCATA	259	0	A_84_P18108	FRS8	AT1G80010.1	tair|FRS8 (FAR1-related sequence 8); zinc ion binding [AT1G80010.1]	5440.06	269.611	0	1	1.095684e+004	1.095764e+003	0	0	64	8.051109e+003	7561.5	1.672958e+003	1.781529e+003	34	1.767647e+001	17.5	4.616969e+000	4.447800e+000	0	0	0	0	0	0	0	8002.42	800.3	1	4.03002e-308	1	1	48.6886	4.61697	1	0	48.6886	48.2044	48.2044	8044.36	0.730358	17.6765	4.61697	0	8010.94	0	0
DATA	331	4	76	tair|AT4G09700.1|tc|TC288917	unmapped	0		953	TAACTTCAGGAGAGACTCAGTAAGATCAGGGTTTGATTTGCATCCTCATGATCGTTCTCA	261	0	A_84_P595600	AT4G09700	AT4G09700.1	tair|transposable element gene [AT4G09700.1]	5465.7	269.7	13.2523	1	1.325230e+001	1.318772e+001	1	0	63	4.003175e+001	40	1.071473e+001	1.149015e+001	31	1.680645e+001	17	5.455391e+000	5.189100e+000	0	0	0	0	0	0	0	-8.48389	9.65292	0	0.0238646	1	0	48.5156	5.45539	1	0	48.5156	47.5395	47.5395	33.2861	0.731963	16.8065	5.45539	0	-0.0852074	1	0
DATA	332	4	77		 	66	Structural	0		1	1	DarkCorner	DarkCorner	DarkCorner		5491	269.545	13.2161	1	1.321610e+001	1.315169e+001	1	0	61	4.232787e+001	41	1.191319e+001	1.186080e+001	44	1.825000e+001	18	5.722762e+000	6.115725e+000	0	0	0	0	0	0	0	-6.00757	9.65292	0	0.107969	1	0	48.3354	5.72276	1	0	48.3354	55.8519	55.8519	35.5822	0.733968	18.25	5.72276	0	2.271	0	0
DATA	333	4	78		 	66	Structural	0		1	1	DarkCorner	DarkCorner	DarkCorner		5516.07	269.865	13.1717	1	1.317165e+001	1.310746e+001	0	0	66	3.934848e+001	38	1.015191e+001	1.074885e+001	39	1.805128e+001	17	5.325948e+000	4.818450e+000	0	0	0	0	0	0	0	-8.79213	9.65292	0	0.0192957	1	0	48.1406	5.32595	1	0	48.1406	47.2035	47.2035	32.6028	0.736445	18.0513	5.32595	0	-0.653598	0	0
DATA	334	4	79		 	66	Structural	0		1	1	DarkCorner	DarkCorner	DarkCorner		5541.58	269.573	13.1184	1	1.311840e+001	1.305446e+001	3	0	61	3.863934e+001	38	8.132308e+000	7.413000e+000	35	1.640000e+001	15	7.704850e+000	7.783650e+000	0	0	0	0	0	0	0	-9.26785	9.65292	0	0.013754	1	0	47.9072	7.70485	1	0	47.9072	57.5363	57.5363	31.8936	0.739435	16.4	7.70485	0	-1.2913	0	0
DATA	335	4	80		 	66	Structural	0		1	1	DarkCorner	DarkCorner	DarkCorner		5567.31	270.154	13.0547	1	1.305474e+001	1.299111e+001	0	0	65	3.910769e+001	39	1.097315e+001	1.186080e+001	31	1.741935e+001	16	6.941538e+000	9.636900e+000	0	0	0	0	0	0	0	-8.56019	9.65292	0	0.022653	1	0	47.6679	6.94154	1	0	47.6679	45.4864	45.4864	32.362	0.743041	17.4194	6.94154	0	-0.76285	0	0
DATA	336	4	81		 	66	Structural	0		1	1	DarkCorner	DarkCorner	DarkCorner		5592.58	269.573	12.9836	1	1.298355e+001	1.292027e+001	1	0	63	3.785714e+001	39	9.824028e+000	8.895600e+000	31	1.680645e+001	16	5.833349e+000	5.930400e+000	0	0	0	0	0	0	0	-9.61394	9.65292	0	0.0106656	1	0	47.4711	5.83335	1	0	47.4711	57.5363	57.5363	31.1114	0.747114	16.8065	5.83335	0	-1.92891	0	0
DATA	337	4	82		 	66	Structural	0		1	1	DarkCorner	DarkCorner	DarkCorner		5618	269.545	12.9017	0	1.290174e+001	1.283886e+001	1	0	61	3.542623e+001	34	1.027855e+001	9.636900e+000	40	1.617500e+001	16	5.472015e+000	5.930400e+000	0	0	0	0	0	0	0	-11.9322	9.65292	0	0.00163799	1	0	47.3584	5.47202	1	0	47.3584	65	65	28.6805	0.751852	16.175	5.47202	0	-4.28095	0	0
DATA	338	4	83		 	66	Structural	0		1	1	DarkCorner	DarkCorner	DarkCorner		5643.45	269.928	12.8095	1	1.280949e+001	1.274706e+001	5	1	57	3.926316e+001	40	6.775814e+000	5.930400e+000	33	1.769697e+001	17	6.307163e+000	5.189100e+000	0	0	0	0	0	0	0	-7.88972	9.65292	0	0.0354013	1	0	47.1529	6.30716	1	0	47.1529	47.5395	47.5395	32.5175	0.757267	17.697	6.30716	0	-0.368367	0	0
DATA	339	4	84		 	66	Structural	0		1	1	DarkCorner	DarkCorner	DarkCorner		5668.51	270.186	12.7085	1	1.270846e+001	1.264652e+001	2	0	62	3.909677e+001	39	1.086687e+001	1.019287e+001	35	1.697143e+001	17	5.565047e+000	5.189100e+000	0	0	0	0	0	0	0	-7.85336	9.65292	0	0.0362422	1	0	46.9501	5.56505	1	0	46.9501	42.9674	42.9674	32.3511	0.763287	16.9714	5.56505	0	-0.453955	0	0
DATA	340	4	85		 	66	Structural	0		1	1	DarkCorner	DarkCorner	DarkCorner		5694.39	270.091	12.5931	1	1.259308e+001	1.253170e+001	3	0	61	3.947541e+001	39	8.762813e+000	8.895600e+000	382	1.655236e+001	16	5.770423e+000	6.486375e+000	0	0	0	0	0	0	0	-7.33067	9.65292	0	0.0503651	1	0	46.8061	5.77042	1	0	46.8061	45.1352	45.1352	32.7297	0.77028	16.5524	5.77042	0	0.0190337	0	0
DATA	341	5	1		 	66	Structural	0		1	1	DarkCorner	DarkCorner	DarkCorner		3548.09	275.386	0	1	6.238430e+002	7.882086e+001	0	0	64	6.322813e+002	464.5	5.938706e+002	7.422266e+002	374	1.607219e+001	16	4.900361e+000	5.003775e+000	0	0	1	0	1	0	0	587.538	74.2338	1	3.67061e-155	1	1	44.7433	4.90036	0	0	44.7433	57.259	57.259	625.536	0.941804	16.0722	4.90036	0	599.774	0	0
DATA	342	5	2		 	66	Structural	0		1	1	DarkCorner	DarkCorner	DarkCorner		3573.59	275.382	0	1	1.207464e+003	1.211901e+002	0	0	64	1.169781e+003	1206.5	4.330162e+002	5.383691e+002	32	1.918750e+001	18	7.735288e+000	6.857025e+000	0	0	1	0	1	0	0	1124.99	112.912	1	3.9192e-193	1	1	44.7909	7.73529	1	0	44.7909	46.8651	46.8651	1163.04	0.931696	19.1875	7.73529	0	1137.02	0	0
DATA	343	5	3		 	66	Structural	0		1	1	DarkCorner	DarkCorner	DarkCorner		3598.68	276.113	10.5151	1	1.051510e+001	1.046385e+001	5	0	60	3.616667e+001	35	8.731720e+000	9.822225e+000	33	1.645455e+001	15	5.979605e+000	6.671700e+000	0	0	0	0	0	0	0	-8.68663	9.65292	0	0.020764	1	0	44.8533	5.97961	1	0	44.8533	41.0736	41.0736	29.421	0.922502	16.4545	5.97961	0	3.13323	0	0
DATA	344	5	4		 	66	Structural	0		1	1	DarkCorner	DarkCorner	DarkCorner		3624.32	275.968	10.6149	1	1.061486e+001	1.056313e+001	0	0	65	3.961538e+001	38	1.114211e+001	1.037820e+001	34	1.832353e+001	18	6.749728e+000	8.154300e+000	0	0	0	0	0	0	0	-5.28616	9.65292	0	0.156806	1	0	44.9015	6.74973	1	0	44.9015	45.1352	45.1352	32.8697	0.913832	18.3235	6.74973	0	6.33335	0	0
DATA	345	5	5		 	66	Structural	0		1	1	DarkCorner	DarkCorner	DarkCorner		3649.63	275.887	10.7075	1	1.070751e+001	1.065533e+001	0	0	64	3.882813e+001	38	9.905193e+000	1.130482e+001	32	1.581250e+001	15	4.855575e+000	4.447800e+000	0	0	0	0	0	0	0	-6.12548	9.65292	0	0.10129	1	0	44.9536	4.85558	1	0	44.9536	47.5395	47.5395	32.0824	0.905925	15.8125	4.85558	0	5.30334	0	0
DATA	346	5	6		 	66	Structural	0		1	1	DarkCorner	DarkCorner	DarkCorner		3675.05	275.477	10.795	1	1.079501e+001	1.074240e+001	5	0	57	3.775439e+001	36	1.020203e+001	9.636900e+000	40	1.680000e+001	15	6.169403e+000	5.930400e+000	0	0	0	0	0	0	0	-7.26021	9.65292	0	0.0525865	1	0	45.0146	6.1694	1	0	45.0146	55.8519	55.8519	31.0087	0.898582	16.8	6.1694	0	3.99758	0	0
DATA	347	5	7		 	66	Structural	0		1	1	DarkCorner	DarkCorner	DarkCorner		3700.53	276.096	10.877	1	1.087698e+001	1.082397e+001	0	0	63	3.611111e+001	37	9.181171e+000	1.074885e+001	40	1.882500e+001	18.5	5.956627e+000	5.930400e+000	0	0	0	0	0	0	0	-8.98232	9.65292	0	0.0168789	1	0	45.0934	5.95663	1	0	45.0934	48.5334	48.5334	29.3654	0.89181	18.825	5.95663	0	2.10231	0	0
DATA	348	5	8		 	66	Structural	0		1	1	DarkCorner	DarkCorner	DarkCorner		3725.82	275.8	10.9535	1	1.095352e+001	1.090014e+001	1	0	64	3.625000e+001	36	1.050019e+001	1.111950e+001	43	1.681395e+001	16	5.678933e+000	5.930400e+000	0	0	0	0	0	0	0	-8.92112	9.65292	0	0.0176255	1	0	45.1711	5.67893	1	0	45.1711	45.4864	45.4864	29.5043	0.885578	16.814	5.67893	0	2.01619	0	0
DATA	349	5	9		 	66	Structural	0		1	1	DarkCorner	DarkCorner	DarkCorner		3751.07	276.368	11.0247	1	1.102470e+001	1.097097e+001	2	0	62	3.738710e+001	37	8.733495e+000	7.413000e+000	41	1.682927e+001	16	5.300483e+000	6.671700e+000	0	0	0	0	0	0	0	-7.875	9.65292	0	0.0357398	1	0	45.2621	5.30048	1	0	45.2621	45.835	45.835	30.6414	0.87986	16.8293	5.30048	0	2.91291	0	0
DATA	350	5	10	tair|AT3G15070.1|ref|NM_112369|tc|TC284436	at|chr3:5070613-5070554	0		1492	ACGCTGGATTGCATGCACAAATACCATGCAGAATGCTTGAAGAAGTGGTTGGTTATCAAG	263	0	A_84_P18373	AT3G15070	AT3G15070.1	tair|zinc finger (C3HC4-type RING finger) family protein [AT3G15070.1]	3776.41	275.746	0	1	3.288384e+003	3.290236e+002	0	0	65	2.921046e+003	2833	5.627728e+002	6.019356e+002	35	1.694286e+001	17	4.892629e+000	4.818450e+000	0	0	0	0	0	0	0	2875.69	287.731	1	4.02054e-248	1	1	45.3548	4.89263	1	0	45.3548	47.5395	47.5395	2914.3	0.8745	16.9429	4.89263	0	2886.36	0	0
DATA	351	5	11	ta|TA27785_3702	at|chr4:12568474-12568533	0		3005	AACAGCTTCATCGACTTCATAAACTCGATCAGCTTCTTCGCTAAGAAACCGATCGACAAG	265	0	A_84_P730916	TA27785_3702	TA27785_3702	Unknown	3802.11	275.5	0	1	8.469496e+001	1.396366e+001	1	0	63	1.190952e+002	113	3.353367e+001	3.409980e+001	38	1.971053e+001	18.5	6.150842e+000	5.559750e+000	0	0	0	0	0	0	0	73.6411	12.1412	1	7.84746e-042	1	1	45.4542	6.15084	1	0	45.4542	56.9804	56.9804	112.35	0.869486	19.7105	6.15084	0	84.1939	0	0
DATA	352	5	12	tair|AT3G28340.1|ref|NM_113753|ta|TA39080_3702|tc|TC289121	at|chr3:10590725-10590666	0		1064	CCTTGTCCAATTGATTATCTTTGGGCTCCTTATGATCTTCACAAGTCACAGAGGCAGTAT	267	0	A_84_P823733	GATL10	AT3G28340.1	tair|GATL10 (Galacturonosyltransferase-like 10); polygalacturonate 4-alpha-galacturonosyltransferase/ transferase, transferring hexosyl groups [AT3G28340.1]	3827.07	275.812	0	1	1.849102e+003	1.852467e+002	4	0	62	1.645065e+003	1605	3.268670e+002	3.421099e+002	39	2.025641e+001	20	5.045675e+000	4.077150e+000	0	0	0	0	0	0	0	1599.5	160.241	1	9.59699e-214	1	1	45.568	5.04568	1	0	45.568	46.8651	46.8651	1638.32	0.865012	20.2564	5.04568	0	1609.94	0	0
DATA	353	5	13	tair|AT1G18410.1|ref|NM_101699|tc|NP184582	at|chr1:6336979-6336920	0		3167	AGGATCCACTGATGCTCCTTGTGCAGCAGAAGGGAGAAAACCTTTAAAGATTTCAGACAA	269	0	A_84_P18086	AT1G18410	AT1G18410.1	tair|kinesin motor protein-related [AT1G18410.1]	3852.47	275.757	0	1	8.300398e+001	1.395196e+001	0	0	67	1.171343e+002	112	2.813113e+001	3.113460e+001	29	1.665517e+001	17	4.426187e+000	5.189100e+000	0	0	0	0	0	0	0	71.4473	12.0094	1	1.61418e-040	1	1	45.687	4.42619	1	0	45.687	47.2035	47.2035	110.389	0.860769	16.6552	4.42619	0	81.8026	0	0
DATA	354	5	14	ug|CK119463|ta|TA51668_3702|tc|TC293578	unmapped	0		547	TGTGTACCAGAAGACCAATGCCGTGTCTGAGATTAAAAGGGTTGGTAAAGACAGCTTCTG	271	0	A_84_P802323	CK119463	CK119463	ug|212g03.p1 AtM1 Arabidopsis thaliana cDNA clone MPMGp2011G03212 5-PRIME, mRNA sequence [CK119463]	3878.51	275.692	11.3223	1	1.132228e+001	1.126709e+001	6	0	59	3.988136e+001	40	8.198159e+000	7.413000e+000	35	1.705714e+001	17	4.727534e+000	4.818450e+000	0	0	0	0	0	0	0	-5.90026	9.65292	0	0.114348	1	0	45.7816	4.72753	1	0	45.7816	45.4864	45.4864	33.1357	0.856736	17.0571	4.72753	0	4.33809	1	0
DATA	355	5	15	tair|AT3G27999.1|ref|NM_001125251|ug|EF183429|tc|NP301510	at|chr3:10404482-10404541	0		373	CAGATATTTAGCTGCCAAAGACTATAACAGCGTAAACACTAGGGTCAGTGGAACGTTGGA	273	0	A_84_P762818	AT3G27999	AT3G27999.1	tair|enzyme inhibitor/ pectinesterase [AT3G27999.1]	3903.33	275.746	11.3696	1	1.136958e+001	1.131416e+001	0	0	64	4.256250e+001	41	1.197468e+001	1.260210e+001	27	1.937037e+001	19	5.596346e+000	6.301050e+000	0	0	0	0	0	0	0	-3.32359	9.65292	0	0.372272	1	0	45.8861	5.59635	1	0	45.8861	44.7812	44.7812	35.8168	0.853172	19.3704	5.59635	0	6.81902	1	0
DATA	356	5	16	tair|AT1G22882.1|ref|NM_148482|ta|TA29544_3702|tc|TC282317	at|chr1:8101229-8101288	0		2205	TTTACACTGTAGAGTCATGTTACCAATGGATGAAATATACCTTGTTTTTCAATAACCGGC	275	0	A_84_P540904	AT1G22882	AT1G22882.1	tair|similar to unknown protein [Arabidopsis thaliana] (TAIR:AT1G71360.1); similar to unnamed protein product [Vitis vinifera] (GB:CAO44551.1); contains InterPro domain Sad1/UNC-like, C-terminal (InterPro:IPR012919); contains InterPro domain Galactose-bin	3928.68	275.761	0	1	5.200826e+003	5.202067e+002	0	0	64	4.465547e+003	4216	9.854572e+002	9.814812e+002	28	1.960714e+001	19.5	4.524332e+000	4.447800e+000	0	0	0	0	0	0	0	4419.54	442.06	1	2.58413e-273	1	1	46.0032	4.52433	1	0	46.0032	47.5395	47.5395	4458.8	0.849777	19.6071	4.52433	0	4429.6	0	0
DATA	357	5	17	tair|AT4G04293.1|ta|TA47282_3702|tc|TC300138	at|chr4:2077119-2077178	0		289	TCGTTGGAGCCTTATCAAGAAATGACGACTACTTCACCCAACGTGTTGACGAAACAAATA	277	0	A_84_P763873	AT4G04293	AT4G04293.1	tair|transposable element gene [AT4G04293.1]	3953.91	275.6	0	1	1.732392e+001	1.153282e+001	1	0	63	6.079365e+001	59	1.742279e+001	1.927380e+001	36	1.808333e+001	18	4.918624e+000	4.447800e+000	0	0	0	0	0	0	0	14.6665	9.76371	1	0.000125148	1	0	46.1272	4.91862	1	0	46.1272	47.2035	47.2035	54.048	0.846602	18.0833	4.91862	0	24.6603	1	0
DATA	358	5	18	tair|AT4G24990.1|ref|NM_118631|ug|AK227315|ta|TA28118_3702	at|chr4:12850710-12849983	0		585	ACAGAGAAGAAGGTTGATAAAGCACCAAAGGCAGTAATCTGCACATGCACCATTTTGTGA	279	0	A_84_P15730	ATGP4	AT4G24990.1	tair|ATGP4 (Arabidopsis thaliana geranylgeranylated protein) [AT4G24990.1]	3979.41	275.746	0	1	8.783506e+003	8.784252e+002	0	0	65	7.456262e+003	6903	1.525163e+003	1.556730e+003	31	1.919355e+001	20	5.576255e+000	5.559750e+000	0	0	0	0	0	0	0	7410.03	741.066	1	1.30126e-303	1	1	46.2325	5.57626	1	0	46.2325	47.5395	47.5395	7449.52	0.84363	19.1935	5.57626	0	7419.93	0	0
DATA	359	5	19	tc|NP221272	at|chr1:13148189-13148130	0		37	TGGTCGGGGCGTTACACTTTACCACTCGACAAAAGAAATTTGGTTATTCTCTGATCCTTA	281	0	A_84_P840368	NP221272	NP221272	tc|GB|AC007887.9|AAF79352.1 F15O4.24 [NP221272]	4005.11	276.031	11.5364	1	1.153638e+001	1.148025e+001	0	0	67	4.674627e+001	45	1.327831e+001	1.519665e+001	36	1.772222e+001	16	5.563201e+000	4.818450e+000	0	0	0	0	0	0	0	0.399844	9.65301	0	0.914396	1	0	46.3464	5.5632	1	0	46.3464	46.1809	46.1809	40.0006	0.840835	17.7222	5.5632	0	10.2224	1	0
DATA	360	5	20	tair|AT3G22170.2|tair|AT3G22170.1|ref|NM_001125201|ref|NM_113114	at|chr3:7824663-7824604	0		1105	TTATGCAGTAGATCTGGGCGATGATCAGCGAGTGAAGAATGTATTTTGGGTAGATGCAAA	283	0	A_84_P838385	FHY3	AT3G22170.2	tair|FHY3 (FAR-RED ELONGATED HYPOCOTYLS 3) [AT3G22170.2]	4030.37	275.794	0	1	5.363911e+002	5.486149e+001	0	0	65	4.960154e+002	486	1.183287e+002	1.104537e+002	23	1.813043e+001	19	5.754874e+000	4.077150e+000	0	0	0	0	0	0	0	449.595	45.9841	1	1.39136e-139	1	1	46.4201	5.75487	1	0	46.4201	46.8651	46.8651	489.27	0.838185	18.1304	5.75487	0	459.315	0	0
DATA	361	5	21	tair|AT2G17190.1|ref|NM_127273|ta|TA31451_3702|tc|TC307027	at|chr2:7486292-7485844	0		1538	CAAATGATGTCTCTACAACAATCACTTTTCTCTCAGAATAGGAACACGGCTGGCCAGGAT	285	0	A_84_P16305	AT2G17190	AT2G17190.1	tair|ubiquitin family protein [AT2G17190.1]	4055.79	276.23	0	1	5.251384e+003	5.252654e+002	0	0	64	4.435313e+003	4234.5	9.002323e+002	1.035967e+003	36	1.883333e+001	16.5	8.216708e+000	1.037820e+001	0	0	0	0	0	0	0	4388.8	438.986	1	6.63001e-273	1	1	46.5101	8.21671	1	0	46.5101	45.1352	45.1352	4428.57	0.835742	18.8333	8.21671	0	4398.42	0	0
DATA	362	5	22	tair|AT2G23100.1|ref|NM_127874|ta|TA53462_3702	at|chr2:9845930-9845871	0		886	GGGTTGTCTCTCAATGACGCTCATGATCCAGTTTACGCTTGTCTTCCTTGTAACTACATG	287	0	A_84_P838344	AT2G23100	AT2G23100.1	tair|DC1 domain-containing protein [AT2G23100.1]	4081.13	276.145	0	1	6.284114e+001	1.317799e+001	2	0	65	9.896923e+001	97	2.738497e+001	3.113460e+001	28	1.889286e+001	18.5	8.107332e+000	8.339625e+000	0	0	0	0	0	0	0	52.3693	10.982	1	2.47635e-028	1	1	46.6	8.10733	1	0	46.6	45.4864	45.4864	92.2235	0.833359	18.8929	8.10733	0	61.9085	0	0
DATA	363	5	23	tair|AT5G08530.1|ref|NM_120938|ta|TA30375_3702|ta|TA30376_3702	at|chr5:2761776-2761299	0		100	AAAGACCAGTATCTCTCTGAAAGACTACTTCTAGGAAATTTTCGTCTCCATGGCACCCGT	289	0	A_84_P813705	CI51	AT5G08530.1	tair|CI51 (51 KDA SUBUNIT OF COMPLEX I); NADH dehydrogenase (ubiquinone) [AT5G08530.1]	4106.55	276.169	0	1	1.026351e+002	1.549981e+001	0	0	65	1.319846e+002	132	4.115272e+001	4.818450e+001	32	1.903125e+001	20	6.172177e+000	8.339625e+000	0	0	0	0	0	0	0	85.2985	12.8817	1	1.72408e-048	1	1	46.6861	6.17218	1	0	46.6861	45.4864	45.4864	125.239	0.831085	19.0313	6.17218	0	94.753	0	0
DATA	364	5	24	ta|TA26934_3702	at|chr2:013380352-013380303	0		325	ATAACGGGAGTTTGAAAGCTCCCTAAATGGCTTGAGTATCTCTTAGCCTATTGTGCCTTC	291	0	A_84_P807436	TA26934_3702	TA26934_3702	Unknown	4132	276.226	0	1	4.525173e+003	4.526672e+002	0	1	64	3.797688e+003	3693.5	4.515486e+002	4.859221e+002	48	1.868750e+001	19	5.477833e+000	5.559750e+000	0	0	0	0	0	0	0	3750.91	375.215	1	1.06833e-263	1	1	46.7751	5.47783	1	0	46.7751	45.4864	45.4864	3790.94	0.828899	18.6875	5.47783	0	3760.29	0	0
DATA	365	5	25	tair|AT3G03680.1|ref|NM_111239|ta|TA49626_3702|tc|TC309536	at|chr3:910585-910644	0		3078	TTTTTACTACATTCGACATCCGAGGTTTAGAGACGATATGCCTTCCGTTCCGGTCAACTT	293	0	A_84_P14519	AT3G03680	AT3G03680.1	tair|C2 domain-containing protein [AT3G03680.1]	4157.09	276.328	0	1	3.873807e+003	3.875566e+002	1	0	65	3.249831e+003	3103	6.360748e+002	6.530853e+002	35	1.665714e+001	16	5.980079e+000	5.930400e+000	0	0	0	0	0	0	0	3202.94	320.439	1	1.93506e-254	1	1	46.892	5.98008	1	0	46.892	45.1352	45.1352	3243.09	0.826819	16.6571	5.98008	0	3212.27	0	0
DATA	366	5	26	tair|AT4G39020.1|ref|NM_120062|tc|TC299446	at|chr4:18184040-18184232	0		348	TTTGAGCTCAGCTTATCAGTTGGAGACTATGTTGTTATCAGAGAGGTAGTGAGTAGCGTG	295	0	A_84_P586800	AT4G39020	AT4G39020.1	tair|SH3 domain-containing protein [AT4G39020.1]	4183	275.545	11.7636	0	1.176364e+001	1.170631e+001	2	0	60	3.991667e+001	38.5	9.547902e+000	1.000755e+001	43	1.916279e+001	18	6.589784e+000	8.524950e+000	0	0	0	0	0	0	0	-7.10405	9.65292	0	0.0578055	1	0	47.0207	6.58978	1	0	47.0207	65	65	33.171	0.824591	19.1628	6.58978	0	2.21169	1	0
DATA	367	5	27	tair|AT4G24060.1|ref|NM_118538|ug|AY037220|ta|TA39071_3702	at|chr4:12505314-12505373	0		1103	GCAACAATTAATGTCGACATTAATGAACATCAGAAGCGAGGAAGCGGTAGTGATGCAGCT	297	0	A_84_P13835	AT4G24060	AT4G24060.1	tair|Dof-type zinc finger domain-containing protein [AT4G24060.1]	4207.91	276.328	0	1	2.635276e+003	2.637887e+002	0	0	66	2.215273e+003	2063.5	3.872988e+002	4.151280e+002	39	1.874359e+001	17	6.900488e+000	7.783650e+000	0	0	0	0	0	0	0	2168.12	217.026	1	1.43996e-231	1	1	47.1556	6.90049	1	0	47.1556	45.1352	45.1352	2208.53	0.822729	18.7436	6.90049	0	2177.4	0	0
DATA	368	5	28	tair|AT4G27860.1|ref|NM_118924|ta|TA39279_3702|tc|TC282633	at|chr4:13876187-13876246	0		1787	AGTCAATGGCTTGAGAAAAGCGGGTTTTATGATGATTCTCCAGAAACTCAACGAGTTTGA	299	0	A_84_P823905	AT4G27860	AT4G27860.1	tair|integral membrane family protein [AT4G27860.1]	4233.32	276.042	0	1	5.890649e+003	5.891823e+002	1	0	64	4.881688e+003	4608.5	1.048702e+003	1.086931e+003	30	2.010000e+001	18	6.929945e+000	7.227675e+000	0	0	0	0	0	0	0	4834.37	483.533	1	1.42185e-278	1	1	47.3189	6.92995	1	0	47.3189	47.2035	47.2035	4874.94	0.820685	20.1	6.92995	0	4843.67	0	0
DATA	369	5	29	tair|AT4G36770.1|ref|NM_119841|ta|TA32672_3702|tc|TC286168	at|chr4:17330288-17330229	0		1342	GAACTGAAGAAGACAGCAGAAGAAGCTCTCAACATGACTCACATTCCATCTGCTTACTTC	301	0	A_84_P19592	AT4G36770	AT4G36770.1	tair|UDP-glucoronosyl/UDP-glucosyl transferase family protein [AT4G36770.1]	4258.93	276.262	0	1	5.322022e+002	5.451055e+001	0	0	66	4.832424e+002	470.5	1.181599e+002	1.239824e+002	40	1.967500e+001	19.5	7.426175e+000	7.598325e+000	0	0	0	0	0	0	0	435.728	44.6292	1	9.18541e-138	1	1	47.5143	7.42618	1	0	47.5143	44.7812	44.7812	476.497	0.818727	19.675	7.42618	0	445.076	0	0
DATA	370	5	30	ta|CF651583|tc|TC313423	unmapped	0		306	TACCTGCAATCAAGTCTATAGAAAGCTTGCGACGCTATAGAGGAGCAAGCTGTTTCATTT	303	0	A_84_P861499	CF651583	CF651583	tc|Q2V3J4_ARATH (Q2V3J4) Protein At4g13640, partial (65%) [TC313423]	4284.72	276.277	11.8769	1	1.187691e+001	1.181902e+001	0	0	64	4.157813e+001	41.5	1.051802e+001	1.278742e+001	37	1.891892e+001	17	7.540183e+000	8.154300e+000	0	0	0	0	0	0	0	-6.16864	9.65292	0	0.0989309	1	0	47.7468	7.54018	1	0	47.7468	45.1352	45.1352	34.8324	0.816728	18.9189	7.54018	0	3.26807	1	0
DATA	371	5	31	tair|AT3G56490.1|ref|NM_115507|ta|TA26101_3702|ta|TA26727_3702	at|chr3:20953202-20953616	0		161	AGAGATTCCATCCACCGTGGTTTTTGAGGATGACAAGGTCTTAGCTTTTAGGGACATAAC	305	0	A_84_P805641	AT3G56490	AT3G56490.1	tair|zinc-binding protein, putative / protein kinase C inhibitor, putative [AT3G56490.1]	4309.78	275.925	0	1	7.490149e+003	7.491086e+002	0	0	66	6.150348e+003	5780.5	1.263885e+003	1.482044e+003	33	1.903030e+001	18	5.353065e+000	4.447800e+000	0	0	0	0	0	0	0	6102.37	610.313	1	3.14274e-292	1	1	47.9812	5.35306	1	0	47.9812	45.835	45.835	6143.6	0.814719	19.0303	5.35306	0	6111.91	0	0
DATA	372	5	32	tair|AT5G16230.1|ref|NM_121628|ta|TA44170_3702|tc|TC287964	at|chr5:5305877-5305936	0		1181	ATAGGGTCAAACTTGTGTCAAAACCTTCTGTTTCGTTTAGCTGGGTTTTTGGTAGAGATG	307	0	A_84_P23583	AT5G16230	AT5G16230.1	tair|acyl-(acyl-carrier-protein) desaturase, putative / stearoyl-ACP desaturase, putative [AT5G16230.1]	4335	276.203	0	1	1.824424e+003	1.828286e+002	0	0	65	1.531108e+003	1459	3.470987e+002	4.173519e+002	38	1.689474e+001	16.5	5.985521e+000	5.003775e+000	0	0	0	0	0	0	0	1482.88	148.602	1	2.61211e-209	1	1	48.2246	5.98552	1	0	48.2246	46.8651	46.8651	1524.36	0.812795	16.8947	5.98552	0	1492.53	0	0
DATA	373	5	33	ug|CB257190	unmapped	0		276	TTGGACTTTCAGTTGATCCCGAAACATTCCCAGGGAACCGGGACCTAAAATTTTTCCACA	309	0	A_84_P801706	CAB3	CB257190	ug|41-E012738-027-002-A20-T7R MPIZ-ADIS-027 Arabidopsis thaliana cDNA clone MPIZp772A202Q 5-PRIME, mRNA sequence [CB257190]	4360.69	276.028	0	1	4.251389e+003	4.253056e+002	0	4	61	3.495213e+003	3552	3.513713e+002	3.187590e+002	36	2.022222e+001	21	7.881664e+000	7.227675e+000	0	0	0	0	0	0	0	3446.75	344.81	1	9.68661e-259	1	1	48.4638	7.88166	1	0	48.4638	47.2035	47.2035	3488.47	0.810735	20.2222	7.88166	0	3456.51	0	0
DATA	374	5	34	tair|AT3G19590.1|ref|NM_112849|ta|TA36115_3702|tc|TC286706	at|chr3:6808314-6808373	0		1123	TGTAAGAAGCGTGAATGAAATCGAAGTGAAACCAAAACCGAAAGTATACCCGAATCCTGC	311	0	A_84_P22165	AT3G19590	AT3G19590.1	tair|WD-40 repeat family protein / mitotic checkpoint protein, putative [AT3G19590.1]	4385.94	276.235	0	1	3.368753e+003	3.370866e+002	1	0	65	2.773215e+003	2707	5.433461e+002	5.307708e+002	34	2.005882e+001	19.5	6.692108e+000	7.042350e+000	0	0	0	0	0	0	0	2724.49	272.619	1	5.89305e-245	1	1	48.73	6.69211	1	0	48.73	46.1809	46.1809	2766.47	0.808752	20.0588	6.69211	0	2734.39	0	0
DATA	375	5	35	tair|AT1G65430.1|ref|NM_105217|ta|TA41101_3702|ta|AA713270	at|chr1:24304893-24304834	0		1715	GAATATTGCACTTACGTAAATCCAAGGTCGACCACCATTTGCCAAATGTGTGAACATGGC	313	0	A_84_P825359	AT1G65430	AT1G65430.1	tair|zinc finger protein-related [AT1G65430.1]	4411.36	276.13	0	1	6.164646e+003	6.165807e+002	0	0	65	5.021815e+003	4909	1.016582e+003	1.137154e+003	31	1.887097e+001	19	7.868680e+000	7.413000e+000	0	0	0	0	0	0	0	4972.81	497.375	1	3.14453e-280	1	1	49.0018	7.86868	1	0	49.0018	46.8651	46.8651	5015.07	0.806667	18.871	7.86868	0	4982.87	0	0
DATA	376	5	36	tair|AT2G37925.1|ref|NM_179958|ug|AF466372|tc|NP432021	at|chr2:15877363-15877304	0		412	GGCGTTTAGGAATAGGGATATTCAATAACTTGTGAGTGTAACCAACCAAACCCTATGAGA	315	0	A_84_P602497	COPT4	AT2G37925.1	tair|COPT4 (copper transporter 4); copper ion transmembrane transporter [AT2G37925.1]	4436.25	276.169	0	1	1.500802e+002	1.921373e+001	1	1	64	1.700313e+002	170.5	4.529900e+001	4.633125e+001	31	1.758065e+001	19	4.924593e+000	5.930400e+000	0	0	0	0	0	0	0	120.757	15.4596	1	9.72738e-066	1	1	49.2746	4.92459	1	0	49.2746	47.5395	47.5395	163.286	0.804614	17.5806	4.92459	0	130.97	0	0
DATA	377	5	37	tair|AT2G37200.1|ref|NM_129276|ta|TA39507_3702|tc|TC295765	at|chr2:15629307-15629248	0		462	TCAACGATCTTGGACAATGTAACGTGAATCACTGCACAAGGTTTGAGACTGCCACAGCAA	317	0	A_84_P132585	AT2G37200	AT2G37200.1	tair|integral membrane protein, putative [AT2G37200.1]	4462.15	276.136	0	1	9.379832e+003	9.380604e+002	2	0	64	7.576141e+003	7305.5	1.525127e+003	1.589903e+003	31	1.793548e+001	18	6.642969e+000	7.783650e+000	0	0	0	0	0	0	0	7526.6	752.722	1	1.58223e-304	1	1	49.5446	6.64297	1	0	49.5446	46.1809	46.1809	7569.39	0.802423	17.9355	6.64297	0	7536.97	0	0
DATA	378	5	38	tair|AT1G48170.1|ref|NM_103713|tc|NP221695|ta|BE037575	at|chr1:17793093-17793253	0		375	TGCAACATCCCTAAAAACAATCCCTTGCTTGAGGCAAAAGCTGAGAAAGTGTTGATTAGA	319	0	A_84_P840693	AT1G48170	AT1G48170.1	tair|similar to expressed protein [Oryza sativa (japonica cultivar-group)] (GB:ABA95965.1); similar to hypothetical protein OsI_036449 [Oryza sativa (indica cultivar-group)] (GB:EAY82490.1); similar to Os12g0182800 [Oryza sativa (japonica cultivar-group)]	4487.5	276.056	0	1	7.550393e+003	7.551356e+002	2	0	60	6.091850e+003	5840	1.309090e+003	1.381598e+003	26	1.592308e+001	16	3.989216e+000	4.262475e+000	0	0	0	0	0	0	0	6042.01	604.278	1	1.20249e-291	1	1	49.8423	3.98922	1	0	49.8423	48.5334	48.5334	6085.1	0.800224	15.9231	3.98922	0	6052.57	0	0
DATA	379	5	39	tair|AT2G45190.1|ref|NM_130082|ug|AK228902|ta|TA41697_3702	at|chr2:18636401-18636252	0		595	TCCGCATATAACCGATTCATCAAGGAGGAGATCCAACGTATCAAAGCTGGTAATCCTGAT	321	0	A_84_P224829	AFO	AT2G45190.1	tair|AFO (ABNORMAL FLORAL ORGANS); transcription factor [AT2G45190.1]	4512.85	276.136	0	1	4.509292e+003	4.510914e+002	0	0	66	3.648576e+003	3471.5	7.474697e+002	7.170224e+002	34	1.729412e+001	17	6.699296e+000	6.301050e+000	0	0	0	0	0	0	0	3598.46	359.975	1	2.89174e-261	1	1	50.119	6.6993	1	0	50.119	46.1809	46.1809	3641.83	0.798009	17.2941	6.6993	0	3609.19	0	0
DATA	380	5	40	tair|AT2G35620.1|ref|NM_129116|ta|AV548454|tc|TC307414	at|chr2:14968450-14968391	0		1831	AGATTGTTGATCTAAGCTGTGAAGGAGTGGAGAGAGAGAGTCTCGACGCACTTCTATCAA	323	0	A_84_P23006	AT2G35620	AT2G35620.1	tair|leucine-rich repeat transmembrane protein kinase, putative [AT2G35620.1]	4538.36	276.227	0	1	3.081487e+003	3.083874e+002	1	1	63	2.502429e+003	2411	4.311688e+002	4.355137e+002	32	1.750000e+001	17	7.564774e+000	7.783650e+000	0	0	0	0	0	0	0	2452.04	245.394	1	8.82716e-239	1	1	50.3888	7.56477	1	0	50.3888	45.835	45.835	2495.68	0.795733	17.5	7.56477	0	2462.94	0	0
DATA	381	5	41	tair|AT4G15735.1|ref|NM_202827|ug|BT014951|ta|TA46945_3702	at|chr4:8963439-8963498	0		293	TGTACCCCTCAGCCCAATAACAAGCGTCTTTGTGAATGTTCAGTTATTTGCACCGATTGT	325	0	A_84_P523670	SCRL10	AT4G15735.1	tair|SCRL10 (SCR-Like 10) [AT4G15735.1]	4563.42	275.638	12.2274	1	1.222739e+001	1.216780e+001	2	1	61	4.959016e+001	51	1.082955e+001	1.037820e+001	37	1.940541e+001	18	6.973997e+000	7.413000e+000	0	0	0	0	0	0	0	-1.07156	9.65292	0	0.773312	1	0	50.6617	6.974	1	1	50.6617	46.8651	46.8651	42.8445	0.793317	19.4054	6.974	0	10.0229	1	0
DATA	382	5	42	tair|AT4G19480.1|ref|NM_118068|tc|TC306313	at|chr4:10614976-10614917	0		201	TTCGAGTGTGGTGTATCAGACGCTACGGAAGAAGTGTTCTTGTATATTCTGGGTTTCTTG	327	0	A_84_P553809	AT4G19480	AT4G19480.1	tair|unknown protein [AT4G19480.1]	4589.2	276	12.2637	1	1.226369e+001	1.220392e+001	4	0	61	4.375410e+001	45	1.145957e+001	1.037820e+001	35	1.868571e+001	19	5.561271e+000	5.930400e+000	0	0	0	0	0	0	0	-7.17406	9.65292	0	0.0554143	1	0	50.9282	5.56127	1	0	50.9282	44.0646	44.0646	37.0084	0.790969	18.6857	5.56127	0	4.08722	1	0
DATA	383	5	43	tc|TC304600	at|chr1:2123562-2123503	0		1272	GTTGTTGGTACTCGTCTACTCACAAAAAGGTCTGATGCCTACTCCAGTACTCCAATACCT	329	0	A_84_P850199	TC304600	TC304600	tc|Q9M9Z6_ARATH (Q9M9Z6) F4H5.2 protein, complete [TC304600]	4614.34	276.529	0	1	4.796801e+001	1.314593e+001	1	0	64	8.900000e+001	86	2.608046e+001	2.798407e+001	29	1.693103e+001	18	4.574237e+000	5.189100e+000	0	0	0	0	0	0	0	37.8308	10.3678	1	1.9473e-018	1	0	51.1692	4.57424	1	0	51.1692	47.5395	47.5395	82.2543	0.788667	16.931	4.57424	0	49.2365	0	0
DATA	384	5	44	tc|TC313260	at|chr3:20292961-20292902	0		2311	ACTATATTCTTCTTCTGCGGTTACACGAAAACACACCAAGTTCAGTTTCTTATTGATCGA	331	0	A_84_P71354	TC313260	TC313260	tc|NM_115336 ubiquitin-protein ligase {Arabidopsis thaliana} (exp=-1; wgp=0; cg=0), partial (95%) [TC313260]	4639.9	276.515	0	1	2.352779e+001	1.250175e+001	2	0	61	6.985246e+001	70	1.876862e+001	2.223900e+001	38	1.955263e+001	18	6.930923e+000	6.857025e+000	0	0	0	0	0	0	0	18.4969	9.82854	1	1.89108e-006	1	0	51.3555	6.93092	1	0	51.3555	47.2035	47.2035	63.1068	0.786173	19.5526	6.93092	0	30.0064	0	0
DATA	385	5	45	tair|AT3G14420.1|tair|AT3G14420.6|tair|AT3G14420.3|tair|AT3G14420.5	at|chr3:4823885-4823944	0		1214	ACGTCCTTCAGCCAGGTTATAGAGAGGAAAATAACCAACAAGCAGAGAACAGCAGCAACA	333	0	A_84_P167863	AT3G14420	AT3G14420.1	tair|(S)-2-hydroxy-acid oxidase, peroxisomal, putative / glycolate oxidase, putative / short chain alpha-hydroxy acid oxidase, putative [AT3G14420.1]	4665.5	276.352	0	1	2.825699e+005	2.825699e+004	0	4	62	2.214736e+005	229869	2.045761e+004	2.206683e+004	28	1.925000e+001	17.5	7.550448e+000	6.857025e+000	0	0	0	0	0	0	0	221422	22142.2	1	0	1	1	51.5231	7.55045	1	0	51.5231	57.5363	57.5363	221467	0.783601	19.25	7.55045	0	221434	0	0
DATA	386	5	46	tair|AT4G17245.1|ref|NM_117830|ug|AY054245|tc|TC309288	at|chr4:9669858-9669916	0		481	TTCACTCACAAAGCTTACCACTAACGAGTACACCTTAGTCAGATGGTAGGCTAGTTCCTG	335	0	A_84_P854609	AT4G17245	AT4G17245.1	tair|zinc finger (C3HC4-type RING finger) family protein [AT4G17245.1]	4690.8	276.535	0	1	1.667484e+004	1.667530e+003	1	0	65	1.307615e+004	12650	2.359853e+003	2.178681e+003	32	1.987500e+001	21	6.343653e+000	7.042350e+000	0	0	0	0	0	0	0	13024.5	1302.48	1	0	1	1	51.6636	6.34365	1	0	51.6636	47.5395	47.5395	13069.4	0.781086	19.875	6.34365	0	13036.2	0	0
DATA	387	5	47	tair|AT5G13880.1|ref|NM_121391|ug|AY050319|ta|TA51529_3702	at|chr5:4477456-4477397	0		655	CCTTGTTTTTTGTTTCGGGGTGAAGGACTCAATGATCCATACAGATTTTTGTTTTACGTA	337	0	A_84_P78679	AT5G13880	AT5G13880.1	tair|similar to unknown protein [Arabidopsis thaliana] (TAIR:AT5G47920.1); similar to hypothetical protein [Vitis vinifera] (GB:CAN74736.1) [AT5G13880.1]	4716.25	276.528	0	1	1.068259e+003	1.075432e+002	1	1	65	8.833846e+002	839	1.705421e+002	1.564143e+002	33	1.939394e+001	20	7.745722e+000	8.154300e+000	0	0	0	0	0	0	0	831.622	83.7206	1	1.8742e-175	1	1	51.7623	7.74572	1	0	51.7623	48.2044	48.2044	876.639	0.778484	19.3939	7.74572	0	843.316	0	0
DATA	388	5	48	tair|AT4G15790.1|ref|NM_117670|ug|AY072116|ta|TA40745_3702	at|chr4:8984142-8984201	0		653	TACTAGTATGCTTAATATGTAGTTCCGCGGTTTAGTTGATTCTAATGATGCACCATGACA	339	0	A_84_P296164	AT4G15790	AT4G15790.1	tair|similar to unnamed protein product [Vitis vinifera] (GB:CAO70981.1) [AT4G15790.1]	4741.93	276.647	0	1	8.269623e+003	8.270559e+002	0	0	65	6.467877e+003	6240	1.288760e+003	1.299499e+003	29	1.696552e+001	17	5.703901e+000	5.930400e+000	0	0	0	0	0	0	0	6415.99	641.672	1	3.62344e-295	1	1	51.8862	5.7039	1	0	51.8862	46.1809	46.1809	6461.13	0.77585	16.9655	5.7039	0	6427.74	0	0
DATA	389	5	49	tair|AT5G61240.1|ref|NM_125517|ta|TA32436_3702|ta|AV518665	at|chr5:24649113-24649172	0		1114	TTCAAGTCAGGCGTGAACCCAATTGGTACCCACAAAGTTTTAGAAGTTTCTGATGCCGAT	341	0	A_84_P23551	AT5G61240	AT5G61240.1	tair|protein binding [AT5G61240.1]	4767.14	276.395	0	1	1.773853e+004	1.773897e+003	0	0	65	1.376685e+004	13178	2.892101e+003	2.831766e+003	39	1.705128e+001	18	5.311104e+000	6.671700e+000	0	0	0	0	0	0	0	13714.9	1371.52	1	0	1	1	51.9708	5.3111	1	0	51.9708	50.7771	50.7771	13760.1	0.773169	17.0513	5.3111	0	13726.7	0	0
DATA	390	5	50	tair|AT1G50800.1|ref|NM_103962|tc|NP306366	at|chr1:18830636-18830577	0		624	GCTAGCAAAATAAAGGCGAGATTGGAATCTCCAGTTTCGTATAGATTAATGATCACTTGA	343	0	A_84_P190844	AT1G50800	AT1G50800.1	tair|similar to unknown protein [Arabidopsis thaliana] (TAIR:AT1G50790.1) [AT1G50800.1]	4793.27	276.411	12.5907	1	1.259074e+001	1.252938e+001	0	0	65	4.092308e+001	38	1.269757e+001	1.556730e+001	40	1.827500e+001	18	5.848460e+000	5.930400e+000	0	0	0	0	0	0	0	-11.1118	9.65292	0	0.00328654	1	0	52.0349	5.84846	1	0	52.0349	41.8414	41.8414	34.1774	0.770423	18.275	5.84846	0	0.670916	1	0
DATA	391	5	51	tair|AT3G16360.1|ref|NM_112507|ug|AB041766|tc|NP226519	at|chr3:5555314-5555373	0		334	AAGAAAGAACACTCAACGTTGAGAAAGAAGCTTGAACATTATTTCCAGGCGAGCCAATAA	345	0	A_84_P22136	AHP4	AT3G16360.1	tair|AHP4 (HPT PHOSPHOTRANSMITTER 4); histidine phosphotransfer kinase/ transferase, transferring phosphorus-containing groups [AT3G16360.1]	4818	276.455	0	1	3.119949e+002	3.363718e+001	1	0	61	2.916230e+002	286	5.519908e+001	4.892580e+001	28	1.835714e+001	17.5	7.912551e+000	9.080925e+000	0	0	0	0	0	0	0	239.556	25.8273	1	2.46912e-103	1	1	52.0674	7.91255	1	0	52.0674	55.8519	55.8519	284.877	0.767819	18.3571	7.91255	0	251.318	0	0
DATA	392	5	52	ta|BX837570|tc|TC307873	at|chr4:15501687-15501746	0		607	GGGCAATCTTCCCCGCGTTTCCTCCAACAGAATCTCTTCTATTATGAGAAGGATATGTTT	347	0	A_84_P852792	BX837570	BX837570	tc|NM_119358 calcium ion binding {Arabidopsis thaliana} (exp=-1; wgp=0; cg=0), partial (27%) [TC307873]	4843.12	276.662	0	1	5.839072e+002	5.973786e+001	0	0	65	4.989385e+002	484	7.344298e+001	8.450820e+001	43	1.788372e+001	17	6.587178e+000	6.671700e+000	0	0	0	0	0	0	0	446.806	45.7114	1	3.19879e-139	1	1	52.1325	6.58718	1	0	52.1325	45.4864	45.4864	492.193	0.7652	17.8837	6.58718	0	458.581	0	0
DATA	393	5	53	tair|AT1G80090.1|ref|NM_106658|ta|TA45825_3702|tc|NP159531	at|chr1:30136460-30136519	0		920	TCATTTAGCCACATTGCGTTCGTGGTTGCCGCTAAATGCACTAGAGTTCGTCGAGAAAAT	349	0	A_84_P13419	AT1G80090	AT1G80090.1	tair|CBS domain-containing protein [AT1G80090.1]	4868.81	276.919	12.721	1	1.272097e+001	1.265937e+001	0	1	65	5.289231e+001	52	1.376604e+001	1.408470e+001	40	1.797500e+001	16.5	6.091135e+000	6.857025e+000	0	0	0	0	0	0	0	0.765649	9.65323	0	0.836925	1	0	52.1267	6.09113	1	0	52.1267	45.1352	45.1352	46.1466	0.762536	17.975	6.09113	0	12.4849	1	0
DATA	394	5	54	tair|AT4G09610.1|ref|NM_117029|ta|ATU11765|tc|TC310118	at|chr4:6075560-6075404	0		82	TCCGAAGTACACTGGTTCTGTTACTAATCATCGTCTGTCTCACCACTTATGAGCTTCACG	351	0	A_84_P10958	GASA2	AT4G09610.1	tair|GASA2 (GAST1 PROTEIN HOMOLOG 2) [AT4G09610.1]	4894.33	276.5	12.7672	1	1.276717e+001	1.270494e+001	0	0	66	4.407576e+001	45	1.256039e+001	1.223145e+001	32	1.800000e+001	17.5	6.725013e+000	7.227675e+000	0	0	0	0	0	0	0	-8.08144	9.65292	0	0.0312403	1	0	52.1572	6.72501	1	0	52.1572	57.5363	57.5363	37.3301	0.759777	18	6.72501	0	3.63613	1	0
DATA	395	5	55	tair|AT3G53232.1|ref|NM_202692|ug|DR202323|ta|TA49811_3702	at|chr3:19742063-19742004	0		338	GTTGGGTCGCCGTTTTTCATTTTTCCCTCTAGTATCAAACTTTTGAACTAGGGTTGATAT	353	0	A_84_P586644	DVL20/RTFL1	AT3G53232.1	tair|DVL20/RTFL1 (ROTUNDIFOLIA 1) [AT3G53232.1]	4919.25	276.627	0	1	3.265893e+002	3.505880e+001	1	0	64	2.994063e+002	286	6.279716e+001	6.727298e+001	27	1.814815e+001	19	4.563262e+000	4.077150e+000	0	0	0	0	0	0	0	247.295	26.5467	1	3.84242e-105	1	1	52.1109	4.56326	1	0	52.1109	49.1849	49.1849	292.661	0.757206	18.1481	4.56326	0	258.928	0	0
DATA	396	5	56	tair|AT4G29700.1|ref|NM_119115|ta|TA37022_3702|ta|AV440020	at|chr4:14544101-14544042	0		1043	TTGAAAGTTTACTTGAAGGAGAAGCTACCAGAGAGACTGCATTTTTCAGAGAGTTATCGG	355	0	A_84_P16698	AT4G29700	AT4G29700.1	tair|type I phosphodiesterase/nucleotide pyrophosphatase family protein [AT4G29700.1]	4944.87	276.757	0	1	2.900943e+003	2.903762e+002	1	0	65	2.241169e+003	2140	5.032124e+002	5.255817e+002	36	1.719444e+001	17.5	5.214373e+000	5.189100e+000	0	0	0	0	0	0	0	2189.04	219.117	1	3.93928e-232	1	1	52.1264	5.21437	1	0	52.1264	46.5243	46.5243	2234.42	0.754597	17.1944	5.21437	0	2200.66	0	0
DATA	397	5	57	tair|AT3G01760.1|ref|NM_111042|tc|NP332318|tc|NP332342	at|chr3:275200-275259	0		1362	GGGGGACTGGCCAAACTAATCTATAATATTCAAAAGGGCACTCTACCTAATTCAAGATGC	357	0	A_84_P21150	AT3G01760	AT3G01760.1	tair|lysine and histidine specific transporter, putative [AT3G01760.1]	4970.5	276.5	0	1	1.661840e+001	1.294406e+001	2	1	65	6.453846e+001	65	1.426214e+001	1.186080e+001	34	1.705882e+001	16.5	5.020812e+000	5.003775e+000	0	0	0	0	0	0	0	12.4964	9.73347	1	0.000993856	1	0	52.042	5.02081	1	0	52.042	57.5363	57.5363	57.7928	0.751965	17.0588	5.02081	0	24.0027	1	0
DATA	398	5	58	tair|AT4G08520.1|ref|NM_116921|ug|AY074506|ta|TA36123_3702	at|chr4:5418813-5418872	0		150	CCGATGATTGGGCAACTAATGCTTCCAAGTTAGCTTTTGAAAAATATGTCTTCTCGAAAA	359	0	A_84_P20409	AT4G08520	AT4G08520.1	tair|clathrin adaptor complex small chain family protein [AT4G08520.1]	4995.57	276.608	0	1	2.493724e+003	2.497048e+002	1	0	63	1.921016e+003	1843	3.917936e+002	4.258768e+002	31	1.903226e+001	17	6.290119e+000	5.559750e+000	0	0	0	0	0	0	0	1869.07	187.156	1	7.17858e-223	1	1	51.9442	6.29012	1	0	51.9442	49.1849	49.1849	1914.27	0.74951	19.0323	6.29012	0	1880.45	0	0
DATA	399	5	59	tair|AT1G15520.1|ref|NM_101421|ta|TA51991_3702|tc|TC307764	at|chr1:5332073-5332014	0		4337	TTGCCGCCATGAACGTCATCTTTCCTTTGCTCTTTGCCGTTATCTTTGCTATCGGAATCA	361	0	A_84_P11446	ATPDR12/PDR12	AT1G15520.1	tair|ATPDR12/PDR12 (PLEIOTROPIC DRUG RESISTANCE 12); ATPase, coupled to transmembrane movement of substances [AT1G15520.1]	5021.12	276.554	0	1	1.736244e+003	1.741046e+002	1	0	62	1.348839e+003	1379.5	2.232055e+002	2.311003e+002	30	2.443333e+001	22.5	1.045741e+001	1.111950e+001	0	0	0	0	0	1	0	1297.06	130.065	1	1.8164e-201	1	1	51.7776	10.4574	1	0	51.7776	48.8603	48.8603	1342.09	0.74705	24.4333	10.4574	0	1308.26	0	0
DATA	400	5	60	tair|AT1G76820.1|ref|NM_106332|ta|TA42658_3702|tc|TC292666	at|chr1:28843215-28843274	0		659	CATAAGAAGAAGAACAAGAGTGGAAGGACACTTCAGGAAGATGATGATTTGGACAAGCTT	363	0	A_84_P87569	AT1G76820	AT1G76820.1	tair|similar to eukaryotic translation initiation factor 2 family protein / eIF-2 family protein [Arabidopsis thaliana] (TAIR:AT1G76810.1) [AT1G76820.1]	5046.22	276.75	0	1	1.385786e+003	1.391834e+002	1	0	63	1.083698e+003	1042	2.140800e+002	2.105292e+002	36	2.005556e+001	19	6.360343e+000	5.189100e+000	0	0	0	0	0	0	0	1032.07	103.658	1	4.35825e-188	1	1	51.6249	6.36034	1	0	51.6249	45.1352	45.1352	1076.95	0.744757	20.0556	6.36034	0	1043.1	0	0
DATA	401	5	61	tair|AT1G75600.1|ref|NM_106212|tc|NP227902|ta|DR232283	at|chr1:28395013-28395072	0		389	TGGTTGGTTTGTTTGAAGATACAAATCTGTGTGCCATTCATGCCAAGAGGGTTACGATCA	365	0	A_84_P252955	AT1G75600	AT1G75600.1	tair|histone H3.2, putative [AT1G75600.1]	5072.14	276.805	0	1	3.720907e+003	3.723178e+002	0	5	61	2.814098e+003	2808	3.193675e+002	2.987439e+002	36	1.905556e+001	20	4.916122e+000	4.818450e+000	0	0	0	0	0	0	0	2762.63	276.432	1	9.02234e-246	1	1	51.4656	4.91612	1	0	51.4656	49.5074	49.5074	2807.35	0.742462	19.0556	4.91612	0	2773.49	0	0
DATA	402	5	62	tair|AT1G51820.1|ref|NM_104062|tc|NP232362|tc|NP306444	at|chr1:19241341-19241282	0		2392	CAAAAGGAGACATCCAAAGCATTATGGATCCAAGTCTCAATGAAGATTATGATTCCGGTT	367	0	A_84_P13200	AT1G51820	AT1G51820.1	tair|leucine-rich repeat protein kinase, putative [AT1G51820.1]	5097.3	276.971	0	1	1.066631e+002	1.684524e+001	1	0	64	1.302344e+002	126	2.527169e+001	2.835472e+001	27	1.829630e+001	16	5.524873e+000	6.301050e+000	0	0	0	0	0	0	0	78.9694	12.4716	1	6.09463e-045	1	1	51.2649	5.52487	1	0	51.2649	46.1809	46.1809	123.489	0.740363	18.2963	5.52487	0	89.6127	0	0
DATA	403	5	63	tair|AT4G12730.1|ref|NM_117342|ug|AK230362|ta|TA30114_3702	at|chr4:7492351-7492292	0		522	TCACTACGTGAAATCCGTCTTTGAAAAGCCTTACAACATCTCTGTTCTTCACATCAGCCA	369	0	A_84_P859502	FLA2	AT4G12730.1	tair|FLA2 [AT4G12730.1]	5122.7	276.87	0	1	9.462681e+002	9.552572e+001	0	0	65	7.496462e+002	735	1.460994e+002	1.742055e+002	26	1.496154e+001	15.5	3.560683e+000	3.521175e+000	0	0	0	0	0	0	0	698.656	70.5292	1	2.84963e-165	1	1	50.9906	3.56068	1	0	50.9906	46.1809	46.1809	742.9	0.738327	14.9615	3.56068	0	709.024	0	0
DATA	404	5	64	tc|NP043841	at|chr5:9489305-9489162	0		690	GAGAGGGAGAAAGAGATACAACAGGCAAGTGCTTGCACTACGTCTTTGTTCTTAGTTGTT	371	0	A_84_P839233	NP043841	NP043841	tc|GB|AF007270.1|AAB61065.1 contains similarity to syntaxin [NP043841]	5148.08	276.797	13.1718	1	1.317176e+001	1.310756e+001	1	0	65	4.749231e+001	48	1.187187e+001	1.334340e+001	41	1.885366e+001	18	6.358305e+000	8.895600e+000	0	0	0	0	0	0	0	-3.27527	9.65292	0	0.379243	1	0	50.7676	6.35831	1	0	50.7676	45.835	45.835	40.7466	0.736439	18.8537	6.35831	0	6.87261	1	0
DATA	405	5	65	tc|NP453501	unmapped	0		642	GCTTCAATTTCGATAACCCTTTTGTTGGTTTACCATCTGATTTCTGCTCTGGTAGTTTAG	373	0	A_84_P15403	NP453501	NP453501	tc|GB|AC007018.7|AAD29065.1 putative Ta11-like non-LTR retroelement protein [Arabidopsis thaliana] [NP453501]	5173.49	277	0	1	2.158395e+001	1.331387e+001	0	0	62	6.640323e+001	65	1.877080e+001	2.205367e+001	36	2.072222e+001	19	7.773990e+000	6.857025e+000	0	0	0	0	0	0	0	15.8587	9.78233	1	3.63843e-005	1	0	50.5445	7.77399	1	0	50.5445	47.2035	47.2035	59.6575	0.734747	20.7222	7.77399	0	25.7852	1	0
DATA	406	5	66	tair|AT1G42350.1|tc|NP173340	unmapped	0		166	TACATTCCAGAGGGAGTAGCAGAAGATGGGGAATTGATGCGTGTTTCATTTCGCCTCATA	375	0	A_84_P839714	AT1G42350	AT1G42350.1	tair|transposable element gene [AT1G42350.1]	5199	276.545	13.2312	0	1.323120e+001	1.316671e+001	2	0	60	4.503333e+001	45	1.163129e+001	1.278742e+001	37	1.832432e+001	18	3.575022e+000	4.447800e+000	0	0	0	0	0	0	0	-5.31053	9.65292	0	0.154917	1	0	50.3439	3.57502	1	0	50.3439	65	65	38.2876	0.733131	18.3243	3.57502	0	4.43384	1	0
DATA	407	5	67	tair|AT1G49590.1|ref|NM_103847|ug|BX816601|ta|TA40258_3702	at|chr1:18359989-18360048	0		851	AAGCTGCATTGAAGGCAAGAGAAGCTGCTAGGAAACGAGTTGAAGATAGAGAAAAACCAT	377	0	A_84_P17756	AT1G49590	AT1G49590.1	tair|formin-binding protein-related [AT1G49590.1]	5224.03	277.134	0	1	4.987122e+003	4.988866e+002	1	0	65	3.700077e+003	3579	7.896091e+002	8.851122e+002	35	1.800000e+001	18	5.368755e+000	7.042350e+000	0	0	0	0	0	0	0	3649.96	365.124	1	4.24667e-262	1	1	50.1149	5.36875	1	0	50.1149	46.8651	46.8651	3693.33	0.731877	18	5.36875	0	3659.48	0	0
DATA	408	5	68	tair|AT1G22882.1|ref|NM_148482|ta|TA29550_3702|ta|TA29544_3702	at|chr1:8101134-8101193	0		2110	AGAGAAGACCGGTAGTGGGGCTTGGCTCTTGTTATTGATTAGCTCAACATTCATTATGTT	379	0	A_84_P812434	AT1G22882	AT1G22882.1	tair|similar to unknown protein [Arabidopsis thaliana] (TAIR:AT1G71360.1); similar to unnamed protein product [Vitis vinifera] (GB:CAO44551.1); contains InterPro domain Sad1/UNC-like, C-terminal (InterPro:IPR012919); contains InterPro domain Galactose-bin	5249.5	276.944	0	1	1.174582e+004	1.174656e+003	0	0	62	8.632677e+003	8166.5	1.934556e+003	1.886794e+003	31	2.016129e+001	19	6.261506e+000	6.671700e+000	0	0	0	0	0	0	0	8582.72	858.326	1	3.16912e-312	1	1	49.9577	6.26151	1	0	49.9577	48.5334	48.5334	8625.93	0.730704	20.1613	6.26151	0	8592.1	0	0
DATA	409	5	69	tair|AT1G69526.1|tair|AT1G69526.2|ref|NM_105621|ref|NM_001036179	at|chr1:26136565-26136624	0		1134	AGACCTCATGTCTATGGAGCAGCATACAAGTAAGGTTTCTTGCTTACTACAAAGAGTCAA	381	0	A_84_P587219	AT1G69526	AT1G69526.1	tair|UbiE/COQ5 methyltransferase family protein [AT1G69526.1]	5274.94	277.175	0	1	3.924140e+003	3.926369e+002	0	0	66	2.913682e+003	2830.5	5.626207e+002	5.893335e+002	39	1.943590e+001	20	5.580959e+000	5.189100e+000	0	0	0	0	0	0	0	2863.91	286.553	1	6.99841e-248	1	1	49.7755	5.58096	1	0	49.7755	45.4864	45.4864	2906.94	0.729817	19.4359	5.58096	0	2873.12	0	0
DATA	410	5	70	tair|AT3G47840.1|ref|NM_114654|tc|NP034728	at|chr3:17664791-17664850	0		1894	AAGCTGCAAATGTAAGAAAGAATATGAAAGCAAAAGGCGTGATCAAAGAGCCCGGATGGT	383	0	A_84_P524463	AT3G47840	AT3G47840.1	tair|pentatricopeptide (PPR) repeat-containing protein [AT3G47840.1]	5300.32	277.212	0	1	2.344468e+002	2.692415e+001	0	0	65	2.205385e+002	217	4.236710e+001	3.854760e+001	32	1.903125e+001	19.5	6.082680e+000	6.301050e+000	0	0	0	0	0	0	0	170.949	19.6319	1	2.03116e-084	1	1	49.5898	6.08268	1	0	49.5898	45.4864	45.4864	213.793	0.729158	19.0313	6.08268	0	180.007	0	0
DATA	411	5	71	tair|AT5G21990.1|ref|NM_147882|ta|TA35022_3702|ta|DR379561	at|chr5:7276244-7276303	0		1813	AAAGGCGGATTGATCTTTGCAATATTAATGCTCGTTTTAGCAATGGTCCTTCACCGTCTC	385	0	A_84_P242765	AT5G21990	AT5G21990.1	tair|tetratricopeptide repeat (TPR)-containing protein [AT5G21990.1]	5325.71	277.167	0	1	1.553612e+004	1.553668e+003	0	0	65	1.137152e+004	10871	2.332991e+003	2.746516e+003	29	1.817241e+001	18	7.221342e+000	7.413000e+000	0	0	0	0	0	0	0	11322.1	1132.25	1	0	1	1	49.436	7.22134	1	0	49.436	45.835	45.835	11364.8	0.728759	18.1724	7.22134	0	11331	0	0
DATA	412	5	72	tc|TC281983	at|chr4:001652309-001652262	0		2021	CTCTTTTGCTCTTGTTGCGGGTCGTGATGGTTCTCCTGCTCCTGATGCATTAATACATTT	387	0	A_84_P16616	TC281983	TC281983	tc|Q9FN97_ARATH (Q9FN97) Transposon protein-like, partial (33%) [TC281983]	5351.43	277.397	0	1	2.360273e+002	2.706609e+001	1	0	63	2.212540e+002	213	4.806312e+001	4.707255e+001	34	1.620588e+001	15.5	4.290789e+000	3.706500e+000	0	0	0	0	0	0	0	171.989	19.7226	1	9.39582e-085	1	1	49.2646	4.29079	1	0	49.2646	45.1352	45.1352	214.508	0.728684	16.2059	4.29079	0	180.785	0	0
DATA	413	5	73	tair|AT4G23260.1|ref|NM_118455|ta|TA45355_3702|ta|TA45354_3702	at|chr4:12169334-12169275	0		762	ATGGGAAGTGTATCCCTTCTCTGGTGCTATTGATCAGATTAATTTACCAAAGTCACCGCC	389	0	A_84_P828734	AT4G23260	AT4G23260.1	tair|protein kinase [AT4G23260.1]	5376.52	277.348	0	1	5.967977e+002	6.113149e+001	2	0	63	4.840952e+002	436	1.538957e+002	1.701283e+002	29	1.789655e+001	17	5.966243e+000	5.189100e+000	0	0	0	0	0	0	0	435.002	44.5584	1	1.14789e-137	1	1	49.0929	5.96624	1	0	49.0929	45.835	45.835	477.35	0.728894	17.8966	5.96624	0	443.665	0	0
DATA	414	5	74	tair|AT3G03070.1|ref|NM_111177|ta|TA27499_3702|ta|TA27495_3702	at|chr3:696617-696558	0		402	CAAGATCATCACCATTGAGGCAAATTCTGAAAGTGAATTGCTGGTCTCTCTCCCCTTTTT	391	0	A_84_P808363	AT3G03070	AT3G03070.1	tair|NADH-ubiquinone oxidoreductase-related [AT3G03070.1]	5402.09	277.328	0	1	3.632758e+004	3.632782e+003	1	0	65	2.654822e+004	25157	4.503565e+003	4.479676e+003	38	2.128947e+001	20	8.819229e+000	7.968975e+000	0	0	0	0	0	0	0	26499.3	2649.95	1	0	1	1	48.9177	8.81923	1	0	48.9177	45.1352	45.1352	26541.5	0.729454	21.2895	8.81923	0	26507.8	0	0
DATA	415	5	75	tair|AT4G16960.1|ref|NM_117799|tc|TC280573	at|chr4:9546436-9546377	0		3051	TCCATGATAACTAAGCGACAAGCTAAAGAAATTCCCATCGCGCATAGGGACGAAGATTCT	393	0	A_84_P15804	AT4G16960	AT4G16960.1	tair|disease resistance protein (TIR-NBS-LRR class), putative [AT4G16960.1]	5427.44	277.147	0	1	9.948774e+002	1.003618e+002	1	0	62	7.753871e+002	765.5	1.088993e+002	1.095271e+002	31	1.851613e+001	19	6.098475e+000	6.671700e+000	0	0	0	0	0	0	0	726.621	73.3004	1	1.45247e-167	1	1	48.7664	6.09848	1	0	48.7664	46.8651	46.8651	768.641	0.730362	18.5161	6.09848	0	735.052	0	0
DATA	416	5	76	tair|AT3G19480.1|ref|NM_112835|ug|BX824744|ta|TA40315_3702	at|chr3:6754582-6754641	0		1751	CAACCAAGCAAAGAAACTTTGAAGAAAATCGGAGACATTCCTGCCATTGAAGAGTTTGTT	395	0	A_84_P20245	AT3G19480	AT3G19480.1	tair|D-3-phosphoglycerate dehydrogenase, putative / 3-PGDH, putative [AT3G19480.1]	5453.06	277.024	0	1	6.304998e+003	6.306378e+002	0	0	69	4.661870e+003	4553	7.691143e+002	8.865948e+002	34	1.755882e+001	17.5	5.292597e+000	4.262475e+000	0	0	0	0	0	0	0	4613.28	461.429	1	7.8922e-276	1	1	48.5918	5.2926	1	0	48.5918	50.7771	50.7771	4655.12	0.731686	17.5588	5.2926	0	4621.59	0	0
DATA	417	5	77	tair|AT4G29670.1|tair|AT4G29670.2|ref|NM_179138|ref|NM_119112	at|chr4:14535701-14535642	0		926	ATATCGTCATATTTTTGGGTGTAAAAGAATACTTCCTAAAGCCAGTTACGATTCTTCTGC	397	0	A_84_P126561	AT4G29670	AT4G29670.1	tair|thioredoxin family protein [AT4G29670.1]	5478.23	277.212	0	1	1.520121e+004	1.520178e+003	0	0	64	1.119742e+004	10767	2.029938e+003	2.383835e+003	33	1.684848e+001	18	5.112003e+000	5.189100e+000	0	0	0	0	0	0	0	11149	1114.94	1	0	1	1	48.4251	5.112	1	0	48.4251	45.835	45.835	11190.7	0.733428	16.8485	5.112	0	11157.2	0	0
DATA	418	5	78		 	66	Structural	0		1	1	DarkCorner	DarkCorner	DarkCorner		5503.29	277.639	13.1865	1	1.318646e+001	1.312219e+001	1	0	65	3.986154e+001	41	1.222175e+001	1.186080e+001	42	1.880952e+001	18.5	5.324761e+000	5.745075e+000	0	0	0	0	0	0	0	-8.3736	9.65292	0	0.0257162	1	0	48.2351	5.32476	1	0	48.2351	43.7019	43.7019	33.1158	0.735618	18.8095	5.32476	0	-0.316363	0	0
DATA	419	5	79		 	66	Structural	0		1	1	DarkCorner	DarkCorner	DarkCorner		5529	277	13.1388	0	1.313878e+001	1.307475e+001	3	0	66	3.754545e+001	37.5	7.930820e+000	8.524950e+000	39	1.648718e+001	16	5.798692e+000	5.189100e+000	0	0	0	0	0	0	0	-10.4627	9.65292	0	0.00555732	1	0	48.0081	5.79869	1	0	48.0081	65	65	30.7998	0.738287	16.4872	5.79869	0	-2.55575	0	0
DATA	420	5	80		 	66	Structural	0		1	1	DarkCorner	DarkCorner	DarkCorner		5554.59	277.333	13.0813	1	1.308134e+001	1.301759e+001	1	0	63	4.031746e+001	41	1.118009e+001	1.297275e+001	39	1.710256e+001	16	7.282983e+000	7.783650e+000	0	0	0	0	0	0	0	-7.45711	9.65292	0	0.0465785	1	0	47.7746	7.28298	1	0	47.7746	41.4593	41.4593	33.5718	0.741529	17.1026	7.28298	0	0.278944	0	0
DATA	421	5	81		 	66	Structural	0		1	1	DarkCorner	DarkCorner	DarkCorner		5580.29	277.293	13.0146	1	1.301458e+001	1.295115e+001	0	0	64	3.923438e+001	38.5	1.122602e+001	1.167547e+001	29	1.613793e+001	16	6.151214e+000	4.447800e+000	0	0	0	0	0	0	0	-8.32487	9.65292	0	0.0265735	1	0	47.5592	6.15121	1	0	47.5592	42.2201	42.2201	32.4887	0.745333	16.1379	6.15121	0	-0.729996	0	0
DATA	422	5	82		 	66	Structural	0		1	1	DarkCorner	DarkCorner	DarkCorner		5605.6	277.6	12.939	1	1.293903e+001	1.287596e+001	2	0	62	3.903226e+001	38	9.324686e+000	8.154300e+000	37	1.605405e+001	16	5.844969e+000	6.671700e+000	0	0	0	0	0	0	0	-8.41141	9.65292	0	0.0250677	1	0	47.4437	5.84497	1	0	47.4437	40.6843	40.6843	32.2866	0.749685	16.0541	5.84497	0	-0.861256	0	0
DATA	423	5	83		 	66	Structural	0		1	1	DarkCorner	DarkCorner	DarkCorner		5630.43	277.483	12.8555	1	1.285549e+001	1.279283e+001	1	0	64	3.701563e+001	35	1.144967e+001	1.260210e+001	38	1.550000e+001	15	5.371345e+000	5.189100e+000	0	0	0	0	0	0	0	-10.2602	9.65292	0	0.00651594	1	0	47.2758	5.37135	1	0	47.2758	42.2201	42.2201	30.2699	0.754557	15.5	5.37135	0	-2.79667	0	0
DATA	424	5	84		 	66	Structural	0		1	1	DarkCorner	DarkCorner	DarkCorner		5656.26	277.385	12.758	1	1.275805e+001	1.269587e+001	1	0	63	3.714286e+001	36	1.055379e+001	1.037820e+001	32	1.593750e+001	15	3.618389e+000	3.150525e+000	0	0	0	0	0	0	0	-9.92022	9.65292	0	0.00846876	1	0	47.0631	3.61839	1	0	47.0631	45.1352	45.1352	30.3972	0.76032	15.9375	3.61839	0	-2.58116	0	0
DATA	425	5	85		 	66	Structural	0		1	1	DarkCorner	DarkCorner	DarkCorner		5681.66	277.785	12.6514	1	1.265144e+001	1.258978e+001	3	0	62	4.011290e+001	38	9.414159e+000	8.154300e+000	39	1.592308e+001	17	4.474399e+000	4.447800e+000	0	0	0	0	0	0	0	-6.80696	9.65292	0	0.0689394	1	0	46.9199	4.4744	1	0	46.9199	45.4864	45.4864	33.3672	0.766727	15.9231	4.4744	0	0.47092	0	0
DATA	426	6	1		 	66	Structural	0		1	1	DarkCorner	DarkCorner	DarkCorner		3560.87	283.066	0	1	1.140632e+003	1.145280e+002	0	0	66	1.112970e+003	1141	4.500268e+002	5.220605e+002	46	1.589130e+001	16	5.284057e+000	5.745075e+000	0	0	1	0	1	0	0	1068.2	107.255	1	4.2223e-190	1	1	44.7702	5.28406	1	0	44.7702	45.1352	45.1352	1106.22	0.936498	15.8913	5.28406	0	1080.15	0	0
DATA	427	6	2		 	66	Structural	0		1	1	DarkCorner	DarkCorner	DarkCorner		3586.27	283.045	0	1	7.135839e+001	1.262442e+001	0	0	65	1.109538e+002	107	3.844697e+001	4.373670e+001	30	1.610000e+001	15	6.567160e+000	6.486375e+000	0	0	0	0	1	0	0	66.142	11.7016	1	2.90015e-037	1	1	44.8118	6.56716	1	0	44.8118	45.835	45.835	104.208	0.926899	16.1	6.56716	0	77.8835	0	0
DATA	428	6	3		 	66	Structural	0		1	1	DarkCorner	DarkCorner	DarkCorner		3611.54	282.966	10.5657	1	1.056574e+001	1.051425e+001	0	0	62	3.806452e+001	37	1.080357e+001	1.149015e+001	32	1.696875e+001	14.5	6.321925e+000	7.783650e+000	0	0	0	0	0	0	0	-6.82583	9.65292	0	0.0681826	1	0	44.8903	6.32192	1	0	44.8903	43.7019	43.7019	31.3188	0.91808	16.9688	6.32192	0	4.746	0	0
DATA	429	6	4		 	66	Structural	0		1	1	DarkCorner	DarkCorner	DarkCorner		3636.92	283.031	10.6607	1	1.066073e+001	1.060877e+001	2	0	66	3.689394e+001	36	1.003399e+001	1.093418e+001	28	1.678571e+001	16	5.691821e+000	5.559750e+000	0	0	0	0	0	0	0	-8.02348	9.65292	0	0.0324511	1	0	44.9174	5.69182	1	0	44.9174	45.835	45.835	30.1482	0.9099	16.7857	5.69182	0	3.32703	0	0
DATA	430	6	5		 	66	Structural	0		1	1	DarkCorner	DarkCorner	DarkCorner		3662.1	282.886	10.7493	1	1.074932e+001	1.069693e+001	3	0	64	3.696875e+001	36.5	8.129837e+000	7.413000e+000	33	1.515152e+001	14	5.745222e+000	3.706500e+000	0	0	0	0	0	0	0	-8.01617	9.65292	0	0.0326067	1	0	44.9849	5.74522	1	0	44.9849	46.8651	46.8651	30.2231	0.902401	15.1515	5.74522	0	3.16438	0	0
DATA	431	6	6		 	66	Structural	0		1	1	DarkCorner	DarkCorner	DarkCorner		3687.63	282	10.8339	1	1.083393e+001	1.078112e+001	0	0	65	3.652308e+001	36	9.642205e+000	8.895600e+000	44	1.804545e+001	18.5	5.207126e+000	5.559750e+000	0	0	0	0	0	0	0	-8.53044	9.65292	0	0.0231188	1	0	45.0535	5.20713	1	0	45.0535	47.8731	47.8731	29.7774	0.895354	18.0455	5.20713	0	2.49894	0	0
DATA	432	6	7		 	66	Structural	0		1	1	DarkCorner	DarkCorner	DarkCorner		3713.22	282.569	10.9128	1	1.091285e+001	1.085966e+001	1	1	63	3.795238e+001	39	8.355853e+000	7.783650e+000	36	1.663889e+001	16	4.864758e+000	4.447800e+000	0	0	0	0	0	0	0	-7.18015	9.65292	0	0.0552101	1	0	45.1325	4.86476	1	0	45.1325	45.4864	45.4864	31.2067	0.888879	16.6389	4.86476	0	3.679	0	0
DATA	433	6	8		 	66	Structural	0		1	1	DarkCorner	DarkCorner	DarkCorner		3738.97	282.671	10.9873	1	1.098734e+001	1.093379e+001	0	0	65	3.920000e+001	40	9.761532e+000	1.037820e+001	35	1.674286e+001	18	5.220676e+000	5.930400e+000	0	0	0	0	0	0	0	-6.01355	9.65292	0	0.107622	1	0	45.2135	5.22068	1	0	45.2135	46.5243	46.5243	32.4543	0.882852	16.7429	5.22068	0	4.69073	0	0
DATA	434	6	9	tair|AT3G24800.1|ref|NM_113392|ta|TA40421_3702|ta|DR749529	at|chr3:9057690-9057749	0		1264	TCAATTCTATCGGTATCCTTCTCGGACCCGTTATCTCAAATGAAGGCATGGATACAGATG	262	0	A_84_P24044	PRT1	AT3G24800.1	tair|PRT1 (PROTEOLYSIS 1); ubiquitin-protein ligase [AT3G24800.1]	3764	283.226	0	1	4.555782e+003	4.557110e+002	0	0	65	4.042877e+003	3932	6.510976e+002	5.871096e+002	35	1.762857e+001	18	5.336256e+000	5.930400e+000	0	0	0	0	0	0	0	3997.56	399.873	1	1.97371e-267	1	1	45.3139	5.33626	1	0	45.3139	45.4864	45.4864	4036.13	0.87747	17.6286	5.33626	0	4008.13	0	0
DATA	435	6	10	tair|AT3G25480.1|ref|NM_113444|ug|AK221606|ta|TA26954_3702	at|chr3:9236907-9236848	0		724	CACCGGTGCATATGTACACTGCGAAAAACGTAAAATCTTCAAACAACAATGAAGCGTCTG	264	0	A_84_P15518	AT3G25480	AT3G25480.1	tair|rhodanese-like domain-containing protein [AT3G25480.1]	3789.17	283.323	0	1	4.650409e+003	4.651725e+002	0	0	65	4.102631e+003	3917	7.610029e+002	9.088338e+002	37	1.989189e+001	20	4.677272e+000	3.706500e+000	0	0	0	0	0	0	0	4057.23	405.838	1	2.67141e-268	1	1	45.4001	4.67727	1	0	45.4001	45.4864	45.4864	4095.89	0.872446	19.8919	4.67727	0	4067.66	0	0
DATA	436	6	11	tair|AT3G57790.1|ref|NM_115640|ta|TA38332_3702|ta|BP646830	at|chr3:21416427-21416368	0		1703	TTACACGAAATTGTTTGAGTCTGATTACGTTATGGTTGGTGAAAACAACATTGCTTTTGC	266	0	A_84_P88989	AT3G57790	AT3G57790.1	tair|glycoside hydrolase family 28 protein / polygalacturonase (pectinase) family protein [AT3G57790.1]	3814.56	283.028	0	1	3.873300e+003	3.874898e+002	0	0	63	3.406492e+003	3213	7.681244e+002	6.760656e+002	32	2.009375e+001	19	5.898930e+000	5.374425e+000	0	0	0	0	0	0	0	3360.98	336.237	1	2.90612e-257	1	1	45.5102	5.89893	1	0	45.5102	48.2044	48.2044	3399.75	0.867731	20.0938	5.89893	0	3371.31	0	0
DATA	437	6	12	tair|ATCG00360.1|tc|TC301824	at|chrC:42643-42584	0		321	ACTCCTGGTAATTATATTGAAGCACAGAATTGGTTGACGATCACGAGGCGCTTCGAATAA	268	0	A_84_P769702	ATCG00360.1	ATCG00360.1	tair|Encodes a protein required for photosystem I assembly and stability. In Chlamydomonas reinhardtii, this protein seems to act as a PSI specific chaperone facilitating the assembly of the complex by interacting with PsaA and PsaD. A loss of function mu	3840.42	282.573	0	1	4.067232e+004	4.067247e+003	0	2	62	3.515692e+004	33929.5	6.654628e+003	6.401311e+003	32	1.950000e+001	19.5	6.000000e+000	5.930400e+000	0	0	0	0	0	0	0	35111.3	3511.14	1	0	1	1	45.6271	6	1	0	45.6271	57.5363	57.5363	35150.2	0.863272	19.5	6	0	35121.5	0	0
DATA	438	6	13	tair|AT5G50915.2|tair|AT5G50915.1|ref|NM_124470|ref|NM_180832	at|chr5:20728291-20728232	0		740	GGGTTCTCCAGAAGTAGGAACGTCTTTTACCAATGCAATGCCAACAACTACTCCTATCTT	270	0	A_84_P825374	AT5G50915	AT5G50915.2	tair|basic helix-loop-helix (bHLH) family protein [AT5G50915.2]	3865.15	283.154	0	1	6.672703e+003	6.673648e+002	0	1	66	5.780242e+003	5513	1.329111e+003	1.397165e+003	30	1.653333e+001	16	4.538976e+000	4.262475e+000	0	0	0	0	0	0	0	5734.51	573.532	1	1.38808e-288	1	1	45.7347	4.53898	1	0	45.7347	46.1809	46.1809	5773.5	0.859398	16.5333	4.53898	0	5744.64	0	0
DATA	439	6	14	tair|AT3G05680.1|ref|NM_111442|ta|TA43709_3702|tc|TC295933	at|chr3:1660702-1660643	0		6279	AAAGCGGTAATCGGTATCGCTTTCTGTTGTTGTTTAGTCATATTCATGTACATTAGCTAG	272	0	A_84_P292924	EMB2016	AT3G05680.1	tair|EMB2016 (EMBRYO DEFECTIVE 2016) [AT3G05680.1]	3890.61	283.129	0	1	6.238275e+003	6.239295e+002	0	0	65	5.383600e+003	5197	1.027092e+003	1.085263e+003	30	1.723333e+001	16.5	4.782752e+000	3.521175e+000	0	0	0	0	0	0	0	5337.77	533.864	1	2.21619e-284	1	1	45.8345	4.78275	1	0	45.8345	47.2035	47.2035	5376.85	0.855648	17.2333	4.78275	0	5347.79	0	0
DATA	440	6	15	tair|AT3G14310.1|ref|NM_112289|ta|TA30443_3702|ta|TA30445_3702	at|chr3:4772336-4772277	0		1687	GGGGCTTTAAGGTAATTACGGCTGCTGCTGAAGCTCAAAAATATACGGCTGGTCAGTTTA	274	0	A_84_P20232	ATPME3	AT3G14310.1	tair|ATPME3 (Arabidopsis thaliana pectin methylesterase 3) [AT3G14310.1]	3916.5	283	0	1	4.082949e+004	4.082965e+003	3	0	59	3.483653e+004	33254	7.025170e+003	7.036049e+003	28	1.942857e+001	19	6.039552e+000	7.227675e+000	0	0	0	0	0	0	0	34790.6	3479.07	1	0	1	1	45.9405	6.03955	1	0	45.9405	54.1152	54.1152	34829.8	0.852094	19.4286	6.03955	0	34800.5	0	0
DATA	441	6	16	tair|AT1G77630.1|ref|NM_106411|ug|BX817126|ta|TA42171_3702	at|chr1:29180155-29180214	0		1414	CAATTCAATCCCGGGTAATCCAGCTAATGGTCCAGGCGGAAGTATTTCTATAGCTTCTTG	276	0	A_84_P786152	AT1G77630	AT1G77630.1	tair|peptidoglycan-binding LysM domain-containing protein [AT1G77630.1]	3941.44	283.07	0	1	4.724977e+003	4.726345e+002	1	0	62	4.057210e+003	3921.5	7.247665e+002	7.820715e+002	24	1.758333e+001	19	4.500403e+000	4.633125e+000	0	0	0	0	0	0	0	4011.14	401.23	1	1.24879e-267	1	1	46.0678	4.5004	1	0	46.0678	48.2044	48.2044	4050.46	0.848923	17.5833	4.5004	0	4021.01	0	0
DATA	442	6	17	tair|AT1G62260.1|ref|NM_104906|ta|TA50750_3702|tc|TC301258	at|chr1:23002572-23002513	0		889	TGGTCTCTGCTAGGTTGCTATTTGATCAGATGAAAGACCGCGATACAATTTCTTGGAACA	278	0	A_84_P833485	AT1G62260	AT1G62260.1	tair|pentatricopeptide (PPR) repeat-containing protein [AT1G62260.1]	3966.92	283.113	0	1	3.953149e+001	1.207687e+001	2	0	65	7.961538e+001	76	2.279233e+001	2.223900e+001	37	1.783784e+001	17	4.821903e+000	4.447800e+000	0	0	0	0	0	0	0	33.4393	10.2157	1	1.7735e-015	1	0	46.1761	4.8219	1	0	46.1761	45.1352	45.1352	72.8697	0.845891	17.8378	4.8219	0	43.2167	0	0
DATA	443	6	18	ug|AA712483	at|chr4:14012069-14012016	0		316	TCATCGAGACGCTTGTTACTTGCTCACCCGATAACATTTTGCAATTGGTTCTGATTTTGT	280	0	A_84_P787419	AT4G28290	AA712483	ug|32198 Lambda-PRL2 Arabidopsis thaliana cDNA clone 195E1T7, mRNA sequence [AA712483]	3992.31	283.014	0	1	9.265931e+003	9.266638e+002	0	0	65	7.857862e+003	7455	1.782717e+003	1.815444e+003	32	1.925000e+001	19.5	6.242415e+000	6.857025e+000	0	0	0	0	0	0	0	7811.58	781.217	1	1.04814e-306	1	1	46.284	6.24241	1	0	46.284	47.2035	47.2035	7851.12	0.843043	19.25	6.24241	0	7821.28	0	0
DATA	444	6	19	tair|AT5G39990.1|ref|NM_123362|ta|TA41121_3702|ta|TA41120_3702	at|chr5:16021944-16022003	0		435	ACCGGATCTGGTTCATCAGCTTTCGTTGAATCCAAAATCAAACCTCAACAAATCTCATCA	282	0	A_84_P825371	AT5G39990	AT5G39990.1	tair|glycosyltransferase family 14 protein / core-2/I-branching enzyme family protein [AT5G39990.1]	4017.73	283.028	0	1	5.039113e+002	5.168371e+001	2	0	63	4.698571e+002	468	9.783311e+001	9.155055e+001	25	1.612000e+001	16	4.833218e+000	4.447800e+000	0	0	0	0	0	0	0	423.473	43.4335	1	4.16087e-136	1	1	46.3844	4.83322	1	0	46.3844	47.2035	47.2035	463.111	0.840372	16.12	4.83322	0	433.087	0	0
DATA	445	6	20	tair|AT2G33980.1|ref|NM_128949|ug|AK229595|ta|TA44226_3702	at|chr2:14357151-14357092	0		1681	AGCCAAGTGGTCGATAAAGCCATCACTCGTCTTATGGAACAAAGGAGAATGCCTAAATAT	284	0	A_84_P785024	ATNUDT22	AT2G33980.1	tair|ATNUDT22 (Arabidopsis thaliana Nudix hydrolase homolog 22); hydrolase [AT2G33980.1]	4043.03	283.136	0	1	1.418147e+003	1.422819e+002	0	0	66	1.234682e+003	1160	2.840509e+002	3.154231e+002	34	1.770588e+001	18.5	5.627473e+000	6.301050e+000	0	0	0	0	0	0	0	1188.23	119.214	1	2.46241e-196	1	1	46.4563	5.62747	1	0	46.4563	46.5243	46.5243	1227.94	0.837872	17.7059	5.62747	0	1197.73	0	0
DATA	446	6	21	tair|AT4G14200.1|ref|NM_117497|ta|TA42115_3702|tc|TC289675	at|chr4:8185467-8185408	0		2522	CTTGCTAGTACAAAGACGTGTTAGTAGTTTGGTTCTTGTAGGCGCTACTGTTGCTTAGGC	286	0	A_84_P115272	AT4G14200	AT4G14200.1	tair|similar to unnamed protein product [Vitis vinifera] (GB:CAO66985.1); contains domain PENTATRICOPEPTIDE REPEAT-CONTAINING PROTEIN-RELATED (PTHR10483:SF9); contains domain PENTATRICOPEPTIDE REPEAT-CONTAINING PROTEIN (PTHR10483) [AT4G14200.1]	4068.5	283.056	0	1	6.216455e+003	6.217528e+002	0	0	62	5.240145e+003	4971	1.251898e+003	1.277816e+003	26	2.080769e+001	20	9.046631e+000	9.636900e+000	0	0	0	0	0	0	0	5193.58	519.448	1	8.93218e-283	1	1	46.5605	9.04663	1	0	46.5605	48.5334	48.5334	5233.4	0.835458	20.8077	9.04663	0	5203.02	0	0
DATA	447	6	22	tair|AT1G29040.1|ref|NM_102645|ta|TA50543_3702|ta|TA35657_3702	at|chr1:10135910-10135969	0		1391	AGACAAAGAGATTGAGAAGATGAGCTGTGTGCAAATCCTCTTGCAAAAGGGATTCAAATT	288	0	A_84_P752505	AT1G29040	AT1G29040.1	tair|similar to unnamed protein product [Vitis vinifera] (GB:CAO48077.1); contains InterPro domain Conserved hypothetical protein CHP02058 (InterPro:IPR011719) [AT1G29040.1]	4093.92	283.015	0	1	6.960732e+002	7.056495e+001	2	0	67	6.265821e+002	625	1.457156e+002	1.308395e+002	28	1.860714e+001	20	6.442563e+000	6.857025e+000	0	0	0	0	0	0	0	579.942	58.792	1	2.10661e-154	1	1	46.6403	6.44256	1	0	46.6403	46.8651	46.8651	619.836	0.833162	18.6071	6.44256	0	589.285	0	0
DATA	448	6	23	tair|AT5G52440.1|ref|NM_124623|ta|TA33517_3702|tc|NP221602	at|chr5:21304428-21304487	0		352	AAGAAGAGAAGATGTAAGAGTATGGTGATTAGTGCGTCTCTGTTTGGTGTTGGAGCACCT	290	0	A_84_P840613	HCF106	AT5G52440.1	tair|HCF106 (High chlorophyll fluorescence 106) [AT5G52440.1]	4119.15	283.136	0	1	2.380981e+003	2.383813e+002	0	0	66	2.025318e+003	1934.5	4.454504e+002	4.836982e+002	42	1.811905e+001	18.5	5.185356e+000	4.447800e+000	0	0	0	0	0	0	0	1978.59	198.094	1	3.3048e-226	1	1	46.7271	5.18536	1	0	46.7271	46.1809	46.1809	2018.57	0.830998	18.119	5.18536	0	1987.85	0	0
DATA	449	6	24	tair|AT3G29305.1|ref|NM_148763	at|chr3:11250101-11249953	0		277	CATTCACGGTGGTTAACTATAGTACTCTCGGGTACTTAGATGGTGCTCGTGGAGATTGTT	292	0	A_84_P540397	AT3G29305	AT3G29305.1	tair|unknown protein [AT3G29305.1]	4144.91	283.065	11.7034	1	1.170338e+001	1.168951e+001	1	0	66	5.515152e+001	53.5	1.420752e+001	1.593795e+001	38	1.750000e+001	17.5	6.725305e+000	6.486375e+000	0	0	0	0	0	0	0	8.31989	9.68871	0	0.0266626	1	0	46.8316	6.72531	1	0	46.8316	54.4085	54.4085	48.4058	0.828838	17.5	6.72531	0	17.5206	1	0
DATA	450	6	25	tair|AT1G09930.1|ref|NM_100867|tc|NP043947|ta|DQ446240	at|chr1:3227716-3227657	0		1980	TACTTTGTGTTCAAGTACTGCAAAAAGTGGTGGCAGAGGTATAACTACGTGCTATCGGCA	294	0	A_84_P839281	ATOPT2	AT1G09930.1	tair|ATOPT2 (oligopeptide transporter 2); oligopeptide transporter [AT1G09930.1]	4170.1	283.597	0	1	1.010130e+002	1.543752e+001	1	0	63	1.304762e+002	131	2.739841e+001	2.446290e+001	41	1.690244e+001	17	5.309449e+000	5.930400e+000	0	0	0	0	0	0	0	83.5254	12.7649	1	1.64035e-047	1	1	46.9508	5.30945	1	0	46.9508	43.7019	43.7019	123.73	0.826878	16.9024	5.30945	0	92.6758	0	0
DATA	451	6	26	tair|AT1G52950.1|ref|NM_104173|ug|DQ446355|tc|NP305116	at|chr1:19731609-19731668	0		1634	ACGAGAGAAGATTGTTCTGAAGAACATTAAAGTTGAGAAGATTGATGGGAAAAACGCTCC	296	0	A_84_P21171	AT1G52950	AT1G52950.1	tair|replication protein-related [AT1G52950.1]	4195.59	283.419	11.7602	1	1.176023e+001	1.170292e+001	1	0	63	4.050794e+001	40	1.025619e+001	1.111950e+001	29	1.741379e+001	17	5.997126e+000	5.189100e+000	0	0	0	0	0	0	0	-6.5781	9.65292	0	0.0786838	1	0	47.086	5.99713	1	0	47.086	49.1849	49.1849	33.7622	0.824831	17.4138	5.99713	0	2.55577	1	0
DATA	452	6	27	tair|AT4G09890.1|ref|NM_117057|ug|BT004240|ug|CB265174	at|chr4:6218698-6218757	0		305	CAGTTTCAAATGGATCAAGAACAAATTCTCAGGCGATGATAATAGTATCCGGTACAACGT	298	0	A_84_P19468	AT4G09890	AT4G09890.1	tair|similar to unknown protein [Arabidopsis thaliana] (TAIR:AT2G47480.1); similar to unknown [Populus trichocarpa] (GB:ABK92947.1) [AT4G09890.1]	4220.69	283.389	0	1	1.640901e+004	1.640943e+003	0	0	65	1.354971e+004	13045	2.818457e+003	2.929618e+003	32	2.253125e+001	23	7.590250e+000	7.783650e+000	0	0	0	0	0	0	0	13502.5	1350.28	1	0	1	1	47.2176	7.59025	1	0	47.2176	48.2044	48.2044	13543	0.82287	22.5313	7.59025	0	13511.6	0	0
DATA	453	6	28	tc|TC293169|tc|TC311988	at|chr3:2144736-2144887	0		1243	ACCTTTCCTTCAACGTACAAGTCACCTCCGTAGTCTTTGTTTGGTACATCGAGATAGGAA	300	0	A_84_P845785	TC293169	TC293169	tc|Q9M7Y4_ARATH (Q9M7Y4) F3E22.8 protein, complete [TC293169]	4246.5	283.352	0	1	1.022891e+002	1.558563e+001	1	1	64	1.313594e+002	128	2.764478e+001	2.650147e+001	36	2.030556e+001	21.5	6.984961e+000	7.042350e+000	0	0	0	0	0	0	0	83.9666	12.7939	1	9.3395e-048	1	1	47.3928	6.98496	1	0	47.3928	57.5363	57.5363	124.614	0.820876	20.3056	6.98496	0	93.1105	0	0
DATA	454	6	29	tair|AT4G35905.1|ref|NM_119757|ug|DR370125|ta|TA42284_3702	at|chr4:17007221-17007162	0		386	CAGCAACTTATCAATGGTTCGTTCTGTCCTCTGTACTAGTTACCTGATCATCTCTTCTAA	302	0	A_84_P521977	AT4G35905	AT4G35905.1	tair|similar to unnamed protein product [Vitis vinifera] (GB:CAO43077.1); contains InterPro domain Protein of unknown function DUF343 (InterPro:IPR005651) [AT4G35905.1]	4271.63	283.37	0	1	9.000264e+003	9.001036e+002	0	0	64	7.418406e+003	7073.5	1.748367e+003	1.881419e+003	33	1.793939e+001	17	7.262659e+000	8.895600e+000	0	0	0	0	0	0	0	7370.78	737.142	1	2.66495e-303	1	1	47.6214	7.26266	1	0	47.6214	48.2044	48.2044	7411.66	0.818952	17.9394	7.26266	0	7380.02	0	0
DATA	455	6	30	tair|AT3G13010.1|ref|NM_112138|tc|NP396448	at|chr3:4163359-4163300	0		1381	TGGTAAAAGAACCTCACCTTCAAGTGAAGATTGGTACACAGCTTGATGTGTATAGATACG	304	0	A_84_P534143	AT3G13010	AT3G13010.1	tair|hAT dimerisation domain-containing protein [AT3G13010.1]	4297.1	284.077	11.8712	1	1.187115e+001	1.181330e+001	1	0	66	4.251515e+001	40.5	1.369249e+001	1.297275e+001	29	1.917241e+001	18	5.431844e+000	6.671700e+000	0	0	0	0	0	0	0	-5.34895	9.65292	0	0.151976	1	0	47.8641	5.43184	1	0	47.8641	39.8942	39.8942	35.7695	0.817124	19.1724	5.43184	0	3.97102	1	0
DATA	456	6	31	tair|AT1G54300.1|ref|NM_104308|ta|BT012097	at|chr1:20275610-20275669	0		878	TCAGGCTGGATCGTGTCTAGAAAGCATGTTGTTCTGGTATGAACATAGAAGAAGATTTCA	306	0	A_84_P595186	AT1G54300	AT1G54300.1	tair|similar to catalytic/ cobalamin binding [Arabidopsis thaliana] (TAIR:AT3G05770.1); similar to hypothetical protein OsJ_027300 [Oryza sativa (japonica cultivar-group)] (GB:EAZ43817.1) [AT1G54300.1]	4322.35	283.404	11.9012	1	1.190120e+001	1.184415e+001	4	0	60	4.933333e+001	48.5	1.212179e+001	1.204613e+001	29	1.593103e+001	16	4.034946e+000	2.965200e+000	0	0	0	0	0	0	0	1.22508	9.6537	0	0.741931	1	0	48.1083	4.03495	1	1	48.1083	41.8414	41.8414	42.5876	0.815061	15.931	4.03495	0	10.6702	1	0
DATA	457	6	32	tair|AT1G21973.1	at|chr1:7730985-7730926	0		148	TTCCAAACCAATGTTTGAAGATGGTCAAAGGTGCTACTCATGATGTATGCGAAGAAGCTT	308	0	A_84_P753122	AT1G21973	AT1G21973.1	tair|Encodes a Plant thionin family protein [pseudogene] [AT1G21973.1]	4348.11	283.5	11.9302	1	1.193024e+001	1.187209e+001	5	0	59	4.315254e+001	42	1.006841e+001	1.000755e+001	40	1.820000e+001	18	7.075418e+000	8.339625e+000	0	0	0	0	0	0	0	-5.18273	9.65292	0	0.165018	1	0	48.3353	7.07542	1	0	48.3353	56.9804	56.9804	36.4068	0.813077	18.2	7.07542	0	4.35553	1	0
DATA	458	6	33	tair|AT3G01560.1|ref|NM_111022|ta|TA37205_3702|ta|TA37204_3702	at|chr3:219993-220052	0		404	GATGATCACCAGAAGAAGCAGGTGATCGGCGATAATGGATTGGACTCTAAGAAAGAAGTG	310	0	A_84_P821989	AT3G01560	AT3G01560.1	tair|proline-rich family protein [AT3G01560.1]	4373.21	284.081	0	1	7.145654e+001	1.388009e+001	0	0	66	1.065606e+002	107.5	2.566778e+001	2.687212e+001	32	2.062500e+001	20.5	7.434662e+000	6.671700e+000	0	0	0	0	0	0	0	57.9662	11.2596	1	4.86614e-032	1	1	48.5944	7.43466	1	0	48.5944	44.7812	44.7812	99.8149	0.811209	20.625	7.43466	0	67.627	0	0
DATA	459	6	34	tair|AT3G04184.1|tair|AT2G38980.1|ref|NM_001125098|ug|AY062586	at|chr3:1100153-1100094	0		100	AACAATGTGGTTTACGTTCCAACGACGACTTGAACCAGAAAACAACAGATCATCTTGCTT	312	0	A_84_P762101	AT3G04184	AT3G04184.1	tair|unknown protein [AT3G04184.1]	4398.67	283.521	0	1	1.161284e+003	1.167397e+002	0	0	65	9.884308e+002	962	1.931233e+002	1.831011e+002	27	1.588889e+001	15	4.509250e+000	5.189100e+000	0	0	0	0	0	0	0	939.562	94.4508	1	1.364e-182	1	1	48.8686	4.50925	1	0	48.8686	48.8603	48.8603	981.685	0.809072	15.8889	4.50925	0	949.387	0	0
DATA	460	6	35	tair|AT4G26870.1|ref|NM_118821|ug|EG468002|ta|TA34653_3702	at|chr4:13507544-13507603	0		1567	TGTGGTAATGCTCTTATGTGCCCTCAATAACATCCGCAAAACTTCGCTATTCCCTCGTGA	314	0	A_84_P19523	AT4G26870	AT4G26870.1	tair|aspartyl-tRNA synthetase, putative / aspartate--tRNA ligase, putative [AT4G26870.1]	4423.94	283.536	0	1	2.283214e+004	2.283245e+003	0	0	63	1.847511e+004	17687	3.866865e+003	3.834374e+003	32	1.893750e+001	19	6.791539e+000	6.301050e+000	0	0	0	0	0	0	0	18426	1842.62	1	0	1	1	49.1359	6.79154	1	0	49.1359	47.5395	47.5395	18468.4	0.807019	18.9375	6.79154	0	18436	0	0
DATA	461	6	36	tair|AT2G44065.1|tair|AT2G44065.2|ref|NM_129969|ref|NM_201956	at|chr2:18236971-18237030	0		319	ATGATAGGAAGTTCCATGCCACTAGGTATGATGCGTATCGGAACAATCATCCACAACATC	316	0	A_84_P822632	AT2G44065	AT2G44065.1	tair|ribosomal protein L2 family protein [AT2G44065.1]	4449.37	283.5	0	1	1.663790e+003	1.668107e+002	0	0	66	1.388606e+003	1345	2.822671e+002	2.813234e+002	33	1.793939e+001	18	5.471171e+000	5.189100e+000	0	0	0	0	0	0	0	1339.19	134.266	1	2.43881e-203	1	1	49.4164	5.47117	1	0	49.4164	47.8731	47.8731	1381.86	0.804903	17.9394	5.47117	0	1349.33	0	0
DATA	462	6	37	ta|BE844797|tc|TC307766	at|chr1:2476078-2476137	0		629	TGTTAGTGAGGGCTTTGGTGTCCAGATGCACTTTTATGTGAAAACCACAGTGATTTTCAG	318	0	A_84_P852663	BE844797	BE844797	tc|Q3EDG6_ARATH (Q3EDG6) Protein At1g07985, complete [TC307766]	4475.11	283.5	12.0841	1	1.208413e+001	1.202524e+001	4	0	60	4.950000e+001	51	1.240079e+001	1.408470e+001	30	1.826667e+001	17.5	7.248940e+000	6.301050e+000	0	0	0	0	0	0	0	-0.196899	9.65292	0	0.957783	1	0	49.6969	7.24894	1	0	49.6969	56.9804	56.9804	42.7543	0.802722	18.2667	7.24894	0	10.116	1	0
DATA	463	6	38	tair|AT1G49990.1|ref|NM_103887|ug|AY735533|tc|TC286979	at|chr1:18518394-18518453	0		1098	CCCTGGCAATGAATCCGTTTGATACTTATATCGTCTATCTGTGGGATCGTCAACACGGTT	320	0	A_84_P550701	AT1G49990	AT1G49990.1	tair|Identical to F-box protein At1g49990 [Arabidopsis Thaliana] (GB:Q9LPM2); similar to F-box family protein [Arabidopsis thaliana] (TAIR:AT3G26010.1); contains InterPro domain Cyclin-like F-box (InterPro:IPR001810) [AT1G49990.1]	4500.06	283.768	0	1	7.014856e+002	7.117717e+001	3	0	63	6.116032e+002	589	1.253455e+002	1.249090e+002	37	1.824324e+001	17	6.845134e+000	6.671700e+000	0	0	0	0	0	0	0	561.618	56.9853	1	1.56783e-152	1	1	49.9849	6.84513	1	0	49.9849	46.5243	46.5243	604.857	0.800613	18.2432	6.84513	0	572.111	0	0
DATA	464	6	39	tair|AT4G15430.1|ref|NM_117632|ug|AY064008|ta|TA47861_3702	at|chr4:8831309-8831368	0		2393	AACACTCCTTTGCCTAGCAAAGATAGCTGCCGTGAAATACCCTAATCCTTGCTCTGTTCT	322	0	A_84_P136665	AT4G15430	AT4G15430.1	tair|similar to early-responsive to dehydration protein-related / ERD protein-related [Arabidopsis thaliana] (TAIR:AT4G04340.1); similar to early-responsive to dehydration protein-related / ERD protein-related [Arabidopsis thaliana] (TAIR:AT4G04340.3); si	4525.5	283.5	0	1	9.118568e+003	9.119370e+002	0	0	68	7.329662e+003	6971	1.620928e+003	1.538568e+003	35	1.571429e+001	17	5.272411e+000	5.189100e+000	0	0	0	0	0	0	0	7279.42	728.006	1	1.43536e-302	1	1	50.2429	5.27241	1	0	50.2429	46.5243	46.5243	7322.92	0.798307	15.7143	5.27241	0	7290.07	0	0
DATA	465	6	40	tair|AT3G42140.1|ref|NM_114081|tc|NP166615	unmapped	0		688	GAAAACTGAAGCCTCTTCTTCAACGTCTAACTATGGAAGTCCCTTGGTGTGTTGCAACAT	324	0	A_84_P597295	AT3G42140	AT3G42140.1	tair|nucleic acid binding / zinc ion binding [AT3G42140.1]	4551.05	284.034	12.1847	1	1.218468e+001	1.214844e+001	1	0	68	5.648529e+001	53	1.587779e+001	1.519665e+001	34	1.932353e+001	18	6.987958e+000	6.671700e+000	0	0	0	0	0	0	0	5.96613	9.67134	0	0.110398	1	0	50.5192	6.98796	1	0	50.5192	43.7019	43.7019	49.7396	0.796098	19.3235	6.98796	0	16.7891	1	0
DATA	466	6	41	tair|AT5G24600.1|ref|NM_122368|ug|AK176440|ta|TA48054_3702	at|chr5:8421951-8421892	0		726	TTCCTATGGATCTTTGGTCCCATCCCAATGTTCATAACTTGTTGCGTTCTTGTTTGTTCG	326	0	A_84_P787273	AT5G24600	AT5G24600.1	tair|similar to unknown protein [Arabidopsis thaliana] (TAIR:AT3G18215.1); similar to unnamed protein product [Vitis vinifera] (GB:CAO65983.1); contains InterPro domain Protein of unknown function DUF599 (InterPro:IPR006747) [AT5G24600.1]	4576.38	283.689	0	1	3.634199e+002	3.832308e+001	0	0	65	3.392308e+002	326	8.915274e+001	8.450820e+001	40	1.857500e+001	18	5.382248e+000	5.189100e+000	0	0	0	0	0	0	0	288.441	30.4164	1	6.16134e-114	1	1	50.7899	5.38225	1	0	50.7899	48.5334	48.5334	332.485	0.793685	18.575	5.38225	0	299.45	0	0
DATA	467	6	42	tair|AT3G61010.1|ref|NM_115965|ta|TA51141_3702|ta|T45382	at|chr3:22582931-22582723	0		1601	GTTATGCTGAGAAGTTTATGGAGTATCAGATGCATTGTTTGCGATGGAGCTTGCACTGAC	328	0	A_84_P834134	AT3G61010	AT3G61010.1	tair|glycosyl hydrolase family protein 85 [AT3G61010.1]	4602	283.809	0	1	2.278825e+003	2.282088e+002	1	0	64	1.854234e+003	1815	4.043222e+002	4.292127e+002	31	1.780645e+001	18	4.901832e+000	4.447800e+000	0	0	0	0	0	0	0	1803.2	180.578	1	9.08792e-221	1	1	51.0344	4.90183	1	0	51.0344	46.8651	46.8651	1847.49	0.791285	17.8065	4.90183	0	1814.36	0	0
DATA	468	6	43	tair|AT3G43433.1	unmapped	0		964	TTTTGAATGCGTTAAGAAGTGGGTCTGTAAGCCTGGGTGGACACATTCTGAACCTTCACA	330	0	A_84_P207608	AT3G43433	AT3G43433.1	tair|transposable element gene [AT3G43433.1]	4627.35	283.838	12.2967	1	1.229673e+001	1.223680e+001	1	0	64	4.706250e+001	44	1.231965e+001	1.352873e+001	30	1.870000e+001	18	4.268166e+000	4.077150e+000	0	0	0	0	0	0	0	-4.21149	9.65292	0	0.258654	1	0	51.274	4.26817	1	0	51.274	48.8603	48.8603	40.3168	0.788844	18.7	4.26817	0	7.10568	1	0
DATA	469	6	44	tair|AT1G80040.1|tair|AT1G80040.2|ref|NM_202459|ref|NM_106653	at|chr1:30114245-30114186	0		1070	AACAAAAGTGCTTTTGCATTGTAATACTGTGTAGTCAGGACAAACAAACATTCTGTTTCC	332	0	A_84_P302240	AT1G80040	AT1G80040.1	tair|similar to unknown protein [Arabidopsis thaliana] (TAIR:AT5G32440.1); similar to hypothetical protein [Vitis vinifera] (GB:CAN67646.1); contains InterPro domain UBA-like (InterPro:IPR009060) [AT1G80040.1]	4652.48	283.849	0	1	1.622641e+004	1.622688e+003	0	0	64	1.281145e+004	12356.5	2.578003e+003	2.647553e+003	31	1.854839e+001	17	7.352273e+000	6.671700e+000	0	0	0	0	0	0	0	12760	1276.04	1	0	1	1	51.4226	7.35227	1	0	51.4226	47.8731	47.8731	12804.7	0.786374	18.5484	7.35227	0	12771.4	0	0
DATA	470	6	45	tair|AT3G06380.1|ref|NM_111513|ta|TA38680_3702|ta|TA38679_3702	at|chr3:1937973-1938032	0		1341	CTGCGTTTCAAGCGTTTGCTATCTGCCTGAGCAGTTTTGAAACCAGAATTGCCTGTGAAT	334	0	A_84_P13589	ATTLP9	AT3G06380.1	tair|ATTLP9 (TUBBY-LIKE PROTEIN 9); phosphoric diester hydrolase/ protein binding / transcription factor [AT3G06380.1]	4678.16	283.712	0	1	1.249435e+004	1.249495e+003	0	0	65	9.844369e+003	9544	1.482134e+003	1.541163e+003	32	1.984375e+001	18	7.853947e+000	8.524950e+000	0	0	0	0	0	0	0	9792.77	979.325	1	5.86456e-320	1	1	51.5994	7.85395	1	0	51.5994	48.2044	48.2044	9837.62	0.783776	19.8438	7.85395	0	9804.26	0	0
DATA	471	6	46	tair|AT5G57685.1|ref|NM_148146|ta|TA37832_3702|ta|TA37833_3702	at|chr5:23383915-23383856	0		178	TTTAGCAGCGATGCTTGGTCTCATAGCTTTTGCTCTTCTAATCCTCGCTTGCTCTTACTG	336	0	A_84_P822593	ATGDU3	AT5G57685.1	tair|ATGDU3 (ARABIDOPSIS THALIANA GLUTAMINE DUMPER 3) [AT5G57685.1]	4703.41	283.746	0	1	2.252411e+003	2.255797e+002	0	0	65	1.811338e+003	1753	3.574927e+002	4.544169e+002	32	1.937500e+001	19	6.220414e+000	7.413000e+000	0	0	0	0	0	0	0	1759.62	176.227	1	2.46614e-219	1	1	51.7188	6.22041	1	0	51.7188	47.5395	47.5395	1804.59	0.781216	19.375	6.22041	0	1771.16	0	0
DATA	472	6	47	tair|AT4G04940.1|ref|NM_116732|ta|BX841453|ta|AV548299	at|chr4:2511291-2511232	0		2792	GAGTTTGGTGTGGCAGAAAATGGAGAAGCTTTTCCAGAGCACAAGATGCATAGTTACCTT	338	0	A_84_P19458	AT4G04940	AT4G04940.1	tair|transducin family protein / WD-40 repeat family protein [AT4G04940.1]	4729	283.809	0	1	4.548399e+003	4.550088e+002	0	0	65	3.593185e+003	3329	8.357654e+002	9.622074e+002	30	2.126667e+001	20.5	9.291944e+000	8.524950e+000	0	0	0	0	0	0	0	3541.34	354.266	1	2.50648e-260	1	1	51.8429	9.29194	1	0	51.8429	46.8651	46.8651	3586.44	0.778591	21.2667	9.29194	0	3552.93	0	0
DATA	473	6	48	tair|AT5G52560.1|ref|NM_124635|ta|TA35237_3702|tc|NP223998	at|chr5:21351661-21351720	0		1998	TGGTTGGACCATGGAGAGTGTAGATTACAAGGACACATCGGTTCCAGAAGAAATAAGAAT	340	0	A_84_P819904	ATUSP	AT5G52560.1	tair|ATUSP (ARABIDOPSIS THALIANA UDP-SUGAR PYROPHOSPHORYLASE); UTP-monosaccharide-1-phosphate uridylyltransferase/ UTP:arabinose-1-phosphate uridylyltransferase/ UTP:galactose-1-phosphate uridylyltransferase/ UTP:glucose-1-phosphate uridylyltransferase/ U	4754.47	283.722	0	1	7.220310e+003	7.221382e+002	1	0	66	5.654303e+003	5566.5	1.183958e+003	1.174960e+003	33	1.663636e+001	17	4.540224e+000	5.189100e+000	0	0	0	0	0	0	0	5602.37	560.32	1	3.22935e-287	1	1	51.9323	4.54022	1	0	51.9323	48.2044	48.2044	5647.56	0.775918	16.6364	4.54022	0	5613.99	0	0
DATA	474	6	49	ta|CK117626|tc|TC308581	at|chr4:9039592-9039754	0		464	AAACACTTTTTGATTCTCTAGTTTAACTGCCAAAGGCGATGGTGCGTGATCCCGATAATC	342	0	A_84_P853668	CK117626	CK117626	tc|Q93ZE5_ARATH (Q93ZE5) AT4g15940/dl4011w (At4g15940) (Isomerase like protein), partial (63%) [TC308581]	4779.7	284.333	0	1	4.128872e+003	4.130758e+002	0	0	64	3.245203e+003	3106	5.520335e+002	5.982291e+002	41	1.782927e+001	18	5.229256e+000	5.930400e+000	0	0	0	0	0	0	0	3193.2	319.466	1	2.91856e-254	1	1	52.0013	5.22926	1	0	52.0013	44.4243	44.4243	3238.46	0.773384	17.8293	5.22926	0	3204.82	0	0
DATA	475	6	50	tair|AT4G27800.1|tair|AT4G27800.2|tair|AT4G27800.3|ref|NM_179128	at|chr4:13852088-13852029	0		1197	ACTGGTTCAGGCTGCAACGACTATCGGTTTAGTTACTGTTGGCATATGGATGTCTTCACA	344	0	A_84_P22365	AT4G27800	AT4G27800.1	tair|protein phosphatase 2C PPH1 / PP2C PPH1 (PPH1) [AT4G27800.1]	4805.42	283.573	0	1	3.214476e+004	3.214500e+003	1	0	63	2.482002e+004	23874	5.040262e+003	5.353669e+003	32	1.850000e+001	17.5	6.495656e+000	6.301050e+000	0	0	0	0	0	0	0	24768	2476.81	1	0	1	1	52.0542	6.49566	1	0	52.0542	57.5363	57.5363	24813.3	0.770513	18.5	6.49566	0	24779.6	0	0
DATA	476	6	51	tair|AT5G24775.1	unmapped	0		2940	GATTAGGTAGCCTAAACGAAAGCACCAAAGATTTTTATGACGGCCCATCACGGGATTCTG	346	0	A_84_P767190	AT5G24775	AT5G24775.1	tair|transposable element gene [AT5G24775.1]	4830.71	284.338	12.6309	1	1.263091e+001	1.256935e+001	2	0	62	4.262903e+001	41	1.027847e+001	1.019287e+001	31	1.725806e+001	17	6.762483e+000	7.042350e+000	0	0	0	0	0	0	0	-9.48939	9.65292	0	0.0116968	1	0	52.1184	6.76248	1	0	52.1184	45.1352	45.1352	35.8833	0.767973	17.2581	6.76248	0	2.14089	1	0
DATA	477	6	52	tair|AT1G08390.1|ref|NM_100712|ta|TA43815_3702|tc|TC300325	at|chr1:2643034-2643093	0		353	GTGGTATTTAGAAGTCATGGACGCATACAGACTCTTCTATGAGCCCTTGATCCAAGAGTT	348	0	A_84_P11405	AT1G08390	AT1G08390.1	tair|nucleic acid binding [AT1G08390.1]	4855.84	284.179	0	1	4.700801e+003	4.702493e+002	0	0	66	3.649530e+003	3572	6.446461e+002	6.441897e+002	45	1.700000e+001	16	5.954372e+000	7.413000e+000	0	0	0	0	0	0	0	3597.39	359.868	1	3.00999e-261	1	1	52.1419	5.95437	1	0	52.1419	46.1809	46.1809	3642.78	0.765271	17	5.95437	0	3609	0	0
DATA	478	6	53	tair|AT2G18840.1|ref|NM_127440|ta|TA43023_3702|tc|TC292038	at|chr2:8167068-8167127	0		1073	TGGGTTTGGTTAAAAAGAAGATCATCATTTGTATGTGCCCCGCTCTATCTGCATTAAGCT	350	0	A_84_P147398	AT2G18840	AT2G18840.1	tair|integral membrane Yip1 family protein [AT2G18840.1]	4881.09	284.328	0	1	3.679932e+003	3.682108e+002	1	0	65	2.858538e+003	2661	6.501158e+002	6.486375e+002	35	1.720000e+001	16	6.850504e+000	7.413000e+000	0	0	0	0	0	0	0	2806.39	280.805	1	1.08164e-246	1	1	52.1437	6.8505	1	0	52.1437	45.1352	45.1352	2851.79	0.762621	17.2	6.8505	0	2817.96	0	0
DATA	479	6	54	tair|AT3G55140.1|tair|AT3G55140.2|ref|NM_202710|ref|NM_115372	at|chr3:20451127-20451186	0		967	TCTCAAGCAAATCATGCAAATTTGTACCGGTTGGCAATCTTTGTCCCGTCCTTCTGATCA	352	0	A_84_P11839	AT3G55140	AT3G55140.1	tair|pectate lyase family protein [AT3G55140.1]	4906.5	284.273	0	1	8.590790e+003	8.591729e+002	1	0	65	6.580569e+003	6310	1.328156e+003	1.261693e+003	28	1.792857e+001	18	5.937505e+000	4.818450e+000	0	0	0	0	0	0	0	6528.44	652.915	1	3.47161e-296	1	1	52.133	5.93751	1	0	52.133	46.5243	46.5243	6573.82	0.759934	17.9286	5.93751	0	6539.96	0	0
DATA	480	6	55	tair|AT2G25760.1|tair|AT2G25760.2|ref|NM_201803|ref|NM_128136	at|chr2:10992040-10991981	0		2449	GTGTATCGACTGCAAAAACTTATCCTACTTTTCAACTTGGATGACTTGTTTGATGAAAGA	354	0	A_84_P62490	AT2G25760	AT2G25760.1	tair|protein kinase family protein [AT2G25760.1]	4932.03	283.939	0	1	1.091254e+004	1.091328e+003	0	0	69	8.315203e+003	7872	1.704329e+003	1.820633e+003	28	1.664286e+001	17	5.882896e+000	4.633125e+000	0	0	0	0	0	0	0	8263.1	826.366	1	5.32043e-310	1	1	52.1039	5.8829	1	0	52.1039	46.8651	46.8651	8308.46	0.757211	16.6429	5.8829	0	8274.56	0	0
DATA	481	6	56	tair|AT1G78880.1|tair|AT1G78882.1|ref|NM_001124146|ref|NM_106536	at|chr1:29657533-29657526	0		361	CCATCTATTCTCTAGCCAGGTTCGGAGTTGCCTGAAGAAATCAAATGGGTTTCGAGATAC	356	0	A_84_P851436	AT1G78880	AT1G78880.1	tair|balbiani ring 1-related / BR1-related [AT1G78880.1]	4957.31	284.014	0	1	8.205069e+002	8.304181e+001	1	0	64	6.712656e+002	648.5	1.371128e+002	1.508545e+002	39	1.758974e+001	17	5.547489e+000	6.671700e+000	0	0	0	0	0	0	0	619.177	62.6656	1	3.19975e-158	1	1	52.0884	5.54749	1	0	52.0884	47.2035	47.2035	664.52	0.754628	17.5897	5.54749	0	630.595	0	0
DATA	482	6	57	tair|AT4G16840.1|ref|NM_117786|ug|AK118753|ta|TA45032_3702	at|chr4:9475469-9475528	0		377	TTTTGTGCCGCAAACCATTCGTATTTGTAATTTTTGGTTCTGTAGACACACAAAAGGATC	358	0	A_84_P129556	AT4G16840	AT4G16840.1	tair|similar to unknown protein [Arabidopsis thaliana] (TAIR:AT2G35658.3); similar to unknown protein [Arabidopsis thaliana] (TAIR:AT2G35658.2); similar to unknown protein [Arabidopsis thaliana] (TAIR:AT2G35658.1) [AT4G16840.1]	4982.92	284.077	0	1	1.753078e+003	1.757771e+002	0	0	67	1.370403e+003	1322	2.654844e+002	2.868831e+002	34	1.794118e+001	16.5	4.644587e+000	4.262475e+000	0	0	0	0	0	0	0	1318.42	132.194	1	2.00832e-202	1	1	51.9873	4.64459	1	0	51.9873	46.1809	46.1809	1363.66	0.752057	17.9412	4.64459	0	1329.71	0	0
DATA	483	6	58	tair|AT3G25260.1|ref|NM_113432|ta|TA46940_3702|tc|TC306492	at|chr3:9202885-9202944	0		1587	ACGGGATGGCTCCGCGACGATCTTAATGAGTCCAGGCTCGAACTATTTTATTTGGTTTTA	360	0	A_84_P19305	AT3G25260	AT3G25260.1	tair|proton-dependent oligopeptide transport (POT) family protein [AT3G25260.1]	5008.02	284.558	0	1	1.373956e+003	1.379976e+002	0	0	62	1.081871e+003	1042.5	5.263137e+002	5.728396e+002	31	2.032258e+001	19	7.091719e+000	6.671700e+000	0	0	1	0	0	0	0	1030.02	103.453	1	5.70277e-188	1	1	51.8546	7.09172	1	0	51.8546	36.9964	36.9964	1075.13	0.749672	20.3226	7.09172	0	1041.14	0	0
DATA	484	6	59	tair|AT2G03270.1|ref|NM_126378	at|chr2:995904-995963	0		1974	AGCAGTGATGCGTTTCTCAAACGTATGATCGAATACTTTGAGGAGCATGGCGAGTATCTC	362	0	A_84_P12614	AT2G03270	AT2G03270.1	tair|DNA-binding protein, putative [AT2G03270.1]	5033.63	284.108	0	1	4.877929e+003	4.879639e+002	0	0	64	3.696234e+003	3747.5	6.940556e+002	6.923742e+002	33	2.196970e+001	19	7.670906e+000	8.895600e+000	0	0	0	0	0	0	0	3644.55	364.583	1	5.18879e-262	1	1	51.6863	7.67091	1	0	51.6863	45.1352	45.1352	3689.49	0.747151	21.9697	7.67091	0	3655.5	0	0
DATA	485	6	60	tair|AT1G29760.1|ref|NM_102716|ta|TA50001_3702|ta|AI997993	at|chr1:10424087-10424146	0		1616	GGAGTCTGGAGGTAGATTATGAATCAACAGTTACTGTACATCATGTTTTTAACACGGCAA	364	0	A_84_P565723	AT1G29760	AT1G29760.1	tair|similar to unknown protein [Arabidopsis thaliana] (TAIR:AT2G34380.1); similar to unnamed protein product [Vitis vinifera] (GB:CAO48004.1); contains domain BERNARDINELLI-SEIP CONGENITAL LIPODYSTROPHY 2 HOMOLOG (BSCL2 PROTEIN) (PTHR21212) [AT1G29760.1]	5059	284	0	1	4.164052e+003	4.166068e+002	0	0	69	3.152942e+003	3009	5.623164e+002	5.930400e+002	38	1.894737e+001	19.5	5.208866e+000	5.003775e+000	0	0	0	0	0	0	0	3101.39	310.289	1	1.49739e-252	1	1	51.5539	5.20887	1	0	51.5539	46.8651	46.8651	3146.2	0.744801	18.9474	5.20887	0	3112.19	0	0
DATA	486	6	61	tair|AT5G02500.2|ref|NM_001125684|ta|AA042376|ta|AA721839	at|chr5:553784-553743	0		973	AGATTGACTCTCTATACTGAGGGTATCGACTTCTACTCCACCATCACCCGTGCTAGATTT	366	0	A_84_P860187	HSC70-1	AT5G02500.2	tair|HSC70-1 (heat shock cognate 70 kDa protein 1); ATP binding [AT5G02500.2]	5084.37	284.206	0	1	2.062969e+004	2.063010e+003	2	0	63	1.537108e+004	14971	2.405834e+003	2.162372e+003	27	1.829630e+001	18	5.340807e+000	4.447800e+000	0	0	0	0	0	0	0	15319.7	1532	1	0	1	1	51.3859	5.34081	1	0	51.3859	46.8651	46.8651	15364.3	0.742604	18.2963	5.34081	0	15330.3	0	0
DATA	487	6	62	tair|AT1G22750.1|tair|AT1G22750.3|tair|AT1G22750.4|tair|AT1G22750.2	at|chr1:8052831-8052890	0		1009	ATGTACTTAACTTTTTTGGGTCACGACTTGAAAAACCACATATGGATTGAGACTTTTTGG	368	0	A_84_P86609	AT1G22750	AT1G22750.1	tair|similar to unnamed protein product [Vitis vinifera] (GB:CAO67528.1); contains InterPro domain Protein of unknown function DUF1475 (InterPro:IPR009943) [AT1G22750.1]	5109.88	284	0	1	4.871453e+003	4.873197e+002	0	0	67	3.658164e+003	3525	7.671442e+002	8.928959e+002	32	1.737500e+001	17	4.917054e+000	5.374425e+000	0	0	0	0	0	0	0	3607.05	360.834	1	2.09593e-261	1	1	51.1168	4.91705	1	0	51.1168	49.8279	49.8279	3651.42	0.740446	17.375	4.91705	0	3617.4	0	0
DATA	488	6	63	tair|AT3G46658.1|ref|NR_022807|ug|AK117305	at|chr3:17202011-17202070	0		1884	AGAGTGGTAACCAAAGAAAAGCAAAAATGCTATTGTCTTCTTGGTTCTCTTGCCGCATTT	370	0	A_84_P761741	AT3G46658	AT3G46658.1	tair|other RNA [AT3G46658.1]	5135.34	284.091	0	1	3.124297e+002	3.386719e+001	0	0	65	2.816000e+002	281	5.214787e+001	5.114970e+001	34	1.605882e+001	16	4.256483e+000	4.262475e+000	0	0	0	0	0	0	0	230.721	25.01	1	3.34566e-101	1	1	50.8794	4.25648	1	0	50.8794	49.1849	49.1849	274.854	0.738472	16.0588	4.25648	0	240.838	0	0
DATA	489	6	64	tair|AT5G54220.1|ref|NM_124802|ug|EG459156|tc|NP231180	at|chr5:22028855-22028914	0		164	AGGATTGGCTTATAAAGATGGTAGCTGCATTTATCCTCCTCCTGAGGTTGATGGTCTTCC	372	0	A_84_P520348	AT5G54220	AT5G54220.1	tair|Encodes a defensin-like (DEFL) family protein. [AT5G54220.1]	5160.97	284.145	0	1	3.585872e+001	1.358595e+001	1	0	65	7.706154e+001	74	1.974278e+001	1.853250e+001	33	2.033333e+001	21	7.213991e+000	6.671700e+000	0	0	0	0	0	0	0	26.4146	10.0078	1	5.96355e-011	1	0	50.647	7.21399	1	0	50.647	45.4864	45.4864	70.3158	0.736629	20.3333	7.21399	0	36.3022	0	0
DATA	490	6	65	tair|AT5G48500.1|ref|NM_124226|ug|BT002825|ta|TA37726_3702	at|chr5:19671213-19671272	0		717	AAGGTGTTTTTTGCCAACACGGGTGCTTTGAAGAAACAAGCGTGAGAGACTTGAGTCAGA	374	0	A_84_P187444	AT5G48500	AT5G48500.1	tair|similar to unknown protein [Arabidopsis thaliana] (TAIR:AT2G10930.1) [AT5G48500.1]	5186	284.203	0	1	2.323501e+004	2.323538e+003	0	0	65	1.712795e+004	16504	3.437924e+003	3.971885e+003	34	1.788235e+001	17	4.139717e+000	4.077150e+000	0	0	0	0	0	0	0	17077.5	1707.78	1	0	1	1	50.4274	4.13972	1	0	50.4274	46.8651	46.8651	17121.2	0.734991	17.8824	4.13972	0	17087.2	0	0
DATA	491	6	66	ug|BE038835	unmapped	0		465	CTTGAAAACTAGCATAGTCTTTCTGATAACTTTGTTCGCTTGGCTGCCTTGCTTCCAGTG	376	0	A_84_P790088	BE038835	BE038835	ug|AB04H01 AB Arabidopsis thaliana cDNA 5' similar to drought-induced protein, mRNA sequence [BE038835]	5211.65	284.579	13.2238	1	1.322382e+001	1.316560e+001	1	0	63	5.320635e+001	51	1.501629e+001	1.519665e+001	30	1.860000e+001	18.5	4.484456e+000	5.003775e+000	0	0	0	0	0	0	0	2.97044	9.65749	0	0.425068	1	0	50.2359	4.48446	1	0	50.2359	41.8414	41.8414	46.4607	0.73354	18.6	4.48446	0	12.4591	1	0
DATA	492	6	67	tair|AT1G58380.1|tair|AT1G59359.1|tair|AT1G58684.1|tair|AT1G58983.1	at|chr1:21693070-21693129	0		373	CGAGGTTATGAAGATCATGCCTGTTCAGAAACAAACCAGAGCTGGTCAAAGGACTAGATT	378	0	A_84_P810275	XW6	AT1G58380.1	tair|XW6; structural constituent of ribosome [AT1G58380.1]	5237	284	0	1	1.268692e+005	1.268693e+004	0	1	68	9.294054e+004	91698	1.221064e+004	1.370497e+004	32	1.978125e+001	20.5	6.514175e+000	7.042350e+000	0	0	0	0	0	0	0	92890.5	9289.05	1	0	1	1	50.0474	6.51417	1	0	50.0474	54.9904	54.9904	92933.8	0.732175	19.7813	6.51417	0	92899.8	0	0
DATA	493	6	68	tair|AT5G57860.2|tair|AT5G57860.1|tair|AT5G57860.3|tair|AT5G57860.4	at|chr5:23455581-23455640	0		247	CAAAAACTGTTTGCTCTCATTGAGCAACCAGTCAACAATCAGCGTCTGGTCTTAATGTCT	380	0	A_84_P823491	AT5G57860	AT5G57860.2	tair|ubiquitin family protein [AT5G57860.2]	5262.22	284.25	0	1	6.606903e+002	6.737523e+001	0	1	63	5.329206e+002	528	8.756238e+001	1.030407e+002	30	2.113333e+001	21	5.587753e+000	6.486375e+000	0	0	0	0	0	0	0	483.061	49.2611	1	9.32394e-144	1	1	49.8594	5.58775	1	0	49.8594	45.1352	45.1352	526.175	0.731146	21.1333	5.58775	0	492.217	0	0
DATA	494	6	69	tair|AT1G12840.1|ref|NM_101154|ta|TA30497_3702|tc|TC294255	at|chr1:4376895-4377053	0		641	TTCCCAAAAAGACTGGCTAGCATGTTATGAGACTTTGACCGATTATGTGGTTCCTAGGTC	382	0	A_84_P845914	DET3	AT1G12840.1	tair|DET3 (DE-ETIOLATED 3) [AT1G12840.1]	5287.75	284.373	0	1	1.701154e+004	1.701205e+003	1	0	64	1.247366e+004	11954.5	2.231450e+003	2.133091e+003	32	1.809375e+001	18	5.607365e+000	5.374425e+000	0	0	0	0	0	0	0	12424	1242.43	1	0	1	1	49.6912	5.60736	1	0	49.6912	46.1809	46.1809	12466.9	0.730326	18.0938	5.60736	0	12433	0	0
DATA	495	6	70	tair|AT1G18980.1|ref|NM_101755|ta|TA31461_3702|ta|AI998771	at|chr1:6557478-6557419	0		558	ATCGGCTGTTCTGCCTAGTACTCTGTTTGGCTCAAACCCTACCATTCCAAATGCTGTTTT	384	0	A_84_P20796	AT1G18980	AT1G18980.1	tair|germin-like protein, putative [AT1G18980.1]	5313.06	284.232	0	1	8.740807e+003	8.741808e+002	0	0	66	6.428000e+003	6208.5	1.163064e+003	1.248535e+003	25	1.960000e+001	19	6.739189e+000	7.413000e+000	0	0	0	0	0	0	0	6378.5	637.923	1	7.99246e-295	1	1	49.4976	6.73919	1	0	49.4976	46.5243	46.5243	6421.25	0.729738	19.6	6.73919	0	6387.35	0	0
DATA	496	6	71	tair|AT5G38365.1	unmapped	0		5396	TCTCTTCTTTAACTGTGCATTCAGCCGTGAAGTTTGGTCTTCCTTTACTACAAGAGTGAA	386	0	A_84_P712198	AT5G38365	AT5G38365.1	tair|transposable element gene [AT5G38365.1]	5338.5	284.352	13.2978	0	1.329778e+001	1.323297e+001	0	0	66	4.927273e+001	49	1.360491e+001	1.260210e+001	27	1.711111e+001	16	6.084870e+000	4.077150e+000	0	0	0	0	0	0	0	-0.077663	9.65292	0	0.983342	1	0	49.3504	6.08487	1	0	49.3504	65	65	42.527	0.72946	17.1111	6.08487	0	8.65384	1	0
DATA	497	6	72	tair|AT5G54370.1|ref|NM_124817|ta|TA38757_3702|ta|BT023723	at|chr5:22093709-22093768	0		980	TTCTGTTAAGTCAGAGATTGAATATGCAACTTTGGATTGTACCCGTGGAGCGTCTTCTGG	388	0	A_84_P20686	AT5G54370	AT5G54370.1	tair|late embryogenesis abundant protein-related / LEA protein-related [AT5G54370.1]	5364	284.271	0	1	2.093931e+003	2.098108e+002	1	0	64	1.576625e+003	1533	3.101048e+002	3.235775e+002	33	1.651515e+001	17	4.039811e+000	3.706500e+000	0	0	0	0	0	0	0	1527.45	153.049	1	4.81323e-211	1	1	49.1788	4.03981	1	0	49.1788	46.8651	46.8651	1569.88	0.729464	16.5152	4.03981	0	1536.05	0	0
DATA	498	6	73	tair|AT1G50780.1|ref|NM_103960|tc|NP306384	at|chr1:18824975-18825321	0		40	TCCTGTACCTCATTTCGATCCCCTACAGCGATGTGAATAACTTTGTTGGAGTTCTTCGTT	390	0	A_84_P554123	AT1G50780	AT1G50780.1	tair|electron carrier/ iron-sulfur cluster binding [AT1G50780.1]	5389.33	284.891	0	1	1.008482e+003	8.153797e+001	0	0	65	7.850615e+002	628	4.797978e+002	6.560505e+002	30	1.583333e+001	15	4.347677e+000	4.262475e+000	0	0	1	0	0	0	0	736.054	59.5116	1	2.56108e-168	1	1	49.0072	4.34768	0	0	49.0072	37.847	37.847	778.316	0.729864	15.8333	4.34768	0	744.512	0	0
DATA	499	6	74	tair|AT3G19710.1|ref|NM_112861|ta|TA31589_3702|ta|TA31588_3702	at|chr3:6847440-6847283	0		998	AAAGACAAAAAGACCGGATTCAAAACAGGGGAAGAAACATTGGCTGCGAAGCTATACGAG	392	0	A_84_P17435	BCAT4	AT3G19710.1	tair|BCAT4 (BRANCHED-CHAIN AMINOTRANSFERASE4); catalytic/ methionine-oxo-acid transaminase [AT3G19710.1]	5414.68	284.382	0	1	2.882936e+004	2.882966e+003	3	0	62	2.110876e+004	20178.5	3.537109e+003	3.033770e+003	33	1.930303e+001	20	7.414027e+000	8.895600e+000	0	0	0	0	0	0	0	21059.9	2106.01	1	0	1	1	48.8402	7.41403	1	0	48.8402	46.5243	46.5243	21102	0.730503	19.303	7.41403	0	21068.3	0	0
DATA	500	6	75	tair|AT1G30580.1|ref|NM_102795|ta|TA34450_3702|ta|AV795181	at|chr1:10832012-10831953	0		1191	GAGGGTAAAACATATGTTGTTCAGGATGGAGATATCATTTTCTTCAAGTTCAATGTTTCC	394	0	A_84_P23706	AT1G30580	AT1G30580.1	tair|GTP binding [AT1G30580.1]	5439.87	284.377	0	1	2.255538e+004	2.255576e+003	1	0	64	1.654928e+004	16007	2.885275e+003	2.987810e+003	32	1.753125e+001	18	4.464804e+000	3.891825e+000	0	0	0	0	0	0	0	16500.6	1650.09	1	0	1	1	48.6693	4.4648	1	0	48.6693	46.8651	46.8651	16542.5	0.73156	17.5313	4.4648	0	16508.8	0	0
DATA	501	6	76	tc|TC312975	at|chr1:5451588-5451529	0		660	AGATTCCTCCACTGTTCATGGAATCCCCTCTGCTCAAACGCTAATCATTTTCTGATTTCT	396	0	A_84_P860718	TC312975	TC312975	Unknown	5465.43	284.435	0	1	5.789883e+001	1.438489e+001	3	0	61	9.095082e+001	86	2.251846e+001	2.594550e+001	34	1.714706e+001	17.5	4.899798e+000	4.447800e+000	0	0	0	0	0	0	0	42.4425	10.5448	1	1.37845e-021	1	0	48.5083	4.8998	1	0	48.5083	47.2035	47.2035	84.2051	0.733046	17.1471	4.8998	0	50.5589	0	0
DATA	502	6	77	tair|AT2G28560.2|tair|AT2G28560.1|tair|AT2G28560.3|ref|NM_128416	at|chr2:12244833-12244674	0		722	CCTCAGTTGGGTTGGCATATCTCTTTCTTAAAATCGCTTGCTGAATTTTCACGGATTCCT	398	0	A_84_P757473	ATRAD51B/RAD51B	AT2G28560.2	tair|ATRAD51B/RAD51B [AT2G28560.2]	5491	284.455	0	1	7.521796e+001	1.513516e+001	0	0	62	1.036129e+002	102	2.176202e+001	2.576018e+001	36	1.788889e+001	18	4.737557e+000	4.077150e+000	0	0	0	0	0	0	0	55.2829	11.1239	1	2.83451e-030	1	1	48.33	4.73756	1	0	48.33	55.8519	55.8519	96.8672	0.73497	17.8889	4.73756	0	63.2793	0	0
DATA	503	6	78		 	66	Structural	0		1	1	DarkCorner	DarkCorner	DarkCorner		5516.53	284.471	13.1553	1	1.315528e+001	1.309116e+001	0	0	64	4.010938e+001	38	1.136427e+001	1.186080e+001	36	1.797222e+001	17	5.185067e+000	3.891825e+000	0	0	0	0	0	0	0	-8.01337	9.65292	0	0.0326663	1	0	48.1227	5.18507	1	0	48.1227	46.5243	46.5243	33.3637	0.737362	17.9722	5.18507	0	-0.161676	0	0
DATA	504	6	79		 	66	Structural	0		1	1	DarkCorner	DarkCorner	DarkCorner		5542.24	284.338	13.1035	1	1.310354e+001	1.303968e+001	2	1	61	3.826230e+001	37	1.009769e+001	8.895600e+000	38	1.647368e+001	16	6.537777e+000	6.671700e+000	0	0	0	0	0	0	0	-9.62957	9.65292	0	0.0105421	1	0	47.8919	6.53778	1	0	47.8919	47.5395	47.5395	31.5166	0.740273	16.4737	6.53778	0	-1.93879	0	0
DATA	505	6	80		 	66	Structural	0		1	1	DarkCorner	DarkCorner	DarkCorner		5567.03	284.266	13.0448	1	1.304484e+001	1.298127e+001	3	1	61	3.649180e+001	37	9.533490e+000	8.154300e+000	30	1.776667e+001	18	7.559800e+000	9.822225e+000	0	0	0	0	0	0	0	-11.1651	9.65292	0	0.00314459	1	0	47.6569	7.5598	1	0	47.6569	45.4864	45.4864	29.7461	0.743604	17.7667	7.5598	0	-3.63878	0	0
DATA	506	6	81		 	66	Structural	0		1	1	DarkCorner	DarkCorner	DarkCorner		5592.41	284.437	12.9753	1	1.297530e+001	1.291206e+001	2	0	62	3.861290e+001	36.5	1.141232e+001	1.019287e+001	34	1.697059e+001	17.5	5.627235e+000	6.301050e+000	0	0	0	0	0	0	0	-8.88701	9.65292	0	0.0180542	1	0	47.4999	5.62724	1	0	47.4999	47.8731	47.8731	31.8672	0.747589	16.9706	5.62724	0	-1.44587	0	0
DATA	507	6	82		 	66	Structural	0		1	1	DarkCorner	DarkCorner	DarkCorner		5617.91	284.471	12.8957	1	1.289570e+001	1.283285e+001	1	0	62	3.967742e+001	40.5	9.679748e+000	1.074885e+001	36	1.600000e+001	16	4.420730e+000	4.077150e+000	0	0	0	0	0	0	0	-7.7036	9.65292	0	0.0398897	1	0	47.381	4.42073	1	0	47.381	46.8651	46.8651	32.9317	0.752204	16	4.42073	0	-0.30245	0	0
DATA	508	6	83		 	66	Structural	0		1	1	DarkCorner	DarkCorner	DarkCorner		5643.5	284.5	12.8056	1	1.280556e+001	1.274315e+001	1	0	67	3.829851e+001	36	9.301376e+000	1.000755e+001	39	1.705128e+001	17	4.559252e+000	4.077150e+000	0	0	0	0	0	0	0	-8.87237	9.65292	0	0.018241	1	0	47.1709	4.55925	1	0	47.1709	57.5363	57.5363	31.5528	0.757499	17.0513	4.55925	0	-1.59787	0	0
DATA	509	6	84		 	66	Structural	0		1	1	DarkCorner	DarkCorner	DarkCorner		5668.94	284.522	12.7054	1	1.270540e+001	1.264348e+001	2	0	60	3.660000e+001	37	9.784457e+000	7.598325e+000	32	1.525000e+001	15	4.479343e+000	3.891825e+000	0	0	0	0	0	0	0	-10.3713	9.65292	0	0.0059727	1	0	46.9713	4.47934	1	0	46.9713	45.835	45.835	29.8543	0.76347	15.25	4.47934	0	-3.20904	0	0
DATA	510	6	85		 	66	Structural	0		1	1	DarkCorner	DarkCorner	DarkCorner		5694.52	284.446	12.5938	1	1.259376e+001	1.253238e+001	2	0	63	3.758730e+001	36	1.133882e+001	1.223145e+001	377	1.649867e+001	16	5.904436e+000	5.930400e+000	0	0	0	0	0	0	0	-9.21781	9.65292	0	0.0142612	1	0	46.8051	5.90444	1	0	46.8051	45.4864	45.4864	30.8416	0.770239	16.4987	5.90444	0	-2.12789	0	0
DATA	511	7	1		 	66	Structural	0		1	1	DarkCorner	DarkCorner	DarkCorner		3548.06	290.373	0	1	9.103355e+001	1.371104e+001	0	0	64	1.306250e+002	122	3.599581e+001	3.743565e+001	377	1.592308e+001	16	5.075695e+000	5.189100e+000	0	0	0	0	1	0	0	85.7066	12.9087	1	1.03056e-048	1	1	44.9184	5.0757	1	0	44.9184	45.835	45.835	123.879	0.941484	15.9231	5.0757	0	97.7709	0	0
DATA	512	7	2		 	66	Structural	0		1	1	DarkCorner	DarkCorner	DarkCorner		3573.63	290.309	0	1	9.125101e+001	1.380772e+001	1	0	64	1.299688e+002	126.5	3.953378e+001	4.577528e+001	25	1.508000e+001	15	5.361281e+000	5.189100e+000	0	0	0	0	1	0	0	85.0009	12.862	1	2.51136e-048	1	1	44.9678	5.36128	1	0	44.9678	46.5243	46.5243	123.223	0.931506	15.08	5.36128	0	96.8573	0	0
DATA	513	7	3		 	66	Structural	0		1	1	DarkCorner	DarkCorner	DarkCorner		3598.75	290.059	10.5156	1	1.051562e+001	1.046437e+001	0	0	66	3.789394e+001	38	9.238929e+000	9.451575e+000	27	1.537037e+001	14	5.492289e+000	6.671700e+000	0	0	0	0	0	0	0	-7.11561	9.65292	0	0.0574049	1	0	45.0095	5.49229	1	0	45.0095	46.1809	46.1809	31.1482	0.922456	15.3704	5.49229	0	4.53813	0	0
DATA	514	7	4		 	66	Structural	0		1	1	DarkCorner	DarkCorner	DarkCorner		3624.39	290.06	10.6138	1	1.061377e+001	1.056204e+001	2	0	62	3.512903e+001	34.5	9.601031e+000	9.451575e+000	27	1.618519e+001	15	5.463424e+000	5.189100e+000	0	0	0	0	0	0	0	-9.95029	9.65292	0	0.0082768	1	0	45.0793	5.46342	1	0	45.0793	46.1809	46.1809	28.3833	0.913926	16.1852	5.46342	0	1.52214	0	0
DATA	515	7	5		 	66	Structural	0		1	1	DarkCorner	DarkCorner	DarkCorner		3649.51	289.966	10.7041	1	1.070414e+001	1.065197e+001	0	0	62	3.829032e+001	38	8.915610e+000	1.111950e+001	27	1.381481e+001	14	4.489621e+000	3.706500e+000	0	0	0	0	0	1	0	-6.82948	9.65292	0	0.0680368	1	0	45.1198	4.48962	1	0	45.1198	43.7019	43.7019	31.5446	0.90621	13.8148	4.48962	0	4.4437	0	0
DATA	516	7	6		 	66	Structural	0		1	1	DarkCorner	DarkCorner	DarkCorner		3674.79	289.889	10.7896	1	1.078955e+001	1.073697e+001	1	0	65	3.669231e+001	36	8.753433e+000	9.636900e+000	49	1.712245e+001	17	5.293993e+000	5.930400e+000	0	0	0	0	0	0	0	-8.49903	9.65292	0	0.0236198	1	0	45.1913	5.29399	1	0	45.1913	45.4864	45.4864	29.9466	0.899036	17.1224	5.29399	0	2.60812	0	0
DATA	517	7	7		 	66	Structural	0		1	1	DarkCorner	DarkCorner	DarkCorner		3700.33	290.278	10.8702	1	1.087020e+001	1.081722e+001	2	0	62	3.530645e+001	34	8.767654e+000	1.019287e+001	38	1.750000e+001	18.5	6.141353e+000	5.930400e+000	0	0	0	0	0	0	0	-9.96355	9.65292	0	0.00819339	1	0	45.27	6.14135	1	0	45.27	47.5395	47.5395	28.5608	0.892366	17.5	6.14135	0	0.975897	0	0
DATA	518	7	8		 	66	Structural	0		1	1	DarkCorner	DarkCorner	DarkCorner		3725.86	290.277	10.9458	1	1.094577e+001	1.089242e+001	0	0	66	3.969697e+001	38	1.079454e+001	1.111950e+001	37	1.656757e+001	16	5.315285e+000	5.189100e+000	0	0	0	0	0	0	0	-5.65493	9.65292	0	0.130061	1	0	45.3519	5.31528	1	0	45.3519	45.835	45.835	32.9513	0.886205	16.5676	5.31528	0	5.13326	0	0
DATA	519	7	9	tair|AT2G28940.1|tair|AT2G28940.2|ref|NM_179797|ref|NM_201827	at|chr2:12434011-12433952	0		1366	TAGGGATAAGATGAACTTAAACAAGTCGCTTTCGAAGCTAGACTGGCGAAACTGGACACC	400	0	A_84_P11674	AT2G28940	AT2G28940.1	tair|protein kinase family protein [AT2G28940.1]	3751.06	290.313	0	1	2.489900e+003	2.492312e+002	0	0	65	2.238031e+003	2231	4.591734e+002	4.596060e+002	32	1.593750e+001	15.5	5.813985e+000	7.413000e+000	0	0	0	0	0	0	0	2192.59	219.471	1	3.16623e-232	1	1	45.4414	5.81398	1	0	45.4414	45.835	45.835	2231.29	0.880593	15.9375	5.81398	0	2203.24	0	0
DATA	520	7	10	ug|AV781489	at|chr2:1683089-1683030	0		383	CGCCACCCGCGGGCTTTTTCGAAGATTTTGAAGGTTTCTTCTTAATATAGACAACATCTT	402	0	A_84_P785287	AT2G04795	AV781489	ug|AV781489 RAFL2 Arabidopsis thaliana cDNA clone RAFL02-08-J17 3', mRNA sequence [AV781489]	3776.32	290.353	0	1	1.718253e+001	1.115999e+001	1	0	65	6.058462e+001	58	1.632185e+001	1.927380e+001	33	1.893939e+001	18	5.862697e+000	5.930400e+000	0	0	0	0	0	0	0	15.0415	9.76941	1	8.54585e-005	1	0	45.5431	5.8627	1	0	45.5431	46.1809	46.1809	53.8389	0.875396	18.9394	5.8627	0	25.5707	1	0
DATA	521	7	11	ug|AV524886	at|chr1:001357617-001357557	0		291	CTGGTACTTACCGTCAGCTTTTCACCCTGAACAACTCATCATTTGTAAACAAGATGCAGC	404	0	A_84_P793013	TUA4	AV524886	ug|AV524886 Arabidopsis thaliana aboveground organs two to six-week old Arabidopsis thaliana cDNA clone APD12c08R 5', mRNA sequence [AV524886]	3802.07	290.208	0	1	1.293508e+004	1.293555e+003	0	0	66	1.130553e+004	10994	2.023586e+003	2.078235e+003	38	1.918421e+001	18	6.128600e+000	5.745075e+000	0	0	0	0	0	0	0	11259.9	1126.03	1	0	1	1	45.6377	6.1286	1	0	45.6377	46.8651	46.8651	11298.8	0.870493	19.1842	6.1286	0	11270.3	0	0
DATA	522	7	12	tair|AT3G03760.1|ref|NM_111247|ta|TA46081_3702|tc|TC291931	at|chr3:944590-944649	0		806	AGAGAGCGGTGCTGATTTTTCGGTGGCTGTTGGATCGACGGCGGTGGCTTCGAAGGTTAT	406	0	A_84_P277680	LBD20	AT3G03760.1	tair|LBD20 (LOB DOMAIN-CONTAINING PROTEIN 20) [AT3G03760.1]	3827.13	290.444	0	1	1.758755e+002	2.082155e+001	1	0	62	1.980806e+002	197.5	4.075126e+001	3.873292e+001	33	1.936364e+001	19	4.935953e+000	4.447800e+000	0	0	0	0	0	0	0	152.327	18.0337	1	4.18047e-078	1	1	45.7536	4.93595	1	0	45.7536	44.0646	44.0646	191.335	0.866107	19.3636	4.93595	0	162.63	0	0
DATA	523	7	13	tair|AT3G16590.1|ref|NM_112532|tc|NP301708	at|chr3:5650090-5650031	0		972	CTCATCGTGTGTACTTGTGATGAAAGTGGTAAGCCTTGCATATACATTGTGAAGGGGGAT	408	0	A_84_P523086	AT3G16590	AT3G16590.1	tair|F-box family protein [AT3G16590.1]	3852.63	290.404	11.2537	1	1.125372e+001	1.119887e+001	2	0	62	4.566129e+001	46	1.329975e+001	1.130482e+001	28	2.050000e+001	19.5	6.946888e+000	5.745075e+000	0	0	0	0	0	0	0	-0.213919	9.65292	0	0.954137	1	0	45.8752	6.94689	1	0	45.8752	57.8122	57.8122	38.9156	0.861955	20.5	6.94689	0	9.9994	1	0
DATA	524	7	14	tair|AT5G28500.1|ref|NM_122733|ug|T22873|ta|TA34258_3702	at|chr5:10477962-10478021	0		187	CAAAACAACAACTCTATCAACCATTCCGTCCACCACCATCACCAATCCCTCCAAAGTTCC	410	0	A_84_P801021	AT5G28500	AT5G28500.1	tair|similar to unknown protein [Arabidopsis thaliana] (TAIR:AT3G04550.1); similar to unnamed protein product [Vitis vinifera] (GB:CAO65032.1) [AT5G28500.1]	3878.07	290.123	0	1	7.891647e+002	7.971420e+001	0	3	63	7.231587e+002	725	9.929692e+001	9.933420e+001	33	1.803030e+001	17	4.946494e+000	4.447800e+000	0	0	0	0	0	0	0	677.179	68.4024	1	1.8977e-163	1	1	45.9798	4.94649	1	0	45.9798	43.3362	43.3362	716.413	0.858096	18.0303	4.94649	0	687.296	0	0
DATA	525	7	15	ta|TA29602_3702|tc|TC299909	at|chr4:15470341-15470400	0		299	CTATTCGAGACTGATTCTGTGTATGACTCAGAGAAGCTCGCTGAGAGAATTGCGAACGTA	412	0	A_84_P812497	TA29602_3702	TA29602_3702	tc|RUBA_ARATH (P21238) RuBisCO large subunit-binding protein subunit alpha, chloroplast precursor (60 kDa chaperonin subunit alpha) (CPN-60 alpha), partial (23%) [TC299909]	3903.43	290.239	0	1	2.721523e+004	2.721546e+003	0	0	65	2.330306e+004	22663	3.823426e+003	4.021552e+003	27	1.866667e+001	18	5.560852e+000	5.930400e+000	0	0	0	0	0	0	0	23257	2325.72	1	0	1	1	46.0872	5.56085	1	0	46.0872	46.5243	46.5243	23296.3	0.854557	18.6667	5.56085	0	23267	0	0
DATA	526	7	16	tair|AT5G13620.1|ref|NM_121365|tc|NP231602	at|chr5:4385461-4385402	0		832	TTTGGGCTCGAAAATACATTCCCAGATCCTCCATTAATAATAATCTTGCCCCATCCTATG	414	0	A_84_P585958	AT5G13620	AT5G13620.1	tair|similar to unknown protein [Arabidopsis thaliana] (TAIR:AT1G49290.1); similar to hypothetical protein [Vitis vinifera] (GB:CAN72326.1) [AT5G13620.1]	3929.09	290.386	11.3955	0	1.139545e+001	1.133991e+001	2	0	62	4.385484e+001	43.5	1.207469e+001	1.167547e+001	27	1.903704e+001	19	5.395735e+000	5.930400e+000	0	0	0	0	0	0	0	-2.34817	9.65292	0	0.528146	1	0	46.203	5.39574	1	0	46.203	65	65	37.1091	0.851234	19.037	5.39574	0	7.58314	1	0
DATA	527	7	17	ug|BX822613	at|chr3:2365243-2365184	0		1071	TGTGGAGAGTGCGTGTTCTTTTGGAAGTTTACTGCCACTGGCTTTTTTCATATTTTCACT	416	0	A_84_P790043	AIR12	BX822613	ug|Arabidopsis thaliana Full-length cDNA Complete sequence from clone GSLTFB52ZE08 of Flowers and buds of strain col-0 of Arabidopsis thaliana (thale cress) [BX822613]	3954	290.271	0	1	1.044769e+003	1.050949e+002	1	0	64	9.325000e+002	887	2.130414e+002	1.944059e+002	37	1.805405e+001	18	5.384886e+000	5.189100e+000	0	0	0	0	0	0	0	886.171	89.1412	1	3.6085e-179	1	1	46.3295	5.38489	1	0	46.3295	46.8651	46.8651	925.754	0.848198	18.0541	5.38489	0	896.04	0	0
DATA	528	7	18	tair|AT4G16710.1|tair|AT4G16710.2|ref|NM_117772|ref|NM_179066	at|chr4:9399527-9399586	0		622	CTTCATCAAACCTTGACGAAAATGGAGTTGGGGTCTCTGGTTCAGTATACTCCAGGTGAT	418	0	A_84_P222086	AT4G16710	AT4G16710.1	tair|glycosyltransferase family protein 28 [AT4G16710.1]	3979.57	290.284	0	1	4.283707e+003	4.285229e+002	1	0	64	3.667438e+003	3506	7.862933e+002	7.051616e+002	31	1.912903e+001	20	5.245582e+000	5.189100e+000	0	0	0	0	0	0	0	3620.99	362.228	1	1.24501e-261	1	1	46.4445	5.24558	1	0	46.4445	46.5243	46.5243	3660.69	0.845294	19.129	5.24558	0	3630.79	0	0
DATA	529	7	19	tair|AT5G04320.1|tair|AT5G04320.2|ref|NM_120514|ref|NM_001085057	at|chr5:1212296-1212355	0		1747	AAGACCATCGAGACATGCCGCAGAGAAAGTCCAATCATACAGAGAAGTCTCACTTAGAGT	420	0	A_84_P273130	AT5G04320	AT5G04320.1	tair|similar to unknown protein [Arabidopsis thaliana] (TAIR:AT3G10440.1); similar to hypothetical protein OsI_009118 [Oryza sativa (indica cultivar-group)] (GB:EAY87885.1); contains InterPro domain Shugoshin, C-terminal; (InterPro:IPR011515) [AT5G04320.1	4004.88	290.418	0	1	9.177746e+003	9.178461e+002	0	0	63	7.779825e+003	7354	1.760731e+003	1.917372e+003	29	1.841379e+001	18	5.025060e+000	4.447800e+000	0	0	0	0	0	0	0	7733.27	773.387	1	4.08409e-306	1	1	46.554	5.02506	1	0	46.554	46.1809	46.1809	7773.08	0.842611	18.4138	5.02506	0	7742.99	0	0
DATA	530	7	20	tair|AT5G42220.1|ref|NM_123587|ug|AY139764|ta|TA34729_3702	at|chr5:16894529-16894667	0		2722	AGCTCTTTCTCAAGAATATGCGGAGTTGCTAAGACGTGATATCGAAGGCCGGCTAAAAGA	422	0	A_84_P241673	AT5G42220	AT5G42220.1	tair|ubiquitin family protein [AT5G42220.1]	4030.34	290.388	0	1	1.971457e+004	1.971491e+003	0	0	64	1.660783e+004	15950.5	3.366051e+003	4.029892e+003	28	1.910714e+001	19	5.883683e+000	5.559750e+000	0	0	0	0	0	0	0	16561.2	1656.15	1	0	1	1	46.6392	5.88368	1	0	46.6392	45.835	45.835	16601.1	0.840048	19.1071	5.88368	0	16570.8	0	0
DATA	531	7	21	tair|AT4G23130.1|tair|AT4G23130.2|ref|NM_179094|ref|NM_118442	at|chr4:12117779-12117720	0		1899	GAACAAGCAGGTCCATCGATGGATAAGTCTTCTCTTTGTTCCATTGATGCTGCATCGATT	424	0	A_84_P12886	CRK5	AT4G23130.1	tair|CRK5 (CYSTEINE-RICH RLK5); kinase [AT4G23130.1]	4056	290.455	0	0	9.442285e+001	1.489852e+001	2	0	60	1.258167e+002	125	2.677242e+001	2.631615e+001	32	1.906250e+001	19	5.945654e+000	6.115725e+000	0	0	0	0	0	0	0	79.0901	12.4792	1	5.19809e-045	1	1	46.7266	5.94565	1	0	46.7266	65	65	119.071	0.837616	19.0625	5.94565	0	88.6142	0	0
DATA	532	7	22	tair|AT5G02450.1|ref|NM_120323|ta|TA29214_3702|ta|TA29216_3702	at|chr5:533542-534049	0		138	TTGTTACCAAACGCGAGCAACCTCCTCGCCCTAACAACAGAAAAGGGAAAACAAGCAAAA	426	0	A_84_P13926	AT5G02450	AT5G02450.1	tair|60S ribosomal protein L36 (RPL36C) [AT5G02450.1]	4081.29	290.508	0	1	3.203946e+004	3.203967e+003	0	2	65	2.681043e+004	26217	3.258163e+003	3.143112e+003	33	2.054545e+001	21	6.413321e+000	5.189100e+000	0	0	0	0	0	0	0	26763.6	2676.38	1	0	1	1	46.8176	6.41332	1	0	46.8176	45.835	45.835	26803.7	0.835333	20.5455	6.41332	0	26773.1	0	0
DATA	533	7	23	tair|AT1G33110.1|tair|AT1G33110.2|ref|NM_103045|ref|NM_001036056	at|chr1:12007799-12007858	0		1150	CCCAAAGGAGCCAAGTTTGCAACACTAACCGCGGTTTTCACATCACTCTCTTTAGGAATA	428	0	A_84_P22583	AT1G33110	AT1G33110.1	tair|MATE efflux family protein [AT1G33110.1]	4106.46	290.614	0	1	1.078705e+004	1.078767e+003	1	0	63	9.034317e+003	8735	1.508034e+003	1.467033e+003	29	1.879310e+001	20	5.678149e+000	5.189100e+000	0	0	0	0	0	0	0	8987.41	898.793	1	6.30494e-315	1	1	46.9039	5.67815	1	0	46.9039	47.5395	47.5395	9027.57	0.833167	18.7931	5.67815	0	8996.77	0	0
DATA	534	7	24	tair|AT2G45480.1|ref|NM_180107|ug|BX820576|ta|TA53139_3702	at|chr2:18754426-18754485	0		1383	GGGTGAAGACGACGATGAGGAGTACTTGTCTTTGTTTTCACCAGGTGTTTAGAAACATAG	430	0	A_84_P788026	AtGRF9	AT2G45480.1	tair|AtGRF9 (GROWTH-REGULATING FACTOR 9) [AT2G45480.1]	4131.86	290.53	0	1	1.421012e+003	1.425752e+002	2	0	62	1.227903e+003	1203	2.395287e+002	2.329535e+002	45	1.808889e+001	18	6.178490e+000	5.189100e+000	0	0	0	0	0	0	0	1180.91	118.485	1	5.6621e-196	1	1	46.9935	6.17849	1	0	46.9935	45.4864	45.4864	1221.16	0.831034	18.0889	6.17849	0	1190.19	0	0
DATA	535	7	25	tair|AT5G28527.1	at|chr5:10514073-10514132	0		703	AAAGAGAAGCCTTCAGAAACAACAGTAGGTGAGGACGACTCTTTCTTAGTATGTTTTGAT	432	0	A_84_P707999	AT5G28527	AT5G28527.1	tair|pseudogene, hypothetical protein [AT5G28527.1]	4157.51	290.892	11.7008	1	1.170084e+001	1.164381e+001	2	0	62	4.043548e+001	37.5	1.352547e+001	1.315807e+001	35	1.634286e+001	16	4.987884e+000	5.930400e+000	0	0	0	0	0	0	0	-6.66702	9.65292	0	0.0747707	1	0	47.1025	4.98788	1	0	47.1025	45.1352	45.1352	33.6898	0.829017	16.3429	4.98788	0	2.55548	1	0
DATA	536	7	26	tair|AT2G25410.1|ref|NM_128098|ug|EG489133|ta|TA51479_3702	at|chr2:10822905-10822964	0		1042	ATTGCTTCCATACTGAATGTATTGATGCGTGGCTCAAGTTGCATAGTTCCTGCCCGGTTT	434	0	A_84_P287050	AT2G25410	AT2G25410.1	tair|protein binding / zinc ion binding [AT2G25410.1]	4183	290.455	0	1	1.753331e+001	1.180400e+001	4	0	58	6.172414e+001	60	1.494997e+001	1.704990e+001	38	1.673684e+001	16	5.315374e+000	5.745075e+000	0	0	0	0	0	0	0	14.499	9.76121	1	0.000148065	1	0	47.2251	5.31537	1	0	47.2251	55.8519	55.8519	54.9784	0.82694	16.7368	5.31537	0	23.6963	1	0
DATA	537	7	27	tair|AT2G30420.1|ref|NM_179814|ta|TA51112_3702|tc|TC306316	at|chr2:12968120-12968061	0		479	GGATTATGAGAAACTCTGACTATTTTTCTCACAAACGACGACGTCTTAATAATTCTCCCT	436	0	A_84_P20058	AT2G30420	AT2G30420.1	tair|myb family transcription factor [AT2G30420.1]	4208.19	290.58	0	1	3.931334e+002	4.101752e+001	2	0	62	3.717097e+002	360	8.430728e+001	7.005285e+001	30	1.843333e+001	17	6.851546e+000	8.154300e+000	0	0	0	0	0	0	0	324.34	33.84	1	1.11076e-120	1	1	47.3692	6.85155	1	0	47.3692	47.2035	47.2035	364.964	0.825014	18.4333	6.85155	0	333.528	0	0
DATA	538	7	28	tair|AT4G16710.1|tair|AT4G16710.2|ref|NM_117772|ref|NM_179066	at|chr4:9398872-9398931	0		237	AGTGTTTGTAACTGTAGGAACAACGAGTTTCGATGCTCTTGTGAAAGCAGTGGTTAGTCA	438	0	A_84_P827240	AT4G16710	AT4G16710.1	tair|glycosyltransferase family protein 28 [AT4G16710.1]	4233.45	290.58	0	1	1.457384e+003	1.462095e+002	1	0	63	1.247063e+003	1200	2.846584e+002	3.143112e+002	35	2.274286e+001	22	7.709211e+000	7.042350e+000	0	0	0	0	0	0	0	1199.55	120.343	1	6.85168e-197	1	1	47.5103	7.70921	1	0	47.5103	47.5395	47.5395	1240.32	0.823087	22.7429	7.70921	0	1208.73	0	0
DATA	539	7	29	tair|AT5G14260.1|tair|AT5G14260.3|ref|NM_203049|ref|NM_180707	at|chr5:4604005-4604064	0		1746	TCGTGTCCTTGATCATTACAATCTGAGGTCGCTTAACTACGGTCAGTTTTTGTGTGTACA	440	0	A_84_P16801	AT5G14260	AT5G14260.1	tair|SET domain-containing protein [AT5G14260.1]	4259.06	290.697	0	1	2.118706e+004	2.118739e+003	0	0	65	1.744583e+004	16561	4.003839e+003	4.539721e+003	31	1.838710e+001	18	6.333390e+000	5.930400e+000	0	0	0	0	0	0	0	17398.1	1739.84	1	0	1	1	47.7138	6.33339	1	0	47.7138	45.835	45.835	17439.1	0.821167	18.3871	6.33339	0	17407.4	0	0
DATA	540	7	30	tc|TC305885	at|chr1:4910431-4910490	0		1538	ACAGTTCTCCGAAAGTGTAAGCTTCGCACCTTCTTTGTTCATCATACAATACTTAGGCTT	442	0	A_84_P851061	TC305885	TC305885	tc|NM_101302 MYB124; DNA binding {Arabidopsis thaliana} (exp=-1; wgp=0; cg=0), partial (96%) [TC305885]	4284.56	290.583	11.8408	1	1.184077e+001	1.178791e+001	5	0	59	5.069492e+001	51	1.112508e+001	9.266250e+000	28	2.035714e+001	20.5	6.810745e+000	7.783650e+000	0	0	0	0	0	0	0	2.7695	9.65689	0	0.456988	1	0	47.9254	6.81074	1	0	47.9254	48.2044	48.2044	43.9492	0.81922	20.3571	6.81074	0	12.0796	1	0
DATA	541	7	31	tair|AT1G64640.1|ref|NM_105139|ta|TA39860_3702|tc|TC297515	at|chr1:24026477-24026418	0		288	TCCAATTTCAAGAGCTGCAACACCAAAGACCCAATCTTGTACATGAACGACGGCAACTCT	444	0	A_84_P19878	AT1G64640	AT1G64640.1	tair|plastocyanin-like domain-containing protein [AT1G64640.1]	4309.71	291.143	0	1	1.614440e+003	1.618753e+002	0	0	66	1.367803e+003	1354.5	3.126920e+002	3.569359e+002	28	1.939286e+001	17.5	6.214316e+000	6.857025e+000	0	0	0	0	0	0	0	1319.66	132.319	1	1.76798e-202	1	1	48.1406	6.21432	1	0	48.1406	44.7812	44.7812	1361.06	0.817412	19.3929	6.21432	0	1329.04	0	0
DATA	542	7	32	tair|AT3G28740.1|ref|NM_113795|ug|AY050849|ta|TA42452_3702	at|chr3:10790120-10790061	0		1411	AAGTATCTAGACATGAGAGAAAGTGAAAAAGGAACCACAATGCGAAAAGCTACATCGTTG	446	0	A_84_P24073	AT3G28740	AT3G28740.1	tair|cytochrome P450 family protein [AT3G28740.1]	4335.07	291.117	0	1	8.176666e+003	8.177523e+002	0	1	66	6.716212e+003	6398	1.367944e+003	1.368810e+003	34	1.732353e+001	18	5.203266e+000	4.262475e+000	0	0	0	0	0	0	0	6667.83	666.853	1	2.00387e-297	1	1	48.3774	5.20327	1	0	48.3774	44.4243	44.4243	6709.47	0.815471	17.3235	5.20327	0	6677.32	0	0
DATA	543	7	33	tair|AT2G07736.1|tair|ATMG00300.1|tc|TC302960	at|chrM:90032-89973	0		22	TAGCAACTTCGAAAGAATGGGAAAGGCCCCGGCCCGTTGAAGCAAGTTGTAGTGAAGGAG	448	0	A_84_P755951	AT2G07736	AT2G07736.1	tair|transposable element gene [AT2G07736.1]	4360.72	291.141	0	1	3.048474e+002	3.271272e+001	0	0	66	2.966061e+002	298.5	5.506217e+001	6.467842e+001	31	2.054839e+001	21	7.140676e+000	7.413000e+000	0	0	0	0	0	0	0	247.991	26.6116	1	2.6587e-105	1	1	48.6148	7.14068	1	0	48.6148	45.4864	45.4864	289.86	0.813493	20.5484	7.14068	0	257.584	0	0
DATA	544	7	34	tair|AT1G47610.1|ref|NM_103654|ta|TA51970_3702|ta|CNS0AB9J	unmapped	0		1043	AGGTTGGTTTTGTATAGTGGAAGTCTTGACAAATCGGTCAAAGTGTGGAGGGTACCACGT	450	0	A_84_P18051	AT1G47610	AT1G47610.1	tair|transducin family protein / WD-40 repeat family protein [AT1G47610.1]	4385.99	290.69	0	1	8.326318e+001	1.452062e+001	0	0	65	1.164308e+002	115	3.016464e+001	3.187590e+001	33	1.769697e+001	18	5.559254e+000	6.671700e+000	0	0	0	0	0	0	0	67.5619	11.7824	1	3.80711e-038	1	1	48.8689	5.55925	1	0	48.8689	47.2035	47.2035	109.685	0.811426	17.697	5.55925	0	77.2959	0	0
DATA	545	7	35	tair|AT3G10480.1|tair|AT3G10480.2|ref|NM_202543|ref|NM_111883	at|chr3:3266972-3267031	0		1591	ATCCTTTTTTACTTTGGATGTTTCTGCATCTTTTGGGAACATTTTCAGGCTGATCCATTG	452	0	A_84_P291084	ANAC050	AT3G10480.1	tair|ANAC050; transcription factor [AT3G10480.1]	4411.19	291.043	0	1	4.991180e+003	4.992605e+002	1	0	65	4.089385e+003	3914	9.171864e+002	8.977143e+002	30	1.696667e+001	16	5.088753e+000	5.559750e+000	0	0	0	0	0	0	0	4040.26	404.141	1	4.70457e-268	1	1	49.1285	5.08875	1	0	49.1285	46.8651	46.8651	4082.64	0.809479	16.9667	5.08875	0	4050.12	0	0
DATA	546	7	36	tair|AT3G02520.1|ref|NM_111119|ta|TA33748_3702|ta|BP588384	at|chr3:527095-527036	0		706	AGCTGGATACATTAGGAGAAGAATCATACAAAGACAGTACGTTGATAATGCAACTTCTCC	454	0	A_84_P20227	GRF7	AT3G02520.1	tair|GRF7 (GENERAL REGULATORY FACTOR 7); protein phosphorylated amino acid binding [AT3G02520.1]	4436.53	291.121	0	1	2.257641e+003	2.260804e+002	1	1	61	1.872279e+003	1822	3.432831e+002	4.114215e+002	31	1.603226e+001	17	4.453342e+000	5.559750e+000	0	0	0	0	0	0	0	1822.88	182.544	1	2.10017e-221	1	1	49.3939	4.45334	1	0	49.3939	45.4864	45.4864	1865.53	0.807429	16.0323	4.45334	0	1832.9	0	0
DATA	547	7	37	ta|BX838487|tc|TC299466	unmapped	0		948	CACAGTTGTAGTGGCCAACAAGTATATAAACGTTCAACCGGCGTTGCATCGGAATAATAA	456	0	A_84_P847448	BX838487	BX838487	tc|NM_119928 SHR (SHORT ROOT); transcription factor {Arabidopsis thaliana} (exp=-1; wgp=0; cg=0), partial (54%) [TC299466]	4462.33	290.836	0	1	2.223013e+001	1.219222e+001	1	1	63	6.755556e+001	67	1.780520e+001	1.667925e+001	28	1.764286e+001	18	6.087110e+000	6.857025e+000	0	0	0	0	0	0	0	17.9003	9.81749	1	3.78645e-006	1	0	49.6553	6.08711	1	0	49.6553	44.0646	44.0646	60.8099	0.805226	17.6429	6.08711	0	28.0724	1	0
DATA	548	7	38	tair|AT4G21705.1|ref|NM_148369|ug|BT003959|ta|TA47895_3702	at|chr4:11533136-11533077	0		1641	TTTGTTAAGAACACTCTCTAGACTCTGTTTTCATAGCATCTATAGAACAGTCTACAAGAG	458	0	A_84_P606327	AT4G21705	AT4G21705.1	tair|pentatricopeptide (PPR) repeat-containing protein [AT4G21705.1]	4487.7	290.9	0	1	2.015837e+003	2.019418e+002	2	0	64	1.668813e+003	1587	3.225734e+002	3.131993e+002	28	1.953571e+001	19	7.569344e+000	6.671700e+000	0	0	0	0	0	0	0	1618.87	162.175	1	1.89111e-214	1	1	49.9411	7.56934	1	0	49.9411	47.2035	47.2035	1662.07	0.803076	19.5357	7.56934	0	1629.22	0	0
DATA	549	7	39	tair|AT3G11060.1|ref|NM_111943|ug|EG475965|tc|NP306340	at|chr3:3466911-3466852	0		39	AGAGGATTATGGTATGCAATGACTCTACTCTCCATCTTTGGCCTCTCCATATCCCTCAAC	460	0	A_84_P797928	AT3G11060	AT3G11060.1	tair|similar to unknown protein [Arabidopsis thaliana] (TAIR:AT3G06545.1) [AT3G11060.1]	4513.42	290.573	0	1	3.938904e+001	1.268178e+001	0	0	64	8.173438e+001	77.5	2.282803e+001	2.390692e+001	43	1.746512e+001	17	5.803730e+000	5.930400e+000	0	0	0	0	0	0	0	31.5415	10.1552	1	3.18994e-014	1	0	50.1929	5.80373	1	0	50.1929	57.5363	57.5363	74.9887	0.800769	17.4651	5.80373	0	42.0467	0	0
DATA	550	7	40	tair|AT2G36835.1|ref|NM_129239|ta|TA36967_3702|ta|TA36966_3702	at|chr2:15456954-15456895	0		457	TGTCGAGCTGATGAATAAGTCCTTCATTGACCGCTAAGCACAGTGGATAACCGGTCATAT	462	0	A_84_P596261	AT2G36835	AT2G36835.1	tair|similar to hypothetical protein [Vitis vinifera] (GB:CAN81061.1) [AT2G36835.1]	4538.3	290.825	0	1	2.893982e+004	2.894007e+003	0	0	65	2.316172e+004	22424	4.284308e+003	4.748026e+003	28	1.896429e+001	18.5	6.483496e+000	6.301050e+000	0	0	0	0	0	0	0	23111.3	2311.15	1	0	1	1	50.4577	6.4835	1	0	50.4577	45.1352	45.1352	23155	0.798598	18.9643	6.4835	0	23121.9	0	0
DATA	551	7	41	tair|AT4G32940.1|ref|NM_119448|ug|AK230158|ta|TA30307_3702	at|chr4:15902965-15902650	0		306	CTAGCGGATATTGGAATTACAGGCATCAGGCTGATATATGCCATGCCTATCAACTTCTGA	464	0	A_84_P813613	GAMMA-VPE	AT4G32940.1	tair|GAMMA-VPE (Vacuolar processing enzyme gamma); cysteine-type endopeptidase [AT4G32940.1]	4563.78	291.075	0	1	3.703187e+002	3.896537e+001	3	1	62	3.456290e+002	338	6.649818e+001	5.856270e+001	37	1.978378e+001	19	6.472743e+000	6.671700e+000	0	0	0	0	0	0	0	294.892	31.0289	1	3.31383e-115	1	1	50.7367	6.47274	1	0	50.7367	45.835	45.835	338.883	0.79632	19.7838	6.47274	0	305.741	0	0
DATA	552	7	42	ta|TA41752_3702|tc|TC307157	unmapped	0		416	ATCTTGGTCCTTTTGGATGGGTCTTCGTGAATTCCGGTGAAAGTTTCAAACTTTGGATTT	466	0	A_84_P825924	TA41752_3702	TA41752_3702	Unknown	4589.38	290.885	12.2186	1	1.221855e+001	1.221960e+001	0	0	64	6.062500e+001	57	1.865433e+001	1.871782e+001	40	1.907500e+001	18.5	6.157703e+000	6.115725e+000	0	0	0	0	0	0	0	9.64939	9.70103	0	0.0103874	1	0	50.9756	6.1577	1	0	50.9756	43.7019	43.7019	53.8793	0.793891	19.075	6.1577	0	20.6499	1	0
DATA	553	7	43	tair|AT1G80870.1|ref|NM_106735|ta|H76842|ta|H77140	at|chr1:30398961-30399020	0		1936	AGAAAGCTCCAGAGTTACGGCCTGATGTTAGTGAAGTTGTGAGAATCTTGAGAGGGGAAA	468	0	A_84_P16109	AT1G80870	AT1G80870.1	tair|protein kinase family protein [AT1G80870.1]	4614.51	291.2	0	1	7.795758e+003	7.796712e+002	0	0	65	6.221985e+003	5915	1.446613e+003	1.427002e+003	25	1.816000e+001	18	3.996665e+000	4.447800e+000	0	0	0	0	0	0	0	6170.77	617.153	1	6.97878e-293	1	1	51.2121	3.99667	1	0	51.2121	45.4864	45.4864	6215.24	0.791555	18.16	3.99667	0	6181.92	0	0
DATA	554	7	44	tair|AT1G32640.1|ref|NM_102998|ug|X99548|ta|TA30254_3702	at|chr1:11799105-11799046	0		1863	ATTCAACAAGCGACGGTGAAGATGGGTTTTAGGATCTATACGCAAGAACAGCTCAGAGCA	470	0	A_84_P17140	ATMYC2	AT1G32640.1	tair|ATMYC2 (JASMONATE INSENSITIVE 1); DNA binding / transcription factor [AT1G32640.1]	4640.09	291.328	0	1	1.176441e+004	1.176504e+003	0	0	66	9.334545e+003	8983.5	2.194708e+003	2.246324e+003	30	1.806667e+001	18	6.219731e+000	6.301050e+000	0	0	0	0	0	0	0	9283.16	928.366	1	7.97067e-317	1	1	51.3889	6.21973	1	0	51.3889	45.1352	45.1352	9327.8	0.789088	18.0667	6.21973	0	9294.39	0	0
DATA	555	7	45	tair|AT5G66816.1|ref|NM_001126042	at|chr5:26698912-26698971	0		191	GATGAAGGAGAATGAAGAAAATGCTGGAGGGTATAAAGATGACTTCGAACCTACGACGCC	472	0	A_84_P769524	AT5G66816	AT5G66816.1	tair|similar to unknown protein [Arabidopsis thaliana] (TAIR:AT3G50610.1); similar to unnamed protein product [Vitis vinifera] (GB:CAO71825.1) [AT5G66816.1]	4665.5	290.648	0	1	2.974095e+001	1.262954e+001	2	0	64	7.492188e+001	76	2.217342e+001	2.149770e+001	37	1.816216e+001	16	8.315025e+000	8.154300e+000	0	0	0	0	0	0	0	23.3892	9.93224	1	3.91168e-009	1	0	51.5327	8.31502	1	0	51.5327	57.5363	57.5363	68.1762	0.78643	18.1622	8.31502	0	34.7077	0	0
DATA	556	7	46		 	66	Structural	0		474	-1	(-)3xSLv1	NegativeControl	NegativeControl		4691	291	12.3739	0	1.237390e+001	1.231359e+001	0	0	69	4.121739e+001	40	1.201576e+001	1.334340e+001	39	1.897436e+001	18	7.013097e+000	8.524950e+000	0	0	0	0	0	0	0	-10.4515	9.65292	0	0.00560675	1	0	51.6689	7.0131	1	0	51.6689	65	65	34.4717	0.783924	18.9744	7.0131	0	0.922691	1	0
DATA	557	7	47	tair|AT2G27030.2|tair|AT2G27030.3|ref|NM_179765|ref|NM_179766	at|chr2:11541278-11541337	0		2193	TCCTTTTCTTTATATGTTTGTGTGCAATAAGAGATTTGTACCTCTCACACCCATTAAACG	476	0	A_84_P513614	CAM5	AT2G27030.2	tair|CAM5 (CALMODULIN 5); calcium ion binding [AT2G27030.2]	4716.5	291.265	0	1	1.098797e+004	1.098867e+003	0	0	66	8.637333e+003	8206.5	1.577708e+003	1.819706e+003	30	2.226667e+001	22	6.443031e+000	6.301050e+000	0	0	0	0	0	0	0	8585.57	858.612	1	3.03002e-312	1	1	51.7595	6.44303	1	0	51.7595	46.5243	46.5243	8630.59	0.781361	22.2667	6.44303	0	8596.96	0	0
DATA	558	7	48	tair|AT1G79100.1|ref|NM_106561|tc|NP041893|ta|DQ446442	at|chr1:29758936-29758995	0		90	GATGCATATGTTGAATTCAAGGCAAAAATAGCTGATGCTGAGAAACCACAGCTGTACATG	478	0	A_84_P541047	AT1G79100	AT1G79100.1	tair|arginine/serine-rich protein-related [AT1G79100.1]	4741.5	291	12.4568	1	1.245675e+001	1.239604e+001	2	0	60	4.910000e+001	48.5	1.525790e+001	1.593795e+001	26	1.707692e+001	16	5.549220e+000	3.706500e+000	0	0	0	0	0	0	0	-2.77605	9.65292	0	0.455927	1	0	51.876	5.54922	1	0	51.876	54.1152	54.1152	42.3543	0.77871	17.0769	5.54922	0	8.67254	1	0
DATA	559	7	49	tair|AT3G07280.1|ug|EG500605|ug|AY074562|ta|TA46493_3702	at|chr3:2320566-2320507	0		655	TTTGGGAGATCATAAAGAAATGTTTGGAGCTTCTAAGTGATATTATTGGATATGGTGGAC	480	0	A_84_P720051	AT3G07280	AT3G07280.1	tair|pseudogene of unknown protein [AT3G07280.1]	4766.94	291.031	0	1	7.149838e+002	7.257229e+001	1	0	68	6.068088e+002	586	1.413057e+002	1.356579e+002	37	1.764865e+001	18	3.917314e+000	3.706500e+000	0	0	0	0	0	0	0	554.859	56.3193	1	7.9626e-152	1	1	51.9501	3.91731	1	0	51.9501	45.835	45.835	600.063	0.776044	17.6486	3.91731	0	566.32	0	0
DATA	560	7	50	tair|AT4G16580.1|ref|NM_117759|ta|TA41190_3702|ta|CNS0A4N5	at|chr4:9341258-9341199	0		1610	CTTCAGATACTACGGTGGTAAGCTTGATGACATTACAGTTGTTGTCTCTTATGTGGCGGC	482	0	A_84_P61980	AT4G16580	AT4G16580.1	tair|catalytic [AT4G16580.1]	4792.22	291.134	0	1	9.568870e+003	9.569684e+002	0	0	66	7.452424e+003	6928	1.474344e+003	1.456099e+003	39	1.856410e+001	18	6.218795e+000	5.930400e+000	0	0	0	0	0	0	0	7400.42	740.105	1	1.55033e-303	1	1	52.0023	6.2188	1	0	52.0023	46.1809	46.1809	7445.68	0.773385	18.5641	6.2188	0	7411.88	0	0
DATA	561	7	51	tair|AT1G74140.5|tair|AT1G74140.4|tair|AT1G74140.1|tair|AT1G74140.2	at|chr1:27883350-27883409	0		1090	GGGTTGGACTTTTGTTTTGTAAACTGAAACCAAGAGATCAATTTGATGGGTTTGGACCGT	484	0	A_84_P754788	AT1G74140	AT1G74140.5	tair|similar to rhomboid family protein [Arabidopsis thaliana] (TAIR:AT1G74130.1); similar to unnamed protein product [Vitis vinifera] (GB:CAO62451.1); contains InterPro domain Peptidase S54, rhomboid; (InterPro:IPR002610) [AT1G74140.5]	4817.62	291.197	12.5864	1	1.258636e+001	1.254304e+001	0	0	65	5.720000e+001	55	1.557061e+001	1.630860e+001	34	1.897059e+001	19	6.635466e+000	7.413000e+000	0	0	0	0	0	0	0	5.17997	9.66681	0	0.165242	1	0	52.02	6.63547	1	0	52.02	45.835	45.835	50.4543	0.770692	18.9706	6.63547	0	16.5997	1	0
DATA	562	7	52	tair|AT3G26330.1|ref|NM_113540|ta|TA46780_3702|tc|TC305528	at|chr3:9648615-9648556	0		1045	ATCAAATTGGGGGCAAGTCAATGATCTGCTTGGATGACATAGACCAACTCCATTACCTGA	486	0	A_84_P18388	CYP71B37	AT3G26330.1	tair|CYP71B37 (cytochrome P450, family 71, subfamily B, polypeptide 37); oxygen binding [AT3G26330.1]	4843	291.211	0	1	7.474290e+002	7.579239e+001	2	0	63	6.260952e+002	603	1.545094e+002	1.482600e+002	39	1.789744e+001	16	6.683817e+000	6.671700e+000	0	0	0	0	0	0	0	574.013	58.2073	1	8.37027e-154	1	1	52.0824	6.68382	1	0	52.0824	46.8651	46.8651	619.35	0.767983	17.8974	6.68382	0	585.447	0	0
DATA	563	7	53	tair|AT4G13440.1|ref|NM_117418|tc|TC301595	at|chr4:7810608-7810667	0		397	ATCGTCTCTTTTTGGATAGTTATGTCTTATTACGATCAAGACGTATCCACCATCCTTCGG	488	0	A_84_P514782	AT4G13440	AT4G13440.1	tair|calcium-binding EF hand family protein [AT4G13440.1]	4868.86	291.143	0	1	4.191294e+001	1.329282e+001	1	0	66	8.415152e+001	81	2.138313e+001	2.057108e+001	35	1.691429e+001	16	6.298326e+000	8.154300e+000	0	0	0	0	0	0	0	32.0722	10.1718	1	1.42818e-014	1	0	52.0794	6.29833	1	0	52.0794	45.4864	45.4864	77.4058	0.765209	16.9143	6.29833	0	43.4598	0	0
DATA	564	7	54	tair|AT5G35720.1|tc|NP231085	unmapped	0		1127	ACAACAACAACTTATGATAACTCTTACGACAATCCCTCCACCGGACAGCTCGAAAGGGTA	490	0	A_84_P101576	AT5G35720	AT5G35720.1	tair|transposable element gene [AT5G35720.1]	4894.33	291.311	12.721	1	1.272104e+001	1.265913e+001	3	0	61	5.247541e+001	50	1.301487e+001	1.186080e+001	34	1.814706e+001	17	7.640135e+000	8.524950e+000	0	0	0	0	0	0	0	0.374956	9.653	0	0.919705	1	0	52.1005	7.64013	1	0	52.1005	44.4243	44.4243	45.7297	0.762532	18.1471	7.64013	0	11.7407	1	0
DATA	565	7	55	tair|AT4G15733.1|ref|NM_001036571	at|chr4:8962041-8962100	0		184	CTAAGAATTGCAAATGCACTCCTCTTCCTCACAATCGTCGTCAATGTGACTGTTTTGTCG	492	0	A_84_P764715	SCRL11	AT4G15733.1	tair|SCRL11 (SCR-Like 11) [AT4G15733.1]	4919.45	291.328	0	1	7.666632e+001	1.483738e+001	0	0	64	1.102969e+002	108	2.348433e+001	2.279497e+001	29	1.775862e+001	18	4.889166e+000	4.447800e+000	0	0	0	0	0	0	0	58.2574	11.2747	1	3.14029e-032	1	1	52.0394	4.88917	1	0	52.0394	45.1352	45.1352	103.551	0.759883	17.7586	4.88917	0	69.5269	0	0
DATA	566	7	56	tair|AT1G30990.1|ref|NM_102837|tc|NP229971	at|chr1:11052965-11053024	0		379	CAGAACCCGCCAAGTTTTATAAGTTTCTCGAGAAGATGATTGCTGATTCGGATGACCACA	494	0	A_84_P17973	AT1G30990	AT1G30990.1	tair|major latex protein-related / MLP-related [AT1G30990.1]	4944.76	291.091	0	1	4.877097e+001	1.364926e+001	1	0	65	8.898462e+001	89	2.237150e+001	2.594550e+001	38	1.773684e+001	17	6.193651e+000	6.486375e+000	0	0	0	0	0	0	0	36.9294	10.3352	1	7.97206e-018	1	0	52.0553	6.19365	1	0	52.0553	45.835	45.835	82.2389	0.7572	17.7368	6.19365	0	48.1882	0	0
DATA	567	7	57	tair|AT4G02790.1|ref|NM_116513|ta|TA36106_3702|tc|TC288770	at|chr4:1248863-1248922	0		847	TCGATGATCAAGCAGCTGCTATAAAGCTGGCAATTTGTGATGACATTGGAGAGAAAGCTT	496	0	A_84_P820904	AT4G02790	AT4G02790.1	tair|GTP-binding family protein [AT4G02790.1]	4970	291.343	0	1	6.012529e+003	6.013889e+002	0	0	65	4.589354e+003	4468	6.662300e+002	6.745830e+002	34	1.841176e+001	17.5	5.366098e+000	5.745075e+000	0	0	0	0	0	0	0	4537.38	453.841	1	7.40845e-275	1	1	51.9749	5.3661	1	0	51.9749	45.4864	45.4864	4582.61	0.754654	18.4118	5.3661	0	4548.53	0	0
DATA	568	7	58	tair|AT3G49305.1|ref|NM_114790	at|chr3:18291056-18290816	0		119	ACCAACCAATATTCCTTAAACAATCTTGAGGAGAGTATCCCCACGATCATGGATTATCCA	498	0	A_84_P539551	AT3G49305	AT3G49305.1	tair|similar to proline-rich family protein [Arabidopsis thaliana] (TAIR:AT3G49300.1) [AT3G49305.1]	4995.58	291.427	12.8975	1	1.289754e+001	1.283468e+001	1	0	63	4.180952e+001	40	1.032357e+001	1.074885e+001	28	1.996429e+001	18.5	5.834014e+000	6.301050e+000	0	0	0	0	0	0	0	-10.0626	9.65292	0	0.00759402	1	0	51.8722	5.83401	1	0	51.8722	57.5363	57.5363	35.0638	0.752097	19.9643	5.83401	0	0.956602	1	0
DATA	569	7	59	tair|AT1G55570.1|ref|NM_104433|ug|AF367325|ta|TA42282_3702	at|chr1:20762887-20762946	0		1320	CATCTCGGACAACCCAAATCCTGATCAGATCAAGAACATCAAGATCGAACCCAATGTTCT	500	0	A_84_P15137	SKS12	AT1G55570.1	tair|SKS12 (SKU5 Similar 12); copper ion binding / oxidoreductase [AT1G55570.1]	5021.42	291.427	0	1	1.214010e+003	1.235687e+002	0	0	64	9.616875e+002	990	7.409852e+002	9.989017e+002	29	2.100000e+001	20	7.166390e+000	8.154300e+000	0	0	1	0	0	0	0	909.983	92.6232	1	1.01449e-180	1	1	51.7049	7.16639	0	0	51.7049	57.5363	57.5363	954.942	0.749568	21	7.16639	0	920.816	0	0
DATA	570	7	60	tair|AT5G10830.1|ref|NM_121121|ug|AK228188|ta|TA32102_3702	at|chr5:3424568-3424627	0		748	TTGAAACCGCTTGGGGAGGTTCTGATCTGGTTCGTTCCGTCGTTTACAAAGCTTTTATGA	502	0	A_84_P20574	AT5G10830	AT5G10830.1	tair|embryo-abundant protein-related [AT5G10830.1]	5046.19	291.392	0	1	1.002635e+004	1.002718e+003	0	0	64	7.543406e+003	7240.5	1.624068e+003	1.755954e+003	42	1.869048e+001	18.5	4.703336e+000	5.003775e+000	0	0	0	0	0	0	0	7491.84	749.246	1	2.95573e-304	1	1	51.5711	4.70334	1	0	51.5711	49.1849	49.1849	7536.66	0.747215	18.6905	4.70334	0	7502.52	0	0
DATA	571	7	61	tair|AT1G09010.1|ref|NM_100772|ug|AY045934|ta|TA33317_3702	at|chr1:2895706-2895647	0		2487	GCAAATACCTCTCAAGATCACTTGCAATGCAGTTATGGTGGGTTCAAGATATGAGCTGGA	504	0	A_84_P789949	AT1G09010	AT1G09010.1	tair|glycoside hydrolase family 2 protein [AT1G09010.1]	5071.99	291.557	0	1	4.530702e+003	4.532554e+002	0	0	61	3.426279e+003	3314	7.415534e+002	7.072002e+002	34	1.855882e+001	18.5	5.159229e+000	5.003775e+000	0	0	0	0	0	0	0	3374.89	337.627	1	1.66463e-257	1	1	51.3935	5.15923	1	0	51.3935	47.8731	47.8731	3419.53	0.744892	18.5588	5.15923	0	3385.38	0	0
DATA	572	7	62	tair|AT5G47455.2|ref|NM_180816|ta|TA36175_3702|tc|TC294010	at|chr5:19269628-19269687	0		621	AGCCTCATGATTGATTTCATGACTAGTTTGACATTGCGTTAACATAACCAACAACTCAAA	506	0	A_84_P567310	AT5G47455	AT5G47455.2	tair|similar to unknown protein [Arabidopsis thaliana] (TAIR:AT4G17310.1); similar to transcription factor [Arabidopsis thaliana] (TAIR:AT4G17310.2); similar to hypothetical protein 25.t00029 [Brassica oleracea] (GB:ABD64980.1) [AT5G47455.2]	5097.52	291.58	0	1	6.392707e+001	1.448447e+001	0	0	65	9.866154e+001	97	2.326362e+001	2.742810e+001	29	1.703448e+001	18	5.233701e+000	5.189100e+000	0	0	0	0	0	0	0	47.4773	10.7573	1	5.00944e-025	1	0	51.1842	5.2337	1	0	51.1842	47.2035	47.2035	91.9158	0.742679	17.0345	5.2337	0	57.7561	0	0
DATA	573	7	63	tair|AT3G47460.1|ref|NM_114614|ta|AU228373|tc|TC290724	at|chr3:17503930-17504099	0		3392	ACATTCACAGTTCATTGTGGTTTCACTGAAAGAAGGAATGTTCAGCAACGCCGATGTTCT	508	0	A_84_P16531	ATSMC2	AT3G47460.1	tair|ATSMC2 (Arabidopsis thaliana structural maintenance of chromosome 2) [AT3G47460.1]	5122.75	291.639	0	1	9.920273e+002	1.000553e+002	1	0	63	7.856667e+002	768	1.305403e+002	1.267623e+002	30	1.596667e+001	16	3.809999e+000	3.706500e+000	0	0	0	0	0	0	0	734.716	74.103	1	3.27168e-168	1	1	50.9508	3.81	1	0	50.9508	51.0895	51.0895	778.921	0.740621	15.9667	3.81	0	744.758	0	0
DATA	574	7	64	tair|AT5G66990.1|ref|NM_126099|tc|NP230094	at|chr5:26761807-26761661	0		596	TCACCGTAAGCTCACGAGCCTAAACGCTCTAATTGCTAATCTCAAGGACTTGTTAGGGAA	510	0	A_84_P578113	AT5G66990	AT5G66990.1	tair|RWP-RK domain-containing protein [AT5G66990.1]	5148.43	292	13.1313	1	1.313125e+001	1.306725e+001	1	0	62	4.517742e+001	42.5	1.536605e+001	1.667925e+001	32	1.781250e+001	17	6.601258e+000	8.895600e+000	0	0	0	0	0	0	0	-5.54523	9.65292	0	0.137614	1	0	50.7226	6.60126	1	0	50.7226	43.7019	43.7019	38.4317	0.738711	17.8125	6.60126	0	4.26435	1	0
DATA	575	7	65	tair|AT1G21740.1|ref|NM_102023|tc|TC311461	at|chr1:7645004-7645063	0		2798	AGTTGTGAAAGCTCATGAAGATGTTAGGTTTCAACAACAACAACAGCCTGAGTCTGAAGA	512	0	A_84_P18050	AT1G21740	AT1G21740.1	tair|similar to unknown protein [Arabidopsis thaliana] (TAIR:AT1G77500.1); similar to hypothetical protein [Vitis vinifera] (GB:CAN81539.1); contains InterPro domain Protein of unknown function DUF632 (InterPro:IPR006867); contains InterPro domain Protein	5173.54	291.662	0	1	3.193464e+003	3.196149e+002	1	0	63	2.403746e+003	2297	4.493959e+002	4.395909e+002	28	1.803571e+001	17	4.678415e+000	5.189100e+000	0	0	0	0	0	0	0	2353.23	235.521	1	2.27243e-236	1	1	50.5128	4.67841	1	0	50.5128	46.5243	46.5243	2397	0.736891	18.0357	4.67841	0	2362.85	0	0
DATA	576	7	66	ug|AV535948	at|chr1:1808197-1808256	0		225	CCCCAACAAACAAAAACATTAAACAAACAGACAATTCTGAGTTTCTGCCCGACCTTTCGG	514	0	A_84_P793091	AT1G05960	AV535948	ug|AV535948 Arabidopsis thaliana flower buds Columbia Arabidopsis thaliana cDNA clone FB105a07F 3', mRNA sequence [AV535948]	5198.89	291.5	0	0	2.875238e+001	1.343987e+001	1	0	63	7.146032e+001	67	1.849483e+001	1.927380e+001	37	2.062162e+001	20	6.365494e+000	5.930400e+000	0	0	0	0	0	0	0	21.1403	9.8817	1	7.41602e-008	1	0	50.3201	6.36549	1	0	50.3201	65	65	64.7146	0.735253	20.6216	6.36549	0	30.5739	0	0
DATA	577	7	67	tair|AT2G24160.1|ug|AY099820|ta|TA51140_3702|ta|DR289548	at|chr2:10275343-10275284	0		2349	TTCGCATAAGCAGGAGTGGTTAATGGAAAAGTGTCGTAGAAACAAGCCCAGAGTTGTCAT	516	0	A_84_P10696	AT2G24160	AT2G24160.1	tair|pseudogene, leucine rich repeat protein family, contains leucine rich-repeat domains Pfam:PF00560, INTERPRO:IPR001611; contains some similarity to Cf-4 (Lycopersicon hirsutum) gi [AT2G24160.1]	5224.39	291.58	0	1	5.970846e+002	6.114026e+001	1	0	63	4.882540e+002	479	9.541691e+001	1.041526e+002	28	2.135714e+001	22	5.638586e+000	5.374425e+000	0	0	0	0	0	0	0	438.159	44.8666	1	4.36536e-138	1	1	50.0948	5.63859	1	0	50.0948	47.5395	47.5395	481.508	0.733831	21.3571	5.63859	0	447.381	0	0
DATA	578	7	68	tair|AT5G46450.1|ref|NM_124015|tc|TC309088	at|chr5:18856695-18856754	0		3293	CAGTGAAGAGTGGGAAGACTGCAACGATAGCGGTCTTGGCAGTGAATCTGATAATTTAGA	518	0	A_84_P13092	AT5G46450	AT5G46450.1	tair|disease resistance protein (TIR-NBS-LRR class), putative [AT5G46450.1]	5249.51	291.438	0	1	3.067107e+003	3.069936e+002	1	1	64	2.296906e+003	2183	3.855198e+002	3.547120e+002	28	2.071429e+001	20.5	5.714550e+000	5.374425e+000	0	0	0	0	0	0	0	2246.98	224.905	1	1.15996e-233	1	1	49.927	5.71455	1	0	49.927	49.1849	49.1849	2290.16	0.732605	20.7143	5.71455	0	2256.05	0	0
DATA	579	7	69	tair|AT2G45160.1|ref|NM_130079|ta|TA37157_3702|ta|CNS0A9S3	at|chr2:18626180-18626121	0		1045	CACAAGTCTCCGTTTCAAAGAGCAGCTTCTCACATCGCTGAAGCTCTCCTCTCACTCATC	520	0	A_84_P738263	AT2G45160	AT2G45160.1	tair|scarecrow transcription factor family protein [AT2G45160.1]	5274.99	291.62	0	1	1.186588e+003	1.193901e+002	0	0	65	9.179077e+002	899	1.746435e+002	1.912554e+002	30	2.080000e+001	20.5	6.577915e+000	6.671700e+000	0	0	0	0	0	0	0	868.146	87.3496	1	5.74423e-178	1	1	49.7614	6.57791	1	0	49.7614	47.8731	47.8731	911.162	0.731632	20.8	6.57791	0	877.076	0	0
DATA	580	7	70	tair|AT1G63600.1|ref|NM_105038|tc|TC291233	at|chr1:23586217-23586276	0		842	TTTTTAAGCGGCCGCAAACCGCGTCAGGGTTTAGCGGGTCATCTTCTATTAACGTTATAA	522	0	A_84_P11459	AT1G63600	AT1G63600.1	tair|protein kinase-related [AT1G63600.1]	5300.5	291.5	13.2722	1	1.327215e+001	1.320747e+001	2	0	66	4.148485e+001	41	1.217342e+001	1.167547e+001	31	2.012903e+001	20	6.677035e+000	6.671700e+000	0	0	0	0	0	0	0	-8.08366	9.65292	0	0.0311947	1	0	49.5685	6.67703	1	0	49.5685	57.5363	57.5363	34.7392	0.730868	20.129	6.67703	0	0.68283	1	0
DATA	581	7	71	tair|AT1G01490.1|tair|AT1G01490.2|ref|NM_100031|ref|NM_001035851	at|chr1:180447-180388	0		779	ACGCCCAAAGCATCGAAGAAAACCCTAATGCTTGCGTTATATGTTGAAATATTTATAATG	524	0	A_84_P209748	AT1G01490	AT1G01490.1	tair|heavy-metal-associated domain-containing protein [AT1G01490.1]	5325.89	291.5	0	1	4.384574e+004	4.384594e+003	0	0	64	3.207402e+004	31183	4.588832e+003	4.732459e+003	28	2.046429e+001	17.5	8.066768e+000	9.822225e+000	0	0	0	0	0	0	0	32024.6	3202.47	1	0	1	1	49.426	8.06677	1	0	49.426	56.9804	56.9804	32067.3	0.730392	20.4643	8.06677	0	32033.2	0	0
DATA	582	7	72	tair|AT3G55230.1|ref|NM_115381|ta|TA46913_3702|ta|AU228573	at|chr3:20483658-20483717	0		890	TGTTACTGATGGTCATGATACCATTCTCCATTTCAGTGTTTATCTTACATACTACAAAGC	526	0	A_84_P19403	AT3G55230	AT3G55230.1	tair|disease resistance-responsive family protein [AT3G55230.1]	5351.16	291.897	0	1	4.970166e+003	4.971923e+002	0	1	65	3.678723e+003	3656	5.382235e+002	6.634635e+002	31	1.741935e+001	16	6.184789e+000	4.447800e+000	0	0	0	0	0	0	0	3629.47	363.075	1	9.08148e-262	1	1	49.2569	6.18479	1	0	49.2569	46.5243	46.5243	3671.98	0.730251	17.4194	6.18479	0	3637.98	0	0
DATA	583	7	73	tair|AT1G19640.1|ref|NM_101820|ta|TA38893_3702|tc|NP235691	at|chr1:6789222-6789163	0		1242	GAGTACTTCTATGTAAGCTCGCCACGATACGCTATTGTTATTCTTTCGCTCGTTAGAGCC	528	0	A_84_P13518	JMT	AT1G19640.1	tair|JMT (JASMONIC ACID CARBOXYL METHYLTRANSFERASE); jasmonate O-methyltransferase [AT1G19640.1]	5376.5	292	0	1	6.289897e+002	6.427246e+001	1	0	61	5.084918e+002	468	1.259923e+002	1.245384e+002	31	1.741935e+001	18	5.181854e+000	5.559750e+000	0	0	0	0	0	0	0	459.404	46.9436	1	7.74962e-141	1	1	49.0877	5.18185	1	0	49.0877	48.5334	48.5334	501.746	0.730384	17.4194	5.18185	0	467.787	0	0
DATA	584	7	74	tair|AT3G07000.1|ref|NM_111580|ug|BX824703|ta|TA48766_3702	at|chr3:2211017-2211076	0		1599	TGGTATGACTAGACCTTTTTGCATATCGTGTAAAAAACGTTGCAGCTTCCCTTCCTTCCT	530	0	A_84_P869955	AT3G07000	AT3G07000.1	tair|DC1 domain-containing protein [AT3G07000.1]	5402.11	291.5	0	1	4.625836e+002	4.810723e+001	0	0	64	3.869688e+002	365.5	1.158022e+002	1.171254e+002	34	2.079412e+001	20	8.167858e+000	9.266250e+000	0	0	0	0	0	0	0	338.056	35.1568	1	4.54486e-123	1	1	48.9126	8.16786	1	0	48.9126	56.9804	56.9804	380.223	0.7308	20.7941	8.16786	0	346.318	0	0
DATA	585	7	75	tair|AT1G42450.1	unmapped	0		2088	CGACTCCAGACCAAATGATGGTGTTAAATAAACAGGTTAGCTGGAGGATGGCAGATATCT	532	0	A_84_P750016	AT1G42450	AT1G42450.1	tair|transposable element gene [AT1G42450.1]	5427.5	291.5	13.2584	1	1.325836e+001	1.319374e+001	0	0	68	4.567647e+001	45.5	1.392993e+001	1.445535e+001	25	1.924000e+001	19	7.043200e+000	8.154300e+000	0	0	0	0	0	0	0	-3.08084	9.65292	0	0.408106	1	0	48.7573	7.0432	1	0	48.7573	57.5363	57.5363	38.9308	0.731629	19.24	7.0432	0	5.07405	1	0
DATA	586	7	76	tair|AT5G38380.1|tair|AT5G38380.2|ref|NM_180773|ref|NM_123199	at|chr5:15365462-15365521	0		1316	CCTACACTAACGACGATGTACTGTTGAATGTACTTGTCCTTGACGATGTAAATCTGTCTG	534	0	A_84_P257710	AT5G38380	AT5G38380.1	tair|similar to cation efflux family protein [Arabidopsis thaliana] (TAIR:AT2G04620.1); similar to hypothetical protein OsJ_022901 [Oryza sativa (japonica cultivar-group)] (GB:EAZ39418.1); similar to hypothetical protein OsI_024738 [Oryza sativa (indica c	5452.66	291.838	0	1	5.762421e+003	5.763926e+002	0	0	65	4.271662e+003	4162	7.940985e+002	8.450820e+002	34	1.820588e+001	18.5	5.115511e+000	4.262475e+000	0	0	0	0	0	0	0	4223.06	422.417	1	1.19746e-270	1	1	48.597	5.11551	1	0	48.597	49.1849	49.1849	4264.92	0.732863	18.2059	5.11551	0	4231.1	0	0
DATA	587	7	77	tair|AT4G02790.1|ref|NM_116513|ta|TA36106_3702|tc|TC288563	at|chr4:1249477-1249536	0		1274	AAATCCATGACGACATCAGTCAGATGCTGCTAAATGCTAACCATTTTTCTCTTAAGCCCA	536	0	A_84_P132155	AT4G02790	AT4G02790.1	tair|GTP-binding family protein [AT4G02790.1]	5478.3	291.58	0	1	1.485027e+004	1.485085e+003	0	0	65	1.095582e+004	10639	1.858710e+003	1.788016e+003	34	1.744118e+001	18	4.812806e+000	4.262475e+000	0	0	0	0	0	0	0	10907.4	1090.78	1	0	1	1	48.4212	4.81281	1	0	48.4212	52.3208	52.3208	10949.1	0.734491	17.4412	4.81281	0	10915.3	0	0
DATA	588	7	78	ug|BX815564|ta|CNS0AE0Y	at|chr1:1457145-1457097	0		1437	CCTTAGTTTCCAAACCCACTCCGTGTAAATTTGGTTTGTGAAATTGGAAGGCTAAACCAA	538	0	A_84_P785142	AT1G05070	BX815564	ug|Arabidopsis thaliana Full-length cDNA Complete sequence from clone GSLTLS71ZF07 of Adult vegetative tissue of strain col-0 of Arabidopsis thaliana (thale cress) [BX815564]	5503.64	292.328	13.1685	1	1.316846e+001	1.310532e+001	2	1	62	4.943548e+001	49.5	1.083803e+001	1.093418e+001	21	1.752381e+001	17	4.319943e+000	2.965200e+000	0	0	0	0	0	0	0	1.21707	9.65369	0	0.743558	1	0	48.2184	4.31994	1	0	48.2184	45.835	45.835	42.6898	0.736624	17.5238	4.31994	0	8.98767	1	0
DATA	589	7	79		 	66	Structural	0		1	1	DarkCorner	DarkCorner	DarkCorner		5529.11	291.5	13.1236	1	1.312362e+001	1.305966e+001	1	1	62	3.829032e+001	38	1.001374e+001	1.037820e+001	42	1.740476e+001	17.5	6.499754e+000	7.413000e+000	0	0	0	0	0	0	0	-9.70355	9.65292	0	0.00997506	1	0	47.9939	6.49975	1	0	47.9939	56.9804	56.9804	31.5446	0.73914	17.4048	6.49975	0	-2.07711	0	0
DATA	590	7	80		 	66	Structural	0		1	1	DarkCorner	DarkCorner	DarkCorner		5554.72	292.275	13.0679	1	1.306790e+001	1.300421e+001	0	0	64	3.909375e+001	39	9.676873e+000	1.056353e+001	33	1.627273e+001	16	6.582518e+000	5.930400e+000	0	0	0	0	0	0	0	-8.67074	9.65292	0	0.0209935	1	0	47.7645	6.58252	1	0	47.7645	46.8651	46.8651	32.3481	0.742292	16.2727	6.58252	0	-1.21801	0	0
DATA	591	7	81		 	66	Structural	0		1	1	DarkCorner	DarkCorner	DarkCorner		5579.55	292.21	13.0059	1	1.300587e+001	1.294248e+001	0	0	65	3.830769e+001	38	1.004198e+001	1.037820e+001	31	1.770968e+001	18	6.634222e+000	5.930400e+000	0	0	0	0	0	0	0	-9.27995	9.65292	0	0.0136339	1	0	47.5876	6.63422	1	0	47.5876	43.3362	43.3362	31.562	0.745832	17.7097	6.63422	0	-1.93112	0	0
DATA	592	7	82		 	66	Structural	0		1	1	DarkCorner	DarkCorner	DarkCorner		5605.05	292.29	12.9325	1	1.293253e+001	1.286950e+001	1	0	64	4.014063e+001	39	9.665628e+000	9.822225e+000	36	1.550000e+001	15.5	5.326484e+000	4.633125e+000	0	0	0	0	0	0	0	-7.33469	9.65292	0	0.0502408	1	0	47.4753	5.32648	1	0	47.4753	45.1352	45.1352	33.3949	0.750062	15.5	5.32648	0	-0.0217843	0	0
DATA	593	7	83		 	66	Structural	0		1	1	DarkCorner	DarkCorner	DarkCorner		5630.94	292.344	12.8479	1	1.284787e+001	1.278525e+001	1	0	64	3.768750e+001	37	1.013383e+001	1.130482e+001	38	1.631579e+001	16.5	4.916081e+000	4.818450e+000	0	0	0	0	0	0	0	-9.60609	9.65292	0	0.0107281	1	0	47.2936	4.91608	1	0	47.2936	45.1352	45.1352	30.9418	0.755005	16.3158	4.91608	0	-2.39251	0	0
DATA	594	7	84		 	66	Structural	0		1	1	DarkCorner	DarkCorner	DarkCorner		5656.13	292.329	12.7553	1	1.275525e+001	1.269308e+001	1	0	64	3.618750e+001	38	1.030930e+001	1.111950e+001	33	1.584848e+001	15	4.199116e+000	3.706500e+000	0	0	0	0	0	0	0	-10.9005	9.65292	0	0.00390912	1	0	47.088	4.19912	1	0	47.088	46.8651	46.8651	29.4418	0.760487	15.8485	4.19912	0	-3.80694	0	0
DATA	595	7	85		 	66	Structural	0		1	1	DarkCorner	DarkCorner	DarkCorner		5681.67	292.343	12.6507	1	1.265066e+001	1.258900e+001	2	0	64	3.920313e+001	38.5	9.649705e+000	1.056353e+001	47	1.614894e+001	17	5.559867e+000	5.559750e+000	0	0	0	0	0	0	0	-7.71674	9.65292	0	0.0395574	1	0	46.9199	5.55987	1	0	46.9199	47.5395	47.5395	32.4574	0.766774	16.1489	5.55987	0	-0.700884	0	0
DATA	596	8	1		 	66	Structural	0		1	1	DarkCorner	DarkCorner	DarkCorner		3561.07	297.493	0	1	8.776047e+001	1.353982e+001	0	0	62	1.270968e+002	122	4.005681e+001	3.984487e+001	38	1.592105e+001	15.5	5.179907e+000	5.003775e+000	0	0	0	0	1	0	0	82.1628	12.6762	1	9.44119e-047	1	1	44.9339	5.17991	1	0	44.9339	45.835	45.835	120.351	0.936217	15.9211	5.17991	0	93.9464	0	0
DATA	597	8	2		 	66	Structural	0		1	1	DarkCorner	DarkCorner	DarkCorner		3585.98	297.545	10.4647	1	1.046465e+001	1.041365e+001	3	0	59	3.964407e+001	40	9.506373e+000	8.524950e+000	28	1.564286e+001	15.5	4.313753e+000	3.891825e+000	0	0	0	0	0	0	0	-5.34255	9.65292	0	0.152463	1	0	44.9866	4.31375	1	0	44.9866	45.4864	45.4864	32.8984	0.926949	15.6429	4.31375	0	6.24289	0	0
DATA	598	8	3		 	66	Structural	0		1	1	DarkCorner	DarkCorner	DarkCorner		3611.24	297.838	10.5635	1	1.056352e+001	1.051203e+001	1	1	64	3.687500e+001	37.5	8.597711e+000	7.413000e+000	29	1.627586e+001	15	5.993428e+000	6.671700e+000	0	0	0	0	0	0	0	-8.17693	9.65292	0	0.029331	1	0	45.0519	5.99343	1	0	45.0519	46.1809	46.1809	30.1293	0.918274	16.2759	5.99343	0	3.21819	0	0
DATA	599	8	4		 	66	Structural	0		1	1	DarkCorner	DarkCorner	DarkCorner		3636.66	297.597	10.6571	1	1.065713e+001	1.060519e+001	0	0	64	3.467188e+001	35	8.657605e+000	9.080925e+000	32	1.475000e+001	14	3.983838e+000	3.150525e+000	0	0	0	0	0	0	0	-10.4226	9.65292	0	0.00573619	1	0	45.0945	3.98384	1	0	45.0945	49.8279	49.8279	27.9262	0.910208	14.75	3.98384	0	0.774078	0	0
DATA	600	8	5		 	66	Structural	0		1	1	DarkCorner	DarkCorner	DarkCorner		3662.78	297.565	10.7473	1	1.074727e+001	1.069489e+001	1	0	64	4.132813e+001	41	1.076746e+001	9.822225e+000	39	1.492308e+001	14	3.132047e+000	2.965200e+000	0	0	0	0	0	0	0	-3.83413	9.65292	0	0.303583	1	0	45.1623	3.13205	1	0	45.1623	46.8651	46.8651	34.5824	0.902574	14.9231	3.13205	0	7.18221	0	0
DATA	601	8	6		 	66	Structural	0		1	1	DarkCorner	DarkCorner	DarkCorner		3688.36	297.792	10.8298	1	1.082978e+001	1.077700e+001	1	0	64	3.743750e+001	35	9.749033e+000	7.783650e+000	41	1.739024e+001	18	5.190752e+000	5.189100e+000	0	0	0	0	0	0	0	-7.79079	9.65292	0	0.0377297	1	0	45.2283	5.19075	1	0	45.2283	47.5395	47.5395	30.6918	0.895697	17.3902	5.19075	0	3.04705	0	0
DATA	602	8	7		 	66	Structural	0		1	1	DarkCorner	DarkCorner	DarkCorner		3713.27	297.6	10.9052	1	1.090519e+001	1.085204e+001	1	0	64	3.853125e+001	38	1.059645e+001	1.111950e+001	27	1.714815e+001	17	6.249330e+000	6.301050e+000	0	0	0	0	0	0	0	-6.7791	9.65292	0	0.0700689	1	0	45.3104	6.24933	1	0	45.3104	43.3362	43.3362	31.7856	0.889503	17.1481	6.24933	0	3.91611	0	0
DATA	603	8	8	tair|AT2G47690.2|tair|AT2G47690.1|ref|NM_001125070|ref|NM_130337	at|chr2:19558591-19559079	0		258	GTTTCAAAGAAGGAACAGGATATACAAGGAGGAGCAGCGTAAACTAAGAGCAGCTTCGAG	399	0	A_84_P822887	AT2G47690	AT2G47690.2	tair|NADH-ubiquinone oxidoreductase-related [AT2G47690.2]	3738.43	298.032	0	1	8.310432e+003	8.311150e+002	0	0	64	7.389766e+003	7224.5	1.796467e+003	1.834903e+003	31	1.664516e+001	17	5.606831e+000	5.559750e+000	0	0	0	0	0	0	0	7344.37	734.501	1	4.32665e-303	1	1	45.3932	5.60683	1	0	45.3932	44.0646	44.0646	7383.02	0.883753	16.6452	5.60683	0	7354.91	0	0
DATA	604	8	9	tair|AT1G04240.1|ref|NM_100305|ta|TA39106_3702|ta|AA042741	at|chr1:1128752-1128589	0		716	TTCCATGGGAGATGTTCATATGTACGTGCAAGAGACTAAGGATCATGAAAGGATCAGAAG	401	0	A_84_P21812	SHY2	AT1G04240.1	tair|SHY2 (SHORT HYPOCOTYL 2); transcription factor [AT1G04240.1]	3763.9	297.897	0	1	3.644471e+003	3.646127e+002	1	0	66	3.246636e+003	3172	7.947362e+002	8.217310e+002	34	1.726471e+001	16.5	5.350213e+000	5.745075e+000	0	0	0	0	0	0	0	3201.14	320.26	1	2.08735e-254	1	1	45.4947	5.35021	1	0	45.4947	46.8651	46.8651	3239.89	0.878356	17.2647	5.35021	0	3211.56	0	0
DATA	605	8	10	tair|AT1G62790.1|tair|AT1G62790.2|ref|NM_179506|ref|NM_104957	at|chr1:23256209-23256268	0		231	AGAAGGAACTTACATGTCTCTGTACAATCTACACCAGTCCAGGTTTGCTCGCTCAGTTCA	403	0	A_84_P22443	AT1G62790	AT1G62790.1	tair|protease inhibitor/seed storage/lipid transfer protein (LTP) family protein [AT1G62790.1]	3789.07	298.117	0	1	1.084329e+004	1.084385e+003	1	0	66	9.516682e+003	9203	2.185320e+003	2.064706e+003	34	1.932353e+001	20	5.249650e+000	4.447800e+000	0	0	0	0	0	0	0	9471.1	947.159	1	5.32604e-318	1	1	45.586	5.24965	1	0	45.586	44.4243	44.4243	9509.94	0.873452	19.3235	5.24965	0	9481.38	0	0
DATA	606	8	11	tair|AT4G33280.1|ref|NM_119482|ta|TA47694_3702|tc|TC286050	at|chr4:16047453-16047394	0		966	ACAAAACCGCTTCATCTCAATGTCTATATATTCCGTGGTGAAGAAACGGAAAGAACCAAC	405	0	A_84_P543484	AT4G33280	AT4G33280.1	tair|DNA binding / transcription factor [AT4G33280.1]	3814.69	297.953	0	1	1.691332e+002	2.023615e+001	1	0	64	1.926406e+002	200.5	4.560436e+001	4.336605e+001	25	1.748000e+001	17	5.009325e+000	4.447800e+000	0	0	0	0	0	0	0	146.946	17.5815	1	3.70833e-076	1	1	45.6947	5.00932	1	0	45.6947	45.4864	45.4864	185.895	0.868817	17.48	5.00932	0	157.126	0	0
DATA	607	8	12	ta|TA27278_3702|ta|AI100178|ta|DR207916|tc|TC301465	at|chr5:10069787-10069725	0		299	GAAGAGGACAGAAGCAGCAATATGGTTTTTGTTCTGCATCACTCCTTTGAAGCCATGTTT	407	0	A_84_P807987	TA27278_3702	TA27278_3702	tc|Q42155_ARATH (Q42155) NADH dehoydrogenase, partial (70%) [TC301465]	3840.33	297.5	0	1	1.025513e+005	1.025513e+004	0	2	64	8.870178e+004	90027.5	1.459281e+004	1.480172e+004	31	2.129032e+001	20	7.067265e+000	7.042350e+000	0	0	0	0	0	0	0	88656	8865.6	1	0	1	1	45.8139	7.06727	1	0	45.8139	57.5363	57.5363	88695	0.864504	21.2903	7.06727	0	88666.1	0	0
DATA	608	8	13	tair|AT4G23600.1|tair|AT4G23600.2|tair|AT4G23600.3|ref|NM_179099	at|chr4:12312822-12312881	0		1233	AAAGATTGAAGAGCTTCTGCGATCGCCATTCCAACAAAAAAGCTCCCCTCAAAGACGTCA	409	0	A_84_P12888	CORI3	AT4G23600.1	tair|CORI3 (CORONATINE INDUCED 1, JASMONIC ACID RESPONSIVE 2); transaminase [AT4G23600.1]	3865.43	297.761	0	1	5.246106e+003	5.247304e+002	0	0	65	4.561000e+003	4434	7.599417e+002	7.650216e+002	32	1.868750e+001	17	5.980816e+000	6.671700e+000	0	0	0	0	0	0	0	4515.07	451.61	1	1.44105e-274	1	1	45.9301	5.98082	1	0	45.9301	46.5243	46.5243	4554.25	0.860652	18.6875	5.98082	0	4525.07	0	0
DATA	609	8	14	tc|TC285246	at|chr5:7951322-7951381	0		2965	TTAGGATTGCTTTCAAGCATTTTCTTTATAAGATCTTTGGCACTCTCTGAAATGCTAGGC	411	0	A_84_P730517	TC285246	TC285246	tc|Q8VZJ5_ARATH (Q8VZJ5) AT5g08500/MAH20_6, complete [TC285246]	3890.89	297.5	11.319	0	1.131902e+001	1.126385e+001	1	0	63	4.603175e+001	46	1.229735e+001	1.223145e+001	28	1.778571e+001	17	4.901679e+000	3.521175e+000	0	0	0	0	0	0	0	0.00130831	9.65292	0	0.999719	1	0	46.0304	4.90168	1	0	46.0304	65	65	39.2861	0.856982	17.7857	4.90168	0	9.90201	1	0
DATA	610	8	15	tair|AT1G50890.1|ref|NM_103969|ta|TA50976_3702|ta|BP651935	at|chr1:18866041-18865982	0		2674	GGAAGGTCTAGCTCCCGATCATCTTTTGGTCGAGTTAGCATCTAATTGGAACATCGAGAT	413	0	A_84_P249405	AT1G50890	AT1G50890.1	tair|binding [AT1G50890.1]	3916.03	297.939	0	1	2.367135e+003	2.369834e+002	0	0	69	2.066928e+003	2007	4.179963e+002	4.551582e+002	30	2.010000e+001	19	6.768843e+000	6.857025e+000	0	0	0	0	0	0	0	2020.79	202.309	1	1.9165e-227	1	1	46.1405	6.76884	1	0	46.1405	46.8651	46.8651	2060.18	0.853685	20.1	6.76884	0	2030.59	0	0
DATA	611	8	16	tair|AT4G23660.1|tair|AT4G23660.2|ref|NM_179100|ref|NM_118497	at|chr4:12328516-12328457	0		1281	CTTTGGTTAACTGGATTTGGCACAGCATCCATAGGTTTTCTTGCACTTTCTGGATTCAGT	415	0	A_84_P16670	ATPPT1	AT4G23660.1	tair|ATPPT1 (ARABIDOPSIS THALIANA POLYPRENYLTRANSFERASE 1); 4-hydroxybenzoate nonaprenyltransferase [AT4G23660.1]	3941.41	297.671	0	1	2.005102e+003	2.008311e+002	1	0	63	1.751635e+003	1649	3.939118e+002	3.543414e+002	27	1.785185e+001	19	5.171696e+000	6.301050e+000	0	0	0	0	0	0	0	1705.37	170.81	1	1.68671e-217	1	1	46.2686	5.1717	1	0	46.2686	47.8731	47.8731	1744.89	0.850514	17.8519	5.1717	0	1715.11	0	0
DATA	612	8	17	ta|TA28705_3702	at|chr2:2033343-2033284	0		610	CAGCGAGGTCTCTGGCTACCACCTCAGAAGCTATAAGAAGAACAACAATGAGACTTAAAA	417	0	A_84_P810776	TA28705_3702	TA28705_3702	Unknown	3966.91	297.864	0	1	4.032988e+002	4.190706e+001	2	0	64	3.882188e+002	376.5	6.492449e+001	6.597570e+001	39	1.864103e+001	18	7.057982e+000	7.413000e+000	0	0	0	0	0	0	0	341.832	35.52	1	1.03885e-123	1	1	46.3868	7.05798	1	0	46.3868	46.1809	46.1809	381.473	0.84759	18.641	7.05798	0	351.494	0	0
DATA	613	8	18	tair|AT3G49150.1|ref|NM_114774|tc|TC300053	at|chr3:18232454-18232513	0		1632	GTTGCTGAAACTCTTACTGATTTAGTGCAGCAAGATACAGTCATCGAAGTTGCCGATGCT	419	0	A_84_P531549	AT3G49150	AT3G49150.1	tair|Identical to Putative F-box/LRR-repeat protein At3g49150 [Arabidopsis Thaliana] (GB:Q9M3B7;GB:Q9SMV1); similar to F-box family protein [Arabidopsis thaliana] (TAIR:AT3G59240.1); similar to unnamed protein product [Vitis vinifera] (GB:CAO63564.1); con	3992.41	298.265	11.4811	1	1.148115e+001	1.142519e+001	1	0	64	4.582813e+001	45	1.252623e+001	1.149015e+001	30	1.953333e+001	20	4.032055e+000	4.262475e+000	0	0	0	0	0	0	0	-0.666207	9.65292	0	0.85786	1	0	46.4943	4.03206	1	0	46.4943	46.8651	46.8651	39.0824	0.84488	19.5333	4.03206	0	8.90654	1	0
DATA	614	8	19		 	0		0		421	1	RC2	RC2	RC2		4017.95	297.523	11.5178	0	1.151782e+001	1.146169e+001	2	0	60	4.180000e+001	41	9.545254e+000	9.080925e+000	30	1.860000e+001	19	5.555985e+000	5.189100e+000	0	0	0	0	0	0	0	-4.80108	9.65292	0	0.198163	1	0	46.6011	5.55598	1	0	46.6011	65	65	35.0543	0.84219	18.6	5.55598	0	4.71026	1	0
DATA	615	8	20	tair|AT5G47600.1|ref|NM_124133|ug|DR369058|ta|TA46151_3702	at|chr5:19317152-19317093	0		457	TGTGTCTCGTAATGGTACTTGTGTCTAGCGTCTCTATCTATCTATGAACTTTGATGCAGC	423	0	A_84_P575328	AT5G47600	AT5G47600.1	tair|heat shock protein-related [AT5G47600.1]	4042.91	297.924	0	1	1.754511e+003	1.758271e+002	0	0	67	1.520194e+003	1465	4.016123e+002	4.106802e+002	34	1.923529e+001	19	4.973011e+000	5.003775e+000	0	0	0	0	0	0	0	1473.52	147.667	1	6.14051e-209	1	1	46.678	4.97301	1	0	46.678	46.5243	46.5243	1513.45	0.839844	19.2353	4.97301	0	1482.92	0	0
DATA	616	8	21	tair|AT1G69620.1|ref|NM_105630|ug|BX816733|ta|TA29448_3702	at|chr1:26194656-26194715	0		335	TCATTCGTGCCTTCCTTGTGGAGGAGCAAAAGATTGTGAAGAAGGTTTTGAAGCTTCAGA	425	0	A_84_P19965	RPL34	AT1G69620.1	tair|RPL34 (RIBOSOMAL PROTEIN L34); structural constituent of ribosome [AT1G69620.1]	4068.58	297.573	0	1	1.473569e+005	1.473570e+004	0	1	63	1.234514e+005	105811	1.729067e+004	-2.045024e+004	29	2.055172e+001	21	6.389647e+000	5.930400e+000	0	0	0	0	0	0	0	123405	12340.5	1	0	1	1	46.7745	6.38965	1	0	46.7745	57.5363	57.5363	123445	0.837454	20.5517	6.38965	0	123414	0	0
DATA	617	8	22	ta|TA39336_3702|ta|BP800220|ta|BP855309|ta|BP844904	unmapped	0		328	TTATGGCCTTTATGGTGATGAAACACGTCGGCTTTAGCTTCAACAATCTGTTCAGTGAAG	427	0	A_84_P823957	TA39336_3702	TA39336_3702	Unknown	4094.42	297.573	11.6142	1	1.161415e+001	1.155755e+001	1	0	63	3.869841e+001	36	1.038553e+001	1.186080e+001	34	1.876471e+001	18.5	5.181896e+000	4.262475e+000	0	0	0	0	0	0	0	-8.16259	9.65292	0	0.0296111	1	0	46.861	5.1819	1	0	46.861	57.5363	57.5363	31.9527	0.835205	18.7647	5.1819	0	1.08052	1	0
DATA	618	8	23	tair|AT3G14620.1|ref|NM_112323|ta|TA37269_3702|ta|BP664068	at|chr3:4916728-4916787	0		1479	AGCTAAGATGGCACTTGTCTTGATTCTGCAGAGATTCTCCTTTGAGCTGTCTCCTTCGTA	429	0	A_84_P21188	CYP72A8	AT3G14620.1	tair|CYP72A8 (cytochrome P450, family 72, subfamily A, polypeptide 8); oxygen binding [AT3G14620.1]	4119	298.226	0	1	1.681547e+004	1.681586e+003	0	0	65	1.405842e+004	13705	2.448288e+003	2.535246e+003	40	1.837500e+001	20	5.513096e+000	5.930400e+000	0	0	0	0	0	0	0	14011.5	1401.18	1	0	1	1	46.948	5.5131	1	0	46.948	45.4864	45.4864	14051.7	0.833249	18.375	5.5131	0	14020.6	0	0
DATA	619	8	24	tair|AT1G63120.1|ref|NM_104990|ug|BT004076|ta|TA37270_3702	at|chr1:23412554-23412541	0		639	CTTGGAGCAATGTTATCTGAACTTCTTACCAATTGGACTATCTATTGCCAACAAGGCGGC	431	0	A_84_P859203	ATRBL2	AT1G63120.1	tair|ATRBL2 (ARABIDOPSIS THALIANA RHOMBOID-LIKE 2); serine-type endopeptidase [AT1G63120.1]	4144.86	298.172	0	1	1.751322e+003	1.755169e+002	0	0	66	1.502667e+003	1478	3.427888e+002	4.079003e+002	39	1.805128e+001	18	6.026034e+000	5.559750e+000	0	0	0	0	0	0	0	1455.62	145.882	1	3.19125e-208	1	1	47.0454	6.02603	1	0	47.0454	45.4864	45.4864	1495.92	0.831156	18.0513	6.02603	0	1464.71	0	0
DATA	620	8	25	tair|AT1G71860.1|tair|AT1G71860.2|tair|AT1G71860.3|ref|NM_202398	at|chr1:27032269-27032328	0		1109	TGCTACAATGCTATTGTTGATGAATTAGAAGATCTAACCGCGGGGACAAATGCTGGAACG	433	0	A_84_P16261	PTP1	AT1G71860.1	tair|PTP1 (PROTEIN TYROSINE PHOSPHATASE 1) [AT1G71860.1]	4170	298.226	0	1	9.393931e+003	9.394653e+002	0	0	65	7.836554e+003	7565	1.393903e+003	1.605656e+003	37	1.627027e+001	16	4.531670e+000	5.189100e+000	0	0	0	0	0	0	0	7789.39	778.999	1	1.53879e-306	1	1	47.1637	4.53167	1	0	47.1637	45.4864	45.4864	7829.81	0.829194	16.2703	4.53167	0	7798.44	0	0
DATA	621	8	26	tair|AT3G29612.1	at|chr3:11413119-11413060	0		1725	ACCCGTGGAAGCAAACTTCACAAGAAGGATAACTCGGAGAACCAAAAATTGAATTTGGTT	435	0	A_84_P760409	AT3G29612	AT3G29612.1	tair|transposable element gene [AT3G29612.1]	4195.27	297.946	11.7264	1	1.172640e+001	1.166925e+001	0	0	65	4.376923e+001	44	1.197232e+001	1.111950e+001	27	1.803704e+001	16	6.204722e+000	7.042350e+000	0	0	0	0	0	0	0	-3.52413	9.65292	0	0.344205	1	0	47.2934	6.20472	1	0	47.2934	48.8603	48.8603	37.0235	0.82721	18.037	6.20472	0	5.50622	1	0
DATA	622	8	27	tair|AT1G68580.1|ref|NM_179531|ta|BX838827|tc|TC312199	at|chr1:25757414-25757473	0		531	TTTCAGGAGCCTATTCAGCAGATCAAAACGTTCTCTTGGATGGGTTTTTCTTGGACTTGC	437	0	A_84_P859484	AT1G68580	AT1G68580.1	tair|agenet domain-containing protein / bromo-adjacent homology (BAH) domain-containing protein [AT1G68580.1]	4220.69	298.221	0	1	4.122123e+002	4.284834e+001	0	0	65	3.876308e+002	375	8.266736e+001	8.080170e+001	34	2.100000e+001	20	7.348469e+000	8.895600e+000	0	0	0	0	0	0	0	340.214	35.3643	1	1.95164e-123	1	1	47.417	7.34847	1	0	47.417	46.5243	46.5243	380.885	0.825336	21	7.34847	0	349.212	0	0
DATA	623	8	28	tair|AT4G04500.1|ref|NM_116688|tc|TC282482	at|chr4:2240642-2240701	0		1817	TATTTCCAAAAGACCTAGCATTAATTCAATCCTCTTTTGGCTTGAGAGACACGCTACTAT	439	0	A_84_P19456	AT4G04500	AT4G04500.1	tair|protein kinase family protein [AT4G04500.1]	4246.33	298.227	0	1	1.354638e+002	1.791458e+001	1	0	64	1.591406e+002	164	2.981151e+001	3.131992e+001	30	2.060000e+001	22	6.451944e+000	6.486375e+000	0	0	0	0	0	0	0	111.544	14.7512	1	1.20198e-061	1	1	47.597	6.45194	1	0	47.597	45.4864	45.4864	152.395	0.82342	20.6	6.45194	0	120.574	0	0
DATA	624	8	29	tair|AT1G77020.1|ref|NM_106353|ta|TA52718_3702|tc|TC298611	at|chr1:28950128-28949984	0		1210	TCTGCTTACTCAGGGGATTGGTAGACTTTTCAGATGTCTCTGCAATCCAGCATTCGATGT	441	0	A_84_P18928	AT1G77020	AT1G77020.1	tair|DNAJ heat shock N-terminal domain-containing protein [AT1G77020.1]	4271.69	297.986	0	1	2.463819e+003	2.466620e+002	1	0	64	2.071797e+003	2013	3.898316e+002	3.350676e+002	28	2.103571e+001	22	6.215167e+000	7.042350e+000	0	0	0	0	0	0	0	2024	202.63	1	1.54682e-227	1	1	47.798	6.21517	1	0	47.798	47.2035	47.2035	2065.05	0.821488	21.0357	6.21517	0	2033.09	0	0
DATA	625	8	30	tair|AT1G02850.1|tair|AT1G02850.4|tair|AT1G02850.5|tair|AT1G02850.2	at|chr1:632947-633006	0		1338	TGGGTACGAGAGGAGCTTTGGATTATTGTACGTGGACTTCAAGGATCCTTCTCTTAAGAG	443	0	A_84_P20984	AT1G02850	AT1G02850.1	tair|glycosyl hydrolase family 1 protein [AT1G02850.1]	4297.5	298	0	1	4.394621e+004	4.394636e+003	0	0	62	3.606474e+004	34775.5	7.412792e+003	7.773272e+003	30	1.983333e+001	19.5	5.705915e+000	5.930400e+000	0	0	0	0	0	0	0	36016.7	3601.68	1	0	1	1	48.0324	5.70592	1	0	48.0324	54.1152	54.1152	36058	0.819564	19.8333	5.70592	0	36025.9	0	0
DATA	626	8	31	tair|AT3G53700.1|ref|NM_115230|ta|TA46723_3702|tc|TC281581	at|chr3:19913427-19913486	0		2169	AGGAAGAGGTTTCAATGGTGAAAGGTTTGCTTAAAATCAGGAAATTTCAGGACGCTTTGG	445	0	A_84_P12777	MEE40	AT3G53700.1	tair|MEE40 (maternal effect embryo arrest 40) [AT3G53700.1]	4322.44	298.028	0	1	3.801998e+003	3.803830e+002	1	0	62	3.157145e+003	3025	7.368659e+002	7.216555e+002	33	1.918182e+001	19	6.419962e+000	6.671700e+000	0	0	0	0	0	0	0	3108.87	311.037	1	1.08157e-252	1	1	48.2732	6.41996	1	0	48.2732	48.2044	48.2044	3150.4	0.817694	19.1818	6.41996	0	3118.17	0	0
DATA	627	8	32	tc|TC296024	at|chr4:17199837-17199779	0		917	GCCTCTGTTATACCCTGCAGGGGTTATGATTATGACTTTATTCGTCCTGTACCATCAAGC	447	0	A_84_P846284	TC296024	TC296024	Unknown	4348.09	297.935	0	1	2.503997e+001	1.209554e+001	0	0	67	6.891045e+001	68	2.226475e+001	2.409225e+001	32	2.000000e+001	19.5	5.673936e+000	5.930400e+000	0	0	0	0	0	0	0	20.4258	9.86666	1	1.82461e-007	1	0	48.4847	5.67394	1	0	48.4847	54.4085	54.4085	62.1648	0.815727	20	5.67394	0	29.808	0	0
DATA	628	8	33	tair|AT1G47780.1|ref|NM_103672|ug|DQ446336|tc|NP232442	at|chr1:17597123-17597182	0		0	ATGTCTGCAGTTCAACTCGATTTGCAAGACAGATGGGTCTTAAAAATGTATGGATGGATG	449	0	A_84_P150568	AT1G47780	AT1G47780.1	tair|acyl-protein thioesterase-related [AT1G47780.1]	4373.41	297.845	11.9203	1	1.192025e+001	1.186215e+001	3	0	61	4.329508e+001	42	1.127881e+001	1.260210e+001	34	1.850000e+001	18	6.836843e+000	6.857025e+000	0	0	0	0	0	0	0	-5.43961	9.65292	0	0.145205	1	0	48.7347	6.83684	1	0	48.7347	42.9674	42.9674	36.5494	0.813758	18.5	6.83684	0	4.07007	1	0
DATA	629	8	34	tair|AT3G60210.1|ref|NM_115884|ta|TA38241_3702|ta|AA040982	at|chr3:22262595-22262442	0		522	AGCGCCTATGAGGTTGATTTTGGAACAGAAGATGCTAAGCATTGCTTTTGCAAAGAAAGC	451	0	A_84_P24153	AT3G60210	AT3G60210.1	tair|chloroplast chaperonin 10, putative [AT3G60210.1]	4398.5	298.265	0	1	1.117523e+004	1.117587e+003	0	0	66	9.121833e+003	8602	1.863285e+003	1.946839e+003	26	1.715385e+001	16.5	5.274029e+000	6.115725e+000	0	0	0	0	0	0	0	9072.83	907.335	1	1.75829e-315	1	1	49.0007	5.27403	1	0	49.0007	46.5243	46.5243	9115.09	0.81187	17.1538	5.27403	0	9082.48	0	0
DATA	630	8	35	tair|AT1G60780.1|ref|NM_104761|ta|TA39378_3702|tc|TC286294	at|chr1:22373192-22373052	0		1403	GAAAGGCTCCTATCCGTGTCAAATTTGAGATCCCTTATTTCACTGTTTCAGGGATTCAGG	453	0	A_84_P22714	AT1G60780	AT1G60780.1	tair|clathrin adaptor complexes medium subunit family protein [AT1G60780.1]	4424	298.203	0	1	2.214476e+004	2.214508e+003	0	0	65	1.798246e+004	17386	3.505351e+003	3.873292e+003	35	2.011429e+001	19	6.680839e+000	6.671700e+000	0	0	0	0	0	0	0	17933.2	1793.35	1	0	1	1	49.2563	6.68084	1	0	49.2563	46.8651	46.8651	17975.7	0.809817	20.1143	6.68084	0	17943	0	0
DATA	631	8	36	tair|AT1G20770.1|ref|NM_101929|tc|TC295373	at|chr1:7215511-7215369	0		646	AACAATCATTTGAAACAGCTCTTGAAACTCTGGTGGAAATAGCCAACATGCGTGCATCGA	455	0	A_84_P147628	AT1G20770	AT1G20770.1	tair|similar to hypothetical protein [Vitis vinifera] (GB:CAN80128.1) [AT1G20770.1]	4449.48	298.354	0	1	7.111960e+003	7.112964e+002	0	0	65	5.794308e+003	5382	1.378592e+003	1.349907e+003	29	1.762069e+001	18	6.067559e+000	5.930400e+000	0	0	0	0	0	0	0	5744.78	574.559	1	1.09021e-288	1	1	49.5297	6.06756	1	0	49.5297	45.4864	45.4864	5787.56	0.807763	17.6207	6.06756	0	5754.72	0	0
DATA	632	8	37	ug|AY062586|ta|TA45385_3702|tc|NP455183|tc|TC299525	at|chr2:16286000-16285842	0		297	TTCCTGGTGGAGCTGAACACTTGTACTTGGATCTCAAAGCTTTGTTGTTCTTGACGTGGT	457	0	A_84_P288754	AY062586	AY062586	ug|Arabidopsis thaliana Unknown protein (T7F6.15; At2g38980) mRNA, complete cds [AY062586]	4474.84	298.103	0	1	3.125873e+002	3.347666e+001	0	0	66	3.016212e+002	291	7.364442e+001	7.246207e+001	28	1.867857e+001	17.5	7.190805e+000	6.115725e+000	0	0	0	0	0	0	0	251.817	26.9685	1	3.57089e-106	1	1	49.8038	7.1908	1	0	49.8038	46.5243	46.5243	294.876	0.805591	18.6786	7.1908	0	261.934	0	0
DATA	633	8	38	ug|AV440822|ta|BP641034	at|chr3:6324984-6325043	0		283	GCTCTTCAATGCTTCATCCACATTCTTCTGCAAGAAATGTATCTGCGCAATGATCAGTCT	459	0	A_84_P799422	AT3G18420	AV440822	ug|AV440822 Arabidopsis thaliana above-ground organ two to six-week old Arabidopsis thaliana cDNA clone APZ10f01_f 3', mRNA sequence [AV440822]	4500.09	298.243	0	1	8.714852e+001	1.484223e+001	0	0	66	1.200909e+002	118	2.873900e+001	3.372915e+001	40	1.855000e+001	19	6.201530e+000	4.633125e+000	0	0	0	0	0	0	0	70.0198	11.925	1	1.18227e-039	1	1	50.0711	6.20153	1	0	50.0711	46.5243	46.5243	113.345	0.803454	18.55	6.20153	0	80.2972	0	0
DATA	634	8	39	tair|AT5G55840.1|ref|NM_124966|tc|NP225997	at|chr5:22619663-22619722	0		3762	AAAGCTTCTTCTGTGTCTTTGAAGATTCTTTTTGATGAATATGTCGGAACAACGAGAAAC	461	0	A_84_P17853	AT5G55840	AT5G55840.1	tair|pentatricopeptide (PPR) repeat-containing protein [AT5G55840.1]	4525.91	298.065	0	1	1.069777e+003	1.076540e+002	0	0	67	9.073731e+002	889	1.911477e+002	1.760588e+002	32	1.709375e+001	17	6.387283e+000	6.115725e+000	0	0	0	0	0	0	0	857.052	86.2471	1	3.24687e-177	1	1	50.3215	6.38728	1	0	50.3215	54.4085	54.4085	900.627	0.80115	17.0938	6.38728	0	867.482	0	0
DATA	635	8	40	ug|EG485283	at|chr4:9508031-9508090	0		672	TTTAGATGGAAGATCTTCACGCTGGAAGTTGAAGGAACAGAAAACCAGATGATCCGTCTT	463	0	A_84_P798145	EG485283	EG485283	ug|AYASQ45TR pooled cDNA populations Arabidopsis thaliana cDNA, mRNA sequence [EG485283]	4551.13	298.279	12.1416	1	1.214160e+001	1.208243e+001	2	0	64	4.703125e+001	47	1.066513e+001	1.000755e+001	29	1.917241e+001	19	6.071414e+000	6.671700e+000	0	0	0	0	0	0	0	-3.56802	9.65292	0	0.33825	1	0	50.5993	6.07141	1	0	50.5993	44.4243	44.4243	40.2856	0.798922	19.1724	6.07141	0	7.04044	1	0
DATA	636	8	41	tc|TC292217	at|chr4:16062189-16062130	0		735	AGTTTGCCAGTCGGATCTTGCAATCTTGCTCTTCCTTTGTGGGCACCACAAGGTAAAATT	465	0	A_84_P84109	TC292217	TC292217	tc|NM_119487 transferase, transferring glycosyl groups {Arabidopsis thaliana} (exp=-1; wgp=0; cg=0), partial (42%) [TC292217]	4576.06	298.594	0	1	5.232852e+001	1.319800e+001	2	0	62	9.253226e+001	87.5	2.251609e+001	2.390692e+001	36	1.747222e+001	16.5	5.411554e+000	4.633125e+000	0	0	0	0	0	0	0	41.6896	10.5147	1	4.51611e-021	1	0	50.8427	5.41155	1	0	50.8427	46.5243	46.5243	85.7866	0.79669	17.4722	5.41155	0	52.4452	0	0
DATA	637	8	42	tair|AT5G36228.1|ref|NM_001036896|ug|EF182917	at|chr5:14290256-14290315	0		1677	GGCTGGGTTTTGAAGATTCTGGAATCAAGAAATGAAGATGAACTGCGGACAAATCAGTTT	467	0	A_84_P768007	AT5G36228	AT5G36228.1	tair|nucleic acid binding / zinc ion binding [AT5G36228.1]	4602.09	298.386	12.2139	1	1.221390e+001	1.215437e+001	1	0	63	4.961905e+001	48	1.463913e+001	1.556730e+001	32	1.793750e+001	17	4.937921e+000	4.447800e+000	0	0	0	0	0	0	0	-1.47166	9.65292	0	0.692443	1	0	51.0907	4.93792	1	0	51.0907	57.259	57.259	42.8734	0.794193	17.9375	4.93792	0	9.44686	1	0
DATA	638	8	43	ta|TA38035_3702	at|chr3:23454554-23454702	0		3060	ATGTAAATTCATCTTCCTTGTCATCTTGGAAAACGAAGGTTTCAGCGTCGATGGGTCGAG	469	0	A_84_P822739	TA38035_3702	TA38035_3702	Unknown	4627.44	298.186	12.2522	1	1.225223e+001	1.219251e+001	2	0	63	4.893651e+001	48	1.412259e+001	1.297275e+001	28	2.025000e+001	20	4.911249e+000	3.706500e+000	0	0	0	0	0	0	0	-2.3722	9.65292	0	0.52394	1	0	51.3087	4.91125	1	0	51.3087	47.5395	47.5395	42.1908	0.791709	20.25	4.91125	0	8.68552	1	0
DATA	639	8	44	tc|NP229959	at|chr1:11014979-11014643	0		2022	GACATTGTTTTGTTCATGAAATTTGCGTCTAATCCGCTCCATCACTCTATTGGCCTAACT	471	0	A_84_P841765	NP229959	NP229959	tc|GB|AC000107.2|AAF98190.1 F17F8.20 [NP229959]	4652.49	298.508	12.2895	1	1.228945e+001	1.222956e+001	3	0	65	4.789231e+001	47	1.418970e+001	1.556730e+001	36	1.702778e+001	16	5.901506e+000	6.671700e+000	0	0	0	0	0	0	0	-3.5573	9.65292	0	0.339698	1	0	51.4496	5.90151	1	0	51.4496	43.7019	43.7019	41.1466	0.789311	17.0278	5.90151	0	7.55696	1	0
DATA	640	8	45	tair|AT5G20660.1|ref|NM_122073|ta|TA45764_3702|tc|TC292651	at|chr5:6986667-6986726	0		430	ACATGTTAAAGCTTTGACTCAGTTTGGTCCTCATCCTGTTTCTTCTGATGCTCTTGTCCA	473	0	A_84_P829061	AT5G20660	AT5G20660.1	tair|24 kDa vacuolar protein, putative [AT5G20660.1]	4678.07	298.353	0	1	3.014718e+002	3.254847e+001	0	1	64	2.887813e+002	279.5	5.311099e+001	4.725787e+001	45	1.806667e+001	17	7.078778e+000	5.930400e+000	0	0	0	0	0	0	0	237.173	25.6064	1	9.12515e-103	1	1	51.6087	7.07878	1	0	51.6087	46.1809	46.1809	282.036	0.786716	18.0667	7.07878	0	248.374	0	0
DATA	641	8	46	tair|AT1G80650.1|ref|NM_106713|ta|TA46259_3702|tc|TC295300	at|chr1:30320358-30320417	0		535	ATTAGAGATTCTTCAGGGAAAACTGTTTTGGAGTGTTTTGGGGATCCCAGACGCAAAAAG	475	0	A_84_P23791	RTL1	AT1G80650.1	tair|RTL1 (RNASE THREE-LIKE PROTEIN 1); double-stranded RNA binding [AT1G80650.1]	4703.86	298.53	0	1	4.110690e+003	4.112532e+002	5	0	59	3.275000e+003	3246	5.298128e+002	5.315121e+002	33	2.181818e+001	22	7.883743e+000	8.154300e+000	0	0	0	0	0	0	0	3223.28	322.473	1	8.23303e-255	1	1	51.7182	7.88374	1	0	51.7182	45.4864	45.4864	3268.25	0.784122	21.8182	7.88374	0	3234.52	0	0
DATA	642	8	47	tair|AT1G79040.1|ref|NM_106555|ug|BE038985|ta|TA25847_3702	at|chr1:29741086-29741237	0		177	TTCAAAATTGTCGCCAGTGGGTCAAGAAGATCAAGACCGACAAGCCCTTCGGAATTAACG	477	0	A_84_P805152	PSBR	AT1G79040.1	tair|PSBR (photosystem II subunit R) [AT1G79040.1]	4729	298.455	0	1	3.043167e+005	3.043167e+004	0	2	60	2.378769e+005	233663	1.615010e+004	1.690090e+004	31	2.267742e+001	21	7.467204e+000	6.301050e+000	0	0	0	0	0	0	0	237825	23782.5	1	0	1	1	51.8266	7.4672	1	0	51.8266	55.8519	55.8519	237870	0.781505	22.6774	7.4672	0	237836	0	0
DATA	643	8	48	tair|AT2G25850.3|ref|NM_001036340|tc|TC308934	at|chr2:11032804-11032745	0		2869	ATTGTTCGATATTATGGTCCAGGTGAAATGTGGAGCTGTGCTAGTTCAATGCTTTTGCTG	479	0	A_84_P854170	AT2G25850	AT2G25850.3	tair|nucleotidyltransferase family protein [AT2G25850.3]	4754.1	298.94	0	1	1.699296e+003	1.703809e+002	0	0	67	1.375612e+003	1302	3.297900e+002	3.914064e+002	30	1.750000e+001	18	3.511066e+000	3.521175e+000	0	0	0	0	0	0	0	1323.7	132.722	1	1.17062e-202	1	1	51.9087	3.51107	1	0	51.9087	46.8651	46.8651	1368.87	0.778971	17.5	3.51107	0	1334.99	0	0
DATA	644	8	49	tair|AT5G45420.1|ref|NM_123910|ta|TA36055_3702|tc|TC287720	at|chr5:18423098-18423039	0		735	GGAGATGCGGAAGGTACTAAGGAGATTTGGAGTAATGGAGAAGACATTGCATTGCTCAAT	481	0	A_84_P820862	AT5G45420	AT5G45420.1	tair|myb family transcription factor [AT5G45420.1]	4779.57	298.897	0	1	8.097754e+003	8.098709e+002	0	0	63	6.337984e+003	6076	1.539049e+003	1.535974e+003	33	1.793939e+001	18	3.570184e+000	3.706500e+000	0	0	0	0	0	0	0	6286.01	628.675	1	5.74211e-294	1	1	51.9781	3.57018	1	0	51.9781	46.5243	46.5243	6331.24	0.776265	17.9394	3.57018	0	6297.31	0	0
DATA	645	8	50	tair|AT3G22540.1|ref|NM_113153|ta|TA50338_3702|tc|TC299200	at|chr3:7984276-7984217	0		358	GAAGTTTGGTAGATCTAACACCACCAAGTTGTACTGATCCATTTTTCTTCTATTTCGCTA	483	0	A_84_P590126	AT3G22540	AT3G22540.1	tair|similar to unknown protein [Arabidopsis thaliana] (TAIR:AT4G14819.1); similar to unnamed protein product [Vitis vinifera] (GB:CAO71190.1); contains InterPro domain Protein of unknown function DUF1677, plant (InterPro:IPR012876) [AT3G22540.1]	4804.94	298.768	0	1	7.750375e+003	7.751380e+002	0	0	66	6.047182e+003	5940	1.134969e+003	1.162358e+003	36	1.955556e+001	19	6.473879e+000	6.115725e+000	0	0	0	0	0	0	0	5995.17	599.594	1	3.43847e-291	1	1	52.0155	6.47388	1	0	52.0155	46.5243	46.5243	6040.44	0.773532	19.5556	6.47388	0	6006.46	0	0
DATA	646	8	51	tair|AT4G38570.1|ref|NM_120018|ug|BX827703|ta|TA53378_3702	at|chr4:18031635-18031576	0		837	CGCTCTCTTTACTCTTGGCTTTGAGCATATTTGGTTGGTCCATCAAGCAGATCATCAATG	485	0	A_84_P838169	PIS2	AT4G38570.1	tair|PIS2 (PROBABLE CDP-DIACYLGLYCEROL--INOSITOL 3-PHOSPHATIDYLTRANSFERASE 2); phosphotransferase, for other substituted phosphate groups [AT4G38570.1]	4830.51	298.63	0	1	5.962795e+003	5.964110e+002	0	0	65	4.647969e+003	4400	9.566717e+002	1.011133e+003	32	1.956250e+001	18	7.483045e+000	9.080925e+000	0	0	0	0	0	0	0	4595.91	459.692	1	1.31328e-275	1	1	52.0622	7.48305	1	0	52.0622	48.5334	48.5334	4641.22	0.770764	19.5625	7.48305	0	4607.2	0	0
DATA	647	8	52	ta|TA39693_3702	at|chr1:4592805-4592864	0		386	TATATGCATATTGGACTACTCTTATGCAAGAGTCGAAATGGTCCTGTTGCTGCTGCGTCT	487	0	A_84_P824205	TA39693_3702	TA39693_3702	Unknown	4856.11	298.5	0	1	4.006821e+001	1.319230e+001	1	0	63	8.285714e+001	83	1.807320e+001	1.890315e+001	41	1.634146e+001	16	5.280198e+000	5.930400e+000	0	0	0	0	0	0	0	30.7719	10.1315	1	1.01629e-013	1	0	52.0852	5.2802	1	0	52.0852	56.9804	56.9804	76.1114	0.767989	16.3415	5.2802	0	42.0406	0	0
DATA	648	8	53	tair|AT3G17830.1|ref|NM_112664|ta|TA52366_3702|tc|NP227586	at|chr3:6103857-6103916	0		1239	ACCTTCAATCCGGGGAGACCATTGCTTTGTAGTGAAAATTTCGATCCCCAAAAAACTGAG	489	0	A_84_P841627	AT3G17830	AT3G17830.1	tair|DNAJ heat shock family protein [AT3G17830.1]	4881.44	298.479	0	1	1.675247e+003	1.679989e+002	0	0	65	1.334108e+003	1292	2.566184e+002	2.876244e+002	34	1.800000e+001	16.5	7.579878e+000	1.000755e+001	0	0	0	0	0	0	0	1282.01	128.564	1	8.76189e-201	1	1	52.0939	7.57988	1	0	52.0939	48.2044	48.2044	1327.36	0.765269	18	7.57988	0	1293.25	0	0
DATA	649	8	54	tair|AT1G65484.1|ref|NM_001124078|ug|EG520414	at|chr1:24352068-24352127	0		431	ACGAGACATTCCCAACCCTGCAAGCAAGAATATCTTAGTAGGGACTTTACAAAATCAGCA	491	0	A_84_P754651	AT1G65484	AT1G65484.1	tair|unknown protein [AT1G65484.1]	4906.59	298.579	0	1	9.608837e+001	1.589185e+001	2	0	62	1.253548e+002	126	2.576699e+001	2.594550e+001	28	1.821429e+001	18	6.425396e+000	5.374425e+000	0	0	0	0	0	0	0	73.2773	12.1192	1	1.29163e-041	1	1	52.0775	6.4254	1	0	52.0775	49.5074	49.5074	118.609	0.762604	18.2143	6.4254	0	84.459	0	0
DATA	650	8	55	tair|AT4G35263.1|ref|NM_001125648	at|chr4:16776719-16776660	0		83	AGGAGTTGATTCACGTGACTATGCTTCGAATCTCTTAACATTGCCAATCTCCGTGTTTCT	493	0	A_84_P765437	AT4G35263	AT4G35263.1	tair|unknown protein [AT4G35263.1]	4932.33	298.5	12.7657	1	1.276566e+001	1.270344e+001	1	0	65	4.209231e+001	41	1.201265e+001	1.482600e+001	36	1.788889e+001	17	6.069962e+000	4.633125e+000	0	0	0	0	0	0	0	-9.93259	9.65292	0	0.00838929	1	0	52.0249	6.06996	1	0	52.0249	57.5363	57.5363	35.3466	0.759867	17.8889	6.06996	0	1.16471	1	0
DATA	651	8	56	ug|BT025671	at|chr3:8956469-8956410	0		929	ATGCAAAGATAATAGAGATTGAAGCAATTTGGGATCTTCTGACGCCGGTGAGTAAGAGCT	495	0	A_84_P796278	BT025671	BT025671	ug|Arabidopsis thaliana [BT025671]	4957.7	298.443	12.8105	1	1.281046e+001	1.274802e+001	2	0	63	4.833333e+001	49	9.889714e+000	1.000755e+001	37	1.775676e+001	17	5.861387e+000	4.447800e+000	0	0	0	0	0	0	0	-3.70227	9.65292	0	0.320452	1	0	52.0356	5.86139	1	0	52.0356	46.8651	46.8651	41.5876	0.757209	17.7568	5.86139	0	7.37825	1	0
DATA	652	8	57	tair|AT5G67370.1|ref|NM_126137|ug|AF360127|ta|TA44078_3702	at|chr5:26894956-26894897	0		997	AGACCGGTACTACCGTGCATTAGCAGGTGGTCAATACTGCAAATGGGAAGATCTTGTTAA	497	0	A_84_P50780	AT5G67370	AT5G67370.1	tair|similar to unknown protein [Arabidopsis thaliana] (TAIR:AT5G11840.1); similar to hypothetical protein [Vitis vinifera] (GB:CAN75014.1); contains InterPro domain Protein of unknown function DUF1230 (InterPro:IPR009631) [AT5G67370.1]	4982.93	298.602	0	1	2.208196e+004	2.208233e+003	0	0	64	1.671611e+004	16380	2.361970e+003	2.527092e+003	39	1.933333e+001	17	5.639771e+000	5.930400e+000	0	0	0	0	0	0	0	16664.2	1666.45	1	0	1	1	51.9185	5.63977	1	0	51.9185	52.6241	52.6241	16709.4	0.754652	19.3333	5.63977	0	16675.1	0	0
DATA	653	8	58	tair|AT1G79910.1|tair|AT1G79910.2|ref|NM_106640|ref|NM_001036227	at|chr1:30060921-30061056	0		557	GAAACACACTTGATCAGTTTGTGAACCCTGAGTTTGTAGAGAGATTCAAAGCAGAGCCGC	499	0	A_84_P827514	AT1G79910	AT1G79910.1	tair|similar to unknown protein [Arabidopsis thaliana] (TAIR:AT1G52315.1); similar to unnamed protein product [Vitis vinifera] (GB:CAO45916.1); contains InterPro domain Protein of unknown function DUF292, eukaryotic (InterPro:IPR005061) [AT1G79910.1]	5008.42	298.908	0	1	2.173173e+002	2.523832e+001	1	0	63	2.152381e+002	204	6.948467e+001	7.598325e+001	30	1.960000e+001	19.5	5.623841e+000	6.671700e+000	0	0	0	0	0	0	0	163.456	18.9831	1	5.9248e-082	1	1	51.7824	5.62384	1	0	51.7824	45.1352	45.1352	208.492	0.752152	19.6	5.62384	0	174.229	0	0
DATA	654	8	59	tair|AT5G40480.1|ref|NM_123412|tc|NP230503	at|chr5:16240967-16241026	0		5642	ATCAGTGATCATCTTGATGAAAGTGATAGATCGACAAGTGCCCACAGGAGCTACTGGAAC	501	0	A_84_P766274	EMB3012	AT5G40480.1	tair|EMB3012 (EMBRYO DEFECTIVE 3012) [AT5G40480.1]	5033.57	299.095	0	1	6.401385e+003	6.402680e+002	3	0	60	4.850967e+003	4773	7.785384e+002	7.388908e+002	35	2.025714e+001	19	6.590291e+000	6.671700e+000	0	0	0	0	0	0	0	4799.33	480.031	1	3.79532e-278	1	1	51.632	6.59029	1	0	51.632	44.0646	44.0646	4844.22	0.749734	20.2571	6.59029	0	4809.94	0	0
DATA	655	8	60	tc|TC305074	at|chr1:6809488-6809547	0		2908	AAGTGGTGTGGGAGTAAAACGGAAAGGAATCTCCGGTGACAAACTTGGTAACTGAAAAAC	503	0	A_84_P850443	TC305074	TC305074	tc|Q9FXG6_ARATH (Q9FXG6) F6F9.27 protein (RING finger family protein), complete [TC305074]	5059.42	298.573	0	1	2.578953e+001	1.317349e+001	10	0	54	7.075926e+001	63	3.481646e+001	2.798407e+001	41	1.943902e+001	19	6.091177e+000	6.671700e+000	0	0	0	0	0	0	0	19.2703	9.84339	1	7.53076e-007	1	0	51.489	6.09118	1	0	51.489	57.5363	57.5363	64.0136	0.747212	19.439	6.09118	0	29.7289	0	0
DATA	656	8	61	tair|AT3G43550.1|ref|NM_114223|tc|NP205395|ta|DQ446726	at|chr3:15459623-15459682	0		0	ATGAAGCTTCAAATTATATGGCTCGCTTTGGTTTTAATCGCCGTTGAGACTTATGCAGTT	505	0	A_84_P596406	AT3G43550	AT3G43550.1	tair|carboxylesterase/ lipase [AT3G43550.1]	5084.58	298.573	0	1	3.113525e+001	1.332671e+001	4	0	60	7.451667e+001	74.5	2.121999e+001	1.667925e+001	28	1.896429e+001	19.5	5.412483e+000	5.559750e+000	0	0	0	0	0	0	0	23.194	9.92767	1	5.08024e-009	1	0	51.3226	5.41248	1	0	51.3226	57.5363	57.5363	67.771	0.744945	18.9643	5.41248	0	33.4786	0	0
DATA	657	8	62	tair|AT3G29300.1|ref|NM_113855|tc|NP301222	at|chr3:11248752-11248811	0		504	ATCGAAGTTTCAACGCCAACATTAACTCCAATGAAGGATCTACCTGAAAAGGCATGCTCT	507	0	A_84_P546611	AT3G29300	AT3G29300.1	tair|unknown protein [AT3G29300.1]	5110	298.545	0	1	4.836702e+001	1.386682e+001	0	0	62	8.698387e+001	85	2.057015e+001	2.576018e+001	40	1.610000e+001	16	4.424871e+000	5.189100e+000	0	0	0	0	0	0	0	35.9253	10.2998	1	3.81086e-017	1	0	51.0586	4.42487	1	0	51.0586	55.8519	55.8519	80.2382	0.742763	16.1	4.42487	0	45.9428	0	0
DATA	658	8	63	ug|BP625456	at|chr4:10017120-10017274	0		349	TCATCTCCATGATCAAACTGCTCTCCAATAAATGCAAGCAAAGTGTAGAGCCAGCTCTTA	509	0	A_84_P795100	EIF4E	BP625456	ug|BP625456 RAFL17 Arabidopsis thaliana cDNA clone RAFL17-43-O03 3', mRNA sequence [BP625456]	5135.3	299.156	0	1	1.747232e+002	2.179595e+001	1	1	63	1.802698e+002	183	3.629725e+001	3.743565e+001	34	1.900000e+001	17.5	6.777861e+000	7.413000e+000	0	0	0	0	0	0	0	129.439	16.1469	1	2.22544e-069	1	1	50.831	6.77786	1	0	50.831	45.4864	45.4864	173.524	0.740822	19	6.77786	0	139.218	0	0
DATA	659	8	64	tair|AT3G42770.1|ref|NM_114145|tc|NP208455	unmapped	0		1378	CACTTGAGGACTTTGCAATACATATCAAGTCATTCAGGAGGAAAGCAAGAAGTGAAAACG	511	0	A_84_P593269	AT3G42770	AT3G42770.1	tair|F-box family protein [AT3G42770.1]	5160.58	298.573	13.129	0	1.312901e+001	1.306503e+001	2	0	62	3.814516e+001	36.5	1.063222e+001	1.149015e+001	27	1.885185e+001	19	5.946581e+000	8.895600e+000	0	0	0	0	0	0	0	-12.4642	9.65292	0	0.00102311	1	0	50.6094	5.94658	1	0	50.6094	65	65	31.3995	0.738837	18.8519	5.94658	0	-2.8911	1	0
DATA	660	8	65	tair|AT2G38120.1|ref|NM_129368|ta|TA31026_3702|ta|AA586160	at|chr2:15983943-15984002	0		1819	GTGTTCGTATACGTGAAGGGAGTAAAAGTCACGAAAATAGTGTACTTTTTACACACCCCT	513	0	A_84_P107652	AUX1	AT2G38120.1	tair|AUX1 (AUXIN RESISTANT 1); amino acid transmembrane transporter/ transporter [AT2G38120.1]	5186.03	298.873	0	1	1.366306e+004	1.366369e+003	0	0	66	1.012195e+004	9704.5	1.943828e+003	2.235019e+003	32	1.862500e+001	17.5	4.736611e+000	4.633125e+000	0	0	0	0	0	0	0	10071.6	1007.2	1	1.3241e-321	1	1	50.39	4.73661	1	0	50.39	46.8651	46.8651	10115.2	0.737138	18.625	4.73661	0	10080.9	0	0
DATA	661	8	66	tair|AT2G47730.1|ref|NM_180148|ug|BX842448|ug|DQ069797	at|chr2:19565982-19566041	0		450	TAACGTATGGCTTCAAGTTGAAGGTCAACAGTTTGACCCTAACGCCTCTAAGCTTGCCTT	515	0	A_84_P18196	ATGSTF8	AT2G47730.1	tair|ATGSTF8 (GLUTATHIONE S-TRANSFERASE 8); glutathione transferase [AT2G47730.1]	5211.57	298.897	0	1	2.645021e+004	2.645054e+003	0	1	62	1.950619e+004	18980	2.434577e+003	2.470382e+003	28	2.139286e+001	22	5.459204e+000	6.115725e+000	0	0	0	0	0	0	0	19456	1945.62	1	0	1	1	50.1941	5.4592	1	0	50.1941	46.5243	46.5243	19499.4	0.735571	21.3929	5.4592	0	19465.2	0	0
DATA	662	8	67	tair|AT5G56330.1|ref|NM_125016|tc|NP237653|ta|DR372762	at|chr5:22833050-22833332	0		937	ACGATGCTTCAGATTCAAATGCCAGGCCGCTTCAAGCAGTCAATAAGCGCAAGGTATATT	517	0	A_84_P15017	AT5G56330	AT5G56330.1	tair|carbonic anhydrase family protein [AT5G56330.1]	5237	298.545	13.2127	0	1.321272e+001	1.318853e+001	3	0	59	5.757627e+001	59	1.864108e+001	1.890315e+001	33	2.169697e+001	21	5.536723e+000	6.671700e+000	0	0	0	0	0	0	0	7.55495	9.68244	0	0.0438171	1	0	50.0213	5.53672	1	0	50.0213	65	65	50.8306	0.734156	21.697	5.53672	0	16.5801	1	0
DATA	663	8	68	tair|AT3G61560.1|tair|AT3G61560.2|ref|NM_001035836|ref|NM_116021	at|chr3:22790083-22790142	0		787	GGTGTTTGATGAGAAGGTTCTTTCTAAGCTTCCTGTTGCTTCCCTTAAGGCAAAGTTGGG	519	0	A_84_P541342	AT3G61560	AT3G61560.1	tair|reticulon family protein (RTNLB6) [AT3G61560.1]	5262.31	299.014	0	1	3.386491e+003	3.389050e+002	0	0	65	2.532400e+003	2394	5.146004e+002	5.381838e+002	29	2.127586e+001	21	5.541380e+000	5.189100e+000	0	0	0	0	0	0	0	2482.56	248.443	1	1.66298e-239	1	1	49.8442	5.54138	1	0	49.8442	47.2035	47.2035	2525.65	0.733076	21.2759	5.54138	0	2491.42	0	0
DATA	664	8	69	tair|AT5G53350.1|ref|NM_124714|ta|TA26710_3702|ta|TA26720_3702	at|chr5:21664670-21664729	0		1842	GGATCGGATGGAGAAACTGAAGTGGAGGCAGAGATTCCATCTGTTGTAGCAAGTATGTAA	521	0	A_84_P20682	CLPX	AT5G53350.1	tair|CLPX (Clp protease regulatory subunit X); ATPase [AT5G53350.1]	5287.63	299	0	1	3.147193e+004	3.147221e+003	0	0	65	2.309226e+004	22449	4.099266e+003	4.945212e+003	27	2.114815e+001	20	7.020321e+000	7.413000e+000	0	0	0	0	0	0	0	23042.6	2304.28	1	0	1	1	49.676	7.02032	1	0	49.676	48.5334	48.5334	23085.5	0.732163	21.1481	7.02032	0	23051.3	0	0
DATA	665	8	70	tair|AT4G36925.1|ref|NM_148405	at|chr4:17404309-17404368	0		332	AGGAAGAATTCTGCTTGTTTTAAGCTTCTTTCACCTTCGGTTTATCCCCATGTTTTTTGC	523	0	A_84_P583222	AT4G36925	AT4G36925.1	tair|similar to unknown protein [Arabidopsis thaliana] (TAIR:AT2G24945.1) [AT4G36925.1]	5313.42	298.573	0	1	6.628982e+002	6.759070e+001	0	0	64	5.343594e+002	517.5	9.042920e+001	1.010021e+002	32	2.131250e+001	19.5	8.667468e+000	9.822225e+000	0	0	0	0	0	0	0	484.873	49.4388	1	5.64691e-144	1	1	49.4862	8.66747	1	0	49.4862	57.5363	57.5363	527.614	0.731444	21.3125	8.66747	0	493.44	0	0
DATA	666	8	71	tair|AT4G32920.1|ref|NM_119446|ta|TA48239_3702|tc|TC289700	at|chr4:15887688-15887629	0		4766	ACCACCCTATATGCAAGGTTGTGGTACTGAATTATAATGTTGTAGAGAATAATAGCCTAT	525	0	A_84_P198054	AT4G32920	AT4G32920.1	tair|glycine-rich protein [AT4G32920.1]	5338.68	299.221	0	1	4.026667e+002	4.237580e+001	1	0	64	3.437500e+002	346.5	5.867478e+001	6.894090e+001	26	1.880769e+001	17	7.065518e+000	9.451575e+000	0	0	0	0	0	0	0	294.409	30.9829	1	4.11716e-115	1	1	49.3415	7.06552	1	0	49.3415	46.5243	46.5243	337.004	0.731147	18.8077	7.06552	0	302.853	0	0
DATA	667	8	72	tair|AT1G61010.1|tair|AT1G61010.3|tair|AT1G61010.2|ref|NM_104782	at|chr1:22478716-22478657	0		2055	AGGTAGAGAGTGAGCATTCAGGTCTTAAGGAAAGAGTGAGAGTAGCTTTTGAGCGGATTC	527	0	A_84_P23760	CPSF73-I	AT1G61010.1	tair|CPSF73-I; protein binding [AT1G61010.1]	5363.86	299.014	0	1	9.601303e+003	9.602211e+002	1	0	66	7.068152e+003	6682	1.425456e+003	1.535603e+003	33	1.827273e+001	18	6.068735e+000	5.189100e+000	0	0	0	0	0	0	0	7018.98	701.964	1	1.96316e-300	1	1	49.1723	6.06874	1	0	49.1723	46.8651	46.8651	7061.41	0.731044	18.2727	6.06874	0	7027.3	0	0
DATA	668	8	73	ug|EF183044	at|chr4:5439171-5439230	0		1232	TCATGTGATTCTTTTTTCATTGAGGCTGAGTCGAGTAGAGCTGGAGAAGAGAGAGAAGGA	529	0	A_84_P798077	EF183044	EF183044	ug|Arabidopsis thaliana clone asmbl_11795 unknown mRNA sequence [EF183044]	5389.5	299	0	1	1.594767e+002	2.070180e+001	3	0	59	1.656271e+002	142	8.134874e+001	7.931910e+001	29	1.655172e+001	17	4.725208e+000	5.189100e+000	0	0	0	0	0	0	0	116.624	15.139	1	6.21107e-064	1	1	49.0034	4.72521	1	0	49.0034	54.1152	54.1152	158.881	0.73129	16.5517	4.72521	0	124.815	0	0
DATA	669	8	74	tair|AT5G06610.1|ref|NM_120744|ug|AF370524|ta|TA43280_3702	at|chr5:2033578-2033637	0		1119	ACCACCAAGATGCTCAAAAACATTTACCAAACTACAATACATGATCGAGGCAAAACTGTA	531	0	A_84_P150678	AT5G06610	AT5G06610.1	tair|similar to unknown protein [Arabidopsis thaliana] (TAIR:AT1G27690.1); similar to unnamed protein product [Vitis vinifera] (GB:CAO23452.1); contains InterPro domain Protein of unknown function DUF620 (InterPro:IPR006873) [AT5G06610.1]	5414.94	299.024	0	1	6.566059e+002	6.697212e+001	2	0	67	5.294030e+002	529	1.121949e+002	1.156428e+002	25	1.972000e+001	18	7.190967e+000	8.154300e+000	0	0	0	0	0	0	0	480.563	49.0161	1	1.86748e-143	1	1	48.8404	7.19097	1	0	48.8404	50.7771	50.7771	522.657	0.731889	19.72	7.19097	0	488.637	0	0
DATA	670	8	75	tair|AT3G06660.1|ref|NM_111546|ta|TA44949_3702|tc|TC286742	at|chr3:2104812-2104871	0		1654	GCTTAACTCTTGTCCAATTGACCTTTACATTTCAGTTTACTTGATATCCATATCCAACAG	533	0	A_84_P263540	AT3G06660	AT3G06660.1	tair|PAPA-1-like family protein / zinc finger (HIT type) family protein [AT3G06660.1]	5440.17	299	0	1	7.712343e+003	7.713468e+002	1	0	64	5.700656e+003	5507.5	1.027001e+003	1.154204e+003	25	1.824000e+001	18	3.165965e+000	2.223900e+000	0	0	0	0	0	0	0	5651.99	565.281	1	9.82175e-288	1	1	48.6693	3.16596	1	0	48.6693	46.8651	46.8651	5693.91	0.73285	18.24	3.16596	0	5659.94	0	0
DATA	671	8	76	tair|AT1G27210.1|ref|NM_102483|ta|TA37679_3702|tc|NP221412	at|chr1:9455822-9455763	0		1909	AAGAGATCACGAAGAGACCAGTTCCAAGACTGTATGCATACAACACTACAGAAACCAACC	535	0	A_84_P18645	AT1G27210	AT1G27210.1	tair|binding [AT1G27210.1]	5465.44	299.028	0	1	2.413330e+004	2.413366e+003	0	0	63	1.776751e+004	16991	2.773014e+003	3.415910e+003	36	1.738889e+001	18	4.149201e+000	3.891825e+000	0	0	0	0	0	0	0	17719	1771.93	1	0	1	1	48.5074	4.1492	1	0	48.5074	48.2044	48.2044	17760.8	0.734214	17.3889	4.1492	0	17726.8	0	0
DATA	672	8	77	tair|AT3G07670.1|ref|NM_111646|ta|TA37978_3702|ta|BP608442	at|chr3:2454413-2454572	0		1447	AGGATACTGTACCGTGCTCAATACATTCTGAGGAGGAGACTGAGAGATATCAGAAGTGGT	537	0	A_84_P12654	AT3G07670	AT3G07670.1	tair|SET domain-containing protein [AT3G07670.1]	5490.97	299.108	0	1	5.945387e+003	5.946834e+002	2	0	65	4.424308e+003	4261	7.218981e+002	7.865193e+002	23	1.756522e+001	17	5.290008e+000	3.335850e+000	0	0	0	0	0	0	0	4375.98	437.704	1	9.84099e-273	1	1	48.3275	5.29001	1	0	48.3275	46.1809	46.1809	4417.56	0.736029	17.5652	5.29001	0	4383.7	0	0
DATA	673	8	78	ug|EG457990|tc|TC312328	at|chrM:181777-181836	0		597	ATAATGAAATCCATATAACTCTACTCCGGGTTGTGAGAACATCGTGCCTGTTGCGATTGT	539	0	A_84_P789973	EG457990	EG457990	ug|AYAWH62TF pooled cDNA populations Arabidopsis thaliana cDNA, mRNA sequence [EG457990]	5516.24	299	0	1	1.032803e+004	1.032886e+003	0	0	65	7.673015e+003	7376	1.398036e+003	1.469998e+003	25	1.992000e+001	20	5.751232e+000	5.189100e+000	0	0	0	0	0	0	0	7624.91	762.552	1	2.74431e-305	1	1	48.1071	5.75123	1	0	48.1071	46.8651	46.8651	7666.27	0.738273	19.92	5.75123	0	7632.48	0	0
DATA	674	8	79		 	66	Structural	0		1	1	DarkCorner	DarkCorner	DarkCorner		5541.93	299.443	13.0891	1	1.308909e+001	1.302530e+001	4	0	59	3.793220e+001	38	1.017242e+001	8.895600e+000	38	1.684211e+001	17	6.883299e+000	7.783650e+000	0	0	0	0	0	0	0	-9.94727	9.65292	0	0.00829593	1	0	47.8795	6.8833	1	0	47.8795	46.8651	46.8651	31.1865	0.74109	16.8421	6.8833	0	-2.5455	0	0
DATA	675	8	80		 	66	Structural	0		1	1	DarkCorner	DarkCorner	DarkCorner		5567.31	299.525	13.0312	1	1.303122e+001	1.296771e+001	1	0	64	3.864063e+001	37	1.293742e+001	1.427002e+001	29	1.896552e+001	18	7.218442e+000	8.895600e+000	0	0	0	0	0	0	0	-9.00892	9.65292	0	0.0165633	1	0	47.6495	7.21844	1	0	47.6495	43.3362	43.3362	31.8949	0.744381	18.9655	7.21844	0	-1.76681	0	0
DATA	676	8	81		 	66	Structural	0		1	1	DarkCorner	DarkCorner	DarkCorner		5592.24	299.121	12.9657	1	1.296569e+001	1.290250e+001	1	0	65	3.935385e+001	37	1.112631e+001	1.186080e+001	24	1.875000e+001	19	5.084076e+000	4.447800e+000	0	0	0	0	0	0	0	-8.17606	9.65292	0	0.029348	1	0	47.5299	5.08408	1	0	47.5299	45.835	45.835	32.6082	0.748144	18.75	5.08408	0	-0.97177	0	0
DATA	677	8	82		 	66	Structural	0		1	1	DarkCorner	DarkCorner	DarkCorner		5618.21	299.517	12.8869	1	1.288687e+001	1.282406e+001	1	0	64	3.642188e+001	36	1.037060e+001	9.822225e+000	34	1.726471e+001	16	5.604699e+000	6.857025e+000	0	0	0	0	0	0	0	-10.9749	9.65292	0	0.00367839	1	0	47.3968	5.6047	1	0	47.3968	42.9674	42.9674	29.6762	0.752719	17.2647	5.6047	0	-3.82897	0	0
DATA	678	8	83		 	66	Structural	0		1	1	DarkCorner	DarkCorner	DarkCorner		5643.35	299.71	12.8007	1	1.280071e+001	1.273832e+001	0	0	65	3.830769e+001	39	1.084251e+001	1.186080e+001	28	1.589286e+001	16.5	4.605466e+000	3.706500e+000	0	0	0	0	0	0	0	-8.87931	9.65292	0	0.0181523	1	0	47.187	4.60547	1	0	47.187	46.8651	46.8651	31.562	0.757786	15.8929	4.60547	0	-1.86313	0	0
DATA	679	8	84		 	66	Structural	0		1	1	DarkCorner	DarkCorner	DarkCorner		5668.75	299.766	12.7034	1	1.270336e+001	1.264144e+001	0	0	64	3.996875e+001	42	1.001423e+001	9.266250e+000	36	1.813889e+001	18	6.841691e+000	6.671700e+000	0	0	0	0	0	0	0	-7.04515	9.65292	0	0.0598841	1	0	47.0139	6.84169	1	0	47.0139	45.1352	45.1352	33.2231	0.763593	18.1389	6.84169	0	-0.114541	0	0
DATA	680	8	85		 	66	Structural	0		1	1	DarkCorner	DarkCorner	DarkCorner		5694.42	299.427	12.5941	1	1.259410e+001	1.253272e+001	3	0	61	4.008197e+001	38	1.075375e+001	8.895600e+000	378	1.669312e+001	16	5.908319e+000	5.930400e+000	0	0	0	0	0	0	0	-6.72594	9.65292	0	0.0722677	1	0	46.8079	5.90832	1	0	46.8079	57.5363	57.5363	33.3363	0.770218	16.6931	5.90832	0	0.0984009	0	0
DATA	681	9	1		 	66	Structural	0		1	1	DarkCorner	DarkCorner	DarkCorner		3548.23	305	10.3065	1	1.030645e+001	1.025622e+001	0	0	65	4.404615e+001	43	1.097786e+001	1.111950e+001	372	1.622581e+001	16	5.023136e+000	5.189100e+000	0	0	0	0	1	0	0	-1.04771	9.65292	0	0.778223	1	0	45.0939	5.02314	1	0	45.0939	46.8651	46.8651	37.3005	0.941177	16.2258	5.02314	0	10.8537	0	0
DATA	682	9	2		 	66	Structural	0		1	1	DarkCorner	DarkCorner	DarkCorner		3573.48	305.091	10.4138	1	1.041382e+001	1.036306e+001	1	0	62	3.879032e+001	39	8.366869e+000	9.266250e+000	26	1.676923e+001	17.5	4.827485e+000	5.003775e+000	0	0	0	0	0	0	0	-6.3411	9.65292	0	0.089941	1	0	45.1314	4.82749	1	0	45.1314	45.4864	45.4864	32.0446	0.931474	16.7692	4.82749	0	5.34104	0	0
DATA	683	9	3		 	66	Structural	0		1	1	DarkCorner	DarkCorner	DarkCorner		3598.69	304.432	10.5148	1	1.051476e+001	1.046351e+001	0	0	65	3.729231e+001	38	9.744747e+000	1.037820e+001	29	1.679310e+001	17	5.327686e+000	5.189100e+000	0	0	0	0	0	0	0	-7.89171	9.65292	0	0.0353557	1	0	45.184	5.32769	1	0	45.184	48.5334	48.5334	30.5466	0.922532	16.7931	5.32769	0	3.60798	0	0
DATA	684	9	4		 	66	Structural	0		1	1	DarkCorner	DarkCorner	DarkCorner		3624.23	304.638	10.6109	1	1.061089e+001	1.055918e+001	1	0	64	3.671875e+001	36	7.608410e+000	8.154300e+000	33	1.554545e+001	15	5.443407e+000	5.189100e+000	0	0	0	0	0	0	0	-8.53335	9.65292	0	0.023073	1	0	45.2521	5.44341	1	0	45.2521	46.8651	46.8651	29.9731	0.914174	15.5455	5.44341	0	2.78049	0	0
DATA	685	9	5		 	66	Structural	0		1	1	DarkCorner	DarkCorner	DarkCorner		3649.45	304.818	10.7	1	1.069995e+001	1.064780e+001	0	0	66	3.846970e+001	37	9.113337e+000	8.895600e+000	30	1.503333e+001	15	2.709922e+000	2.779875e+000	0	0	0	0	0	0	0	-6.82408	9.65292	0	0.0682526	1	0	45.2938	2.70992	1	0	45.2938	49.8279	49.8279	31.724	0.906565	15.0333	2.70992	0	4.28536	0	0
DATA	686	9	6		 	66	Structural	0		1	1	DarkCorner	DarkCorner	DarkCorner		3675.19	305.203	10.785	1	1.078495e+001	1.073239e+001	3	0	62	3.759677e+001	37.5	8.381204e+000	8.154300e+000	45	1.722222e+001	16	5.563227e+000	5.930400e+000	0	0	0	0	0	0	0	-7.77104	9.65292	0	0.0382098	1	0	45.3678	5.56323	1	0	45.3678	43.7019	43.7019	30.8511	0.89942	17.2222	5.56323	0	3.16113	0	0
DATA	687	9	7		 	66	Structural	0		1	1	DarkCorner	DarkCorner	DarkCorner		3700.5	304.5	10.8637	1	1.086367e+001	1.081073e+001	1	0	67	3.974627e+001	39	1.139423e+001	1.149015e+001	33	1.745455e+001	18	6.586401e+000	5.930400e+000	0	0	0	0	0	0	0	-5.69914	9.65292	0	0.127111	1	0	45.4454	6.5864	1	0	45.4454	57.5363	57.5363	33.0006	0.892902	17.4545	6.5864	0	5.09205	0	0
DATA	688	9	8	ug|EG457338	at|chr1:12005303-12005362	0		527	CACCGTTCTCCTCCGGTTTAGTAATGGGATCTTGGGGAGCACTTTCTTCAATTATTACTC	541	0	A_84_P797556	EG457338	EG457338	ug|AYAVW60TF pooled cDNA populations Arabidopsis thaliana cDNA, mRNA sequence [EG457338]	3725.63	305	0	1	3.421221e+003	3.422952e+002	1	0	64	3.080094e+003	3057	5.519330e+002	5.200219e+002	26	1.553846e+001	15.5	6.388933e+000	5.745075e+000	0	0	0	0	0	0	0	3034.56	303.61	1	2.8325e-251	1	1	45.5303	6.38893	1	0	45.5303	48.5334	48.5334	3073.35	0.886982	15.5385	6.38893	0	3045.2	0	0
DATA	689	9	9	tair|AT3G44470.2|ug|EG431983|ta|DQ446731	at|chr3:16095806-16095747	0		542	CTCGTGCTCGTCCAAGGCGGAAGTTTACTTTATCCAACAACTTCTTTTTTGATAGTACGC	543	0	A_84_P761961	AT3G44470	AT3G44470.2	tair|transposable element gene [AT3G44470.2]	3751.42	304.573	0	1	2.396997e+001	1.121186e+001	1	0	63	6.674603e+001	68	1.823853e+001	1.853250e+001	38	1.771053e+001	19	5.598783e+000	5.003775e+000	0	0	0	0	0	0	0	21.1255	9.88139	1	7.55619e-008	1	0	45.6205	5.59878	1	0	45.6205	57.5363	57.5363	60.0003	0.881334	17.7105	5.59878	0	31.6311	0	0
DATA	690	9	10		 	1028	E1A	0		44	1	(+)E1A_r60_3	E1A_r60_3	E1A_r60_3		3776.9	304.754	11.0705	1	1.107047e+001	1.101652e+001	2	0	64	4.093750e+001	40	9.791274e+000	9.822225e+000	29	1.755172e+001	16	6.248350e+000	5.930400e+000	0	0	0	0	0	0	0	-4.792	9.65292	0	0.199008	1	0	45.7295	6.24835	1	0	45.7295	46.5243	46.5243	34.1918	0.876223	17.5517	6.24835	0	5.59509	1	0
DATA	691	9	11	tair|AT3G59290.1|ref|NM_115791|ta|TA45515_3702|tc|TC280614	at|chr3:21928213-21928272	0		3081	TTTCCATGGGAATGAACCAGAACTATCCCATGGGAATGAACCAAAACTATCCAATGGGAA	545	0	A_84_P23203	AT3G59290	AT3G59290.1	tair|(EPSIN3); binding [AT3G59290.1]	3802	304.545	0	1	5.194061e+002	5.310834e+001	3	2	57	4.985088e+002	496	8.259153e+001	7.783650e+001	34	1.667647e+001	16	4.903435e+000	5.003775e+000	0	0	0	0	0	0	0	452.688	46.2865	1	5.56048e-140	1	1	45.8207	4.90343	1	0	45.8207	55.8519	55.8519	491.763	0.871549	16.6765	4.90343	0	462.955	0	0
DATA	692	9	12	tair|AT3G43682.1|ref|NM_148826	unmapped	0		19	TTTCTGACATAGTGCCTAGTGAGAGTATCTGCAAGCCTTCCTCTGCTTCAGCTTCTTCAT	547	0	A_84_P760484	AT3G43682	AT3G43682.1	tair|unknown protein [AT3G43682.1]	3827.5	304.648	0	1	4.083303e+001	1.185663e+001	0	0	66	8.134848e+001	82	2.388337e+001	2.520420e+001	32	2.221875e+001	22	7.205439e+000	8.154300e+000	0	0	0	0	0	0	0	35.4098	10.2819	1	8.4853e-017	1	0	45.9387	7.20544	1	0	45.9387	57.5363	57.5363	74.6028	0.867185	22.2188	7.20544	0	45.5772	0	0
DATA	693	9	13	tair|AT4G12570.1|ref|NM_117327|ta|TA47548_3702|tc|TC281001	at|chr4:7448680-7448739	0		2708	CTAATGATCGTCTTCCATTGTCTCATACTTGCTTTTACCGTCTCTGTATACCGAGATACC	549	0	A_84_P23263	UPL5	AT4G12570.1	tair|UPL5 (UBIQUITIN PROTEIN LIGASE 5); ubiquitin-protein ligase [AT4G12570.1]	3852.48	305.169	0	1	6.478983e+003	6.479948e+002	0	0	64	5.639188e+003	5329.5	1.366376e+003	1.349537e+003	23	1.982609e+001	19	5.262666e+000	4.447800e+000	0	0	0	0	0	0	0	5593.12	559.396	1	4.036e-287	1	1	46.0628	5.26267	1	0	46.0628	45.1352	45.1352	5632.44	0.863272	19.8261	5.26267	0	5603.2	0	0
DATA	694	9	14	tair|AT1G17520.1|ref|NM_101614|ta|TA46554_3702|tc|NP221657	at|chr1:6026080-6025550	0		622	CTTCATTGAGCAACGACAAGAAGTGCCACCAAATTTCAGGAGGATGCTTAGTTCAAGATT	551	0	A_84_P829634	AT1G17520	AT1G17520.1	tair|DNA-binding protein, putative [AT1G17520.1]	3878.03	305.277	0	1	1.343278e+003	1.347964e+002	0	0	65	1.200769e+003	1157	2.658311e+002	3.143112e+002	37	1.848649e+001	18	6.076465e+000	5.189100e+000	0	0	0	0	0	0	0	1154.59	115.862	1	1.18177e-194	1	1	46.176	6.07646	1	0	46.176	45.4864	45.4864	1194.02	0.859534	18.4865	6.07646	0	1164.57	0	0
DATA	695	9	15	tair|AT1G36745.1|ref|NM_148514	at|chr1:13912699-13912758	0		201	CTGATGTATTTGAGGGTTAAGCATTTTGGGAGATTTATAGCGGTCAGGTGGCTCGCTGAA	553	0	A_84_P524103	AT1G36745	AT1G36745.1	tair|unknown protein [AT1G36745.1]	3903.5	304.648	11.3319	1	1.133191e+001	1.132334e+001	0	0	66	5.507576e+001	54.5	1.836494e+001	1.779120e+001	34	1.870588e+001	18	5.972307e+000	6.486375e+000	0	0	0	0	0	0	0	8.79018	9.69286	0	0.019322	1	0	46.2856	5.97231	1	0	46.2856	57.5363	57.5363	48.3301	0.856008	18.7059	5.97231	0	18.6881	1	0
DATA	696	9	16	tair|AT2G26630.1|tc|NP456849	unmapped	0		0	ATGGTTGCGGCAGACGCAGCTTGGTCATCGACAAATTTTTTCATCCACAAATTTGTTAAT	555	0	A_84_P209398	AT2G26630	AT2G26630.1	tair|transposable element gene [AT2G26630.1]	3929.09	304.614	11.3749	0	1.137494e+001	1.131950e+001	2	0	62	3.762903e+001	37.5	1.010151e+001	9.636900e+000	31	1.932258e+001	19	5.042401e+000	4.077150e+000	0	0	0	0	0	0	0	-8.7733	9.65292	0	0.0195509	1	0	46.4023	5.0424	1	1	46.4023	65	65	30.8833	0.85277	19.3226	5.0424	0	1.04296	1	0
DATA	697	9	17	tair|AT2G35860.1|ref|NM_179922|ta|TA33813_3702|ta|TA33814_3702	at|chr2:15068833-15068892	0		1377	AAATTGATGGAGGTAGCTTGTAGAATGATGGGGTCACGGTTTATTCCGTGTCAGTGATTT	557	0	A_84_P94769	FLA16	AT2G35860.1	tair|FLA16 (FASCICLIN-LIKE ARABINOGALACTAN PROTEIN 16 PRECURSOR) [AT2G35860.1]	3954.17	305	0	1	1.572915e+004	1.572956e+003	0	0	65	1.341411e+004	12660	3.208313e+003	3.232068e+003	36	1.780556e+001	17	5.922449e+000	6.301050e+000	0	0	0	0	0	0	0	13367.6	1336.79	1	0	1	1	46.5314	5.92245	1	0	46.5314	46.8651	46.8651	13407.4	0.84986	17.8056	5.92245	0	13377.3	0	0
DATA	698	9	18	tair|AT5G57565.1|tair|AT5G57565.2|ref|NM_203223|ref|NM_001125982	at|chr5:23327770-23327829	0		198	ACGCTAAAACTCTCATACCCAATCGCAAAAGAGAATGAAGAAGAAGCTCCAGCGTCTAAA	559	0	A_84_P858164	AT5G57565	AT5G57565.1	tair|protein kinase family protein [AT5G57565.1]	3979.73	305.225	0	1	1.130219e+003	1.135950e+002	0	0	64	1.004031e+003	961	2.150535e+002	2.459263e+002	26	2.061538e+001	20.5	4.327373e+000	4.818450e+000	0	0	0	0	0	0	0	957.382	96.2236	1	1.0852e-183	1	1	46.6493	4.32737	1	0	46.6493	47.2035	47.2035	997.286	0.847076	20.6154	4.32737	0	967.05	0	0
DATA	699	9	19	tair|AT2G19830.1|ref|NM_127541|ta|TA34591_3702|ta|CNS0A9L1	at|chr2:8565485-8565331	0		586	GGCTCCATTTGGGGCTAATGATTTTGATGAGGATGAATTGGAAGCAGAACTTGACGAACT	561	0	A_84_P15332	SNF7.2	AT2G19830.1	tair|SNF7.2 [AT2G19830.1]	4005.09	305.104	0	1	1.361924e+004	1.361972e+003	0	0	67	1.154748e+004	11231	2.386165e+003	2.441842e+003	36	1.988889e+001	20.5	4.891846e+000	4.633125e+000	0	0	0	0	0	0	0	11500.7	1150.11	1	0	1	1	46.7614	4.89185	1	0	46.7614	46.8651	46.8651	11540.7	0.844446	19.8889	4.89185	0	11510.3	0	0
DATA	700	9	20	tair|AT5G06670.1|ref|NM_120750	at|chr5:2048310-2048251	0		2912	AGGAGCTGCTAATTCAGGTTTGTCTGATTCAGTATCAGAGACAAGAATCGAGCATTTTGG	563	0	A_84_P22451	AT5G06670	AT5G06670.1	tair|kinesin motor protein-related [AT5G06670.1]	4030.38	305.116	0	1	3.447766e+003	3.449671e+002	0	0	64	2.949844e+003	2881.5	5.949035e+002	6.881117e+002	31	2.038710e+001	19	5.090366e+000	3.335850e+000	0	0	0	0	0	0	0	2902.99	290.459	1	1.12337e-248	1	1	46.8566	5.09037	1	0	46.8566	46.5243	46.5243	2943.1	0.841991	20.3871	5.09037	0	2912.5	0	0
DATA	701	9	21	tair|AT1G35700.1	at|chr1:13217909-13217968	0		81	ACAATGTATTCAAATGAAAAACAATGATTCAAGGTCCCAACGGTACTCCCTACGCCAGTG	565	0	A_84_P751321	AT1G35700	AT1G35700.1	tair|pseudogene, putative ubiquitin-conjugating enzyme, similar to ubiquitin-conjugating enzyme GB:CAB40394 GI:4583656 from (Guillardia theta); blastp match of 61% identity and 1.6e-34 P-value to GP [AT1G35700.1]	4056	305	11.5531	1	1.155310e+001	1.149960e+001	2	0	67	4.907463e+001	50	1.326229e+001	1.223145e+001	30	1.990000e+001	19.5	5.060666e+000	4.818450e+000	0	0	0	0	0	0	0	2.13198	9.65528	0	0.566757	1	0	46.9426	5.06067	1	0	46.9426	54.9904	54.9904	42.3289	0.839619	19.9	5.06067	0	11.5553	1	0
DATA	702	9	22	tair|AT1G60900.1|ref|NM_104771|ta|TA39897_3702|tc|NP305724	at|chr1:22430830-22430957	0		1481	GCAAGAAGAAGTCTTACTTTATGCCCAACAACAGATTGCTTTGCAGAGGCTTATGTTCCA	567	0	A_84_P13357	AT1G60900	AT1G60900.1	tair|U2 snRNP auxiliary factor large subunit, putative [AT1G60900.1]	4081.15	305.215	0	1	9.569609e+003	9.570303e+002	0	0	66	8.061091e+003	7713	1.597949e+003	1.667740e+003	41	2.117073e+001	21	7.179493e+000	6.671700e+000	0	0	0	0	0	0	0	8014.06	801.464	1	3.31227e-308	1	1	47.035	7.17949	1	0	47.035	45.835	45.835	8054.35	0.837449	21.1707	7.17949	0	8023.4	0	0
DATA	703	9	23	tair|AT5G45640.1|ref|NM_123932|tc|NP230897	at|chr5:18524795-18524736	0		2185	ATCGATATCGGTTTGGATGGTTTAGCTGGACCGATGGACATCATGTTGTGAGGAGTTCAA	569	0	A_84_P20654	AT5G45640	AT5G45640.1	tair|subtilase family protein [AT5G45640.1]	4106.5	305	11.6129	1	1.161292e+001	1.155632e+001	4	0	58	4.348276e+001	41	1.091633e+001	1.019287e+001	30	1.850000e+001	18	3.319223e+000	2.779875e+000	0	0	0	0	0	0	0	-3.63928	9.65292	0	0.328724	1	0	47.122	3.31922	1	1	47.122	54.1152	54.1152	36.7371	0.835294	18.5	3.31922	0	5.62449	1	0
DATA	704	9	24	tair|AT4G33940.1|ref|NM_119554|ta|TA37920_3702|tc|TC300224	at|chr4:16267658-16267717	0		891	TGTGGATAAGTTTGGTAGTAGATCATAGAAACCTCGAGAGTCGTGTGCAGTTTTACAGAC	571	0	A_84_P286620	AT4G33940	AT4G33940.1	tair|zinc finger (C3HC4-type RING finger) family protein [AT4G33940.1]	4132.03	305.371	0	1	8.459997e+003	8.460790e+002	0	0	65	7.096862e+003	6869	1.664483e+003	1.773190e+003	45	1.960000e+001	20	6.524081e+000	6.671700e+000	0	0	0	0	0	0	0	7049.65	705.031	1	1.08978e-300	1	1	47.2125	6.52408	1	0	47.2125	44.0646	44.0646	7090.12	0.833292	19.6	6.52408	0	7058.83	0	0
DATA	705	9	25	tc|NP281505	at|chr1:4317547-4317606	0		396	AATGCAGTTATCCATAAGCTGCTTCAGTGTGGGAAGTACTACGATGATGAAATAGCTTGG	573	0	A_84_P510716	NP281505	NP281505	tc|GB|AC025417.4|AAF88083.1 T12C24.20 [NP281505]	4157.89	305.554	11.6687	1	1.166868e+001	1.161181e+001	1	1	61	4.396721e+001	45	9.875841e+000	8.895600e+000	30	1.863333e+001	19	5.756456e+000	5.745075e+000	0	0	0	0	0	0	0	-3.34725	9.65292	0	0.368887	1	0	47.3145	5.75646	1	0	47.3145	44.0646	44.0646	37.2215	0.831302	18.6333	5.75646	0	5.76911	1	0
DATA	706	9	26	tc|TC292130	at|chr4:9224475-9225558	0		4485	TTCCTCGACTCAAAGCGGAAAAATAAGCTTGTGGAAGATGCATTGCTACGACGCAGGTTA	575	0	A_84_P568873	TC292130	TC292130	tc|NM_117726 amine oxidase/ oxidoreductase {Arabidopsis thaliana} (exp=-1; wgp=0; cg=0), complete [TC292130]	4182.62	305.29	0	1	6.664321e+001	1.341173e+001	1	0	64	1.027031e+002	98.5	2.582092e+001	2.798407e+001	37	1.724324e+001	16	4.974409e+000	6.671700e+000	0	0	0	0	0	0	0	55.2723	11.1234	1	2.88104e-030	1	1	47.4309	4.97441	1	0	47.4309	46.8651	46.8651	95.9574	0.829376	17.2432	4.97441	0	64.359	0	0
DATA	707	9	27	ta|BP654252|tc|TC313766	unmapped	0		152	TTTATCCAGCGTATGTACCGAGAAGGTCCTTTGAGACCTTCAACCATCTCAGTATCCTTT	577	0	A_84_P862135	BP654252	BP654252	tc|CB26_ARATH (Q9XF89) Chlorophyll a-b binding protein CP26, chloroplast precursor (Light-harvesting complex II protein 5) (LHCB5) (LHCIIc), partial (86%) [TC313766]	4208.04	305.123	0	1	8.132070e+001	1.422056e+001	1	0	65	1.148615e+002	113	2.748231e+001	2.668680e+001	35	1.902857e+001	19	7.879556e+000	8.154300e+000	0	0	0	0	0	0	0	67.2885	11.7667	1	5.62093e-038	1	1	47.5731	7.87956	1	0	47.5731	43.3362	43.3362	108.116	0.827446	19.0286	7.87956	0	76.3692	0	0
DATA	708	9	28	tair|AT3G07620.1|ref|NM_111641|tc|NP332201	at|chr3:2433393-2433334	0		1292	CGAGGGAGTGAAGAAAGTGAAGAGGCATATTTTGGTTAATGATCCTCCAAAGAGATACGA	579	0	A_84_P248505	AT3G07620	AT3G07620.1	tair|exostosin family protein [AT3G07620.1]	4233.53	305.677	0	1	2.971625e+001	1.206297e+001	2	0	63	7.223810e+001	73	2.065282e+001	1.964445e+001	30	2.316667e+001	22	7.566183e+000	7.227675e+000	0	0	0	0	0	0	0	24.5354	9.95986	1	8.24349e-010	1	0	47.7027	7.56618	1	0	47.7027	44.0646	44.0646	65.4924	0.825655	23.1667	7.56618	0	33.5859	0	0
DATA	709	9	29	tair|AT3G11220.1|ref|NM_111957|ug|AY062095|ta|TA40308_3702	at|chr3:3513795-3513736	0		1322	TTTTTCCCTCTCCATTGAGTTCTCTAAGTTCACTCACTAACCTGAGCAGTTACATTATTA	581	0	A_84_P70724	ELO1	AT3G11220.1	tair|ELO1 (ELONGATA 1) [AT3G11220.1]	4258.93	305.583	0	1	3.616646e+003	3.618544e+002	2	0	62	3.027194e+003	2921	6.134047e+002	5.991557e+002	30	2.070000e+001	21.5	6.948828e+000	7.227675e+000	0	0	0	0	0	0	0	2979.29	298.086	1	3.38554e-250	1	1	47.8992	6.94883	1	0	47.8992	48.2044	48.2044	3020.45	0.823773	20.7	6.94883	0	2988.4	0	0
DATA	710	9	30	tair|AT3G11130.1|ref|NM_111950|ta|TA30684_3702|tc|TC297371	at|chr3:3482507-3482448	0		5432	GCTTACTAGAAGACTGTGACCGCGGAATTCTGTCGGAATGTTTCCTTGTTTTGTTTTGTT	583	0	A_84_P846600	AT3G11130	AT3G11130.1	tair|clathrin heavy chain, putative [AT3G11130.1]	4284.5	305.352	0	1	5.572088e+004	5.572100e+003	0	0	66	4.584241e+004	44722.5	8.381091e+003	7.941732e+003	33	2.236364e+001	23	7.227630e+000	8.895600e+000	0	0	0	0	0	0	0	45794.3	4579.44	1	0	1	1	48.0963	7.22763	1	0	48.0963	57.5363	57.5363	45835.7	0.821852	22.3636	7.22763	0	45803.5	0	0
DATA	711	9	31	tair|AT3G08910.1|ref|NM_111725|ug|AK117285|ta|TA43484_3702	at|chr3:2710502-2710443	0		961	AAGGGAACTTGAGAATCAAGTTCACTGTTAAGTTCCCATCGAGGCTAACAACAGAGCAGA	585	0	A_84_P21148	AT3G08910	AT3G08910.1	tair|DNAJ heat shock protein, putative [AT3G08910.1]	4309.85	305.418	0	1	1.973918e+003	1.977425e+002	1	2	60	1.666900e+003	1628.5	2.814463e+002	2.285057e+002	36	2.058333e+001	20	5.822984e+000	6.301050e+000	0	0	0	0	0	0	0	1618.59	162.147	1	1.93546e-214	1	1	48.3068	5.82298	1	0	48.3068	42.5954	42.5954	1660.15	0.81999	20.5833	5.82298	0	1627.84	0	0
DATA	712	9	32	tair|AT3G09740.1|ref|NM_111809|ta|TA27008_3702|ta|AA605502	at|chr3:2991489-2991548	0		1114	TCTTATCTTCCTGCATCGACTTTTCTCCATGTTGTTCGTGTGCATAGATTCATCTGTCAA	587	0	A_84_P257420	SYP71	AT3G09740.1	tair|SYP71 (SYNTAXIN OF PLANTS 71) [AT3G09740.1]	4335.42	305.427	0	1	4.659055e+004	4.659070e+003	0	0	64	3.816352e+004	36516	8.130321e+003	7.981206e+003	28	2.203571e+001	21.5	4.879907e+000	4.633125e+000	0	0	0	0	0	0	0	38115	3811.51	1	0	1	1	48.5302	4.87991	1	0	48.5302	57.5363	57.5363	38156.8	0.818084	22.0357	4.87991	0	38124.3	0	0
DATA	713	9	33	tair|AT4G02005.1|ref|NR_022906|ug|BX827411|ta|CNS0A2GO	at|chr4:877114-877055	0		1687	TCCACAGTCTTGCTTTCTTTAGGAACATTCTTCAGAATCTCTAAGAGAGACCACAAGCGT	589	0	A_84_P765082	AT4G02005	AT4G02005.1	tair|other RNA [AT4G02005.1]	4360.48	305.638	0	1	5.126321e+002	5.260967e+001	0	0	65	4.671846e+002	481	1.196843e+002	1.267623e+002	31	1.961290e+001	18	6.965043e+000	8.524950e+000	0	0	0	0	0	0	0	418.425	42.9415	1	2.06565e-135	1	1	48.7601	6.96504	1	0	48.7601	47.5395	47.5395	460.439	0.816228	19.6129	6.96504	0	427.859	0	0
DATA	714	9	34	tair|AT2G41945.1|ref|NM_201934|ta|TA39494_3702|tc|TC301070	at|chr2:17517977-17517918	0		704	GGTCCTCTCTACTGATAATGCCATGGTATTTGATTCTTGAATATATTATACTGCTTACAC	591	0	A_84_P572206	AT2G41945	AT2G41945.1	tair|similar to unknown protein [Arabidopsis thaliana] (TAIR:AT3G04040.1); similar to unnamed protein product [Vitis vinifera] (GB:CAO23431.1) [AT2G41945.1]	4385.92	305.597	0	1	4.330406e+003	4.332028e+002	0	0	64	3.575094e+003	3417.5	9.137569e+002	9.905621e+002	32	1.903125e+001	19	5.866715e+000	6.486375e+000	0	0	0	0	0	0	0	3526.09	352.741	1	4.48879e-260	1	1	49.0069	5.86672	1	0	49.0069	48.2044	48.2044	3568.35	0.814262	19.0313	5.86672	0	3535.65	0	0
DATA	715	9	35	tair|AT2G24310.1|ref|NM_127993|ug|AY144110|ta|TA50273_3702	at|chr2:10352473-10352532	0		1035	TACGCGTTCAGATCTTTCCTTTTTTGTTGATATGAATGCGTCGGGGTAAAAAGAGTTGGG	593	0	A_84_P505629	AT2G24310	AT2G24310.1	tair|similar to unknown protein [Arabidopsis thaliana] (TAIR:AT5G47170.1) [AT2G24310.1]	4411.28	305.703	0	1	2.244266e+002	2.539473e+001	1	0	63	2.315556e+002	232	5.469056e+001	4.966710e+001	31	1.845161e+001	16	6.994468e+000	7.042350e+000	0	0	0	0	0	0	0	182.3	20.6279	1	5.61578e-088	1	1	49.2557	6.99447	1	0	49.2557	45.1352	45.1352	224.81	0.812292	18.4516	6.99447	0	191.988	0	0
DATA	716	9	36	tair|AT1G21090.1|ref|NM_101963|ug|BX814054|ta|TA41553_3702	at|chr1:7386003-7386165	0		871	CAGCTCATCAGGTGATGATGATGACATTAACGGTGAAGCTAGGTTTGTGTTGTGTAGCCA	595	0	A_84_P16303	AT1G21090	AT1G21090.1	tair|hydroxyproline-rich glycoprotein family protein [AT1G21090.1]	4436.66	305.694	0	1	2.836735e+003	2.839235e+002	1	0	64	2.347984e+003	2249	4.976075e+002	4.975976e+002	30	1.683333e+001	17	5.515391e+000	5.930400e+000	0	0	0	0	0	0	0	2298.47	230.05	1	5.45082e-235	1	1	49.511	5.51539	1	0	49.511	44.4243	44.4243	2341.24	0.810253	16.8333	5.51539	0	2308.3	0	0
DATA	717	9	37	tair|AT5G09400.1|ref|NM_120977|ug|AY056263|ta|TA41376_3702	at|chr5:2918275-2918334	0		1179	TCTTCAAGAGGAATTCTATAAATGCGTGGTATGCACTTGGAGGTTGCATTCTCTGTGCTA	597	0	A_84_P839890	KUP7	AT5G09400.1	tair|KUP7 (K+ uptake permease 7); potassium ion transmembrane transporter [AT5G09400.1]	4462.29	305.698	0	1	3.685695e+002	3.874410e+001	0	0	64	3.476250e+002	339.5	7.282671e+001	6.949688e+001	28	1.892857e+001	19	6.480332e+000	6.857025e+000	0	0	0	0	0	0	0	297.859	31.311	1	8.82196e-116	1	1	49.7661	6.48033	1	0	49.7661	44.4243	44.4243	340.879	0.808148	18.9286	6.48033	0	307.833	0	0
DATA	718	9	38	tair|AT1G08990.1|ref|NM_100770|ta|AA651010|ta|CNS0ABTA	at|chr1:2890654-2890712	0		1598	CGTTGAGAAGTGGAGGAAAATGGCTAAGCTCAATGGTTTTCCTGAAAATCCATTGGAAAA	599	0	A_84_P848437	PGSIP5	AT1G08990.1	tair|PGSIP5 (PLANT GLYCOGENIN-LIKE STARCH INITIATION PROTEIN 5); transferase, transferring glycosyl groups [AT1G08990.1]	4487.32	305.824	0	1	5.833934e+002	5.955575e+001	0	0	65	5.202923e+002	502	1.230881e+002	1.171254e+002	28	1.903571e+001	19.5	6.574260e+000	6.115725e+000	0	0	0	0	0	0	0	470.253	48.0058	1	3.4075e-142	1	1	50.0394	6.57426	1	0	50.0394	46.1809	46.1809	513.547	0.806065	19.0357	6.57426	0	480.394	0	0
DATA	719	9	39	tair|AT2G27400.1|ref|NR_022558|ug|CD534192|ta|TA51674_3702	at|chr2:11729263-11729204	0		283	CTTCCCCTCCCGTCGCCCTCTCTGTTTTTGGTATTCATTGGAATACGGAGATATATTTTC	601	0	A_84_P790201	TAS1A	AT2G27400.1	tair|TAS1A; other RNA [AT2G27400.1]	4513.06	305.538	0	1	1.130550e+003	1.136911e+002	1	2	60	9.589833e+002	956	1.010324e+002	9.729563e+001	36	1.863889e+001	19	5.662674e+000	4.447800e+000	0	0	0	0	0	0	0	908.719	91.3831	1	1.22336e-180	1	1	50.2646	5.66267	1	0	50.2646	44.7812	44.7812	952.238	0.803785	18.6389	5.66267	0	918.988	0	0
DATA	720	9	40	tair|AT1G33870.1|ref|NM_103109|ug|BX842527|tc|NP305178	at|chr1:12301380-12301321	0		683	GAGGCTTAAGCAGAATTCTGAAGCACATGAAAGAGCGATGCGTGAGATGAGAGAAGCTAT	603	0	A_84_P22808	AT1G33870	AT1G33870.1	tair|avirulence-responsive protein, putative / avirulence induced gene protein, putative / AIG protein, putative [AT1G33870.1]	4538.48	305.621	12.1018	1	1.210181e+001	1.204283e+001	4	0	61	4.788525e+001	47	1.004174e+001	8.154300e+000	30	1.870000e+001	18	5.724418e+000	6.115725e+000	0	0	0	0	0	0	0	-2.6493	9.65292	0	0.476716	1	0	50.5345	5.72442	1	0	50.5345	45.835	45.835	41.1396	0.801549	18.7	5.72442	0	7.7905	1	0
DATA	721	9	41	tair|AT3G46960.1|ref|NM_114563|ta|TA45800_3702|ta|Z26060	at|chr3:17302049-17301990	0		3956	TTCAAATGCCATAAAACGTGACATCGTCTTTGCGGCTAGTCTGTATGTGACCGGAGTGTA	605	0	A_84_P14638	AT3G46960	AT3G46960.1	tair|ATP-dependent helicase [AT3G46960.1]	4563.87	305.771	0	1	6.349417e+003	6.350565e+002	0	0	66	5.125727e+003	5009.5	1.019266e+003	1.128259e+003	30	1.930000e+001	19	7.335083e+000	7.413000e+000	0	0	0	0	0	0	0	5074.93	507.584	1	2.02269e-281	1	1	50.8016	7.33508	1	0	50.8016	46.5243	46.5243	5118.98	0.799274	19.3	7.33508	0	5085.54	0	0
DATA	722	9	42	tair|AT1G22990.1|ref|NM_102147|ta|TA42917_3702|ta|AI993408	at|chr1:8139833-8139892	0		313	TGGGAAAAAGAAAGCTGAGCTGTGGCCGTATGTTCCATACACAATGGTGGCTTATCCATA	607	0	A_84_P14212	AT1G22990	AT1G22990.1	tair|heavy-metal-associated domain-containing protein / copper chaperone (CCH)-related [AT1G22990.1]	4589.03	305.939	0	1	1.160549e+003	1.166852e+002	3	0	66	9.759394e+002	944	1.697914e+002	1.641979e+002	35	1.937143e+001	17	7.121160e+000	6.671700e+000	0	0	0	0	0	0	0	924.921	92.9944	1	1.13165e-181	1	1	51.0188	7.12116	1	0	51.0188	46.8651	46.8651	969.194	0.796968	19.3714	7.12116	0	935.657	0	0
DATA	723	9	43	tair|AT3G29767.1	unmapped	0		2596	TTAGAGATTTCATGCAGTTTATTCCGAGTGATTTTGAGGGTTCGTCGGTGGAGTAACCAA	609	0	A_84_P758884	AT3G29767	AT3G29767.1	tair|transposable element gene [AT3G29767.1]	4614.52	306.35	0	1	6.831318e+001	1.393682e+001	1	2	62	1.055323e+002	105	2.116347e+001	1.760587e+001	30	2.083333e+001	20	5.954328e+000	6.301050e+000	0	0	0	0	0	0	0	54.2834	11.0746	1	1.30535e-029	1	1	51.2488	5.95433	1	0	51.2488	42.2201	42.2201	98.7866	0.794626	20.8333	5.95433	0	65.1566	0	0
DATA	724	9	44	ug|DQ446767	at|chr3:20757539-20757477	0		407	GAAGTTGAGTAGGATCTTAAGTGGTATATATAAGATATGGGCCTCTCCACCTATTGCCAA	611	0	A_84_P731211	AT3G55930	DQ446767	ug|Arabidopsis thaliana clone pENTR221-At3g55930 RNA splicing factor-like protein (At3g55930) mRNA, complete cds [DQ446767]	4640.27	306.177	0	1	1.608130e+001	1.229239e+001	2	0	63	6.415873e+001	63	1.398756e+001	1.223145e+001	33	1.978788e+001	20	5.360490e+000	5.189100e+000	0	0	0	0	0	0	0	12.7377	9.7366	1	0.000798638	1	0	51.421	5.36049	1	0	51.421	44.7812	44.7812	57.413	0.792083	19.7879	5.36049	0	23.705	1	0
DATA	725	9	45	tair|AT4G40070.1|ref|NM_120172|ta|TA45158_3702|tc|TC290521	at|chr4:18577413-18577472	0		1001	ATCGATGGGGTTTGACTTTGTTCGTTTCGAAGTCAAACTCGGGTTCCGTTAGATCACAGA	613	0	A_84_P15793	AT4G40070	AT4G40070.1	tair|protein binding / zinc ion binding [AT4G40070.1]	4665.86	306.172	0	1	7.428827e+002	7.528760e+001	0	0	66	6.380758e+002	639.5	1.166077e+002	1.249090e+002	37	1.702703e+001	17	6.584858e+000	5.189100e+000	0	0	0	0	0	0	0	586.536	59.4426	1	4.61661e-155	1	1	51.5402	6.58486	1	0	51.5402	45.4864	45.4864	631.33	0.78954	17.027	6.58486	0	597.545	0	0
DATA	726	9	46	tair|AT3G48425.1|ref|NM_114702|ta|TA49399_3702|tc|TC293888	at|chr3:17945403-17945462	0		1111	GAGTGATCATTGTCCGGTTACACTCGAGCTTTCGAAGCCATCTTCAGAAATGGAACAGAA	615	0	A_84_P23156	AT3G48425	AT3G48425.1	tair|endonuclease/exonuclease/phosphatase family protein [AT3G48425.1]	4691.29	306.167	0	1	3.803588e+003	3.805565e+002	1	0	64	3.044953e+003	2905	5.489894e+002	5.759901e+002	37	1.902703e+001	17	7.021738e+000	7.413000e+000	0	0	0	0	0	0	0	2993.29	299.484	1	1.79867e-250	1	1	51.6654	7.02174	1	0	51.6654	45.835	45.835	3038.21	0.786964	19.027	7.02174	0	3004.35	0	0
DATA	727	9	47	tair|AT4G09150.1|ref|NM_116984|ta|TA45175_3702|tc|TC305986	at|chr4:5833518-5833577	0		3475	GTTGGGTCCAGATTAAGTGTTTGTAGATAAGAGTCAGAACAACACACCACGTTTGTATTT	617	0	A_84_P552884	AT4G09150	AT4G09150.1	tair|T-complex protein 11 [AT4G09150.1]	4716	306.226	0	1	1.058880e+004	1.058951e+003	0	0	65	8.357954e+003	8047	1.615350e+003	1.863628e+003	28	2.214286e+001	22	6.317022e+000	6.857025e+000	0	0	0	0	0	0	0	8306.2	830.676	1	2.63599e-310	1	1	51.7556	6.31702	1	0	51.7556	45.4864	45.4864	8351.21	0.784433	22.1429	6.31702	0	8317.28	0	0
DATA	728	9	48	tair|AT5G16750.1|ref|NM_121681|ta|TA38515_3702|ta|AA651277	at|chr5:5504608-5504549	0		2643	CCAAAGGTAAATCGAATAAGAAGAGACTCATTGCCGAAGCACAGGGAAGCGTAATTGCAG	619	0	A_84_P17908	TOZ	AT5G16750.1	tair|TOZ (TORMOZEMBRYO DEFECTIVE); nucleotide binding [AT5G16750.1]	4741.58	305.573	0	1	8.142131e+003	8.143068e+002	0	0	64	6.415984e+003	6064	1.359260e+003	1.334340e+003	26	2.123077e+001	20	7.638365e+000	5.003775e+000	0	0	0	0	0	0	0	6364.12	636.485	1	1.08395e-294	1	1	51.8627	7.63836	1	0	51.8627	57.5363	57.5363	6409.24	0.781628	21.2308	7.63836	0	6375.26	0	0
DATA	729	9	49	tair|AT3G45730.1|ref|NM_114442|ug|BX825725|ta|TA44219_3702	at|chr3:16801215-16801274	0		250	TGATCTAGTCGGATCAGGGAAACAGAACAACTACGACGGAGACGGTAAGAGAGGAGGCTA	621	0	A_84_P169053	AT3G45730	AT3G45730.1	tair|unknown protein [AT3G45730.1]	4767	306.226	0	1	4.391640e+003	4.393388e+002	0	0	65	3.473338e+003	3331	7.883913e+002	8.517537e+002	35	1.711429e+001	18	3.833071e+000	3.335850e+000	0	0	0	0	0	0	0	3421.41	342.277	1	2.62217e-258	1	1	51.9249	3.83307	1	0	51.9249	45.4864	45.4864	3466.59	0.779074	17.1143	3.83307	0	3432.54	0	0
DATA	730	9	50	tair|AT1G13640.1|ref|NM_101234|ta|TA36811_3702|ta|BP585200	at|chr1:4677403-4677344	0		2109	CCGACATGAAAGAAGTTGAATGGGTTGTGTTCTTGGAGAGGTTTCAGGAGTTGCTTTACT	623	0	A_84_P11513	AT1G13640	AT1G13640.1	tair|phosphatidylinositol 3- and 4-kinase family protein [AT1G13640.1]	4792.22	305.925	0	1	9.538000e+003	9.538811e+002	1	0	65	7.456523e+003	7041	1.634451e+003	1.805065e+003	34	1.764706e+001	18	4.333676e+000	3.706500e+000	0	0	0	0	0	0	0	7404.55	740.518	1	1.43779e-303	1	1	51.9687	4.33368	1	0	51.9687	45.835	45.835	7449.78	0.776321	17.6471	4.33368	0	7415.68	0	0
DATA	731	9	51	tair|AT1G21770.1|ref|NM_102026|ta|TA30482_3702|tc|TC310101	at|chr1:7651848-7651789	0		358	TCAAGTCTAGCATCTGATCAAGTCCTGCTTTAAAGCCTTTTGGTGTATAATAAAAACTTG	625	0	A_84_P228399	AT1G21770	AT1G21770.1	tair|similar to unknown protein [Arabidopsis thaliana] (TAIR:AT1G77540.1); similar to unnamed protein product [Vitis vinifera] (GB:CAO61877.1); contains InterPro domain Acyl-CoA N-acyltransferase (InterPro:IPR016181) [AT1G21770.1]	4817.73	306.015	0	1	3.192998e+004	3.193023e+003	0	0	65	2.475298e+004	23537	4.842419e+003	5.438918e+003	36	1.941667e+001	19	6.380215e+000	7.598325e+000	0	0	0	0	0	0	0	24701	2470.12	1	0	1	1	51.9868	6.38021	1	0	51.9868	45.4864	45.4864	24746.2	0.773599	19.4167	6.38021	0	24712.1	0	0
DATA	732	9	52	tair|AT3G14980.1|ref|NM_112360|tc|NP225073	at|chr3:5040003-5039944	0		3847	AGCGATGAGATGTTGCTTTGTGTTGATGAACAGCTTGACTCTGATAGCTCTCAGGATTCG	627	0	A_84_P10809	AT3G14980	AT3G14980.1	tair|PHD finger transcription factor, putative [AT3G14980.1]	4843	306.226	0	1	4.146566e+003	4.148457e+002	0	0	65	3.248677e+003	3134	6.557758e+002	7.109067e+002	38	1.868421e+001	17	6.191124e+000	6.486375e+000	0	0	0	0	0	0	0	3196.65	319.81	1	2.5234e-254	1	1	52.0315	6.19112	1	0	52.0315	45.4864	45.4864	3241.93	0.770914	18.6842	6.19112	0	3207.73	0	0
DATA	733	9	53	tair|AT1G66730.1|ref|NM_105343|tc|TC298050	at|chr1:24895407-24895466	0		4257	AAGAATGTAGTACGGCTACAGATATCGCAGAGATGTTTCATGCTCAAACCAGAAAAATGA	629	0	A_84_P17142	AT1G66730	AT1G66730.1	tair|ATP dependent DNA ligase family protein [AT1G66730.1]	4868.35	306.2	0	1	1.034844e+003	1.042445e+002	2	1	62	8.469677e+002	831	1.810275e+002	1.782826e+002	33	1.693939e+001	17	6.036034e+000	6.671700e+000	0	0	0	0	0	0	0	794.937	80.0776	1	8.13899e-173	1	1	52.0309	6.03603	1	0	52.0309	45.4864	45.4864	840.222	0.768171	16.9394	6.03603	0	805.979	0	0
DATA	734	9	54	tair|AT2G19710.1|ref|NM_127529|ta|TA42522_3702|tc|TC280855	at|chr2:8516939-8516998	0		3062	TCACACGGAAAACAGTTCCCCTCATTCTTTACTCTGACTGAATTTGATATTCTTACACGT	631	0	A_84_P613090	AT2G19710	AT2G19710.1	tair|similar to unknown protein [Arabidopsis thaliana] (TAIR:AT4G29440.1); similar to unnamed protein product [Vitis vinifera] (GB:CAO65395.1); contains InterPro domain Protein of unknown function DUF292, eukaryotic (InterPro:IPR005061) [AT2G19710.1]	4893.84	306.179	0	1	5.559389e+003	5.560819e+002	0	0	66	4.307318e+003	4027	1.057042e+003	1.077665e+003	31	1.932258e+001	18	7.756232e+000	8.524950e+000	0	0	0	0	0	0	0	4255.28	425.637	1	4.29301e-271	1	1	52.0391	7.75623	1	0	52.0391	46.1809	46.1809	4300.57	0.765422	19.3226	7.75623	0	4266.29	0	0
DATA	735	9	55	tair|AT1G03320.1|ref|NM_100214|ug|EG501743|tc|NP396384	at|chr1:817339-817398	0		234	GGTAAAAACTTGTCAAGCGAGGAAAATGGTGGTAAAAACTTGCCAAGCGAGAAAAATGGT	633	0	A_84_P798558	AT1G03320	AT1G03320.1	tair|unknown protein [AT1G03320.1]	4919.61	306.319	0	1	4.226041e+001	1.334332e+001	1	0	64	8.420313e+001	79	1.931788e+001	1.797652e+001	31	1.625806e+001	16	5.303884e+000	4.818450e+000	0	0	0	0	0	0	0	32.2316	10.1768	1	1.12102e-014	1	0	51.9715	5.30388	1	0	51.9715	46.8651	46.8651	77.4574	0.76269	16.2581	5.30388	0	43.1379	0	0
DATA	736	9	56	ug|BP835607|ta|TA33359_3702|tc|TC307429	at|chr2:012309283-012309224	0		151	AGACGTTCGATGAAATGCGTGAGAGAGGAAAAATGCAACCAACGATCGTGATTTACAATT	635	0	A_84_P852326	BP835607	BP835607	ug|BP835607 RAFL19 Arabidopsis thaliana cDNA clone RAFL22-13-O17 5', mRNA sequence [BP835607]	4944.61	306.5	12.7622	1	1.276215e+001	1.270921e+001	1	0	65	5.566154e+001	54	1.451968e+001	1.630860e+001	43	1.700000e+001	16	5.707138e+000	5.559750e+000	0	0	0	0	0	0	0	3.68728	9.65996	0	0.322407	1	0	51.9743	5.70714	1	1	51.9743	40.6843	40.6843	48.9158	0.760076	17	5.70714	0	14.563	1	0
DATA	737	9	57	tair|AT1G19350.4|ref|NM_202135|ta|TA31813_3702|ta|DR279858	at|chr1:6688596-6688785	0		83	ATTCATCATCGACACGTGGCTGGTTTAACTCAAATCAACGCTGAATCCAAATACCCATTT	637	0	A_84_P815721	BES1	AT1G19350.4	tair|BES1 (BRI1-EMS-SUPPRESSOR 1) [AT1G19350.4]	4970.05	306.141	0	1	5.447460e+002	5.594580e+001	0	0	66	4.644697e+002	452	9.395846e+001	1.041526e+002	40	1.875000e+001	19	6.807801e+000	6.857025e+000	0	0	0	0	0	0	0	412.565	42.3707	1	1.35892e-134	1	1	51.905	6.8078	1	0	51.905	45.835	45.835	457.724	0.757352	18.75	6.8078	0	423.352	0	0
DATA	738	9	58	tair|AT2G34123.1|tair|AT2G34135.1|ref|NM_001036396	at|chr2:14413409-14413725	0		90	TGTAGGCCAGGGTATTACGAACGTTTTGAATGCTTCCATGATTGTATAACGGAAGGGTAT	639	0	A_84_P757354	AT2G34123	AT2G34123.1	tair|Encodes a defensin-like (DEFL) family protein. [AT2G34123.1]	4995.58	305.573	12.8542	1	1.285417e+001	1.279152e+001	3	0	61	4.240984e+001	43	9.555761e+000	9.636900e+000	33	2.051515e+001	21	5.879632e+000	7.413000e+000	0	0	0	0	0	0	0	-9.39356	9.65292	0	0.0125502	1	0	51.8034	5.87963	1	1	51.8034	57.5363	57.5363	35.6641	0.754635	20.5152	5.87963	0	1.28105	1	0
DATA	739	9	59	tair|AT5G61960.1|tair|AT5G61960.2|ref|NM_125589|ref|NM_001037045	at|chr5:24896298-24896239	0		3334	AGCATCTCTTCCGTTTCTGAAAACCGAGAAGAAACTCCTAATGGAACTGATCCGTTCTTG	641	0	A_84_P19771	AML1	AT5G61960.1	tair|AML1 (ARABIDOPSIS MEI2-LIKE PROTEIN 1); RNA binding [AT5G61960.1]	5020.83	306.323	0	1	6.981770e+003	6.982950e+002	0	0	65	5.303646e+003	5080	9.124233e+002	8.814057e+002	31	1.887097e+001	19	5.333804e+000	7.042350e+000	0	0	0	0	0	0	0	5252.02	525.291	1	1.9723e-283	1	1	51.6223	5.3338	1	0	51.6223	45.4864	45.4864	5296.9	0.752248	18.871	5.3338	0	5262.49	0	0
DATA	740	9	60	tair|AT5G57260.1|ref|NM_125108|ug|BT004038|ta|AU227443	at|chr5:23215989-23215930	0		1484	TGAAGCTTCTGGACTCACTTCTCATAAGAAACATGACCTTTTACTTGTTCCTGTGAAATC	642	0	A_84_P15966	CYP71B10	AT5G57260.1	tair|CYP71B10 (cytochrome P450, family 71, subfamily B, polypeptide 10); oxygen binding [AT5G57260.1]	5047	306.76	0	1	1.469705e+002	1.953836e+001	2	0	63	1.617143e+002	157	7.953543e+001	8.154300e+001	43	2.006977e+001	19	5.828482e+000	6.671700e+000	0	0	0	0	0	0	0	110.197	14.6497	1	5.00128e-061	1	1	51.5173	5.82848	1	0	51.5173	39.0882	39.0882	154.969	0.74979	20.0698	5.82848	0	120.531	0	0
DATA	741	9	61	tair|AT5G41880.1|ref|NM_123553|tc|NP237155	at|chr5:16780922-16780981	0		1134	GGCCTCAGAATGGACGTGGATGATGATGGTATGTTCTCAAATAGAATCAGTGTTGAATTG	644	0	A_84_P15911	POLA3/POLA4	AT5G41880.1	tair|POLA3/POLA4; DNA primase [AT5G41880.1]	5071.69	306.014	0	1	2.170709e+003	2.174548e+002	0	0	65	1.673615e+003	1602	3.624829e+002	3.639783e+002	31	1.877419e+001	18	5.187868e+000	5.559750e+000	0	0	0	0	0	0	0	1622.29	162.516	1	1.42219e-214	1	1	51.3208	5.18787	1	0	51.3208	47.2035	47.2035	1666.87	0.747357	18.7742	5.18787	0	1632.44	0	0
[truncated: 25,269,231 more chars]
