# Supplementary material for: The Ectopic Overexpression of the Cotton Ve1 and Ve2-Homolog Sequences Leads to Resistance Response to Verticillium Wilt in Arabidopsis
Source: Front Plant Sci. 2017 May 29;8:844. doi: 10.3389/fpls.2017.00844 (PMC5447073; doi:10.3389/fpls.2017.00844)
Supplement: Supplementary file 13 [file DataSheet8.zip › Wild-type (Col-0)-T1.txt]

TYPE	text	text	text	text	integer	float	float	text	text	text	integer	integer	integer	integer	float	float	float	float	float	float	text	text	text	text	text	text	text	text	text	text	text	text	integer	integer	text	integer	integer	integer	float	float	float	float	float	float	float	float	integer	integer	float	integer	float	float	float	float	integer	float	integer	float	integer	text	integer	integer	float	float	integer	float	float	float	float	float	float	float	integer	integer	integer	float	float	integer	float	float	integer	float	integer	integer	float	integer	integer	text	integer	float	float	integer	float	float	float	float	integer	integer	float	float	integer	integer	integer	integer	integer	float	integer	integer	float	integer	integer	integer	integer	float	float	integer	integer	integer	integer	integer	integer	integer	float	float	integer	float	integer	integer	float	integer	float	integer	float	float	float	integer	text	integer	integer	float	float	float	float	float	float	integer	integer	float	text	integer	integer	integer	integer	integer
FEPARAMS	Protocol_Name	Protocol_date	Scan_Date	Scan_ScannerName	Scan_NumChannels	Scan_MicronsPerPixelX	Scan_MicronsPerPixelY	Scan_OriginalGUID	Grid_Name	Grid_Date	Grid_NumSubGridRows	Grid_NumSubGridCols	Grid_NumRows	Grid_NumCols	Grid_RowSpacing	Grid_ColSpacing	Grid_OffsetX	Grid_OffsetY	Grid_NomSpotWidth	Grid_NomSpotHeight	Grid_GenomicBuild	FeatureExtractor_Barcode	FeatureExtractor_Sample	FeatureExtractor_ScanFileName	FeatureExtractor_ArrayName	FeatureExtractor_DesignFileName	FeatureExtractor_PrintingFileName	FeatureExtractor_PatternName	FeatureExtractor_ExtractionTime	FeatureExtractor_UserName	FeatureExtractor_ComputerName	FeatureExtractor_ScanFileGUID	FeatureExtractor_IsXDRExtraction	Scan_NumScanPass	GridPlacement_Version	GridPlacement_ArrayFormat	GridPlacement_placementMode	GridPlacement_ptsPerSide	GridPlacement_minPeakSpacing	GridPlacement_blocksizeAllowance	GridPlacement_initialFilterWidth	GridPlacement_coarseFilterWidth	GridPlacement_fineFilterWidth	GridPlacement_areaCutoffFactor	GridPlacement_areaQuestionableFactor	GridPlacement_areaSafetyFactor	GridPlacement_lineHalfWidth	GridPlacement_halfDepth	GridPlacement_maximumSlope	GridPlacement_gridWithChannel	GridPlacement_relativeStartProjectionRow	GridPlacement_relativeSizeProjectionRow	GridPlacement_relativeStartProjectionCol	GridPlacement_relativeSizeProjectionCol	IterativeSpotFind_CornerAdjust	IterativeSpotFind_AdjustThreshold	IterativeSpotFind_MaxIterations	IterativeSpotFind_FoundSpotThreshold	IterativeSpotFind_NumCornerFeatures	SpotAnalysis_Version	SpotAnalysis_weakthresh	SpotAnalysis_MinimumNumPixels	SpotAnalysis_RegionOfInterestMultiplier	SpotAnalysis_convergence_factor	SpotAnalysis_max_em_iter	SpotAnalysis_max_reject_ratio	SpotAnalysis_kmeans_rad_reject_factor	SpotAnalysis_kmeans_cen_reject_factor	SpotAnalysis_kmeans_moi_reject_factor	SpotAnalysis_isspot_factor	SpotAnalysis_isweakspot_factor	SpotAnalysis_BackgroundThreshold	SpotAnalysis_ROIType	SpotAnalysis_UseNominalDiameterFromGT	SpotAnalysis_RejectMethod	SpotAnalysis_StatBoundFeat	SpotAnalysis_StatBoundBG	SpotAnalysis_SpotStatsMethod	SpotAnalysis_CookiePercentage	SpotAnalysis_ExclusionZonePercentage	SpotAnalysis_EstimateLocalRadius	SpotAnalysis_LocalBGRadius	SpotAnalysis_SignalMethod	SpotAnalysis_ComputePixelSkew	SpotAnalysis_PixelSkewCookiePct	SpotAnalysis_CentroidDiff	SpotAnalysis_NozzleAdjust	OutlierFlagger_Version	OutlierFlagger_NonUnifOLOn	OutlierFlagger_FeatATerm	OutlierFlagger_BGATerm	OutlierFlagger_OLAutoComputeABC	OutlierFlagger_FeatBCoeff	OutlierFlagger_BGBCoeff	OutlierFlagger_FeatCCoeff	OutlierFlagger_BGCCoeff	OutlierFlagger_PopnOLOn	OutlierFlagger_MinPopulation	OutlierFlagger_IQRatio	OutlierFlagger_BackgroundIQRatio	OutlierFlagger_UseQtest	BGSubtractor_MultiplicativeDetrendOn	BGSubtractor_MultDetrendWinFilter	BGSubtractor_MultDetrendIncrement	BGSubtractor_MultDetrendWindow	BGSubtractor_MultDetrendNeighborhoodSize	BGSubtractor_MultHighPassFilter	BGSubtractor_PolynomialMultiplicativeDetrend	BGSubtractor_NegCtrlThresholdMultDetrendFactor	BGSubtractor_PolynomialMultiplicativeDetrendDegree	BGSubtractor_TestMultDetrendOnCVs	BGSubtractor_MultDetrendOnReplicates	BGSubtractor_BGSubMethod	BGSubtractor_MaxPVal	BGSubtractor_WellAboveMulti	BGSubtractor_BackgroundCorrectionOn	BGSubtractor_CalculateSurfaceMetricsOn	BGSubtractor_SpatialDetrendOn	BGSubtractor_DetrendLowPassFilter	BGSubtractor_DetrendLowPassPercentage	BGSubtractor_DetrendLowPassWindow	BGSubtractor_DetrendLowPassIncrement	BGSubtractor_NegCtrlSpreadCoeff	BGSubtractor_NegCtrlSpreadRobustOn	BGSubtractor_AdditiveDetrendFeatureSet	BGSubtractor_DetrendNeighborhoodSize	BGSubtractor_ErrModelSignificance	BGSubtractor_RobustNCStats	BGSubtractor_RobustNCOutlierFactor	BGSubtractor_ErrorModel	BGSubtractor_MultErrorGreen	BGSubtractor_AutoEstimateAddErrorGreen	BGSubtractor_MultNcAutoEstimate	BGSubtractor_MultRMSAutoEstimate	BGSubtractor_MultResidualsRMSAutoEstimate	BGSubtractor_UseSurrogates	BGSubtractor_Version	QCMetrics_UseSpikeIns	QCMetrics_minReplicatePopulation	QCMetrics_differentialExpressionPValue	QCMetrics_MaxEdgeDefectThreshold	QCMetrics_MaxEdgeNotFoundThreshold	QCMetrics_MaxLocalBGNonUnifThreshold	QCMetrics_MinNegCtrlSDev	QCMetrics_MinReproducibility	QCMetrics_Formulation	QCMetrics_EnableDyeFlip	QCMetrics_PercentileValueForSignal	FeatureExtractor_Version	FeatureExtractor_SingleTextFileOutput	FeatureExtractor_JPEGDownSampleFactor	FeatureExtractor_ColorMode	FeatureExtractor_QCReportType	FeatureExtractor_OutputQCReportGraphText
DATA	GE1_105_Dec08 (Read Only)	21-Nov-2008 12:35	05-08-2007 10:01:11	Agilent Technologies Scanner G2505C US80803205	1	5	5	b9d1b97a-b54d-41fa-b176-de3a56c7161c	021169_D_F_20080807	07-Aug-2008 00:00	1	1	532	85	73.3235	63.5	0	36.6617	65	65	ath1:Jan2004	252116910144_1_1		D:\agilent\gene experession\CB2009111-2\\252116910144_S01.tif	252116910144_S01	021169_D_F_20080807.xml		Agilent-021169	08-May-2009 10:18:43	Administrator	DATASYSTEM01	0124878f-a14c-4a9c-84c5-87205c4ac6ca	0	1	10.5.1.1	0	0	5	7	0.666667	6	5	3	0.005	0.05	0.7	6	3	0.015	0	0.25	0.25	0.25	0.25	1	0.3	5	0.2	20	10.5.1.1	10	15	0.6	0.001	5	0.75	0.45	1.5	2.5	0.5	3	10	1	1	3	1.42	1.42	1	0.7	1.2	0	100	1	0	0.99	0	0	10.5.1.1	1	0.04	0.09	1	20	3	1	1	1	10	1.42	1.42	1	1	1	2	3	0.2	1	1	5	4	1	1	7	0.01	13	0	1	1	1	1	10	10	3	1	2	0.2	1	0	5	0	0.1	1	0	0	1	1	10.5.1.1	1	5	0.01	0.1	0.72	0.02	100	50	2	0	75	10.5.1.1	1	4	0	0	0
*
TYPE	float	float	float	integer	integer	float	float	float	integer	float	float	float	integer	float	float	integer	integer	integer	integer	integer	float	float	float	integer	float	float	float	float	float	integer	integer	float	float	float	float	float	integer	float	float	float	float	integer	float	float	float	float	float	integer	float	float	float	float	float	float	float	integer	float	integer	float	float	float	float	integer	float	float	float	float	text	float	float	float	float	float	float	float	float	float	float	float	float	float	float	float	float	float	float	float	float	float	integer	integer	integer	float	integer	text	integer	boolean	float	float	boolean	float	boolean	float	boolean	float	boolean	float	boolean	float	boolean	float	boolean	float	boolean	float	boolean
STATS	gDarkOffsetAverage	gDarkOffsetMedian	gDarkOffsetStdDev	gDarkOffsetNumPts	gSaturationValue	gAvgSig2BkgeQC	gAvgSig2BkgNegCtrl	gRatioSig2BkgeQC_NegCtrl	gNumSatFeat	gLocalBGInlierNetAve	gLocalBGInlierAve	gLocalBGInlierSDev	gLocalBGInlierNum	gGlobalBGInlierAve	gGlobalBGInlierSDev	gGlobalBGInlierNum	gNumFeatureNonUnifOL	gNumPopnOL	gNumNonUnifBGOL	gNumPopnBGOL	gOffsetUsed	gGlobalFeatInlierAve	gGlobalFeatInlierSDev	gGlobalFeatInlierNum	AnyColorPrcntFeatNonUnifOL	AnyColorPrcntBGNonUnifOL	AnyColorPrcntFeatPopnOL	AnyColorPrcntBGPopnOL	TotalPrcntFeatOL	gNumNegBGSubFeat	gNonCtrlNumNegFeatBGSubSig	gSpatialDetrendRMSFit	gSpatialDetrendRMSFilteredMinusFit	gSpatialDetrendSurfaceArea	gSpatialDetrendVolume	gSpatialDetrendAveFit	gNonCtrlNumSatFeat	gNonCtrl99PrcntNetSig	gNonCtrl50PrcntNetSig	gNonCtrl1PrcntNetSig	gNonCtrlMedPrcntCVBGSubSig	gCtrleQCNumSatFeat	gCtrleQC99PrcntNetSig	gCtrleQC50PrcntNetSig	gCtrleQC1PrcntNetSig	geQCMedPrcntCVBGSubSig	geQCSig2BkgLow2	gNegCtrlNumInliers	gNegCtrlAveNetSig	gNegCtrlSDevNetSig	gNegCtrlAveBGSubSig	gNegCtrlSDevBGSubSig	gAveNumPixOLLo	gAveNumPixOLHi	gPixCVofHighSignalFeat	gNumHighSignalFeat	AddErrorEstimateGreen	TotalNumFeatures	ROIHeight	ROIWidth	CentroidDiffX	CentroidDiffY	NumFoundFeat	MaxNonUnifEdges	MaxSpotNotFoundEdges	gMultDetrendRMSFit	gMultDetrendSurfaceAverage	eQCLowSigName2	eQCOneColorLogLowSignal	eQCOneColorLogLowSignalError	eQCOneColorLogHighSignal	eQCOneColorLinFitLogLowConc	eQCOneColorLinFitLogLowSignal	eQCOneColorLinFitLogHighConc	eQCOneColorLinFitLogHighSignal	eQCOneColorLinFitSlope	eQCOneColorLinFitIntercept	eQCOneColorLinFitRSQ	eQCOneColorSpikeDetectionLimit	gNonCtrl50PrcntBGSubSig	gCtrleQC50PrcntBGSubSig	gMedPrcntCVProcSignal	geQCMedPrcntCVProcSignal	gOutlierFlagger_Auto_FeatB_Term	gOutlierFlagger_Auto_FeatC_Term	gOutlierFlagger_Auto_BgndB_Term	gOutlierFlagger_Auto_BgndC_Term	OutlierFlagger_FeatChiSq	OutlierFlagger_BgndChiSq	GriddingStatus	NumGeneNonUnifOL	TotalNumberOfReplicatedGenes	gPercentileIntensityProcessedSignal	ExtractionStatus	QCMetricResults	gNonCtrlNumWellAboveBG	GridHasBeenOptimized	gNegCtrlSpread	Metric_AnyColorPrcntFeatNonUnifOL	Metric_AnyColorPrcntFeatNonUnifOL_IsInRange	Metric_DetectionLimit	Metric_DetectionLimit_IsInRange	Metric_absGE1E1aSlope	Metric_absGE1E1aSlope_IsInRange	Metric_gE1aMedCVProcSignal	Metric_gE1aMedCVProcSignal_IsInRange	Metric_gNegCtrlAveBGSubSig	Metric_gNegCtrlAveBGSubSig_IsInRange	Metric_gNegCtrlAveNetSig	Metric_gNegCtrlAveNetSig_IsInRange	Metric_gNegCtrlSDevBGSubSig	Metric_gNegCtrlSDevBGSubSig_IsInRange	Metric_gNonCntrlMedCVProcSignal	Metric_gNonCntrlMedCVProcSignal_IsInRange	Metric_gSpatialDetrendRMSFilteredMinusFit	Metric_gSpatialDetrendRMSFilteredMinusFit_IsInRange
DATA	7.43467	7.43467	1.51292	0	778979	1.20423	3.15152	0.382112	0	12.8399	20.2746	1.79052	43830	20.2746	1.79052	43830	100	97	74	1390	7.43467	7362.93	27791.4	45039	0.221141	0.163644	0.214507	3.07386	0.191768	4742	3770	2.54147	6.28295	1.00519	9.4958	51.6379	0	121547	830.878	34.6621	13.9439	0	100.331	49.0832	36.2487	-1	0.980976	140	37.3624	5.21479	-6.75842	4.3626	0.361632	1.40964	0.152969	11276	6.28295	45220	4.48015	7.61922	1.26362	1.18029	42783	0.0705882	0.0411765	0.14129	0.989105	(+)E1A_r60_3	0	0	0	0	0	0	0	0	0	0	-1	786.149	4.84832	5.90103	-1	820	117.555	57.3462	28.3922	1.95149	2.46206	0	83	43603	4815	0	ExtractionInRange	33625	1	19.5101	0.22114	1	-1	0	0	0	-1	1	-6.75842	1	37.3624	1	4.3626	1	5.90103	1	6.28295	1
*
TYPE	integer	integer	integer	text	text	integer	text	integer	text	integer	integer	text	text	text	text	float	float	float	boolean	float	float	integer	integer	integer	float	float	float	float	integer	float	float	float	float	integer	boolean	boolean	boolean	boolean	boolean	boolean	float	float	boolean	float	integer	boolean	float	float	integer	boolean	float	float	float	float	float	float	float	boolean	float	boolean	boolean
FEATURES	FeatureNum	Row	Col	accessions	chr_coord	SubTypeMask	SubTypeName	Start	Sequence	ProbeUID	ControlType	ProbeName	GeneName	SystematicName	Description	PositionX	PositionY	gSurrogateUsed	gIsFound	gProcessedSignal	gProcessedSigError	gNumPixOLHi	gNumPixOLLo	gNumPix	gMeanSignal	gMedianSignal	gPixSDev	gPixNormIQR	gBGNumPix	gBGMeanSignal	gBGMedianSignal	gBGPixSDev	gBGPixNormIQR	gNumSatPix	gIsSaturated	gIsFeatNonUnifOL	gIsBGNonUnifOL	gIsFeatPopnOL	gIsBGPopnOL	IsManualFlag	gBGSubSignal	gBGSubSigError	gIsPosAndSignif	gPValFeatEqBG	gNumBGUsed	gIsWellAboveBG	gBGUsed	gBGSDUsed	ErrorModel	gSpatialDetrendIsInFilteredSet	gSpatialDetrendSurfaceValue	SpotExtentX	SpotExtentY	gNetSignal	gMultDetrendSignal	gProcessedBackground	gProcessedBkngError	IsUsedBGAdjust	gInterpolatedNegCtrlSub	gIsInNegCtrlRange	gIsUsedInMD
DATA	1	1	1		 	260	BrightCorner	0		0	1	GE_BrightCorner	GE_BrightCorner	GE_BrightCorner		304.83	251.864	0	1	5.750863e+002	5.795535e+001	3	1	62	5.488871e+002	537.5	7.110166e+001	6.875557e+001	706	1.640510e+001	16	5.016871e+000	5.189100e+000	0	0	0	0	0	0	0	503.101	50.7009	1	2.5507e-175	1	1	45.7866	5.01687	1	0	45.7866	52.9257	52.9257	541.452	0.874826	16.4051	5.01687	0	512.958	0	0
DATA	2	1	2		 	66	Structural	0		1	1	DarkCorner	DarkCorner	DarkCorner		330.329	252.219	7.05717	1	7.057171e+000	7.025725e+000	0	0	65	4.272308e+001	43	9.368344e+000	9.636900e+000	507	1.652860e+001	16	5.109152e+000	5.189100e+000	0	0	0	0	0	0	0	-3.22778	6.28295	0	0.183826	1	0	45.9509	5.10915	1	0	45.9509	47.8731	47.8731	35.2884	0.894278	16.5286	5.10915	0	6.63599	0	0
DATA	3	1	3		 	66	Structural	0		1	1	DarkCorner	DarkCorner	DarkCorner		355.647	252.221	6.92351	1	6.923506e+000	6.892656e+000	2	0	63	4.206349e+001	42	8.989013e+000	8.895600e+000	508	1.689764e+001	16	5.056423e+000	5.189100e+000	0	0	0	0	0	0	0	-4.05806	6.28295	0	0.0953401	1	0	46.1216	5.05642	1	0	46.1216	46.8651	46.8651	34.6288	0.911543	16.8976	5.05642	0	5.82723	0	0
DATA	4	1	4		 	66	Structural	0		1	1	DarkCorner	DarkCorner	DarkCorner		381.318	252.318	6.80875	1	6.808748e+000	6.778409e+000	5	1	58	4.112069e+001	42	6.795451e+000	5.745075e+000	504	1.686111e+001	16	4.847224e+000	5.189100e+000	0	0	0	0	0	0	0	-5.17077	6.28295	0	0.0341205	1	0	46.2915	4.84722	1	0	46.2915	45.835	45.835	33.686	0.926906	16.8611	4.84722	0	4.73607	0	0
DATA	5	1	5		 	66	Structural	0		1	1	DarkCorner	DarkCorner	DarkCorner		406.633	251.596	6.71348	1	6.713478e+000	6.683564e+000	1	0	63	4.198413e+001	42	1.000241e+001	9.636900e+000	525	1.669905e+001	16	4.919282e+000	5.189100e+000	0	0	0	0	0	0	0	-4.46967	6.28295	0	0.0664907	1	0	46.4538	4.91928	1	0	46.4538	57.8122	57.8122	34.5495	0.94006	16.699	4.91928	0	5.46685	0	0
DATA	6	1	6		 	66	Structural	0		1	1	DarkCorner	DarkCorner	DarkCorner		431.848	252.106	6.63611	1	6.636111e+000	6.606542e+000	4	0	62	3.990323e+001	40	9.423914e+000	8.154300e+000	508	1.674409e+001	16	5.048235e+000	5.189100e+000	0	0	0	0	0	0	0	-6.70095	6.28295	0	0.00631731	1	0	46.6042	5.04824	1	0	46.6042	46.1809	46.1809	32.4686	0.95102	16.7441	5.04824	0	3.24319	0	0
DATA	7	1	7		 	66	Structural	0		1	1	DarkCorner	DarkCorner	DarkCorner		457.183	251.567	6.57296	1	6.572956e+000	6.543668e+000	3	0	62	4.311290e+001	41	9.746130e+000	9.451575e+000	527	1.648197e+001	16	5.055505e+000	5.189100e+000	0	0	0	0	0	0	0	-3.64019	6.28295	0	0.134239	1	0	46.7531	5.05551	1	0	46.7531	42.9674	42.9674	35.6782	0.960157	16.482	5.05551	0	6.32582	0	0
DATA	8	1	8		 	66	Structural	0		1	1	DarkCorner	DarkCorner	DarkCorner		482.613	251.919	6.52418	1	6.524178e+000	6.495107e+000	2	0	62	4.588710e+001	46	9.562743e+000	7.968975e+000	520	1.705962e+001	17	4.885816e+000	4.447800e+000	0	0	0	0	0	0	0	-1.00453	6.28295	0	0.678275	1	0	46.8916	4.88582	1	0	46.8916	44.0646	44.0646	38.4524	0.967336	17.0596	4.88582	0	8.96588	0	0
DATA	9	1	9		 	66	Structural	0		1	1	DarkCorner	DarkCorner	DarkCorner		508.371	251.887	6.48775	1	6.487749e+000	6.458841e+000	0	0	64	4.129688e+001	40	1.049063e+001	1.111950e+001	520	1.691731e+001	17	4.453451e+000	4.447800e+000	0	0	0	0	0	0	0	-5.73156	6.28295	0	0.0190713	1	0	47.0284	4.45345	1	0	47.0284	44.4243	44.4243	33.8622	0.972767	16.9173	4.45345	0	4.24845	0	0
DATA	10	1	10		 	66	Structural	0		1	1	DarkCorner	DarkCorner	DarkCorner		533.561	252.076	6.46403	1	6.464026e+000	6.435223e+000	3	0	60	4.328333e+001	43	9.102229e+000	8.339625e+000	500	1.659800e+001	16	4.810267e+000	5.189100e+000	0	0	0	0	0	0	0	-3.87684	6.28295	0	0.110916	1	0	47.1602	4.81027	1	0	47.1602	45.4864	45.4864	35.8487	0.976338	16.598	4.81027	0	6.11186	0	0
DATA	11	1	11		 	66	Structural	0		1	1	DarkCorner	DarkCorner	DarkCorner		559.099	252.296	6.45094	1	6.450945e+000	6.422200e+000	3	0	63	4.277778e+001	44	9.829916e+000	9.636900e+000	517	1.687041e+001	16	5.411071e+000	5.189100e+000	0	0	0	0	0	0	0	-4.50644	6.28295	0	0.0643112	1	0	47.2842	5.41107	1	0	47.2842	47.2035	47.2035	35.3431	0.978317	16.8704	5.41107	0	5.48519	0	0
DATA	12	1	12	ug|EG492221	unmapped	0		394	GCAGCATCCTCAATACATTCCTCAGTAGCTGTCATGCGACCATTTAAGCAATCAAAGTTT	3	0	A_84_P800302	AT1G21580	EG492221	ug|AYAXY85TF pooled cDNA populations Arabidopsis thaliana cDNA, mRNA sequence [EG492221]	583.938	252.462	0	1	2.434691e+001	6.865459e+000	2	0	61	7.122951e+001	73	1.570710e+001	1.704990e+001	513	1.715205e+001	17	5.199561e+000	5.930400e+000	0	0	0	0	0	0	0	23.8299	6.71968	1	1.0209e-017	1	0	47.3996	5.19956	1	0	47.3996	44.4243	44.4243	63.7948	0.978767	17.152	5.19956	0	33.8235	0	0
DATA	13	1	13	tair|AT1G09650.1|ref|NM_100837|ug|AK229128|ta|TA50806_3702	at|chr1:3127055-3127114	0		1246	ATGATGTTGCTTTCGAGGCTGACTCCATCGGTCATCCTGTCTGTTATTTCCCGAGTTTAA	5	0	A_84_P20838	AT1G09650	AT1G09650.1	tair|F-box family protein [AT1G09650.1]	609.324	252.493	0	1	2.340466e+002	2.427064e+001	5	0	60	2.763667e+002	273	5.590002e+001	5.893335e+001	512	1.706250e+001	17	5.271123e+000	5.930400e+000	0	0	0	0	0	0	0	228.858	23.7326	1	3.90775e-128	1	1	47.5082	5.27112	1	0	47.5082	46.8651	46.8651	268.932	0.977833	17.0625	5.27112	0	238.85	0	0
DATA	14	1	14	tair|AT4G30510.1|tair|AT4G30510.2|ref|NM_202912|ref|NM_119197	at|chr4:14905745-14905686	0		831	CAGTGTGAGTGATGCACTAGATCCAGCTCATCATCATGTGCTTCAAAACGCAGTTTCTTC	7	0	A_84_P763788	AtATG18b	AT4G30510.1	tair|AtATG18b (Arabidopsis thaliana homolog of yeast autophagy 18 (ATG18) b) [AT4G30510.1]	634.571	252.157	0	1	1.041642e+003	1.043631e+002	3	0	61	1.063869e+003	1025	2.107670e+002	1.986684e+002	511	1.672994e+001	16	5.036481e+000	5.189100e+000	0	0	0	0	0	0	0	1016.25	101.819	1	1.087e-217	1	1	47.6226	5.03648	1	0	47.6226	47.5395	47.5395	1056.43	0.97562	16.7299	5.03648	0	1026.25	0	0
DATA	15	1	15	tair|AT1G18460.1|ref|NM_101703|ta|TA34493_3702|tc|NP184598	at|chr1:6354181-6354240	0		982	TGACGTTTCGGATGATGAGATCATTCAGACTGCCATTCTAGGAGATAACGATTCATCTCT	9	0	A_84_P840007	AT1G18460	AT1G18460.1	tair|lipase family protein [AT1G18460.1]	660.141	252.211	0	1	6.698384e+002	6.729489e+001	0	0	66	6.989242e+002	707.5	1.580445e+002	1.775413e+002	531	1.660264e+001	16	4.841089e+000	5.189100e+000	0	0	0	0	0	0	0	651.201	65.4225	1	7.39489e-191	1	1	47.7233	4.84109	1	0	47.7233	47.2035	47.2035	691.49	0.972176	16.6026	4.84109	0	661.203	0	0
DATA	16	1	16	tair|AT2G30670.1|ref|NM_128619|tc|NP457000	at|chr2:13076713-13076548	0		571	TTATCTACACTGCTATGGCTCAACCTTTTTTCAAAGACGCCGATTACGAGAAGAGTTTGG	11	0	A_84_P13493	AT2G30670	AT2G30670.1	tair|tropinone reductase, putative / tropine dehydrogenase, putative [AT2G30670.1]	686.5	252	0	0	3.761828e+002	3.817470e+001	2	2	58	4.117586e+002	408	7.911402e+001	7.672455e+001	523	1.690631e+001	17	5.370633e+000	5.930400e+000	0	0	0	0	0	0	0	363.954	36.9337	1	7.31228e-156	1	1	47.8045	5.37063	1	0	47.8045	65	65	404.324	0.967493	16.9063	5.37063	0	373.938	0	0
DATA	17	1	17	tc|TC314163	at|chr3:10683940-10683999	0		567	GCCCCATAATAATAGGAGGGCACTTCCCCCTTTTCTGAGAGTTTGTGAACATATTACTCA	13	0	A_84_P863067	TC314163	TC314163	tc|NM_113770 structural constituent of ribosome {Arabidopsis thaliana} (exp=-1; wgp=0; cg=0), partial (84%) [TC314163]	711.5	252.352	0	1	6.083558e+004	6.083561e+003	0	5	61	5.857834e+004	53969	8.783855e+003	1.649022e+004	509	1.777603e+001	17	5.436547e+000	5.189100e+000	0	0	0	0	0	0	0	58530.4	5853.05	1	0	1	1	47.8976	5.43655	1	0	47.8976	57.5363	57.5363	58570.9	0.962109	17.776	5.43655	0	58540.4	0	0
DATA	18	1	18	tair|AT4G26690.1|ref|NM_118803|ta|TA25810_3702|ta|TA25794_3702	at|chr4:13456621-13456562	0		2627	TATTCTAGTTCTGTCCAAAAAACAACAGGTTATTCTTTGAGTGTGACTTTCCCTCGGATT	15	0	A_84_P76784	MRH5/SHV3	AT4G26690.1	tair|MRH5/SHV3 (morphogenesis of root hair 5); glycerophosphodiester phosphodiesterase/ kinase [AT4G26690.1]	736.046	252.262	0	1	1.071489e+004	1.071509e+003	0	0	65	1.029169e+004	9939	2.187032e+003	2.109740e+003	510	1.752549e+001	17	5.166989e+000	5.189100e+000	0	0	0	0	0	0	0	10243.7	1024.39	1	0	1	1	47.9716	5.16699	1	0	47.9716	45.4864	45.4864	10284.3	0.956027	17.5255	5.16699	0	10253.7	0	0
DATA	19	1	19	tair|AT3G28550.1|ref|NM_113775|ta|TA33856_3702|ta|N38107	at|chr3:10702171-10702112	0		2995	CATATGTCTACAGTTCTCCACCACCACCATCATACTCACCTTCTCCAAAAACTGAGTACT	17	0	A_84_P856120	AT3G28550	AT3G28550.1	tair|proline-rich extensin-like family protein [AT3G28550.1]	761.493	252.174	0	1	1.420478e+004	1.420493e+003	1	7	56	1.352836e+004	13594	9.338867e+002	8.693596e+002	519	1.712524e+001	17	5.302229e+000	5.930400e+000	0	0	0	0	0	0	0	13480.3	1348.05	1	0	1	1	48.0527	5.30223	1	0	48.0527	47.2035	47.2035	13520.9	0.948998	17.1252	5.30223	0	13490.3	0	0
DATA	20	1	20	tair|AT4G11450.1|ref|NM_117216|ta|TA49999_3702|ta|BX835399	at|chr4:6959173-6959114	0		2288	TTAGTTGAAGCAGTAACAGAGGAAGAAGAAGTCCCTAAGCCTCTGAAAGAAGCTGTGACC	19	0	A_84_P844437	AT4G11450	AT4G11450.1	tair|similar to unknown protein [Arabidopsis thaliana] (TAIR:AT1G63520.1); similar to hypothetical protein [Vitis vinifera] (GB:CAN65660.1) [AT4G11450.1]	787.015	252.261	0	1	7.541640e+002	7.571118e+001	1	0	64	7.580469e+002	749.5	1.435430e+002	1.447388e+002	517	1.691489e+001	16	5.044810e+000	5.189100e+000	0	0	0	0	0	0	0	709.91	71.2685	1	4.64629e-196	1	1	48.1365	5.04481	1	0	48.1365	46.1809	46.1809	750.612	0.941321	16.9149	5.04481	0	719.875	0	0
DATA	21	1	21	tair|AT1G49975.1|ref|NM_103885|ta|TA40861_3702|ta|TA40862_3702	at|chr1:18509024-18509083	0		357	TATAAAGGGAAAGACAGAAGCAGAGCTCAGTGAATCTGAAAAACGGATTCTGGAATGGCT	21	0	A_84_P825165	AT1G49975	AT1G49975.1	tair|similar to hypothetical protein [Vitis vinifera] (GB:CAN66219.1) [AT1G49975.1]	812.408	252.254	0	1	1.040200e+004	1.040221e+003	2	0	63	9.754825e+003	9256	2.029791e+003	1.891798e+003	516	1.702907e+001	17	5.275068e+000	5.189100e+000	0	0	0	0	0	0	0	9706.63	970.683	1	0	1	1	48.1952	5.27507	1	0	48.1952	47.5395	47.5395	9747.39	0.933151	17.0291	5.27507	0	9716.57	0	0
DATA	22	1	22	ug|EG453064	at|chr4:10034268-10034327	0		745	TCCCATCTAAAGTCCCAAAGTTGTTACCATCTTCTACATTGCACACAGATTCTTCAGCAT	23	0	A_84_P792466	AT4G18080	EG453064	ug|AYAWZ05TR pooled cDNA populations Arabidopsis thaliana cDNA, mRNA sequence [EG453064]	838.443	252.5	6.82763	1	6.827633e+000	6.811622e+000	0	0	66	5.233333e+001	50	1.247808e+001	1.315807e+001	510	1.708824e+001	16	5.199560e+000	5.930400e+000	0	0	0	0	0	0	0	4.09367	6.29627	0	0.0924982	1	0	48.2397	5.19956	1	0	48.2397	47.2035	47.2035	44.8987	0.924343	17.0882	5.19956	0	14.0039	1	0
DATA	23	1	23	tair|AT5G36657.1|tair|AT5G36658.1|tair|AT5G36350.1|tair|AT5G36360.1	at|chr5:14401236-14401177	0		170	GGCTTGTTGCAAAGCATTTTTGGACACCGATAATTGCAAACCGAAAATTCCATTCATTCC	25	0	A_84_P768557	AT5G36657	AT5G36657.1	tair|Encodes a ECA1 gametogenesis related family protein [AT5G36657.1]	864	252.319	6.89492	0	6.894918e+000	6.864195e+000	2	0	63	4.644444e+001	49	1.155600e+001	1.037820e+001	504	1.737698e+001	17	4.898243e+000	5.189100e+000	0	0	0	0	0	0	0	-1.84303	6.28295	0	0.446947	1	0	48.2875	4.89824	1	1	48.2875	65	65	39.0098	0.915322	17.377	4.89824	0	8.04646	1	0
DATA	24	1	24	tair|AT4G32440.2|ref|NM_202931|ug|AK229215|ta|TA43592_3702	at|chr4:15659516-15659575	0		1493	GCAGGCTTCCTTATTTGCAGTCTGGTTGGATAATTTTGCTGACATCATGTCAAGTTCTGA	27	0	A_84_P851423	AT4G32440	AT4G32440.2	tair|agenet domain-containing protein [AT4G32440.2]	888.543	252.386	0	1	2.071876e+003	2.073036e+002	6	0	58	1.926362e+003	1896.5	3.859093e+002	3.691674e+002	523	1.714532e+001	17	5.373583e+000	5.189100e+000	0	0	0	0	0	0	0	1878.01	187.906	1	9.58489e-255	1	1	48.3478	5.37358	1	0	48.3478	47.5395	47.5395	1918.93	0.906432	17.1453	5.37358	0	1887.9	0	0
DATA	25	1	25	tair|AT4G13940.4|tair|AT4G13940.3|tair|AT4G13940.2|tair|AT4G13940.1	at|chr4:8054862-8054921	0		6	ACACACTTCTCTCTCTCTCTCTCTCTGCCTCCTTTCGGATTCAAATCTCAGATCTAGCTC	29	0	A_84_P808310	HOG1	AT4G13940.4	tair|HOG1 (HOMOLOGY-DEPENDENT GENE SILENCING 1) [AT4G13940.4]	914.633	252.404	0	1	4.916723e+004	4.916728e+003	0	2	62	4.414131e+004	43881	6.472224e+003	7.149838e+003	516	1.729070e+001	17	5.298543e+000	5.930400e+000	0	0	0	0	0	0	0	44092.9	4409.3	1	0	1	1	48.3788	5.29854	1	0	48.3788	57.8122	57.8122	44133.9	0.896795	17.2907	5.29854	0	44102.8	0	0
DATA	26	1	26	tair|AT1G50950.1|ref|NM_103975	at|chr1:18887824-18887883	0		1712	AGCCGTTTGAAAGAGAGAATAGAGTAACAATCTTCTTTGCAGCGTCTTGACTTCTTCTTG	31	0	A_84_P501920	AT1G50950	AT1G50950.1	tair|thioredoxin-related [AT1G50950.1]	939.227	252.47	0	1	4.658729e+002	4.712197e+001	1	0	66	4.619242e+002	445.5	1.049364e+002	1.006315e+002	509	1.706680e+001	16	5.423725e+000	5.189100e+000	0	0	0	0	0	0	0	413.515	41.8261	1	1.57917e-163	1	1	48.4093	5.42372	1	0	48.4093	46.1809	46.1809	454.49	0.887613	17.0668	5.42372	0	423.34	0	0
DATA	27	1	27	tair|AT3G11950.1|ref|NM_112028|ug|AK226618|ta|TA51721_3702	at|chr3:3783699-3783640	0		1427	AGACAACAACTCTGCAGATGATTTATCAGAGAGAACCGAAACCAAAGCTCCAGAAGTTGT	33	0	A_84_P759826	AT3G11950	AT3G11950.1	tair|homogentisate farnesyltransferase/ homogentisate geranylgeranyltransferase/ homogentisate solanesyltransferase/ prenyltransferase [AT3G11950.1]	964.924	252.561	0	1	4.749224e+002	4.802836e+001	4	0	59	4.654237e+002	458	8.367614e+001	8.228430e+001	502	1.753984e+001	17	5.164500e+000	5.189100e+000	0	0	0	0	0	0	0	416.974	42.1681	1	4.98712e-164	1	1	48.4494	5.1645	1	0	48.4494	45.4864	45.4864	457.989	0.877984	17.5398	5.1645	0	426.783	0	0
DATA	28	1	28	tair|AT5G52440.1|ref|NM_124623|ta|TA33517_3702|ta|H76320	at|chr5:21305590-21305649	0		745	AAGTTCACTGAAGAGCAGCTAAAAGCTTTGTCTCCCGCTGAAAGCCAAACAGAGGATCAA	35	0	A_84_P13114	HCF106	AT5G52440.1	tair|HCF106 (High chlorophyll fluorescence 106) [AT5G52440.1]	990.194	252.687	0	1	7.045206e+003	7.045578e+002	2	0	63	6.167540e+003	6003	1.267814e+003	1.368810e+003	511	1.799217e+001	18	5.358879e+000	5.189100e+000	0	0	0	0	0	0	0	6119.06	611.938	1	0	1	1	48.4822	5.35888	1	0	48.4822	45.835	45.835	6160.11	0.868542	17.9922	5.35888	0	6128.85	0	0
DATA	29	1	29	tair|AT5G36223.1	at|chr5:014273678-014273619	0		2805	TAATGCGTCGAAGGGGTATGGCCTTCATAACACTTTTTGGGTTAAAGAGTACTATATGGC	37	0	A_84_P766049	AT5G36223	AT5G36223.1	tair|transposable element gene [AT5G36223.1]	1016.5	252.352	7.34919	1	7.349189e+000	7.346315e+000	0	0	66	5.421212e+001	53.5	1.369842e+001	1.593795e+001	519	1.781503e+001	17	5.500832e+000	5.189100e+000	0	0	0	0	0	0	0	5.68341	6.3086	0	0.0200815	1	0	48.5287	5.50083	1	0	48.5287	57.5363	57.5363	46.7774	0.858744	17.815	5.50083	0	15.4755	1	0
DATA	30	1	30	tair|AT3G59360.1|tair|AT3G59360.2|ref|NM_115798|ref|NM_180390	at|chr3:21947178-21946976	0		1396	GAGCAACAACAGAATGGGAACCTAGAACTAGGCAACACAAAGGATACTCACAGGGCTAAT	39	0	A_84_P14691	ATUTR6/UTR6	AT3G59360.1	tair|ATUTR6/UTR6 (UDP-GALACTOSE TRANSPORTER 6); nucleotide-sugar transmembrane transporter [AT3G59360.1]	1041.09	252.25	0	1	2.890639e+003	2.891585e+002	0	0	66	2.504833e+003	2395	5.683100e+002	5.991557e+002	525	1.749143e+001	17	5.854015e+000	5.930400e+000	0	0	0	0	0	0	0	2456.26	245.707	1	6.03042e-271	1	1	48.5686	5.85401	1	0	48.5686	45.835	45.835	2497.4	0.849731	17.4914	5.85401	0	2466.06	0	0
DATA	31	1	31	tair|AT1G70600.1|ref|NM_105728|ta|TA28585_3702|ta|AA041053	at|chr1:26624794-26624735	0		528	TCTTCTATGGAGTTTTATCATCTTTTGTTGTCTTTTGGATTTTGGAAAGAGCGAGATCTC	41	0	A_84_P216048	AT1G70600	AT1G70600.1	tair|60S ribosomal protein L27A (RPL27aC) [AT1G70600.1]	1067.42	252.427	0	1	1.235230e+005	1.235230e+004	1	2	61	1.038450e+005	97080	2.150772e+004	1.914259e+004	506	1.749012e+001	17	5.690090e+000	5.745075e+000	0	0	0	0	0	0	0	103796	10379.6	1	0	1	1	48.607	5.69009	1	0	48.607	57.5363	57.5363	103838	0.840301	17.4901	5.69009	0	103806	0	0
DATA	32	1	32	tair|AT2G14110.1|ref|NM_126983|ta|TA47975_3702|tc|NP453050	at|chr2:5960017-5960076	0		623	AGAATAAACAGGTTTGGCGTGACAAGTATTCTGGAAAGCCTACATCATCGGAGACAGACA	43	0	A_84_P51360	AT2G14110	AT2G14110.1	tair|similar to unnamed protein product [Vitis vinifera] (GB:CAO43153.1); contains InterPro domain HAD-superfamily phosphatase, subfamily IIIC (InterPro:IPR010033) [AT2G14110.1]	1092.12	252.662	0	1	2.265937e+003	2.267196e+002	0	0	65	1.933169e+003	1851	4.538006e+002	4.225410e+002	501	1.736727e+001	17	5.288936e+000	5.189100e+000	0	0	0	0	0	0	0	1884.52	188.556	1	5.92849e-255	1	1	48.6514	5.28894	1	0	48.6514	45.4864	45.4864	1925.73	0.831673	17.3673	5.28894	0	1894.31	0	0
DATA	33	1	33	ug|DR227250	at|chr5:9761618-9761990	0		248	TCCTGGTTTTGGCTTTTGGCGTTCTGGGGTTGACATTAATACTCAACATGTCGATTTTTA	45	0	A_84_P792507	DR227250	DR227250	ug|1106779 CERES-147 Arabidopsis thaliana cDNA clone 252145 5', mRNA sequence [DR227250]	1117.04	252.347	0	1	2.202782e+003	2.204104e+002	0	0	65	1.861892e+003	1796	3.812546e+002	4.173519e+002	508	1.753740e+001	17	5.337576e+000	5.930400e+000	0	0	0	0	0	0	0	1813.19	181.428	1	1.26315e-252	1	1	48.6977	5.33758	1	0	48.6977	48.5334	48.5334	1854.46	0.823138	17.5374	5.33758	0	1823.01	0	0
DATA	34	1	34	tair|AT3G53340.1|ref|NM_115194|ta|TA53194_3702|ta|TA47150_3702	at|chr3:19786017-19785665	0		585	AACAAGGCTCATTCTCACAGGGTCCTTATGGAAACTCTCAAGGTTCGAATATGATGGTTC	47	0	A_84_P837809	AT3G53340	AT3G53340.1	tair|transcription factor [AT3G53340.1]	1142.67	252.267	0	1	5.657151e+003	5.657676e+002	2	0	62	4.657516e+003	4345.5	1.106163e+003	1.173478e+003	512	1.803516e+001	18	5.697077e+000	5.189100e+000	0	0	0	0	0	0	0	4608.76	460.919	1	6.21339e-309	1	1	48.7588	5.69708	1	0	48.7588	48.8603	48.8603	4650.08	0.814678	18.0352	5.69708	0	4618.61	0	0
DATA	35	1	35	tair|AT2G01340.1|ref|NM_126195|tc|NP454716|ta|AV552747	at|chr2:164358-164417	0		300	AGAAGGGTAAGATCAGGAATTCACGTGAGTGCAAAGGAGAGGCTTGAGAGTCTCATGCTG	49	0	A_84_P843544	AT2G01340	AT2G01340.1	tair|similar to unknown protein [Arabidopsis thaliana] (TAIR:AT1G71015.1); similar to unknown [Glycine max] (GB:AAG38147.1); contains InterPro domain Trigger factor, C-terminal, bacterial; (InterPro:IPR008880) [AT2G01340.1]	1168.06	252.389	0	1	4.002613e+002	4.077696e+001	1	0	63	3.716984e+002	368	7.448568e+001	7.820715e+001	503	1.771372e+001	17	5.403034e+000	5.189100e+000	0	0	0	0	0	0	0	322.866	32.8922	1	1.11197e-148	1	1	48.8326	5.40303	1	0	48.8326	48.2044	48.2044	364.264	0.806638	17.7137	5.40303	0	332.767	0	0
DATA	36	1	36	tair|AT1G21330.1|ug|AY800590|tc|NP1339806	at|chr1:7475310-7475369	0		619	GACATGATCATCAAACTCATCACGGATACATCTCTCGGGAAAGGATGTTTGTTCTTGGTG	51	0	A_84_P13371	AT1G21330	AT1G21330.1	tair|transposable element gene [AT1G21330.1]	1194.42	252.427	7.90235	1	7.902351e+000	7.897751e+000	6	0	58	5.446552e+001	53.5	1.726594e+001	1.371405e+001	509	1.783890e+001	17	5.799944e+000	5.930400e+000	0	0	0	0	0	0	0	5.54799	6.3074	0	0.0231799	1	0	48.9175	5.79994	1	0	48.9175	57.5363	57.5363	47.0308	0.798632	17.8389	5.79994	0	15.5141	1	0
DATA	37	1	37	tair|AT5G02630.1|ref|NM_120341|ug|AK117185|ta|TA47245_3702	at|chr5:593012-593071	0		1243	GGCCAATAGAGAAGAACGAGTATTGTGATGTTGATGATGAAGAAGAAATTGTAGAGCTTT	53	0	A_84_P12037	AT5G02630	AT5G02630.1	tair|similar to unknown protein [Arabidopsis thaliana] (TAIR:AT5G18520.1); similar to unknown protein [Arabidopsis thaliana] (TAIR:AT3G09570.1); similar to unnamed protein product [Vitis vinifera] (GB:CAO18079.1); contains InterPro domain Transmembrane re	1218.74	252.556	0	1	1.257981e+003	1.260483e+002	0	0	66	1.044833e+003	1023	2.910814e+002	3.091221e+002	493	1.757606e+001	17	5.585696e+000	5.189100e+000	0	0	0	0	0	0	0	995.822	99.7802	1	1.82335e-216	1	1	49.0117	5.5857	1	0	49.0117	48.5334	48.5334	1037.4	0.791603	17.5761	5.5857	0	1005.87	0	0
DATA	38	1	38	tair|AT1G49360.1|ref|NM_103826|ta|TA45835_3702|ta|CNS0ACHK	at|chr1:18271042-18270983	0		1434	CTCCGAAGCAGTAAATACAGAGTACGTATTTATCTGAATTTTCAGCTTGATTTAGTCTCA	55	0	A_84_P225689	AT1G49360	AT1G49360.1	tair|F-box family protein [AT1G49360.1]	1244.18	252.621	0	1	2.277226e+003	2.278633e+002	0	0	65	1.835831e+003	1735	3.658513e+002	3.869586e+002	507	1.803156e+001	18	5.365218e+000	5.189100e+000	0	0	0	0	0	0	0	1786.72	178.783	1	9.75147e-252	1	1	49.1082	5.36522	1	0	49.1082	45.4864	45.4864	1828.4	0.784605	18.0316	5.36522	0	1796.85	0	0
DATA	39	1	39	tair|AT5G05080.1|tair|AT5G05080.2|ref|NM_120590|ref|NM_001085061	at|chr5:1498800-1498741	0		982	AGCAGGTTTGGCCAAGGTTCAGGCAGATAAGAAGAAGGTAGACGCTAGAAAGAAAAGCTT	57	0	A_84_P22446	UBC22	AT5G05080.1	tair|UBC22 (UBIQUITIN-CONJUGATING ENZYME 22); ubiquitin-protein ligase [AT5G05080.1]	1269.69	252.52	0	1	1.688973e+004	1.688992e+003	0	0	65	1.318862e+004	12290	3.204667e+003	3.836228e+003	494	1.860121e+001	18	5.949149e+000	5.930400e+000	0	0	0	0	0	0	0	13139.4	1313.96	1	0	1	1	49.205	5.94915	1	0	49.205	49.1849	49.1849	13181.2	0.777953	18.6012	5.94915	0	13149.6	0	0
DATA	40	1	40	ug|EG501568	at|chr3:8227017-8227076	0		190	CCCTTGCCGTGAGATTTCAGGTCAGAGTTTCCATTCAGTGTACGTTTTGTGAATCTCATA	59	0	A_84_P798549	EG501568	EG501568	ug|AYBGS51TF pooled cDNA populations Arabidopsis thaliana cDNA, mRNA sequence [EG501568]	1294.95	252.541	0	1	2.789056e+003	2.790244e+002	2	0	61	2.201852e+003	2104	4.067286e+002	3.891825e+002	509	1.854224e+001	18	5.920461e+000	5.930400e+000	0	0	0	0	0	0	0	2152.55	215.347	1	5.58293e-263	1	1	49.3019	5.92046	1	0	49.3019	48.5334	48.5334	2194.42	0.771785	18.5422	5.92046	0	2162.86	0	0
DATA	41	1	41	tair|AT5G66190.2|tair|AT5G66190.1|ref|NM_001085336|ref|NM_126017	at|chr5:26469909-26469850	0		409	GTCAACAAATTCAAACCTAAGAACCCTTACACTGGTCGCTGCCTTTTGAACACCAAGATC	61	0	A_84_P861344	ATLFNR1	AT5G66190.2	tair|ATLFNR1 (LEAF FNR 1); poly(U) binding [AT5G66190.2]	1320.79	252.671	0	1	1.193848e+004	1.193877e+003	0	0	65	9.193200e+003	8877	2.200212e+003	2.272826e+003	500	1.835600e+001	18	5.905507e+000	5.930400e+000	0	0	0	0	0	0	0	9143.8	914.402	1	0	1	1	49.3959	5.90551	1	0	49.3959	47.2035	47.2035	9185.77	0.76591	18.356	5.90551	0	9154.21	0	0
DATA	42	1	42	tair|AT1G28620.1|ug|BX815895|tc|NP251564|ta|CNS0AAVE	at|chr1:10056850-10056791	0		955	GCCAGGAAAGTTTCCAACTGGATGTTCTGCTGCATATTTAACGAGATTTAGGACAACAGA	63	0	A_84_P842536	AT1G28620	AT1G28620.1	tair|pseudogene, lipase, similar to lipase Arab-1 GB:S68410 GI:2129636 (Arabidopsis thaliana); blastp match of 44% identity and 1.2e-48 P-value to GP [AT1G28620.1]	1346.08	252.652	0	1	1.832863e+002	2.010432e+001	1	0	64	1.888906e+002	189.5	4.598278e+001	4.336605e+001	502	1.834064e+001	18	6.032307e+000	5.930400e+000	0	0	0	0	0	0	0	139.399	15.2904	1	5.67927e-099	1	1	49.492	6.03231	1	0	49.492	45.835	45.835	181.456	0.760551	18.3406	6.03231	0	149.908	0	0
DATA	43	1	43	tair|AT5G53900.1|tair|AT5G53900.2|ref|NM_180855|ref|NM_124769	at|chr5:21898558-21898499	0		1615	AAGCTCTCGATGCTAGTTATTAGCTTATGCTTGTTATAAATACATGAAACTCTCTGTTCG	65	0	A_84_P229159	AT5G53900	AT5G53900.1	tair|similar to unknown protein [Arabidopsis thaliana] (TAIR:AT3G15240.2); similar to unnamed protein product [Vitis vinifera] (GB:CAO39314.1); contains domain PTHR13902:SF3 (PTHR13902:SF3); contains domain PTHR13902 (PTHR13902) [AT5G53900.1]	1371.23	252.348	0	1	9.368723e+003	9.369092e+002	0	0	65	7.128415e+003	6891	1.405141e+003	1.418107e+003	520	1.768846e+001	17	5.462701e+000	5.189100e+000	0	0	0	0	0	0	0	7078.83	707.911	1	0	1	1	49.5822	5.4627	1	0	49.5822	46.8651	46.8651	7120.98	0.755581	17.6885	5.4627	0	7089.45	0	0
DATA	44	1	44	tair|AT4G13030.1|tair|AT4G13030.2|ref|NM_179040|ref|NM_117372	at|chr4:7609536-7609595	0		1417	GCCAATAAGCATTGATTTGCATATAGCTCGACGCTTATGGTTCAACGAAGAGCAAGTGGC	67	0	A_84_P55070	AT4G13030	AT4G13030.1	tair|similar to unnamed protein product [Vitis vinifera] (GB:CAO18001.1); contains domain SSF52540 (SSF52540) [AT4G13030.1]	1396.97	252.785	0	1	1.565360e+003	1.567594e+002	0	1	65	1.225338e+003	1190	2.374969e+002	2.424051e+002	498	1.786345e+001	18	5.391833e+000	5.189100e+000	0	0	0	0	0	0	0	1175.68	117.735	1	1.75822e-226	1	1	49.6629	5.39183	1	0	49.6629	45.835	45.835	1217.9	0.751058	17.8635	5.39183	0	1186.38	0	0
DATA	45	1	45	tair|AT3G06250.1|ref|NM_111500|ug|AF360270|ta|TA47117_3702	at|chr3:1889924-1889865	0		2458	TTCTCAGGACCTTAAGGCCTTGATGATCTGGAGCCTAAGGGAAGCAGCTTCAAAGTATAT	69	0	A_84_P23129	FRS7	AT3G06250.1	tair|FRS7 (FAR1-RELATED SEQUENCE 7); zinc ion binding [AT3G06250.1]	1421.87	252.529	0	1	2.327242e+003	2.328762e+002	0	0	64	1.788141e+003	1732.5	3.243874e+002	3.222802e+002	505	1.798614e+001	17	5.611231e+000	5.189100e+000	0	0	0	0	0	0	0	1738.38	173.951	1	4.41098e-250	1	1	49.7627	5.61123	1	0	49.7627	47.8731	47.8731	1780.71	0.746969	17.9861	5.61123	0	1749.2	0	0
DATA	46	1	46	tair|AT3G44590.1|tair|AT3G44590.2|ref|NM_114327|ref|NM_202655	at|chr3:16175656-16175715	0		418	CCCACGGAAAGGAGTCGAGATTTGATTTTTTGTTCTCTTAGTGGTTCTGGTTTTTGCTCC	71	0	A_84_P813529	AT3G44590	AT3G44590.1	tair|60S acidic ribosomal protein P2 (RPP2D) [AT3G44590.1]	1447.18	252.361	0	1	2.231265e+004	2.231281e+003	0	0	65	1.663355e+004	15630	3.696573e+003	4.326227e+003	519	1.835260e+001	18	5.886716e+000	5.930400e+000	0	0	0	0	0	0	0	16583.7	1658.38	1	0	1	1	49.8637	5.88672	1	0	49.8637	47.8731	47.8731	16626.1	0.743241	18.3526	5.88672	0	16594.6	0	0
DATA	47	1	47	ug|BU917432	at|chr1:023704904-023704962	0		65	AGAGTGTTTCGCTCAGCCTGTTACGACTATTGAGCACTCTCCTTCTTTTATTCATCTGAT	73	0	A_84_P723122	BU917432	BU917432	ug|JKHR01A12 Size-selected small cDNAs of Arabidopsis thaliana Arabidopsis thaliana cDNA clone JKHR01A12, mRNA sequence [BU917432]	1472.57	252.608	0	1	1.830755e+003	1.832722e+002	0	0	64	1.404641e+003	1330.5	2.968154e+002	3.485963e+002	509	1.774263e+001	17	5.610958e+000	5.930400e+000	0	0	0	0	0	0	0	1354.75	135.62	1	4.91072e-235	1	1	49.8949	5.61096	1	0	49.8949	49.1849	49.1849	1397.21	0.739993	17.7426	5.61096	0	1365.74	0	0
DATA	48	1	48	tair|AT2G07521.1|ref|NM_001124812	at|chr2:3136677-3136736	0		63	TGTAACCTGTCGGAAGCTTTGAGATTCAAGAACCAAAGCGGAATCAAGGAAAGAAGAGAT	75	0	A_84_P758342	AT2G07521	AT2G07521.1	tair|unknown protein [AT2G07521.1]	1499	252.455	8.56357	1	8.563575e+000	8.529786e+000	3	0	59	5.193220e+001	49	1.773742e+001	1.556730e+001	508	1.753937e+001	17	5.426252e+000	5.930400e+000	0	0	0	0	0	0	0	2.01186	6.28617	0	0.406529	1	0	49.9203	5.42625	1	0	49.9203	55.8519	55.8519	44.4975	0.736967	17.5394	5.42625	0	13.0663	1	0
DATA	49	1	49	tair|AT1G56460.1|ref|NM_104524|ta|TA48100_3702|tc|NP305866	at|chr1:21153062-21153121	0		1617	TACAAATATAGAGATTCAGAGTCAAATCTTCCATTGTGCAGCCTCCGATGCTACAAGGCA	77	0	A_84_P11290	AT1G56460	AT1G56460.1	tair|PAPA-1-like family protein / zinc finger (HIT type) family protein [AT1G56460.1]	1523.45	252.924	0	1	9.518269e+003	9.518653e+002	0	0	64	7.042797e+003	6695.5	1.460242e+003	1.581193e+003	484	1.761570e+001	18	5.411536e+000	5.930400e+000	0	0	0	0	0	0	0	6992.79	699.308	1	0	1	1	50.0041	5.41154	1	0	50.0041	45.4864	45.4864	7035.36	0.734671	17.6157	5.41154	0	7003.96	0	0
DATA	50	1	50	tair|AT3G01330.1|ref|NM_110999|ta|TA43559_3702|tc|TC289010	at|chr3:124675-124616	0		1022	AATAACTGGTCTTCTTGGGCATTTCACGGAGGCATGGAAGAAATGGTATGCAGAGGTTGA	79	0	A_84_P69834	DEL3	AT3G01330.1	tair|DEL3 (DP-E2F-like 3); transcription factor [AT3G01330.1]	1548.63	252.63	0	1	2.538333e+003	2.539781e+002	0	0	64	1.909500e+003	1771.5	5.042675e+002	5.242844e+002	511	1.789628e+001	18	5.493223e+000	5.930400e+000	0	0	0	0	0	0	0	1859.42	186.048	1	3.82079e-254	1	1	50.081	5.49322	1	0	50.081	48.2044	48.2044	1902.07	0.732536	17.8963	5.49322	0	1870.7	0	0
DATA	51	1	51	tair|AT1G60390.1|ref|NM_104726|ug|AK227564|ta|TA53204_3702	at|chr1:22253053-22252994	0		177	TCACGCCATCGGAGAATCCATTCACACCAAAAGCTTCTTTGATTCGTTATTGGAACAATC	81	0	A_84_P837838	AT1G60390	AT1G60390.1	tair|BURP domain-containing protein / polygalacturonase, putative [AT1G60390.1]	1575.33	252.5	0	1	2.540011e+001	8.965701e+000	0	0	66	6.869697e+001	67	2.099228e+001	2.057108e+001	504	1.851190e+001	18	5.900421e+000	5.930400e+000	0	0	0	0	0	0	0	18.5602	6.55136	1	2.56034e-012	1	0	50.1368	5.90042	1	0	50.1368	57.5363	57.5363	61.2623	0.730713	18.5119	5.90042	0	29.9414	0	0
DATA	52	1	52	tc|TC312098	at|chr5:19572599-19572657	0		157	GGTTGTTGGTGAATCAGCGACGATAACTACGATGAAGAGCAACACGACTGCTATATGATC	83	0	A_84_P859330	TC312098	TC312098	tc|AB023039 acetyl-CoA C-acetyltransferase {Arabidopsis thaliana} (exp=0; wgp=1; cg=0), partial (16%) [TC312098]	1599.47	252.662	0	1	3.260884e+002	3.372715e+001	1	0	64	2.880938e+002	264.5	7.810061e+001	8.228430e+001	497	1.780684e+001	18	5.492197e+000	5.189100e+000	0	0	0	0	0	0	0	237.872	24.6029	1	1.96861e-130	1	1	50.2222	5.4922	1	0	50.2222	48.8603	48.8603	280.659	0.729469	17.8068	5.4922	0	249.379	0	0
DATA	53	1	53	tair|AT2G03550.1|ref|NM_126405|ta|TA45126_3702|tc|TC291026	at|chr2:1077926-1077985	0		893	AATGAAGGTCATGTTTTTCATTTGAAGAATCCTAATAGTGATAATGCTCGTCAAGTCGTG	85	0	A_84_P23015	AT2G03550	AT2G03550.1	tair|hydrolase [AT2G03550.1]	1625.22	252.75	0	1	8.098971e+003	8.099430e+002	1	0	63	5.950143e+003	5742	1.104655e+003	1.139378e+003	522	1.755172e+001	17	5.383401e+000	5.189100e+000	0	0	0	0	0	0	0	5899.91	590.024	1	9.88131e-324	1	1	50.2341	5.3834	1	0	50.2341	45.1352	45.1352	5942.71	0.728476	17.5517	5.3834	0	5911.48	0	0
DATA	54	1	54	tair|AT3G46310.1|ref|NM_114499|tc|NP162734	at|chr3:17028498-17028439	0		312	GTCCGATTCACATGGAAATGTTTGTCTTGTACTTGCCCTAATAAGTTTGATCTTAAACAG	87	0	A_84_P508474	AT3G46310	AT3G46310.1	tair|similar to unknown protein [Arabidopsis thaliana] (TAIR:AT3G46300.1); similar to hypothetical protein [Vitis vinifera] (GB:CAN66779.1) [AT3G46310.1]	1651.42	252.427	0	1	2.724275e+001	9.053167e+000	2	0	62	7.012903e+001	67.5	2.089590e+001	1.964445e+001	509	1.764833e+001	17	5.468962e+000	5.189100e+000	0	0	0	0	0	0	0	19.8256	6.58832	1	1.40383e-013	1	0	50.3035	5.46896	1	0	50.3035	57.5363	57.5363	62.6944	0.727737	17.6483	5.46896	0	31.5205	0	0
DATA	55	1	55	tair|AT2G23580.1|ref|NM_127922|ta|TA43530_3702|tc|TC311185	at|chr2:10040259-10040200	0		989	TGGATAAAACTCTCACGTTGAAGATGAAACCAATAAATCAAGAGCATACGAATGGAAAGT	89	0	A_84_P574806	AT2G23580	AT2G23580.1	tair|hydrolase, alpha/beta fold family protein [AT2G23580.1]	1676.48	252.985	8.67481	1	8.674808e+000	8.636154e+000	1	0	61	4.859016e+001	46	1.302098e+001	1.334340e+001	491	1.748269e+001	17	5.529255e+000	5.930400e+000	0	0	0	0	0	0	0	-1.75998	6.28295	0	0.467647	1	0	50.3501	5.52925	1	0	50.3501	44.4243	44.4243	41.1555	0.727517	17.4827	5.52925	0	10.031	1	0
DATA	56	1	56	tair|AT1G48500.1|tair|AT1G48500.2|tair|AT1G48500.3|ref|NM_103746	at|chr1:17937240-17937501	0		635	TATGCCGGTTCAGTATTAGTTTACCAAGACATAGCTCCTGAAAAGGCCCAAGCTATCATG	91	0	A_84_P840800	JAZ4/TIFY6A	AT1G48500.1	tair|JAZ4/TIFY6A (JASMONATE-ZIM-DOMAIN PROTEIN 4) [AT1G48500.1]	1701.74	253	0	1	5.583425e+001	1.028426e+001	3	0	62	9.103226e+001	92.5	2.344367e+001	2.112705e+001	480	1.800625e+001	18	5.734010e+000	5.930400e+000	0	0	0	0	0	0	0	40.6181	7.48156	1	2.68665e-035	1	1	50.4141	5.73401	1	0	50.4141	45.4864	45.4864	83.5976	0.727477	18.0063	5.73401	0	52.5333	0	0
DATA	57	1	57	tair|AT2G26310.1|ref|NM_128188|ug|EG427545|ug|BX818818	at|chr2:11210641-11210776	0		1029	GGAACAATAATAGACTTTCGGCGAACAGAAGATGGACAGCTAATCACAGAGATTGGTGGT	93	0	A_84_P843637	AT2G26310	AT2G26310.1	tair|similar to unknown protein [Arabidopsis thaliana] (TAIR:AT3G63170.1); similar to unnamed protein product [Vitis vinifera] (GB:CAO43896.1); contains InterPro domain Chalcone isomerase-like (InterPro:IPR016087) [AT2G26310.1]	1726.76	252.606	0	1	4.777604e+002	4.855010e+001	4	0	61	3.981475e+002	381	9.380384e+001	9.192120e+001	495	1.875354e+001	18	6.499133e+000	5.930400e+000	0	0	0	0	0	0	0	347.628	35.3261	1	4.13982e-153	1	1	50.5191	6.49913	1	0	50.5191	47.5395	47.5395	390.713	0.727621	18.7535	6.49913	0	359.717	0	0
DATA	58	1	58	tair|AT1G08430.1|ref|NM_100716|ta|CNS0AEME|tc|TC302593	at|chr1:2660883-2660942	0		1422	AATGTTGATGATTCACGTGGAGGGAGTTCACAGGACTCATGTCATCATGTTGCCATAAAG	95	0	A_84_P16132	ALMT1/ATALMT1	AT1G08430.1	tair|ALMT1/ATALMT1 (AL-ACTIVATED MALATE TRANSPORTER 1); malate transmembrane transporter/ [AT1G08430.1]	1752.19	252.588	0	1	1.363456e+004	1.363483e+003	0	0	64	9.977828e+003	9306.5	2.141478e+003	2.140133e+003	504	1.834524e+001	18	5.988048e+000	5.930400e+000	0	0	0	0	0	0	0	9927.19	992.739	1	0	1	1	50.6399	5.98805	1	0	50.6399	46.5243	46.5243	9970.39	0.72809	18.3452	5.98805	0	9939.47	0	0
DATA	59	1	59	tair|AT1G74300.1|ref|NM_106090|ug|AK227535|ta|TA34520_3702	at|chr1:27940074-27940133	0		1049	ACTTCTTCCCCCTCGCTAAAGGTGTCGTTGATGAGATTGTTAAGACAGCTCTTAACCACT	97	0	A_84_P218478	AT1G74300	AT1G74300.1	tair|esterase/lipase/thioesterase family protein [AT1G74300.1]	1777.57	252.608	0	1	2.388908e+003	2.390463e+002	1	0	63	1.791714e+003	1686	3.514500e+002	3.602718e+002	511	1.810959e+001	18	6.012709e+000	5.930400e+000	0	0	0	0	0	0	0	1741.01	174.214	1	3.576e-250	1	1	50.7092	6.01271	1	0	50.7092	49.1849	49.1849	1784.28	0.728787	18.1096	6.01271	0	1753.42	0	0
DATA	60	1	60	tair|AT1G18020.1|tair|AT1G17990.2|tair|AT1G17990.1|ref|NM_179352	at|chr1:6203369-6203428	0		613	GTAGATTTGCTCTTGAAGTAATCGAAGCAGTGGTGAACGAGATCGGTTCAGATCGTGTTG	99	0	A_84_P803569	AT1G18020	AT1G18020.1	tair|12-oxophytodienoate reductase, putative [AT1G18020.1]	1802.93	252.647	0	1	7.311367e+003	7.311874e+002	0	0	65	5.385692e+003	5144	1.074574e+003	1.149756e+003	496	1.815524e+001	18	5.757919e+000	5.930400e+000	0	0	0	0	0	0	0	5334.94	533.531	1	9.13561e-318	1	1	50.7497	5.75792	1	0	50.7497	46.1809	46.1809	5378.26	0.729678	18.1552	5.75792	0	5347.48	0	0
DATA	61	1	61	tair|AT1G01320.1|ref|NM_100014|ta|TA48154_3702|tc|TC284484	at|chr1:123484-123425	0		3491	GCAAAGCAATGTTTCTGAACACTTGGTGGAAATTCCGAGAGAAAAGCAAAAGGAGATGTC	101	0	A_84_P830659	AT1G01320	AT1G01320.1	tair|tetratricopeptide repeat (TPR)-containing protein [AT1G01320.1]	1828.3	252.743	0	1	3.529943e+002	3.633148e+001	1	0	63	3.087302e+002	300	7.566676e+001	7.894845e+001	514	1.801167e+001	18	5.432544e+000	5.930400e+000	0	0	0	0	0	0	0	257.947	26.5488	1	2.92773e-135	1	1	50.7833	5.43254	1	0	50.7833	47.2035	47.2035	301.295	0.730739	18.0117	5.43254	0	270.595	0	0
DATA	62	1	62	tair|AT4G15393.1|tair|AT4G15393.3|tair|AT4G15393.2|ref|NM_148329	at|chr4:8805799-8805858	0		796	CATCTTTGGAGATACGGAAAGTGTAACTATGAGCATAGAGATTGCGACTGAGTACATATT	103	0	A_84_P124941	CYP702A5	AT4G15393.1	tair|CYP702A5 (cytochrome P450, family 702, subfamily A, polypeptide 5); heme binding / iron ion binding / monooxygenase [AT4G15393.1]	1853.64	252.87	0	1	3.824583e+002	3.919732e+001	1	0	64	3.307344e+002	325.5	7.376953e+001	7.060882e+001	504	1.795040e+001	17	5.493853e+000	5.189100e+000	0	0	0	0	0	0	0	279.933	28.6897	1	3.83137e-140	1	1	50.8017	5.49385	1	0	50.8017	46.8651	46.8651	323.3	0.73193	17.9504	5.49385	0	292.682	0	0
DATA	63	1	63	tair|AT1G05470.1|ref|NM_100426|ug|BX816898|ta|TA52738_3702	at|chr1:1608692-1608633	0		1622	CTACGGCATTTTCTGTGCAGAGGTTGAGTCAGCTCATAATAGGATAAAGCGAACAACGAG	105	0	A_84_P14283	AT1G05470	AT1G05470.1	tair|endonuclease/exonuclease/phosphatase family protein [AT1G05470.1]	1879.14	253.172	0	1	8.338524e+002	8.382434e+001	0	0	66	6.622727e+002	618	1.392365e+002	1.478893e+002	481	1.737006e+001	17	4.713484e+000	4.447800e+000	0	0	0	0	0	0	0	611.422	61.4642	1	4.63632e-187	1	1	50.8503	4.71348	1	0	50.8503	45.4864	45.4864	654.838	0.73325	17.3701	4.71348	0	624.306	0	0
DATA	64	1	64	tair|AT5G40420.1|ref|NM_123406|ta|TA30249_3702|ta|TA30247_3702	at|chr5:16191233-16191174	0		259	TTACTTCTAGCTGGTTCGGTGATCGGCTTAATGGTTGCTTTACCACTATTTCTCCTCTTC	107	0	A_84_P813534	OLEO2	AT5G40420.1	tair|OLEO2 (OLEOSIN 2) [AT5G40420.1]	1905.42	252.573	0	0	3.886439e+001	9.395736e+000	0	1	63	7.936508e+001	78	2.021920e+001	1.853250e+001	518	1.855598e+001	18	6.128520e+000	5.930400e+000	0	0	0	0	0	0	0	28.5452	6.901	1	9.93228e-023	1	0	50.8199	6.12852	1	0	50.8199	65	65	71.9304	0.734482	18.556	6.12852	0	41.5008	0	0
DATA	65	1	65	tair|AT1G02500.1|tair|AT1G02500.2|ref|NM_100131|ref|NM_179246	at|chr1:520084-520143	0		1176	ATTAACCTTGACCTAAAGAGAGGAGGAAACGGAAGGTTCTTGAAAACTGCGGCTTACGGA	109	0	A_84_P13370	SAM1	AT1G02500.1	tair|SAM1 (S-adenosylmethionine synthetase 1); methionine adenosyltransferase [AT1G02500.1]	1930.58	252.573	0	1	8.633655e+004	8.633659e+003	1	3	60	6.357538e+004	53127	9.843175e+003	-1.273257e+004	508	1.850984e+001	18	6.166805e+000	6.115725e+000	0	0	0	0	0	0	0	63524.6	6352.46	1	0	1	1	50.8066	6.16681	1	0	50.8066	57.5363	57.5363	63567.9	0.735779	18.5098	6.16681	0	63537.6	0	0
DATA	66	1	66	tair|AT1G10500.1|ref|NM_100924|ug|AK226457|ta|TA31305_3702	at|chr1:3460290-3460231	0		558	GAGCATGCTCTTTCTTTTTGGAATGCAGCTTGATTACAGCGATGCTTTGATTGGTGGAGG	111	0	A_84_P12356	ATCPISCA	AT1G10500.1	tair|ATCPISCA (CHLOROPLAST-LOCALIZED ISCA-LIKE PROTEIN); structural molecule [AT1G10500.1]	1955.76	252.682	0	1	1.401863e+004	1.401889e+003	2	1	61	1.038334e+004	9934	1.401526e+003	1.543387e+003	507	1.773964e+001	17	5.375547e+000	5.189100e+000	0	0	0	0	0	0	0	10332.5	1033.27	1	0	1	1	50.8245	5.37555	1	0	50.8245	52.6241	52.6241	10375.9	0.737056	17.7396	5.37555	0	10345.7	0	0
DATA	67	1	67	tair|AT3G28150.1|ref|NM_113733|ta|TA44664_3702|tc|TC287154	at|chr3:10473262-10473203	0		1198	TGTTTGCCCGGGCCAATCGATGCGTGGAACGACTTTTTAATGGCGATAATTAGACAGTTA	113	0	A_84_P125381	AT3G28150	AT3G28150.1	tair|similar to unknown protein [Arabidopsis thaliana] (TAIR:AT5G15900.1); similar to hypothetical protein [Vitis vinifera] (GB:CAN82134.1); contains InterPro domain Protein of unknown function DUF231, plant (InterPro:IPR004253) [AT3G28150.1]	1980.85	252.864	0	1	1.389477e+002	1.629398e+001	1	0	65	1.533692e+002	155	3.188925e+001	3.335850e+001	509	1.832613e+001	18	6.044107e+000	5.930400e+000	0	0	0	0	0	0	0	102.579	12.0291	1	1.85575e-081	1	1	50.7903	6.04411	1	0	50.7903	46.1809	46.1809	145.935	0.738256	18.3261	6.04411	0	115.799	0	0
DATA	68	1	68	tair|AT3G57810.2|tair|AT3G57810.3|tair|AT3G57810.1|ref|NM_180385	at|chr3:21428483-21428652	0		998	CTTCACACGTTCTCCAGATGCCAATCACAGTGTATATGAAAGACGATAAAGCTGGAGGAC	115	0	A_84_P787759	AT3G57810	AT3G57810.2	tair|OTU-like cysteine protease family protein [AT3G57810.2]	2006.39	252.627	0	1	7.434953e+003	7.435439e+002	1	0	63	5.547111e+003	5213	8.198331e+002	8.413755e+002	499	1.841082e+001	18	5.738054e+000	5.930400e+000	0	0	0	0	0	0	0	5496.35	549.67	1	1.45058e-319	1	1	50.7658	5.73805	1	0	50.7658	51.7088	51.7088	5539.68	0.739258	18.4108	5.73805	0	5509.65	0	0
DATA	69	1	69	ta|TA28590_3702	unmapped	0		24	ATTTCACCGGAAGAAGCAAGGAGGTTCAATTTCAAAACGTTCGAGACCACTTTGAATCAC	117	0	A_84_P810523	TA28590_3702	TA28590_3702	Unknown	2032.42	252.573	0	1	5.382419e+001	1.005170e+001	1	0	63	9.052381e+001	94	2.967668e+001	3.224655e+001	509	1.777407e+001	17	5.274179e+000	5.189100e+000	0	0	0	0	0	0	0	39.836	7.43939	1	1.63549e-034	1	1	50.6878	5.27418	1	0	50.6878	57.5363	57.5363	83.0891	0.740113	17.7741	5.27418	0	53.1812	0	0
DATA	70	1	70	ta|TA52104_3702|tc|TC310040	unmapped	0		635	GCTATTTGGTGTAACTTTGCTGGGTGTGGTAATGAGTTGTAGCCTTCCTTAAACTCATGC	119	0	A_84_P835581	TA52104_3702	TA52104_3702	tc|NM_073958 GRound-Like (grd related) family member (grl-17) {Caenorhabditis elegans} (exp=-1; wgp=0; cg=0), partial (5%) [TC310040]	2057.58	252.573	0	1	6.145097e+001	1.047446e+001	2	0	62	9.614516e+001	99.5	2.333424e+001	2.335095e+001	519	1.785934e+001	17	5.407119e+000	5.930400e+000	0	0	0	0	0	0	0	45.5167	7.75842	1	4.35639e-040	1	1	50.6285	5.40712	1	0	50.6285	57.5363	57.5363	88.7105	0.740699	17.8593	5.40712	0	58.9177	0	0
DATA	71	1	71	tair|AT3G28270.1|tair|AT3G28270.2|ref|NM_113746|ref|NM_180313	at|chr3:10540185-10540243	0		843	GTGTGGCAGACTTCATTACCGAAATAGAAGACGATGTGTGGGACAACCTAAGCTCTAAAG	121	0	A_84_P822373	AT3G28270	AT3G28270.1	tair|Identical to UPF0496 protein At3g28270 [Arabidopsis Thaliana] (GB:Q9LHD9;GB:Q8H7D0;GB:Q8H7E9;GB:Q944H3); similar to AT14A [Arabidopsis thaliana] (TAIR:AT3G28290.1); similar to AT14A [Arabidopsis thaliana] (TAIR:AT3G28300.1); similar to unnamed protei	2082.25	253.048	0	1	8.899499e+002	8.939793e+001	0	0	66	7.100606e+002	694	1.429987e+002	1.462214e+002	484	1.812397e+001	18	5.894968e+000	5.930400e+000	0	0	0	0	0	0	0	659.506	66.2492	1	1.27448e-191	1	1	50.5545	5.89497	1	0	50.5545	45.4864	45.4864	702.626	0.74106	18.124	5.89497	0	672.944	0	0
DATA	72	1	72	tair|AT4G28040.1|tair|AT4G28040.4|tair|AT4G28040.5|tair|AT4G28040.2	at|chr4:13941242-13941301	0		541	CAAAGGGATTGACTTGTCTTCTTCATCCATGGCTTGTGCCATGACTAATCTTATTCCTGC	123	0	A_84_P852955	AT4G28040	AT4G28040.1	tair|nodulin MtN21 family protein [AT4G28040.1]	2107.57	252.608	0	1	2.251404e+003	2.253000e+002	1	0	63	1.718556e+003	1634	3.558593e+002	4.080856e+002	500	1.766200e+001	17	5.658604e+000	5.930400e+000	0	0	0	0	0	0	0	1668.09	166.927	1	1.36596e-247	1	1	50.4672	5.6586	1	0	50.4672	49.1849	49.1849	1711.12	0.74091	17.662	5.6586	0	1681.57	0	0
DATA	73	1	73	ta|TA44112_3702|tc|TC308887	at|chr4:7484833-7484774	0		1464	TATGGGTCATGTGTATATCAGAACCCTTCCTCATGCTTTTTACGCTGTCTCGTCACATTG	125	0	A_84_P854109	TA44112_3702	TA44112_3702	Unknown	2133.17	253.323	0	1	4.047421e+003	4.048310e+002	2	1	62	3.047581e+003	2936.5	5.243996e+002	5.216899e+002	499	1.805812e+001	18	6.060491e+000	5.930400e+000	0	0	0	0	0	0	0	2997.16	299.782	1	5.85057e-283	1	1	50.4185	6.06049	1	0	50.4185	45.4864	45.4864	3040.15	0.740512	18.0581	6.06049	0	3010.71	0	0
DATA	74	1	74	ta|BU917423|tc|TC303313	at|chr3:5211950-5211891	0		210	GATGAGATCGATGTTGAGTGATTTATTATTCTTTTGCATCTTGGTCGTTACAATGATTCC	127	0	A_84_P721670	BU917423	BU917423	tc|Q9LE10_ARATH (Q9LE10) Arabidopsis thaliana genomic DNA, chromosome 3, P1 clone: MJK13 (MJK13.10 protein), complete [TC303313]	2158.72	253.099	0	1	2.975901e+001	9.002759e+000	1	0	65	7.227692e+001	73	1.810172e+001	1.704990e+001	494	1.811134e+001	18	5.839100e+000	5.930400e+000	0	0	0	0	0	0	0	22.0056	6.65717	1	8.25312e-016	1	0	50.2714	5.8391	1	0	50.2714	47.2035	47.2035	64.8422	0.739459	18.1113	5.8391	0	35.5454	0	0
DATA	75	1	75		 	66	Structural	0		1	1	DarkCorner	DarkCorner	DarkCorner		2184.58	252.573	8.55422	1	8.554222e+000	8.516105e+000	2	0	62	4.056452e+001	39.5	9.541318e+000	8.895600e+000	515	1.776311e+001	17	5.626006e+000	5.189100e+000	0	0	0	0	0	0	0	-9.59552	6.28295	0	0.000114437	1	0	50.16	5.62601	1	0	50.16	57.5363	57.5363	33.1298	0.737773	17.7631	5.62601	0	3.97766	0	0
DATA	76	1	76		 	66	Structural	0		1	1	DarkCorner	DarkCorner	DarkCorner		2209.84	252.831	8.5794	1	8.579395e+000	8.541167e+000	0	0	66	4.109091e+001	40.5	1.286824e+001	1.278742e+001	489	1.784049e+001	17	5.791026e+000	5.930400e+000	0	0	0	0	0	0	0	-8.94628	6.28295	0	0.000307378	1	0	50.0372	5.79103	1	0	50.0372	48.8603	48.8603	33.6562	0.735608	17.8405	5.79103	0	4.64026	0	0
DATA	77	1	77		 	66	Structural	0		1	1	DarkCorner	DarkCorner	DarkCorner		2234.6	252.731	8.61263	1	8.612634e+000	8.574257e+000	5	0	60	4.378333e+001	43	1.188375e+001	1.111950e+001	494	1.757895e+001	17	5.596004e+000	5.930400e+000	0	0	0	0	0	0	0	-6.09637	6.28295	0	0.0127693	1	0	49.8797	5.596	1	0	49.8797	41.0736	41.0736	36.3487	0.732769	17.5789	5.596	0	7.4741	0	0
DATA	78	1	78		 	66	Structural	0		1	1	DarkCorner	DarkCorner	DarkCorner		2260.81	252.57	8.65754	1	8.657538e+000	8.618961e+000	4	0	61	4.655738e+001	44	1.300708e+001	1.186080e+001	520	1.792308e+001	17	5.625246e+000	6.115725e+000	0	0	0	0	0	0	0	-3.1729	6.28295	0	0.191345	1	0	49.7303	5.62525	1	0	49.7303	58.0869	58.0869	39.1227	0.728968	17.9231	5.62525	0	10.4027	0	0
DATA	79	1	79		 	66	Structural	0		1	1	DarkCorner	DarkCorner	DarkCorner		2286.42	252.573	8.71186	1	8.711856e+000	8.673038e+000	0	0	64	4.415625e+001	41	1.343204e+001	1.352873e+001	515	1.842136e+001	18	5.762411e+000	5.930400e+000	0	0	0	0	0	0	0	-5.40793	6.28295	0	0.0268183	1	0	49.5642	5.76241	1	0	49.5642	57.5363	57.5363	36.7216	0.724423	18.4214	5.76241	0	8.1547	0	0
DATA	80	1	80		 	66	Structural	0		1	1	DarkCorner	DarkCorner	DarkCorner		2311	253.129	8.77435	1	8.774347e+000	8.735249e+000	2	0	65	4.435385e+001	45	1.093651e+001	1.111950e+001	490	1.862449e+001	18	6.318555e+000	6.671700e+000	0	0	0	0	0	0	0	-5.04207	6.28295	0	0.0387603	1	0	49.3959	6.31856	1	0	49.3959	45.4864	45.4864	36.9192	0.719264	18.6245	6.31856	0	8.49659	0	0
DATA	81	1	81		 	66	Structural	0		1	1	DarkCorner	DarkCorner	DarkCorner		2336.62	253.059	8.85305	1	8.853046e+000	8.813598e+000	2	0	62	4.325806e+001	43	1.069232e+001	8.895600e+000	501	1.832735e+001	18	6.209399e+000	5.930400e+000	0	0	0	0	0	0	0	-5.97625	6.28295	0	0.014601	1	0	49.2343	6.2094	1	0	49.2343	46.1809	46.1809	35.8234	0.71287	18.3273	6.2094	0	7.56279	0	0
DATA	82	1	82		 	66	Structural	0		1	1	DarkCorner	DarkCorner	DarkCorner		2362.5	252.648	8.94749	1	8.947492e+000	8.907623e+000	0	0	66	4.515152e+001	46	1.144518e+001	1.186080e+001	502	1.789641e+001	18	5.645660e+000	5.189100e+000	0	0	0	0	0	0	0	-3.93376	6.28295	0	0.105819	1	0	49.0853	5.64566	1	0	49.0853	57.5363	57.5363	37.7168	0.705345	17.8964	5.64566	0	9.62799	0	0
DATA	83	1	83		 	66	Structural	0		1	1	DarkCorner	DarkCorner	DarkCorner		2387.63	252.596	9.05436	1	9.054360e+000	9.014015e+000	1	0	63	4.247619e+001	42	1.087741e+001	1.111950e+001	491	1.756415e+001	17	5.354519e+000	5.189100e+000	0	0	0	0	0	0	0	-6.46685	6.28295	0	0.00834381	1	0	48.943	5.35452	1	0	48.943	57.8122	57.8122	35.0415	0.69702	17.5642	5.35452	0	7.1193	0	0
DATA	84	1	84		 	260	BrightCorner	0		0	1	GE_BrightCorner	GE_BrightCorner	GE_BrightCorner		2412.63	253	0	1	6.840541e+002	6.901282e+001	1	0	64	5.191875e+002	507.5	7.729594e+001	7.820715e+001	490	1.781224e+001	17	5.314010e+000	5.189100e+000	0	0	0	0	0	0	0	470.423	47.46	1	2.79927e-171	1	1	48.7649	5.31401	1	0	48.7649	45.4864	45.4864	511.753	0.687698	17.8122	5.31401	0	483.995	0	0
DATA	85	1	85		 	260	BrightCorner	0		0	1	GE_BrightCorner	GE_BrightCorner	GE_BrightCorner		2437.42	252.543	0	1	5.785792e+002	5.859683e+001	1	2	61	4.404754e+002	438	7.879480e+001	7.561260e+001	459	1.985185e+001	19	7.584160e+000	5.930400e+000	0	0	0	0	0	0	0	391.88	39.6885	1	2.66895e-160	1	1	48.5953	7.58416	1	0	48.5953	62.3168	62.3168	433.041	0.677315	19.8519	7.58416	0	405.46	0	0
DATA	86	2	1		 	260	BrightCorner	0		0	1	GE_BrightCorner	GE_BrightCorner	GE_BrightCorner		317.385	259.231	0	1	5.938528e+002	5.980930e+001	0	0	64	5.707031e+002	573	7.212900e+001	6.764363e+001	227	1.648899e+001	16	5.081949e+000	5.189100e+000	0	0	0	0	0	0	0	524.827	52.8575	1	7.28051e-178	1	1	45.8758	5.08195	1	0	45.8758	52.3208	52.3208	563.268	0.883767	16.489	5.08195	0	534.611	0	0
DATA	87	2	2		 	66	Structural	0		1	1	DarkCorner	DarkCorner	DarkCorner		343.5	259.352	6.99152	1	6.991518e+000	6.960365e+000	3	0	63	4.122222e+001	40	9.288294e+000	9.636900e+000	207	1.648792e+001	16	5.326122e+000	5.189100e+000	0	0	0	0	0	0	0	-4.81333	6.28295	0	0.0483477	1	0	46.0355	5.32612	1	0	46.0355	57.5363	57.5363	33.7875	0.902675	16.4879	5.32612	0	4.97281	0	0
DATA	88	2	3		 	66	Structural	0		1	1	DarkCorner	DarkCorner	DarkCorner		368.573	259.12	6.86895	1	6.868953e+000	6.838346e+000	2	0	61	4.300000e+001	44	8.996296e+000	8.154300e+000	205	1.709756e+001	17	4.805047e+000	4.447800e+000	0	0	0	0	0	0	0	-3.21879	6.28295	0	0.185042	1	0	46.2188	4.80505	1	0	46.2188	48.8603	48.8603	35.5653	0.918782	17.0976	4.80505	0	6.60762	0	0
DATA	89	2	4		 	66	Structural	0		1	1	DarkCorner	DarkCorner	DarkCorner		393.747	259.304	6.7653	1	6.765297e+000	6.735152e+000	1	0	63	4.185714e+001	42	1.004644e+001	1.037820e+001	197	1.578173e+001	16	4.462779e+000	4.447800e+000	0	0	0	0	0	0	0	-4.50784	6.28295	0	0.0642293	1	0	46.365	4.46278	1	0	46.365	50.4627	50.4627	34.4225	0.93286	15.7817	4.46278	0	5.32021	0	0
DATA	90	2	5		 	66	Structural	0		1	1	DarkCorner	DarkCorner	DarkCorner		419.348	259.304	6.67752	1	6.677522e+000	6.647768e+000	2	0	64	4.129688e+001	40	1.070481e+001	1.037820e+001	208	1.711058e+001	17	5.639944e+000	5.930400e+000	0	0	0	0	0	0	0	-5.23266	6.28295	0	0.0320658	1	0	46.5295	5.63994	1	0	46.5295	46.8651	46.8651	33.8622	0.945122	17.1106	5.63994	0	4.61913	0	0
DATA	91	2	6		 	66	Structural	0		1	1	DarkCorner	DarkCorner	DarkCorner		444.722	259.417	6.60673	1	6.606729e+000	6.577290e+000	1	0	64	4.150000e+001	41	1.049868e+001	1.130482e+001	200	1.576500e+001	15	4.490053e+000	4.447800e+000	0	0	0	0	0	0	0	-5.1806	6.28295	0	0.033787	1	0	46.6806	4.49005	1	0	46.6806	48.5334	48.5334	34.0653	0.955249	15.765	4.49005	0	4.68535	0	0
DATA	92	2	7		 	66	Structural	0		1	1	DarkCorner	DarkCorner	DarkCorner		470.068	259.102	6.55044	1	6.550441e+000	6.521253e+000	0	0	67	4.137313e+001	40	1.059708e+001	1.186080e+001	206	1.641748e+001	16	5.077976e+000	5.189100e+000	0	0	0	0	0	0	0	-5.4488	6.28295	0	0.0257082	1	0	46.8219	5.07798	1	0	46.8219	43.7019	43.7019	33.9385	0.963458	16.4175	5.07798	0	4.43072	0	0
DATA	93	2	8		 	66	Structural	0		1	1	DarkCorner	DarkCorner	DarkCorner		495.582	259.427	6.50767	1	6.507674e+000	6.478677e+000	1	0	63	4.058730e+001	40	1.054122e+001	1.037820e+001	210	1.689524e+001	17	4.484794e+000	4.447800e+000	0	0	0	0	0	0	0	-6.37334	6.28295	0	0.00930579	1	0	46.9606	4.48479	1	0	46.9606	57.5363	57.5363	33.1526	0.969789	16.8952	4.48479	0	3.51269	0	0
DATA	94	2	9		 	66	Structural	0		1	1	DarkCorner	DarkCorner	DarkCorner		521.031	259.047	6.47716	1	6.477160e+000	6.448299e+000	0	0	69	4.213043e+001	43	1.052576e+001	1.186080e+001	203	1.678325e+001	17	4.630112e+000	4.077150e+000	0	0	0	0	0	0	0	-4.96454	6.28295	0	0.0418088	1	0	47.095	4.63011	1	0	47.095	46.1809	46.1809	34.6958	0.974358	16.7833	4.63011	0	4.93626	0	0
DATA	95	2	10		 	66	Structural	0		1	1	DarkCorner	DarkCorner	DarkCorner		546.5	259.352	6.45835	1	6.458349e+000	6.429571e+000	2	0	64	4.048438e+001	41.5	1.026783e+001	1.149015e+001	209	1.684211e+001	17	5.140240e+000	5.189100e+000	0	0	0	0	0	0	0	-6.73955	6.28295	0	0.00602989	1	0	47.2239	5.14024	1	0	47.2239	57.5363	57.5363	33.0497	0.977196	16.8421	5.14024	0	3.16645	0	0
DATA	96	2	11	tair|AT1G53280.1|ref|NM_104206|ug|AY056268|ta|TA32223_3702	at|chr1:19870589-19870430	0		390	TTCGACCTTATTATGCTCCCTGGAGGACTTCCTGGTGGTGAGACTCTTAAGAATTGTAAA	2	0	A_84_P816283	AT1G53280	AT1G53280.1	tair|DJ-1 family protein [AT1G53280.1]	571.912	259.386	0	1	4.597557e+003	4.598005e+002	2	2	60	4.545867e+003	4442	6.823747e+002	6.462283e+002	208	1.701442e+001	17	5.313803e+000	5.930400e+000	0	0	0	0	0	0	0	4498.52	449.896	1	1.7977e-307	1	1	47.3446	5.3138	1	0	47.3446	57.259	57.259	4538.43	0.978459	17.0144	5.3138	0	4508.43	0	0
DATA	97	2	12	tair|AT1G31650.1|ref|NM_102900|ta|TA44218_3702|ta|AV439637	at|chr1:11326522-11326463	0		2014	ATACAACTCCAAGTAGAAGCAGTAGACTGTGGTGTTTGAGTAAAGTGCCTTCTGATACTT	4	0	A_84_P89749	ATROPGEF14/ROPGEF14	AT1G31650.1	tair|ATROPGEF14/ROPGEF14 (KINASE PARTNER PROTEIN-LIKE); Rho guanyl-nucleotide exchange factor/ [AT1G31650.1]	597.5	259.352	0	1	6.033422e+003	6.033764e+002	3	2	61	5.949623e+003	5807	1.359256e+003	1.254280e+003	221	1.760633e+001	17	5.418299e+000	5.930400e+000	0	0	0	0	0	0	0	5902.18	590.251	1	4.94066e-324	1	1	47.4463	5.4183	1	0	47.4463	57.5363	57.5363	5942.19	0.978247	17.6063	5.4183	0	5912.08	0	0
DATA	98	2	13	ug|DR751271	at|chr2:11513826-11513885	0		708	TCACAAAGACGTTAGTGGGAGGAACATGTCGAAGCATTGACTGGTAGTATGAAGAAGATC	6	0	A_84_P799943	DR751271	DR751271	ug|14-L021131-065-005-F02-SeLB MPIZ-ADIS-065d Arabidopsis thaliana cDNA clone 005-F02, mRNA sequence [DR751271]	622.387	259.5	6.46152	1	6.461524e+000	6.432732e+000	0	0	66	4.565152e+001	45	9.781446e+000	9.636900e+000	199	1.660804e+001	16	5.471426e+000	5.559750e+000	0	0	0	0	0	0	0	-1.91783	6.28295	0	0.428762	1	0	47.5693	5.47143	1	0	47.5693	44.4243	44.4243	38.2168	0.976716	16.608	5.47143	0	7.99749	1	0
DATA	99	2	14	tair|AT1G51270.2|tair|AT1G51270.1|ref|NM_104005|ref|NM_001084226	at|chr1:19013787-19013846	0		1300	ACCGGAGTGAGCCTGAGAGAATACAGAAATGGAAGGAAGCTTTATCATCAGTTTTCAGTA	8	0	A_84_P752993	AT1G51270	AT1G51270.2	tair|similar to transmembrane receptor [Arabidopsis thaliana] (TAIR:AT5G45000.1); similar to unnamed protein product [Vitis vinifera] (GB:CAO24545.1); contains InterPro domain Toll-Interleukin receptor; (InterPro:IPR000157); contains InterPro domain PapD-	647.571	259.532	0	1	3.008398e+002	3.076785e+001	2	0	62	3.406774e+002	321	7.556254e+001	8.302560e+001	215	1.672093e+001	17	4.843946e+000	5.189100e+000	0	0	0	0	0	0	0	293.005	29.9665	1	7.16182e-143	1	1	47.6726	4.84395	1	0	47.6726	49.8279	49.8279	333.243	0.973956	16.7209	4.84395	0	302.92	0	0
DATA	100	2	15	tair|AT5G45570.1|ref|NM_123925|tc|NP236795	at|chr5:18491475-18491600	0		1680	TTTGATGATGATGTTGTGGATGTCACTGACAAGATGGCTAATAAGGCAACGGCTGATGCA	10	0	A_84_P610057	AT5G45570	AT5G45570.1	tair|Ulp1 protease family protein [AT5G45570.1]	672.814	259.743	6.50572	1	6.505725e+000	6.487224e+000	4	0	61	5.134426e+001	51	1.259350e+001	8.895600e+000	224	1.663839e+001	16	5.357075e+000	5.930400e+000	0	0	0	0	0	0	0	3.57697	6.29312	0	0.141079	1	0	47.7673	5.35707	1	0	47.7673	46.8651	46.8651	43.9096	0.97008	16.6384	5.35707	0	13.4848	1	0
DATA	101	2	16	tair|AT1G11650.1|tair|AT1G11650.2|ref|NM_179310|ref|NM_101037	at|chr1:3918053-3918112	0		1451	GTCTTTGCTTTTCTCTAGGTGTGTGTTGAGTTTTTAACTCTTAATAATGTTTCTGCGATG	12	0	A_84_P505397	ATRBP45B	AT1G11650.1	tair|ATRBP45B; RNA binding [AT1G11650.1]	699	259.455	0	1	4.817964e+004	4.817968e+003	0	2	60	4.654123e+004	43953	9.147728e+003	7.505477e+003	207	1.771014e+001	17	5.548816e+000	5.189100e+000	0	0	0	0	0	0	0	46493.4	4649.34	1	0	1	1	47.8557	5.54882	1	0	47.8557	55.8519	55.8519	46533.8	0.965001	17.7101	5.54882	0	46503.3	0	0
DATA	102	2	17	tair|AT1G07420.2|tair|AT1G07420.1|ref|NM_202048|ref|NM_100616	at|chr1:2278975-2279034	0		501	AATAACACACCTGCAGCCCAAGGAAAATGTATTACTCGCCTGTTGCTTTATCATTTCTCC	14	0	A_84_P822107	SMO2-2	AT1G07420.2	tair|SMO2-2 (sterol 4-alpha-methyl-oxidase 2); C-4 methylsterol oxidase [AT1G07420.2]	724.418	259.427	0	1	4.999549e+002	5.042279e+001	3	0	61	5.274754e+002	507	1.263070e+002	1.208319e+002	207	1.854589e+001	18	5.673698e+000	5.930400e+000	0	0	0	0	0	0	0	479.537	48.3635	1	1.9625e-172	1	1	47.9389	5.6737	1	0	47.9389	57.5363	57.5363	520.041	0.95916	18.5459	5.6737	0	489.429	0	0
DATA	103	2	18	tair|AT1G49760.1|ref|NM_103863|ta|TA31079_3702|tc|TC307228	at|chr1:18423489-18423548	0		2343	GGAGAATCAGAAACAGAGTTGTTCTTGAAAGTTTTGGATTTTTGAGTTTTTGTTTTGGGC	16	0	A_84_P123752	PAB8	AT1G49760.1	tair|PAB8 (POLY(A) BINDING PROTEIN 8); RNA binding / translation initiation factor [AT1G49760.1]	749.582	259.427	0	1	1.287277e+004	1.287294e+003	1	1	62	1.231066e+004	11844.5	2.559015e+003	2.637360e+003	221	1.779186e+001	18	5.510496e+000	5.189100e+000	0	0	0	0	0	0	0	12262.6	1226.28	1	0	1	1	48.0159	5.5105	1	0	48.0159	57.5363	57.5363	12303.2	0.952603	17.7919	5.5105	0	12272.5	0	0
DATA	104	2	19	tair|AT3G01820.1|ref|NM_111048|ta|TA25780_3702|ta|BU635424	at|chr3:294364-294305	0		600	ACCTCGTTGTCAATCTCAAATGCTCTGAAGACCATCTGGTAAACCGGAATGAAACAGCTC	18	0	A_84_P10748	AT3G01820	AT3G01820.1	tair|adenylate kinase family protein [AT3G01820.1]	774.375	259.556	0	1	4.723258e+003	4.723726e+002	2	0	62	4.513919e+003	4266	9.763295e+002	8.886334e+002	200	1.730000e+001	17	5.016556e+000	5.189100e+000	0	0	0	0	0	0	0	4465.83	446.627	1	4.95526e-307	1	1	48.094	5.01656	1	0	48.094	48.2044	48.2044	4506.48	0.945497	17.3	5.01656	0	4475.7	0	0
DATA	105	2	20	tair|AT1G23550.1|ref|NM_102204|ta|TA40610_3702|ta|TA40609_3702	at|chr1:8352139-8352198	0		1008	GGAAGATGAGAGAAGTGGCTGGAGATAATCTTTTGGCTGAGATAATCAAGAATCACAAAA	20	0	A_84_P23645	SRO2	AT1G23550.1	tair|SRO2 (SIMILAR TO RCD ONE 2); NAD+ ADP-ribosyltransferase [AT1G23550.1]	799.535	259.732	0	1	6.598302e+002	6.632233e+001	3	0	64	6.669063e+002	626	1.714326e+002	1.714256e+002	207	1.729469e+001	17	5.187281e+000	5.930400e+000	0	0	0	0	0	0	0	618.741	62.1922	1	8.90145e-188	1	1	48.1657	5.18728	1	0	48.1657	47.2035	47.2035	659.472	0.937727	17.2947	5.18728	0	628.607	0	0
DATA	106	2	21	ta|TA29683_3702|ta|TA29681_3702|ta|TA29680_3702|ta|BP808144	at|chr5:3555480-3555539	0		149	TATCATAGCAAAACTCACATCTATGAAGAGAACCTGGTGGACGAGGATCTCAGATCAGGG	22	0	A_84_P812638	TA29683_3702	TA29683_3702	Unknown	826	259.455	0	1	6.972607e+002	7.005329e+001	1	2	59	6.959831e+002	681	1.465350e+002	1.326927e+002	210	1.732857e+001	16	5.720077e+000	5.745075e+000	0	0	0	0	0	0	0	647.77	65.081	1	1.53893e-190	1	1	48.2131	5.72008	1	0	48.2131	55.8519	55.8519	688.548	0.929021	17.3286	5.72008	0	657.607	0	0
DATA	107	2	22	tair|AT2G32410.1|tair|AT2G32410.2|ref|NM_001036388|ref|NM_128800	at|chr2:13767750-13767910	0		1592	TCAAGCTCATCACAAAGCAGTTTGTTCCCAAGCGAGGAACTTTCATCTTCAACGGCATTG	24	0	A_84_P15378	AXL	AT2G32410.1	tair|AXL (AXR1-LIKE); catalytic [AT2G32410.1]	850.5	259.5	0	1	1.114151e+003	1.116240e+002	1	0	67	1.073955e+003	1040	2.060657e+002	2.246139e+002	212	1.738208e+001	17	5.082286e+000	5.930400e+000	0	0	0	0	0	0	0	1025.69	102.761	1	3.00763e-218	1	1	48.2644	5.08229	1	0	48.2644	49.1849	49.1849	1066.52	0.920603	17.3821	5.08229	0	1035.51	0	0
DATA	108	2	23	tair|AT3G21220.1|ref|NM_113017|ta|TA37444_3702|ta|TA37443_3702	at|chr3:7446861-7446920	0		1098	ATGGTCAGCTCAACAGCTTTTGCAGCATCCTTTCATACTTAAAGCTACCGGTGGTCCTAA	26	0	A_84_P17406	ATMKK5	AT3G21220.1	tair|ATMKK5 (MITOGEN-ACTIVATED PROTEIN KINASE KINASE 5); kinase [AT3G21220.1]	875.871	259.771	0	1	4.667763e+003	4.668272e+002	1	0	65	4.303492e+003	4007	9.225475e+002	9.080925e+002	198	1.702525e+001	16	4.766036e+000	4.447800e+000	0	0	0	0	0	0	0	4255.17	425.564	1	4.09055e-304	1	1	48.3186	4.76604	1	0	48.3186	46.5243	46.5243	4296.06	0.911609	17.0253	4.76604	0	4264.97	0	0
DATA	109	2	24	tair|AT1G20540.1|ref|NM_101904|tc|NP221333|tc|TC301737	at|chr1:7113235-7113294	0		353	CTGAATTCTCCACAATTGGAGCGTGTTGCTTCTCTTGATGCTCATGTTGGTAAGATTAAT	28	0	A_84_P867803	AT1G20540	AT1G20540.1	tair|transducin family protein / WD-40 repeat family protein [AT1G20540.1]	902.333	259.5	0	1	7.808403e+002	7.839413e+001	1	5	60	7.526500e+002	729	1.359398e+002	1.410323e+002	222	1.745946e+001	18	5.549096e+000	5.930400e+000	0	0	0	0	0	0	0	704.281	70.7078	1	1.40262e-195	1	1	48.3691	5.5491	1	0	48.3691	57.5363	57.5363	745.215	0.901953	17.4595	5.5491	0	714.069	0	0
DATA	110	2	25	tair|AT2G05790.1|ref|NM_126593|ta|TA35125_3702|ta|TA35126_3702	at|chr2:2200853-2200912	0		1519	CTTCGTTTGCTTTCAATAGTTATTACCAGAAGAAGGGTCGTGCCGGTGGGAGTTGTTACT	30	0	A_84_P18216	AT2G05790	AT2G05790.1	tair|glycosyl hydrolase family 17 protein [AT2G05790.1]	927.582	259.427	0	1	2.752472e+004	2.752481e+003	3	4	57	2.461718e+004	23768	4.410983e+003	4.061583e+003	204	1.770588e+001	17	5.252423e+000	5.189100e+000	0	0	0	0	0	0	0	24568.8	2456.89	1	0	1	1	48.3884	5.25242	1	0	48.3884	57.5363	57.5363	24609.7	0.892608	17.7059	5.25242	0	24578.5	0	0
DATA	111	2	26	tc|NP188002	at|chr4:14445016-14444957	0		340	ATCTCTCGATCAAAATCGAATCGAAGCAAAGTTTCAATAGAGGGGAACGGAACTCACTCG	32	0	A_84_P840018	NP188002	NP188002	tc|GB|AL161574.2|CAB79690.1 hypothetical protein [NP188002]	952.893	259.5	7.14583	1	7.145829e+000	7.125998e+000	4	0	60	5.208333e+001	50	1.249989e+001	9.636900e+000	214	1.799065e+001	18	5.515655e+000	5.189100e+000	0	0	0	0	0	0	0	3.65236	6.29356	0	0.132953	1	0	48.431	5.51565	1	0	48.431	56.9804	56.9804	44.6487	0.883183	17.9907	5.51565	0	13.3861	1	0
DATA	112	2	27	tair|AT1G67400.1|ref|NM_105407|ug|AK175216|ta|TA50182_3702	at|chr1:25251839-25251780	0		838	GGGCAGCTTGAGAGAGAGCTGATGATGGATGATGTTTTCAGAATTGAGGATATGCCTTCT	34	0	A_84_P14198	AT1G67400	AT1G67400.1	tair|similar to phagocytosis and cell motility protein ELMO1-related [Arabidopsis thaliana] (TAIR:AT3G43400.1); similar to phagocytosis and cell motility protein ELMO1, putative, expressed [Oryza sativa (japonica cultivar-group)] (GB:ABA93689.2); contains	977.553	259.671	0	1	2.434147e+003	2.435209e+002	0	0	64	2.175922e+003	2055.5	4.653431e+002	5.441142e+002	212	1.807547e+001	17.5	5.304381e+000	5.374425e+000	0	0	0	0	0	0	0	2127.45	212.838	1	2.84939e-262	1	1	48.4701	5.30438	1	0	48.4701	49.5074	49.5074	2168.49	0.874003	18.0755	5.30438	0	2137.17	0	0
DATA	113	2	28	tair|AT1G31420.1|ref|NM_102881|ta|TA37070_3702|ta|TA37069_3702	at|chr1:11253308-11253367	0		1916	AAGGGATATTGTTGATCCAAACTGTGAAGGAATGCAGATGGAGAGCCTTGACGCTCTACT	36	0	A_84_P21905	AT1G31420	AT1G31420.1	tair|leucine-rich repeat transmembrane protein kinase, putative [AT1G31420.1]	1002.89	259.648	0	1	1.389234e+004	1.389253e+003	0	0	65	1.205982e+004	11587	2.808374e+003	3.536742e+003	218	1.837615e+001	18	5.484438e+000	5.930400e+000	0	0	0	0	0	0	0	12011.3	1201.15	1	0	1	1	48.4988	5.48444	1	0	48.4988	47.8731	47.8731	12052.4	0.8646	18.3761	5.48444	0	12021	0	0
DATA	114	2	29	tair|AT4G27030.1|ref|NM_118837	at|chr4:13572859-13572918	0		932	ACCTAGGTCATGGAGTGAGCCAAACTCTGACTGGATAGAAGAAACCGAAATCTCCAACAA	38	0	A_84_P15740	AT4G27030	AT4G27030.1	tair|small conjugating protein ligase [AT4G27030.1]	1028.82	259.761	0	1	1.137224e+004	1.137248e+003	0	0	66	9.772909e+003	9130.5	2.159202e+003	2.370863e+003	209	1.779904e+001	17	5.858738e+000	6.671700e+000	0	0	0	0	0	0	0	9724.36	972.456	1	0	1	1	48.5486	5.85874	1	0	48.5486	46.1809	46.1809	9765.47	0.855096	17.799	5.85874	0	9734.06	0	0
DATA	115	2	30	tair|AT5G65580.1|ref|NM_125956|ta|TA49692_3702|ta|CNS0A6EN	at|chr5:26225026-26225085	0		146	TTTCATGAGCGTGATGGAAGTTGATGCTGATTCTTCTTCGACCAAGATGATGCCTCAGAC	40	0	A_84_P505320	AT5G65580	AT5G65580.1	tair|unknown protein [AT5G65580.1]	1054.5	259.5	0	1	6.922329e+001	1.015385e+001	1	0	67	1.071343e+002	108	2.785563e+001	3.076395e+001	217	1.815207e+001	18	6.659017e+000	6.671700e+000	0	0	0	0	0	0	0	58.5487	8.58807	1	9.51908e-052	1	1	48.5856	6.65902	1	0	48.5856	57.5363	57.5363	99.6997	0.845795	18.1521	6.65902	0	68.2514	0	0
DATA	116	2	31	tair|AT3G61060.2|tair|AT3G61060.1|ref|NM_202741|ref|NM_115970	at|chr3:22615196-22615255	0		1016	GAATCAAATTCTCCATGACTCAAATCGATTGCACTCACACGAAAGGTGGGCTATGCATAG	42	0	A_84_P789365	ATPP2-A13	AT3G61060.2	tair|ATPP2-A13 [AT3G61060.2]	1079.38	259.556	0	1	3.593514e+003	3.594298e+002	1	0	63	3.056444e+003	2864	6.573204e+002	6.349235e+002	207	1.771014e+001	17	6.010754e+000	6.671700e+000	0	0	0	0	0	0	0	3007.82	300.847	1	3.57295e-283	1	1	48.6291	6.01075	1	0	48.6291	48.2044	48.2044	3049.01	0.837012	17.7101	6.01075	0	3017.53	0	0
DATA	117	2	32		 	1028	E1A	0		44	1	(+)E1A_r60_3	E1A_r60_3	E1A_r60_3		1105.42	259.427	7.62178	1	7.621779e+000	7.598339e+000	2	0	62	5.198387e+001	48.5	1.396775e+001	1.408470e+001	213	1.728638e+001	17	5.081195e+000	5.189100e+000	0	0	0	0	0	0	0	3.30989	6.29166	0	0.172991	1	0	48.674	5.08119	1	0	48.674	57.5363	57.5363	44.5492	0.828031	17.2864	5.08119	0	13.0326	1	0
DATA	118	2	33	tair|AT2G22960.1|ref|NM_127861|tc|NP455784|tc|NP456258	at|chr2:9777994-9778053	0		20	GTTGCTGCTTCTTCTTTTACTTGTTTTAAGACATCATGCTGAATCTGGCTCTATCGTCAA	46	0	A_84_P63574	AT2G22960	AT2G22960.1	tair|serine carboxypeptidase S10 family protein [AT2G22960.1]	1130.58	259.427	0	1	6.492148e+001	1.004531e+001	1	0	63	1.019365e+002	95	2.762530e+001	2.928135e+001	213	1.860563e+001	18	5.942680e+000	6.671700e+000	0	0	0	0	0	0	0	53.212	8.23351	1	3.6581e-047	1	1	48.7245	5.94268	1	0	48.7245	57.5363	57.5363	94.5018	0.819637	18.6056	5.94268	0	62.9569	0	0
DATA	119	2	34	tair|AT5G40430.1|ref|NM_123407|ug|AF175986|ta|TA52846_3702	at|chr5:16193750-16193691	0		675	ATATCACCTTATATTCCGATGCCAAAAGAAAACTATACTCTGGAGGTTTGTGAATCACTG	48	0	A_84_P18744	MYB22	AT5G40430.1	tair|MYB22 (myb domain protein 22); DNA binding / transcription factor [AT5G40430.1]	1156.11	259.5	7.77772	1	7.777715e+000	7.743204e+000	2	0	62	4.917742e+001	49	1.345365e+001	1.464068e+001	206	1.816505e+001	17	6.091333e+000	6.671700e+000	0	0	0	0	0	0	0	0.38536	6.28307	0	0.873531	1	0	48.7921	6.09133	1	0	48.7921	56.9804	56.9804	41.7427	0.81143	18.165	6.09133	0	10.1723	1	0
DATA	120	2	35	tair|AT3G62000.1|ref|NM_116065|ug|AY070483|ta|TA47008_3702	at|chr3:22970751-22970605	0		721	GCATGGACGAGTTTCGGATCCTATGGTGAATGATGCGAAGACCATCAGCATTAGGAATTT	50	0	A_84_P22268	AT3G62000	AT3G62000.1	tair|O-methyltransferase family 3 protein [AT3G62000.1]	1180.69	259.532	0	1	2.642164e+003	2.643320e+002	0	0	65	2.172723e+003	2060	5.846599e+002	6.456723e+002	217	1.800000e+001	17	5.927025e+000	5.930400e+000	0	0	0	0	0	0	0	2123.85	212.478	1	3.60575e-262	1	1	48.8722	5.92703	1	0	48.8722	49.8279	49.8279	2165.29	0.80383	18	5.92703	0	2133.7	0	0
DATA	121	2	36	tair|AT4G04730.1|ref|NM_116711|tc|TC304004	at|chr4:2402135-2402076	0		212	GATTACTTATGGAGTAAGGCAAGTTTTTGAGGTGGGAAAATCATCAAGAGGTGCTCAAGA	52	0	A_84_P17565	AT4G04730	AT4G04730.1	tair|similar to unknown protein [Arabidopsis thaliana] (TAIR:AT2G13500.1); similar to unknown protein [Arabidopsis thaliana] (TAIR:AT2G31590.1) [AT4G04730.1]	1206.89	259.5	7.92775	1	7.927745e+000	7.921192e+000	1	0	63	5.433333e+001	53	1.575723e+001	1.630860e+001	211	1.828436e+001	17	6.412391e+000	6.671700e+000	0	0	0	0	0	0	0	5.36973	6.30585	0	0.0278934	1	0	48.9636	6.41239	1	0	48.9636	56.9804	56.9804	46.8987	0.796074	18.2844	6.41239	0	15.2909	1	0
DATA	122	2	37	tair|AT3G02555.1|ref|NM_111123|ta|TA44886_3702|ta|AV441237	at|chr3:539844-539785	0		770	TCTACCGTAATTAAGAGGTAAGGTCGAGACTTTATGTGTTAACTTCTTATTTCTGAAGTC	54	0	A_84_P553584	AT3G02555	AT3G02555.1	tair|similar to unknown protein [Arabidopsis thaliana] (TAIR:AT5G16110.1); similar to hypothetical protein [Cleome spinosa] (GB:ABD96883.1) [AT3G02555.1]	1232.42	259.427	0	1	1.761605e+003	1.763404e+002	2	3	59	1.438763e+003	1403	2.659659e+002	2.868831e+002	220	1.765909e+001	17	5.557270e+000	5.189100e+000	0	0	0	0	0	0	0	1389.7	139.112	1	1.42517e-236	1	1	49.0595	5.55727	1	0	49.0595	57.5363	57.5363	1431.33	0.788885	17.6591	5.55727	0	1399.71	0	0
DATA	123	2	38	ta|TA42621_3702	at|chr3:001047416-001047466	0		729	TTTGGTCTTCTTCTGTACCGAATATTTGCCCACTTGGGCTTTATAAAACATATTGGGCAT	56	0	A_84_P826646	TA42621_3702	TA42621_3702	Unknown	1257.29	259.696	0	1	1.718093e+002	1.896541e+001	2	0	62	1.835645e+002	182	3.467395e+001	3.595305e+001	207	1.785024e+001	18	5.472951e+000	5.189100e+000	0	0	0	0	0	0	0	134.407	14.8367	1	7.32351e-097	1	1	49.1574	5.47295	1	0	49.1574	46.8651	46.8651	176.13	0.782304	17.8502	5.47295	0	144.498	0	0
DATA	124	2	39	tair|AT5G28830.1|ref|NM_122766|ta|TA45486_3702|tc|TC298348	at|chr5:10858273-10858332	0		859	TCTCAGTTGAATAACAAAGAGAATGCTTCTACAAAAGAGGAGTTTATGGATGCTCTAAAG	58	0	A_84_P607354	AT5G28830	AT5G28830.1	tair|calcium-binding EF hand family protein [AT5G28830.1]	1282.49	259.824	0	1	8.915270e+002	8.951960e+001	0	0	64	7.410781e+002	741	1.758274e+002	1.851397e+002	198	1.896465e+001	18	6.035745e+000	5.930400e+000	0	0	0	0	0	0	0	691.825	69.4672	1	1.66865e-194	1	1	49.2531	6.03574	1	0	49.2531	46.8651	46.8651	733.643	0.776	18.9646	6.03574	0	702.006	0	0
DATA	125	2	40	tair|AT5G06580.1|ref|NM_120741|ta|TA45806_3702|tc|TC287648	at|chr5:2011564-2011505	0		1692	AAGAGAATCAAGAAAACGTTGGACCCAAACGATATCATGAACCCGGGAAAGTTAATTCCT	60	0	A_84_P18667	AT5G06580	AT5G06580.1	tair|FAD linked oxidase family protein [AT5G06580.1]	1307.93	259.653	0	1	4.462250e+003	4.462996e+002	0	0	65	3.485215e+003	3244	8.398838e+002	9.681378e+002	220	1.842727e+001	18	5.888553e+000	6.671700e+000	0	0	0	0	0	0	0	3435.87	343.644	1	3.3231e-291	1	1	49.35	5.88855	1	0	49.35	48.5334	48.5334	3477.78	0.769985	18.4273	5.88855	0	3446.14	0	0
DATA	126	2	41	tair|AT5G65410.1|ref|NM_125939|ta|TA43005_3702|ta|DR355532	at|chr5:26154120-26154179	0		800	TTAAGGTTTGGTTACATAACAACAAACACACTCTTGGTAAGTCGCCTTCACCACTTCATC	62	0	A_84_P290774	ATHB25/ZFHD2	AT5G65410.1	tair|ATHB25/ZFHD2 (ZINC FINGER HOMEODOMAIN 2); transcription factor [AT5G65410.1]	1333.38	260	0	1	6.565926e+003	6.566440e+002	0	0	65	5.068908e+003	4872	1.149456e+003	1.254280e+003	189	1.923280e+001	19	6.363859e+000	5.189100e+000	0	0	0	0	0	0	0	5019.46	501.986	1	4.36801e-314	1	1	49.443	6.36386	1	0	49.443	48.5334	48.5334	5061.47	0.764472	19.2328	6.36386	0	5029.84	0	0
DATA	127	2	42	tair|AT3G12340.1|ref|NM_112068|ug|EF183406|tc|NP396415	at|chr3:3926289-3926230	0		957	GAAGTTGAAAGACACCGGGAACTTGTTTGATTCAAACTTGGGAGAAGATCCACTAAGATT	64	0	A_84_P508409	AT3G12340	AT3G12340.1	tair|FK506 binding / peptidyl-prolyl cis-trans isomerase [AT3G12340.1]	1358.42	259.878	0	1	1.812508e+003	1.814396e+002	1	0	62	1.425903e+003	1294	3.726178e+002	3.804722e+002	206	1.747573e+001	17	4.961008e+000	5.189100e+000	0	0	0	0	0	0	0	1376.37	137.78	1	5.44117e-236	1	1	49.5354	4.96101	1	0	49.5354	48.5334	48.5334	1418.47	0.759372	17.4757	4.96101	0	1386.84	0	0
DATA	128	2	43	tair|AT1G62500.1|ref|NM_104929|ta|TA26357_3702|ta|DR252567	at|chr1:23135854-23135913	0		144	GAGAGTTTTGGCTTCCTTCTTTGTTTTCTTAATCTTCACGGTCATCACATTGCCTCCCAC	66	0	A_84_P850575	AT1G62500	AT1G62500.1	tair|protease inhibitor/seed storage/lipid transfer protein (LTP) family protein [AT1G62500.1]	1384.25	259.836	0	1	9.003367e+001	1.226357e+001	2	0	64	1.175625e+002	118.5	2.664218e+001	2.687212e+001	214	1.768692e+001	18	5.408229e+000	5.189100e+000	0	0	0	0	0	0	0	67.9351	9.2535	1	3.28147e-059	1	1	49.6274	5.40823	1	0	49.6274	45.835	45.835	110.128	0.754552	17.6869	5.40823	0	78.5103	0	0
DATA	129	2	44	tair|AT5G41765.1|ref|NM_148069	at|chr5:16733863-16733804	0		375	TTACTTAAGATAGAACAAGCCAATTTCACATCACATCCCCAAATAAGTTTCAACAACTCG	68	0	A_84_P541585	AT5G41765	AT5G41765.1	tair|similar to unknown protein [Arabidopsis thaliana] (TAIR:AT4G00232.1); contains InterPro domain Protein of unknown function DUF573 (InterPro:IPR007592) [AT5G41765.1]	1410.11	259.5	8.41355	0	8.413550e+000	8.376112e+000	2	0	62	4.993548e+001	50	1.455670e+001	1.482600e+001	210	1.809524e+001	18	5.583681e+000	5.189100e+000	0	0	0	0	0	0	0	0.221068	6.28299	0	0.927241	1	0	49.7144	5.58368	1	0	49.7144	65	65	42.5008	0.750108	18.0952	5.58368	0	10.9026	1	0
DATA	130	2	45	tair|AT1G73490.1|ref|NM_106008|ug|BT002025|ta|TA36520_3702	at|chr1:27637385-27637326	0		703	TTATAGGCCATGGCTTGTTTTAAAAGCCATGTCAGATGCCTGCTTTGAATATCACCAGAG	70	0	A_84_P786741	AT1G73490	AT1G73490.1	tair|RNA recognition motif (RRM)-containing protein [AT1G73490.1]	1434.77	260.197	0	1	7.277102e+003	7.277588e+002	2	2	61	5.481885e+003	5347	7.566028e+002	7.190610e+002	192	1.796354e+001	17	5.523271e+000	5.930400e+000	0	0	0	0	0	0	0	5432.07	543.244	1	7.43984e-319	1	1	49.8104	5.52327	1	0	49.8104	44.7812	44.7812	5474.45	0.746461	17.9635	5.52327	0	5442.86	0	0
DATA	131	2	46	tair|AT3G31475.1	at|chr3:12823913-12823972	0		803	AGATCTTTAAAACCTTCAATGGATAGCGTCTCCGCCATGGATCTTTGAAACTCGATCACA	72	0	A_84_P759401	AT3G31475	AT3G31475.1	tair|transposable element gene [AT3G31475.1]	1460.22	259.594	0	1	1.437959e+001	8.579135e+000	2	1	62	6.056452e+001	60	1.267063e+001	1.297275e+001	216	1.805093e+001	18	5.760507e+000	5.930400e+000	0	0	0	0	0	0	0	10.682	6.37311	1	1.96978e-005	1	0	49.8825	5.76051	1	0	49.8825	45.1352	45.1352	53.1298	0.742862	18.0509	5.76051	0	21.5719	0	0
DATA	132	2	47	tair|AT1G74410.1|ref|NM_106101|ta|TA34955_3702|ta|AA395606	at|chr1:27971281-27971340	0		782	TTGATAAATGGCTCATCAGACACGGGTCATGCCCCATTTGCAGACAGGCAGTTAAAGATT	74	0	A_84_P12433	AT1G74410	AT1G74410.1	tair|zinc finger (C3HC4-type RING finger) family protein [AT1G74410.1]	1485.42	259.878	0	1	4.393502e+003	4.394323e+002	0	0	63	3.300524e+003	3041	7.119535e+002	6.975633e+002	213	1.876056e+001	18	6.058204e+000	5.930400e+000	0	0	0	0	0	0	0	3250.62	325.122	1	7.36393e-288	1	1	49.9084	6.0582	1	0	49.9084	48.5334	48.5334	3293.09	0.739869	18.7606	6.0582	0	3261.55	0	0
DATA	133	2	48	tair|AT5G45680.1|ref|NM_123935|ta|TA38394_3702|tc|NP506822	at|chr5:18548745-18549147	0		462	ATCAAGGAATCCTTGGCTCTGATGGAATTCCTCCTATGCTTACTGGTGGGAAACGAACAT	76	0	A_84_P23492	AT5G45680	AT5G45680.1	tair|FK506-binding protein 1 (FKBP13) [AT5G45680.1]	1510.87	259.838	0	1	1.884825e+004	1.884844e+003	0	1	65	1.394463e+004	13189	2.603359e+003	2.746516e+003	207	1.756039e+001	17	5.342173e+000	5.930400e+000	0	0	0	0	0	0	0	13894.7	1389.48	1	0	1	1	49.943	5.34217	1	0	49.943	46.1809	46.1809	13937.2	0.737187	17.5604	5.34217	0	13905.7	0	0
DATA	134	2	49	tair|AT1G73360.1|ref|NM_105996|ta|TA47159_3702|tc|TC281723	at|chr1:27582472-27582413	0		2951	TCCTTCTTTTGCCTTCAATGCCAGAGAGAGAGAAGAGAAGCTCATTAACTCCAATTGTTC	78	0	A_84_P226439	HDG11	AT1G73360.1	tair|HDG11 (HOMEODOMAIN GLABROUS11); DNA binding / transcription factor [AT1G73360.1]	1536.2	259.652	0	1	5.531282e+002	5.596967e+001	0	0	65	4.565231e+002	443	1.142713e+002	1.171254e+002	212	1.817453e+001	18	5.242256e+000	5.930400e+000	0	0	0	0	0	0	0	406.484	41.1311	1	1.69324e-162	1	1	50.0391	5.24226	1	0	50.0391	46.8651	46.8651	449.088	0.734882	18.1745	5.24226	0	417.622	0	0
DATA	135	2	50		 	0		0		80	1	ETG02_36680	ETG02_36680	ETG02_36680		1562.5	259.5	8.61108	0	8.611082e+000	8.572712e+000	0	1	67	4.782090e+001	46	1.261544e+001	1.186080e+001	224	1.844643e+001	18	5.944194e+000	5.930400e+000	0	0	0	0	0	0	0	-2.29099	6.28295	0	0.344748	1	0	50.1119	5.94419	1	0	50.1119	65	65	40.3862	0.732901	18.4464	5.94419	0	8.96174	1	0
DATA	136	2	51	tair|AT5G17920.2|tair|AT5G17920.1|ref|NM_001085130|ref|NM_121798	at|chr5:5939008-5939069	0		2218	AAGAATACCATCTTCTGAGAAATCCCAGACAGGTCAACAAGATGCTTGCTGTCCTAGAGC	82	0	A_84_P806626	ATCIMS	AT5G17920.2	tair|ATCIMS (COBALAMIN-INDEPENDENT METHIONINE SYNTHASE) [AT5G17920.2]	1587.67	259.5	0	1	7.976145e+004	7.976150e+003	0	6	60	5.838827e+004	53057.5	8.206446e+003	8.086656e+003	212	1.823585e+001	18	5.655265e+000	5.930400e+000	0	0	0	0	0	0	0	58338.1	5833.81	1	0	1	1	50.1817	5.65527	1	0	50.1817	57.5363	57.5363	58380.8	0.731407	18.2358	5.65527	0	58349.4	0	0
DATA	137	2	52	tair|AT3G20170.1|ref|NM_112908|ta|TA50016_3702|tc|TC299465	at|chr3:7043187-7043246	0		1454	CTTGCCCATGACCATGATCTTCCATGATCTGAAGGGCAAATTAAGCTTCCCATCTGTTTT	84	0	A_84_P597258	AT3G20170	AT3G20170.1	tair|armadillo/beta-catenin repeat family protein [AT3G20170.1]	1612.32	259.708	0	1	3.153225e+003	3.154398e+002	0	0	64	2.353094e+003	2278	3.700367e+002	3.977074e+002	212	1.793396e+001	18	5.669857e+000	5.930400e+000	0	0	0	0	0	0	0	2302.88	230.374	1	4.70219e-267	1	1	50.2126	5.66986	1	0	50.2126	48.2044	48.2044	2345.66	0.730326	17.934	5.66986	0	2314.32	0	0
DATA	138	2	53	tair|AT5G44200.1|tair|AT5G44200.2|ref|NM_123787|ref|NM_001085236	at|chr5:17819053-17819041	0		460	GCAGTCAAGTATATAAGTGGGGACTATTCTCGATGACCGGCCTATTTCGTGTGGATTTTG	86	0	A_84_P824378	CBP20	AT5G44200.1	tair|CBP20 (CAP-BINDING PROTEIN 20); RNA binding [AT5G44200.1]	1638	259.729	0	1	2.953267e+003	2.954523e+002	2	0	63	2.204698e+003	1995	5.736209e+002	5.426316e+002	219	1.727397e+001	17	4.997046e+000	5.189100e+000	0	0	0	0	0	0	0	2154.42	215.533	1	4.94957e-263	1	1	50.2821	4.99705	1	0	50.2821	46.8651	46.8651	2197.26	0.729503	17.274	4.99705	0	2165.98	0	0
DATA	139	2	54	tair|AT1G78670.1|ref|NM_106514|ta|TA33496_3702|ta|AI099918	at|chr1:29598003-29598062	0		1070	TTCTGAGAAAGTGCTGAGCAATCTCATCTACAACTACAAGCCTACGTACTCCGGATACAA	88	0	A_84_P14236	ATGGH3	AT1G78670.1	tair|ATGGH3 (GAMMA-GLUTAMYL HYDROLASE 3); gamma-glutamyl hydrolase [AT1G78670.1]	1663.43	260.299	0	1	1.718086e+004	1.718107e+003	1	0	64	1.257736e+004	12018	2.572959e+003	2.333798e+003	187	1.743316e+001	17	5.806890e+000	5.930400e+000	0	0	0	0	0	0	0	12527	1252.72	1	0	1	1	50.3535	5.80689	1	0	50.3535	46.1809	46.1809	12569.9	0.729126	17.4332	5.80689	0	12538.7	0	0
DATA	140	2	55	tair|AT4G38215.1|ref|NR_023059	at|chr4:17923850-17923909	0		524	TCACAGGTGGCAGACAAAAGTGATGCGTTTGAGAGAGTTTTGGGGGTTCCTTTTGATCAT	90	0	A_84_P726318	AT4G38215	AT4G38215.1	tair|other RNA [AT4G38215.1]	1688.94	260.348	0	1	2.079283e+002	2.250850e+001	2	0	63	2.019524e+002	200	4.205159e+001	3.669435e+001	196	1.788265e+001	17.5	5.573886e+000	5.189100e+000	0	0	0	0	0	0	0	151.569	16.4075	1	7.71077e-104	1	1	50.3832	5.57389	1	0	50.3832	45.4864	45.4864	194.518	0.728949	17.8827	5.57389	0	163.336	0	0
DATA	141	2	56		 	1028	E1A	0		92	1	(+)E1A_r60_a97	E1A_r60_a97	E1A_r60_a97		1714.24	260.111	0	1	3.029531e+001	9.135575e+000	1	0	65	7.252308e+001	73	1.975325e+001	2.298030e+001	198	1.925253e+001	18	6.474226e+000	5.189100e+000	0	0	0	0	1	0	0	22.0852	6.65981	1	6.82353e-016	1	0	50.4379	6.47423	1	0	50.4379	41.0736	41.0736	65.0884	0.728997	19.2525	6.47423	0	33.9717	0	0
DATA	142	2	57	tair|AT3G28915.1	unmapped	0		4996	TGGGGCATTTATTGTACCAGCCTCTATACCAACTTTCTCACCGGTTCAATCTTAATTGAA	94	0	A_84_P760033	AT3G28915	AT3G28915.1	tair|transposable element gene [AT3G28915.1]	1740.42	259.573	0	1	4.033065e+001	9.512801e+000	1	0	63	8.001587e+001	79	2.082995e+001	1.816185e+001	207	1.900483e+001	18	6.546694e+000	6.671700e+000	0	0	0	0	0	0	0	29.4114	6.93727	1	1.1839e-023	1	0	50.6045	6.54669	1	0	50.6045	57.5363	57.5363	72.5812	0.729257	19.0048	6.54669	0	41.5395	0	0
DATA	143	2	58	tair|AT4G38230.1|ref|NM_119985|tc|TC285428	at|chr4:17929058-17928999	0		1498	AAGGCATTGTTGGAAGAACAATGAGGAAAAGCATAAACATGAGCATCAGGAACAATGCCG	96	0	A_84_P17677	CPK26	AT4G38230.1	tair|CPK26 (calcium-dependent protein kinase 26); calmodulin-dependent protein kinase/ kinase [AT4G38230.1]	1765.38	260.061	0	1	3.639866e+002	3.740256e+001	0	0	64	3.163750e+002	319.5	6.598665e+001	6.004530e+001	207	1.856039e+001	18	5.919769e+000	6.671700e+000	0	0	0	0	0	0	0	265.687	27.3015	1	5.0397e-137	1	1	50.6875	5.91977	1	0	50.6875	45.4864	45.4864	308.94	0.729938	18.5604	5.91977	0	277.962	0	0
DATA	144	2	59	tair|AT4G13965.1|ref|NM_148317	at|chr4:8066768-8066709	0		815	ATCTCTAACTTCAGTCAAACGTCTGTTCTTAGAATTCTCACCCTTGATGGTAGATTTTCT	98	0	A_84_P107672	AT4G13965	AT4G13965.1	tair|F-box family protein [AT4G13965.1]	1791	259.545	8.6378	1	8.637800e+000	8.599311e+000	3	0	59	4.884746e+001	49	1.275609e+001	1.149015e+001	203	1.804433e+001	18	5.585785e+000	5.930400e+000	0	0	0	0	0	0	0	-1.89362	6.28295	0	0.4346	1	0	50.7411	5.58579	1	0	50.7411	55.8519	55.8519	41.4128	0.730634	18.0443	5.58579	0	10.516	1	0
DATA	145	2	60	tair|AT2G41460.1|tair|AT2G41460.2|ref|NM_001125028|ref|NM_129709	at|chr2:17294987-17295046	0		1079	TAGATATGGTACTGGTCTATCTGGTCATGACACGGAAGGGCGTATTGTAACTGCTGAATT	100	0	A_84_P755315	ARP	AT2G41460.1	tair|ARP (apurinic endonuclease-redox protein) [AT2G41460.1]	1815.65	259.933	0	1	1.550105e+003	1.552482e+002	1	0	64	1.184891e+003	1118.5	2.888449e+002	2.816940e+002	205	1.840976e+001	19	5.581649e+000	5.189100e+000	0	0	0	0	0	0	0	1134.13	113.587	1	2.60217e-224	1	1	50.7559	5.58165	1	0	50.7559	49.1849	49.1849	1177.46	0.73165	18.4098	5.58165	0	1146.63	0	0
DATA	146	2	61	tair|AT4G22513.1|ref|NM_001084959|ug|EF182870	at|chr4:11855258-11855317	0		438	AGGATCACTTAAATAAGCAAACACGTTCCGTAGTATCGGTTCATGGTGCAACTATGTGGT	102	0	A_84_P764933	AT4G22513	AT4G22513.1	tair|Encodes a Protease inhibitor/seed storage/LTP family protein [AT4G22513.1]	1840.91	260.328	0	1	1.318789e+004	1.318817e+003	0	0	66	9.715227e+003	9281	1.783625e+003	1.970746e+003	212	1.825943e+001	18	5.323084e+000	5.930400e+000	0	0	0	0	0	0	0	9664.43	966.464	1	0	1	1	50.7949	5.32308	1	0	50.7949	45.1352	45.1352	9707.79	0.732826	18.2594	5.32308	0	9677.04	0	0
DATA	147	2	62	tair|AT3G05780.1|ref|NM_111452|tc|NP502574	at|chr3:1715112-1715053	0		2609	GAAGACTATAGCTGCAAGACGGAGTCAGATCAAGACAATAATATTCCCGGAAGCAAATCG	104	0	A_84_P21162	AT3G05780	AT3G05780.1	tair|Lon protease, putative [AT3G05780.1]	1867.42	259.573	0	1	3.856888e+001	9.389350e+000	1	0	63	7.912698e+001	76	2.636927e+001	2.594550e+001	215	1.808372e+001	18	5.190976e+000	5.189100e+000	0	0	0	0	0	0	0	28.3071	6.89118	1	1.78266e-022	1	0	50.8199	5.19098	1	0	50.8199	57.5363	57.5363	71.6923	0.733936	18.0837	5.19098	0	41.0434	0	0
DATA	148	2	63	tair|AT3G46150.1|ref|NM_114484|tc|NP214035	at|chr3:16960631-16960572	0		313	TGTTGCTTCCTCTTTCATTTGCTCAAGTTTATGAAGGTTTTATTTCTTTCTACGAGGAAG	106	0	A_84_P595520	AT3G46150	AT3G46150.1	tair|unknown protein [AT3G46150.1]	1891.81	260.179	0	1	2.188578e+002	2.349477e+001	1	0	64	2.117656e+002	216	4.922696e+001	5.448555e+001	210	1.852857e+001	18	5.752606e+000	5.189100e+000	0	0	0	0	0	0	0	160.922	17.2752	1	2.44478e-107	1	1	50.8439	5.75261	1	0	50.8439	46.1809	46.1809	204.331	0.73528	18.5286	5.75261	0	173.762	0	0
DATA	149	2	64	tair|AT1G78370.1|ref|NM_106484|ta|TA31945_3702|ta|AV819763	at|chr1:29489411-29489352	0		649	GTGCATGGAGAAAGAGAGTGTGTCTAAGTCTCTCCCTGACTCTGAGAAGATTGTTGCATA	108	0	A_84_P11530	ATGSTU20	AT1G78370.1	tair|ATGSTU20 (Arabidopsis thaliana Glutathione S-transferase (class tau) 20); glutathione transferase [AT1G78370.1]	1918	259.545	0	1	9.121368e+004	9.121372e+003	0	6	56	6.722895e+004	68858	9.481359e+003	-9.259949e+003	222	1.897297e+001	18	6.605852e+000	6.671700e+000	0	0	0	0	0	0	0	67178.1	6717.82	1	0	1	1	50.8011	6.60585	1	0	50.8011	55.8519	55.8519	67221.5	0.736492	18.973	6.60585	0	67191	0	0
DATA	150	2	65	tair|AT1G19130.1|ref|NM_101771|ug|CF653020|ta|TA39543_3702	at|chr1:6609609-6609550	0		499	CGAAACGCTCTGATCTCTTATCAAGGTTTCCGCAACACGAGTCACTCATCACAATGCTAT	110	0	A_84_P16067	AT1G19130	AT1G19130.1	tair|similar to unknown [Populus trichocarpa] (GB:ABK94529.1); contains InterPro domain Protein of unknown function DUF985 (InterPro:IPR009327); contains InterPro domain RmlC-like jelly roll fold (InterPro:IPR014710) [AT1G19130.1]	1942.85	260.426	0	1	9.826699e+003	9.827068e+002	7	0	56	7.302089e+003	6927.5	1.270882e+003	1.098421e+003	194	1.911340e+001	18	6.514036e+000	5.930400e+000	0	0	0	0	0	0	0	7251.24	725.151	1	0	1	1	50.8477	6.51404	1	0	50.8477	46.5243	46.5243	7294.65	0.737912	19.1134	6.51404	0	7264.28	0	0
DATA	151	2	66	tair|AT1G58025.1|ref|NM_104585|ug|AK226822|ta|TA52828_3702	at|chr1:21462320-21462261	0		1397	TGTGAATAGTGCTGCAGAGAAATTGGTTGTTTTAGCTTCCCTTGAAGGTCCAAAATCGAC	112	0	A_84_P788002	AT1G58025	AT1G58025.1	tair|DNA binding [AT1G58025.1]	1968.37	260.265	0	1	4.646924e+003	4.647701e+002	0	0	65	3.485292e+003	3355	6.633305e+002	6.501201e+002	200	1.789000e+001	18	5.478868e+000	5.189100e+000	0	0	0	0	0	0	0	3434.52	343.509	1	3.50969e-291	1	1	50.7771	5.47887	1	0	50.7771	46.5243	46.5243	3477.86	0.739094	17.89	5.47887	0	3447.58	0	0
DATA	152	2	67	tair|AT4G03837.1	unmapped	0		1	AATCCTGGACTCATCGTTGAGGCTTTGACTCAGGCCCATTTAAAGAATGATGACGGATCT	114	0	A_84_P762930	AT4G03837	AT4G03837.1	tair|transposable element gene [AT4G03837.1]	1994.42	259.573	0	0	2.344392e+001	8.807298e+000	1	0	63	6.811111e+001	68	2.152876e+001	2.335095e+001	218	1.883486e+001	18	5.837293e+000	5.930400e+000	0	0	0	0	0	0	0	17.3504	6.51812	1	3.83982e-011	1	0	50.7607	5.83729	1	0	50.7607	65	65	60.6764	0.740081	18.8349	5.83729	0	30.5197	0	0
DATA	153	2	68	tair|AT2G17800.2|tair|AT2G17800.1|ref|NM_001084441|ref|NM_127334	at|chr2:7746950-7747010	0		6	TCGGAGAAAGTTGATGGAGGAGATGTTCGTTTTGTGAACGCTTCAATGGCATAAATTTCC	116	0	A_84_P820441	ARAC1/ATGP2/ATRAC1/AtROP3/RAC1/ROP3	AT2G17800.2	tair|ARAC1/ATGP2/ATRAC1/AtROP3/RAC1/ROP3 (Rho-related protein from plants 3) [AT2G17800.2]	2019.5	259.648	0	1	2.205427e+002	2.362804e+001	3	0	63	2.141429e+002	217	4.422882e+001	4.521930e+001	211	1.784834e+001	18	5.236842e+000	5.189100e+000	0	0	0	0	0	0	0	163.423	17.5084	1	3.05418e-108	1	1	50.7201	5.23684	1	0	50.7201	57.5363	57.5363	206.708	0.741003	17.8483	5.23684	0	176.659	0	0
DATA	154	2	69	tair|AT1G30440.1|ref|NM_102780|ta|AV561282|tc|TC298738	at|chr1:10762105-10762164	0		1921	AGATAGAGAAGCTAAAGGATGTTAAAGAGCGTCGTGGGAAGCATAAGAAAGCTTCGAGCA	118	0	A_84_P20523	AT1G30440	AT1G30440.1	tair|phototropic-responsive NPH3 family protein [AT1G30440.1]	2043.91	260.328	0	1	1.159596e+004	1.159627e+003	1	0	65	8.652508e+003	8223	1.659010e+003	1.636790e+003	196	1.849490e+001	17	5.600822e+000	5.930400e+000	0	0	0	0	0	0	0	8601.85	860.208	1	0	1	1	50.6601	5.60082	1	0	50.6601	45.1352	45.1352	8645.07	0.741797	18.4949	5.60082	0	8615.13	0	0
DATA	155	2	70	tair|AT5G47229.1|ref|NM_001125915	at|chr5:19197024-19196965	0		52	AGCCGTTGGATCGAATGACCGACTCATCTATAGTCGACATTGTGATTGTTTTCGTTTTGT	120	0	A_84_P769060	AT5G47229	AT5G47229.1	tair|unknown protein [AT5G47229.1]	2070.5	259.648	0	1	2.940192e+001	8.962335e+000	3	0	63	7.241270e+001	73	2.515156e+001	2.483355e+001	218	1.802294e+001	18	5.688895e+000	5.930400e+000	0	0	0	0	0	0	0	21.8195	6.65104	1	1.28647e-015	1	0	50.5932	5.6889	1	0	50.5932	57.5363	57.5363	64.978	0.74211	18.0229	5.6889	0	35.1627	0	0
DATA	156	2	71	tair|AT5G51030.1|ref|NM_124482|ug|BX830624|ta|TA52707_3702	at|chr5:20765271-20765212	0		915	ACCAGAGGGAGAGAAGATATATGCAAACTGTTTTTGTCCCGGTTGGGTGAAAACCGCAAT	122	0	A_84_P12164	AT5G51030	AT5G51030.1	tair|short-chain dehydrogenase/reductase (SDR) family protein [AT5G51030.1]	2095.58	259.573	0	1	2.390574e+002	2.536046e+001	3	2	59	2.279322e+002	226	5.502722e+001	5.003775e+001	209	1.808612e+001	18	5.794746e+000	5.930400e+000	0	0	0	0	0	0	0	177.42	18.8216	1	4.55325e-113	1	1	50.5124	5.79475	1	0	50.5124	57.5363	57.5363	220.498	0.742164	18.0861	5.79475	0	190.804	0	0
DATA	157	2	72	tair|AT1G23380.1|tair|AT1G23380.2|ref|NM_180620|ref|NM_102187	at|chr1:8301743-8301684	0		652	CGTTTGACGAGGCAACGTGTTTCTTGAACAAGATTGAGATGCAGCTACGGAACCTATGTA	124	0	A_84_P22490	KNAT6	AT1G23380.1	tair|KNAT6 (Knotted-like Arabidopsis thaliana 6); DNA binding / transcription factor [AT1G23380.1]	2120.61	259.878	0	1	1.323149e+003	1.325857e+002	3	0	61	1.032066e+003	1011	1.783035e+002	1.608621e+002	213	1.816432e+001	18	5.895813e+000	5.930400e+000	0	0	0	0	0	0	0	981.627	98.3635	1	1.3392e-215	1	1	50.4388	5.89581	1	0	50.4388	48.5334	48.5334	1024.63	0.741887	18.1643	5.89581	0	995.058	0	0
DATA	158	2	73	ug|DQ108794|tc|TC301921	at|chr1:12429220-12429161	0		448	GTCTACGTTTCCCGGATTCCGGGTCATCTCCGATGTAATTTTCTGAATCGATTTCGTATT	126	0	A_84_P804189	DQ108794	DQ108794	ug|Arabidopsis thaliana clone 252351 mRNA sequence [DQ108794]	2146.5	259.648	0	1	2.526081e+001	8.846967e+000	1	3	62	6.906452e+001	68	1.639959e+001	1.482600e+001	225	1.812444e+001	18	5.868543e+000	5.189100e+000	0	0	0	0	0	0	0	18.719	6.55587	1	1.78496e-012	1	0	50.3455	5.86854	1	0	50.3455	57.5363	57.5363	61.6298	0.741031	18.1244	5.86854	0	32.1919	0	0
DATA	159	2	74	tair|AT1G60920.1|ref|NM_104772|ug|DR749756|ta|TA53282_3702	at|chr1:22433439-22433380	0		493	AACTCGAAGGTGAAACTTCCGCTTCTGCAAGTTTGTTAAAGAACGTAGTGGATAATCTAC	128	0	A_84_P14302	AGL55	AT1G60920.1	tair|AGL55 (AGAMOUS-LIKE 55); DNA binding / transcription factor [AT1G60920.1]	2172	259.681	0	1	4.854345e+001	9.783348e+000	1	0	64	8.610938e+001	86	2.276597e+001	2.260965e+001	225	1.808889e+001	17	5.782603e+000	5.930400e+000	0	0	0	0	0	0	0	35.9069	7.23661	1	1.69054e-030	1	1	50.2024	5.7826	1	0	50.2024	58.0869	58.0869	78.6747	0.739687	18.0889	5.7826	0	49.371	0	0
DATA	160	2	75		 	66	Structural	0		1	1	DarkCorner	DarkCorner	DarkCorner		2197.5	259.648	8.55476	1	8.554761e+000	8.557789e+000	2	0	64	5.626563e+001	55	1.909977e+001	1.927380e+001	213	1.795305e+001	18	5.674143e+000	5.930400e+000	0	0	0	0	1	0	0	6.18355	6.31331	0	0.0115715	1	0	50.0821	5.67414	1	0	50.0821	57.5363	57.5363	48.831	0.737726	17.9531	5.67414	0	19.6663	0	0
DATA	161	2	76		 	66	Structural	0		1	1	DarkCorner	DarkCorner	DarkCorner		2222.24	259.455	8.58462	1	8.584620e+000	8.546368e+000	2	0	64	4.170313e+001	41.5	9.680089e+000	1.000755e+001	203	1.808867e+001	17	5.940465e+000	5.930400e+000	0	0	0	0	0	0	0	-8.24924	6.28295	0	0.000840071	1	0	49.9524	5.94047	1	0	49.9524	41.8414	41.8414	34.2685	0.73516	18.0887	5.94047	0	5.24432	0	0
DATA	162	2	77		 	66	Structural	0		1	1	DarkCorner	DarkCorner	DarkCorner		2247.6	260.222	8.6225	1	8.622499e+000	8.584078e+000	2	0	63	4.357143e+001	44	9.159367e+000	8.524950e+000	205	1.739512e+001	17	5.414666e+000	5.930400e+000	0	0	0	0	0	0	0	-6.23859	6.28295	0	0.0108682	1	0	49.81	5.41467	1	0	49.81	37.4241	37.4241	36.1368	0.731931	17.3951	5.41467	0	7.2493	0	0
DATA	163	2	78		 	66	Structural	0		1	1	DarkCorner	DarkCorner	DarkCorner		2272.74	260.161	8.67103	1	8.671029e+000	8.632392e+000	2	0	64	4.428125e+001	42.5	1.146765e+001	1.019287e+001	204	1.765196e+001	17	5.424034e+000	6.671700e+000	0	0	0	0	0	0	0	-5.36263	6.28295	0	0.0280972	1	0	49.6439	5.42403	1	0	49.6439	44.7812	44.7812	36.8466	0.727834	17.652	5.42403	0	8.10816	0	0
DATA	164	2	79		 	66	Structural	0		1	1	DarkCorner	DarkCorner	DarkCorner		2298.43	259.947	8.73189	1	8.731888e+000	8.692980e+000	0	0	63	3.995238e+001	39	1.055161e+001	1.074885e+001	208	1.905769e+001	19	6.381324e+000	6.671700e+000	0	0	0	0	0	0	0	-9.52781	6.28295	0	0.000127147	1	0	49.4802	6.38132	1	0	49.4802	49.1849	49.1849	32.5177	0.722761	19.0577	6.38132	0	3.93736	0	0
DATA	165	2	80		 	66	Structural	0		1	1	DarkCorner	DarkCorner	DarkCorner		2324.5	259.648	8.80645	1	8.806453e+000	8.767212e+000	7	1	58	4.344828e+001	43.5	1.168921e+001	1.093418e+001	223	1.841704e+001	18	6.124907e+000	6.671700e+000	0	0	0	0	0	0	0	-5.8632	6.28295	0	0.0165352	1	0	49.3115	6.12491	1	0	49.3115	57.5363	57.5363	36.0136	0.716642	18.417	6.12491	0	7.5988	0	0
DATA	166	2	81		 	66	Structural	0		1	1	DarkCorner	DarkCorner	DarkCorner		2349.52	260.209	8.89042	1	8.890416e+000	8.850802e+000	3	1	62	4.369355e+001	41.5	9.148302e+000	7.413000e+000	198	1.758586e+001	17	5.746789e+000	5.930400e+000	0	0	0	0	0	0	0	-5.47224	6.28295	0	0.0250899	1	0	49.1658	5.74679	1	0	49.1658	46.5243	46.5243	36.2589	0.709874	17.5859	5.74679	0	7.99693	0	0
DATA	167	2	82		 	66	Structural	0		1	1	DarkCorner	DarkCorner	DarkCorner		2375.37	259.596	8.99363	1	8.993634e+000	8.953560e+000	5	0	59	3.911864e+001	38	1.031083e+001	8.895600e+000	211	1.796209e+001	18	5.154608e+000	5.189100e+000	0	0	0	0	0	0	0	-9.89821	6.28295	0	7.10169e-005	1	0	49.0169	5.15461	1	0	49.0169	57.8122	57.8122	31.684	0.701727	17.9621	5.15461	0	3.59794	0	0
DATA	168	2	83		 	66	Structural	0		1	1	DarkCorner	DarkCorner	DarkCorner		2400.32	259.803	9.10871	1	9.108715e+000	9.068128e+000	1	0	64	4.226563e+001	41.5	1.145626e+001	1.223145e+001	206	1.746117e+001	17	5.053465e+000	5.189100e+000	0	0	0	0	0	0	0	-6.58767	6.28295	0	0.00723418	1	0	48.8533	5.05347	1	0	48.8533	45.4864	45.4864	34.831	0.692861	17.4612	5.05347	0	6.90929	0	0
DATA	169	2	84		 	66	Structural	0		1	1	DarkCorner	DarkCorner	DarkCorner		2426	260	9.24567	1	9.245673e+000	9.204475e+000	2	0	67	3.852239e+001	39	1.020451e+001	1.037820e+001	205	1.825366e+001	18	5.658072e+000	5.189100e+000	0	0	0	0	0	0	0	-10.1556	6.28295	0	4.69574e-005	1	0	48.6779	5.65807	1	0	48.6779	54.9904	54.9904	31.0877	0.682597	18.2537	5.65807	0	3.33941	0	0
DATA	170	2	85		 	260	BrightCorner	0		0	1	GE_BrightCorner	GE_BrightCorner	GE_BrightCorner		2451.5	260	0	0	5.687396e+002	5.763910e+001	4	2	56	4.302679e+002	422.5	6.634524e+001	5.263230e+001	491	1.979837e+001	19	6.905638e+000	5.930400e+000	0	0	0	0	1	0	0	381.752	38.6888	1	9.96697e-159	1	1	48.5158	6.90564	1	0	48.5158	65	65	422.833	0.671225	19.7984	6.90564	0	395.263	0	0
DATA	171	3	1		 	66	Structural	0		1	1	DarkCorner	DarkCorner	DarkCorner		305.333	266.5	7.22601	1	7.226010e+000	7.193811e+000	1	2	63	4.073016e+001	40	9.534667e+000	9.266250e+000	379	1.665172e+001	17	5.004238e+000	5.189100e+000	0	0	0	0	0	0	0	-5.08802	6.28295	0	0.0370451	1	0	45.8182	5.00424	1	0	45.8182	57.5363	57.5363	33.2955	0.873383	16.6517	5.00424	0	4.6258	0	0
DATA	172	3	2		 	66	Structural	0		1	1	DarkCorner	DarkCorner	DarkCorner		330.671	267.057	7.0693	1	7.069301e+000	7.037801e+000	0	0	65	4.047692e+001	39	9.608115e+000	1.037820e+001	50	1.700000e+001	16.5	4.961073e+000	4.077150e+000	0	0	0	0	0	0	0	-5.52135	6.28295	0	0.0238365	1	0	45.9983	4.96107	1	0	45.9983	46.8651	46.8651	33.0422	0.892743	17	4.96107	0	4.21287	0	0
DATA	173	3	3		 	66	Structural	0		1	1	DarkCorner	DarkCorner	DarkCorner		355.757	267.043	6.93576	1	6.935762e+000	6.904857e+000	4	0	62	3.570968e+001	35.5	7.953527e+000	6.671700e+000	44	1.620455e+001	16	4.112259e+000	3.335850e+000	0	0	0	0	0	0	0	-10.4538	6.28295	0	2.8811e-005	1	0	46.1635	4.11226	1	0	46.1635	46.8651	46.8651	28.275	0.909932	16.2045	4.11226	0	-0.70195	0	0
DATA	174	3	4		 	66	Structural	0		1	1	DarkCorner	DarkCorner	DarkCorner		381.149	266.537	6.82054	1	6.820541e+000	6.790150e+000	0	0	65	4.184615e+001	42	1.091620e+001	1.260210e+001	45	1.671111e+001	16	5.043548e+000	4.447800e+000	0	0	0	0	0	0	0	-4.48819	6.28295	0	0.0653853	1	0	46.3343	5.04355	1	0	46.3343	46.8651	46.8651	34.4115	0.925304	16.7111	5.04355	0	5.29486	0	0
DATA	175	3	5		 	66	Structural	0		1	1	DarkCorner	DarkCorner	DarkCorner		406.696	267.159	6.72418	1	6.724180e+000	6.694217e+000	2	0	63	3.904762e+001	40	7.477770e+000	7.413000e+000	44	1.538636e+001	15	5.452612e+000	4.818450e+000	0	0	0	0	0	1	0	-7.44105	6.28295	0	0.00250138	1	0	46.4887	5.45261	1	0	46.4887	46.5243	46.5243	31.6129	0.938564	15.3864	5.45261	0	2.34654	0	0
DATA	176	3	6		 	66	Structural	0		1	1	DarkCorner	DarkCorner	DarkCorner		432.333	266.9	6.644	1	6.644003e+000	6.614399e+000	2	0	63	3.960317e+001	37	9.769174e+000	1.000755e+001	48	1.645833e+001	16	4.859552e+000	4.447800e+000	0	0	0	0	0	0	0	-7.03743	6.28295	0	0.00418227	1	0	46.6406	4.85955	1	0	46.6406	43.7019	43.7019	32.1685	0.94989	16.4583	4.85955	0	2.76618	0	0
DATA	177	3	7		 	66	Structural	0		1	1	DarkCorner	DarkCorner	DarkCorner		457.515	266.788	6.58064	1	6.580636e+000	6.551313e+000	2	0	64	4.017188e+001	39	1.004206e+001	7.598325e+000	47	1.812766e+001	18	4.915004e+000	4.447800e+000	0	0	0	0	0	0	0	-6.6183	6.28295	0	0.00697506	1	0	46.7902	4.915	1	0	46.7902	46.5243	46.5243	32.7372	0.959037	18.1277	4.915	0	3.20364	0	0
DATA	178	3	8		 	66	Structural	0		1	1	DarkCorner	DarkCorner	DarkCorner		483.051	266.519	6.53046	1	6.530464e+000	6.501365e+000	1	0	61	3.931148e+001	38	9.718609e+000	1.037820e+001	52	1.898077e+001	18.5	4.742343e+000	5.189100e+000	0	0	0	0	0	0	0	-7.61672	6.28295	0	0.00198702	1	0	46.9282	4.74234	1	0	46.9282	50.4627	50.4627	31.8768	0.966405	18.9808	4.74234	0	2.21597	0	0
DATA	179	3	9		 	66	Structural	0		1	1	DarkCorner	DarkCorner	DarkCorner		508.5	266.5	6.4936	1	6.493596e+000	6.464661e+000	5	0	63	4.346032e+001	43	1.155049e+001	1.297275e+001	54	1.644444e+001	16.5	4.676988e+000	4.818450e+000	0	0	0	0	0	0	0	-3.60468	6.28295	0	0.138048	1	0	47.065	4.67699	1	0	47.065	57.5363	57.5363	36.0256	0.971892	16.4444	4.67699	0	6.23903	0	0
DATA	180	3	10		 	66	Structural	0		1	1	DarkCorner	DarkCorner	DarkCorner		533.541	266.892	6.46911	1	6.469107e+000	6.440281e+000	0	0	64	4.167188e+001	40.5	9.543642e+000	1.000755e+001	43	1.760465e+001	18	4.875300e+000	4.818450e+000	0	0	0	0	0	0	0	-5.5251	6.28295	0	0.0237431	1	0	47.197	4.8753	1	0	47.197	48.8603	48.8603	34.2372	0.975571	17.6047	4.8753	0	4.32589	0	0
DATA	181	3	11	tair|AT1G33980.1|tair|AT1G33980.2|ref|NM_001123934|ref|NM_103120	at|chr1:12354526-12354585	0		1642	TATAGATCTCAATCGAAATGGGGAAGTAACATTATCAACATCACTTGGGTTTTGGAGACT	130	0	A_84_P240295	ATUPF3/UPF3	AT1G33980.1	tair|ATUPF3/UPF3; nucleotide binding [AT1G33980.1]	558.736	266.778	0	1	4.420663e+003	4.421130e+002	0	0	64	4.369391e+003	3956	1.126607e+003	1.168289e+003	52	1.784615e+001	17	5.439091e+000	6.301050e+000	0	0	0	0	0	0	0	4322.07	432.253	1	4.67902e-305	1	1	47.3198	5.43909	1	0	47.3198	47.5395	47.5395	4361.96	0.977697	17.8462	5.43909	0	4331.93	0	0
DATA	182	3	12	tair|AT3G57062.1|ref|NM_001125378|ug|AK228360|ta|TA50954_3702	at|chr3:21132558-21132617	0		233	ACGTCGGATGATTGAATTCGAGATCCTTAGCTCTCCTTCTGTGCGTATATGTTCTTCTCT	132	0	A_84_P762529	AT3G57062	AT3G57062.1	tair|similar to hypothetical protein MtrDRAFT_AC153128g25v2 [Medicago truncatula] (GB:ABN07999.1) [AT3G57062.1]	584.014	266.771	0	1	6.627965e+003	6.628276e+002	0	0	65	6.531677e+003	5921	1.595085e+003	1.587865e+003	57	1.812281e+001	19	5.203262e+000	5.930400e+000	0	0	0	0	0	0	0	6484.24	648.454	1	0	1	1	47.4382	5.20326	1	0	47.4382	46.8651	46.8651	6524.24	0.978315	18.1228	5.20326	0	6494.1	0	0
DATA	183	3	13	tair|AT3G59370.1|ref|NM_115799|ug|AK228000|ta|TA42872_3702	at|chr3:21953281-21953222	0		82	AGATCGTTGAGACGGAGGTGAATCAACACCCGGAAGAAGTGTTTGTGGAAGATGCAGAGA	134	0	A_84_P87299	AT3G59370	AT3G59370.1	tair|contains domain PTHR22683 (PTHR22683) [AT3G59370.1]	609.375	267.344	0	1	1.375847e+002	1.518578e+001	0	0	64	1.820313e+002	178.5	4.321558e+001	4.799917e+001	47	1.797872e+001	18	5.423337e+000	5.559750e+000	0	0	0	0	0	0	0	134.491	14.8443	1	6.73963e-097	1	1	47.5401	5.42334	1	0	47.5401	45.1352	45.1352	174.597	0.977515	17.9787	5.42334	0	144.34	0	0
DATA	184	3	14	tair|AT3G55005.1|ref|NM_115358|ta|TA36666_3702|tc|NP032251	at|chr3:20396976-20397035	0		839	CCTCAACAGCACTTGAAAATCTTCAGCTAGACAGGAAAACTCGGAACCTAACATCGTCTT	136	0	A_84_P821408	TON1B	AT3G55005.1	tair|TON1B (TONNEAU 1B) [AT3G55005.1]	634.7	266.9	0	1	3.714457e+003	3.715016e+002	2	0	64	3.670891e+003	3437	7.901305e+002	8.113528e+002	46	1.723913e+001	17	5.494178e+000	5.189100e+000	0	0	0	0	0	0	0	3623.23	362.377	1	2.07229e-294	1	1	47.661	5.49418	1	0	47.661	47.2035	47.2035	3663.46	0.97544	17.2391	5.49418	0	3633.1	0	0
DATA	185	3	15	tair|AT2G28700.1|ref|NM_128431|ug|AY291206|ta|TA53502_3702	at|chr2:12325115-12325056	0		708	AGAGAATTCTCTGGCAAGTAATCTCTTTTTCAGTGAAGGGCAAGACATTTGCATTCCAGA	138	0	A_84_P11577	AGL46	AT2G28700.1	tair|AGL46; DNA binding / transcription factor [AT2G28700.1]	660.302	267.333	0	1	8.089017e+001	1.035389e+001	1	0	63	1.263968e+002	124	2.885422e+001	3.076395e+001	56	1.628571e+001	17	4.343079e+000	4.077150e+000	0	0	0	0	0	0	0	78.6363	10.0654	1	6.99336e-067	1	1	47.7605	4.34308	1	0	47.7605	44.4243	44.4243	118.962	0.972136	16.2857	4.34308	0	88.4969	0	0
DATA	186	3	16	tair|AT5G49400.1|ref|NM_124317|ta|TA41803_3702|tc|TC292271	at|chr5:20049131-20049190	0		868	CTTCGGACTCAGATTCTGATGAAGATAGAAGCAGAAGAAAGAAGAAGAGCAAGAGGCACA	140	0	A_84_P149138	AT5G49400	AT5G49400.1	tair|zinc knuckle (CCHC-type) family protein [AT5G49400.1]	686.418	266.573	0	0	1.208117e+003	1.209860e+002	1	2	61	1.216869e+003	1189	2.361338e+002	2.045988e+002	55	1.845455e+001	19	5.766500e+000	6.301050e+000	0	0	0	0	0	0	0	1169.02	117.071	1	3.8669e-226	1	1	47.8446	5.7665	1	0	47.8446	65	65	1209.43	0.967642	18.4545	5.7665	0	1178.88	0	0
DATA	187	3	17	tair|AT3G49220.1|ref|NM_114781|ta|TA31682_3702|ta|CNS0A5R5	at|chr3:18264421-18264480	0		1649	GGAACACAACATTTGCTTTAGATACTTTGTATTATGGAGAGTATTTGAACAGTGGACCTG	142	0	A_84_P12757	AT3G49220	AT3G49220.1	tair|pectinesterase family protein [AT3G49220.1]	711.031	267.277	0	1	7.774970e+003	7.775244e+002	0	0	65	7.531338e+003	7111	1.604799e+003	1.771707e+003	52	1.976923e+001	19	6.057293e+000	3.891825e+000	0	0	0	0	0	0	0	7483.4	748.367	1	0	1	1	47.9371	6.05729	1	0	47.9371	45.4864	45.4864	7523.9	0.962499	19.7692	6.05729	0	7493.25	0	0
DATA	188	3	18	tair|AT4G15802.1|ref|NM_179061|ta|TA34477_3702|ta|AI100192	at|chr4:8986711-8986652	0		496	TCTCCACCTATGAATTGCATTTCTATTTTGGTCTTGAGAGAACTAAGAAGTCTTCTTATG	144	0	A_84_P518347	AT4G15802	AT4G15802.1	tair|similar to unknown [Populus trichocarpa] (GB:ABK93842.1); contains InterPro domain Heat shock factor binding 1 (InterPro:IPR009643) [AT4G15802.1]	736.239	267.194	0	1	9.027245e+003	9.027484e+002	0	0	66	8.681667e+003	8276.5	2.016145e+003	2.128458e+003	52	1.915385e+001	19.5	5.085098e+000	4.633125e+000	0	0	0	0	0	0	0	8633.66	863.388	1	0	1	1	48.0111	5.0851	1	0	48.0111	46.1809	46.1809	8674.23	0.9564	19.1538	5.0851	0	8643.49	0	0
DATA	189	3	19	tair|AT2G27160.2|tair|AT2G27160.1|ref|NM_001084498|ref|NM_128274	at|chr2:11614605-11614546	0		722	CATCTACCAATACCTCTTCCTCTGGGTCTGAGAATGCCACACGTGCAAATAAAAAGAAGA	146	0	A_84_P758007	AT2G27160	AT2G27160.2	tair|unknown protein [AT2G27160.2]	762.418	266.573	0	0	3.406349e+001	7.443793e+000	2	1	61	8.042623e+001	81	1.861582e+001	1.704990e+001	57	1.729825e+001	18	4.582439e+000	4.447800e+000	0	0	0	0	0	0	0	32.3357	7.06622	1	9.28556e-027	1	1	48.0906	4.58244	1	0	48.0906	65	65	72.9916	0.949276	17.2982	4.58244	0	42.165	0	0
DATA	190	3	20	tair|AT3G46070.1|ref|NM_114476|ug|DR750002|ta|TA51241_3702	at|chr3:16931504-16931445	0		438	TGTTTGGATTTCGACTTAACTTCGGTGGAGAGCTTTGTCAACACGGAATTGGAGTTGGGA	148	0	A_84_P17470	AT3G46070	AT3G46070.1	tair|zinc finger (C2H2 type) family protein [AT3G46070.1]	787.582	266.573	0	1	7.129576e+000	6.709080e+000	1	0	63	5.488889e+001	57	1.405532e+001	1.482600e+001	56	2.003571e+001	21	5.236113e+000	5.374425e+000	0	0	0	0	0	0	0	6.71476	6.31873	1	0.00621307	1	0	48.1741	5.23611	1	0	48.1741	57.5363	57.5363	47.4542	0.941818	20.0357	5.23611	0	16.5463	1	0
DATA	191	3	21	tair|AT5G24610.1|ref|NM_122369|ug|AK176365|ta|TA36841_3702	at|chr5:8429137-8429196	0		681	TCTCGCAGGGAGGTCTAGGCATATCCTCCCTGCCTTAAAGAGAGCTTTTATCTTAGTAAT	150	0	A_84_P223019	AT5G24610	AT5G24610.1	tair|similar to unknown protein [Arabidopsis thaliana] (TAIR:AT3G49550.1); similar to hypothetical protein [Vitis vinifera] (GB:CAN64634.1) [AT5G24610.1]	812.712	267.167	0	1	2.738727e+003	2.739553e+002	0	2	63	2.605889e+003	2550	3.372690e+002	3.361796e+002	58	1.805172e+001	17	5.777823e+000	5.930400e+000	0	0	0	0	0	0	0	2557.66	255.843	1	2.18189e-273	1	1	48.232	5.77782	1	0	48.232	45.835	45.835	2598.45	0.933885	18.0517	5.77782	0	2567.46	0	0
DATA	192	3	22	tair|AT4G16155.1|ref|NM_117711|ta|TA33926_3702	at|chr4:9154742-9154600	0		1251	TTTATACCAGTTGATGAGCGAATGCGTGTTATTGATGGAAATGGAAAGCTGGTTCCCCAC	152	0	A_84_P763635	AT4G16155	AT4G16155.1	tair|dihydrolipoamide dehydrogenase 2, plastidic / lipoamide dehydrogenase 2 (PTLPD2) [AT4G16155.1]	838	267.066	0	1	3.191970e+003	3.192692e+002	0	0	69	3.002246e+003	2845	6.321098e+002	5.997117e+002	44	1.909091e+001	18	6.547921e+000	6.857025e+000	0	0	0	0	0	0	0	2953.97	295.464	1	4.39992e-282	1	1	48.2788	6.54792	1	0	48.2788	44.0646	44.0646	2994.81	0.925437	19.0909	6.54792	0	2963.75	0	0
DATA	193	3	23	tair|AT1G52825.1|ref|NM_179470|ug|BT004663|ug|BX823467	at|chr1:19674545-19674486	0		90	ATCAAAGGGGATTCTAGAAATCGCCAAATTCGGTGTATACGTCGCAGTACCAATCGTCCT	154	0	A_84_P559565	AT1G52825	AT1G52825.1	tair|similar to unknown protein [Arabidopsis thaliana] (TAIR:AT4G14615.1); similar to unnamed protein product [Vitis vinifera] (GB:CAO71274.1) [AT1G52825.1]	864	266.545	0	1	6.702535e+002	6.737513e+001	3	2	57	6.625263e+002	636	1.502271e+002	1.282449e+002	62	1.775806e+001	17	4.827128e+000	5.003775e+000	0	0	0	0	0	0	0	614.194	61.74	1	2.47574e-187	1	1	48.332	4.82713	1	0	48.332	55.8519	55.8519	655.092	0.916361	17.7581	4.82713	0	623.961	0	0
DATA	194	3	24	tair|AT2G38780.1|ref|NM_129435|ta|TA41980_3702|ta|AI997247	at|chr2:16221167-16221226	0		1383	ACAGAGAGGGTATACACACTGAAGACACAAATTCTTGTCAATTTCTTACATGTAAGTGTT	156	0	A_84_P561518	AT2G38780	AT2G38780.1	tair|binding [AT2G38780.1]	888.712	267.167	0	1	5.400269e+003	5.400713e+002	0	0	65	4.949492e+003	4717	1.131423e+003	1.115657e+003	55	1.794545e+001	18	4.543690e+000	4.447800e+000	0	0	0	0	0	0	0	4901.1	490.151	1	1.20439e-312	1	1	48.3889	4.54369	1	0	48.3889	45.835	45.835	4942.06	0.907567	17.9455	4.54369	0	4910.85	0	0
DATA	195	3	25	tair|AT4G10970.1|tair|AT4G10970.2|ref|NM_202803|ref|NM_117167	at|chr4:6719636-6719577	0		796	TTGTTTCAAGTGTAGAACATTCGTATGTGAAGCTCTAAAACCTTGAATCTTTTTCTTGGC	158	0	A_84_P240925	AT4G10970	AT4G10970.1	tair|similar to unknown protein [Arabidopsis thaliana] (TAIR:AT4G23910.1); similar to unknown protein [Oryza sativa (japonica cultivar-group)] (GB:BAD05314.1) [AT4G10970.1]	914.215	267.246	0	1	6.852580e+003	6.852937e+002	0	0	64	6.203875e+003	5785.5	1.289461e+003	1.364177e+003	47	2.085106e+001	21	6.530792e+000	5.930400e+000	0	0	0	0	0	0	0	6155.45	615.577	1	0	1	1	48.4234	6.53079	1	0	48.4234	45.1352	45.1352	6196.44	0.898268	20.8511	6.53079	0	6165.17	0	0
DATA	196	3	26	tair|AT5G43930.3|tair|AT5G43930.2|tair|AT5G43930.1|ref|NM_001036929	at|chr5:17697934-17697993	0		2452	AGCAAGCAAGAAGCAAACATAGGTTTCATCGAATCTTTTCCACTCCTCTTCATACAGTCT	160	0	A_84_P768383	AT5G43930	AT5G43930.3	tair|transducin family protein / WD-40 repeat family protein [AT5G43930.3]	939.446	267.215	0	1	4.937559e+003	4.938065e+002	1	0	64	4.437688e+003	4280.5	9.711293e+002	9.531265e+002	60	2.066667e+001	19.5	6.662993e+000	6.115725e+000	0	0	0	0	0	0	0	4389.24	438.969	1	5.48624e-306	1	1	48.4494	6.66299	1	0	48.4494	45.4864	45.4864	4430.25	0.888949	20.6667	6.66299	0	4398.93	0	0
DATA	197	3	27	tair|AT4G34020.1|tair|AT4G34020.2|ref|NM_001036710|ref|NM_119563	at|chr4:16299295-16299236	0		1024	GGCATTCCAAGGCACCAAAATTATCACTGACAAATTGATTGGTGAAGCTGCTGAGTCATC	162	0	A_84_P14824	AT4G34020	AT4G34020.1	tair|DJ-1 family protein [AT4G34020.1]	964.809	267.265	0	1	1.647309e+003	1.648857e+002	0	0	65	1.497369e+003	1347	3.446965e+002	3.647196e+002	42	1.771429e+001	18	4.576108e+000	4.262475e+000	0	0	0	0	0	0	0	1448.88	145.025	1	4.33887e-239	1	1	48.4854	4.57611	1	0	48.4854	46.1809	46.1809	1489.93	0.879546	17.7143	4.57611	0	1458.56	0	0
DATA	198	3	28	tair|AT2G31985.1|ref|NM_179848|ug|AK117989|ta|TA45616_3702	at|chr2:13621137-13621078	0		824	CCTCAAAGCAAGCAATGTATGTTTTGGTAAACACAAAACGTACGGAACTAGACAACAAGA	164	0	A_84_P574834	AT2G31985	AT2G31985.1	tair|similar to unknown protein [Arabidopsis thaliana] (TAIR:AT1G05510.1); similar to unnamed protein product [Vitis vinifera] (GB:CAO45247.1); contains InterPro domain Protein of unknown function DUF1264 (InterPro:IPR010686) [AT2G31985.1]	991	266.545	0	1	1.164879e+001	7.317022e+000	4	0	58	5.865517e+001	57.5	1.411426e+001	1.186080e+001	68	1.960294e+001	18	6.402284e+000	6.115725e+000	0	0	0	0	0	0	0	10.1318	6.36412	1	4.88036e-005	1	0	48.5234	6.40228	1	0	48.5234	55.8519	55.8519	51.2205	0.869769	19.6029	6.40228	0	19.7981	0	0
DATA	199	3	29	tair|AT4G16960.1|tair|AT4G16940.1|tair|AT4G16860.1|tair|AT4G16920.1	at|chr4:9550613-9550554	0		413	ACAAAGATGGGTTAAAGCTCTCACAGATATATCAAATTTAGCCGGGGAGGATCTTCGGAA	166	0	A_84_P825937	AT4G16960	AT4G16960.1	tair|disease resistance protein (TIR-NBS-LRR class), putative [AT4G16960.1]	1016.14	267.258	0	1	3.026081e+003	3.026961e+002	0	0	66	2.652864e+003	2492	6.408878e+002	6.558652e+002	59	1.828814e+001	18	5.801459e+000	7.413000e+000	0	0	0	0	0	0	0	2604.3	260.506	1	1.7702e-274	1	1	48.565	5.80146	1	0	48.565	45.835	45.835	2645.43	0.860618	18.2881	5.80146	0	2613.95	0	0
DATA	200	3	30	tair|AT5G48680.1|ref|NM_124245|ta|TA39716_3702|ta|TA39715_3702	at|chr5:19763201-19762919	0		215	TTCTCTTCTCGCGGCAAACAACAACAAGTCACAAGGAAGAGAGGAAGGCAAGATGATGAT	168	0	A_84_P203728	AT5G48680	AT5G48680.1	tair|sterile alpha motif (SAM) domain-containing protein [AT5G48680.1]	1041.27	267.212	0	1	3.804952e+002	3.875836e+001	0	0	64	3.725938e+002	364.5	7.871663e+001	7.802182e+001	57	1.908772e+001	20	6.843351e+000	7.413000e+000	0	0	0	0	0	0	0	323.993	33.0029	1	6.87605e-149	1	1	48.6008	6.84335	1	0	48.6008	45.4864	45.4864	365.159	0.851503	19.0877	6.84335	0	333.641	0	0
DATA	201	3	31	tair|AT5G39540.1|ref|NM_123316	at|chr5:15851429-15851370	0		219	GCTCCTTTTGCACATATGGTCATTATTGTATGTATGTATGTATTATTGTCTCACAACAGC	170	0	A_84_P589562	AT5G39540	AT5G39540.1	tair|similar to ANAC063 (Arabidopsis NAC domain containing protein 63), transcription factor [Arabidopsis thaliana] (TAIR:AT3G55210.1); contains InterPro domain F-box associated type 3 (InterPro:IPR013187) [AT5G39540.1]	1067.42	266.573	7.49424	1	7.494239e+000	7.485049e+000	0	0	64	5.370313e+001	55	1.459580e+001	1.538197e+001	54	1.924074e+001	19	7.030755e+000	7.227675e+000	0	0	0	0	0	0	0	5.06497	6.30333	0	0.037897	1	0	48.6382	7.03076	1	0	48.6382	57.5363	57.5363	46.2685	0.842123	19.2407	7.03076	0	14.718	1	0
DATA	202	3	32	tair|AT2G46200.2|tair|AT2G46200.1|ref|NM_201967|ref|NM_180117	at|chr2:18983365-18983306	0		416	TGCAGTACAAGATTCGGGAGTAGAGTATTTAGAGGCTAGAAAGATGGATTTGGGACAGCA	172	0	A_84_P828262	AT2G46200	AT2G46200.2	tair|similar to unnamed protein product [Vitis vinifera] (GB:CAO39689.1) [AT2G46200.2]	1091.84	267.172	0	1	8.543815e+001	1.139249e+001	0	0	66	1.199091e+002	114.5	2.872347e+001	3.280252e+001	57	1.692982e+001	15	5.250373e+000	4.447800e+000	0	0	0	0	0	0	0	71.2314	9.49814	1	1.15833e-061	1	1	48.6777	5.25037	1	0	48.6777	45.4864	45.4864	112.474	0.833719	16.9298	5.25037	0	80.8837	0	0
DATA	203	3	33	tair|AT1G53600.1|ref|NM_104238|tc|TC281256	at|chr1:20008459-20008518	0		2170	AGGAGACTGTCATTAATGAGGGATCTGCACAAAAGCCTAACAACCAGAGAACAAGAGCAG	174	0	A_84_P12671	AT1G53600	AT1G53600.1	tair|pentatricopeptide (PPR) repeat-containing protein [AT1G53600.1]	1118	266.681	0	1	6.222751e+001	9.835990e+000	0	0	65	1.000462e+002	96	2.708980e+001	2.742810e+001	57	1.991228e+001	20	5.816481e+000	5.930400e+000	0	0	0	0	0	0	0	51.3265	8.11293	1	1.76038e-045	1	1	48.7196	5.81648	1	0	48.7196	58.0869	58.0869	92.6115	0.824821	19.9123	5.81648	0	60.995	0	0
DATA	204	3	34	tair|AT1G15772.1|ref|NM_001123823|ug|BX814315|ta|CNS0AEIL	at|chr1:5428648-5428589	0		816	GTTGGTCTTCTCTCTTCTGATGTGTTTTGAACTCTCATCCTCAATGTTGTTGACTCCGGT	176	0	A_84_P754845	AT1G15772	AT1G15772.1	tair|similar to protein binding / transcription cofactor [Arabidopsis thaliana] (TAIR:AT1G15780.1) [AT1G15772.1]	1142.86	267.156	0	1	5.441416e+002	5.495520e+001	2	0	64	4.932188e+002	503	7.753944e+001	6.523440e+001	51	1.886275e+001	19	6.056466e+000	5.930400e+000	0	0	0	0	0	0	0	444.44	44.8859	1	7.30693e-168	1	1	48.779	6.05647	1	0	48.779	45.4864	45.4864	485.784	0.816772	18.8627	6.05647	0	454.136	0	0
DATA	205	3	35	tair|AT5G05435.1|ref|NR_023099|ug|BX818750|ta|CNS0AB3P	at|chr5:1607273-1607435	0		344	TCTGCTCTTCTAAGTGAAGAGGGCTTACAAGCTTGGAAAGCAAGTTTCCAACAGAGTAAT	178	0	A_84_P768816	AT5G05435	AT5G05435.1	tair|other RNA [AT5G05435.1]	1168.29	267.273	0	1	5.503342e+002	5.557899e+001	0	0	64	4.939531e+002	493.5	8.194916e+001	9.136522e+001	45	1.900000e+001	18	6.306562e+000	6.671700e+000	0	0	0	0	0	0	0	445.107	44.9519	1	5.93686e-168	1	1	48.8463	6.30656	1	0	48.8463	45.1352	45.1352	486.518	0.808794	19	6.30656	0	454.846	0	0
DATA	206	3	36	tair|AT1G66430.1|ref|NM_105314|ta|TA33557_3702|tc|TC288477	at|chr1:24783421-24783646	0		1020	TACTACACCAAGGATTTTAGTGGGAGAGTGCATGGATTGAAGGTGGATGTAGTGGACACA	180	0	A_84_P22836	AT1G66430	AT1G66430.1	tair|pfkB-type carbohydrate kinase family protein [AT1G66430.1]	1193.57	267.299	0	1	1.006654e+004	1.006685e+003	2	0	63	8.114032e+003	7744	2.006985e+003	1.881049e+003	61	2.063934e+001	20	5.816737e+000	5.930400e+000	0	0	0	0	0	0	0	8065.11	806.535	1	0	1	1	48.9257	5.81674	1	0	48.9257	46.1809	46.1809	8106.6	0.801179	20.6393	5.81674	0	8074.91	0	0
DATA	207	3	37	tair|AT4G15760.1|ref|NM_117667|ta|TA31055_3702|ta|TA31056_3702	at|chr4:8972794-8972735	0		1362	GGCCGTCTCTAGAGATTTGATGGACATTTTGTATTTTTTAGTGTGAGGTTGTGTGCTTTA	182	0	A_84_P89389	AT4G15760	AT4G15760.1	tair|monooxygenase, putative (MO1) [AT4G15760.1]	1218.85	267.31	0	1	1.975666e+004	1.975681e+003	0	0	65	1.573408e+004	14933	3.626291e+003	3.472249e+003	51	1.880392e+001	18	5.079447e+000	4.447800e+000	0	0	0	0	0	0	0	15685.1	1568.52	1	0	1	1	49.0177	5.07945	1	0	49.0177	47.2035	47.2035	15726.6	0.793913	18.8039	5.07945	0	15694.9	0	0
DATA	208	3	38	tair|AT2G28830.1|ref|NM_128442|ug|AK226821|ta|TA50343_3702	at|chr2:12375500-12375441	0		2005	GGTTTAGGTTTGGAAGATCAAATCTCCCTAATCTGAGAGTTTAGTGTTTAAGGTTTGCTT	184	0	A_84_P68474	AT2G28830	AT2G28830.1	tair|armadillo/beta-catenin repeat family protein / U-box domain-containing protein [AT2G28830.1]	1244.23	267.197	0	1	1.167419e+003	1.170146e+002	0	0	65	9.678308e+002	968	1.837506e+002	2.246139e+002	51	2.184314e+001	20	7.368507e+000	7.783650e+000	0	0	0	0	0	0	0	918.718	92.0864	1	1.3228e-211	1	1	49.1128	7.36851	1	0	49.1128	45.835	45.835	960.396	0.786965	21.8431	7.36851	0	928.681	0	0
DATA	209	3	39	tair|AT3G14600.1|ref|NM_112321|ta|TA32023_3702|ta|AV788411	at|chr3:4911865-4911924	0		537	TTTCAGGAAGGTCAGACCACCAAGCAGGAAGCTTAAGACTACATACAAGGCATCAAAACC	186	0	A_84_P19296	AT3G14600	AT3G14600.1	tair|60S ribosomal protein L18A (RPL18aC) [AT3G14600.1]	1270.5	266.648	0	1	8.670015e+004	8.670019e+003	0	3	63	6.768438e+004	97617	1.202979e+004	-1.393718e+004	56	2.285714e+001	21	7.523125e+000	6.857025e+000	0	0	0	0	0	0	0	67635.2	6763.52	1	0	1	1	49.2048	7.52312	1	0	49.2048	57.5363	57.5363	67676.9	0.780105	22.8571	7.52312	0	67645.2	0	0
DATA	210	3	40	tair|AT5G61020.1|tair|AT5G61020.2|ref|NM_180905|ref|NM_125495	at|chr5:24576390-24576331	0		271	TCTTTTGTCTAAAGATGGAGGTGTGACCAAAGACAAGGGATCCAACCTTAAGAAACTCGG	188	0	A_84_P805060	ECT3	AT5G61020.1	tair|ECT3 (evolutionary conserved C-terminal 3) [AT5G61020.1]	1295.36	267.269	0	1	5.827997e+002	5.884229e+001	0	0	64	5.005000e+002	453.5	1.264198e+002	1.317661e+002	48	1.875000e+001	19	5.245058e+000	5.930400e+000	0	0	0	0	0	0	0	451.202	45.5555	1	9.03361e-169	1	1	49.2984	5.24506	1	0	49.2984	46.1809	46.1809	493.065	0.774197	18.75	5.24506	0	461.339	0	0
DATA	211	3	41	tair|AT3G12060.1|ref|NM_112040|ta|DQ446655|tc|TC283675	at|chr3:3844861-3844920	0		1375	TGTTGAAGATGGAGATACTTGAAAGAGTTCTCAGGGGAATGAAAACACCAGTCACGTATC	190	0	A_84_P599908	AT3G12060	AT3G12060.1	tair|similar to unknown protein [Arabidopsis thaliana] (TAIR:AT5G06700.1); similar to unnamed protein product [Vitis vinifera] (GB:CAO23412.1); contains InterPro domain Protein of unknown function DUF231, plant (InterPro:IPR004253) [AT3G12060.1]	1321.37	266.596	0	0	6.532272e+001	1.046722e+001	1	0	63	9.957143e+001	97	3.190698e+001	3.484110e+001	59	1.903390e+001	19	5.202672e+000	5.930400e+000	0	0	0	0	0	0	0	50.1811	8.04095	1	1.92232e-044	1	1	49.3903	5.20267	1	0	49.3903	65	65	92.1368	0.768204	19.0339	5.20267	0	60.4198	0	0
DATA	212	3	42	tair|AT1G61000.1|ref|NM_104781|ug|AY080858|ta|TA45837_3702	at|chr1:22475053-22474994	0		1253	GCGAAGACTAACCAGGTGAGACAGTCAGGAGAAGCTAAAGTTAAAAAACTAGCCGCTAAA	192	0	A_84_P750567	AT1G61000	AT1G61000.1	tair|similar to myosin heavy chain-related [Arabidopsis thaliana] (TAIR:AT1G64330.1); similar to unnamed protein product [Vitis vinifera] (GB:CAO24685.1); contains InterPro domain Nuf2; (InterPro:IPR005549) [AT1G61000.1]	1346.02	267.338	0	1	2.161722e+003	2.163289e+002	1	0	64	1.699234e+003	1592.5	4.218452e+002	4.208731e+002	54	1.925926e+001	18.5	5.099705e+000	4.447800e+000	0	0	0	0	0	0	0	1649.75	165.095	1	6.34658e-247	1	1	49.4835	5.0997	1	0	49.4835	45.4864	45.4864	1691.8	0.763165	19.2593	5.0997	0	1660.08	0	0
DATA	213	3	43	tair|AT5G36001.1|ref|NM_001036895|ug|EF183138	at|chr5:14159639-14159698	0		359	CTTGAGCTGTCATAACGAAAACGTCAAATCCTCTTCTTTGGAACCCATCCATTGCCTTAC	194	0	A_84_P768032	AT5G36001	AT5G36001.1	tair|similar to zinc finger (C3HC4-type RING finger) family protein [Arabidopsis thaliana] (TAIR:AT2G46495.1); similar to unnamed protein product [Vitis vinifera] (GB:CAO39757.1) [AT5G36001.1]	1372	267	0	1	1.260003e+001	8.383223e+000	5	0	64	5.912500e+001	57	1.690919e+001	1.779120e+001	60	1.811667e+001	19	4.025729e+000	4.447800e+000	0	0	0	0	0	0	0	9.55181	6.35514	1	0.000122495	1	0	49.5732	4.02573	1	0	49.5732	54.9904	54.9904	51.6903	0.758079	18.1167	4.02573	0	19.9829	0	0
DATA	214	3	44	tair|AT2G11440.1	at|chr2:4574800-4574859	0		1111	GCAGGTTTTAATTATAGGGAAGGCCTTGAGAAGGAGAATCATTTCGTGAGGATGGAAAGT	196	0	A_84_P756064	AT2G11440	AT2G11440.1	tair|pseudogene, hypothetical protein [AT2G11440.1]	1397.21	267.121	8.37409	1	8.374091e+000	8.336777e+000	2	0	64	4.948438e+001	47	1.404753e+001	1.445535e+001	61	1.900000e+001	18	5.674504e+000	5.189100e+000	0	0	0	0	0	0	0	-0.175532	6.28295	0	0.942198	1	0	49.6599	5.6745	1	0	49.6599	45.835	45.835	42.0497	0.753643	19	5.6745	0	10.3538	1	0
DATA	215	3	45		 	0		0		198	1	RC5	RC5	RC5		1422.5	267	8.41968	1	8.419683e+000	8.382166e+000	1	0	61	4.831148e+001	46	1.194507e+001	1.037820e+001	52	1.903846e+001	18	5.776767e+000	6.671700e+000	0	0	0	0	0	0	0	-1.43205	6.28295	0	0.554407	1	0	49.7435	5.77677	1	0	49.7435	54.1152	54.1152	40.8768	0.749562	19.0385	5.77677	0	9.19929	1	0
DATA	216	3	46	tair|AT1G60900.1|ref|NM_104771|ta|TA39896_3702|ta|TA39897_3702	at|chr1:22431440-22431499	0		1837	ACAAGTATGCCCAAGGCGACTACGAAGACTGAGCTATCTATCGTCTTCTTCTTAAGCTTT	200	0	A_84_P824410	AT1G60900	AT1G60900.1	tair|U2 snRNP auxiliary factor large subunit, putative [AT1G60900.1]	1447.3	267.143	0	1	1.546958e+004	1.546981e+003	0	0	65	1.159029e+004	11045	1.989584e+003	1.955549e+003	51	1.960784e+001	21	5.448223e+000	5.930400e+000	0	0	0	0	0	0	0	11540.4	1154.06	1	0	1	1	49.8541	5.44822	1	0	49.8541	47.2035	47.2035	11582.9	0.746009	19.6078	5.44822	0	11551.2	0	0
DATA	217	3	47	tair|AT1G64340.1|ref|NM_105108|tc|NP305663	at|chr1:23882609-23882668	0		688	AGTCTGGAGAGTCAACAGAGATGGTTGGCTCAGAGATCAACTCGCTTGTTAGGAAAACAA	202	0	A_84_P17838	AT1G64340	AT1G64340.1	tair|similar to unknown protein [Arabidopsis thaliana] (TAIR:AT5G41810.1); similar to Avr9/Cf-9 rapidly elicited protein 194 [Nicotiana tabacum] (GB:AAG43553.1) [AT1G64340.1]	1473.5	267.352	8.49755	1	8.497552e+000	8.462287e+000	7	0	59	5.144068e+001	50	1.762372e+001	1.667925e+001	50	1.930000e+001	19	4.376421e+000	2.965200e+000	0	0	0	0	0	0	0	1.55758	6.28488	0	0.520279	1	0	49.8831	4.37642	1	0	49.8831	57.5363	57.5363	44.006	0.742693	19.3	4.37642	0	12.3705	1	0
DATA	218	3	48	tair|AT1G54550.1|ref|NM_104333|ta|TA49942_3702|tc|TC286568	at|chr1:20374551-20374610	0		1233	TGTTTCTTGCTTTGAACAAGACTGCTTTTAGTTCTAAAGATCACCAGAGAACAGTTTATC	204	0	A_84_P183264	AT1G54550	AT1G54550.1	tair|F-box family protein [AT1G54550.1]	1499	267.319	8.53038	1	8.530380e+000	8.492369e+000	0	0	65	4.224615e+001	40	1.228061e+001	1.408470e+001	63	1.792063e+001	18	4.847020e+000	4.447800e+000	0	0	0	0	0	0	0	-7.66898	6.28295	0	0.0018541	1	0	49.9151	4.84702	1	0	49.9151	58.0869	58.0869	34.8115	0.739835	17.9206	4.84702	0	3.20546	1	0
DATA	219	3	49	tair|AT1G20795.1|ref|NM_179361|tc|NP222363	at|chr1:7226447-7226388	0		1108	TCGACGTCAGGATGATTACAACGGTTCGTGATGATTACAACGTCAGGATGATTACAATGG	206	0	A_84_P589759	AT1G20795	AT1G20795.1	tair|F-box family protein [AT1G20795.1]	1524.5	267.352	8.55866	1	8.558661e+000	8.520525e+000	4	0	62	4.437097e+001	43	1.070044e+001	9.451575e+000	55	1.849091e+001	18	4.902277e+000	4.447800e+000	0	0	0	0	0	0	0	-5.61255	6.28295	0	0.0216541	1	0	49.9835	4.90228	1	1	49.9835	57.5363	57.5363	36.9363	0.73739	18.4909	4.90228	0	5.36296	1	0
DATA	220	3	50	tair|AT1G50820.1|ref|NM_103963|tc|NP306371	at|chr1:18837081-18837022	0		1448	CATGAAGCAAGCTCATAGGGGTACAATGGGTCTTTGTCAGAAACAGGTTCCATCAGACAA	208	0	A_84_P507254	AT1G50820	AT1G50820.1	tair|similar to unknown protein [Arabidopsis thaliana] (TAIR:AT1G50790.1); similar to unnamed protein product [Vitis vinifera] (GB:CAO38989.1); contains InterPro domain Protein of unknown function DUF1723 (InterPro:IPR013541) [AT1G50820.1]	1549.5	267.352	0	1	1.294327e+001	8.641453e+000	2	0	64	5.959375e+001	55.5	1.671015e+001	1.871782e+001	61	1.860656e+001	18	6.165167e+000	7.413000e+000	0	0	0	0	0	0	0	9.51805	6.35464	1	0.000129086	1	0	50.0757	6.16517	1	0	50.0757	57.5363	57.5363	52.1591	0.735367	18.6066	6.16517	0	20.6221	0	0
DATA	221	3	51	tair|AT4G21650.1|ref|NM_118285|ta|TA32812_3702|ta|BU635967	at|chr4:11501771-11501712	0		1877	AACCAGGACTTGTCTACGATATGGGGATTGTGGATTACATCAAGTATATGTGTTCTGCGG	210	0	A_84_P21392	AT4G21650	AT4G21650.1	tair|subtilase family protein [AT4G21650.1]	1574.15	267.164	0	1	1.219107e+004	1.219137e+003	3	0	63	8.994619e+003	8741	2.098201e+003	1.875118e+003	55	1.981818e+001	20	5.843930e+000	5.559750e+000	0	0	0	0	0	0	0	8944.48	894.47	1	0	1	1	50.137	5.84393	1	0	50.137	47.5395	47.5395	8987.18	0.733691	19.8182	5.84393	0	8955.69	0	0
DATA	222	3	52	tair|AT5G10750.1|ref|NM_121113|ta|TA36219_3702|tc|TC288417	at|chr5:3399972-3400031	0		1020	CGAGGATTGAGATTAAACCACAACATGTCAATGAAGTATTTTTCTCTTTACTGTCTCTCA	212	0	A_84_P175431	AT5G10750	AT5G10750.1	tair|similar to unknown protein [Arabidopsis thaliana] (TAIR:AT5G24990.1); similar to hypothetical protein [Vitis vinifera] (GB:CAN83078.1); contains InterPro domain Protein of unknown function DUF1336 (InterPro:IPR009769) [AT5G10750.1]	1599.74	267.432	0	1	2.621522e+003	2.622925e+002	0	0	66	1.970227e+003	1900	4.335523e+002	4.649804e+002	51	2.058824e+001	20	5.231353e+000	4.818450e+000	0	0	0	0	0	0	0	1920.02	192.105	1	4.43116e-256	1	1	50.2069	5.23135	1	0	50.2069	48.8603	48.8603	1962.79	0.732407	20.5882	5.23135	0	1931.34	0	0
DATA	223	3	53	tair|AT1G51340.1|tair|AT1G51340.2|ref|NM_202271|ref|NM_104012	at|chr1:19038119-19038178	0		1412	GTGTTTGCTCTTCCTCTCATCGACTCATGGTTTTATTGGACTTTGGTTTGGTCTCACCAT	214	0	A_84_P20810	AT1G51340	AT1G51340.1	tair|MATE efflux family protein [AT1G51340.1]	1625.2	267.28	0	1	3.270486e+003	3.271614e+002	0	0	65	2.442246e+003	2257	5.428494e+002	5.285469e+002	56	1.944643e+001	18	6.005814e+000	5.559750e+000	0	0	0	0	0	0	0	2392.02	239.285	1	2.39906e-269	1	1	50.2251	6.00581	1	0	50.2251	49.1849	49.1849	2434.81	0.731396	19.4464	6.00581	0	2403.41	0	0
DATA	224	3	54	tair|AT1G02900.1|ref|NM_100171|ug|DR372377|ta|TA40443_3702	at|chr1:654047-653988	0		296	AATTGTCAGAACGGAGCTCAGGCTAATCCTTATAGTCGTGGTTGCAGCAAAATTGCTCGT	216	0	A_84_P266950	RALFL1	AT1G02900.1	tair|RALFL1 (RALF-LIKE 1) [AT1G02900.1]	1650.57	267.392	0	1	6.428383e+003	6.428958e+002	1	0	63	4.748000e+003	4647	1.037156e+003	1.051905e+003	55	1.812727e+001	18	5.326574e+000	5.189100e+000	0	0	0	0	0	0	0	4697.7	469.812	1	4.36038e-310	1	1	50.3041	5.32657	1	0	50.3041	49.1849	49.1849	4740.57	0.730774	18.1273	5.32657	0	4709.21	0	0
DATA	225	3	55	tair|AT3G02030.1|ref|NM_111069|tc|TC310635	at|chr3:347861-347920	0		1815	TACAATGACCAGATAAAGGTTCCGTTGGTGAAAGAGGTGCTAAAAAGAGTGACAGCGGAA	218	0	A_84_P856720	AT3G02030	AT3G02030.1	tair|hydrolase, alpha/beta fold family protein [AT3G02030.1]	1676	267.5	0	1	1.517078e+002	1.743948e+001	2	0	60	1.611667e+002	163.5	3.121938e+001	2.965200e+001	50	1.920000e+001	18.5	6.177642e+000	5.930400e+000	0	0	0	0	0	0	0	110.817	12.7389	1	8.20671e-086	1	1	50.3497	6.17764	1	0	50.3497	47.2035	47.2035	153.732	0.730463	19.2	6.17764	0	122.436	0	0
DATA	226	3	56		 	0		0		220	1	ETG10_13482	ETG10_13482	ETG10_13482		1701.73	267.164	0	1	9.766195e+000	8.657850e+000	0	0	65	5.753846e+001	55	1.333707e+001	1.334340e+001	53	1.935849e+001	18	5.623079e+000	4.447800e+000	0	0	0	0	0	0	0	7.1328	6.32331	1	0.00371097	1	0	50.4057	5.62308	1	1	50.4057	48.2044	48.2044	50.1038	0.730356	19.3585	5.62308	0	18.873	1	0
DATA	227	3	57	tair|AT1G58360.1|ref|NM_104616|ta|TA28400_3702|ta|TA28401_3702	at|chr1:21680489-21680548	0		294	GGTTGGATCGCAGGGACATCGATCTTACTCATTTTCTCGTTCATTACTTACTTCACCTCC	222	0	A_84_P810116	AAP1	AT1G58360.1	tair|AAP1 (AMINO ACID PERMEASE 1); amino acid transmembrane transporter [AT1G58360.1]	1727.08	267.311	0	1	4.026477e+003	4.027395e+002	0	0	66	2.992318e+003	2830	6.181126e+002	7.377788e+002	57	1.922807e+001	18	6.149964e+000	5.189100e+000	0	0	0	0	0	0	0	2941.81	294.248	1	7.80402e-282	1	1	50.5049	6.14996	1	0	50.5049	48.8603	48.8603	2984.88	0.730617	19.2281	6.14996	0	2953.72	0	0
DATA	228	3	58	tair|AT5G61600.1|ref|NM_125553|ta|TA33774_3702|ta|AV537062	at|chr5:24783942-24783883	0		714	CAGGAGATGGTATTTTCAGTATTCCTCCGTTATCTCCGACGTCTCCCAACTTTTCCGTTA	224	0	A_84_P22607	AT5G61600	AT5G61600.1	tair|ethylene-responsive element-binding family protein [AT5G61600.1]	1752.27	267.137	0	1	2.895275e+003	2.896550e+002	1	0	65	2.167215e+003	2075	4.254161e+002	4.121628e+002	59	2.067797e+001	20	7.238405e+000	8.154300e+000	0	0	0	0	0	0	0	2116.6	211.753	1	5.8007e-262	1	1	50.618	7.2384	1	0	50.618	48.2044	48.2044	2159.78	0.731052	20.678	7.2384	0	2128.68	0	0
DATA	229	3	59	ug|BP603107	at|chr4:14871226-14871286	0		111	TAATGACCAACAACAAGATCCGATCGACTCATGGTTTGGCAACTAATCTCCGCAGATAAA	226	0	A_84_P794973	AT4G30410	BP603107	ug|BP603107 RAFL16 Arabidopsis thaliana cDNA clone RAFL16-57-H03 3', mRNA sequence [BP603107]	1778.42	267.427	0	0	8.483473e+001	1.206967e+001	0	0	64	1.127813e+002	114.5	2.552961e+001	2.576018e+001	51	1.992157e+001	19	7.350764e+000	6.301050e+000	0	0	0	0	0	0	0	62.0842	8.83289	1	1.20462e-054	1	1	50.697	7.35076	1	0	50.697	65	65	105.347	0.731825	19.9216	7.35076	0	74.3199	0	0
DATA	230	3	60	tair|AT3G27850.1|ref|NM_113701|ta|TA26217_3702|ta|AV532897	at|chr3:10326826-10326885	0		750	GAATCAATTTGGTTTCGTATTACAGTTTTAGTCTTCAACAAGTTCTTCCTCTAGATGCAC	228	0	A_84_P530643	RPL12-C	AT3G27850.1	tair|RPL12-C (RIBOSOMAL PROTEIN L12-C); structural constituent of ribosome [AT3G27850.1]	1802.94	267.232	0	1	4.068709e+004	4.068718e+003	0	1	65	2.985949e+004	28862	5.386056e+003	5.597556e+003	53	2.030189e+001	21	6.317208e+000	7.413000e+000	0	0	0	0	0	0	0	29808.8	2980.88	1	0	1	1	50.7322	6.31721	1	0	50.7322	46.5243	46.5243	29852.1	0.732634	20.3019	6.31721	0	29821.1	0	0
DATA	231	3	61	tair|AT4G20850.1|ref|NM_118203|ta|TA36045_3702|ta|W43747	at|chr4:11161018-11160959	0		4070	TTGGAGCCATTTGGTTACGTATGAGAAGCAATGGATGCAGGTTCGTTTCCCTAAAAGCCT	230	0	A_84_P10987	TPP2	AT4G20850.1	tair|TPP2 (TRIPEPTIDYL PEPTIDASE II); subtilase [AT4G20850.1]	1828.17	267.614	0	1	4.166816e+004	4.166825e+003	0	0	65	3.062418e+004	29112	6.368992e+003	7.234347e+003	50	1.798000e+001	17.5	6.062565e+000	6.486375e+000	0	0	0	0	0	0	0	30573.4	3057.35	1	0	1	1	50.7499	6.06256	1	0	50.7499	47.2035	47.2035	30616.7	0.733736	17.98	6.06256	0	30585.9	0	0
DATA	232	3	62	tc|TC312787	unmapped	0		417	ATAAATGATCCAACGGACACGGTCTCTAAACATAAAATCTCACCCAGGGGTTACCTTTCC	232	0	A_84_P860437	TC312787	TC312787	tc|NM_102263 transferase, transferring glycosyl groups {Arabidopsis thaliana} (exp=-1; wgp=0; cg=0), partial (19%) [TC312787]	1854.5	267.352	0	1	3.897437e+001	9.396105e+000	3	0	63	7.942857e+001	79	1.975635e+001	2.038575e+001	64	2.023438e+001	18	7.638129e+000	6.301050e+000	0	0	0	0	0	0	0	28.6414	6.90498	1	7.84245e-023	1	0	50.7872	7.63813	1	0	50.7872	57.5363	57.5363	71.9939	0.734877	20.2344	7.63813	0	41.2093	0	0
DATA	233	3	63	tair|AT5G15640.1|ref|NM_121568|ta|TA32463_3702|ta|CB074587	at|chr5:5089464-5089523	0		1102	GCCCAAGATTCTTTAGCATGTCGGCTTGGGGAACCTCGATGATATTGACTTACGAATACT	234	0	A_84_P13177	AT5G15640	AT5G15640.1	tair|mitochondrial substrate carrier family protein [AT5G15640.1]	1879.12	267.603	0	1	2.594599e+003	2.596003e+002	2	0	62	1.960774e+003	1884	3.345398e+002	3.226508e+002	48	1.860417e+001	17	4.783569e+000	5.189100e+000	0	0	0	0	0	0	0	1909.95	191.098	1	9.20473e-256	1	1	50.8276	4.78357	1	0	50.8276	48.5334	48.5334	1953.34	0.736124	18.6042	4.78357	0	1922.64	0	0
DATA	234	3	64	tair|AT1G02090.3|tair|AT1G02090.2|tair|AT1G02090.1|ref|NM_202010	at|chr1:387472-387415	0		1463	CAAAGAGAGAGCAAATGGTCAGTGCGGATTGACATTCCATTTACCGAGAGTAGATTATGA	236	0	A_84_P820476	FUS5	AT1G02090.3	tair|FUS5 (FUSCA 5); MAP kinase kinase [AT1G02090.3]	1904.49	267.568	0	1	1.745448e+004	1.745469e+003	0	0	66	1.292156e+004	11934	2.890164e+003	3.078248e+003	58	2.081034e+001	20	7.263117e+000	5.930400e+000	0	0	0	0	0	0	0	12870.8	1287.09	1	0	1	1	50.792	7.26312	1	0	50.792	49.1849	49.1849	12914.1	0.73739	20.8103	7.26312	0	12883.5	0	0
DATA	235	3	65		 	0		0		238	1	ETG04_27747	ETG04_27747	ETG04_27747		1930.58	267.427	0	1	1.169336e+001	8.585736e+000	1	0	63	5.942857e+001	59	1.634972e+001	1.556730e+001	57	2.156140e+001	22	7.043278e+000	5.930400e+000	0	0	0	0	0	0	0	8.63756	6.34205	1	0.000483268	1	0	50.791	7.04328	1	0	50.791	57.5363	57.5363	51.9939	0.738672	21.5614	7.04328	0	21.4853	0	0
DATA	236	3	66	tair|AT4G19390.1|ref|NM_118059|ta|TA40998_3702|ta|AA395648	at|chr4:10574906-10574847	0		902	ATGGTGTTGTCCCAAAACAAAAGAAACTTTGTATGTGTATAATGTTTTAGCAACGCTCCA	240	0	A_84_P195794	AT4G19390	AT4G19390.1	tair|similar to unknown protein [Arabidopsis thaliana] (TAIR:AT5G13720.1); similar to unnamed protein product [Vitis vinifera] (GB:CAO63752.1); contains InterPro domain Uncharacterised conserved protein UCP022348 (InterPro:IPR016804); contains InterPro do	1955.85	267.373	0	1	1.080866e+003	1.084197e+002	1	0	64	8.505000e+002	834	1.629875e+002	1.558583e+002	52	1.855769e+001	18	5.988268e+000	6.857025e+000	0	0	0	0	0	0	0	799.714	80.2179	1	3.06659e-203	1	1	50.7855	5.98827	1	0	50.7855	49.1849	49.1849	843.065	0.739883	18.5577	5.98827	0	812.657	0	0
DATA	237	3	67	tair|AT5G08210.1|ref|NR_023113|ta|BT015047|ta|AA395197	at|chr5:2641556-2641497	0		119	CATCACAAGAAAATTCATGCAAGTGGAAACGGTGATAGTAGCAGCTGGTATGACACGTTG	242	0	A_84_P765962	MIR834a	AT5G08210.1	tair|MIR834a; miRNA [AT5G08210.1]	1980.93	267.507	0	1	6.073882e+002	6.132775e+001	0	0	62	5.008548e+002	490.5	1.058706e+002	1.061912e+002	62	1.795161e+001	18	4.546400e+000	4.818450e+000	0	0	0	0	0	0	0	450.091	45.4455	1	1.2707e-168	1	1	50.7638	4.5464	1	0	50.7638	45.835	45.835	493.42	0.741027	17.9516	4.5464	0	463.113	0	0
DATA	238	3	68	tair|AT2G05510.3|tair|AT2G05510.6|tair|AT2G05510.2|tair|AT2G05510.5	at|chr2:2015794-2015851	0		91	TCTTGAAAAACATGGCTTCCAAGGCTTTGATTCTGTTGGGTCTCTTTCGCAATTCTTCTG	244	0	A_84_P806384	AT2G05510	AT2G05510.3	tair|glycine-rich protein [AT2G05510.3]	2006.39	267.423	0	1	6.061909e+002	6.120763e+001	0	0	64	5.005313e+002	488.5	9.913306e+001	9.599835e+001	50	1.896000e+001	17.5	6.080951e+000	7.413000e+000	0	0	0	0	0	0	0	449.794	45.4161	1	1.39239e-168	1	1	50.7375	6.08095	1	0	50.7375	47.8731	47.8731	493.097	0.742	18.96	6.08095	0	462.899	0	0
DATA	239	3	69	ug|EG428945	at|chr2:18116868-18116809	0		426	ACCCTAACTCATGGCAAAGTCCATTGCAATCTGGTTTAACCAAATTTCCACATACTCCAG	246	0	A_84_P790233	AT2G20070	EG428945	ug|AYAHK61TR pooled cDNA populations Arabidopsis thaliana cDNA, mRNA sequence [EG428945]	2032.42	267.427	0	1	3.227912e+001	9.053420e+000	2	0	62	7.464516e+001	70.5	2.707252e+001	2.186835e+001	45	1.846667e+001	18	5.906853e+000	5.189100e+000	0	0	0	0	0	0	0	23.977	6.72491	1	7.14487e-018	1	0	50.6681	5.90685	1	0	50.6681	57.5363	57.5363	67.2105	0.742804	18.4667	5.90685	0	37.1281	0	0
DATA	240	3	70	tair|AT1G31070.1|tair|AT1G31070.2|ref|NM_102846|ref|NM_102845	at|chr1:11088248-11088307	0		1697	TAGAGGTTTCACCTTTGTGCTCATACGCCGGAGAAAATCTTGAAGCTATTTGTCGAGGAA	248	0	A_84_P867277	AT1G31070	AT1G31070.1	tair|UDP-N-acetylglucosamine pyrophosphorylase-related [AT1G31070.1]	2056.89	267.352	0	1	9.509643e+003	9.510019e+002	0	0	65	7.119108e+003	6740	1.475813e+003	1.491496e+003	67	1.901493e+001	19	5.764291e+000	6.301050e+000	0	0	0	0	0	0	0	7068.5	706.878	1	0	1	1	50.6073	5.76429	1	0	50.6073	47.8731	47.8731	7111.67	0.743298	19.0149	5.76429	0	7081.7	0	0
DATA	241	3	71	tair|AT4G06474.1	unmapped	0		1312	ATATTATACTCAAGCTGACTATGAGCAGCAAGTCGAGTTCGAGCAACTTAGCGAACAACC	250	0	A_84_P763572	AT4G06474	AT4G06474.1	tair|transposable element gene [AT4G06474.1]	2083.11	267.5	0	1	1.241844e+001	8.540790e+000	0	0	64	5.976563e+001	57.5	1.854616e+001	1.890315e+001	56	1.891071e+001	19	5.560500e+000	5.559750e+000	0	0	0	0	0	0	0	9.23363	6.35044	1	0.000199696	1	0	50.532	5.5605	1	0	50.532	56.9804	56.9804	52.331	0.743542	18.9107	5.5605	0	22.4837	0	0
DATA	242	3	72	tair|AT1G16460.2|tair|AT1G16460.1|tair|AT1G16460.3|ref|NM_179344	at|chr1:5620051-5619904	0		1050	CAGCTTGTATTTTGGCATTGGGACTTTATCGTCTGGGAAAAACTAATGTGGCAATCTATG	252	0	A_84_P21827	ATRDH2	AT1G16460.2	tair|ATRDH2 (ARABIDOPSIS THALIANA RHODANESE HOMOLOGUE 2); thiosulfate sulfurtransferase [AT1G16460.2]	2107.5	267.5	0	1	1.153655e+004	1.153686e+003	0	0	68	8.626529e+003	8079	1.976896e+003	1.910515e+003	50	1.900000e+001	18.5	6.740072e+000	7.227675e+000	0	0	0	0	0	0	0	8576.09	857.632	1	0	1	1	50.4436	6.74007	1	0	50.4436	49.1849	49.1849	8619.09	0.743384	19	6.74007	0	8589.37	0	0
DATA	243	3	73	tair|AT5G47550.1|ref|NM_124128|ug|DR374828|ta|TA36409_3702	at|chr5:19303744-19303685	0		477	TTATTGTGTCTATTTTATGTATTTCTATAGTTTTCAAAATATGCAAATCTGAAGAAATGA	254	0	A_84_P182704	AT5G47550	AT5G47550.1	tair|cysteine protease inhibitor, putative / cystatin, putative [AT5G47550.1]	2133.21	268.048	0	1	2.481517e+002	2.621690e+001	0	0	66	2.347273e+002	237	5.677311e+001	5.782140e+001	50	1.998000e+001	20	6.415829e+000	7.968975e+000	0	0	0	0	0	0	0	184.343	19.4756	1	2.52911e-115	1	1	50.3839	6.41583	1	0	50.3839	45.4864	45.4864	227.293	0.742866	19.98	6.41583	0	197.688	0	0
DATA	244	3	74	ug|BP792669|ta|TA28639_3702|ta|AV808706	at|chr5:2606435-2606494	0		271	ACCGGGTCGCCCTAGTCTTCTTAGGTCTCATACGATTATGGACCCACGAGATATATATAA	256	0	A_84_P795619	BP792669	BP792669	ug|BP792669 RAFL7 Arabidopsis thaliana cDNA clone RAFL07-52-O10 3', mRNA sequence [BP792669]	2158.74	267.708	0	1	1.446176e+002	1.676011e+001	0	0	64	1.575000e+002	151.5	3.820288e+001	3.595305e+001	53	2.139623e+001	21	6.224454e+000	8.154300e+000	0	0	0	0	0	0	0	107.262	12.4309	1	5.7205e-084	1	1	50.2378	6.22445	1	0	50.2378	47.8731	47.8731	150.065	0.741695	21.3962	6.22445	0	120.597	0	0
DATA	245	3	75	tair|AT4G10180.1|ref|NM_117086|ta|TA47636_3702|tc|TC283964	at|chr4:6349076-6349135	0		1645	TGCCATCTCTATTCAACAAACACTTTTCATGCCACCTTCTGTCGTCAATATCCATTTTAG	258	0	A_84_P11905	DET1	AT4G10180.1	tair|DET1 (DE-ETIOLATED 1); catalytic [AT4G10180.1]	2184.05	267.608	0	1	1.706520e+004	1.706541e+003	0	0	64	1.267844e+004	11796.5	3.021667e+003	3.163127e+003	46	1.882609e+001	18.5	5.534957e+000	5.003775e+000	0	0	0	0	0	0	0	12628.3	1262.85	1	0	1	1	50.1146	5.53496	1	0	50.1146	49.1849	49.1849	12671	0.740004	18.8261	5.53496	0	12641.7	0	0
DATA	246	3	76	tair|AT1G06920.1|ref|NM_100566	at|chr1:2124920-2124861	0		880	ATCTCATTATCAAGGTTTTCGTTCAAGTCTGGCTTGAAGTCATAAACTCTACATTTGCAT	260	0	A_84_P19387	ATOFP4/OFP4	AT1G06920.1	tair|ATOFP4/OFP4 (ARABIDOPSIS THALIANA OVATE FAMILY PROTEIN 4) [AT1G06920.1]	2209.75	267.476	0	1	1.601324e+001	8.666883e+000	1	0	66	6.180303e+001	60	1.699884e+001	1.686457e+001	49	1.793878e+001	17	5.850243e+000	5.930400e+000	0	0	0	0	0	0	0	11.812	6.39302	1	2.76991e-006	1	0	49.9911	5.85024	1	0	49.9911	43.7019	43.7019	54.3684	0.737638	17.9388	5.85024	0	25.1799	0	0
DATA	247	3	77		 	66	Structural	0		1	1	DarkCorner	DarkCorner	DarkCorner		2235.37	267.429	8.59149	1	8.591488e+000	8.553206e+000	3	0	61	3.963934e+001	39	1.030377e+001	1.111950e+001	50	1.600000e+001	15.5	4.050699e+000	3.521175e+000	0	0	0	0	0	0	0	-10.2087	6.28295	0	4.30745e-005	1	0	49.848	4.0507	1	0	49.848	45.1352	45.1352	32.2047	0.734573	16	4.0507	0	3.16201	0	0
DATA	248	3	78		 	66	Structural	0		1	1	DarkCorner	DarkCorner	DarkCorner		2260.89	267.5	8.63639	1	8.636394e+000	8.597911e+000	1	1	62	4.511290e+001	46	1.110620e+001	1.037820e+001	59	1.788136e+001	17	5.189794e+000	5.189100e+000	0	0	0	0	0	0	0	-4.58125	6.28295	0	0.0600615	1	0	49.6942	5.18979	1	0	49.6942	56.9804	56.9804	37.6782	0.730753	17.8814	5.18979	0	8.78345	0	0
DATA	249	3	79		 	66	Structural	0		1	1	DarkCorner	DarkCorner	DarkCorner		2285.91	267.868	8.69027	1	8.690273e+000	8.651551e+000	3	0	63	4.220635e+001	41	1.046216e+001	1.000755e+001	62	1.724194e+001	17	5.327582e+000	6.671700e+000	0	0	0	0	0	0	0	-7.32673	6.28295	0	0.00289953	1	0	49.5331	5.32758	1	0	49.5331	46.8651	46.8651	34.7717	0.726222	17.2419	5.32758	0	6.02223	0	0
DATA	250	3	80		 	66	Structural	0		1	1	DarkCorner	DarkCorner	DarkCorner		2311.58	267.427	8.75837	1	8.758369e+000	8.719342e+000	6	0	58	4.048276e+001	39.5	1.013114e+001	9.266250e+000	53	1.998113e+001	20	7.201737e+000	7.413000e+000	0	0	0	0	0	0	0	-8.87858	6.28295	0	0.00033977	1	0	49.3613	7.20174	1	0	49.3613	57.5363	57.5363	33.0481	0.720576	19.9811	7.20174	0	4.46133	0	0
DATA	251	3	81		 	66	Structural	0		1	1	DarkCorner	DarkCorner	DarkCorner		2337.11	267.5	8.83845	1	8.838446e+000	8.799063e+000	3	0	61	4.001639e+001	40	1.093540e+001	9.636900e+000	50	1.738000e+001	17	5.397997e+000	4.447800e+000	0	0	0	0	0	0	0	-9.19731	6.28295	0	0.000210996	1	0	49.2137	5.398	1	0	49.2137	56.9804	56.9804	32.5817	0.714048	17.38	5.398	0	4.15478	0	0
DATA	252	3	82		 	66	Structural	0		1	1	DarkCorner	DarkCorner	DarkCorner		2362.5	267.5	8.93249	1	8.932486e+000	8.892684e+000	6	0	62	4.264516e+001	41	1.020462e+001	9.266250e+000	51	1.633333e+001	16	5.271306e+000	6.301050e+000	0	0	0	0	0	0	0	-6.41974	6.28295	0	0.00881658	1	0	49.0649	5.27131	1	0	49.0649	57.5363	57.5363	35.2105	0.70653	16.3333	5.27131	0	6.94735	0	0
DATA	253	3	83		 	66	Structural	0		1	1	DarkCorner	DarkCorner	DarkCorner		2387.67	267.5	9.04124	1	9.041245e+000	9.000958e+000	4	0	62	4.040323e+001	42	1.056822e+001	9.636900e+000	48	1.943750e+001	19	5.569317e+000	5.374425e+000	0	0	0	0	0	0	0	-8.50773	6.28295	0	0.000582581	1	0	48.911	5.56932	1	0	48.911	57.5363	57.5363	32.9686	0.698031	19.4375	5.56932	0	4.87168	0	0
DATA	254	3	84		 	66	Structural	0		1	1	DarkCorner	DarkCorner	DarkCorner		2413.04	267.333	9.16838	1	9.168377e+000	9.127524e+000	2	0	63	4.295238e+001	42	9.795372e+000	9.636900e+000	59	1.762712e+001	18	4.097511e+000	4.077150e+000	0	0	0	0	0	0	0	-5.78479	6.28295	0	0.0180071	1	0	48.7372	4.09751	1	0	48.7372	48.5334	48.5334	35.5177	0.688352	17.6271	4.09751	0	7.59436	0	0
DATA	255	3	85		 	66	Structural	0		1	1	DarkCorner	DarkCorner	DarkCorner		2438.48	267.587	9.31486	1	9.314858e+000	9.273352e+000	1	1	63	4.158730e+001	41	1.005410e+001	8.895600e+000	55	3.158182e+001	18	5.365586e+001	5.189100e+000	0	0	0	1	0	1	0	-6.98951	6.28295	0	0.00443928	1	0	48.5768	53.6559	1	0	48.5768	49.5074	49.5074	34.1526	0.677527	31.5818	53.6559	0	6.4023	0	0
DATA	256	4	1		 	66	Structural	0		1	1	DarkCorner	DarkCorner	DarkCorner		317.303	274.212	7.1562	1	7.156199e+000	7.124312e+000	2	0	63	3.930159e+001	39	1.137291e+001	1.186080e+001	48	1.662500e+001	17	4.871214e+000	4.262475e+000	0	0	0	0	0	0	0	-6.61675	6.28295	0	0.00698799	1	0	45.9183	4.87121	1	0	45.9183	45.4864	45.4864	31.8669	0.881903	16.625	4.87121	0	3.03394	0	0
DATA	257	4	2		 	66	Structural	0		1	1	DarkCorner	DarkCorner	DarkCorner		343.206	274.324	7.00628	1	7.006284e+000	6.975065e+000	2	0	63	3.826984e+001	36	9.786769e+000	9.636900e+000	31	1.693548e+001	17	4.952679e+000	4.447800e+000	0	0	0	0	0	0	0	-7.803	6.28295	0	0.00155003	1	0	46.0728	4.95268	1	0	46.0728	46.5243	46.5243	30.8352	0.900773	16.9355	4.95268	0	1.84628	0	0
DATA	258	4	3		 	66	Structural	0		1	1	DarkCorner	DarkCorner	DarkCorner		368.319	273.792	6.88183	1	6.881834e+000	6.851169e+000	1	0	64	3.943750e+001	40.5	9.249410e+000	9.822225e+000	27	1.600000e+001	15	5.824352e+000	6.671700e+000	0	0	0	0	0	0	0	-6.81455	6.28295	0	0.00550522	1	0	46.252	5.82435	1	0	46.252	47.5395	47.5395	32.0028	0.917063	16	5.82435	0	2.8742	0	0
DATA	259	4	4		 	66	Structural	0		1	1	DarkCorner	DarkCorner	DarkCorner		393.681	274.304	6.77633	1	6.776327e+000	6.746132e+000	0	0	64	4.267188e+001	42	9.675783e+000	1.130482e+001	25	1.580000e+001	15	6.390097e+000	6.671700e+000	0	0	0	0	0	0	0	-3.73465	6.28295	0	0.124507	1	0	46.4065	6.3901	1	0	46.4065	46.8651	46.8651	35.2372	0.931341	15.8	6.3901	0	5.95911	0	0
DATA	260	4	5		 	66	Structural	0		1	1	DarkCorner	DarkCorner	DarkCorner		419.357	273.643	6.6867	1	6.686697e+000	6.656902e+000	2	0	62	3.895161e+001	40	7.858226e+000	7.227675e+000	26	1.576923e+001	16	4.101782e+000	3.521175e+000	0	0	0	0	0	0	0	-7.61438	6.28295	0	0.00199318	1	0	46.566	4.10178	1	0	46.566	47.8731	47.8731	31.5169	0.943825	15.7692	4.10178	0	2.10538	0	0
DATA	261	4	6		 	66	Structural	0		1	1	DarkCorner	DarkCorner	DarkCorner		444.884	273.667	6.61441	1	6.614406e+000	6.584934e+000	1	0	64	4.012500e+001	39.5	9.994443e+000	1.056353e+001	26	1.742308e+001	18	4.272452e+000	3.521175e+000	0	0	0	0	0	0	0	-6.59115	6.28295	0	0.00720431	1	0	46.7162	4.27245	1	0	46.7162	46.5243	46.5243	32.6903	0.95414	17.4231	4.27245	0	3.14211	0	0
DATA	262	4	7		 	66	Structural	0		1	1	DarkCorner	DarkCorner	DarkCorner		470.262	274.046	6.55746	1	6.557463e+000	6.528244e+000	0	0	65	4.036923e+001	39	1.029194e+001	1.037820e+001	31	1.706452e+001	17	5.609132e+000	5.559750e+000	0	0	0	0	0	0	0	-6.49037	6.28295	0	0.00811644	1	0	46.8596	5.60913	1	0	46.8596	45.4864	45.4864	32.9346	0.962426	17.0645	5.60913	0	3.2503	0	0
DATA	263	4	8		 	66	Structural	0		1	1	DarkCorner	DarkCorner	DarkCorner		495.409	273.818	6.51404	1	6.514043e+000	6.485017e+000	2	2	60	4.101667e+001	42	8.296398e+000	8.154300e+000	28	1.628571e+001	15	5.017430e+000	4.077150e+000	0	0	0	0	0	0	0	-5.98046	6.28295	0	0.0145331	1	0	46.9971	5.01743	1	0	46.9971	45.835	45.835	33.582	0.968841	16.2857	5.01743	0	3.77389	0	0
DATA	264	4	9		 	66	Structural	0		1	1	DarkCorner	DarkCorner	DarkCorner		521.348	274.212	6.48224	1	6.482240e+000	6.453356e+000	0	0	65	3.846154e+001	37	9.095117e+000	8.895600e+000	29	1.820690e+001	18	4.887150e+000	4.447800e+000	0	0	0	0	0	0	0	-8.6701	6.28295	0	0.000461006	1	0	47.1316	4.88715	1	0	47.1316	45.4864	45.4864	31.0269	0.973594	18.2069	4.88715	0	1.08774	0	0
DATA	265	4	10	tair|AT1G69340.1|ref|NM_105601|ta|TA33073_3702|ta|BX834778	at|chr1:26073268-26073327	0		1884	CGTTGACCCAAGAACAAAATACGTTTATCAACGGCCATGAACCAAAATCAAAGACCGTTA	129	0	A_84_P817369	AT1G69340	AT1G69340.1	tair|appr-1-p processing enzyme family protein [AT1G69340.1]	546.147	274.426	0	1	5.179090e+003	5.179490e+002	0	0	63	5.104698e+003	4993	9.846480e+002	1.053017e+003	27	1.722222e+001	16	4.987163e+000	3.706500e+000	0	0	0	0	0	0	0	5057.44	505.783	1	1.53226e-314	1	1	47.2609	4.98716	1	0	47.2609	46.5243	46.5243	5097.26	0.976511	17.2222	4.98716	0	5067.21	0	0
DATA	266	4	11	tair|AT5G52180.1|ref|NM_124597|ta|TA46370_3702|tc|TC284932	at|chr5:21217518-21217459	0		1318	CTTTGCCTTGTAGCGATTTCATTAAACAAGTTGGTTTGTTGATGTCTTGGTGGGTTCTTT	131	0	A_84_P568212	AT5G52180	AT5G52180.1	tair|similar to hypothetical protein [Vitis vinifera] (GB:CAN83669.1) [AT5G52180.1]	571.629	274.2	0	1	2.345884e+003	2.346764e+002	2	0	63	2.341556e+003	2147	5.398375e+002	4.659070e+002	29	1.962069e+001	18	6.842169e+000	8.154300e+000	0	0	0	0	0	0	0	2294.17	229.503	1	7.96054e-267	1	1	47.3815	6.84217	1	0	47.3815	47.2035	47.2035	2334.12	0.977957	19.6207	6.84217	0	2303.95	0	0
DATA	267	4	12	tair|AT1G08465.1|ref|NM_001084021|ta|TA37835_3702|ta|DR380173	at|chr1:2679476-2679535	0		865	GTACGTACGCATTAATGAATGTGTAAGCAGAGAGCTGATGATGGAAAGAGATCAGGCGAG	133	0	A_84_P751359	YAB2	AT1G08465.1	tair|YAB2 (YABBY 2); transcription factor [AT1G08465.1]	597	274.424	0	1	2.294483e+003	2.295382e+002	4	0	59	2.291288e+003	2216	3.964513e+002	3.743565e+002	33	1.827273e+001	19	5.432959e+000	5.189100e+000	0	0	0	0	0	0	0	2243.8	224.468	1	1.74142e-265	1	1	47.4845	5.43296	1	0	47.4845	45.4864	45.4864	2283.85	0.977913	18.2727	5.43296	0	2253.57	0	0
DATA	268	4	13	tair|AT5G48390.1|ref|NM_124214|ug|AB354634|tc|NP225847	at|chr5:19632496-19632555	0		2717	GGAAATCGCTGATAAGGTTACAGGTATGGATACTTATAAAGCTTGTATGCAGGATTACTT	135	0	A_84_P301530	AT5G48390	AT5G48390.1	tair|binding [AT5G48390.1]	622.403	274.09	0	1	3.540479e+001	7.343810e+000	1	0	63	8.217460e+001	83	2.104185e+001	2.001510e+001	24	1.766667e+001	17	5.909952e+000	6.486375e+000	0	0	0	0	0	0	0	34.5735	7.17138	1	4.12695e-029	1	1	47.6011	5.90995	1	0	47.6011	46.1809	46.1809	74.7399	0.976521	17.6667	5.90995	0	44.3492	0	0
DATA	269	4	14	tair|AT3G03330.1|ref|NM_111204|ta|TA32506_3702|ta|TA32507_3702	at|chr3:783647-783588	0		979	GTCGCGGAAAAGAAAGGCAACACATACTCGTGGGATTTACTGTTCGGGAAGAAGACTAAA	137	0	A_84_P15470	AT3G03330	AT3G03330.1	tair|short-chain dehydrogenase/reductase (SDR) family protein [AT3G03330.1]	647.463	274.537	0	1	4.820814e+003	4.821246e+002	1	0	63	4.742810e+003	4614	1.172195e+003	1.205724e+003	27	1.581481e+001	16	4.599641e+000	5.189100e+000	0	0	0	0	0	0	0	4695.1	469.552	1	4.70881e-310	1	1	47.7111	4.59964	1	0	47.7111	45.835	45.835	4735.37	0.973922	15.8148	4.59964	0	4704.88	0	0
DATA	270	4	15	tair|AT5G66840.1|ref|NM_126083|tc|NP231140	at|chr5:26710356-26710297	0		1447	TGAGGGACTTGGAACACTTCTCGCATATGATGATAAGCCACAGAAGAGAAGGAGACACAT	139	0	A_84_P519500	AT5G66840	AT5G66840.1	tair|SAP domain-containing protein [AT5G66840.1]	673.387	274.129	6.50572	1	6.505724e+000	6.504842e+000	2	0	63	5.366667e+001	53	1.342963e+001	1.371405e+001	35	1.820000e+001	19	4.812973e+000	5.189100e+000	0	0	0	0	0	0	0	5.85963	6.31022	0	0.0165998	1	0	47.807	4.81297	1	0	47.807	44.4243	44.4243	46.232	0.97008	18.2	4.81297	0	15.6361	1	0
DATA	271	4	16	tair|AT1G69490.1|ref|NM_105616|ug|AF360201|ta|TA31972_3702	at|chr1:26126816-26126875	0		831	GTTCGGGGACCTTCAGTTTAACCAAGACGAGATCTTAAACCATCATCGTCAAGCGATGTT	141	0	A_84_P14306	NAP	AT1G69490.1	tair|NAP (NAC-LIKE, ACTIVATED BY AP3/PI); transcription factor [AT1G69490.1]	698	274.424	0	1	1.364777e+004	1.364792e+003	4	0	59	1.322425e+004	12514	2.260308e+003	2.391063e+003	27	1.814815e+001	18	4.873032e+000	4.818450e+000	0	0	0	0	0	0	0	13176.4	1317.65	1	0	1	1	47.8841	4.87303	1	0	47.8841	45.4864	45.4864	13216.8	0.96546	18.1481	4.87303	0	13186.1	0	0
DATA	272	4	17	tair|AT2G38560.1|ref|NM_129413|ta|TA37206_3702|ta|DR381697	at|chr2:16143334-16143393	0		1237	TGATGAGCCAATGACGACTTATGTTACATGTGTTAACTGTGACAACCACTGGAAGTTCTG	143	0	A_84_P16317	AT2G38560	AT2G38560.1	tair|transcription factor S-II (TFIIS) domain-containing protein [AT2G38560.1]	723.771	274.386	0	1	6.739161e+003	6.739479e+002	3	1	60	6.515633e+003	6270.5	1.196835e+003	1.104166e+003	33	1.778788e+001	18	6.208651e+000	5.930400e+000	0	0	0	0	0	0	0	6467.66	646.796	1	0	1	1	47.978	6.20865	1	0	47.978	46.5243	46.5243	6508.2	0.959712	17.7879	6.20865	0	6477.41	0	0
DATA	273	4	18	tair|AT3G23980.1|ref|NM_113303|ta|TA49337_3702|tc|TC300280	at|chr3:8667069-8667010	0		443	TAGCCAACAAAGTGTCATAGATTCAGATGGAGCTGGTGCATCTATCTCTAATGGACCTCT	145	0	A_84_P831862	AT3G23980	AT3G23980.1	tair|similar to hypothetical protein OsI_004770 [Oryza sativa (indica cultivar-group)] (GB:EAY76923.1); contains domain Spectrin repeat (SSF46966) [AT3G23980.1]	748.925	274.418	0	1	1.588310e+002	1.719620e+001	2	0	62	1.994677e+002	194	3.958793e+001	3.762098e+001	37	1.845946e+001	18	5.424198e+000	5.930400e+000	0	0	0	0	0	0	0	151.417	16.3935	1	8.82731e-104	1	1	48.0511	5.4242	1	0	48.0511	45.835	45.835	192.033	0.953319	18.4595	5.4242	0	161.16	0	0
DATA	274	4	19	tair|AT2G29800.1|ref|NM_128534|tc|NP455395	at|chr2:12730612-12730553	0		1067	GATTTTGGGATGTTATCGGAGTAGTTTTGATTATTACAGAAAAGACGTTTGGTGCGTTGA	147	0	A_84_P612821	AT2G29800	AT2G29800.1	tair|kelch repeat-containing F-box family protein [AT2G29800.1]	774.705	273.738	0	1	7.866570e+000	6.687765e+000	1	0	63	5.557143e+001	57	1.396737e+001	1.519665e+001	28	1.685714e+001	17	4.782021e+000	4.077150e+000	0	0	0	0	0	0	0	7.44206	6.32687	1	0.00249808	1	0	48.1294	4.78202	1	0	48.1294	44.4243	44.4243	48.1368	0.946037	16.8571	4.78202	0	17.1861	1	0
DATA	275	4	20	tair|AT5G38930.1|ref|NM_123255	at|chr5:15602810-15602869	0		410	CCCCGATAATCGCCTATTCACTAAAGTTCTCAACGAGGGTGATGTATTTGTGTTTCCAGA	149	0	A_84_P216298	AT5G38930	AT5G38930.1	tair|germin-like protein, putative [AT5G38930.1]	799.486	274.514	0	1	9.164971e+002	9.189388e+001	4	0	64	9.083750e+002	888	1.827165e+002	1.629007e+002	36	1.825000e+001	18	6.469158e+000	7.413000e+000	0	0	0	0	0	0	0	860.17	86.2461	1	1.23758e-207	1	1	48.2053	6.46916	1	0	48.2053	47.8731	47.8731	900.94	0.93854	18.25	6.46916	0	869.902	0	0
DATA	276	4	21	tair|AT5G65740.3|ref|NM_001037076|ta|TA52403_3702|tc|TC309116	at|chr5:26320348-26320289	0		311	ACTTTGCAACCTATGTAGCTCCATCTTCATGTGACATGTTAGCTTTGTGCCATCATCATG	151	0	A_84_P836308	AT5G65740	AT5G65740.3	tair|protein binding / zinc ion binding [AT5G65740.3]	826	273.681	0	1	1.442934e+002	1.593285e+001	1	2	62	1.824355e+002	184.5	3.800199e+001	4.243943e+001	33	1.739394e+001	16	5.279319e+000	5.930400e+000	0	0	0	0	0	0	0	134.181	14.8162	1	9.16523e-097	1	1	48.2547	5.27932	1	0	48.2547	58.0869	58.0869	175.001	0.929916	17.3939	5.27932	0	143.893	0	0
DATA	277	4	22	tair|AT5G40400.1|ref|NM_123404|ug|AK227121|tc|TC311596	at|chr5:16185384-16185443	0		1718	AGCGTTAGAGCTTCAAGAAAGAATGCAAAGACTCGGGTTTGTTCCAAACAGGTTAACTTG	153	0	A_84_P787226	AT5G40400	AT5G40400.1	tair|binding [AT5G40400.1]	850.493	274.203	0	1	3.424094e+002	3.491295e+001	1	0	64	3.638906e+002	354.5	8.855849e+001	9.358912e+001	36	1.966667e+001	18.5	6.693280e+000	7.598325e+000	0	0	0	0	0	0	0	315.582	32.1776	1	2.58664e-147	1	1	48.3085	6.69328	1	0	48.3085	47.2035	47.2035	356.456	0.921651	19.6667	6.69328	0	325.272	0	0
DATA	278	4	23	tair|AT3G16490.1|ref|NM_112520|ug|BX824788|ta|TA47640_3702	at|chr3:5604056-5603997	0		1289	AAACGCAAACGCAGCAACAGAAACGCTCTCCTTGTTCGTATGATCATCAGTTTCGTCAGA	155	0	A_84_P17428	IQD26	AT3G16490.1	tair|IQD26 (IQ-domain 26); calmodulin binding [AT3G16490.1]	876.159	274.275	0	1	1.155865e+003	1.157913e+002	4	0	61	1.103262e+003	1085	2.271053e+002	2.038575e+002	31	2.164516e+001	20	6.911577e+000	7.413000e+000	0	0	0	0	0	0	0	1054.91	105.678	1	6.08038e-220	1	1	48.354	6.91158	1	0	48.354	46.5243	46.5243	1095.83	0.912657	21.6452	6.91158	0	1064.57	0	0
DATA	279	4	24	tair|AT5G35360.1|tair|AT5G35360.2|ref|NM_001036891|ref|NM_122927	at|chr5:13605560-13605619	0		1817	TCATTGGTACAAACTTCGGTAACGATAAGACTGTTTTACTAGAGTCTGTGGTTTTATCAA	157	0	A_84_P260540	CAC2	AT5G35360.1	tair|CAC2 (acetyl co-enzyme A carboxylase biotin carboxylase subunit) [AT5G35360.1]	901.348	274.464	0	1	4.025909e+004	4.025915e+003	0	0	65	3.642732e+004	35072	6.653084e+003	6.759915e+003	26	1.703846e+001	17.5	3.638470e+000	2.779875e+000	0	0	0	0	0	0	0	36378.9	3637.9	1	0	1	1	48.4113	3.63847	1	0	48.4113	46.8651	46.8651	36419.9	0.90362	17.0385	3.63847	0	36388.6	0	0
DATA	280	4	25	tair|AT5G65440.1|tair|AT5G65440.2|ref|NM_001126032|ref|NM_125942	at|chr5:26174217-26174276	0		3510	AATGTAGTTAAAAGAAGGCGCGGGGGTAAACAGAGAGTTTAACTGTACTTGTATGTTATA	159	0	A_84_P165273	AT5G65440	AT5G65440.1	tair|similar to unknown protein [Arabidopsis thaliana] (TAIR:AT4G24610.1); similar to unknown protein [Arabidopsis thaliana] (TAIR:AT5G48310.1); similar to unnamed protein product [Vitis vinifera] (GB:CAO61624.1); similar to unnamed protein product [Vitis	926.432	274.338	0	1	1.017636e+004	1.017660e+003	0	0	64	9.150641e+003	8604.5	2.330336e+003	2.400144e+003	41	2.031707e+001	20	7.363556e+000	7.413000e+000	0	0	0	0	0	0	0	9102.21	910.242	1	0	1	1	48.433	7.36356	1	0	48.433	47.8731	47.8731	9143.21	0.894446	20.3171	7.36356	0	9111.83	0	0
DATA	281	4	26	tair|AT3G25490.1|ref|NM_113445	at|chr3:9244385-9244444	0		1336	AGTCCAGGAAGAGGTTGTGGCATCATTGGATTCACTGGAACAGGAAACTTATGAGCAGAA	161	0	A_84_P257760	AT3G25490	AT3G25490.1	tair|wall-associated kinase, putative [AT3G25490.1]	953	274	0	1	1.295914e+002	1.477780e+001	5	0	64	1.631094e+002	153	4.910957e+001	5.207632e+001	31	2.135484e+001	21	5.294956e+000	6.301050e+000	0	0	0	0	0	0	0	114.64	13.0728	1	9.75014e-088	1	1	48.4697	5.29496	1	0	48.4697	54.9904	54.9904	155.675	0.884624	21.3548	5.29496	0	124.242	0	0
DATA	282	4	27	tair|AT3G23600.1|tair|AT3G23600.2|ref|NM_113263|ref|NM_001035672	at|chr3:8475598-8475657	0		713	CGGTTAAAGCAGCAGAAGAAGCTCACAAGGAGATGCTTGATTGGTTTGTGACCTACATCA	163	0	A_84_P18350	AT3G23600	AT3G23600.1	tair|dienelactone hydrolase family protein [AT3G23600.1]	977.563	274.465	0	1	4.457930e+004	4.457935e+003	1	0	63	3.908262e+004	37958	6.809253e+003	6.662434e+003	31	1.883871e+001	18	5.733508e+000	5.189100e+000	0	0	0	0	0	0	0	39034.1	3903.42	1	0	1	1	48.5085	5.73351	1	0	48.5085	47.2035	47.2035	39075.2	0.875611	18.8387	5.73351	0	39043.7	0	0
DATA	283	4	28	tc|TC312168	at|chr4:14341925-14341983	0		288	ACTCACCAGCCCAACAAATCTTGTGTTACAACAACAGACCACAACAAACCTGTTATGAAT	165	0	A_84_P859431	TC312168	TC312168	tc|NM_119054 transcription factor {Arabidopsis thaliana} (exp=-1; wgp=0; cg=0), partial (26%) [TC312168]	1003.25	274.373	0	1	4.433404e+001	8.501280e+000	1	0	64	8.693750e+001	87	2.194573e+001	2.335095e+001	42	2.066667e+001	21	6.445519e+000	7.227675e+000	0	0	0	0	0	0	0	38.4007	7.36353	1	4.63702e-033	1	1	48.5368	6.44552	1	0	48.5368	46.1809	46.1809	79.5028	0.866167	20.6667	6.44552	0	47.9658	0	0
DATA	284	4	29	tair|AT5G65970.1|ref|NM_125994|ug|BX831968|ta|TA51160_3702	at|chr5:26404851-26404792	0		1638	GGGCACACTCTCGTCAGGGTTGGTGATCAGAACACAGAGATAGAATATACTGGAGATATT	167	0	A_84_P784727	MLO10	AT5G65970.1	tair|MLO10 (MILDEW RESISTANCE LOCUS O 10); calmodulin binding [AT5G65970.1]	1028.56	274.534	0	1	2.432621e+003	2.433726e+002	5	0	59	2.133322e+003	2051	4.423042e+002	3.198709e+002	30	1.766667e+001	18	4.971181e+000	5.745075e+000	0	0	0	0	0	0	0	2084.74	208.569	1	4.77363e-261	1	1	48.5831	4.97118	1	0	48.5831	49.1849	49.1849	2125.89	0.856993	17.6667	4.97118	0	2094.3	0	0
DATA	285	4	30	tair|AT5G23790.1|ref|NM_122284|tc|TC313834	at|chr5:8021498-8021439	0		102	TGGATGCTTGTAGTTGGTCTAGCCAAAGGTCTTCGTAAAGTGAAATCAGCTTATCCACTC	169	0	A_84_P11147	ATGOLS5	AT5G23790.1	tair|ATGOLS5 (ARABIDOPSIS THALIANA GALACTINOL SYNTHASE 5); transferase, transferring glycosyl groups / transferase, transferring hexosyl groups [AT5G23790.1]	1054.5	274.352	7.44496	1	7.444959e+000	7.413196e+000	2	0	64	4.984375e+001	49	1.034979e+001	1.204613e+001	34	1.761765e+001	18.5	4.638539e+000	4.447800e+000	0	0	0	0	0	0	0	1.22565	6.28415	0	0.612821	1	0	48.6181	4.63854	1	0	48.6181	57.5363	57.5363	42.4091	0.847697	17.6176	4.63854	0	10.7866	1	0
DATA	286	4	31	tair|AT3G26616.1|ref|NM_148755|ug|EG467360	unmapped	0		190	CTCTCGGTTTGGATAAGGTCCAGAAAGGAGATTCAAGTGTTGGACAGTTTGCTGTAATCA	171	0	A_84_P797801	AT3G26616	AT3G26616.1	tair|unknown protein [AT3G26616.1]	1079.91	274.386	7.52384	0	7.523844e+000	7.504545e+000	0	0	64	5.253125e+001	51	1.535089e+001	1.593795e+001	26	1.750000e+001	17.5	4.483302e+000	4.262475e+000	0	0	0	0	0	0	0	3.87412	6.29488	0	0.111164	1	0	48.6571	4.4833	1	0	48.6571	65	65	45.0966	0.838809	17.5	4.4833	0	13.4372	1	0
DATA	287	4	32	ta|TA51703_3702|tc|TC301359	at|chr4:15239088-15239147	0		377	ATTTTGTTTGTTTGTTTGTATAAAATCGCAGGGAAAGCTTTCGCAACAATGGGTGCATGC	173	0	A_84_P834832	TA51703_3702	TA51703_3702	tc|XM_473049 {Oryza sativa (japonica cultivar-group)} (exp=-1; wgp=0; cg=0), partial (8%) [TC301359]	1105.5	274.352	0	1	2.712239e+001	8.040335e+000	0	0	66	7.121212e+001	68	1.911304e+001	2.112705e+001	38	1.784211e+001	17	5.800868e+000	5.189100e+000	0	0	0	0	0	0	0	22.5138	6.67414	1	2.44462e-016	1	0	48.6983	5.80087	1	0	48.6983	57.5363	57.5363	63.7774	0.830083	17.8421	5.80087	0	32.0857	0	0
DATA	288	4	33	tair|AT1G37130.1|ref|NM_103364|ug|AK230230|ta|TA27277_3702	at|chr1:14164028-14164087	0		2778	TTTGCGGTTCAGCCGAATTTGGAGAAGATGCAATATAACATCAAGGAGGATTTCTTGATA	175	0	A_84_P16255	NIA2	AT1G37130.1	tair|NIA2 (NITRATE REDUCTASE 2) [AT1G37130.1]	1130.5	274.352	0	1	1.045875e+005	1.045875e+004	0	2	64	8.600075e+004	85358.5	1.337918e+004	1.506674e+004	26	2.161538e+001	21.5	6.197270e+000	6.486375e+000	0	0	0	0	0	0	0	85952	8595.2	1	0	1	1	48.7457	6.19727	1	0	48.7457	57.5363	57.5363	85993.3	0.821819	21.6154	6.19727	0	85961.6	0	0
DATA	289	4	34	tair|AT4G17098.1|ref|NR_022976	at|chr4:9611652-9611711	0		1644	GGGAAATCAAAATGCTGAATATTAAAGGCTTTTTGCAGGTAAGGAAGAGCCTGGGTTTCT	177	0	A_84_P765100	AT4G17098	AT4G17098.1	tair|other RNA [AT4G17098.1]	1155.61	274.471	0	1	2.505556e+002	2.621802e+001	2	0	63	2.527143e+002	258	4.140455e+001	3.928890e+001	32	1.831250e+001	17	6.467973e+000	7.227675e+000	0	0	0	0	0	0	0	203.908	21.3368	1	2.76674e-121	1	1	48.8067	6.46797	1	0	48.8067	47.5395	47.5395	245.28	0.813821	18.3125	6.46797	0	213.534	0	0
DATA	290	4	35	ta|TA33883_3702	at|chr5:26380093-26379879	0		570	CATCCTGAGACTTGGGTTGGATTTTCCTTTACCTGATGACGACGATAGCTTTTGATGACT	179	0	A_84_P818310	TA33883_3702	TA33883_3702	Unknown	1180.99	274.394	0	1	1.658512e+003	1.660343e+002	0	0	65	1.385692e+003	1310	3.352163e+002	3.788043e+002	42	2.150000e+001	23	6.586201e+000	7.968975e+000	0	0	0	0	0	0	0	1336.81	133.828	1	3.12902e-234	1	1	48.884	6.5862	1	0	48.884	47.8731	47.8731	1378.26	0.806029	21.5	6.5862	0	1346.49	0	0
DATA	291	4	36	tair|AT5G18070.1|ref|NM_121812|ta|TA49050_3702|tc|TC283674	at|chr5:5982710-5982769	0		1701	AGGCTTCCACTCAAGAAGATGCTGATTCTTTGGCTAATTCTGTGGCTCAGCTCGTCAAAA	181	0	A_84_P17754	DRT101	AT5G18070.1	tair|DRT101 (DNA-DAMAGE-REPAIR/TOLERATION 101); intramolecular transferase, phosphotransferases [AT5G18070.1]	1206.91	274.386	0	1	2.925078e+003	2.926136e+002	1	1	62	2.384435e+003	2305	5.416111e+002	4.912966e+002	37	2.070270e+001	20	6.284305e+000	6.671700e+000	0	0	0	0	0	0	0	2335.47	233.631	1	6.67188e-268	1	1	48.9696	6.28431	1	0	48.9696	57.259	57.259	2377	0.798429	20.7027	6.28431	0	2345.22	0	0
DATA	292	4	37	tair|AT2G38000.1|ref|NM_129357	at|chr2:15910315-15910256	0		1452	TTAGTGTGGATTGAGAGCTTTAGAGAGAAAATCAAACTGGATTTCTAGACCTTGCGAGCT	183	0	A_84_P170233	AT2G38000	AT2G38000.1	tair|chaperone protein dnaJ-related [AT2G38000.1]	1231.67	274.443	0	1	1.903606e+003	1.905260e+002	0	0	64	1.555828e+003	1446.5	3.902103e+002	3.984487e+002	32	2.015625e+001	19	6.560436e+000	7.042350e+000	0	0	0	0	0	0	0	1506.76	150.807	1	1.87755e-241	1	1	49.0632	6.56044	1	0	49.0632	47.5395	47.5395	1548.39	0.791532	20.1563	6.56044	0	1516.6	0	0
DATA	293	4	38	tair|AT2G43160.1|tair|AT2G43160.3|tair|AT2G43160.2|tair|AT2G43160.4	at|chr2:17960343-17960402	0		2981	AAGATCAAGCCAAACATGATGCACTTGACTTCATTCGTGTAATCAAGAATACGCTCGCCT	185	0	A_84_P579341	AT2G43160	AT2G43160.1	tair|epsin N-terminal homology (ENTH) domain-containing protein [AT2G43160.1]	1257.11	274.352	0	1	2.062193e+004	2.062208e+003	0	0	65	1.623311e+004	15259	3.286858e+003	3.381069e+003	37	2.364865e+001	22	8.196260e+000	6.671700e+000	0	0	0	0	0	0	0	16183.9	1618.41	1	0	1	1	49.1587	8.19626	1	0	49.1587	47.8731	47.8731	16225.7	0.784793	23.6486	8.19626	0	16193.9	0	0
DATA	294	4	39	tair|AT1G50960.1|ref|NM_103976|tc|NP306380	at|chr1:18895318-18895377	0		941	CAAAGAGCAGAGTGAACATGATGTTAAAGAAACTGGTGATAAGGTAGGCTTGTCCAGGTT	187	0	A_84_P12417	ATGA2OX7	AT1G50960.1	tair|ATGA2OX7 (GIBBERELLIN 2-OXIDASE 7); gibberellin 2-beta-dioxygenase/ gibberellin 20-oxidase [AT1G50960.1]	1282.34	274.25	0	1	2.991624e+001	8.607272e+000	1	0	63	7.253968e+001	70	1.746039e+001	1.927380e+001	23	1.900000e+001	19	3.896385e+000	2.594550e+000	0	0	0	0	0	0	0	23.2896	6.70071	1	3.77522e-017	1	0	49.2501	3.89639	1	0	49.2501	37.4241	37.4241	65.105	0.778494	19	3.89639	0	33.2982	0	0
DATA	295	4	40	tair|AT1G16240.1|tair|AT1G16240.3|tair|AT1G16240.2|ref|NM_101490	at|chr1:5555160-5555101	0		928	CTTATAAGTTCCTCTGTAGGTCCACTGGCCTCTACTCTCTATGTGAATGGTTGCAATGTA	189	0	A_84_P750282	SYP51	AT1G16240.1	tair|SYP51 (SYNTAXIN OF PLANTS 51) [AT1G16240.1]	1307.99	274.384	0	1	3.045325e+004	3.045336e+003	0	0	65	2.357558e+004	22257	4.774018e+003	4.756922e+003	37	1.897297e+001	18	5.847537e+000	4.447800e+000	0	0	0	0	0	0	0	23526.2	2352.63	1	0	1	1	49.3447	5.84754	1	0	49.3447	48.8603	48.8603	23568.1	0.772536	18.973	5.84754	0	23536.3	0	0
DATA	296	4	41	tair|AT1G56400.1|ref|NM_104518|tc|NP305863	at|chr1:21115607-21115548	0		1302	CATGGGCCTATGCTGGAAAGAGTGGAGCTTTACATGGATAGTAGTATGGCAGAAAGTCAA	191	0	A_84_P588775	AT1G56400	AT1G56400.1	tair|F-box family protein [AT1G56400.1]	1333.91	274.386	8.22919	0	8.229194e+000	8.194807e+000	1	0	63	5.092063e+001	51	1.194922e+001	1.223145e+001	32	1.984375e+001	19.5	5.061616e+000	4.633125e+000	0	0	0	0	0	0	0	1.48303	6.2847	0	0.540412	1	0	49.4376	5.06162	1	0	49.4376	65	65	43.486	0.766912	19.8438	5.06162	0	11.6799	1	0
DATA	297	4	42	tair|AT4G34830.1|ref|NM_119649|ta|TA45418_3702|ta|R90347	at|chr4:16600937-16600570	0		2907	TTGCCGAAAAACGTTGCTGAGGTTTACCTGTTAACCATCTTTAAAGGTCTTAAGCATCGC	193	0	A_84_P845559	AT4G34830	AT4G34830.1	tair|binding [AT4G34830.1]	1358.69	274.662	0	1	8.116864e+003	8.117283e+002	0	0	66	6.234500e+003	5931.5	1.437485e+003	1.588235e+003	33	1.869697e+001	18	5.282547e+000	3.706500e+000	0	0	0	0	0	0	0	6184.97	618.529	1	0	1	1	49.5307	5.28255	1	0	49.5307	48.5334	48.5334	6227.07	0.76199	18.697	5.28255	0	6195.26	0	0
DATA	298	4	43	tair|AT4G32610.1|ref|NM_119413|ta|TA45621_3702|ta|CNS0A3VQ	at|chr4:15728336-15728277	0		1452	CATATGAGACTTACTTGCCTTGAACAAATCTTTTGATGGGGAATGTGGTTGGGTCGTGTT	195	0	A_84_P763045	AT4G32610	AT4G32610.1	tair|similar to unknown protein [Arabidopsis thaliana] (TAIR:AT2G25670.2); similar to unknown protein [Arabidopsis thaliana] (TAIR:AT2G25670.1); similar to unnamed protein product [Vitis vinifera] (GB:CAO44124.1) [AT4G32610.1]	1383.8	274.549	0	1	1.142918e+004	1.142948e+003	4	0	61	8.705311e+003	8417	1.856820e+003	1.932569e+003	29	1.858621e+001	17	6.155817e+000	5.930400e+000	0	0	0	0	0	0	0	8655.7	865.592	1	0	1	1	49.6147	6.15582	1	0	49.6147	47.5395	47.5395	8697.88	0.757333	18.5862	6.15582	0	8666.09	0	0
DATA	299	4	44	ug|DR376987	at|chr1:015834244-015834192	0		7	TGATGTTTGTGAGTAGAGGAGAAGACAAATGGCTCATCGGACTCTGATTCATCTCCAATT	197	0	A_84_P796086	AT1G72360	DR376987	ug|992465 CERES-131 Arabidopsis thaliana cDNA clone 41785 3', mRNA sequence [DR376987]	1410.09	274.386	0	1	1.507292e+001	8.480183e+000	1	0	63	6.104762e+001	60	1.499293e+001	1.556730e+001	39	2.025641e+001	19	7.129324e+000	7.783650e+000	0	0	0	0	0	0	0	11.3482	6.38461	1	6.29382e-006	1	0	49.6994	7.12932	1	0	49.6994	57.259	57.259	53.6129	0.752886	20.2564	7.12932	0	21.8402	0	0
DATA	300	4	45	tair|AT1G52191.1|ref|NM_001123996	at|chr1:19443124-19443065	0		328	CCACAGGTAGACTATGGATGAGCCTGTTGAAGACACCATTTAGCCTAAATGTCAAACACA	199	0	A_84_P754512	AT1G52191	AT1G52191.1	tair|similar to thioesterase family protein [Arabidopsis thaliana] (TAIR:AT3G16175.1); similar to hypothetical protein [Vitis vinifera] (GB:CAN75402.1); contains domain Thioesterase/thiol ester dehydrase-isomerase (SSF54637); contains domain no descriptio	1435.5	274.352	8.42563	1	8.425631e+000	8.393541e+000	3	0	63	5.206349e+001	53	1.479742e+001	1.482600e+001	24	2.362500e+001	23	7.482225e+000	8.710275e+000	0	0	0	0	0	0	0	2.26601	6.28704	0	0.350017	1	0	49.7975	7.48223	1	0	49.7975	57.5363	57.5363	44.6288	0.749033	23.625	7.48223	0	12.8756	1	0
DATA	301	4	46	tair|AT3G09200.2|tair|AT3G09200.1|ref|NM_001084656|ref|NM_111754	at|chr3:2825002-2824943	0		118	AAGAAGATCGCCTACGATACCAAGCTATGTCAGCTTATCGATGAGTACACCCAGATCTTG	201	0	A_84_P810958	AT3G09200	AT3G09200.2	tair|60S acidic ribosomal protein P0 (RPP0B) [AT3G09200.2]	1459.88	274.603	0	1	6.743383e+003	6.743909e+002	1	0	63	5.078937e+003	4836	1.036070e+003	1.031519e+003	36	2.194444e+001	22	7.086988e+000	6.301050e+000	0	0	0	0	0	0	0	5029.07	502.946	1	3.34879e-314	1	1	49.8673	7.08699	1	0	49.8673	48.5334	48.5334	5071.5	0.745778	21.9444	7.08699	0	5039.77	0	0
DATA	302	4	47	tair|AT3G61670.1|ref|NM_116032|ta|TA47630_3702|tc|TC305977	at|chr3:22830397-22830456	0		512	GAAGATACAGCCAAACCGGTTTCAGCTAGTTCCCCAGAGAAAGCAATATTGGATTCTAGT	203	0	A_84_P830318	AT3G61670	AT3G61670.1	tair|similar to unknown protein [Arabidopsis thaliana] (TAIR:AT2G46380.1); similar to unnamed protein product [Vitis vinifera] (GB:CAO65830.1) [AT3G61670.1]	1486.42	274.427	0	1	1.127213e+002	1.409432e+001	0	0	64	1.335938e+002	131.5	4.324082e+001	4.762852e+001	34	1.841176e+001	19	4.710515e+000	3.521175e+000	0	0	0	0	0	0	0	83.7041	10.4661	1	3.05947e-070	1	1	49.8897	4.71051	1	0	49.8897	57.5363	57.5363	126.159	0.742575	18.4118	4.71051	0	94.4551	0	0
DATA	303	4	48	tair|AT1G01880.1|ref|NM_100069|tc|NP302922	at|chr1:306633-306574	0		1637	AAAGAAGAGACAGGCAACTTCTACTAGTAGTAGTAACCTTACAAAGTCGGTCAGGCGTCG	205	0	A_84_P20001	AT1G01880	AT1G01880.1	tair|DNA repair protein, putative [AT1G01880.1]	1511.17	274.625	0	1	6.032827e+002	6.092272e+001	1	0	64	4.964063e+002	491	1.045856e+002	1.080445e+002	32	1.875000e+001	18.5	5.260933e+000	5.374425e+000	0	0	0	0	0	0	0	446.461	45.0861	1	3.89828e-168	1	1	49.9449	5.26093	1	0	49.9449	47.8731	47.8731	488.972	0.740053	18.75	5.26093	0	457.295	0	0
DATA	304	4	49	tair|AT1G48910.1|ref|NM_103784|ta|DQ056487|tc|TC288515	at|chr1:18097375-18097434	0		1084	GTGCTGAGGATGCTATGTCTGTAGCCGACGACATCAGATCTATCTTGGCTACCTTAAAAA	207	0	A_84_P18152	YUC10	AT1G48910.1	tair|YUC10; monooxygenase [AT1G48910.1]	1536.02	274.77	8.55292	1	8.552916e+000	8.520068e+000	2	0	63	5.223810e+001	52	1.175793e+001	1.111950e+001	39	1.800000e+001	18	5.010515e+000	6.301050e+000	0	0	0	0	0	0	0	2.20932	6.28683	0	0.362164	1	0	50.0288	5.01052	1	1	50.0288	45.1352	45.1352	44.8034	0.737885	18	5.01052	0	13.1596	1	0
DATA	305	4	50	tair|AT5G46140.1|ref|NM_123983|ug|EG449818|ug|AY735701	at|chr5:18722949-18722890	0		780	TTGATCTCAACTTCAAGGAGAAGGATAAGCTCGAGTTTGTCGAGGTGCGAAAAACAGATC	209	0	A_84_P791052	AT5G46140	AT5G46140.1	tair|similar to unknown protein [Arabidopsis thaliana] (TAIR:AT5G46130.1); contains InterPro domain Protein of unknown function DUF295 (InterPro:IPR005174) [AT5G46140.1]	1562.42	274.427	0	0	4.298613e+001	9.559040e+000	3	0	61	8.173770e+001	81	2.358948e+001	2.223900e+001	35	1.794286e+001	18	4.958314e+000	5.189100e+000	0	0	0	0	0	0	0	31.6327	7.03433	1	5.14841e-026	1	1	50.105	4.95831	1	0	50.105	65	65	74.303	0.735882	17.9429	4.95831	0	42.7035	0	0
DATA	306	4	51	tair|AT5G50340.1|ref|NM_124415|ug|AK226617|tc|TC313021	at|chr5:20508932-20508873	0		1793	AGTTTGAAAGAGATTGAGATAATCGGATGCAAGAATCTGAAAGAGTTAATCAATGCTGTG	211	0	A_84_P16889	AT5G50340	AT5G50340.1	tair|ATP binding / ATP-dependent peptidase/ damaged DNA binding / nucleoside-triphosphatase/ nucleotide binding / serine-type endopeptidase [AT5G50340.1]	1586.89	274.773	0	1	1.304142e+003	1.306944e+002	1	0	65	1.008092e+003	975	2.130989e+002	2.535246e+002	32	2.062500e+001	21	5.380670e+000	4.818450e+000	0	0	0	0	0	0	0	957.911	95.997	1	3.99864e-214	1	1	50.181	5.38067	1	0	50.181	45.835	45.835	1000.66	0.734515	20.625	5.38067	0	969.095	0	0
DATA	307	4	52	tair|AT1G11592.1|tair|AT1G11592.2|ref|NR_022069|ref|NR_022070	at|chr1:3895373-3895314	0		967	TACCAAATCTGTGATGATCTGAAATCTTGTGTCCATAAGTTCGGTTCCCGATTCCTTCCC	213	0	A_84_P753401	AT1G11592	AT1G11592.1	tair|other RNA [AT1G11592.1]	1612.58	274.549	0	1	3.281211e+003	3.282330e+002	0	0	64	2.456375e+003	2327.5	5.385297e+002	5.821058e+002	36	1.977778e+001	19.5	6.525165e+000	4.818450e+000	0	0	0	0	0	0	0	2406.16	240.698	1	1.05737e-269	1	1	50.2113	6.52516	1	0	50.2113	47.8731	47.8731	2448.94	0.733316	19.7778	6.52516	0	2417.43	0	0
DATA	308	4	53	tair|AT5G48657.2|tair|AT5G48657.1|ref|NM_203180|ref|NM_203181	at|chr5:19751255-19751196	0		784	TGGAGATGTAAGGAGTAGTTTTTGCTAAAACATTATGCAACTTCTGTTACTCTATTTGCG	215	0	A_84_P555790	AT5G48657	AT5G48657.2	tair|defense protein-related [AT5G48657.2]	1638.09	274.866	0	1	4.022519e+002	4.112934e+001	2	0	64	3.449531e+002	323.5	7.897366e+001	7.598325e+001	36	1.897222e+001	18	7.256469e+000	6.115725e+000	0	0	0	0	0	0	0	294.681	30.1304	1	3.26512e-143	1	1	50.2724	7.25647	1	0	50.2724	46.5243	46.5243	337.518	0.732578	18.9722	7.25647	0	306.053	0	0
DATA	309	4	54	tair|AT2G01735.1|ref|NM_179593|ug|AK227479|ta|TA41839_3702	at|chr2:325877-325936	0		1089	ACCACTGATCAATCTTGAAGACAAAACTCAACCAACCAGAGGGAATAAGATTCTGCACAT	217	0	A_84_P756924	RIE1	AT2G01735.1	tair|RIE1 (RING-FINGER PROTEIN FOR EMBRYOGENESIS); zinc ion binding [AT2G01735.1]	1663.32	274.618	0	1	3.799825e+003	3.800794e+002	0	0	65	2.832000e+003	2540	7.140504e+002	7.494543e+002	24	1.908333e+001	20	4.924797e+000	4.447800e+000	0	0	0	0	0	0	0	2781.67	278.238	1	1.86675e-278	1	1	50.3337	4.9248	1	0	50.3337	46.5243	46.5243	2824.57	0.732051	19.0833	4.9248	0	2793.16	0	0
DATA	310	4	55		 	0		0		219	1	RC1	RC1	RC1		1689.42	274.427	8.62366	1	8.623658e+000	8.585232e+000	6	0	58	4.322414e+001	40	1.306535e+001	1.408470e+001	30	1.856667e+001	17.5	5.697449e+000	5.930400e+000	0	0	0	0	0	0	0	-7.14996	6.28295	0	0.00363151	1	0	50.3741	5.69745	1	0	50.3741	57.5363	57.5363	35.7895	0.731832	18.5667	5.69745	0	4.44388	1	0
DATA	311	4	56	tair|AT5G28950.1|ref|NM_122779	unmapped	0		367	ATCAACAGAGAGAATATGCCAATCAGTGGAGAGAAACAATAGCATCAAACATGTGGAACA	221	0	A_84_P10217	AT5G28950	AT5G28950.1	tair|similar to unknown protein [Arabidopsis thaliana] (TAIR:AT5G41980.1); similar to hypothetical protein [Vitis vinifera] (GB:CAN67849.1); contains domain PTHR22930 (PTHR22930) [AT5G28950.1]	1714.67	274.5	0	1	4.998736e+001	9.933233e+000	1	0	65	8.701538e+001	81	3.947883e+001	4.077150e+001	24	1.775000e+001	17.5	2.996375e+000	2.223900e+000	0	0	0	0	0	0	0	36.5884	7.27067	1	3.33749e-031	1	1	50.4269	2.99637	1	0	50.4269	57.5363	57.5363	79.5807	0.731954	17.75	2.99637	0	48.2966	0	0
DATA	312	4	57	tair|AT3G18600.1|ref|NM_112746|ta|TA39962_3702|tc|TC283336	at|chr3:6399979-6399831	0		1692	TGGCTGTTGCTGAATCGTTCTGCTTCTCTTCGCCGCCTAAAGTGAATCTGAACATAGAAA	223	0	A_84_P24066	AT3G18600	AT3G18600.1	tair|DEAD/DEAH box helicase, putative [AT3G18600.1]	1739.69	274.662	0	1	1.106698e+004	1.106732e+003	0	0	66	8.155394e+003	7733	1.808827e+003	1.934978e+003	33	1.936364e+001	18	5.017583e+000	5.189100e+000	0	0	0	0	0	0	0	8104.81	810.505	1	0	1	1	50.5868	5.01758	1	0	50.5868	48.5334	48.5334	8147.96	0.732341	19.3636	5.01758	0	8116.74	0	0
DATA	313	4	58	tair|AT1G32172.1|ref|NR_022193|ug|EF183178	at|chr1:11580437-11580496	0		1951	GCCAAGCTAGATTGTCGTATCTTGGAGGTTCAACGGTTCAAAATTTAATTCGCATCTTCA	225	0	A_84_P754363	AT1G32172	AT1G32172.1	tair|other RNA [AT1G32172.1]	1765.17	274.818	0	1	4.496121e+001	9.679589e+000	1	0	65	8.363077e+001	82	1.864770e+001	2.149770e+001	31	2.103226e+001	20	5.991571e+000	5.930400e+000	0	0	0	0	0	0	0	32.9548	7.09476	1	2.06264e-027	1	1	50.676	5.99157	1	0	50.676	46.1809	46.1809	76.1961	0.732961	21.0323	5.99157	0	45.0446	0	0
DATA	314	4	59	tair|AT2G24120.1|tair|AT2G24120.2|ref|NM_201796|ref|NM_127973	at|chr2:10256524-10256465	0		3006	TACCCGAATCTCGTGTTTCCTCCAGTACCAAAGAGAGGTGATTTCGATTTAAAGGAAGTT	227	0	A_84_P16367	PDE319/SCA3	AT2G24120.1	tair|PDE319/SCA3 (SCABRA 3); DNA binding / DNA-directed RNA polymerase [AT2G24120.1]	1791	274.455	0	1	5.065852e+003	5.066576e+002	0	0	62	3.767468e+003	3682	8.894881e+002	9.275516e+002	32	2.146875e+001	21	6.895461e+000	6.671700e+000	0	0	0	0	0	0	0	3716.75	371.728	1	6.00004e-296	1	1	50.7173	6.89546	1	0	50.7173	55.8519	55.8519	3760.03	0.733687	21.4688	6.89546	0	3728.96	0	0
DATA	315	4	60	tc|NP221488	at|chr1:16713849-16713908	0		307	GGGATTGGAGAGCAAGAGAAGATGGGATCTATTTAAAGAAAGAAGCTGGCGAGGCATTAT	229	0	A_84_P840517	NP221488	NP221488	tc|GB|AC022314.5|AAF79667.1 F9C16.21 [NP221488]	1816.5	274.5	0	1	3.589364e+001	9.274907e+000	2	0	66	7.710606e+001	76	2.175891e+001	2.353628e+001	36	2.094444e+001	21	5.518511e+000	6.671700e+000	0	0	0	0	0	0	0	26.3695	6.81388	1	2.07562e-020	1	0	50.7365	5.51851	1	0	50.7365	57.5363	57.5363	69.6714	0.734658	20.9444	5.51851	0	38.6783	0	0
DATA	316	4	61	ta|TA52628_3702|tc|TC290446	at|chr2:15032750-15032687	0		1055	AAACCGAGTCAAGAAACATCTCGAGAAATATACCCGGCAGAATTGGTTTTAGCGGGATAT	231	0	A_84_P836811	TA52628_3702	TA52628_3702	tc|NM_129132 carbohydrate transporter/ sugar porter {Arabidopsis thaliana} (exp=-1; wgp=0; cg=0), partial (39%) [TC290446]	1840.91	274.824	0	1	1.078179e+001	8.607065e+000	1	0	65	5.870769e+001	59	1.509214e+001	1.556730e+001	37	2.024324e+001	18	7.994461e+000	8.154300e+000	0	0	0	0	0	0	0	7.93293	6.33283	1	0.00130013	1	0	50.7748	7.99446	1	0	50.7748	46.5243	46.5243	51.273	0.735772	20.2432	7.99446	0	20.3554	0	0
DATA	317	4	62	tair|AT5G64880.1|ref|NM_125886|ug|AK229074|ta|TA40892_3702	at|chr5:25951249-25951308	0		727	CAACGCATTCGCTTTTTTCTTTTTGCGTGAAAACGATATTGTCACTGTGGTTAAATTATC	233	0	A_84_P202428	AT5G64880	AT5G64880.1	tair|unknown protein [AT5G64880.1]	1866.64	274.658	0	1	1.959088e+003	1.960942e+002	0	0	65	1.494538e+003	1479	2.630532e+002	2.690919e+002	30	1.966667e+001	19	5.339077e+000	4.818450e+000	0	0	0	0	0	0	0	1443.73	144.51	1	7.11833e-239	1	1	50.8077	5.33908	1	0	50.8077	48.2044	48.2044	1487.1	0.73694	19.6667	5.33908	0	1456.28	0	0
DATA	318	4	63	tair|AT1G64890.1|ref|NM_105163|ug|DR380930|ta|TA37244_3702	at|chr1:24114651-24114710	0		1361	AGTTAGCGGATATCTTGGAATCGTTCTTGCATCGTTTGTCGGTGTAACAGAGGATGATTT	235	0	A_84_P822038	AT1G64890	AT1G64890.1	tair|integral membrane transporter family protein [AT1G64890.1]	1892.58	274.427	0	1	9.736961e+002	9.774092e+001	1	1	62	7.695645e+002	754	1.835690e+002	1.727229e+002	35	1.934286e+001	19	4.850366e+000	4.447800e+000	0	0	0	0	0	0	0	718.751	72.1492	1	8.33963e-197	1	1	50.8132	4.85037	1	0	50.8132	57.5363	57.5363	762.13	0.738168	19.3429	4.85037	0	731.397	0	0
DATA	319	4	64	tair|AT2G45360.1|ref|NM_130099|tc|TC295369	at|chr2:18706252-18706311	0		492	AAATGGCACGATGTGTTGAAAAGAGGAACACGTGTGGTGAGATCCGTGTTTTTACCGGTT	237	0	A_84_P88159	AT2G45360	AT2G45360.1	tair|similar to unknown protein [Arabidopsis thaliana] (TAIR:AT3G60780.1); similar to unnamed protein product [Vitis vinifera] (GB:CAO24498.1); contains InterPro domain Protein of unknown function DUF1442 (InterPro:IPR009902) [AT2G45360.1]	1917.26	274.754	0	1	1.378778e+002	1.619555e+001	3	0	61	1.527377e+002	149	3.440828e+001	3.113460e+001	41	2.351220e+001	22	8.176558e+000	6.671700e+000	0	0	0	0	0	0	0	101.956	11.976	1	4.07514e-081	1	1	50.7821	8.17656	1	0	50.7821	45.1352	45.1352	145.303	0.739464	23.5122	8.17656	0	114.658	0	0
DATA	320	4	65	tair|AT2G12557.1|ref|NM_001124833	at|chr2:5129001-5129060	0		27	AGAAAAAGAGAGGATAGAGCTTTAGCAAGATCCTCCCCTGAGTTTAGTGAACCTGGCATA	239	0	A_84_P758267	AT2G12557	AT2G12557.1	tair|unknown protein [AT2G12557.1]	1943.33	275.016	0	1	5.641284e+001	1.018623e+001	4	0	61	9.260656e+001	93	1.344529e+001	1.408470e+001	36	2.116667e+001	21.5	6.002380e+000	5.930400e+000	0	0	0	0	0	0	0	41.7899	7.54582	1	1.83616e-036	1	1	50.8167	6.00238	1	0	50.8167	44.0646	44.0646	85.1719	0.740786	21.1667	6.00238	0	54.6245	0	0
DATA	321	4	66	tair|AT3G07360.1|tair|AT3G07360.3|tair|AT3G07360.2|ref|NM_001035579	at|chr3:2356491-2356550	0		1417	AAAGAAGAGGAGAATGCTCATGGAACGATAACAAAGCTTTCGCGTGAAGGAACTTCAAGG	241	0	A_84_P758964	AT3G07360	AT3G07360.1	tair|armadillo/beta-catenin repeat family protein / U-box domain-containing protein [AT3G07360.1]	1968.5	275.016	0	1	1.178608e+004	1.178638e+003	0	0	62	8.795306e+003	8378	1.657986e+003	1.706843e+003	22	1.536364e+001	15	4.100470e+000	4.262475e+000	0	0	0	0	0	1	0	8744.56	874.478	1	0	1	1	50.7501	4.10047	1	0	50.7501	43.7019	43.7019	8787.87	0.741939	15.3636	4.10047	0	8757.43	0	0
DATA	322	4	67	tair|AT5G38500.1|ref|NM_123211|tc|NP236569	at|chr5:15433540-15433481	0		943	ATATTAGTGTGGGAACGATTCTTGTGTGTCAAGCCAAGCAGGAAGACGAAGACAAAGACG	243	0	A_84_P531960	AT5G38500	AT5G38500.1	tair|DNA binding [AT5G38500.1]	1994.33	274.5	0	1	4.220648e+001	9.452034e+000	6	1	59	8.208475e+001	84	1.933488e+001	1.519665e+001	35	1.862857e+001	18	5.401992e+000	6.301050e+000	0	0	0	0	0	0	0	31.3551	7.02188	1	1.01404e-025	1	0	50.7297	5.40199	1	0	50.7297	57.5363	57.5363	74.6501	0.742897	18.6286	5.40199	0	44.3182	0	0
DATA	323	4	68	ug|CD532728|ta|TA32582_3702|ta|CD534562|ta|BP659285	at|chr1:1559039-1559098	0		158	AAACTCGTCATAAATAGACCATCCCAATTCCCAAATGGCTTAGAAGCAAATGTCCAGGGC	245	0	A_84_P799685	CD532728	CD532728	ug|28I22 Arabidopsis Leaf Senescence Library Arabidopsis thaliana cDNA 3', mRNA sequence [CD532728]	2019.36	274.709	0	1	9.963110e+001	1.306215e+001	0	0	64	1.247969e+002	122.5	3.452819e+001	3.669435e+001	28	1.771429e+001	17	5.010043e+000	4.077150e+000	0	0	0	0	0	0	0	74.1042	9.71544	1	9.83925e-064	1	1	50.6927	5.01004	1	0	50.6927	41.4593	41.4593	117.362	0.743785	17.7143	5.01004	0	87.1366	0	0
DATA	324	4	69	tair|AT4G32605.1|ref|NM_001085012|ta|TA38832_3702|ta|DR377398	at|chr4:15726504-15726445	0		697	CCTACTGCGATGGTTCAAATCAGTTGGCACGTTTGTTCATGAAAACCCATCTGCAGAAAA	247	0	A_84_P10093	AT4G32605	AT4G32605.1	tair|transcription factor [AT4G32605.1]	2044.33	274.808	0	1	1.024337e+004	1.024371e+003	0	0	65	7.676062e+003	7408	1.356120e+003	1.451465e+003	30	1.936667e+001	21	6.552090e+000	5.003775e+000	0	0	0	0	0	0	0	7625.42	762.568	1	0	1	1	50.6396	6.55209	1	0	50.6396	48.2044	48.2044	7668.63	0.744425	19.3667	6.55209	0	7638.51	0	0
DATA	325	4	70	ug|BP577321	at|chr1:23779934-23779875	0		289	TTGAATGTGTTGCATAGTTTGCTAAGCTCCTTCCCTAAAAGCGGTACTCCGCAATAAAAC	249	0	A_84_P794751	BP577321	BP577321	ug|BP577321 RAFL14 Arabidopsis thaliana cDNA clone RAFL14-96-E03 3', mRNA sequence [BP577321]	2070.15	275.016	0	1	6.642511e+001	1.073699e+001	0	0	66	1.000455e+002	98.5	2.608709e+001	2.946667e+001	34	1.855882e+001	19	4.924836e+000	4.447800e+000	0	0	0	0	0	0	0	49.4741	7.99702	1	8.52877e-044	1	1	50.5714	4.92484	1	0	50.5714	45.4864	45.4864	92.6108	0.74481	18.5588	4.92484	0	62.6139	0	0
DATA	326	4	71	tair|AT4G34100.2|tair|AT4G34100.1|ref|NM_001125641|ref|NM_119571	at|chr4:16332273-16332329	0		1441	GCTTGCTACTGATCTCCTGAAAGGTTCTACTGTTGGGGCCTCAAAGCTTTCTGATATTAA	251	0	A_84_P832362	AT4G34100	AT4G34100.2	tair|similar to protein binding / zinc ion binding [Arabidopsis thaliana] (TAIR:AT4G32670.1); similar to predicted protein [Physcomitrella patens subsp. patens] (GB:EDQ59867.1); similar to unnamed protein product [Vitis vinifera] (GB:CAO47840.1); similar 	2095.67	274.5	0	1	5.295145e+002	5.361936e+001	2	2	62	4.448226e+002	433.5	8.598981e+001	6.560505e+001	34	1.900000e+001	19.5	5.387978e+000	6.486375e+000	0	0	0	0	0	0	0	394.333	39.9307	1	1.12612e-160	1	1	50.4893	5.38798	1	0	50.4893	57.5363	57.5363	437.388	0.744707	19	5.38798	0	407.52	0	0
DATA	327	4	72	tair|AT2G43250.1|ref|NM_129887|ug|AK228887|ta|TA50897_3702	at|chr2:17984885-17984944	0		580	TTATCAGAGAGATCTGCTAGTGATGCTGAGTGTCTTATACGAGAAAATCGTCCTGGTGCG	253	0	A_84_P833751	AT2G43250	AT2G43250.1	tair|similar to unnamed protein product [Vitis vinifera] (GB:CAO67796.1) [AT2G43250.1]	2120.68	274.783	0	1	6.595274e+001	1.071204e+001	0	0	65	9.950769e+001	100	2.684104e+001	2.816940e+001	25	2.036000e+001	20	6.343501e+000	5.189100e+000	0	0	0	0	0	0	0	49.0912	7.97339	1	1.91975e-043	1	1	50.4165	6.3435	1	0	50.4165	47.2035	47.2035	92.073	0.744339	20.36	6.3435	0	62.3258	0	0
DATA	328	4	73	tair|AT2G18670.1|tair|AT2G18680.1|ref|NM_127423|ref|NM_127424	at|chr2:8102666-8102725	0		1926	CTGAGGGATGTTGAATATACGAAATTGTCATCCACTACTCCCATGGGAGGATTGCCTTGA	255	0	A_84_P824985	AT2G18670	AT2G18670.1	tair|zinc finger (C3HC4-type RING finger) family protein [AT2G18670.1]	2146.29	275.143	0	1	1.026503e+002	1.329601e+001	1	0	65	1.266308e+002	118	2.960288e+001	3.187590e+001	24	2.025000e+001	20	6.215339e+000	5.559750e+000	0	0	0	0	0	0	0	76.3195	9.88545	1	2.73141e-065	1	1	50.3113	6.21534	1	0	50.3113	47.2035	47.2035	119.196	0.74349	20.25	6.21534	0	89.5758	0	0
DATA	329	4	74	tair|AT2G03030.1|ref|NM_126355	at|chr2:890387-890446	0		482	TAAGGCGGTTCAGTGTGTTGTAGCAACGATTGGACTTGAGGAAGAAGAAGAGAATCATTT	257	0	A_84_P755996	AT2G03030	AT2G03030.1	tair|Toll-Interleukin-Resistance (TIR) domain-containing protein [AT2G03030.1]	2172	274.545	0	1	3.974253e+001	9.354580e+000	0	0	62	7.966129e+001	80	2.523915e+001	3.002265e+001	35	2.131429e+001	22	6.323492e+000	5.930400e+000	0	0	0	0	0	0	0	29.4862	6.94045	1	9.85362e-024	1	0	50.1751	6.32349	1	0	50.1751	55.8519	55.8519	72.2266	0.741931	21.3143	6.32349	0	42.749	0	0
DATA	330	4	75	tair|AT1G80010.1|ref|NM_106650|tc|TC281981	at|chr1:30104679-30104738	0		2281	CTGGGAAGCGTTTAGAGAGTGTGCCAATAAGGTCCAATTTGTGACAGAGAAGCCTTCATA	259	0	A_84_P18108	FRS8	AT1G80010.1	tair|FRS8 (FAR1-related sequence 8); zinc ion binding [AT1G80010.1]	2196.7	274.9	0	1	1.037340e+004	1.037375e+003	3	0	63	7.726254e+003	7318	1.530117e+003	1.450353e+003	26	1.911538e+001	21	6.519674e+000	5.003775e+000	0	0	0	0	0	0	0	7676.19	767.645	1	0	1	1	50.0591	6.51967	1	0	50.0591	47.2035	47.2035	7718.82	0.739988	19.1154	6.51967	0	7689.47	0	0
DATA	331	4	76	tair|AT4G09700.1|tc|TC288917	unmapped	0		953	TAACTTCAGGAGAGACTCAGTAAGATCAGGGTTTGATTTGCATCCTCATGATCGTTCTCA	261	0	A_84_P595600	AT4G09700	AT4G09700.1	tair|transposable element gene [AT4G09700.1]	2222.32	275.033	0	1	1.233532e+001	8.610828e+000	1	0	64	5.901563e+001	55	1.806908e+001	1.871782e+001	30	1.850000e+001	17.5	5.556916e+000	6.486375e+000	0	0	0	0	0	0	0	9.09435	6.34843	1	0.000246423	1	0	49.9213	5.55692	1	0	49.9213	43.7019	43.7019	51.581	0.737261	18.5	5.55692	0	22.375	0	0
DATA	332	4	77		 	66	Structural	0		1	1	DarkCorner	DarkCorner	DarkCorner		2247.51	274.954	8.60037	1	8.600368e+000	8.562046e+000	1	1	60	4.068333e+001	40.5	7.365728e+000	6.671700e+000	36	1.761111e+001	17.5	5.134075e+000	5.374425e+000	0	0	0	0	0	0	0	-9.09603	6.28295	0	0.0002458	1	0	49.7794	5.13408	1	0	49.7794	44.4243	44.4243	33.2487	0.733814	17.6111	5.13408	0	4.18839	0	0
DATA	333	4	78		 	66	Structural	0		1	1	DarkCorner	DarkCorner	DarkCorner		2273.15	275.083	8.65103	1	8.651033e+000	8.612485e+000	2	0	64	4.495313e+001	45	9.648472e+000	1.037820e+001	32	1.550000e+001	15	4.543695e+000	3.891825e+000	0	0	0	0	0	0	0	-4.66277	6.28295	0	0.0557009	1	0	49.6159	4.54369	1	0	49.6159	44.4243	44.4243	37.5185	0.729517	15.5	4.54369	0	8.60798	0	0
DATA	334	4	79		 	66	Structural	0		1	1	DarkCorner	DarkCorner	DarkCorner		2299.51	275.293	8.71479	1	8.714790e+000	8.675958e+000	1	0	65	4.204615e+001	42	1.281897e+001	1.111950e+001	35	1.725714e+001	18	5.287849e+000	6.301050e+000	0	0	0	0	0	0	0	-7.40308	6.28295	0	0.00262762	1	0	49.4492	5.28785	1	0	49.4492	48.5334	48.5334	34.6115	0.724179	17.2571	5.28785	0	5.8583	0	0
DATA	335	4	80		 	66	Structural	0		1	1	DarkCorner	DarkCorner	DarkCorner		2323.49	275.155	8.78474	1	8.784739e+000	8.745595e+000	1	0	63	4.090476e+001	42	8.783625e+000	9.266250e+000	30	1.873333e+001	18.5	4.338547e+000	3.335850e+000	0	0	0	0	0	0	0	-8.37825	6.28295	0	0.000700522	1	0	49.283	4.33855	1	0	49.283	47.8731	47.8731	33.4701	0.718413	18.7333	4.33855	0	4.86761	0	0
DATA	336	4	81		 	66	Structural	0		1	1	DarkCorner	DarkCorner	DarkCorner		2349.58	274.573	8.87503	1	8.875027e+000	8.835481e+000	2	0	62	4.150000e+001	41	1.011856e+001	1.000755e+001	27	1.674074e+001	17	4.887918e+000	4.447800e+000	0	0	0	0	0	0	0	-7.63462	6.28295	0	0.00194053	1	0	49.1346	4.88792	1	0	49.1346	57.5363	57.5363	34.0653	0.711104	16.7407	4.88792	0	5.6358	0	0
DATA	337	4	82		 	66	Structural	0		1	1	DarkCorner	DarkCorner	DarkCorner		2374.71	275.318	8.97556	1	8.975561e+000	8.935567e+000	0	0	64	4.139063e+001	40	1.157531e+001	1.130482e+001	29	1.744828e+001	18	4.339077e+000	5.189100e+000	0	0	0	0	0	0	0	-7.60522	6.28295	0	0.00201743	1	0	48.9958	4.33908	1	0	48.9958	45.835	45.835	33.956	0.70314	17.4483	4.33908	0	5.68177	0	0
DATA	338	4	83		 	66	Structural	0		1	1	DarkCorner	DarkCorner	DarkCorner		2400.19	275.016	9.09519	1	9.095191e+000	9.054664e+000	0	0	66	4.218182e+001	40	1.139083e+001	1.223145e+001	30	1.723333e+001	17.5	3.710965e+000	3.521175e+000	0	0	0	0	0	0	0	-6.64154	6.28295	0	0.00678407	1	0	48.8234	3.71097	1	0	48.8234	45.4864	45.4864	34.7471	0.693891	17.2333	3.71097	0	6.64673	0	0
DATA	339	4	84		 	66	Structural	0		1	1	DarkCorner	DarkCorner	DarkCorner		2426	274.545	9.23534	1	9.235337e+000	9.194185e+000	0	0	62	4.170968e+001	39	1.265480e+001	1.241677e+001	35	1.805714e+001	18	4.569354e+000	4.077150e+000	0	0	0	0	0	0	0	-6.94554	6.28295	0	0.00468774	1	0	48.6552	4.56935	1	0	48.6552	55.8519	55.8519	34.275	0.683361	18.0571	4.56935	0	6.35664	0	0
DATA	340	4	85		 	66	Structural	0		1	1	DarkCorner	DarkCorner	DarkCorner		2451.29	275.16	9.39234	1	9.392344e+000	9.350493e+000	5	0	60	4.011667e+001	38	9.880801e+000	9.080925e+000	366	1.853825e+001	18	5.838222e+000	5.189100e+000	0	0	0	0	0	0	0	-8.38106	6.28295	0	0.000697732	1	0	48.4977	5.83822	1	0	48.4977	48.8603	48.8603	32.682	0.671938	18.5383	5.83822	0	4.93345	0	0
DATA	341	5	1		 	66	Structural	0		1	1	DarkCorner	DarkCorner	DarkCorner		304.382	281.474	7.24731	1	7.247314e+000	7.215021e+000	2	0	63	4.031746e+001	40	7.787139e+000	6.671700e+000	384	1.697135e+001	17	5.292658e+000	5.930400e+000	0	0	0	0	0	0	0	-5.53257	6.28295	0	0.0235581	1	0	45.85	5.29266	1	0	45.85	49.8279	49.8279	32.8828	0.870815	16.9714	5.29266	0	4.04363	0	0
DATA	342	5	2		 	66	Structural	0		1	1	DarkCorner	DarkCorner	DarkCorner		330.712	281.479	7.08207	1	7.082068e+000	7.050511e+000	0	0	67	3.831343e+001	39	1.107442e+001	1.186080e+001	32	1.753125e+001	18.5	4.751804e+000	3.891825e+000	0	0	0	0	0	0	0	-7.73222	6.28295	0	0.0017043	1	0	46.0457	4.7518	1	0	46.0457	48.8603	48.8603	30.8788	0.891134	17.5313	4.7518	0	1.88031	0	0
DATA	343	5	3		 	66	Structural	0		1	1	DarkCorner	DarkCorner	DarkCorner		356.043	281.557	6.9462	1	6.946200e+000	6.915249e+000	5	0	58	4.001724e+001	38.5	7.769692e+000	7.783650e+000	30	1.540000e+001	15.5	5.262751e+000	6.115725e+000	0	0	0	0	0	1	0	-6.17921	6.28295	0	0.0116287	1	0	46.1964	5.26275	1	0	46.1964	47.8731	47.8731	32.5826	0.908565	15.4	5.26275	0	3.43407	0	0
DATA	344	5	4		 	66	Structural	0		1	1	DarkCorner	DarkCorner	DarkCorner		381.5	281.352	6.82998	1	6.829979e+000	6.799546e+000	2	0	64	3.950000e+001	39	1.030642e+001	9.266250e+000	23	1.382609e+001	14	4.041289e+000	3.706500e+000	0	0	0	0	0	1	0	-6.87207	6.28295	0	0.00513142	1	0	46.3721	4.04129	1	0	46.3721	57.5363	57.5363	32.0653	0.924025	13.8261	4.04129	0	2.77331	0	0
DATA	345	5	5		 	66	Structural	0		1	1	DarkCorner	DarkCorner	DarkCorner		406.521	281.26	6.73405	1	6.734053e+000	6.704047e+000	2	0	65	3.995385e+001	41	9.249038e+000	9.636900e+000	26	1.715385e+001	16	5.991276e+000	5.745075e+000	0	0	0	0	0	0	0	-6.56901	6.28295	0	0.00739635	1	0	46.5229	5.99128	1	0	46.5229	48.8603	48.8603	32.5192	0.937188	17.1538	5.99128	0	3.08869	0	0
DATA	346	5	6		 	66	Structural	0		1	1	DarkCorner	DarkCorner	DarkCorner		432.289	280.987	6.65232	1	6.652325e+000	6.622683e+000	1	0	64	3.990625e+001	39	9.549734e+000	9.080925e+000	28	1.696429e+001	16.5	4.970149e+000	4.818450e+000	0	0	0	0	0	0	0	-6.77086	6.28295	0	0.00580556	1	0	46.6771	4.97015	1	0	46.6771	49.1849	49.1849	32.4716	0.948702	16.9643	4.97015	0	2.90461	0	0
DATA	347	5	7		 	66	Structural	0		1	1	DarkCorner	DarkCorner	DarkCorner		457.582	281.427	6.58794	1	6.587941e+000	6.558586e+000	3	0	61	3.942623e+001	40	8.556594e+000	1.111950e+001	27	1.637037e+001	18	4.947013e+000	5.189100e+000	0	0	0	0	0	0	0	-7.39987	6.28295	0	0.00263856	1	0	46.8261	4.94701	1	0	46.8261	57.5363	57.5363	31.9916	0.957973	16.3704	4.94701	0	2.28633	0	0
DATA	348	5	8		 	66	Structural	0		1	1	DarkCorner	DarkCorner	DarkCorner		482.875	281.167	6.5372	1	6.537200e+000	6.508071e+000	1	0	65	4.218462e+001	42	1.172989e+001	1.260210e+001	28	1.496429e+001	15	5.540973e+000	5.559750e+000	0	0	0	0	0	1	0	-4.78065	6.28295	0	0.0498693	1	0	46.9653	5.54097	1	0	46.9653	46.8651	46.8651	34.7499	0.965409	14.9643	5.54097	0	4.91856	0	0
DATA	349	5	9		 	66	Structural	0		1	1	DarkCorner	DarkCorner	DarkCorner		508.5	281.352	6.49908	1	6.499085e+000	6.470126e+000	1	0	65	3.981538e+001	39	9.280174e+000	8.895600e+000	34	1.676471e+001	15	6.189232e+000	5.745075e+000	0	0	0	0	0	0	0	-7.28613	6.28295	0	0.00305447	1	0	47.1015	6.18923	1	0	47.1015	57.5363	57.5363	32.3807	0.971071	16.7647	6.18923	0	2.42029	0	0
DATA	350	5	10	tair|AT3G15070.1|ref|NM_112369|tc|TC284436	at|chr3:5070613-5070554	0		1492	ACGCTGGATTGCATGCACAAATACCATGCAGAATGCTTGAAGAAGTGGTTGGTTATCAAG	263	0	A_84_P18373	AT3G15070	AT3G15070.1	tair|zinc finger (C3HC4-type RING finger) family protein [AT3G15070.1]	533.5	281.5	0	1	2.186965e+003	2.187914e+002	0	0	68	2.179309e+003	2036	4.802923e+002	4.892580e+002	23	1.665217e+001	16	4.876742e+000	4.447800e+000	0	0	0	0	0	0	0	2132.08	213.3	1	2.10733e-262	1	1	47.2338	4.87674	1	0	47.2338	49.1849	49.1849	2171.87	0.974902	16.6522	4.87674	0	2141.79	0	0
DATA	351	5	11	ta|TA27785_3702	at|chr4:12568474-12568533	0		3005	AACAGCTTCATCGACTTCATAAACTCGATCAGCTTCTTCGCTAAGAAACCGATCGACAAG	265	0	A_84_P730916	TA27785_3702	TA27785_3702	Unknown	559.418	281.427	0	1	3.502074e+001	7.321356e+000	2	0	62	8.158065e+001	78.5	2.034179e+001	2.020042e+001	29	1.775862e+001	17	6.434589e+000	7.413000e+000	0	0	0	0	0	0	0	34.2228	7.15454	1	9.60385e-029	1	1	47.3578	6.43459	1	0	47.3578	57.5363	57.5363	74.146	0.977215	17.7586	6.43459	0	43.9445	0	0
DATA	352	5	12	tair|AT3G28340.1|ref|NM_113753|ta|TA39080_3702|tc|TC289121	at|chr3:10590725-10590666	0		1064	CCTTGTCCAATTGATTATCTTTGGGCTCCTTATGATCTTCACAAGTCACAGAGGCAGTAT	267	0	A_84_P823733	GATL10	AT3G28340.1	tair|GATL10 (Galacturonosyltransferase-like 10); polygalacturonate 4-alpha-galacturonosyltransferase/ transferase, transferring hexosyl groups [AT3G28340.1]	584.313	281.836	0	1	8.833179e+002	8.856513e+001	5	0	60	9.113000e+002	917.5	1.601260e+002	1.616034e+002	30	1.706667e+001	17.5	5.125550e+000	5.189100e+000	0	0	0	0	0	0	0	863.824	86.6106	1	6.86977e-208	1	1	47.4761	5.12555	1	0	47.4761	45.835	45.835	903.865	0.977931	17.0667	5.12555	0	873.548	0	0
DATA	353	5	13	tair|AT1G18410.1|ref|NM_101699|tc|NP184582	at|chr1:6336979-6336920	0		3167	AGGATCCACTGATGCTCCTTGTGCAGCAGAAGGGAGAAAACCTTTAAAGATTTCAGACAA	269	0	A_84_P18086	AT1G18410	AT1G18410.1	tair|kinesin motor protein-related [AT1G18410.1]	610	281.455	0	1	7.531408e+001	9.902308e+000	0	0	62	1.211774e+002	119	2.998717e+001	3.298785e+001	23	2.095652e+001	20	6.078862e+000	7.413000e+000	0	0	0	0	0	0	0	73.6017	9.67717	1	2.24292e-063	1	1	47.5757	6.07886	1	0	47.5757	55.8519	55.8519	113.743	0.977264	20.9565	6.07886	0	83.3182	0	0
DATA	354	5	14	ug|CK119463|ta|TA51668_3702|tc|TC293578	unmapped	0		547	TGTGTACCAGAAGACCAATGCCGTGTCTGAGATTAAAAGGGTTGGTAAAGACAGCTTCTG	271	0	A_84_P802323	CK119463	CK119463	ug|212g03.p1 AtM1 Arabidopsis thaliana cDNA clone MPMGp2011G03212 5-PRIME, mRNA sequence [CK119463]	635.418	281.427	6.47099	0	6.470986e+000	6.442152e+000	1	0	63	4.455556e+001	44	1.009116e+001	8.895600e+000	27	1.659259e+001	16	4.708905e+000	5.559750e+000	0	0	0	0	0	0	0	-3.13728	6.28295	0	0.196347	1	0	47.6928	4.70891	1	0	47.6928	65	65	37.1209	0.975287	16.5926	4.70891	0	6.5907	1	0
DATA	355	5	15	tair|AT3G27999.1|ref|NM_001125251|ug|EF183429|tc|NP301510	at|chr3:10404482-10404541	0		373	CAGATATTTAGCTGCCAAAGACTATAACAGCGTAAACACTAGGGTCAGTGGAACGTTGGA	273	0	A_84_P762818	AT3G27999	AT3G27999.1	tair|enzyme inhibitor/ pectinesterase [AT3G27999.1]	660.667	281.5	6.49187	1	6.491872e+000	6.462945e+000	4	0	62	4.525806e+001	45	1.066008e+001	1.019287e+001	25	1.816000e+001	19	4.988988e+000	5.189100e+000	0	0	0	0	0	0	0	-2.54022	6.28295	0	0.294996	1	0	47.7983	4.98899	1	1	47.7983	57.5363	57.5363	37.8234	0.97215	18.16	4.98899	0	7.19101	1	0
DATA	356	5	16	tair|AT1G22882.1|ref|NM_148482|ta|TA29544_3702|tc|TC282317	at|chr1:8101229-8101288	0		2205	TTTACACTGTAGAGTCATGTTACCAATGGATGAAATATACCTTGTTTTTCAATAACCGGC	275	0	A_84_P540904	AT1G22882	AT1G22882.1	tair|similar to unknown protein [Arabidopsis thaliana] (TAIR:AT1G71360.1); similar to unnamed protein product [Vitis vinifera] (GB:CAO44551.1); contains InterPro domain Sad1/UNC-like, C-terminal (InterPro:IPR012919); contains InterPro domain Galactose-bin	685.662	281.838	0	1	4.370634e+003	4.371116e+002	0	0	65	4.278692e+003	4061	9.252139e+002	9.540531e+002	26	1.961538e+001	19	6.530402e+000	6.857025e+000	0	0	0	0	0	0	0	4230.81	423.127	1	9.08731e-304	1	1	47.8848	6.5304	1	0	47.8848	49.1849	49.1849	4271.26	0.968008	19.6154	6.5304	0	4240.52	0	0
DATA	357	5	17	tair|AT4G04293.1|ta|TA47282_3702|tc|TC300138	at|chr4:2077119-2077178	0		289	TCGTTGGAGCCTTATCAAGAAATGACGACTACTTCACCCAACGTGTTGACGAAACAAATA	277	0	A_84_P763873	AT4G04293	AT4G04293.1	tair|transposable element gene [AT4G04293.1]	710.894	281.864	0	1	9.233648e+000	6.590146e+000	4	0	63	5.685714e+001	56	1.231817e+001	1.186080e+001	35	1.680000e+001	17	5.022303e+000	4.818450e+000	0	0	0	0	0	0	0	8.89093	6.34555	1	0.000333631	1	0	47.9662	5.0223	1	0	47.9662	46.1809	46.1809	49.4225	0.962884	16.8	5.0223	0	18.5959	1	0
DATA	358	5	18	tair|AT4G24990.1|ref|NM_118631|ug|AK227315|ta|TA28118_3702	at|chr4:12850710-12849983	0		585	ACAGAGAAGAAGGTTGATAAAGCACCAAAGGCAGTAATCTGCACATGCACCATTTTGTGA	279	0	A_84_P15730	ATGP4	AT4G24990.1	tair|ATGP4 (Arabidopsis thaliana geranylgeranylated protein) [AT4G24990.1]	736.434	281.803	0	1	7.547291e+003	7.547577e+002	0	0	65	7.269631e+003	6876	1.447236e+003	1.428485e+003	27	1.777778e+001	18	5.235481e+000	5.189100e+000	0	0	0	0	0	0	0	7221.58	722.185	1	0	1	1	48.0506	5.23548	1	0	48.0506	49.5074	49.5074	7262.2	0.956844	17.7778	5.23548	0	7231.28	0	0
DATA	359	5	19	tc|NP221272	at|chr1:13148189-13148130	0		37	TGGTCGGGGCGTTACACTTTACCACTCGACAAAAGAAATTTGGTTATTCTCTGATCCTTA	281	0	A_84_P840368	NP221272	NP221272	tc|GB|AC007887.9|AAF79352.1 F15O4.24 [NP221272]	762.115	281.077	6.64333	1	6.643327e+000	6.613725e+000	1	1	65	4.801538e+001	47	1.231424e+001	1.186080e+001	35	1.700000e+001	16	5.861138e+000	4.818450e+000	0	0	0	0	0	0	0	-0.11464	6.28295	0	0.96223	1	0	48.13	5.86114	1	0	48.13	39.8942	39.8942	40.5807	0.949987	17	5.86114	0	9.58553	1	0
DATA	360	5	20	tair|AT3G22170.2|tair|AT3G22170.1|ref|NM_001125201|ref|NM_113114	at|chr3:7824663-7824604	0		1105	TTATGCAGTAGATCTGGGCGATGATCAGCGAGTGAAGAATGTATTTTGGGTAGATGCAAA	283	0	A_84_P838385	FHY3	AT3G22170.2	tair|FHY3 (FAR-RED ELONGATED HYPOCOTYLS 3) [AT3G22170.2]	787.03	281.939	0	1	3.775109e+002	3.833480e+001	2	0	67	4.041194e+002	388	9.784256e+001	9.933420e+001	34	1.941176e+001	18	7.426887e+000	8.524950e+000	0	0	0	0	0	0	0	355.913	36.1416	1	1.60135e-154	1	1	48.2069	7.42689	1	0	48.2069	46.8651	46.8651	396.685	0.942787	19.4118	7.42689	0	365.599	0	0
DATA	361	5	21	tair|AT2G17190.1|ref|NM_127273|ta|TA31451_3702|tc|TC307027	at|chr2:7486292-7485844	0		1538	CAAATGATGTCTCTACAACAATCACTTTTCTCTCAGAATAGGAACACGGCTGGCCAGGAT	285	0	A_84_P16305	AT2G17190	AT2G17190.1	tair|ubiquitin family protein [AT2G17190.1]	812.433	281.761	0	1	4.629905e+003	4.630393e+002	0	0	65	4.376615e+003	4188	9.672134e+002	9.503466e+002	38	1.765789e+001	17	6.001245e+000	6.671700e+000	0	0	0	0	0	0	0	4328.34	432.88	1	3.82489e-305	1	1	48.2725	6.00124	1	0	48.2725	46.5243	46.5243	4369.18	0.934866	17.6579	6.00124	0	4338.02	0	0
DATA	362	5	22	tair|AT2G23100.1|ref|NM_127874|ta|TA53462_3702	at|chr2:9845930-9845871	0		886	GGGTTGTCTCTCAATGACGCTCATGATCCAGTTTACGCTTGTCTTCCTTGTAACTACATG	287	0	A_84_P838344	AT2G23100	AT2G23100.1	tair|DC1 domain-containing protein [AT2G23100.1]	838.123	281.671	0	1	5.622641e+001	8.809655e+000	0	1	64	1.004063e+002	102	2.201855e+001	2.075640e+001	30	1.780000e+001	17.5	5.235160e+000	4.262475e+000	0	0	0	0	0	0	0	52.0888	8.16137	1	3.64313e-046	1	1	48.3174	5.23516	1	0	48.3174	48.5334	48.5334	92.9716	0.926412	17.8	5.23516	0	61.7354	0	0
DATA	363	5	23	tair|AT5G08530.1|ref|NM_120938|ta|TA30375_3702|ta|TA30376_3702	at|chr5:2761776-2761299	0		100	AAAGACCAGTATCTCTCTGAAAGACTACTTCTAGGAAATTTTCGTCTCCATGGCACCCGT	289	0	A_84_P813705	CI51	AT5G08530.1	tair|CI51 (51 KDA SUBUNIT OF COMPLEX I); NADH dehydrogenase (ubiquinone) [AT5G08530.1]	864.107	281.5	0	1	9.443444e+001	1.166506e+001	1	2	61	1.350164e+002	136	3.030209e+001	2.816940e+001	40	2.202500e+001	19.5	8.692725e+000	8.895600e+000	0	0	0	0	0	0	0	86.6425	10.7026	1	4.08314e-072	1	1	48.3739	8.69272	1	0	48.3739	56.9804	56.9804	127.582	0.917489	22.025	8.69272	0	96.2757	0	0
DATA	364	5	24	ta|TA26934_3702	at|chr2:013380352-013380303	0		325	ATAACGGGAGTTTGAAAGCTCCCTAAATGGCTTGAGTATCTCTTAGCCTATTGTGCCTTC	291	0	A_84_P807436	TA26934_3702	TA26934_3702	Unknown	889.116	281.464	0	1	3.956157e+003	3.956761e+002	0	1	62	3.643177e+003	3616.5	4.857002e+002	4.990802e+002	38	1.976316e+001	19	6.024429e+000	4.447800e+000	0	0	0	0	0	0	0	3594.75	359.53	1	6.20493e-294	1	1	48.4238	6.02443	1	0	48.4238	47.5395	47.5395	3635.74	0.908648	19.7632	6.02443	0	3604.37	0	0
DATA	365	5	25	tair|AT3G03680.1|ref|NM_111239|ta|TA49626_3702|tc|TC309536	at|chr3:910585-910644	0		3078	TTTTTACTACATTCGACATCCGAGGTTTAGAGACGATATGCCTTCCGTTCCGGTCAACTT	293	0	A_84_P14519	AT3G03680	AT3G03680.1	tair|C2 domain-containing protein [AT3G03680.1]	913.871	281.771	0	1	3.397643e+003	3.398361e+002	0	0	66	3.105500e+003	2981	6.951782e+002	7.729906e+002	32	1.718750e+001	17	6.082431e+000	5.189100e+000	0	0	0	0	0	0	0	3057.03	305.768	1	3.744e-284	1	1	48.4684	6.08243	1	0	48.4684	46.5243	46.5243	3098.07	0.899751	17.1875	6.08243	0	3066.63	0	0
DATA	366	5	26	tair|AT4G39020.1|ref|NM_120062|tc|TC299446	at|chr4:18184040-18184232	0		348	TTTGAGCTCAGCTTATCAGTTGGAGACTATGTTGTTATCAGAGAGGTAGTGAGTAGCGTG	295	0	A_84_P586800	AT4G39020	AT4G39020.1	tair|SH3 domain-containing protein [AT4G39020.1]	940.03	281.791	7.08947	1	7.089466e+000	7.057877e+000	1	0	65	4.667692e+001	44	1.339205e+001	1.482600e+001	43	2.020930e+001	20	6.971227e+000	6.671700e+000	0	0	0	0	0	0	0	-1.81811	6.28295	0	0.453103	1	0	48.495	6.97123	1	0	48.495	46.1809	46.1809	39.2422	0.890204	20.2093	6.97123	0	7.74669	1	0
DATA	367	5	27	tair|AT4G24060.1|ref|NM_118538|ug|AY037220|ta|TA39071_3702	at|chr4:12505314-12505373	0		1103	GCAACAATTAATGTCGACATTAATGAACATCAGAAGCGAGGAAGCGGTAGTGATGCAGCT	297	0	A_84_P13835	AT4G24060	AT4G24060.1	tair|Dof-type zinc finger domain-containing protein [AT4G24060.1]	964.973	281.658	0	1	1.894502e+003	1.895844e+002	1	0	64	1.717656e+003	1683.5	3.259747e+002	3.087514e+002	22	1.977273e+001	17	8.076608e+000	8.710275e+000	0	0	0	0	0	0	0	1669.13	167.031	1	1.25277e-247	1	1	48.5292	8.07661	1	0	48.5292	48.8603	48.8603	1710.22	0.881037	19.7727	8.07661	0	1678.67	0	0
DATA	368	5	28	tair|AT4G27860.1|ref|NM_118924|ta|TA39279_3702|tc|TC282633	at|chr4:13876187-13876246	0		1787	AGTCAATGGCTTGAGAAAAGCGGGTTTTATGATGATTCTCCAGAAACTCAACGAGTTTGA	299	0	A_84_P823905	AT4G27860	AT4G27860.1	tair|integral membrane family protein [AT4G27860.1]	990.32	281.773	0	1	5.047141e+003	5.047655e+002	0	0	65	4.448477e+003	4169	1.064992e+003	1.080815e+003	41	2.192683e+001	21	8.767526e+000	8.895600e+000	0	0	0	0	0	0	0	4399.91	440.036	1	3.91434e-306	1	1	48.5651	8.76753	1	0	48.5651	49.1849	49.1849	4441.04	0.871763	21.9268	8.76753	0	4409.44	0	0
DATA	369	5	29	tair|AT4G36770.1|ref|NM_119841|ta|TA32672_3702|tc|TC286168	at|chr4:17330288-17330229	0		1342	GAACTGAAGAAGACAGCAGAAGAAGCTCTCAACATGACTCACATTCCATCTGCTTACTTC	301	0	A_84_P19592	AT4G36770	AT4G36770.1	tair|UDP-glucoronosyl/UDP-glucosyl transferase family protein [AT4G36770.1]	1016.03	281.768	0	1	3.864420e+002	3.932493e+001	1	0	64	3.818750e+002	367	9.018755e+001	9.043860e+001	35	1.962857e+001	18	7.483652e+000	7.042350e+000	0	0	0	0	0	0	0	333.273	33.9144	1	1.39695e-150	1	1	48.6019	7.48365	1	0	48.6019	46.5243	46.5243	374.44	0.862414	19.6286	7.48365	0	342.794	0	0
DATA	370	5	30	ta|CF651583|tc|TC313423	unmapped	0		306	TACCTGCAATCAAGTCTATAGAAAGCTTGCGACGCTATAGAGGAGCAAGCTGTTTCATTT	303	0	A_84_P861499	CF651583	CF651583	tc|Q2V3J4_ARATH (Q2V3J4) Protein At4g13640, partial (65%) [TC313423]	1041.34	281.645	7.39594	1	7.395940e+000	7.362984e+000	3	0	62	4.822581e+001	46	1.339246e+001	1.389937e+001	32	1.743750e+001	18	4.007553e+000	4.633125e+000	0	0	0	0	0	0	0	-0.409187	6.28295	0	0.865784	1	0	48.635	4.00755	1	0	48.635	44.4243	44.4243	40.7911	0.853316	17.4375	4.00755	0	9.10406	1	0
DATA	371	5	31	tair|AT3G56490.1|ref|NM_115507|ta|TA26101_3702|ta|TA26727_3702	at|chr3:20953202-20953616	0		161	AGAGATTCCATCCACCGTGGTTTTTGAGGATGACAAGGTCTTAGCTTTTAGGGACATAAC	305	0	A_84_P805641	AT3G56490	AT3G56490.1	tair|zinc-binding protein, putative / protein kinase C inhibitor, putative [AT3G56490.1]	1066.6	281.808	0	1	6.805564e+003	6.805970e+002	0	0	64	5.795531e+003	5502.5	1.310090e+003	1.570815e+003	31	1.712903e+001	17	5.277259e+000	4.818450e+000	0	0	0	0	0	0	0	5746.86	574.72	1	2.96439e-322	1	1	48.67	5.27726	1	0	48.67	48.2044	48.2044	5788.1	0.844436	17.129	5.27726	0	5756.37	0	0
DATA	372	5	32	tair|AT5G16230.1|ref|NM_121628|ta|TA44170_3702|tc|TC287964	at|chr5:5305877-5305936	0		1181	ATAGGGTCAAACTTGTGTCAAAACCTTCTGTTTCGTTTAGCTGGGTTTTTGGTAGAGATG	307	0	A_84_P23583	AT5G16230	AT5G16230.1	tair|acyl-(acyl-carrier-protein) desaturase, putative / stearoyl-ACP desaturase, putative [AT5G16230.1]	1092	281.729	0	1	1.885535e+003	1.887034e+002	0	0	65	1.624415e+003	1493	3.790016e+002	3.943716e+002	36	1.808333e+001	17	5.724010e+000	5.189100e+000	0	0	0	0	0	0	0	1575.71	157.696	1	3.74634e-244	1	1	48.7049	5.72401	1	0	48.7049	46.8651	46.8651	1616.98	0.835683	18.0833	5.72401	0	1585.22	0	0
DATA	373	5	33	ug|CB257190	unmapped	0		276	TTGGACTTTCAGTTGATCCCGAAACATTCCCAGGGAACCGGGACCTAAAATTTTTCCACA	309	0	A_84_P801706	CAB3	CB257190	ug|41-E012738-027-002-A20-T7R MPIZ-ADIS-027 Arabidopsis thaliana cDNA clone MPIZp772A202Q 5-PRIME, mRNA sequence [CB257190]	1118	281.545	0	1	3.543077e+003	3.543892e+002	0	7	55	2.978727e+003	3018	2.128567e+002	1.782826e+002	30	1.876667e+001	17	5.905482e+000	5.930400e+000	0	0	0	0	0	0	0	2929.98	293.066	1	1.36621e-281	1	1	48.743	5.90548	1	0	48.743	55.8519	55.8519	2971.29	0.82696	18.7667	5.90548	0	2939.5	0	0
DATA	374	5	34	tair|AT3G19590.1|ref|NM_112849|ta|TA36115_3702|tc|TC286706	at|chr3:6808314-6808373	0		1123	TGTAAGAAGCGTGAATGAAATCGAAGTGAAACCAAAACCGAAAGTATACCCGAATCCTGC	311	0	A_84_P22165	AT3G19590	AT3G19590.1	tair|WD-40 repeat family protein / mitotic checkpoint protein, putative [AT3G19590.1]	1142.97	281.908	0	1	2.472444e+003	2.473634e+002	3	0	65	2.073569e+003	1989	4.082508e+002	3.958542e+002	29	2.096552e+001	21	6.538254e+000	8.154300e+000	0	0	0	0	0	0	0	2024.77	202.575	1	2.75686e-259	1	1	48.7973	6.53825	1	0	48.7973	46.5243	46.5243	2066.13	0.818935	20.9655	6.53825	0	2034.31	0	0
DATA	375	5	35	tair|AT1G65430.1|ref|NM_105217|ta|TA41101_3702|ta|AA713270	at|chr1:24304893-24304834	0		1715	GAATATTGCACTTACGTAAATCCAAGGTCGACCACCATTTGCCAAATGTGTGAACATGGC	313	0	A_84_P825359	AT1G65430	AT1G65430.1	tair|zinc finger protein-related [AT1G65430.1]	1168.16	281.882	0	1	5.979596e+003	5.980098e+002	0	0	66	4.898788e+003	4671	1.073656e+003	1.117139e+003	31	2.019355e+001	19	6.013426e+000	6.671700e+000	0	0	0	0	0	0	0	4849.93	485.033	1	5.18079e-312	1	1	48.8605	6.01343	1	0	48.8605	46.5243	46.5243	4891.35	0.811079	20.1935	6.01343	0	4859.51	0	0
DATA	376	5	36	tair|AT2G37925.1|ref|NM_179958|ug|AF466372|tc|NP432021	at|chr2:15877363-15877304	0		412	GGCGTTTAGGAATAGGGATATTCAATAACTTGTGAGTGTAACCAACCAAACCCTATGAGA	315	0	A_84_P602497	COPT4	AT2G37925.1	tair|COPT4 (copper transporter 4); copper ion transmembrane transporter [AT2G37925.1]	1194.05	282.231	0	1	1.448426e+002	1.646063e+001	3	0	63	1.653016e+002	163	3.741599e+001	3.150525e+001	42	2.204762e+001	23	6.362820e+000	7.227675e+000	0	0	0	0	0	0	0	116.367	13.2245	1	1.37252e-088	1	1	48.9344	6.36282	1	0	48.9344	45.835	45.835	157.867	0.803405	22.0476	6.36282	0	126.001	0	0
DATA	377	5	37	tair|AT2G37200.1|ref|NM_129276|ta|TA39507_3702|tc|TC295765	at|chr2:15629307-15629248	0		462	TCAACGATCTTGGACAATGTAACGTGAATCACTGCACAAGGTTTGAGACTGCCACAGCAA	317	0	A_84_P132585	AT2G37200	AT2G37200.1	tair|integral membrane protein, putative [AT2G37200.1]	1219	282.226	0	1	7.956092e+003	7.956483e+002	0	0	65	6.384431e+003	6076	1.429779e+003	1.673114e+003	31	1.919355e+001	18	5.929696e+000	3.706500e+000	0	0	0	0	0	0	0	6335.41	633.572	1	0	1	1	49.0246	5.9297	1	0	49.0246	45.4864	45.4864	6377	0.796296	19.1935	5.9297	0	6345.12	0	0
DATA	378	5	38	tair|AT1G48170.1|ref|NM_103713|tc|NP221695|ta|BE037575	at|chr1:17793093-17793253	0		375	TGCAACATCCCTAAAAACAATCCCTTGCTTGAGGCAAAAGCTGAGAAAGTGTTGATTAGA	319	0	A_84_P840693	AT1G48170	AT1G48170.1	tair|similar to expressed protein [Oryza sativa (japonica cultivar-group)] (GB:ABA95965.1); similar to hypothetical protein OsI_036449 [Oryza sativa (indica cultivar-group)] (GB:EAY82490.1); similar to Os12g0182800 [Oryza sativa (japonica cultivar-group)]	1244.49	281.932	0	1	6.808158e+003	6.808624e+002	1	0	61	5.423148e+003	5152	1.342625e+003	1.380301e+003	27	2.118519e+001	20	6.522370e+000	6.671700e+000	0	0	0	0	0	0	0	5374.03	537.44	1	3.31187e-318	1	1	49.1175	6.52237	1	0	49.1175	48.5334	48.5334	5415.71	0.789351	21.1852	6.52237	0	5383.83	0	0
DATA	379	5	39	tair|AT2G45190.1|ref|NM_130082|ug|AK228902|ta|TA41697_3702	at|chr2:18636401-18636252	0		595	TCCGCATATAACCGATTCATCAAGGAGGAGATCCAACGTATCAAAGCTGGTAATCCTGAT	321	0	A_84_P224829	AFO	AT2G45190.1	tair|AFO (ABNORMAL FLORAL ORGANS); transcription factor [AT2G45190.1]	1269.9	281.897	0	1	3.599512e+003	3.600407e+002	0	0	67	2.867104e+003	2699	6.346739e+002	6.890383e+002	31	2.258065e+001	20	8.574280e+000	5.930400e+000	0	0	0	0	0	0	0	2817.9	281.86	1	3.08974e-279	1	1	49.205	8.57428	1	0	49.205	46.8651	46.8651	2859.67	0.782856	22.5806	8.57428	0	2827.78	0	0
DATA	380	5	40	tair|AT2G35620.1|ref|NM_129116|ta|AV548454|tc|TC307414	at|chr2:14968450-14968391	0		1831	AGATTGTTGATCTAAGCTGTGAAGGAGTGGAGAGAGAGAGTCTCGACGCACTTCTATCAA	323	0	A_84_P23006	AT2G35620	AT2G35620.1	tair|leucine-rich repeat transmembrane protein kinase, putative [AT2G35620.1]	1295.58	281.573	0	1	2.909330e+003	2.910455e+002	1	1	62	2.308790e+003	2190	4.860560e+002	4.432974e+002	27	1.896296e+001	19	3.589316e+000	2.594550e+000	0	0	0	0	0	0	0	2259.49	226.037	1	6.61131e-266	1	1	49.2956	3.58932	1	0	49.2956	57.5363	57.5363	2301.36	0.776637	18.963	3.58932	0	2269.46	0	0
DATA	381	5	41	tair|AT4G15735.1|ref|NM_202827|ug|BT014951|ta|TA46945_3702	at|chr4:8963439-8963498	0		293	TGTACCCCTCAGCCCAATAACAAGCGTCTTTGTGAATGTTCAGTTATTTGCACCGATTGT	325	0	A_84_P523670	SCRL10	AT4G15735.1	tair|SCRL10 (SCR-Like 10) [AT4G15735.1]	1321.42	281.573	8.18712	1	8.187116e+000	8.176405e+000	1	1	62	5.438710e+001	53	1.324839e+001	1.186080e+001	32	1.806250e+001	18.5	4.550346e+000	4.447800e+000	0	0	0	0	0	0	0	5.00013	6.30281	0	0.0403846	1	0	49.387	4.55035	1	0	49.387	57.5363	57.5363	46.9524	0.770854	18.0625	4.55035	0	15.0605	1	0
DATA	382	5	42	tair|AT4G19480.1|ref|NM_118068|tc|TC306313	at|chr4:10614976-10614917	0		201	TTCGAGTGTGGTGTATCAGACGCTACGGAAGAAGTGTTCTTGTATATTCTGGGTTTCTTG	327	0	A_84_P553809	AT4G19480	AT4G19480.1	tair|unknown protein [AT4G19480.1]	1346.88	282.169	8.24247	1	8.242467e+000	8.205740e+000	1	0	65	4.927692e+001	49	1.496194e+001	1.482600e+001	33	2.215152e+001	21	7.172522e+000	8.154300e+000	0	0	0	0	0	0	0	-0.201927	6.28295	0	0.933526	1	0	49.4789	7.17252	1	0	49.4789	44.4243	44.4243	41.8422	0.765678	22.1515	7.17252	0	9.94861	1	0
DATA	383	5	43	tc|TC304600	at|chr1:2123562-2123503	0		1272	GTTGTTGGTACTCGTCTACTCACAAAAAGGTCTGATGCCTACTCCAGTACTCCAATACCT	329	0	A_84_P850199	TC304600	TC304600	tc|Q9M9Z6_ARATH (Q9M9Z6) F4H5.2 protein, complete [TC304600]	1372	281.545	0	1	5.116731e+001	9.715408e+000	1	0	61	8.849180e+001	86	1.890998e+001	1.556730e+001	28	1.775000e+001	17	4.758034e+000	3.891825e+000	0	0	0	0	0	0	0	38.9258	7.39105	1	1.35781e-033	1	1	49.566	4.75803	1	0	49.566	55.8519	55.8519	81.0571	0.760756	17.75	4.75803	0	49.1798	0	0
DATA	384	5	44	tc|TC313260	at|chr3:20292961-20292902	0		2311	ACTATATTCTTCTTCTGCGGTTACACGAAAACACACCAAGTTCAGTTTCTTATTGATCGA	331	0	A_84_P71354	TC313260	TC313260	tc|NM_115336 ubiquitin-protein ligase {Arabidopsis thaliana} (exp=-1; wgp=0; cg=0), partial (95%) [TC313260]	1397.08	281.904	0	1	2.811831e+001	8.769107e+000	0	0	67	7.092537e+001	68	2.003354e+001	2.075640e+001	32	1.709375e+001	17	4.546245e+000	5.189100e+000	0	0	0	0	0	0	0	21.2695	6.6332	1	4.75122e-015	1	0	49.6559	4.54625	1	0	49.6559	46.8651	46.8651	63.4907	0.756428	17.0938	4.54625	0	31.6221	0	0
DATA	385	5	45	tair|AT3G14420.1|tair|AT3G14420.6|tair|AT3G14420.3|tair|AT3G14420.5	at|chr3:4823885-4823944	0		1214	ACGTCCTTCAGCCAGGTTATAGAGAGGAAAATAACCAACAAGCAGAGAACAGCAGCAACA	333	0	A_84_P167863	AT3G14420	AT3G14420.1	tair|(S)-2-hydroxy-acid oxidase, peroxisomal, putative / glycolate oxidase, putative / short chain alpha-hydroxy acid oxidase, putative [AT3G14420.1]	1422.58	281.573	0	1	2.734507e+005	2.734507e+004	0	6	58	2.057701e+005	225988	1.802230e+004	-1.009224e+004	24	2.445833e+001	25	7.779455e+000	6.486375e+000	0	0	0	0	0	0	0	205720	20572	1	0	1	1	49.7379	7.77946	1	0	49.7379	57.5363	57.5363	205763	0.752312	24.4583	7.77946	0	205731	0	0
DATA	386	5	46	tair|AT4G17245.1|ref|NM_117830|ug|AY054245|tc|TC309288	at|chr4:9669858-9669916	0		481	TTCACTCACAAAGCTTACCACTAACGAGTACACCTTAGTCAGATGGTAGGCTAGTTCCTG	335	0	A_84_P854609	AT4G17245	AT4G17245.1	tair|zinc finger (C3HC4-type RING finger) family protein [AT4G17245.1]	1447.44	281.972	0	1	1.205612e+004	1.205641e+003	2	0	61	9.077934e+003	8642	1.639475e+003	1.603432e+003	23	2.317391e+001	24	7.100910e+000	8.154300e+000	0	0	0	0	0	0	0	9028.09	902.831	1	0	1	1	49.8396	7.10091	1	0	49.8396	48.2044	48.2044	9070.5	0.748839	23.1739	7.10091	0	9038.67	0	0
DATA	387	5	47	tair|AT5G13880.1|ref|NM_121391|ug|AY050319|ta|TA51529_3702	at|chr5:4477456-4477397	0		655	CCTTGTTTTTTGTTTCGGGGTGAAGGACTCAATGATCCATACAGATTTTTGTTTTACGTA	337	0	A_84_P78679	AT5G13880	AT5G13880.1	tair|similar to unknown protein [Arabidopsis thaliana] (TAIR:AT5G47920.1); similar to hypothetical protein [Vitis vinifera] (GB:CAN74736.1) [AT5G13880.1]	1472.56	282.028	0	1	9.126032e+002	9.164848e+001	0	0	63	7.303651e+002	698	1.593877e+002	1.871782e+002	35	2.151429e+001	19	6.536645e+000	6.301050e+000	0	0	0	0	0	0	0	680.492	68.3386	1	1.65111e-193	1	1	49.8735	6.53665	1	0	49.8735	48.2044	48.2044	722.93	0.74566	21.5143	6.53665	0	691.123	0	0
DATA	388	5	48	tair|AT4G15790.1|ref|NM_117670|ug|AY072116|ta|TA40745_3702	at|chr4:8984142-8984201	0		653	TACTAGTATGCTTAATATGTAGTTCCGCGGTTTAGTTGATTCTAATGATGCACCATGACA	339	0	A_84_P296164	AT4G15790	AT4G15790.1	tair|similar to unnamed protein product [Vitis vinifera] (GB:CAO70981.1) [AT4G15790.1]	1498.09	282.328	0	1	7.992239e+003	7.992687e+002	0	0	66	5.987197e+003	5828	1.223184e+003	1.311916e+003	33	1.806061e+001	18	5.005868e+000	3.706500e+000	0	0	0	0	0	0	0	5937.29	593.762	1	4.94066e-324	1	1	49.9103	5.00587	1	0	49.9103	45.1352	45.1352	5979.76	0.742882	18.0606	5.00587	0	5947.98	0	0
DATA	389	5	49	tair|AT5G61240.1|ref|NM_125517|ta|TA32436_3702|ta|AV518665	at|chr5:24649113-24649172	0		1114	TTCAAGTCAGGCGTGAACCCAATTGGTACCCACAAAGTTTTAGAAGTTTCTGATGCCGAT	341	0	A_84_P23551	AT5G61240	AT5G61240.1	tair|protein binding [AT5G61240.1]	1523.38	282	0	1	2.026661e+004	2.026679e+003	0	0	65	1.505535e+004	13758	3.479963e+003	3.613837e+003	35	1.774286e+001	19	5.282284e+000	6.671700e+000	0	0	0	0	0	0	0	15005.4	1500.55	1	0	1	1	49.9666	5.28228	1	0	49.9666	48.5334	48.5334	15047.9	0.740399	17.7429	5.28228	0	15016.2	0	0
DATA	390	5	50	tair|AT1G50800.1|ref|NM_103962|tc|NP306366	at|chr1:18830636-18830577	0		624	GCTAGCAAAATAAAGGCGAGATTGGAATCTCCAGTTTCGTATAGATTAATGATCACTTGA	343	0	A_84_P190844	AT1G50800	AT1G50800.1	tair|similar to unknown protein [Arabidopsis thaliana] (TAIR:AT1G50790.1) [AT1G50800.1]	1549.58	281.573	8.54915	0	8.549147e+000	8.511054e+000	0	0	64	4.398438e+001	43.5	1.251347e+001	1.575262e+001	40	1.772500e+001	17	4.940609e+000	6.671700e+000	0	0	0	0	0	0	0	-6.09236	6.28295	0	0.0128269	1	0	50.0767	4.94061	1	0	50.0767	65	65	36.5497	0.738211	17.725	4.94061	0	4.8468	1	0
DATA	391	5	51	tair|AT3G16360.1|ref|NM_112507|ug|AB041766|tc|NP226519	at|chr3:5555314-5555373	0		334	AAGAAAGAACACTCAACGTTGAGAAAGAAGCTTGAACATTATTTCCAGGCGAGCCAATAA	345	0	A_84_P22136	AHP4	AT3G16360.1	tair|AHP4 (HPT PHOSPHOTRANSMITTER 4); histidine phosphotransfer kinase/ transferase, transferring phosphorus-containing groups [AT3G16360.1]	1574.55	282.016	0	1	2.927839e+002	3.049534e+001	0	0	62	2.658226e+002	258	5.719238e+001	5.485620e+001	31	1.974194e+001	19	4.959622e+000	4.818450e+000	0	0	0	0	0	0	0	215.684	22.4649	1	1.29835e-124	1	1	50.1381	4.95962	1	0	50.1381	43.7019	43.7019	258.388	0.736668	19.7419	4.95962	0	226.72	0	0
DATA	392	5	52	ta|BX837570|tc|TC307873	at|chr4:15501687-15501746	0		607	GGGCAATCTTCCCCGCGTTTCCTCCAACAGAATCTCTTCTATTATGAGAAGGATATGTTT	347	0	A_84_P852792	BX837570	BX837570	tc|NM_119358 calcium ion binding {Arabidopsis thaliana} (exp=-1; wgp=0; cg=0), partial (27%) [TC307873]	1599.7	282.043	0	1	5.065392e+002	5.136941e+001	0	0	65	4.226923e+002	405	7.568436e+001	8.747340e+001	33	2.063636e+001	21	4.827125e+000	4.447800e+000	0	0	0	0	0	0	0	372.499	37.7761	1	2.96062e-157	1	1	50.193	4.82713	1	0	50.193	46.5243	46.5243	415.258	0.735381	20.6364	4.82713	0	383.634	0	0
DATA	393	5	53	tair|AT1G80090.1|ref|NM_106658|ta|TA45825_3702|tc|NP159531	at|chr1:30136460-30136519	0		920	TCATTTAGCCACATTGCGTTCGTGGTTGCCGCTAAATGCACTAGAGTTCGTCGAGAAAAT	349	0	A_84_P13419	AT1G80090	AT1G80090.1	tair|CBS domain-containing protein [AT1G80090.1]	1626	281.545	0	1	9.508913e+000	8.609180e+000	3	0	59	5.720339e+001	58	1.343025e+001	1.149015e+001	43	1.944186e+001	19	6.627153e+000	6.671700e+000	0	0	0	0	0	0	0	6.98229	6.32163	1	0.00447921	1	0	50.2211	6.62715	1	0	50.2211	55.8519	55.8519	49.7687	0.734289	19.4419	6.62715	0	18.201	1	0
DATA	394	5	54	tair|AT4G09610.1|ref|NM_117029|ta|ATU11765|tc|TC310118	at|chr4:6075560-6075404	0		82	TCCGAAGTACACTGGTTCTGTTACTAATCATCGTCTGTCTCACCACTTATGAGCTTCACG	351	0	A_84_P10958	GASA2	AT4G09610.1	tair|GASA2 (GAST1 PROTEIN HOMOLOG 2) [AT4G09610.1]	1651.42	281.573	8.60202	0	8.602017e+000	8.563688e+000	3	0	61	5.026230e+001	51	1.054340e+001	1.037820e+001	27	2.155556e+001	20	9.018500e+000	1.037820e+001	0	0	0	0	0	0	0	-0.043635	6.28295	0	0.985619	1	0	50.3059	9.0185	1	0	50.3059	65	65	42.8276	0.733673	21.5556	9.0185	0	11.3124	1	0
DATA	395	5	55	tair|AT3G53232.1|ref|NM_202692|ug|DR202323|ta|TA49811_3702	at|chr3:19742063-19742004	0		338	GTTGGGTCGCCGTTTTTCATTTTTCCCTCTAGTATCAAACTTTTGAACTAGGGTTGATAT	353	0	A_84_P586644	DVL20/RTFL1	AT3G53232.1	tair|DVL20/RTFL1 (ROTUNDIFOLIA 1) [AT3G53232.1]	1676.1	282.055	0	1	4.168653e+002	4.255755e+001	2	0	65	3.561077e+002	351	7.125156e+001	6.671700e+001	27	1.970370e+001	20	5.621489e+000	5.189100e+000	0	0	0	0	0	0	0	305.757	31.2145	1	2.02422e-145	1	1	50.3509	5.62149	1	0	50.3509	46.8651	46.8651	348.673	0.733467	19.7037	5.62149	0	317.207	0	0
DATA	396	5	56	tair|AT4G29700.1|ref|NM_119115|ta|TA37022_3702|ta|AV440020	at|chr4:14544101-14544042	0		1043	TTGAAAGTTTACTTGAAGGAGAAGCTACCAGAGAGACTGCATTTTTCAGAGAGTTATCGG	355	0	A_84_P16698	AT4G29700	AT4G29700.1	tair|type I phosphodiesterase/nucleotide pyrophosphatase family protein [AT4G29700.1]	1701.37	282.265	0	1	2.357994e+003	2.359549e+002	1	0	64	1.779938e+003	1707.5	4.358064e+002	4.160546e+002	28	1.835714e+001	18	4.580266e+000	2.965200e+000	0	0	0	0	0	0	0	1729.54	173.068	1	8.95818e-250	1	1	50.3997	4.58027	1	0	50.3997	46.5243	46.5243	1772.5	0.733479	18.3571	4.58027	0	1741.09	0	0
DATA	397	5	57	tair|AT3G01760.1|ref|NM_111042|tc|NP332318|tc|NP332342	at|chr3:275200-275259	0		1362	GGGGGACTGGCCAAACTAATCTATAATATTCAAAAGGGCACTCTACCTAATTCAAGATGC	357	0	A_84_P21150	AT3G01760	AT3G01760.1	tair|lysine and histidine specific transporter, putative [AT3G01760.1]	1727.5	281.648	0	1	1.156921e+002	1.439443e+001	0	0	66	1.353636e+002	134.5	4.062271e+001	4.169812e+001	35	2.091429e+001	19	5.947671e+000	6.301050e+000	0	0	0	0	0	0	0	84.8709	10.5596	1	5.43285e-071	1	1	50.4927	5.94767	1	0	50.4927	57.5363	57.5363	127.929	0.733593	20.9143	5.94767	0	96.5947	0	0
DATA	398	5	58	tair|AT4G08520.1|ref|NM_116921|ug|AY074506|ta|TA36123_3702	at|chr4:5418813-5418872	0		150	CCGATGATTGGGCAACTAATGCTTCCAAGTTAGCTTTTGAAAAATATGTCTTCTCGAAAA	359	0	A_84_P20409	AT4G08520	AT4G08520.1	tair|clathrin adaptor complex small chain family protein [AT4G08520.1]	1752.91	281.614	0	1	2.419027e+003	2.420540e+002	1	1	62	1.826323e+003	1690.5	3.883644e+002	3.799162e+002	34	2.158824e+001	21	5.779366e+000	6.115725e+000	0	0	0	0	0	0	0	1775.72	177.684	1	2.29995e-251	1	1	50.5984	5.77937	1	0	50.5984	57.259	57.259	1818.89	0.734066	21.5882	5.77937	0	1787.62	0	0
DATA	399	5	59	tair|AT1G15520.1|ref|NM_101421|ta|TA51991_3702|tc|TC307764	at|chr1:5332073-5332014	0		4337	TTGCCGCCATGAACGTCATCTTTCCTTTGCTCTTTGCCGTTATCTTTGCTATCGGAATCA	361	0	A_84_P11446	ATPDR12/PDR12	AT1G15520.1	tair|ATPDR12/PDR12 (PLEIOTROPIC DRUG RESISTANCE 12); ATPase, coupled to transmembrane movement of substances [AT1G15520.1]	1778.5	281.648	0	1	2.011030e+002	2.185274e+001	2	2	62	1.984355e+002	199.5	4.333424e+001	4.132748e+001	30	2.030000e+001	20	6.012344e+000	5.003775e+000	0	0	0	0	0	0	0	147.764	16.0567	1	2.33605e-102	1	1	50.671	6.01234	1	0	50.671	57.5363	57.5363	191.001	0.73477	20.3	6.01234	0	159.808	0	0
DATA	400	5	60	tair|AT1G76820.1|ref|NM_106332|ta|TA42658_3702|tc|TC292666	at|chr1:28843215-28843274	0		659	CATAAGAAGAAGAACAAGAGTGGAAGGACACTTCAGGAAGATGATGATTTGGACAAGCTT	363	0	A_84_P87569	AT1G76820	AT1G76820.1	tair|similar to eukaryotic translation initiation factor 2 family protein / eIF-2 family protein [Arabidopsis thaliana] (TAIR:AT1G76810.1) [AT1G76820.1]	1803.03	282.078	0	1	7.094752e+002	7.145966e+001	0	0	68	5.726765e+002	555	1.101550e+002	1.063765e+002	33	2.012121e+001	21	5.930628e+000	7.413000e+000	0	0	0	0	0	0	0	521.962	52.573	1	1.55476e-177	1	1	50.7145	5.93063	1	0	50.7145	45.835	45.835	565.242	0.735702	20.1212	5.93063	0	534.118	0	0
DATA	401	5	61	tair|AT1G75600.1|ref|NM_106212|tc|NP227902|ta|DR232283	at|chr1:28395013-28395072	0		389	TGGTTGGTTTGTTTGAAGATACAAATCTGTGTGCCATTCATGCCAAGAGGGTTACGATCA	365	0	A_84_P252955	AT1G75600	AT1G75600.1	tair|histone H3.2, putative [AT1G75600.1]	1828.5	282.422	0	1	2.816547e+003	2.817838e+002	0	5	61	2.125951e+003	2161	2.576999e+002	2.342508e+002	30	2.283333e+001	22.5	8.501859e+000	8.895600e+000	0	0	0	0	0	0	0	2075.22	207.617	1	9.01929e-261	1	1	50.7346	8.50186	1	0	50.7346	44.4243	44.4243	2118.52	0.736794	22.8333	8.50186	0	2087.47	0	0
DATA	402	5	62	tair|AT1G51820.1|ref|NM_104062|tc|NP232362|tc|NP306444	at|chr1:19241341-19241282	0		2392	CAAAAGGAGACATCCAAAGCATTATGGATCCAAGTCTCAATGAAGATTATGATTCCGGTT	367	0	A_84_P13200	AT1G51820	AT1G51820.1	tair|leucine-rich repeat protein kinase, putative [AT1G51820.1]	1854.19	282.235	0	1	2.013121e+002	2.185781e+001	1	0	65	1.993231e+002	192	4.172271e+001	3.928890e+001	32	1.996875e+001	18.5	7.973684e+000	6.671700e+000	0	0	0	0	0	0	0	148.549	16.1289	1	1.14874e-102	1	1	50.7743	7.97368	1	0	50.7743	46.1809	46.1809	191.888	0.737903	19.9688	7.97368	0	160.929	0	0
DATA	403	5	63	tair|AT4G12730.1|ref|NM_117342|ug|AK230362|ta|TA30114_3702	at|chr4:7492351-7492292	0		522	TCACTACGTGAAATCCGTCTTTGAAAAGCCTTACAACATCTCTGTTCTTCACATCAGCCA	369	0	A_84_P859502	FLA2	AT4G12730.1	tair|FLA2 [AT4G12730.1]	1879.18	282.182	0	1	8.576266e+002	8.618295e+001	0	0	65	6.846615e+002	664	1.282117e+002	1.282449e+002	34	1.982353e+001	20.5	5.440981e+000	5.559750e+000	0	0	0	0	0	0	0	633.858	63.6964	1	3.12816e-189	1	1	50.8039	5.44098	1	0	50.8039	46.1809	46.1809	677.227	0.739083	19.8235	5.44098	0	646.355	0	0
DATA	404	5	64	tc|NP043841	at|chr5:9489305-9489162	0		690	GAGAGGGAGAAAGAGATACAACAGGCAAGTGCTTGCACTACGTCTTTGTTCTTAGTTGTT	371	0	A_84_P839233	NP043841	NP043841	tc|GB|AF007270.1|AAB61065.1 contains similarity to syntaxin [NP043841]	1904.67	282.217	0	1	1.688753e+001	8.652941e+000	0	0	65	6.327692e+001	63	1.804725e+001	2.001510e+001	33	2.051515e+001	20	5.937809e+000	5.189100e+000	0	0	0	0	0	0	0	12.5026	6.40614	1	7.8535e-007	1	0	50.7744	5.93781	1	0	50.7744	47.2035	47.2035	55.8422	0.740342	20.5152	5.93781	0	25.0628	0	0
DATA	405	5	65	tc|NP453501	unmapped	0		642	GCTTCAATTTCGATAACCCTTTTGTTGGTTTACCATCTGATTTCTGCTCTGGTAGTTTAG	373	0	A_84_P15403	NP453501	NP453501	tc|GB|AC007018.7|AAD29065.1 putative Ta11-like non-LTR retroelement protein [Arabidopsis thaliana] [NP453501]	1930.13	282.129	0	1	3.932299e+001	9.340585e+000	2	0	65	7.993846e+001	80	1.981861e+001	2.446290e+001	30	2.006667e+001	20	4.510014e+000	5.559750e+000	0	0	0	0	0	0	0	29.1607	6.92668	1	2.19071e-023	1	0	50.7778	4.51001	1	0	50.7778	45.4864	45.4864	72.5038	0.741568	20.0667	4.51001	0	41.822	0	0
DATA	406	5	66	tair|AT1G42350.1|tc|NP173340	unmapped	0		166	TACATTCCAGAGGGAGTAGCAGAAGATGGGGAATTGATGCGTGTTTCATTTCGCCTCATA	375	0	A_84_P839714	AT1G42350	AT1G42350.1	tair|transposable element gene [AT1G42350.1]	1956.37	281.596	0	0	1.910229e+001	8.672718e+000	2	0	62	6.493548e+001	63.5	1.749086e+001	1.445535e+001	29	2.072414e+001	20	6.844688e+000	6.671700e+000	0	0	0	0	0	0	0	14.1871	6.44113	1	3.03987e-008	1	0	50.7484	6.84469	1	0	50.7484	65	65	57.5008	0.742689	20.7241	6.84469	0	26.9288	0	0
DATA	407	5	67	tair|AT1G49590.1|ref|NM_103847|ug|BX816601|ta|TA40258_3702	at|chr1:18359989-18360048	0		851	AAGCTGCATTGAAGGCAAGAGAAGCTGCTAGGAAACGAGTTGAAGATAGAGAAAAACCAT	377	0	A_84_P17756	AT1G49590	AT1G49590.1	tair|formin-binding protein-related [AT1G49590.1]	1980.99	282.368	0	1	4.118647e+003	4.119513e+002	0	0	65	3.114554e+003	2978	7.126671e+002	6.805134e+002	34	1.755882e+001	17	5.444993e+000	6.486375e+000	0	0	0	0	0	0	0	3063.83	306.447	1	2.74973e-284	1	1	50.726	5.44499	1	0	50.726	45.835	45.835	3107.12	0.743892	17.5588	5.44499	0	3076.64	0	0
DATA	408	5	68	tair|AT1G22882.1|ref|NM_148482|ta|TA29550_3702|ta|TA29544_3702	at|chr1:8101134-8101193	0		2110	AGAGAAGACCGGTAGTGGGGCTTGGCTCTTGTTATTGATTAGCTCAACATTCATTATGTT	379	0	A_84_P812434	AT1G22882	AT1G22882.1	tair|similar to unknown protein [Arabidopsis thaliana] (TAIR:AT1G71360.1); similar to unnamed protein product [Vitis vinifera] (GB:CAO44551.1); contains InterPro domain Sad1/UNC-like, C-terminal (InterPro:IPR012919); contains InterPro domain Galactose-bin	2006.28	282.095	0	1	1.131511e+004	1.131542e+003	0	0	66	8.477848e+003	7988	1.942180e+003	2.101215e+003	24	1.708333e+001	16.5	5.038259e+000	4.077150e+000	0	0	0	0	0	0	0	8427.14	842.737	1	0	1	1	50.71	5.03826	1	0	50.71	48.8603	48.8603	8470.41	0.744769	17.0833	5.03826	0	8440.04	0	0
DATA	409	5	69	tair|AT1G69526.1|tair|AT1G69526.2|ref|NM_105621|ref|NM_001036179	at|chr1:26136565-26136624	0		1134	AGACCTCATGTCTATGGAGCAGCATACAAGTAAGGTTTCTTGCTTACTACAAAGAGTCAA	381	0	A_84_P587219	AT1G69526	AT1G69526.1	tair|UbiE/COQ5 methyltransferase family protein [AT1G69526.1]	2031.61	282.129	0	1	3.289807e+003	3.290886e+002	0	0	65	2.503200e+003	2352	5.232330e+002	5.404077e+002	20	1.860000e+001	18.5	5.103147e+000	5.559750e+000	0	0	0	0	0	0	0	2452.55	245.336	1	7.44167e-271	1	1	50.6488	5.10315	1	0	50.6488	47.2035	47.2035	2495.77	0.7455	18.6	5.10315	0	2465.51	0	0
DATA	410	5	70	tair|AT3G47840.1|ref|NM_114654|tc|NP034728	at|chr3:17664791-17664850	0		1894	AAGCTGCAAATGTAAGAAAGAATATGAAAGCAAAAGGCGTGATCAAAGAGCCCGGATGGT	383	0	A_84_P524463	AT3G47840	AT3G47840.1	tair|pentatricopeptide (PPR) repeat-containing protein [AT3G47840.1]	2056.98	282.177	0	1	2.168270e+002	2.326108e+001	0	0	66	2.123333e+002	205.5	4.730826e+001	5.559750e+001	31	1.906452e+001	20	5.265836e+000	4.077150e+000	0	0	0	0	0	0	0	161.747	17.3521	1	1.22679e-107	1	1	50.5865	5.26584	1	0	50.5865	45.4864	45.4864	204.899	0.745972	19.0645	5.26584	0	174.757	0	0
DATA	411	5	71	tair|AT5G21990.1|ref|NM_147882|ta|TA35022_3702|ta|DR379561	at|chr5:7276244-7276303	0		1813	AAAGGCGGATTGATCTTTGCAATATTAATGCTCGTTTTAGCAATGGTCCTTCACCGTCTC	385	0	A_84_P242765	AT5G21990	AT5G21990.1	tair|tetratricopeptide repeat (TPR)-containing protein [AT5G21990.1]	2082.27	282.357	0	1	1.306604e+004	1.306631e+003	0	0	64	9.799656e+003	9356.5	1.960844e+003	1.995765e+003	39	2.007692e+001	19	6.161786e+000	5.930400e+000	0	0	0	0	0	0	0	9749.15	974.935	1	0	1	1	50.51	6.16179	1	0	50.51	46.8651	46.8651	9792.22	0.746144	20.0769	6.16179	0	9762.2	0	0
DATA	412	5	72	tc|TC281983	at|chr4:001652309-001652262	0		2021	CTCTTTTGCTCTTGTTGCGGGTCGTGATGGTTCTCCTGCTCCTGATGCATTAATACATTT	387	0	A_84_P16616	TC281983	TC281983	tc|Q9FN97_ARATH (Q9FN97) Transposon protein-like, partial (33%) [TC281983]	2107.8	282.214	0	1	3.014312e+002	3.129800e+001	1	0	64	2.752500e+002	277.5	3.968567e+001	3.669435e+001	32	1.790625e+001	18	5.810776e+000	6.115725e+000	0	0	0	0	0	0	0	224.829	23.3443	1	4.44219e-127	1	1	50.4205	5.81078	1	0	50.4205	46.8651	46.8651	267.815	0.745873	17.9063	5.81078	0	237.917	0	0
DATA	413	5	73	tair|AT4G23260.1|ref|NM_118455|ta|TA45355_3702|ta|TA45354_3702	at|chr4:12169334-12169275	0		762	ATGGGAAGTGTATCCCTTCTCTGGTGCTATTGATCAGATTAATTTACCAAAGTCACCGCC	389	0	A_84_P828734	AT4G23260	AT4G23260.1	tair|protein kinase [AT4G23260.1]	2133.27	282.164	0	1	2.376382e+002	2.521528e+001	0	0	65	2.274308e+002	225	4.655272e+001	4.966710e+001	29	1.962069e+001	20	6.241645e+000	5.930400e+000	0	0	0	0	0	0	0	177.081	18.7896	1	5.90142e-113	1	1	50.3501	6.24164	1	0	50.3501	48.2044	48.2044	219.996	0.745169	19.6207	6.24164	0	190.227	0	0
DATA	414	5	74	tair|AT3G03070.1|ref|NM_111177|ta|TA27499_3702|ta|TA27495_3702	at|chr3:696617-696558	0		402	CAAGATCATCACCATTGAGGCAAATTCTGAAAGTGAATTGCTGGTCTCTCTCCCCTTTTT	391	0	A_84_P808363	AT3G03070	AT3G03070.1	tair|NADH-ubiquinone oxidoreductase-related [AT3G03070.1]	2158.44	282.028	0	1	3.285735e+004	3.285746e+003	1	0	62	2.449456e+004	23418	4.369612e+003	4.326412e+003	28	2.257143e+001	23	6.303606e+000	5.559750e+000	0	0	0	0	0	0	0	24444.4	2444.44	1	0	1	1	50.209	6.30361	1	0	50.209	48.2044	48.2044	24487.1	0.743954	22.5714	6.30361	0	24457.5	0	0
DATA	415	5	75	tair|AT4G16960.1|ref|NM_117799|tc|TC280573	at|chr4:9546436-9546377	0		3051	TCCATGATAACTAAGCGACAAGCTAAAGAAATTCCCATCGCGCATAGGGACGAAGATTCT	393	0	A_84_P15804	AT4G16960	AT4G16960.1	tair|disease resistance protein (TIR-NBS-LRR class), putative [AT4G16960.1]	2184.3	281.985	0	1	7.926712e+002	7.971795e+001	0	0	65	6.383538e+002	632	1.127534e+002	1.200906e+002	29	2.089655e+001	21	6.471613e+000	6.671700e+000	0	0	0	0	0	0	0	588.264	59.161	1	9.81351e-185	1	1	50.0894	6.47161	1	0	50.0894	45.835	45.835	630.919	0.742129	20.8966	6.47161	0	601.421	0	0
DATA	416	5	76	tair|AT3G19480.1|ref|NM_112835|ug|BX824744|ta|TA40315_3702	at|chr3:6754582-6754641	0		1751	CAACCAAGCAAAGAAACTTTGAAGAAAATCGGAGACATTCCTGCCATTGAAGAGTTTGTT	395	0	A_84_P20245	AT3G19480	AT3G19480.1	tair|D-3-phosphoglycerate dehydrogenase, putative / 3-PGDH, putative [AT3G19480.1]	2209.43	282.232	0	1	6.838501e+003	6.839029e+002	0	0	65	5.108785e+003	4914	1.006240e+003	1.063024e+003	30	1.963333e+001	20	5.573851e+000	5.930400e+000	0	0	0	0	0	0	0	5058.82	505.921	1	1.47504e-314	1	1	49.962	5.57385	1	0	49.962	46.8651	46.8651	5101.35	0.739756	19.6333	5.57385	0	5071.99	0	0
DATA	417	5	77	tair|AT4G29670.1|tair|AT4G29670.2|ref|NM_179138|ref|NM_119112	at|chr4:14535701-14535642	0		926	ATATCGTCATATTTTTGGGTGTAAAAGAATACTTCCTAAAGCCAGTTACGATTCTTCTGC	397	0	A_84_P126561	AT4G29670	AT4G29670.1	tair|thioredoxin family protein [AT4G29670.1]	2234.79	282.106	0	1	1.710468e+004	1.710490e+003	0	0	66	1.264914e+004	11954	2.439285e+003	2.643290e+003	30	1.813333e+001	18	5.001609e+000	5.003775e+000	0	0	0	0	0	0	0	12599.3	1259.95	1	0	1	1	49.8087	5.00161	1	0	49.8087	45.835	45.835	12641.7	0.736601	18.1333	5.00161	0	12612.5	0	0
DATA	418	5	78		 	66	Structural	0		1	1	DarkCorner	DarkCorner	DarkCorner		2260.91	282.386	8.61471	1	8.614714e+000	8.576328e+000	0	0	64	4.512500e+001	43	1.049792e+001	1.260210e+001	29	1.634483e+001	17	3.676915e+000	3.706500e+000	0	0	0	0	0	0	0	-4.5371	6.28295	0	0.0625403	1	0	49.6621	3.67692	1	0	49.6621	57.259	57.259	37.6903	0.732592	16.3448	3.67692	0	8.6222	0	0
DATA	419	5	79		 	66	Structural	0		1	1	DarkCorner	DarkCorner	DarkCorner		2285.66	282.373	8.66983	1	8.669828e+000	8.631196e+000	1	0	63	4.312698e+001	43	1.110433e+001	1.074885e+001	38	1.742105e+001	18	5.038402e+000	5.930400e+000	0	0	0	0	0	0	0	-6.37316	6.28295	0	0.0093077	1	0	49.5001	5.0384	1	0	49.5001	45.835	45.835	35.6923	0.727935	17.4211	5.0384	0	6.77232	0	0
DATA	420	5	80		 	66	Structural	0		1	1	DarkCorner	DarkCorner	DarkCorner		2311.5	282.352	8.73925	1	8.739248e+000	8.700307e+000	3	0	63	3.993651e+001	39	1.093953e+001	1.000755e+001	23	1.856522e+001	19	4.357085e+000	3.335850e+000	0	0	0	0	0	0	0	-9.3991	6.28295	0	0.000155103	1	0	49.3356	4.35709	1	0	49.3356	57.5363	57.5363	32.5018	0.722153	18.5652	4.35709	0	3.74067	0	0
DATA	421	5	81		 	66	Structural	0		1	1	DarkCorner	DarkCorner	DarkCorner		2337.09	282.386	8.82113	1	8.821130e+000	8.781824e+000	3	0	61	4.355738e+001	45	7.421870e+000	8.154300e+000	31	1.764516e+001	18	4.929830e+000	4.447800e+000	0	0	0	0	0	0	0	-5.63306	6.28295	0	0.0211881	1	0	49.1904	4.92983	1	0	49.1904	57.259	57.259	36.1227	0.715449	17.6452	4.92983	0	7.52221	0	0
DATA	422	5	82		 	66	Structural	0		1	1	DarkCorner	DarkCorner	DarkCorner		2362.17	282.032	8.91597	1	8.915967e+000	8.876239e+000	2	0	64	4.381250e+001	43.5	1.001725e+001	9.266250e+000	27	1.907407e+001	19	5.954481e+000	5.559750e+000	0	0	0	0	0	0	0	-5.23245	6.28295	0	0.0320729	1	0	49.0449	5.95448	1	0	49.0449	45.4864	45.4864	36.3778	0.707839	19.0741	5.95448	0	7.94326	0	0
DATA	423	5	83		 	66	Structural	0		1	1	DarkCorner	DarkCorner	DarkCorner		2387.72	282.029	9.02803	1	9.028032e+000	8.987805e+000	0	0	65	4.378462e+001	42	1.111796e+001	1.111950e+001	29	2.044828e+001	19	6.483970e+000	5.189100e+000	0	0	0	0	0	0	0	-5.09659	6.28295	0	0.0367324	1	0	48.8812	6.48397	1	0	48.8812	46.1809	46.1809	36.3499	0.699053	20.4483	6.48397	0	8.08415	0	0
DATA	424	5	84		 	66	Structural	0		1	1	DarkCorner	DarkCorner	DarkCorner		2413	282.5	9.15603	1	9.156028e+000	9.115229e+000	0	0	62	4.120968e+001	39	1.142063e+001	1.130482e+001	36	1.672222e+001	17	4.359627e+000	5.189100e+000	0	0	0	0	0	0	0	-7.50487	6.28295	0	0.00230173	1	0	48.7145	4.35963	1	0	48.7145	43.7019	43.7019	33.775	0.689281	16.7222	4.35963	0	5.6747	0	0
DATA	425	5	85		 	66	Structural	0		1	1	DarkCorner	DarkCorner	DarkCorner		2438.5	282.352	9.30521	0	9.305210e+000	9.263747e+000	3	0	63	4.149206e+001	43	1.016616e+001	1.000755e+001	35	1.842857e+001	17	6.362971e+000	4.818450e+000	0	0	0	0	0	0	0	-7.06708	6.28295	0	0.00403018	1	0	48.5591	6.36297	1	0	48.5591	65	65	34.0574	0.67823	18.4286	6.36297	0	6.13522	0	0
DATA	426	6	1		 	66	Structural	0		1	1	DarkCorner	DarkCorner	DarkCorner		317.703	289.156	7.1675	1	7.167498e+000	7.135560e+000	1	0	64	4.298438e+001	42	1.027787e+001	9.080925e+000	47	1.708511e+001	17	5.072645e+000	5.189100e+000	0	0	0	0	0	0	0	-2.96602	6.28295	0	0.22175	1	0	45.9504	5.07265	1	0	45.9504	45.4864	45.4864	35.5497	0.880513	17.0851	5.07265	0	6.54001	0	0
DATA	427	6	2		 	66	Structural	0		1	1	DarkCorner	DarkCorner	DarkCorner		343.014	288.845	7.01945	1	7.019453e+000	6.988175e+000	2	0	64	3.956250e+001	41	9.421143e+000	8.895600e+000	27	1.537037e+001	15	4.558577e+000	5.930400e+000	0	0	0	0	0	1	0	-6.5571	6.28295	0	0.00750154	1	0	46.1196	4.55858	1	0	46.1196	46.8651	46.8651	32.1278	0.899083	15.3704	4.55858	0	2.9707	0	0
DATA	428	6	3		 	66	Structural	0		1	1	DarkCorner	DarkCorner	DarkCorner		368.569	289.224	6.89232	1	6.892319e+000	6.861607e+000	2	0	63	4.141270e+001	41	1.113065e+001	1.297275e+001	26	1.438462e+001	13	4.899608e+000	4.818450e+000	0	0	0	0	0	1	0	-4.87286	6.28295	0	0.0456765	1	0	46.2856	4.89961	1	0	46.2856	42.9674	42.9674	33.978	0.915667	14.3846	4.89961	0	4.66798	0	0
DATA	429	6	4		 	66	Structural	0		1	1	DarkCorner	DarkCorner	DarkCorner		394.179	289.015	6.78432	1	6.784323e+000	6.754093e+000	1	0	65	4.312308e+001	41	9.800363e+000	8.154300e+000	19	1.736842e+001	17	5.155477e+000	5.930400e+000	0	0	0	0	0	0	0	-3.32578	6.28295	0	0.170951	1	0	46.4489	5.15548	1	0	46.4489	46.1809	46.1809	35.6884	0.930243	17.3684	5.15548	0	6.23599	0	0
DATA	430	6	5		 	66	Structural	0		1	1	DarkCorner	DarkCorner	DarkCorner		419.577	288.634	6.69497	1	6.694972e+000	6.665140e+000	1	0	63	4.015873e+001	40	9.353637e+000	9.636900e+000	31	1.819355e+001	17	6.057609e+000	6.301050e+000	0	0	0	0	0	0	0	-6.4438	6.28295	0	0.0085722	1	0	46.6025	6.05761	1	0	46.6025	47.8731	47.8731	32.7241	0.942658	18.1935	6.05761	0	3.13645	0	0
DATA	431	6	6		 	66	Structural	0		1	1	DarkCorner	DarkCorner	DarkCorner		444.8	288.35	6.62234	1	6.622338e+000	6.592830e+000	0	1	64	3.945313e+001	39	9.030688e+000	9.636900e+000	32	1.771875e+001	19	4.105342e+000	4.818450e+000	0	0	0	0	0	0	0	-7.29857	6.28295	0	0.00300621	1	0	46.7517	4.10534	1	0	46.7517	50.4627	50.4627	32.0185	0.952997	17.7188	4.10534	0	2.29941	0	0
DATA	432	6	7		 	66	Structural	0		1	1	DarkCorner	DarkCorner	DarkCorner		470.198	288.506	6.56415	1	6.564151e+000	6.534902e+000	0	0	65	3.849231e+001	38	8.853183e+000	9.636900e+000	30	1.533333e+001	15	4.915376e+000	5.003775e+000	0	0	0	0	0	1	0	-8.40517	6.28295	0	0.000674285	1	0	46.8975	4.91538	1	0	46.8975	51.0895	51.0895	31.0576	0.961445	15.3333	4.91538	0	1.20507	0	0
DATA	433	6	8		 	66	Structural	0		1	1	DarkCorner	DarkCorner	DarkCorner		495.441	288.779	6.51975	1	6.519750e+000	6.490698e+000	0	0	65	4.087692e+001	40	9.448061e+000	1.037820e+001	31	1.529032e+001	15	5.526865e+000	5.559750e+000	0	0	0	0	0	1	0	-6.15648	6.28295	0	0.0119322	1	0	47.0334	5.52686	1	0	47.0334	46.8651	46.8651	33.4422	0.967993	15.2903	5.52686	0	3.45953	0	0
DATA	434	6	9	tair|AT3G24800.1|ref|NM_113392|ta|TA40421_3702|ta|DR749529	at|chr3:9057690-9057749	0		1264	TCAATTCTATCGGTATCCTTCTCGGACCCGTTATCTCAAATGAAGGCATGGATACAGATG	262	0	A_84_P24044	PRT1	AT3G24800.1	tair|PRT1 (PROTEOLYSIS 1); ubiquitin-protein ligase [AT3G24800.1]	520.91	288.896	0	1	3.884942e+003	3.885479e+002	2	0	65	3.826569e+003	3760	6.808539e+002	6.745830e+002	30	1.763333e+001	17	4.965282e+000	4.262475e+000	0	0	0	0	0	0	0	3779.4	377.992	1	5.8767e-297	1	1	47.1683	4.96528	1	0	47.1683	46.8651	46.8651	3819.13	0.972833	17.6333	4.96528	0	3789.03	0	0
DATA	435	6	10	tair|AT3G25480.1|ref|NM_113444|ug|AK221606|ta|TA26954_3702	at|chr3:9236907-9236848	0		724	CACCGGTGCATATGTACACTGCGAAAAACGTAAAATCTTCAAACAACAATGAAGCGTCTG	264	0	A_84_P15518	AT3G25480	AT3G25480.1	tair|rhodanese-like domain-containing protein [AT3G25480.1]	546.216	288.851	0	1	3.680063e+003	3.680626e+002	5	0	61	3.638951e+003	3498	6.231170e+002	5.433729e+002	32	1.918750e+001	18	6.855361e+000	6.857025e+000	0	0	0	0	0	0	0	3591.65	359.22	1	6.99561e-294	1	1	47.2979	6.85536	1	0	47.2979	47.8731	47.8731	3631.52	0.975976	19.1875	6.85536	0	3601.29	0	0
DATA	436	6	11	tair|AT3G57790.1|ref|NM_115640|ta|TA38332_3702|ta|BP646830	at|chr3:21416427-21416368	0		1703	TTACACGAAATTGTTTGAGTCTGATTACGTTATGGTTGGTGAAAACAACATTGCTTTTGC	266	0	A_84_P88989	AT3G57790	AT3G57790.1	tair|glycoside hydrolase family 28 protein / polygalacturonase (pectinase) family protein [AT3G57790.1]	571.589	288.753	0	1	2.996083e+003	2.996772e+002	1	0	64	2.976250e+003	2779.5	6.955054e+002	6.569771e+002	29	1.768966e+001	17	5.568428e+000	5.930400e+000	0	0	0	0	0	0	0	2928.83	292.951	1	1.44284e-281	1	1	47.4159	5.56843	1	0	47.4159	48.5334	48.5334	2968.82	0.977554	17.6897	5.56843	0	2938.47	0	0
DATA	437	6	12	tair|ATCG00360.1|tc|TC301824	at|chrC:42643-42584	0		321	ACTCCTGGTAATTATATTGAAGCACAGAATTGGTTGACGATCACGAGGCGCTTCGAATAA	268	0	A_84_P769702	ATCG00360.1	ATCG00360.1	tair|Encodes a protein required for photosystem I assembly and stability. In Chlamydomonas reinhardtii, this protein seems to act as a PSI specific chaperone facilitating the assembly of the complex by interacting with PsaA and PsaD. A loss of function mu	597.094	289.328	0	1	3.236409e+004	3.236416e+003	0	0	66	3.168832e+004	30060.5	6.563231e+003	6.614620e+003	25	2.116000e+001	21	5.691221e+000	3.706500e+000	0	0	0	0	0	0	0	31640.8	3164.09	1	0	1	1	47.5235	5.69122	1	0	47.5235	45.1352	45.1352	31680.9	0.977651	21.16	5.69122	0	31650.4	0	0
DATA	438	6	13	tair|AT5G50915.2|tair|AT5G50915.1|ref|NM_124470|ref|NM_180832	at|chr5:20728291-20728232	0		740	GGGTTCTCCAGAAGTAGGAACGTCTTTTACCAATGCAATGCCAACAACTACTCCTATCTT	270	0	A_84_P825374	AT5G50915	AT5G50915.2	tair|basic helix-loop-helix (bHLH) family protein [AT5G50915.2]	622.155	288.916	0	1	4.450656e+003	4.451122e+002	0	0	66	4.393379e+003	4046.5	1.101938e+003	1.143826e+003	24	1.804167e+001	17.5	5.077479e+000	5.189100e+000	0	0	0	0	0	0	0	4345.75	434.62	1	2.18979e-305	1	1	47.6332	5.07748	1	0	47.6332	46.8651	46.8651	4385.94	0.976428	18.0417	5.07748	0	4355.38	0	0
DATA	439	6	14	tair|AT3G05680.1|ref|NM_111442|ta|TA43709_3702|tc|TC295933	at|chr3:1660702-1660643	0		6279	AAAGCGGTAATCGGTATCGCTTTCTGTTGTTGTTTAGTCATATTCATGTACATTAGCTAG	272	0	A_84_P292924	EMB2016	AT3G05680.1	tair|EMB2016 (EMBRYO DEFECTIVE 2016) [AT3G05680.1]	647.711	288.699	0	1	6.154727e+003	6.155065e+002	0	0	64	6.042000e+003	5804.5	1.248300e+003	1.244457e+003	28	1.800000e+001	18	5.490733e+000	5.930400e+000	0	0	0	0	0	0	0	5994.25	599.458	1	0	1	1	47.7497	5.49073	1	0	47.7497	51.4001	51.4001	6034.57	0.973926	18	5.49073	0	6003.9	0	0
DATA	440	6	15	tair|AT3G14310.1|ref|NM_112289|ta|TA30443_3702|ta|TA30445_3702	at|chr3:4772336-4772277	0		1687	GGGGCTTTAAGGTAATTACGGCTGCTGCTGAAGCTCAAAAATATACGGCTGGTCAGTTTA	274	0	A_84_P20232	ATPME3	AT3G14310.1	tair|ATPME3 (Arabidopsis thaliana pectin methylesterase 3) [AT3G14310.1]	672.958	288.861	0	1	3.157366e+004	3.157373e+003	0	0	66	3.068482e+004	28177.5	7.668170e+003	7.471933e+003	31	1.990323e+001	21	5.454997e+000	5.559750e+000	0	0	0	0	0	0	0	30637	3063.7	1	0	1	1	47.8452	5.455	1	0	47.8452	46.8651	46.8651	30677.4	0.970333	19.9032	5.455	0	30646.6	0	0
DATA	441	6	16	tair|AT1G77630.1|ref|NM_106411|ug|BX817126|ta|TA42171_3702	at|chr1:29180155-29180214	0		1414	CAATTCAATCCCGGGTAATCCAGCTAATGGTCCAGGCGGAAGTATTTCTATAGCTTCTTG	276	0	A_84_P786152	AT1G77630	AT1G77630.1	tair|peptidoglycan-binding LysM domain-containing protein [AT1G77630.1]	698.333	288.942	0	1	3.207806e+003	3.208466e+002	0	0	65	3.145738e+003	2991	6.407294e+002	6.760656e+002	28	1.707143e+001	16	5.262928e+000	5.559750e+000	0	0	0	0	0	0	0	3097.82	309.845	1	5.9338e-285	1	1	47.921	5.26293	1	0	47.921	46.5243	46.5243	3138.3	0.965712	17.0714	5.26293	0	3107.44	0	0
DATA	442	6	17	tair|AT1G62260.1|ref|NM_104906|ta|TA50750_3702|tc|TC301258	at|chr1:23002572-23002513	0		889	TGGTCTCTGCTAGGTTGCTATTTGATCAGATGAAAGACCGCGATACAATTTCTTGGAACA	278	0	A_84_P833485	AT1G62260	AT1G62260.1	tair|pentatricopeptide (PPR) repeat-containing protein [AT1G62260.1]	724.418	288.573	0	1	2.449286e+001	6.987974e+000	0	0	64	7.153125e+001	70	2.128116e+001	1.982977e+001	32	1.590625e+001	16	4.781411e+000	3.335850e+000	0	0	0	0	0	0	0	23.5134	6.70852	1	2.1979e-017	1	0	48.0179	4.78141	1	0	48.0179	57.5363	57.5363	64.0966	0.960009	15.9063	4.78141	0	33.1434	0	0
DATA	443	6	18	ug|AA712483	at|chr4:14012069-14012016	0		316	TCATCGAGACGCTTGTTACTTGCTCACCCGATAACATTTTGCAATTGGTTCTGATTTTGT	280	0	A_84_P787419	AT4G28290	AA712483	ug|32198 Lambda-PRL2 Arabidopsis thaliana cDNA clone 195E1T7, mRNA sequence [AA712483]	748.768	288.899	0	1	5.722760e+003	5.723139e+002	0	0	66	5.507333e+003	5053	1.372280e+003	1.477967e+003	29	1.727586e+001	15	5.927518e+000	7.413000e+000	0	0	0	0	0	0	0	5459.25	545.961	1	3.71829e-319	1	1	48.0848	5.92752	1	0	48.0848	46.5243	46.5243	5499.9	0.953954	17.2759	5.92752	0	5468.86	0	0
DATA	444	6	19	tair|AT5G39990.1|ref|NM_123362|ta|TA41121_3702|ta|TA41120_3702	at|chr5:16021944-16022003	0		435	ACCGGATCTGGTTCATCAGCTTTCGTTGAATCCAAAATCAAACCTCAACAAATCTCATCA	282	0	A_84_P825371	AT5G39990	AT5G39990.1	tair|glycosyltransferase family 14 protein / core-2/I-branching enzyme family protein [AT5G39990.1]	774.433	289.299	0	1	4.274133e+002	4.325331e+001	3	0	62	4.528871e+002	435	9.634315e+001	9.748095e+001	37	1.775676e+001	17	6.391859e+000	6.671700e+000	0	0	0	0	0	0	0	404.716	40.9564	1	3.09391e-162	1	1	48.1706	6.39186	1	0	48.1706	46.1809	46.1809	445.452	0.946897	17.7568	6.39186	0	414.321	0	0
DATA	445	6	20	tair|AT2G33980.1|ref|NM_128949|ug|AK229595|ta|TA44226_3702	at|chr2:14357151-14357092	0		1681	AGCCAAGTGGTCGATAAAGCCATCACTCGTCTTATGGAACAAAGGAGAATGCCTAAATAT	284	0	A_84_P785024	ATNUDT22	AT2G33980.1	tair|ATNUDT22 (Arabidopsis thaliana Nudix hydrolase homolog 22); hydrolase [AT2G33980.1]	799.773	289.121	0	1	9.790784e+002	9.813606e+001	0	0	66	9.679091e+002	923.5	2.386055e+002	2.657560e+002	33	1.742424e+001	18	5.905666e+000	7.413000e+000	0	0	0	0	0	0	0	919.662	92.1806	1	1.14689e-211	1	1	48.2466	5.90567	1	0	48.2466	45.835	45.835	960.474	0.939314	17.4242	5.90567	0	929.265	0	0
DATA	446	6	21	tair|AT4G14200.1|ref|NM_117497|ta|TA42115_3702|tc|TC289675	at|chr4:8185467-8185408	0		2522	CTTGCTAGTACAAAGACGTGTTAGTAGTTTGGTTCTTGTAGGCGCTACTGTTGCTTAGGC	286	0	A_84_P115272	AT4G14200	AT4G14200.1	tair|similar to unnamed protein product [Vitis vinifera] (GB:CAO66985.1); contains domain PENTATRICOPEPTIDE REPEAT-CONTAINING PROTEIN-RELATED (PTHR10483:SF9); contains domain PENTATRICOPEPTIDE REPEAT-CONTAINING PROTEIN (PTHR10483) [AT4G14200.1]	825.456	288.912	0	1	5.204660e+003	5.205097e+002	0	0	64	4.894500e+003	4656	1.249933e+003	1.376409e+003	30	1.826667e+001	18	5.895254e+000	6.301050e+000	0	0	0	0	0	0	0	4846.2	484.661	1	5.76445e-312	1	1	48.2961	5.89525	1	0	48.2961	46.8651	46.8651	4887.07	0.931128	18.2667	5.89525	0	4855.78	0	0
DATA	447	6	22	tair|AT1G29040.1|ref|NM_102645|ta|TA50543_3702|ta|TA35657_3702	at|chr1:10135910-10135969	0		1391	AGACAAAGAGATTGAGAAGATGAGCTGTGTGCAAATCCTCTTGCAAAAGGGATTCAAATT	288	0	A_84_P752505	AT1G29040	AT1G29040.1	tair|similar to unnamed protein product [Vitis vinifera] (GB:CAO48077.1); contains InterPro domain Conserved hypothetical protein CHP02058 (InterPro:IPR011719) [AT1G29040.1]	850.7	288.9	0	1	7.698398e+002	7.728454e+001	0	0	66	7.586818e+002	731	1.737055e+002	1.632713e+002	34	2.076471e+001	18.5	7.699110e+000	7.042350e+000	0	0	0	0	0	0	0	710.33	71.3103	1	4.28053e-196	1	1	48.3519	7.69911	1	0	48.3519	47.2035	47.2035	751.247	0.922698	20.7647	7.69911	0	719.892	0	0
DATA	448	6	23	tair|AT5G52440.1|ref|NM_124623|ta|TA33517_3702|tc|NP221602	at|chr5:21304428-21304487	0		352	AAGAAGAGAAGATGTAAGAGTATGGTGATTAGTGCGTCTCTGTTTGGTGTTGGAGCACCT	290	0	A_84_P840613	HCF106	AT5G52440.1	tair|HCF106 (High chlorophyll fluorescence 106) [AT5G52440.1]	876.094	289.328	0	1	2.096667e+003	2.097794e+002	4	0	62	1.964645e+003	1918.5	4.259793e+002	3.508202e+002	34	2.047059e+001	19	5.924962e+000	7.783650e+000	0	0	0	0	0	0	0	1916.25	191.728	1	5.82472e-256	1	1	48.399	5.92496	1	0	48.399	45.1352	45.1352	1957.21	0.913949	20.4706	5.92496	0	1925.78	0	0
DATA	449	6	24	tair|AT3G29305.1|ref|NM_148763	at|chr3:11250101-11249953	0		277	CATTCACGGTGGTTAACTATAGTACTCTCGGGTACTTAGATGGTGCTCGTGGAGATTGTT	292	0	A_84_P540397	AT3G29305	AT3G29305.1	tair|unknown protein [AT3G29305.1]	902.333	288.5	0	0	2.021811e+001	7.234169e+000	3	1	62	6.674194e+001	69.5	1.873450e+001	1.834718e+001	30	1.740000e+001	17.5	5.183528e+000	3.521175e+000	0	0	0	0	0	0	0	18.2884	6.54371	1	4.73373e-012	1	0	48.4535	5.18353	1	0	48.4535	65	65	59.3073	0.904556	17.4	5.18353	0	27.8217	0	0
DATA	450	6	25	tair|AT1G09930.1|ref|NM_100867|tc|NP043947|ta|DQ446240	at|chr1:3227716-3227657	0		1980	TACTTTGTGTTCAAGTACTGCAAAAAGTGGTGGCAGAGGTATAACTACGTGCTATCGGCA	294	0	A_84_P839281	ATOPT2	AT1G09930.1	tair|ATOPT2 (oligopeptide transporter 2); oligopeptide transporter [AT1G09930.1]	926.844	289.156	0	1	8.069001e+001	1.069137e+001	1	0	66	1.207576e+002	116.5	2.702879e+001	2.650147e+001	35	1.691429e+001	17	5.008061e+000	4.447800e+000	0	0	0	0	0	0	0	72.2796	9.577	1	2.00096e-062	1	1	48.478	5.00806	1	0	48.478	45.4864	45.4864	113.323	0.895769	16.9143	5.00806	0	81.7715	0	0
DATA	451	6	26	tair|AT1G52950.1|ref|NM_104173|ug|DQ446355|tc|NP305116	at|chr1:19731609-19731668	0		1634	ACGAGAGAAGATTGTTCTGAAGAACATTAAAGTTGAGAAGATTGATGGGAAAAACGCTCC	296	0	A_84_P21171	AT1G52950	AT1G52950.1	tair|replication protein-related [AT1G52950.1]	952.893	288.5	7.12142	0	7.121421e+000	7.091356e+000	0	0	64	4.987500e+001	49	1.418528e+001	1.297275e+001	33	1.912121e+001	19	5.412703e+000	4.447800e+000	0	0	0	0	0	0	0	1.36271	6.28443	0	0.573722	1	0	48.5123	5.4127	1	0	48.5123	65	65	42.4403	0.88621	19.1212	5.4127	0	10.8387	1	0
DATA	452	6	27	tair|AT4G09890.1|ref|NM_117057|ug|BT004240|ug|CB265174	at|chr4:6218698-6218757	0		305	CAGTTTCAAATGGATCAAGAACAAATTCTCAGGCGATGATAATAGTATCCGGTACAACGT	298	0	A_84_P19468	AT4G09890	AT4G09890.1	tair|similar to unknown protein [Arabidopsis thaliana] (TAIR:AT2G47480.1); similar to unknown [Populus trichocarpa] (GB:ABK92947.1) [AT4G09890.1]	977.712	289.167	0	1	1.528607e+004	1.528623e+003	0	0	65	1.345786e+004	12698	2.993291e+003	2.948150e+003	28	2.000000e+001	18	7.231618e+000	7.227675e+000	0	0	0	0	0	0	0	13409.3	1340.95	1	0	1	1	48.5475	7.23162	1	0	48.5475	45.835	45.835	13450.4	0.877225	20	7.23162	0	13418.8	0	0
DATA	453	6	28	tc|TC293169|tc|TC311988	at|chr3:2144736-2144887	0		1243	ACCTTTCCTTCAACGTACAAGTCACCTCCGTAGTCTTTGTTTGGTACATCGAGATAGGAA	300	0	A_84_P845785	TC293169	TC293169	tc|Q9M7Y4_ARATH (Q9M7Y4) F3E22.8 protein, complete [TC293169]	1002.94	289.303	0	1	1.007645e+002	1.240648e+001	0	0	65	1.360462e+002	129	3.362218e+001	3.335850e+001	35	1.954286e+001	19	6.127771e+000	6.301050e+000	0	0	0	0	0	0	0	87.4711	10.7697	1	1.2349e-072	1	1	48.575	6.12777	1	0	48.575	45.835	45.835	128.611	0.868074	19.5429	6.12777	0	96.9012	0	0
DATA	454	6	29	tair|AT4G35905.1|ref|NM_119757|ug|DR370125|ta|TA42284_3702	at|chr4:17007221-17007162	0		386	CAGCAACTTATCAATGGTTCGTTCTGTCCTCTGTACTAGTTACCTGATCATCTCTTCTAA	302	0	A_84_P521977	AT4G35905	AT4G35905.1	tair|similar to unnamed protein product [Vitis vinifera] (GB:CAO43077.1); contains InterPro domain Protein of unknown function DUF343 (InterPro:IPR005651) [AT4G35905.1]	1028.57	289.29	0	1	8.489484e+003	8.489799e+002	0	0	65	7.339862e+003	6716	1.944104e+003	1.982236e+003	30	1.840000e+001	18.5	4.335897e+000	4.447800e+000	0	0	0	0	0	0	0	7291.24	729.151	1	0	1	1	48.6184	4.3359	1	0	48.6184	46.8651	46.8651	7332.43	0.858856	18.4	4.3359	0	7300.67	0	0
DATA	455	6	30	tair|AT3G13010.1|ref|NM_112138|tc|NP396448	at|chr3:4163359-4163300	0		1381	TGGTAAAAGAACCTCACCTTCAAGTGAAGATTGGTACACAGCTTGATGTGTATAGATACG	304	0	A_84_P534143	AT3G13010	AT3G13010.1	tair|hAT dimerisation domain-containing protein [AT3G13010.1]	1054.5	288.648	7.42838	0	7.428381e+000	7.395930e+000	2	0	64	4.948438e+001	49	1.360788e+001	1.278742e+001	31	1.800000e+001	19	4.057914e+000	4.447800e+000	0	0	0	0	0	0	0	0.832484	6.2835	0	0.730993	1	0	48.6519	4.05791	1	0	48.6519	65	65	42.0497	0.849589	18	4.05791	0	10.2607	1	0
DATA	456	6	31	tair|AT1G54300.1|ref|NM_104308|ta|BT012097	at|chr1:20275610-20275669	0		878	TCAGGCTGGATCGTGTCTAGAAAGCATGTTGTTCTGGTATGAACATAGAAGAAGATTTCA	306	0	A_84_P595186	AT1G54300	AT1G54300.1	tair|similar to catalytic/ cobalamin binding [Arabidopsis thaliana] (TAIR:AT3G05770.1); similar to hypothetical protein OsJ_027300 [Oryza sativa (japonica cultivar-group)] (GB:EAZ43817.1) [AT1G54300.1]	1079.95	288.523	7.50649	1	7.506489e+000	7.503741e+000	0	0	62	5.438710e+001	52.5	1.562612e+001	1.686457e+001	34	1.644118e+001	16.5	5.188514e+000	5.003775e+000	0	0	0	0	0	0	0	5.70094	6.30876	0	0.0197085	1	0	48.6862	5.18851	1	0	48.6862	55.8519	55.8519	46.9524	0.840749	16.4412	5.18851	0	15.1284	1	0
DATA	457	6	32	tair|AT1G21973.1	at|chr1:7730985-7730926	0		148	TTCCAAACCAATGTTTGAAGATGGTCAAAGGTGCTACTCATGATGTATGCGAAGAAGCTT	308	0	A_84_P753122	AT1G21973	AT1G21973.1	tair|Encodes a Plant thionin family protein [pseudogene] [AT1G21973.1]	1105.42	288.573	7.58405	1	7.584055e+000	7.552375e+000	7	0	57	5.021053e+001	46	1.716385e+001	1.260210e+001	38	1.926316e+001	17	6.879991e+000	6.486375e+000	0	0	0	0	0	0	0	1.48671	6.28471	0	0.539409	1	0	48.7238	6.87999	1	0	48.7238	57.5363	57.5363	42.7759	0.83215	19.2632	6.87999	0	10.9186	1	0
DATA	458	6	33	tair|AT3G01560.1|ref|NM_111022|ta|TA37205_3702|ta|TA37204_3702	at|chr3:219993-220052	0		404	GATGATCACCAGAAGAAGCAGGTGATCGGCGATAATGGATTGGACTCTAAGAAAGAAGTG	310	0	A_84_P821989	AT3G01560	AT3G01560.1	tair|proline-rich family protein [AT3G01560.1]	1130.35	289.277	0	1	6.353548e+001	9.924484e+000	1	0	63	1.011270e+002	99	2.080283e+001	2.223900e+001	25	2.268000e+001	23	6.155756e+000	7.413000e+000	0	0	0	0	0	0	0	52.3586	8.17861	1	2.09238e-046	1	1	48.7684	6.15576	1	0	48.7684	45.1352	45.1352	93.6923	0.824084	22.68	6.15576	0	61.7989	0	0
DATA	459	6	34	tair|AT3G04184.1|tair|AT2G38980.1|ref|NM_001125098|ug|AY062586	at|chr3:1100153-1100094	0		100	AACAATGTGGTTTACGTTCCAACGACGACTTGAACCAGAAAACAACAGATCATCTTGCTT	312	0	A_84_P762101	AT3G04184	AT3G04184.1	tair|unknown protein [AT3G04184.1]	1156.14	288.593	0	1	8.760956e+002	8.794741e+001	0	0	64	7.635625e+002	740.5	1.707856e+002	1.823598e+002	22	2.054545e+001	19.5	5.828724e+000	7.598325e+000	0	0	0	0	0	0	0	714.74	71.7496	1	1.8134e-196	1	1	48.8229	5.82872	1	0	48.8229	56.9804	56.9804	756.128	0.815824	20.5455	5.82872	0	724.217	0	0
DATA	460	6	35	tair|AT4G26870.1|ref|NM_118821|ug|EG468002|ta|TA34653_3702	at|chr4:13507544-13507603	0		1567	TGTGGTAATGCTCTTATGTGCCCTCAATAACATCCGCAAAACTTCGCTATTCCCTCGTGA	314	0	A_84_P19523	AT4G26870	AT4G26870.1	tair|aspartyl-tRNA synthetase, putative / aspartate--tRNA ligase, putative [AT4G26870.1]	1181.03	289.277	0	1	1.884205e+004	1.884221e+003	0	0	65	1.528022e+004	14040	3.509432e+003	3.530812e+003	38	2.076316e+001	21	6.511670e+000	7.227675e+000	0	0	0	0	0	0	0	15231.3	1523.14	1	0	1	1	48.897	6.51167	1	0	48.897	45.4864	45.4864	15272.8	0.808369	20.7632	6.51167	0	15240.8	0	0
DATA	461	6	36	tair|AT2G44065.1|tair|AT2G44065.2|ref|NM_129969|ref|NM_201956	at|chr2:18236971-18237030	0		319	ATGATAGGAAGTTCCATGCCACTAGGTATGATGCGTATCGGAACAATCATCCACAACATC	316	0	A_84_P822632	AT2G44065	AT2G44065.1	tair|ribosomal protein L2 family protein [AT2G44065.1]	1206.91	288.614	0	1	1.251207e+003	1.253665e+002	2	0	62	1.050871e+003	1037.5	2.598557e+002	2.385133e+002	33	2.048485e+001	19	6.393948e+000	6.671700e+000	0	0	0	0	0	0	0	1001.89	100.386	1	7.83908e-217	1	1	48.9784	6.39395	1	0	48.9784	57.259	57.259	1043.44	0.800741	20.4848	6.39395	0	1011.49	0	0
DATA	462	6	37	ta|BE844797|tc|TC307766	at|chr1:2476078-2476137	0		629	TGTTAGTGAGGGCTTTGGTGTCCAGATGCACTTTTATGTGAAAACCACAGTGATTTTCAG	318	0	A_84_P852663	BE844797	BE844797	tc|Q3EDG6_ARATH (Q3EDG6) Protein At1g07985, complete [TC307766]	1232.42	288.573	7.95161	1	7.951611e+000	7.916680e+000	2	0	62	4.977419e+001	50	1.314412e+001	1.278742e+001	31	1.929032e+001	19	5.502688e+000	4.447800e+000	0	0	0	0	0	0	0	0.706439	6.28335	0	0.770465	1	0	49.0678	5.50269	1	0	49.0678	57.5363	57.5363	42.3395	0.793685	19.2903	5.50269	0	10.3793	1	0
DATA	463	6	38	tair|AT1G49990.1|ref|NM_103887|ug|AY735533|tc|TC286979	at|chr1:18518394-18518453	0		1098	CCCTGGCAATGAATCCGTTTGATACTTATATCGTCTATCTGTGGGATCGTCAACACGGTT	320	0	A_84_P550701	AT1G49990	AT1G49990.1	tair|Identical to F-box protein At1g49990 [Arabidopsis Thaliana] (GB:Q9LPM2); similar to F-box family protein [Arabidopsis thaliana] (TAIR:AT3G26010.1); contains InterPro domain Cyclin-like F-box (InterPro:IPR001810) [AT1G49990.1]	1257.13	289.103	0	1	6.770251e+002	6.817122e+001	3	0	64	5.821875e+002	558.5	1.111074e+002	9.673965e+001	32	2.046875e+001	20.5	5.168043e+000	4.633125e+000	0	0	0	0	0	0	0	533.025	53.6715	1	8.49547e-179	1	1	49.1622	5.16804	1	0	49.1622	46.8651	46.8651	574.753	0.787305	20.4688	5.16804	0	542.778	0	0
DATA	464	6	39	tair|AT4G15430.1|ref|NM_117632|ug|AY064008|ta|TA47861_3702	at|chr4:8831309-8831368	0		2393	AACACTCCTTTGCCTAGCAAAGATAGCTGCCGTGAAATACCCTAATCCTTGCTCTGTTCT	322	0	A_84_P136665	AT4G15430	AT4G15430.1	tair|similar to early-responsive to dehydration protein-related / ERD protein-related [Arabidopsis thaliana] (TAIR:AT4G04340.1); similar to early-responsive to dehydration protein-related / ERD protein-related [Arabidopsis thaliana] (TAIR:AT4G04340.3); si	1282.69	289.056	0	1	7.488700e+003	7.489132e+002	0	0	65	5.897862e+003	5611	1.349605e+003	1.335823e+003	30	1.866667e+001	19	4.011478e+000	2.223900e+000	0	0	0	0	0	0	0	5848.61	584.895	1	2.47033e-323	1	1	49.2483	4.01148	1	0	49.2483	47.2035	47.2035	5890.43	0.780992	18.6667	4.01148	0	5858.45	0	0
DATA	465	6	40	tair|AT3G42140.1|ref|NM_114081|tc|NP166615	unmapped	0		688	GAAAACTGAAGCCTCTTCTTCAACGTCTAACTATGGAAGTCCCTTGGTGTGTTGCAACAT	324	0	A_84_P597295	AT3G42140	AT3G42140.1	tair|nucleic acid binding / zinc ion binding [AT3G42140.1]	1308.5	288.648	0	1	1.465530e+001	8.238855e+000	3	0	63	6.069841e+001	58	1.658958e+001	1.593795e+001	31	2.048387e+001	20	4.891291e+000	4.077150e+000	0	0	0	0	0	0	0	11.3573	6.38477	1	6.19495e-006	1	0	49.3412	4.89129	1	0	49.3412	57.5363	57.5363	53.2637	0.774959	20.4839	4.89129	0	21.2885	0	0
DATA	466	6	41	tair|AT5G24600.1|ref|NM_122368|ug|AK176440|ta|TA48054_3702	at|chr5:8421951-8421892	0		726	TTCCTATGGATCTTTGGTCCCATCCCAATGTTCATAACTTGTTGCGTTCTTGTTTGTTCG	326	0	A_84_P787273	AT5G24600	AT5G24600.1	tair|similar to unknown protein [Arabidopsis thaliana] (TAIR:AT3G18215.1); similar to unnamed protein product [Vitis vinifera] (GB:CAO65983.1); contains InterPro domain Protein of unknown function DUF599 (InterPro:IPR006747) [AT5G24600.1]	1333.35	289.426	0	1	3.617870e+002	3.708802e+001	1	0	63	3.279206e+002	317	7.895615e+001	7.561260e+001	32	1.900000e+001	17.5	5.483112e+000	4.633125e+000	0	0	0	0	0	0	0	278.488	28.5487	1	7.80772e-140	1	1	49.4328	5.48311	1	0	49.4328	46.1809	46.1809	320.486	0.769756	19	5.48311	0	288.505	0	0
DATA	467	6	42	tair|AT3G61010.1|ref|NM_115965|ta|TA51141_3702|ta|T45382	at|chr3:22582931-22582723	0		1601	GTTATGCTGAGAAGTTTATGGAGTATCAGATGCATTGTTTGCGATGGAGCTTGCACTGAC	328	0	A_84_P834134	AT3G61010	AT3G61010.1	tair|glycosyl hydrolase family protein 85 [AT3G61010.1]	1359.09	289.328	0	1	1.543088e+003	1.545274e+002	1	0	65	1.229400e+003	1180	2.609126e+002	2.616789e+002	28	2.085714e+001	19.5	7.230154e+000	9.080925e+000	0	0	0	0	0	0	0	1179.87	118.155	1	1.07157e-226	1	1	49.5263	7.23015	1	0	49.5263	45.1352	45.1352	1221.97	0.764618	20.8571	7.23015	0	1189.99	0	0
DATA	468	6	43	tair|AT3G43433.1	unmapped	0		964	TTTTGAATGCGTTAAGAAGTGGGTCTGTAAGCCTGGGTGGACACATTCTGAACCTTCACA	330	0	A_84_P207608	AT3G43433	AT3G43433.1	tair|transposable element gene [AT3G43433.1]	1384.5	288.648	8.30566	0	8.305655e+000	8.268646e+000	4	0	62	4.629032e+001	47.5	1.007250e+001	8.710275e+000	28	1.825000e+001	16	5.923119e+000	4.447800e+000	0	0	0	0	0	0	0	-3.31737	6.28295	0	0.172029	1	0	49.6077	5.92312	1	0	49.6077	65	65	38.8556	0.759852	18.25	5.92312	0	6.90177	1	0
DATA	469	6	44	tair|AT1G80040.1|tair|AT1G80040.2|ref|NM_202459|ref|NM_106653	at|chr1:30114245-30114186	0		1070	AACAAAAGTGCTTTTGCATTGTAATACTGTGTAGTCAGGACAAACAAACATTCTGTTTCC	332	0	A_84_P302240	AT1G80040	AT1G80040.1	tair|similar to unknown protein [Arabidopsis thaliana] (TAIR:AT5G32440.1); similar to hypothetical protein [Vitis vinifera] (GB:CAN67646.1); contains InterPro domain UBA-like (InterPro:IPR009060) [AT1G80040.1]	1409.76	289.206	0	1	1.527290e+004	1.527313e+003	1	0	63	1.159229e+004	11160	2.181811e+003	2.035980e+003	30	2.080000e+001	19	8.226953e+000	6.486375e+000	0	0	0	0	0	0	0	11542.6	1154.28	1	0	1	1	49.6898	8.22695	1	0	49.6898	46.1809	46.1809	11584.9	0.755757	20.8	8.22695	0	11552.9	0	0
DATA	470	6	45	tair|AT3G06380.1|ref|NM_111513|ta|TA38680_3702|ta|TA38679_3702	at|chr3:1937973-1938032	0		1341	CTGCGTTTCAAGCGTTTGCTATCTGCCTGAGCAGTTTTGAAACCAGAATTGCCTGTGAAT	334	0	A_84_P13589	ATTLP9	AT3G06380.1	tair|ATTLP9 (TUBBY-LIKE PROTEIN 9); phosphoric diester hydrolase/ protein binding / transcription factor [AT3G06380.1]	1434.93	289.188	0	1	9.232919e+003	9.233297e+002	0	0	66	6.992712e+003	6699.5	1.318012e+003	1.397536e+003	30	2.626667e+001	25.5	1.104203e+001	1.074885e+001	0	0	0	0	0	1	0	6942.92	694.321	1	0	1	1	49.79	11.042	1	0	49.79	46.8651	46.8651	6985.28	0.751975	26.2667	11.042	0	6953.35	0	0
DATA	471	6	46	tair|AT5G57685.1|ref|NM_148146|ta|TA37832_3702|ta|TA37833_3702	at|chr5:23383915-23383856	0		178	TTTAGCAGCGATGCTTGGTCTCATAGCTTTTGCTCTTCTAATCCTCGCTTGCTCTTACTG	336	0	A_84_P822593	ATGDU3	AT5G57685.1	tair|ATGDU3 (ARABIDOPSIS THALIANA GLUTAMINE DUMPER 3) [AT5G57685.1]	1460.09	289.328	0	1	1.861189e+003	1.863080e+002	1	0	65	1.443185e+003	1375	3.015535e+002	3.113460e+002	25	2.264000e+001	22	7.398649e+000	8.154300e+000	0	0	0	0	0	0	0	1393.33	139.475	1	9.91867e-237	1	1	49.8513	7.39865	1	0	49.8513	45.1352	45.1352	1435.75	0.748626	22.64	7.39865	0	1403.84	0	0
DATA	472	6	47	tair|AT4G04940.1|ref|NM_116732|ta|BX841453|ta|AV548299	at|chr4:2511291-2511232	0		2792	GAGTTTGGTGTGGCAGAAAATGGAGAAGCTTTTCCAGAGCACAAGATGCATAGTTACCTT	338	0	A_84_P19458	AT4G04940	AT4G04940.1	tair|transducin family protein / WD-40 repeat family protein [AT4G04940.1]	1485.44	289.25	0	1	3.573887e+003	3.574881e+002	0	0	66	2.714621e+003	2588.5	6.438244e+002	6.806987e+002	30	2.456667e+001	19.5	1.044752e+001	9.822225e+000	0	0	0	0	0	0	0	2664.73	266.547	1	7.3013e-276	1	1	49.891	10.4475	1	0	49.891	45.1352	45.1352	2707.19	0.745611	24.5667	10.4475	0	2675.31	0	0
DATA	473	6	48	tair|AT5G52560.1|ref|NM_124635|ta|TA35237_3702|tc|NP223998	at|chr5:21351661-21351720	0		1998	TGGTTGGACCATGGAGAGTGTAGATTACAAGGACACATCGGTTCCAGAAGAAATAAGAAT	340	0	A_84_P819904	ATUSP	AT5G52560.1	tair|ATUSP (ARABIDOPSIS THALIANA UDP-SUGAR PYROPHOSPHORYLASE); UTP-monosaccharide-1-phosphate uridylyltransferase/ UTP:arabinose-1-phosphate uridylyltransferase/ UTP:galactose-1-phosphate uridylyltransferase/ UTP:glucose-1-phosphate uridylyltransferase/ U	1511	289.288	0	1	6.948855e+003	6.949370e+002	1	0	64	5.212906e+003	5073.5	1.208417e+003	1.191084e+003	28	1.842857e+001	18.5	5.953079e+000	6.115725e+000	0	0	0	0	0	0	0	5162.97	516.335	1	8.68405e-316	1	1	49.9407	5.95308	1	0	49.9407	45.4864	45.4864	5205.47	0.742995	18.4286	5.95308	0	5173.62	0	0
DATA	474	6	49	ta|CK117626|tc|TC308581	at|chr4:9039592-9039754	0		464	AAACACTTTTTGATTCTCTAGTTTAACTGCCAAAGGCGATGGTGCGTGATCCCGATAATC	342	0	A_84_P853668	CK117626	CK117626	tc|Q93ZE5_ARATH (Q93ZE5) AT4g15940/dl4011w (At4g15940) (Isomerase like protein), partial (63%) [TC308581]	1536.5	289.432	0	1	4.192508e+003	4.193366e+002	0	1	65	3.155831e+003	2983	5.590215e+002	5.937813e+002	30	1.883333e+001	18	5.337462e+000	5.930400e+000	0	0	0	0	0	0	0	3105.81	310.645	1	4.14758e-285	1	1	50.0207	5.33746	1	0	50.0207	47.8731	47.8731	3148.4	0.7408	18.8333	5.33746	0	3116.58	0	0
DATA	475	6	50	tair|AT4G27800.1|tair|AT4G27800.2|tair|AT4G27800.3|ref|NM_179128	at|chr4:13852088-13852029	0		1197	ACTGGTTCAGGCTGCAACGACTATCGGTTTAGTTACTGTTGGCATATGGATGTCTTCACA	344	0	A_84_P22365	AT4G27800	AT4G27800.1	tair|protein phosphatase 2C PPH1 / PP2C PPH1 (PPH1) [AT4G27800.1]	1561.67	289.391	0	1	3.694343e+004	3.694353e+003	0	0	64	2.735020e+004	25514.5	6.063904e+003	6.325513e+003	28	1.946429e+001	18	4.811115e+000	4.633125e+000	0	0	0	0	0	0	0	27300.1	2730.02	1	0	1	1	50.0991	4.81111	1	0	50.0991	46.5243	46.5243	27342.8	0.738971	19.4643	4.81111	0	27311	0	0
DATA	476	6	51	tair|AT5G24775.1	unmapped	0		2940	GATTAGGTAGCCTAAACGAAAGCACCAAAGATTTTTATGACGGCCCATCACGGGATTCTG	346	0	A_84_P767190	AT5G24775	AT5G24775.1	tair|transposable element gene [AT5G24775.1]	1587.22	289.015	8.55841	1	8.558408e+000	8.520273e+000	3	0	62	4.679032e+001	48	9.774737e+000	1.019287e+001	27	1.955556e+001	21	5.198619e+000	5.189100e+000	0	0	0	0	0	0	0	-3.3873	6.28295	0	0.163226	1	0	50.1776	5.19862	1	0	50.1776	45.4864	45.4864	39.3556	0.737412	19.5556	5.19862	0	7.62826	1	0
DATA	477	6	52	tair|AT1G08390.1|ref|NM_100712|ta|TA43815_3702|tc|TC300325	at|chr1:2643034-2643093	0		353	GTGGTATTTAGAAGTCATGGACGCATACAGACTCTTCTATGAGCCCTTGATCCAAGAGTT	348	0	A_84_P11405	AT1G08390	AT1G08390.1	tair|nucleic acid binding [AT1G08390.1]	1612.31	289.308	0	1	4.962141e+003	4.962874e+002	0	0	64	3.704156e+003	3521.5	7.009900e+002	7.209142e+002	38	2.036842e+001	20	4.593892e+000	4.262475e+000	0	0	0	0	0	0	0	3653.94	365.448	1	6.41097e-295	1	1	50.2135	4.59389	1	0	50.2135	45.1352	45.1352	3696.72	0.736364	20.3684	4.59389	0	3665.04	0	0
DATA	478	6	53	tair|AT2G18840.1|ref|NM_127440|ta|TA43023_3702|tc|TC292038	at|chr2:8167068-8167127	0		1073	TGGGTTTGGTTAAAAAGAAGATCATCATTTGTATGTGCCCCGCTCTATCTGCATTAAGCT	350	0	A_84_P147398	AT2G18840	AT2G18840.1	tair|integral membrane Yip1 family protein [AT2G18840.1]	1638	289.424	0	1	4.240034e+003	4.240894e+002	1	0	62	3.169194e+003	2983	7.292604e+002	7.286979e+002	35	1.805714e+001	17	7.174066e+000	6.301050e+000	0	0	0	0	0	0	0	3118.94	311.958	1	2.30726e-285	1	1	50.2507	7.17407	1	0	50.2507	45.4864	45.4864	3161.76	0.735594	18.0571	7.17407	0	3130.12	0	0
DATA	479	6	54	tair|AT3G55140.1|tair|AT3G55140.2|ref|NM_202710|ref|NM_115372	at|chr3:20451127-20451186	0		967	TCTCAAGCAAATCATGCAAATTTGTACCGGTTGGCAATCTTTGTCCCGTCCTTCTGATCA	352	0	A_84_P11839	AT3G55140	AT3G55140.1	tair|pectate lyase family protein [AT3G55140.1]	1663.67	289.25	0	1	8.178460e+003	8.178907e+002	0	0	64	6.062203e+003	5785.5	1.301260e+003	1.360471e+003	28	2.110714e+001	19.5	8.089038e+000	7.413000e+000	0	0	0	0	0	0	0	6011.89	601.222	1	0	1	1	50.3147	8.08904	1	0	50.3147	47.5395	47.5395	6054.77	0.735088	21.1071	8.08904	0	6023.19	0	0
DATA	480	6	55	tair|AT2G25760.1|tair|AT2G25760.2|ref|NM_201803|ref|NM_128136	at|chr2:10992040-10991981	0		2449	GTGTATCGACTGCAAAAACTTATCCTACTTTTCAACTTGGATGACTTGTTTGATGAAAGA	354	0	A_84_P62490	AT2G25760	AT2G25760.1	tair|protein kinase family protein [AT2G25760.1]	1688.93	289.358	0	1	1.053739e+004	1.053774e+003	0	0	64	7.794766e+003	7417.5	1.742772e+003	1.812108e+003	33	1.996970e+001	20	5.347224e+000	5.189100e+000	0	0	0	0	0	0	0	7744.41	774.466	1	0	1	1	50.357	5.34722	1	0	50.357	45.835	45.835	7787.33	0.734946	19.9697	5.34722	0	7755.81	0	0
DATA	481	6	56	tair|AT1G78880.1|tair|AT1G78882.1|ref|NM_001124146|ref|NM_106536	at|chr1:29657533-29657526	0		361	CCATCTATTCTCTAGCCAGGTTCGGAGTTGCCTGAAGAAATCAAATGGGTTTCGAGATAC	356	0	A_84_P851436	AT1G78880	AT1G78880.1	tair|balbiani ring 1-related / BR1-related [AT1G78880.1]	1714.23	289.212	0	1	8.283623e+002	8.327610e+001	2	0	62	6.592903e+002	640	1.342073e+002	1.328780e+002	26	1.773077e+001	18	3.482042e+000	2.223900e+000	0	0	0	0	0	0	0	608.865	61.2098	1	8.29216e-187	1	1	50.4254	3.48204	1	0	50.4254	45.835	45.835	651.856	0.735023	17.7308	3.48204	0	620.399	0	0
DATA	482	6	57	tair|AT4G16840.1|ref|NM_117786|ug|AK118753|ta|TA45032_3702	at|chr4:9475469-9475528	0		377	TTTTGTGCCGCAAACCATTCGTATTTGTAATTTTTGGTTCTGTAGACACACAAAAGGATC	358	0	A_84_P129556	AT4G16840	AT4G16840.1	tair|similar to unknown protein [Arabidopsis thaliana] (TAIR:AT2G35658.3); similar to unknown protein [Arabidopsis thaliana] (TAIR:AT2G35658.2); similar to unknown protein [Arabidopsis thaliana] (TAIR:AT2G35658.1) [AT4G16840.1]	1739.69	289.338	0	1	1.971719e+003	1.973569e+002	0	0	66	1.500591e+003	1458	2.874748e+002	2.955934e+002	34	2.150000e+001	22	5.647472e+000	6.486375e+000	0	0	0	0	0	0	0	1450.02	145.138	1	3.89123e-239	1	1	50.5712	5.64747	1	0	50.5712	48.5334	48.5334	1493.16	0.735409	21.5	5.64747	0	1461.77	0	0
DATA	483	6	58	tair|AT3G25260.1|ref|NM_113432|ta|TA46940_3702|tc|TC306492	at|chr3:9202885-9202944	0		1587	ACGGGATGGCTCCGCGACGATCTTAATGAGTCCAGGCTCGAACTATTTTATTTGGTTTTA	360	0	A_84_P19305	AT3G25260	AT3G25260.1	tair|proton-dependent oligopeptide transport (POT) family protein [AT3G25260.1]	1765.5	289.352	0	1	1.121685e+002	1.409575e+001	2	1	63	1.332222e+002	131	3.015842e+001	3.150525e+001	30	2.013333e+001	20	4.256705e+000	4.447800e+000	0	0	0	0	0	0	0	82.5568	10.3746	1	1.70547e-069	1	1	50.6655	4.25671	1	0	50.6655	57.5363	57.5363	125.788	0.736007	20.1333	4.25671	0	94.4681	0	0
DATA	484	6	59	tair|AT2G03270.1|ref|NM_126378	at|chr2:995904-995963	0		1974	AGCAGTGATGCGTTTCTCAAACGTATGATCGAATACTTTGAGGAGCATGGCGAGTATCTC	362	0	A_84_P12614	AT2G03270	AT2G03270.1	tair|DNA-binding protein, putative [AT2G03270.1]	1791	289.319	0	1	2.764942e+003	2.766256e+002	0	1	64	2.087875e+003	2033	4.319254e+002	4.230970e+002	22	1.754545e+001	17	4.306443e+000	4.447800e+000	0	0	0	0	0	0	0	2037.17	203.814	1	1.1803e-259	1	1	50.7056	4.30644	1	0	50.7056	58.0869	58.0869	2080.44	0.736786	17.5455	4.30644	0	2049.2	0	0
DATA	485	6	60	tair|AT1G29760.1|ref|NM_102716|ta|TA50001_3702|ta|AI997993	at|chr1:10424087-10424146	0		1616	GGAGTCTGGAGGTAGATTATGAATCAACAGTTACTGTACATCATGTTTTTAACACGGCAA	364	0	A_84_P565723	AT1G29760	AT1G29760.1	tair|similar to unknown protein [Arabidopsis thaliana] (TAIR:AT2G34380.1); similar to unnamed protein product [Vitis vinifera] (GB:CAO48004.1); contains domain BERNARDINELLI-SEIP CONGENITAL LIPODYSTROPHY 2 HOMOLOG (BSCL2 PROTEIN) (PTHR21212) [AT1G29760.1]	1815.87	289.243	0	1	3.111443e+003	3.112609e+002	1	0	65	2.346015e+003	2288	4.328875e+002	4.366257e+002	36	2.044444e+001	20.5	5.749258e+000	6.301050e+000	0	0	0	0	0	0	0	2295.3	229.616	1	7.43724e-267	1	1	50.7186	5.74926	1	0	50.7186	46.5243	46.5243	2338.58	0.737695	20.4444	5.74926	0	2307.41	0	0
DATA	486	6	61	tair|AT5G02500.2|ref|NM_001125684|ta|AA042376|ta|AA721839	at|chr5:553784-553743	0		973	AGATTGACTCTCTATACTGAGGGTATCGACTTCTACTCCACCATCACCCGTGCTAGATTT	366	0	A_84_P860187	HSC70-1	AT5G02500.2	tair|HSC70-1 (heat shock cognate 70 kDa protein 1); ATP binding [AT5G02500.2]	1840.87	289.243	0	1	1.676034e+004	1.676055e+003	1	0	65	1.243248e+004	11950	2.383877e+003	2.317304e+003	32	2.043750e+001	19	7.156939e+000	6.115725e+000	0	0	0	0	0	0	0	12381.7	1238.19	1	0	1	1	50.756	7.15694	1	0	50.756	46.5243	46.5243	12425	0.738751	20.4375	7.15694	0	12394	0	0
DATA	487	6	62	tair|AT1G22750.1|tair|AT1G22750.3|tair|AT1G22750.4|tair|AT1G22750.2	at|chr1:8052831-8052890	0		1009	ATGTACTTAACTTTTTTGGGTCACGACTTGAAAAACCACATATGGATTGAGACTTTTTGG	368	0	A_84_P86609	AT1G22750	AT1G22750.1	tair|similar to unnamed protein product [Vitis vinifera] (GB:CAO67528.1); contains InterPro domain Protein of unknown function DUF1475 (InterPro:IPR009943) [AT1G22750.1]	1866.63	289.36	0	1	6.078042e+003	6.078635e+002	0	0	64	4.548297e+003	4325	9.899147e+002	1.103796e+003	28	2.053571e+001	21	6.483496e+000	5.559750e+000	0	0	0	0	0	0	0	4497.5	449.794	1	1.85534e-307	1	1	50.7962	6.4835	1	0	50.7962	48.8603	48.8603	4540.86	0.739959	20.5357	6.4835	0	4509.86	0	0
DATA	488	6	63	tair|AT3G46658.1|ref|NR_022807|ug|AK117305	at|chr3:17202011-17202070	0		1884	AGAGTGGTAACCAAAGAAAAGCAAAAATGCTATTGTCTTCTTGGTTCTCTTGCCGCATTT	370	0	A_84_P761741	AT3G46658	AT3G46658.1	tair|other RNA [AT3G46658.1]	1891.89	289.352	0	1	3.370044e+002	3.475025e+001	1	0	64	3.005625e+002	297	5.829941e+001	6.634635e+001	33	2.103030e+001	19	6.569270e+000	6.671700e+000	0	0	0	0	0	0	0	249.778	25.7559	1	2.42737e-133	1	1	50.7842	6.56927	1	0	50.7842	47.8731	47.8731	293.128	0.741172	21.0303	6.56927	0	262.219	0	0
DATA	489	6	64	tair|AT5G54220.1|ref|NM_124802|ug|EG459156|tc|NP231180	at|chr5:22028855-22028914	0		164	AGGATTGGCTTATAAAGATGGTAGCTGCATTTATCCTCCTCCTGAGGTTGATGGTCTTCC	372	0	A_84_P520348	AT5G54220	AT5G54220.1	tair|Encodes a defensin-like (DEFL) family protein. [AT5G54220.1]	1917.63	289.328	0	1	8.692618e+001	1.213181e+001	4	0	61	1.152951e+002	113	2.182609e+001	2.001510e+001	31	2.003226e+001	20	6.252913e+000	5.559750e+000	0	0	0	0	0	0	0	64.5356	9.00688	1	1.36217e-056	1	1	50.7595	6.25291	1	0	50.7595	45.835	45.835	107.86	0.742418	20.0323	6.25291	0	77.0472	0	0
DATA	490	6	65	tair|AT5G48500.1|ref|NM_124226|ug|BT002825|ta|TA37726_3702	at|chr5:19671213-19671272	0		717	AAGGTGTTTTTTGCCAACACGGGTGCTTTGAAGAAACAAGCGTGAGAGACTTGAGTCAGA	374	0	A_84_P187444	AT5G48500	AT5G48500.1	tair|similar to unknown protein [Arabidopsis thaliana] (TAIR:AT2G10930.1) [AT5G48500.1]	1942.99	289.616	0	1	1.966456e+004	1.966474e+003	0	0	65	1.467485e+004	13712	3.188304e+003	3.706500e+003	36	2.200000e+001	21	5.307676e+000	4.447800e+000	0	0	0	0	0	0	0	14624.1	1462.42	1	0	1	1	50.7908	5.30768	1	0	50.7908	48.8603	48.8603	14667.4	0.743676	22	5.30768	0	14636.7	0	0
DATA	491	6	66	ug|BE038835	unmapped	0		465	CTTGAAAACTAGCATAGTCTTTCTGATAACTTTGTTCGCTTGGCTGCCTTGCTTCCAGTG	376	0	A_84_P790088	BE038835	BE038835	ug|AB04H01 AB Arabidopsis thaliana cDNA 5' similar to drought-induced protein, mRNA sequence [BE038835]	1968.58	289.427	0	1	4.685225e+001	9.649845e+000	2	0	62	8.562903e+001	86	1.924410e+001	2.038575e+001	23	1.952174e+001	16	7.384687e+000	8.524950e+000	0	0	0	0	0	0	0	34.894	7.18689	1	1.91012e-029	1	1	50.735	7.38469	1	0	50.735	57.5363	57.5363	78.1944	0.744767	19.5217	7.38469	0	47.5812	0	0
DATA	492	6	67	tair|AT1G58380.1|tair|AT1G59359.1|tair|AT1G58684.1|tair|AT1G58983.1	at|chr1:21693070-21693129	0		373	CGAGGTTATGAAGATCATGCCTGTTCAGAAACAAACCAGAGCTGGTCAAAGGACTAGATT	378	0	A_84_P810275	XW6	AT1G58380.1	tair|XW6; structural constituent of ribosome [AT1G58380.1]	1994.42	289.427	0	1	9.853243e+004	9.853247e+003	1	1	62	7.353350e+004	81373	1.209671e+004	2.197473e+004	26	2.000000e+001	18	6.356099e+000	6.115725e+000	0	0	0	0	0	0	0	73482.8	7348.28	1	0	1	1	50.7128	6.3561	1	0	50.7128	57.5363	57.5363	73526.1	0.745773	20	6.3561	0	73495.6	0	0
DATA	493	6	68	tair|AT5G57860.2|tair|AT5G57860.1|tair|AT5G57860.3|tair|AT5G57860.4	at|chr5:23455581-23455640	0		247	CAAAAACTGTTTGCTCTCATTGAGCAACCAGTCAACAATCAGCGTCTGGTCTTAATGTCT	380	0	A_84_P823491	AT5G57860	AT5G57860.2	tair|ubiquitin family protein [AT5G57860.2]	2019.5	289.352	0	1	6.272986e+002	6.329189e+001	0	0	66	5.189848e+002	530.5	1.142935e+002	1.063765e+002	25	1.836000e+001	17	6.250867e+000	6.671700e+000	0	0	0	0	0	0	0	468.311	47.2507	1	5.22012e-171	1	1	50.6742	6.25087	1	0	50.6742	57.5363	57.5363	511.55	0.746551	18.36	6.25087	0	481.155	0	0
DATA	494	6	69	tair|AT1G12840.1|ref|NM_101154|ta|TA30497_3702|tc|TC294255	at|chr1:4376895-4377053	0		641	TTCCCAAAAAGACTGGCTAGCATGTTATGAGACTTTGACCGATTATGTGGTTCCTAGGTC	382	0	A_84_P845914	DET3	AT1G12840.1	tair|DET3 (DE-ETIOLATED 3) [AT1G12840.1]	2044.31	289.535	0	1	1.351755e+004	1.351781e+003	0	0	65	1.015012e+004	9769	1.868022e+003	2.017077e+003	21	2.052381e+001	21	4.686353e+000	3.706500e+000	0	0	0	0	0	0	0	10099.5	1009.97	1	0	1	1	50.6195	4.68635	1	0	50.6195	47.8731	47.8731	10142.7	0.74714	20.5238	4.68635	0	10112.4	0	0
DATA	495	6	70	tair|AT1G18980.1|ref|NM_101755|ta|TA31461_3702|ta|AI998771	at|chr1:6557478-6557419	0		558	ATCGGCTGTTCTGCCTAGTACTCTGTTTGGCTCAAACCCTACCATTCCAAATGCTGTTTT	384	0	A_84_P20796	AT1G18980	AT1G18980.1	tair|germin-like protein, putative [AT1G18980.1]	2069.74	289.432	0	1	1.040326e+004	1.040360e+003	1	0	65	7.825892e+003	7340	1.537480e+003	1.525595e+003	27	2.051852e+001	19	8.532158e+000	6.671700e+000	0	0	0	0	0	0	0	7775.34	777.56	1	0	1	1	50.5499	8.53216	1	0	50.5499	48.8603	48.8603	7818.46	0.747395	20.5185	8.53216	0	7788.29	0	0
DATA	496	6	71	tair|AT5G38365.1	unmapped	0		5396	TCTCTTCTTTAACTGTGCATTCAGCCGTGAAGTTTGGTCTTCCTTTACTACAAGAGTGAA	386	0	A_84_P712198	AT5G38365	AT5G38365.1	tair|transposable element gene [AT5G38365.1]	2095.58	289.427	0	1	3.375036e+001	9.059618e+000	3	0	61	7.568852e+001	74	1.881271e+001	1.927380e+001	36	1.880556e+001	19	5.439640e+000	5.374425e+000	0	0	0	0	0	0	0	25.2218	6.77029	1	3.44607e-019	1	0	50.4667	5.43964	1	0	50.4667	57.5363	57.5363	68.2539	0.747304	18.8056	5.43964	0	38.2119	0	0
DATA	497	6	72	tair|AT5G54370.1|ref|NM_124817|ta|TA38757_3702|ta|BT023723	at|chr5:22093709-22093768	0		980	TTCTGTTAAGTCAGAGATTGAATATGCAACTTTGGATTGTACCCGTGGAGCGTCTTCTGG	388	0	A_84_P20686	AT5G54370	AT5G54370.1	tair|late embryogenesis abundant protein-related / LEA protein-related [AT5G54370.1]	2120.49	289.432	0	1	2.502918e+003	2.504332e+002	0	0	66	1.919591e+003	1877.5	3.579196e+002	3.624957e+002	22	2.059091e+001	20	8.370351e+000	8.710275e+000	0	0	0	0	0	0	0	1869.2	187.025	1	1.84345e-254	1	1	50.3945	8.37035	1	0	50.3945	50.4627	50.4627	1912.16	0.746807	20.5909	8.37035	0	1882.24	0	0
DATA	498	6	73	tair|AT1G50780.1|ref|NM_103960|tc|NP306384	at|chr1:18824975-18825321	0		40	TCCTGTACCTCATTTCGATCCCCTACAGCGATGTGAATAACTTTGTTGGAGTTCTTCGTT	390	0	A_84_P554123	AT1G50780	AT1G50780.1	tair|electron carrier/ iron-sulfur cluster binding [AT1G50780.1]	2146.5	289.352	0	1	5.336557e+001	9.972703e+000	1	0	65	9.007692e+001	88	2.435115e+001	2.372160e+001	19	2.147368e+001	21	5.994149e+000	4.447800e+000	0	0	0	0	0	0	0	39.7987	7.43739	1	1.78294e-034	1	1	50.2782	5.99415	1	0	50.2782	57.5363	57.5363	82.6422	0.745775	21.4737	5.99415	0	52.8581	0	0
DATA	499	6	74	tair|AT3G19710.1|ref|NM_112861|ta|TA31589_3702|ta|TA31588_3702	at|chr3:6847440-6847283	0		998	AAAGACAAAAAGACCGGATTCAAAACAGGGGAAGAAACATTGGCTGCGAAGCTATACGAG	392	0	A_84_P17435	BCAT4	AT3G19710.1	tair|BCAT4 (BRANCHED-CHAIN AMINOTRANSFERASE4); catalytic/ methionine-oxo-acid transaminase [AT3G19710.1]	2171.61	289.594	0	1	2.437273e+004	2.437288e+003	1	0	63	1.819035e+004	17695	3.424863e+003	3.613096e+003	29	2.279310e+001	23	6.416381e+000	7.413000e+000	0	0	0	0	0	0	0	18140.2	1814.03	1	0	1	1	50.1491	6.41638	1	0	50.1491	47.5395	47.5395	18182.9	0.744283	22.7931	6.41638	0	18153.3	0	0
DATA	500	6	75	tair|AT1G30580.1|ref|NM_102795|ta|TA34450_3702|ta|AV795181	at|chr1:10832012-10831953	0		1191	GAGGGTAAAACATATGTTGTTCAGGATGGAGATATCATTTTCTTCAAGTTCAATGTTTCC	394	0	A_84_P23706	AT1G30580	AT1G30580.1	tair|GTP binding [AT1G30580.1]	2196.74	289.58	0	1	1.889864e+004	1.889883e+003	3	0	63	1.407552e+004	13684	2.481806e+003	2.615677e+003	25	2.176000e+001	22	6.584578e+000	5.930400e+000	0	0	0	0	0	0	0	14025.5	1402.56	1	0	1	1	50.031	6.58458	1	0	50.031	46.8651	46.8651	14068.1	0.742143	21.76	6.58458	0	14038.6	0	0
DATA	501	6	76	tc|TC312975	at|chr1:5451588-5451529	0		660	AGATTCCTCCACTGTTCATGGAATCCCCTCTGCTCAAACGCTAATCATTTTCTGATTTCT	396	0	A_84_P860718	TC312975	TC312975	Unknown	2222.58	289.427	0	1	6.335288e+001	1.060072e+001	3	0	61	9.672131e+001	94	2.383284e+001	2.594550e+001	26	1.880769e+001	18	5.230826e+000	4.077150e+000	0	0	0	0	0	0	0	46.8321	7.83632	1	2.45621e-041	1	1	49.8893	5.23083	1	0	49.8893	57.5363	57.5363	89.2866	0.739225	18.8077	5.23083	0	59.9151	0	0
DATA	502	6	77	tair|AT2G28560.2|tair|AT2G28560.1|tair|AT2G28560.3|ref|NM_128416	at|chr2:12244833-12244674	0		722	CCTCAGTTGGGTTGGCATATCTCTTTCTTAAAATCGCTTGCTGAATTTTCACGGATTCCT	398	0	A_84_P757473	ATRAD51B/RAD51B	AT2G28560.2	tair|ATRAD51B/RAD51B [AT2G28560.2]	2247.5	289.742	0	1	1.366004e+002	1.610969e+001	1	0	65	1.502462e+002	145	3.570759e+001	3.335850e+001	32	1.812500e+001	18	5.314314e+000	5.745075e+000	0	0	0	0	0	0	0	100.502	11.8526	1	2.59157e-080	1	1	49.7437	5.31431	1	0	49.7437	46.5243	46.5243	142.811	0.735741	18.125	5.31431	0	113.579	0	0
DATA	503	6	78		 	66	Structural	0		1	1	DarkCorner	DarkCorner	DarkCorner		2273.58	289.427	8.6315	1	8.631500e+000	8.593039e+000	4	0	60	4.473333e+001	43.5	1.067528e+001	8.339625e+000	23	1.634783e+001	17	5.131088e+000	4.077150e+000	0	0	0	0	0	0	0	-4.85188	6.28295	0	0.0466031	1	0	49.5852	5.13109	1	0	49.5852	57.5363	57.5363	37.2987	0.731167	16.3478	5.13109	0	8.22423	0	0
DATA	504	6	79		 	66	Structural	0		1	1	DarkCorner	DarkCorner	DarkCorner		2299	289.632	8.69435	1	8.694345e+000	8.655604e+000	4	1	60	3.896667e+001	39	8.113531e+000	6.671700e+000	29	1.889655e+001	18	5.094429e+000	5.189100e+000	0	0	0	0	0	0	0	-10.4468	6.28295	0	2.9149e-005	1	0	49.4134	5.09443	1	0	49.4134	49.1849	49.1849	31.532	0.725882	18.8966	5.09443	0	2.60925	0	0
DATA	505	6	80		 	66	Structural	0		1	1	DarkCorner	DarkCorner	DarkCorner		2323.94	289.643	8.76832	1	8.768324e+000	8.729253e+000	0	0	65	4.120000e+001	41	1.072555e+001	1.037820e+001	21	1.847619e+001	19	2.379476e+000	1.482600e+000	0	0	0	0	0	0	0	-8.06078	6.28295	0	0.00109136	1	0	49.2608	2.37948	1	0	49.2608	46.8651	46.8651	33.7653	0.719758	18.4762	2.37948	0	4.99749	0	0
DATA	506	6	81		 	66	Structural	0		1	1	DarkCorner	DarkCorner	DarkCorner		2349.58	289.427	8.85838	1	8.858382e+000	8.818910e+000	2	0	62	4.196774e+001	40	1.100517e+001	1.167547e+001	25	1.688000e+001	16	5.570159e+000	6.671700e+000	0	0	0	0	0	0	0	-7.14426	6.28295	0	0.00365774	1	0	49.112	5.57016	1	0	49.112	57.5363	57.5363	34.5331	0.712441	16.88	5.57016	0	5.93108	0	0
DATA	507	6	82		 	66	Structural	0		1	1	DarkCorner	DarkCorner	DarkCorner		2374.69	289.595	8.96108	1	8.961079e+000	8.921149e+000	4	1	60	4.051667e+001	41	7.879369e+000	7.413000e+000	23	1.700000e+001	17	4.805300e+000	3.706500e+000	0	0	0	0	0	0	0	-8.45128	6.28295	0	0.000631497	1	0	48.9679	4.8053	1	0	48.9679	48.5334	48.5334	33.082	0.704276	17	4.8053	0	4.64196	0	0
DATA	508	6	83		 	66	Structural	0		1	1	DarkCorner	DarkCorner	DarkCorner		2400.32	289.46	9.0831	1	9.083097e+000	9.042623e+000	0	0	64	4.232813e+001	43	1.145322e+001	1.037820e+001	26	1.746154e+001	18	4.110774e+000	5.003775e+000	0	0	0	0	0	0	0	-6.46767	6.28295	0	0.00833577	1	0	48.7958	4.11077	1	0	48.7958	44.7812	44.7812	34.8935	0.694815	17.4615	4.11077	0	6.62625	0	0
DATA	509	6	84		 	66	Structural	0		1	1	DarkCorner	DarkCorner	DarkCorner		2425.89	289.333	9.22364	1	9.223642e+000	9.182543e+000	0	0	65	4.101538e+001	41	1.048882e+001	1.260210e+001	34	1.738235e+001	17.5	5.342878e+000	4.447800e+000	0	0	0	0	0	0	0	-7.6218	6.28295	0	0.00197371	1	0	48.6372	5.34288	1	0	48.6372	48.8603	48.8603	33.5807	0.684228	17.3824	5.34288	0	5.48993	0	0
DATA	510	6	85		 	66	Structural	0		1	1	DarkCorner	DarkCorner	DarkCorner		2451.42	289.427	9.38451	1	9.384511e+000	9.342695e+000	3	0	61	3.970492e+001	38	1.019370e+001	1.111950e+001	367	1.798638e+001	18	5.593940e+000	5.189100e+000	0	0	0	0	0	0	0	-8.77554	6.28295	0	0.000395336	1	0	48.4805	5.59394	1	0	48.4805	57.5363	57.5363	32.2702	0.672499	17.9864	5.59394	0	4.357	0	0
DATA	511	7	1		 	66	Structural	0		1	1	DarkCorner	DarkCorner	DarkCorner		304.622	295.784	7.25925	1	7.259250e+000	7.226904e+000	0	0	65	3.967692e+001	39	9.131175e+000	8.895600e+000	378	1.688624e+001	17	5.326006e+000	5.930400e+000	0	0	0	0	0	0	0	-6.20522	6.28295	0	0.0112899	1	0	45.8821	5.32601	1	0	45.8821	49.1849	49.1849	32.2422	0.869383	16.8862	5.32601	0	3.23528	0	0
DATA	512	7	2		 	66	Structural	0		1	1	DarkCorner	DarkCorner	DarkCorner		330.377	295.942	7.0964	1	7.096402e+000	7.064782e+000	0	0	64	3.887500e+001	38	1.105470e+001	1.093418e+001	29	1.606897e+001	15	5.119508e+000	5.930400e+000	0	0	0	0	0	0	0	-7.20536	6.28295	0	0.0033856	1	0	46.0804	5.11951	1	0	46.0804	46.5243	46.5243	31.4403	0.889334	16.069	5.11951	0	2.27578	0	0
DATA	513	7	3		 	66	Structural	0		1	1	DarkCorner	DarkCorner	DarkCorner		355.696	296.174	6.9592	1	6.959200e+000	6.928191e+000	0	0	65	4.144615e+001	41	1.105530e+001	1.260210e+001	25	1.460000e+001	15	4.310839e+000	4.447800e+000	0	0	0	0	0	1	0	-4.7936	6.28295	0	0.0492614	1	0	46.2398	4.31084	1	0	46.2398	46.8651	46.8651	34.0115	0.906867	14.6	4.31084	0	4.69513	0	0
DATA	514	7	4		 	66	Structural	0		1	1	DarkCorner	DarkCorner	DarkCorner		381.339	295.629	6.84053	1	6.840527e+000	6.810047e+000	2	0	62	3.917742e+001	38	9.132044e+000	7.413000e+000	21	1.657143e+001	17	5.315745e+000	4.447800e+000	0	0	0	0	0	0	0	-7.2314	6.28295	0	0.00327542	1	0	46.4088	5.31574	1	0	46.4088	44.4243	44.4243	31.7427	0.9226	16.5714	5.31574	0	2.2857	0	0
DATA	515	7	5		 	66	Structural	0		1	1	DarkCorner	DarkCorner	DarkCorner		406.419	295.743	6.74332	1	6.743322e+000	6.713275e+000	0	0	66	3.957576e+001	37.5	1.002775e+001	1.019287e+001	28	1.864286e+001	17.5	6.778038e+000	8.524950e+000	0	0	0	0	0	0	0	-6.98655	6.28295	0	0.00445559	1	0	46.5623	6.77804	1	0	46.5623	48.8603	48.8603	32.1411	0.935899	18.6429	6.77804	0	2.54284	0	0
DATA	516	7	6		 	66	Structural	0		1	1	DarkCorner	DarkCorner	DarkCorner		432.072	295.841	6.66098	1	6.660977e+000	6.631297e+000	0	0	66	4.160606e+001	42	1.157700e+001	1.241677e+001	35	1.697143e+001	17	4.328332e+000	4.818450e+000	0	0	0	0	0	0	0	-5.10763	6.28295	0	0.0363331	1	0	46.7137	4.32833	1	0	46.7137	46.8651	46.8651	34.1714	0.947469	16.9714	4.32833	0	4.43294	0	0
DATA	517	7	7		 	66	Structural	0		1	1	DarkCorner	DarkCorner	DarkCorner		457.209	295.612	6.59545	1	6.595449e+000	6.566061e+000	0	0	64	4.023438e+001	40.5	9.513136e+000	9.636900e+000	35	1.654286e+001	16	5.043008e+000	5.559750e+000	0	0	0	0	0	0	0	-6.62763	6.28295	0	0.00689778	1	0	46.862	5.04301	1	0	46.862	46.5243	46.5243	32.7997	0.956883	16.5429	5.04301	0	2.93157	0	0
DATA	518	7	8		 	66	Structural	0		1	1	DarkCorner	DarkCorner	DarkCorner		483.088	295.614	6.54259	1	6.542590e+000	6.513437e+000	0	0	64	4.217188e+001	41.5	1.079617e+001	1.204613e+001	28	1.482143e+001	14	5.077573e+000	4.633125e+000	0	0	0	0	0	1	0	-4.8307	6.28295	0	0.0475546	1	0	47.0026	5.07757	1	0	47.0026	57.259	57.259	34.7372	0.964614	14.8214	5.07757	0	4.73685	0	0
DATA	519	7	9	tair|AT2G28940.1|tair|AT2G28940.2|ref|NM_179797|ref|NM_201827	at|chr2:12434011-12433952	0		1366	TAGGGATAAGATGAACTTAAACAAGTCGCTTTCGAAGCTAGACTGGCGAAACTGGACACC	400	0	A_84_P11674	AT2G28940	AT2G28940.1	tair|protein kinase family protein [AT2G28940.1]	508.079	296.238	0	1	1.951510e+003	1.952584e+002	0	0	66	1.940606e+003	1839	4.035099e+002	4.080856e+002	30	1.666667e+001	16.5	6.498453e+000	7.968975e+000	0	0	0	0	0	0	0	1893.47	189.451	1	3.06867e-255	1	1	47.1369	6.49845	1	0	47.1369	45.4864	45.4864	1933.17	0.970258	16.6667	6.49845	0	1903.04	0	0
DATA	520	7	10	ug|AV781489	at|chr2:1683089-1683030	0		383	CGCCACCCGCGGGCTTTTTCGAAGATTTTGAAGGTTTCTTCTTAATATAGACAACATCTT	402	0	A_84_P785287	AT2G04795	AV781489	ug|AV781489 RAFL2 Arabidopsis thaliana cDNA clone RAFL02-08-J17 3', mRNA sequence [AV781489]	533.633	295.596	0	1	7.810984e+000	6.495424e+000	5	0	59	5.488136e+001	54	1.351255e+001	1.260210e+001	25	1.652000e+001	17	4.144474e+000	5.189100e+000	0	0	0	0	0	0	0	7.61071	6.32888	1	0.00200287	1	0	47.2707	4.14447	1	0	47.2707	57.8122	57.8122	47.4467	0.974359	16.52	4.14447	0	17.2002	1	0
DATA	521	7	11	ug|AV524886	at|chr1:001357617-001357557	0		291	CTGGTACTTACCGTCAGCTTTTCACCCTGAACAACTCATCATTTGTAAACAAGATGCAGC	404	0	A_84_P793013	TUA4	AV524886	ug|AV524886 Arabidopsis thaliana aboveground organs two to six-week old Arabidopsis thaliana cDNA clone APD12c08R 5', mRNA sequence [AV524886]	558.921	296.222	0	1	1.161256e+004	1.161274e+003	0	0	66	1.138994e+004	11213.5	1.922329e+003	2.232425e+003	34	1.723529e+001	17	5.651810e+000	6.115725e+000	0	0	0	0	0	0	0	11342.5	1134.27	1	0	1	1	47.3958	5.65181	1	0	47.3958	45.4864	45.4864	11382.5	0.976748	17.2353	5.65181	0	11352.1	0	0
DATA	522	7	12	tair|AT3G03760.1|ref|NM_111247|ta|TA46081_3702|tc|TC291931	at|chr3:944590-944649	0		806	AGAGAGCGGTGCTGATTTTTCGGTGGCTGTTGGATCGACGGCGGTGGCTTCGAAGGTTAT	406	0	A_84_P277680	LBD20	AT3G03760.1	tair|LBD20 (LOB DOMAIN-CONTAINING PROTEIN 20) [AT3G03760.1]	584.5	295.648	0	1	1.544858e+002	1.673197e+001	0	0	66	1.985455e+002	199	5.290199e+001	5.152035e+001	21	1.819048e+001	18	6.120613e+000	5.189100e+000	0	0	0	0	0	0	0	151.035	16.3582	1	1.23927e-103	1	1	47.5109	6.12061	1	0	47.5109	57.5363	57.5363	191.111	0.97766	18.1905	6.12061	0	160.632	0	0
DATA	523	7	13	tair|AT3G16590.1|ref|NM_112532|tc|NP301708	at|chr3:5650090-5650031	0		972	CTCATCGTGTGTACTTGTGATGAAAGTGGTAAGCCTTGCATATACATTGTGAAGGGGGAT	408	0	A_84_P523086	AT3G16590	AT3G16590.1	tair|F-box family protein [AT3G16590.1]	610	295.681	0	1	7.609240e+000	6.474894e+000	1	0	64	5.504688e+001	56.5	1.618978e+001	1.593795e+001	24	1.816667e+001	17.5	5.418701e+000	5.374425e+000	0	0	0	0	0	0	0	7.43519	6.32679	1	0.00252049	1	0	47.6117	5.4187	1	0	47.6117	58.0869	58.0869	47.6122	0.977127	18.1667	5.4187	0	17.0224	1	0
DATA	524	7	14	tair|AT5G28500.1|ref|NM_122733|ug|T22873|ta|TA34258_3702	at|chr5:10477962-10478021	0		187	CAAAACAACAACTCTATCAACCATTCCGTCCACCACCATCACCAATCCCTCCAAAGTTCC	410	0	A_84_P801021	AT5G28500	AT5G28500.1	tair|similar to unknown protein [Arabidopsis thaliana] (TAIR:AT3G04550.1); similar to unnamed protein product [Vitis vinifera] (GB:CAO65032.1) [AT5G28500.1]	635.213	296.093	0	1	6.533730e+002	6.565411e+001	0	2	64	6.849688e+002	671	8.837887e+001	9.192120e+001	34	1.776471e+001	17.5	5.193579e+000	5.003775e+000	0	0	0	0	0	0	0	637.243	64.0333	1	1.49409e-189	1	1	47.7257	5.19358	1	0	47.7257	48.2044	48.2044	677.534	0.975313	17.7647	5.19358	0	646.834	0	0
DATA	525	7	15	ta|TA29602_3702|tc|TC299909	at|chr4:15470341-15470400	0		299	CTATTCGAGACTGATTCTGTGTATGACTCAGAGAAGCTCGCTGAGAGAATTGCGAACGTA	412	0	A_84_P812497	TA29602_3702	TA29602_3702	tc|RUBA_ARATH (P21238) RuBisCO large subunit-binding protein subunit alpha, chloroplast precursor (60 kDa chaperonin subunit alpha) (CPN-60 alpha), partial (23%) [TC299909]	660.433	296.239	0	1	1.778779e+004	1.778791e+003	0	0	65	1.734351e+004	16515	3.546516e+003	3.453717e+003	27	1.870370e+001	18	6.157015e+000	6.671700e+000	0	0	0	0	0	0	0	17295.7	1729.58	1	0	1	1	47.8365	6.15701	1	0	47.8365	46.5243	46.5243	17336.1	0.972334	18.7037	6.15701	0	17305.3	0	0
DATA	526	7	16	tair|AT5G13620.1|ref|NM_121365|tc|NP231602	at|chr5:4385461-4385402	0		832	TTTGGGCTCGAAAATACATTCCCAGATCCTCCATTAATAATAATCTTGCCCCATCCTATG	414	0	A_84_P585958	AT5G13620	AT5G13620.1	tair|similar to unknown protein [Arabidopsis thaliana] (TAIR:AT1G49290.1); similar to hypothetical protein [Vitis vinifera] (GB:CAN72326.1) [AT5G13620.1]	686.5	296	6.51877	1	6.518769e+000	6.489784e+000	2	0	60	4.820000e+001	48	1.102355e+001	9.822225e+000	29	1.979310e+001	20	5.978409e+000	7.413000e+000	0	0	0	0	0	0	0	0.274824	6.28301	0	0.909618	1	0	47.9252	5.97841	1	0	47.9252	54.1152	54.1152	40.7653	0.968139	19.7931	5.97841	0	9.8649	1	0
DATA	527	7	17	ug|BX822613	at|chr3:2365243-2365184	0		1071	TGTGGAGAGTGCGTGTTCTTTTGGAAGTTTACTGCCACTGGCTTTTTTCATATTTTCACT	416	0	A_84_P790043	AIR12	BX822613	ug|Arabidopsis thaliana Full-length cDNA Complete sequence from clone GSLTFB52ZE08 of Flowers and buds of strain col-0 of Arabidopsis thaliana (thale cress) [BX822613]	710.809	295.985	0	1	7.678513e+002	7.706163e+001	0	0	66	7.876818e+002	723.5	1.954131e+002	2.014483e+002	30	1.460000e+001	15	3.157913e+000	2.779875e+000	0	0	0	0	0	1	0	739.686	74.2349	1	1.55114e-198	1	1	47.9963	3.15791	1	0	47.9963	46.8651	46.8651	780.247	0.963319	14.6	3.15791	0	749.257	0	0
DATA	528	7	18	tair|AT4G16710.1|tair|AT4G16710.2|ref|NM_117772|ref|NM_179066	at|chr4:9399527-9399586	0		622	CTTCATCAAACCTTGACGAAAATGGAGTTGGGGTCTCTGGTTCAGTATACTCCAGGTGAT	418	0	A_84_P222086	AT4G16710	AT4G16710.1	tair|glycosyltransferase family protein 28 [AT4G16710.1]	736.423	296.042	0	1	3.538995e+003	3.539603e+002	0	0	64	3.436328e+003	3246.5	7.453660e+002	8.139474e+002	26	1.711538e+001	17	5.132850e+000	4.447800e+000	0	0	0	0	0	0	0	3388.24	338.882	1	2.31255e-290	1	1	48.0877	5.13285	1	0	48.0877	48.2044	48.2044	3428.89	0.957402	17.1154	5.13285	0	3397.81	0	0
DATA	529	7	19	tair|AT5G04320.1|tair|AT5G04320.2|ref|NM_120514|ref|NM_001085057	at|chr5:1212296-1212355	0		1747	AAGACCATCGAGACATGCCGCAGAGAAAGTCCAATCATACAGAGAAGTCTCACTTAGAGT	420	0	A_84_P273130	AT5G04320	AT5G04320.1	tair|similar to unknown protein [Arabidopsis thaliana] (TAIR:AT3G10440.1); similar to hypothetical protein OsI_009118 [Oryza sativa (indica cultivar-group)] (GB:EAY87885.1); contains InterPro domain Shugoshin, C-terminal; (InterPro:IPR011515) [AT5G04320.1	761.541	296.176	0	1	6.659517e+003	6.659845e+002	0	0	66	6.380515e+003	5972.5	1.603850e+003	1.769854e+003	39	1.774359e+001	17	6.544254e+000	7.042350e+000	0	0	0	0	0	0	0	6332.35	633.266	1	0	1	1	48.1678	6.54425	1	0	48.1678	48.8603	48.8603	6373.08	0.950872	17.7436	6.54425	0	6341.91	0	0
DATA	530	7	20	tair|AT5G42220.1|ref|NM_123587|ug|AY139764|ta|TA34729_3702	at|chr5:16894529-16894667	0		2722	AGCTCTTTCTCAAGAATATGCGGAGTTGCTAAGACGTGATATCGAAGGCCGGCTAAAAGA	422	0	A_84_P241673	AT5G42220	AT5G42220.1	tair|ubiquitin family protein [AT5G42220.1]	787.042	296.347	0	1	1.470188e+004	1.470203e+003	0	0	65	1.392106e+004	13145	3.147695e+003	3.252824e+003	26	1.676923e+001	15	5.046248e+000	5.559750e+000	0	0	0	0	0	0	0	13872.8	1387.3	1	0	1	1	48.2471	5.04625	1	0	48.2471	48.5334	48.5334	13913.6	0.943608	16.7692	5.04625	0	13882.4	0	0
DATA	531	7	21	tair|AT4G23130.1|tair|AT4G23130.2|ref|NM_179094|ref|NM_118442	at|chr4:12117779-12117720	0		1899	GAACAAGCAGGTCCATCGATGGATAAGTCTTCTCTTTGTTCCATTGATGCTGCATCGATT	424	0	A_84_P12886	CRK5	AT4G23130.1	tair|CRK5 (CYSTEINE-RICH RLK5); kinase [AT4G23130.1]	813.5	296.352	0	1	5.444262e+001	8.645660e+000	1	0	65	9.924615e+001	100	3.247116e+001	2.742810e+001	33	1.727273e+001	17	6.109791e+000	7.413000e+000	0	0	0	0	0	0	0	50.9306	8.08794	1	4.00988e-045	1	1	48.3156	6.10979	1	0	48.3156	57.5363	57.5363	91.8115	0.935491	17.2727	6.10979	0	60.4768	0	0
DATA	532	7	22	tair|AT5G02450.1|ref|NM_120323|ta|TA29214_3702|ta|TA29216_3702	at|chr5:533542-534049	0		138	TTGTTACCAAACGCGAGCAACCTCCTCGCCCTAACAACAGAAAAGGGAAAACAAGCAAAA	426	0	A_84_P13926	AT5G02450	AT5G02450.1	tair|60S ribosomal protein L36 (RPL36C) [AT5G02450.1]	838.126	296.379	0	1	2.528244e+004	2.528253e+003	1	2	62	2.349797e+004	23322	2.552363e+003	2.653669e+003	29	2.031034e+001	19	6.809151e+000	5.930400e+000	0	0	0	0	0	0	0	23449.6	2344.97	1	0	1	1	48.3617	6.80915	1	0	48.3617	52.3208	52.3208	23490.5	0.927506	20.3103	6.80915	0	23459.1	0	0
DATA	533	7	23	tair|AT1G33110.1|tair|AT1G33110.2|ref|NM_103045|ref|NM_001036056	at|chr1:12007799-12007858	0		1150	CCCAAAGGAGCCAAGTTTGCAACACTAACCGCGGTTTTCACATCACTCTCTTTAGGAATA	428	0	A_84_P22583	AT1G33110	AT1G33110.1	tair|MATE efflux family protein [AT1G33110.1]	863.403	296.306	0	1	1.005636e+004	1.005659e+003	0	0	65	9.289769e+003	8959	1.796316e+003	1.756881e+003	29	2.024138e+001	18	7.248917e+000	7.413000e+000	0	0	0	0	0	0	0	9241.36	924.157	1	0	1	1	48.4142	7.24892	1	0	48.4142	48.5334	48.5334	9282.33	0.918957	20.2414	7.24892	0	9250.86	0	0
DATA	534	7	24	tair|AT2G45480.1|ref|NM_180107|ug|BX820576|ta|TA53139_3702	at|chr2:18754426-18754485	0		1383	GGGTGAAGACGACGATGAGGAGTACTTGTCTTTGTTTTCACCAGGTGTTTAGAAACATAG	430	0	A_84_P788026	AtGRF9	AT2G45480.1	tair|AtGRF9 (GROWTH-REGULATING FACTOR 9) [AT2G45480.1]	888.803	296.535	0	1	1.129005e+003	1.131114e+002	1	0	65	1.076000e+003	1065	2.257234e+002	2.327682e+002	42	1.940476e+001	19	5.374100e+000	4.447800e+000	0	0	0	0	0	0	0	1027.53	102.945	1	2.34385e-218	1	1	48.4661	5.3741	1	0	48.4661	47.5395	47.5395	1068.57	0.910123	19.4048	5.3741	0	1037.02	0	0
DATA	535	7	25	tair|AT5G28527.1	at|chr5:10514073-10514132	0		703	AAAGAGAAGCCTTCAGAAACAACAGTAGGTGAGGACGACTCTTTCTTAGTATGTTTTGAT	432	0	A_84_P707999	AT5G28527	AT5G28527.1	tair|pseudogene, hypothetical protein [AT5G28527.1]	914.067	296.2	7.00379	1	7.003792e+000	6.972584e+000	2	0	64	4.845313e+001	48	1.111545e+001	1.149015e+001	30	1.593333e+001	16.5	4.217642e+000	4.262475e+000	0	0	0	0	0	0	0	-0.0605526	6.28295	0	0.980045	1	0	48.5137	4.21764	1	0	48.5137	44.7812	44.7812	41.0185	0.901094	15.9333	4.21764	0	9.41532	1	0
DATA	536	7	26	tair|AT2G25410.1|ref|NM_128098|ug|EG489133|ta|TA51479_3702	at|chr2:10822905-10822964	0		1042	ATTGCTTCCATACTGAATGTATTGATGCGTGGCTCAAGTTGCATAGTTCCTGCCCGGTTT	434	0	A_84_P287050	AT2G25410	AT2G25410.1	tair|protein binding / zinc ion binding [AT2G25410.1]	939.54	296.222	0	1	5.683331e+001	9.051202e+000	1	0	65	9.923077e+001	95	2.484311e+001	2.891070e+001	45	1.753333e+001	19	4.120900e+000	3.706500e+000	0	0	0	0	0	0	0	50.6898	8.0728	1	6.62576e-045	1	1	48.541	4.1209	1	0	48.541	44.0646	44.0646	91.7961	0.891903	17.5333	4.1209	0	60.1341	0	0
DATA	537	7	27	tair|AT2G30420.1|ref|NM_179814|ta|TA51112_3702|tc|TC306316	at|chr2:12968120-12968061	0		479	GGATTATGAGAAACTCTGACTATTTTTCTCACAAACGACGACGTCTTAATAATTCTCCCT	436	0	A_84_P20058	AT2G30420	AT2G30420.1	tair|myb family transcription factor [AT2G30420.1]	965.074	296.074	0	1	4.737683e+002	4.790863e+001	0	0	67	4.667313e+002	468	1.029149e+002	9.748095e+001	24	1.633333e+001	16	4.574662e+000	4.262475e+000	0	0	0	0	0	0	0	418.157	42.2851	1	3.37049e-164	1	1	48.5746	4.57466	1	0	48.5746	46.8651	46.8651	459.297	0.882619	16.3333	4.57466	0	427.582	0	0
DATA	538	7	28	tair|AT4G16710.1|tair|AT4G16710.2|ref|NM_117772|ref|NM_179066	at|chr4:9398872-9398931	0		237	AGTGTTTGTAACTGTAGGAACAACGAGTTTCGATGCTCTTGTGAAAGCAGTGGTTAGTCA	438	0	A_84_P827240	AT4G16710	AT4G16710.1	tair|glycosyltransferase family protein 28 [AT4G16710.1]	990.188	296.507	0	1	1.295165e+003	1.297161e+002	0	0	64	1.180016e+003	1156	2.368283e+002	2.550072e+002	36	2.011111e+001	18	7.573555e+000	8.895600e+000	0	0	0	0	0	0	0	1131.41	113.315	1	3.63484e-224	1	1	48.6063	7.57355	1	0	48.6063	47.2035	47.2035	1172.58	0.873564	20.1111	7.57355	0	1140.81	0	0
DATA	539	7	29	tair|AT5G14260.1|tair|AT5G14260.3|ref|NM_203049|ref|NM_180707	at|chr5:4604005-4604064	0		1746	TCGTGTCCTTGATCATTACAATCTGAGGTCGCTTAACTACGGTCAGTTTTTGTGTGTACA	440	0	A_84_P16801	AT5G14260	AT5G14260.1	tair|SET domain-containing protein [AT5G14260.1]	1015.88	296.265	0	1	1.917042e+004	1.917056e+003	0	0	66	1.661733e+004	15500	3.853977e+003	4.241348e+003	33	2.033333e+001	19	7.856791e+000	7.413000e+000	0	0	0	0	0	0	0	16568.7	1656.88	1	0	1	1	48.6374	7.85679	1	0	48.6374	45.835	45.835	16609.9	0.864284	20.3333	7.85679	0	16578.1	0	0
DATA	540	7	30	tc|TC305885	at|chr1:4910431-4910490	0		1538	ACAGTTCTCCGAAAGTGTAAGCTTCGCACCTTCTTTGTTCATCATACAATACTTAGGCTT	442	0	A_84_P851061	TC305885	TC305885	tc|NM_101302 MYB124; DNA binding {Arabidopsis thaliana} (exp=-1; wgp=0; cg=0), partial (96%) [TC305885]	1040.9	296.311	0	1	1.401114e+001	7.477506e+000	2	0	64	6.065625e+001	63.5	1.481336e+001	1.408470e+001	26	1.773077e+001	18.5	3.683017e+000	4.447800e+000	0	0	0	0	0	0	0	11.9851	6.39624	1	2.028e-006	1	0	48.6712	3.68302	1	0	48.6712	44.4243	44.4243	53.2216	0.855398	17.7308	3.68302	0	21.365	0	0
DATA	541	7	31	tair|AT1G64640.1|ref|NM_105139|ta|TA39860_3702|tc|TC297515	at|chr1:24026477-24026418	0		288	TCCAATTTCAAGAGCTGCAACACCAAAGACCCAATCTTGTACATGAACGACGGCAACTCT	444	0	A_84_P19878	AT1G64640	AT1G64640.1	tair|plastocyanin-like domain-containing protein [AT1G64640.1]	1066.75	296.029	0	1	1.599122e+003	1.600845e+002	1	0	64	1.402094e+003	1309.5	3.116803e+002	2.929988e+002	32	1.815625e+001	18	5.495508e+000	4.818450e+000	0	0	0	0	0	0	0	1353.39	135.485	1	5.64209e-235	1	1	48.7011	5.49551	1	0	48.7011	46.5243	46.5243	1394.66	0.846335	18.1563	5.49551	0	1362.77	0	0
DATA	542	7	32	tair|AT3G28740.1|ref|NM_113795|ug|AY050849|ta|TA42452_3702	at|chr3:10790120-10790061	0		1411	AAGTATCTAGACATGAGAGAAAGTGAAAAAGGAACCACAATGCGAAAAGCTACATCGTTG	446	0	A_84_P24073	AT3G28740	AT3G28740.1	tair|cytochrome P450 family protein [AT3G28740.1]	1092.03	296.136	0	1	8.145314e+003	8.145659e+002	0	0	66	6.872303e+003	6562.5	1.433355e+003	1.457396e+003	39	1.679487e+001	15	5.625036e+000	5.559750e+000	0	0	0	0	0	0	0	6823.57	682.386	1	0	1	1	48.733	5.62504	1	0	48.733	46.5243	46.5243	6864.87	0.83773	16.7949	5.62504	0	6832.94	0	0
DATA	543	7	33	tair|AT2G07736.1|tair|ATMG00300.1|tc|TC302960	at|chrM:90032-89973	0		22	TAGCAACTTCGAAAGAATGGGAAAGGCCCCGGCCCGTTGAAGCAAGTTGTAGTGAAGGAG	448	0	A_84_P755951	AT2G07736	AT2G07736.1	tair|transposable element gene [AT2G07736.1]	1117.41	296.319	0	1	2.518786e+002	2.630250e+001	0	0	65	2.576615e+002	246	5.815477e+001	5.263230e+001	25	1.964000e+001	19	6.336929e+000	5.930400e+000	0	0	0	0	0	0	0	208.894	21.8138	1	1.02492e-122	1	1	48.768	6.33693	1	0	48.768	46.8651	46.8651	250.227	0.829342	19.64	6.33693	0	218.266	0	0
DATA	544	7	34	tair|AT1G47610.1|ref|NM_103654|ta|TA51970_3702|ta|CNS0AB9J	unmapped	0		1043	AGGTTGGTTTTGTATAGTGGAAGTCTTGACAAATCGGTCAAAGTGTGGAGGGTACCACGT	450	0	A_84_P18051	AT1G47610	AT1G47610.1	tair|transducin family protein / WD-40 repeat family protein [AT1G47610.1]	1143.42	296.427	0	1	5.748995e+001	9.571517e+000	2	1	61	9.601639e+001	96	2.112936e+001	1.853250e+001	26	2.203846e+001	21.5	5.949661e+000	6.671700e+000	0	0	0	0	0	0	0	47.2002	7.85838	1	1.1057e-041	1	1	48.8162	5.94966	1	0	48.8162	57.5363	57.5363	88.5817	0.821017	22.0385	5.94966	0	56.5923	0	0
DATA	545	7	35	tair|AT3G10480.1|tair|AT3G10480.2|ref|NM_202543|ref|NM_111883	at|chr3:3266972-3267031	0		1591	ATCCTTTTTTACTTTGGATGTTTCTGCATCTTTTGGGAACATTTTCAGGCTGATCCATTG	452	0	A_84_P291084	ANAC050	AT3G10480.1	tair|ANAC050; transcription factor [AT3G10480.1]	1168.21	296.243	0	1	5.561457e+003	5.561993e+002	0	0	64	4.572172e+003	4382	1.018556e+003	1.100275e+003	26	2.134615e+001	21	5.830556e+000	7.413000e+000	0	0	0	0	0	0	0	4523.29	452.373	1	8.37931e-308	1	1	48.877	5.83056	1	0	48.877	46.8651	46.8651	4564.74	0.813329	21.3462	5.83056	0	4532.73	0	0
DATA	546	7	36	tair|AT3G02520.1|ref|NM_111119|ta|TA33748_3702|ta|BP588384	at|chr3:527095-527036	0		706	AGCTGGATACATTAGGAGAAGAATCATACAAAGACAGTACGTTGATAATGCAACTTCTCC	454	0	A_84_P20227	GRF7	AT3G02520.1	tair|GRF7 (GENERAL REGULATORY FACTOR 7); protein phosphorylated amino acid binding [AT3G02520.1]	1193.77	296.246	0	1	1.800639e+003	1.802326e+002	0	0	64	1.499828e+003	1430	3.022224e+002	3.397007e+002	36	2.183333e+001	22	6.059231e+000	7.042350e+000	0	0	0	0	0	0	0	1450.88	145.224	1	3.58196e-239	1	1	48.9439	6.05923	1	0	48.9439	45.1352	45.1352	1492.39	0.805761	21.8333	6.05923	0	1460.37	0	0
DATA	547	7	37	ta|BX838487|tc|TC299466	unmapped	0		948	CACAGTTGTAGTGGCCAACAAGTATATAAACGTTCAACCGGCGTTGCATCGGAATAATAA	456	0	A_84_P847448	BX838487	BX838487	tc|NM_119928 SHR (SHORT ROOT); transcription factor {Arabidopsis thaliana} (exp=-1; wgp=0; cg=0), partial (54%) [TC299466]	1219.41	297.033	0	1	2.050980e+001	8.129904e+000	1	0	63	6.541270e+001	63	1.948418e+001	2.001510e+001	30	1.786667e+001	17	3.989066e+000	3.706500e+000	0	0	0	0	0	0	0	16.3802	6.49296	1	3.18354e-010	1	0	49.0325	3.98907	1	0	49.0325	43.7019	43.7019	57.978	0.798652	17.8667	3.98907	0	25.9259	0	0
DATA	548	7	38	tair|AT4G21705.1|ref|NM_148369|ug|BT003959|ta|TA47895_3702	at|chr4:11533136-11533077	0		1641	TTTGTTAAGAACACTCTCTAGACTCTGTTTTCATAGCATCTATAGAACAGTCTACAAGAG	458	0	A_84_P606327	AT4G21705	AT4G21705.1	tair|pentatricopeptide (PPR) repeat-containing protein [AT4G21705.1]	1244.5	296.5	0	1	2.254119e+003	2.255515e+002	0	0	68	1.834015e+003	1771.5	4.295667e+002	4.503397e+002	26	1.961538e+001	20	4.825573e+000	5.374425e+000	0	0	0	0	0	0	0	1784.89	178.6	1	1.12438e-251	1	1	49.1221	4.82557	1	0	49.1221	46.5243	46.5243	1826.58	0.791836	19.6154	4.82557	0	1794.52	0	0
DATA	549	7	39	tair|AT3G11060.1|ref|NM_111943|ug|EG475965|tc|NP306340	at|chr3:3466911-3466852	0		39	AGAGGATTATGGTATGCAATGACTCTACTCTCCATCTTTGGCCTCTCCATATCCCTCAAC	460	0	A_84_P797928	AT3G11060	AT3G11060.1	tair|similar to unknown protein [Arabidopsis thaliana] (TAIR:AT3G06545.1) [AT3G11060.1]	1270.42	296.427	0	1	7.066510e+001	1.067486e+001	1	0	63	1.046984e+002	107	2.681275e+001	2.891070e+001	36	1.833333e+001	19	4.720775e+000	3.521175e+000	0	0	0	0	0	0	0	55.4907	8.38258	1	3.74968e-049	1	1	49.2077	4.72077	1	0	49.2077	57.5363	57.5363	97.2637	0.785263	18.3333	4.72077	0	65.2011	0	0
DATA	550	7	40	tair|AT2G36835.1|ref|NM_129239|ta|TA36967_3702|ta|TA36966_3702	at|chr2:15456954-15456895	0		457	TGTCGAGCTGATGAATAAGTCCTTCATTGACCGCTAAGCACAGTGGATAACCGGTCATAT	462	0	A_84_P596261	AT2G36835	AT2G36835.1	tair|similar to hypothetical protein [Vitis vinifera] (GB:CAN81061.1) [AT2G36835.1]	1295.21	296.343	0	1	2.640925e+004	2.640937e+003	0	0	65	2.063145e+004	19723	4.049651e+003	4.702066e+003	29	2.006897e+001	20	4.861886e+000	3.706500e+000	0	0	0	0	0	0	0	20582.2	2058.22	1	0	1	1	49.293	4.86189	1	0	49.293	45.835	45.835	20624	0.779354	20.069	4.86189	0	20591.9	0	0
DATA	551	7	41	tair|AT4G32940.1|ref|NM_119448|ug|AK230158|ta|TA30307_3702	at|chr4:15902965-15902650	0		306	CTAGCGGATATTGGAATTACAGGCATCAGGCTGATATATGCCATGCCTATCAACTTCTGA	464	0	A_84_P813613	GAMMA-VPE	AT4G32940.1	tair|GAMMA-VPE (Vacuolar processing enzyme gamma); cysteine-type endopeptidase [AT4G32940.1]	1320.74	296.514	0	1	4.507515e+002	4.580079e+001	1	0	66	3.981364e+002	386	7.043926e+001	7.635390e+001	25	2.016000e+001	20	8.039900e+000	7.413000e+000	0	0	0	0	0	0	0	348.753	35.4367	1	2.65073e-153	1	1	49.3838	8.0399	1	0	49.3838	48.2044	48.2044	390.702	0.773714	20.16	8.0399	0	358.636	0	0
DATA	552	7	42	ta|TA41752_3702|tc|TC307157	unmapped	0		416	ATCTTGGTCCTTTTGGATGGGTCTTCGTGAATTCCGGTGAAAGTTTCAAACTTTGGATTT	466	0	A_84_P825924	TA41752_3702	TA41752_3702	Unknown	1346.13	296.452	0	1	2.258109e+001	8.482050e+000	4	1	58	6.682759e+001	68	1.367946e+001	1.297275e+001	32	1.831250e+001	17	5.805656e+000	5.930400e+000	0	0	0	0	0	0	0	17.3528	6.51818	1	3.81928e-011	1	0	49.4748	5.80566	1	0	49.4748	43.7019	43.7019	59.3929	0.768468	18.3125	5.80566	0	27.3335	0	0
DATA	553	7	43	tair|AT1G80870.1|ref|NM_106735|ta|H76842|ta|H77140	at|chr1:30398961-30399020	0		1936	AGAAAGCTCCAGAGTTACGGCCTGATGTTAGTGAAGTTGTGAGAATCTTGAGAGGGGAAA	468	0	A_84_P16109	AT1G80870	AT1G80870.1	tair|protein kinase family protein [AT1G80870.1]	1371.37	296.37	0	1	7.599288e+003	7.599734e+002	0	0	64	5.852797e+003	5409.5	1.316335e+003	1.444238e+003	30	2.013333e+001	19.5	6.579662e+000	5.745075e+000	0	0	0	0	0	0	0	5803.24	580.358	1	7.41098e-323	1	1	49.5601	6.57966	1	0	49.5601	48.2044	48.2044	5845.36	0.763655	20.1333	6.57966	0	5813.31	0	0
DATA	554	7	44	tair|AT1G32640.1|ref|NM_102998|ug|X99548|ta|TA30254_3702	at|chr1:11799105-11799046	0		1863	ATTCAACAAGCGACGGTGAAGATGGGTTTTAGGATCTATACGCAAGAACAGCTCAGAGCA	470	0	A_84_P17140	ATMYC2	AT1G32640.1	tair|ATMYC2 (JASMONATE INSENSITIVE 1); DNA binding / transcription factor [AT1G32640.1]	1396.89	296.648	0	1	9.654330e+003	9.654685e+002	1	0	64	7.379922e+003	6894	1.907252e+003	1.749097e+003	27	1.807407e+001	18	5.283690e+000	4.077150e+000	0	0	0	0	0	0	0	7330.27	733.054	1	0	1	1	49.6474	5.28369	1	0	49.6474	47.8731	47.8731	7372.49	0.759273	18.0741	5.28369	0	7340.45	0	0
DATA	555	7	45	tair|AT5G66816.1|ref|NM_001126042	at|chr5:26698912-26698971	0		191	GATGAAGGAGAATGAAGAAAATGCTGGAGGGTATAAAGATGACTTCGAACCTACGACGCC	472	0	A_84_P769524	AT5G66816	AT5G66816.1	tair|similar to unknown protein [Arabidopsis thaliana] (TAIR:AT3G50610.1); similar to unnamed protein product [Vitis vinifera] (GB:CAO71825.1) [AT5G66816.1]	1422.58	296.427	0	1	8.944012e+001	1.221530e+001	3	0	61	1.172787e+002	107	4.360739e+001	5.337360e+001	29	2.282759e+001	22	1.049853e+001	7.413000e+000	0	0	0	0	0	0	0	67.5438	9.22481	1	6.49663e-059	1	1	49.7349	10.4985	1	0	49.7349	57.5363	57.5363	109.844	0.755185	22.8276	10.4985	0	77.8242	0	0
DATA	556	7	46		 	66	Structural	0		474	-1	(-)3xSLv1	NegativeControl	NegativeControl		1448.33	296.5	8.39723	0	8.397232e+000	8.359815e+000	1	0	65	4.504615e+001	41	1.307960e+001	1.408470e+001	21	2.371429e+001	24	8.355494e+000	8.895600e+000	0	0	0	0	0	0	0	-4.78059	6.28295	0	0.0498725	1	0	49.8267	8.35549	1	0	49.8267	65	65	37.6115	0.751566	23.7143	8.35549	0	5.61214	1	0
DATA	557	7	47	tair|AT2G27030.2|tair|AT2G27030.3|ref|NM_179765|ref|NM_179766	at|chr2:11541278-11541337	0		2193	TCCTTTTCTTTATATGTTTGTGTGCAATAAGAGATTTGTACCTCTCACACCCATTAAACG	476	0	A_84_P513614	CAM5	AT2G27030.2	tair|CAM5 (CALMODULIN 5); calcium ion binding [AT2G27030.2]	1472.75	296.373	0	1	1.019588e+004	1.019623e+003	2	0	63	7.681286e+003	7447	1.350045e+003	1.340641e+003	27	1.996296e+001	19	6.003086e+000	5.930400e+000	0	0	0	0	0	0	0	7631.42	763.168	1	0	1	1	49.8608	6.00309	1	0	49.8608	46.1809	46.1809	7673.85	0.748481	19.963	6.00309	0	7641.88	0	0
DATA	558	7	48	tair|AT1G79100.1|ref|NM_106561|tc|NP041893|ta|DQ446442	at|chr1:29758936-29758995	0		90	GATGCATATGTTGAATTCAAGGCAAAAATAGCTGATGCTGAGAAACCACAGCTGTACATG	478	0	A_84_P541047	AT1G79100	AT1G79100.1	tair|arginine/serine-rich protein-related [AT1G79100.1]	1499	296.455	8.46419	1	8.464192e+000	8.426477e+000	3	0	59	4.642373e+001	44	1.336388e+001	1.482600e+001	24	1.800000e+001	18	5.695154e+000	4.447800e+000	0	0	0	0	0	0	0	-3.48414	6.28295	0	0.151608	1	0	49.9079	5.69515	1	0	49.9079	55.8519	55.8519	38.9891	0.74562	18	5.69515	0	7.04411	1	0
DATA	559	7	49	tair|AT3G07280.1|ug|EG500605|ug|AY074562|ta|TA46493_3702	at|chr3:2320566-2320507	0		655	TTTGGGAGATCATAAAGAAATGTTTGGAGCTTCTAAGTGATATTATTGGATATGGTGGAC	480	0	A_84_P720051	AT3G07280	AT3G07280.1	tair|pseudogene of unknown protein [AT3G07280.1]	1523.74	296.5	0	1	5.681578e+002	5.744112e+001	1	0	65	4.722769e+002	441	1.212218e+002	1.319514e+002	26	1.957692e+001	19.5	5.262494e+000	4.818450e+000	0	0	0	0	0	0	0	422.313	42.6961	1	8.57864e-165	1	1	49.9644	5.26249	1	0	49.9644	48.5334	48.5334	464.842	0.743301	19.5769	5.26249	0	432.929	0	0
DATA	560	7	50	tair|AT4G16580.1|ref|NM_117759|ta|TA41190_3702|ta|CNS0A4N5	at|chr4:9341258-9341199	0		1610	CTTCAGATACTACGGTGGTAAGCTTGATGACATTACAGTTGTTGTCTCTTATGTGGCGGC	482	0	A_84_P61980	AT4G16580	AT4G16580.1	tair|catalytic [AT4G16580.1]	1549.17	296.4	0	1	8.492687e+003	8.493110e+002	1	0	63	6.345413e+003	6112	1.281353e+003	1.229817e+003	34	1.902941e+001	17	6.393582e+000	8.339625e+000	0	0	0	0	0	0	0	6295.34	629.565	1	0	1	1	50.0736	6.39358	1	0	50.0736	47.2035	47.2035	6337.98	0.741266	19.0294	6.39358	0	6306.1	0	0
DATA	561	7	51	tair|AT1G74140.5|tair|AT1G74140.4|tair|AT1G74140.1|tair|AT1G74140.2	at|chr1:27883350-27883409	0		1090	GGGTTGGACTTTTGTTTTGTAAACTGAAACCAAGAGATCAATTTGATGGGTTTGGACCGT	484	0	A_84_P754788	AT1G74140	AT1G74140.5	tair|similar to rhomboid family protein [Arabidopsis thaliana] (TAIR:AT1G74130.1); similar to unnamed protein product [Vitis vinifera] (GB:CAO62451.1); contains InterPro domain Peptidase S54, rhomboid; (InterPro:IPR002610) [AT1G74140.5]	1575.33	296.5	0	0	8.742364e+000	8.539906e+000	0	0	66	5.660606e+001	56.5	1.609384e+001	1.612328e+001	26	2.034615e+001	19.5	4.766066e+000	4.447800e+000	0	0	0	0	0	0	0	6.46587	6.31613	1	0.00835335	1	0	50.1402	4.76607	1	0	50.1402	65	65	49.1714	0.739602	20.3462	4.76607	0	17.3369	1	0
DATA	562	7	52	tair|AT3G26330.1|ref|NM_113540|ta|TA46780_3702|tc|TC305528	at|chr3:9648615-9648556	0		1045	ATCAAATTGGGGGCAAGTCAATGATCTGCTTGGATGACATAGACCAACTCCATTACCTGA	486	0	A_84_P18388	CYP71B37	AT3G26330.1	tair|CYP71B37 (cytochrome P450, family 71, subfamily B, polypeptide 37); oxygen binding [AT3G26330.1]	1599.79	296.417	0	1	8.076384e+002	8.121089e+001	1	0	64	6.465000e+002	624.5	1.708222e+002	1.682751e+002	35	2.051429e+001	20	5.043175e+000	5.189100e+000	0	0	0	0	0	0	0	596.323	59.9623	1	1.48732e-185	1	1	50.1774	5.04317	1	0	50.1774	47.8731	47.8731	639.065	0.738353	20.5143	5.04317	0	607.275	0	0
DATA	563	7	53	tair|AT4G13440.1|ref|NM_117418|tc|TC301595	at|chr4:7810608-7810667	0		397	ATCGTCTCTTTTTGGATAGTTATGTCTTATTACGATCAAGACGTATCCACCATCCTTCGG	488	0	A_84_P514782	AT4G13440	AT4G13440.1	tair|calcium-binding EF hand family protein [AT4G13440.1]	1625.89	296.5	0	1	4.719637e+001	9.740174e+000	3	0	61	8.501639e+001	88	2.694593e+001	2.668680e+001	37	2.024324e+001	20	5.756182e+000	5.930400e+000	0	0	0	0	0	0	0	34.8029	7.18247	1	2.37735e-029	1	1	50.2135	5.75618	1	0	50.2135	56.9804	56.9804	77.5817	0.737407	20.2432	5.75618	0	45.8405	0	0
DATA	564	7	54	tair|AT5G35720.1|tc|NP231085	unmapped	0		1127	ACAACAACAACTTATGATAACTCTTACGACAATCCCTCCACCGGACAGCTCGAAAGGGTA	490	0	A_84_P101576	AT5G35720	AT5G35720.1	tair|transposable element gene [AT5G35720.1]	1651.42	296.427	0	0	2.779465e+001	8.969102e+000	1	0	63	7.077778e+001	74	2.006316e+001	2.001510e+001	33	2.030303e+001	18	8.783809e+000	6.671700e+000	0	0	0	0	0	0	0	20.4786	6.60827	1	3.06199e-014	1	0	50.2992	8.78381	1	0	50.2992	65	65	63.3431	0.736781	20.303	8.78381	0	31.6558	0	0
DATA	565	7	55	tair|AT4G15733.1|ref|NM_001036571	at|chr4:8962041-8962100	0		184	CTAAGAATTGCAAATGCACTCCTCTTCCTCACAATCGTCGTCAATGTGACTGTTTTGTCG	492	0	A_84_P764715	SCRL11	AT4G15733.1	tair|SCRL11 (SCR-Like 11) [AT4G15733.1]	1676.67	296.5	0	1	1.113992e+002	1.403116e+001	2	0	64	1.323906e+002	132	2.885520e+001	2.835472e+001	30	1.903333e+001	19	5.307661e+000	4.818450e+000	0	0	0	0	0	0	0	82.0452	10.3339	1	3.6916e-069	1	1	50.3454	5.30766	1	0	50.3454	57.5363	57.5363	124.956	0.736497	19.0333	5.30766	0	93.3242	0	0
DATA	566	7	56	tair|AT1G30990.1|ref|NM_102837|tc|NP229971	at|chr1:11052965-11053024	0		379	CAGAACCCGCCAAGTTTTATAAGTTTCTCGAGAAGATGATTGCTGATTCGGATGACCACA	494	0	A_84_P17973	AT1G30990	AT1G30990.1	tair|major latex protein-related / MLP-related [AT1G30990.1]	1702.33	296.5	0	1	8.519485e+001	1.205655e+001	1	0	65	1.131385e+002	113	3.274756e+001	3.113460e+001	30	1.990000e+001	19	5.300293e+000	4.818450e+000	0	0	0	0	0	0	0	62.7443	8.87941	1	3.56216e-055	1	1	50.3941	5.30029	1	0	50.3941	57.5363	57.5363	105.704	0.73648	19.9	5.30029	0	74.1334	0	0
DATA	567	7	57	tair|AT4G02790.1|ref|NM_116513|ta|TA36106_3702|tc|TC288770	at|chr4:1248863-1248922	0		847	TCGATGATCAAGCAGCTGCTATAAAGCTGGCAATTTGTGATGACATTGGAGAGAAAGCTT	496	0	A_84_P820904	AT4G02790	AT4G02790.1	tair|GTP-binding family protein [AT4G02790.1]	1727	296.5	0	1	5.938409e+003	5.939022e+002	0	0	62	4.425403e+003	4243.5	6.973129e+002	8.272908e+002	31	2.167742e+001	20	6.236383e+000	6.301050e+000	0	0	0	0	0	0	0	4374.92	437.537	1	8.63975e-306	1	1	50.4825	6.23638	1	0	50.4825	47.2035	47.2035	4417.97	0.736716	21.6774	6.23638	0	4386.46	0	0
DATA	568	7	58	tair|AT3G49305.1|ref|NM_114790	at|chr3:18291056-18290816	0		119	ACCAACCAATATTCCTTAAACAATCTTGAGGAGAGTATCCCCACGATCATGGATTATCCA	498	0	A_84_P539551	AT3G49305	AT3G49305.1	tair|similar to proline-rich family protein [Arabidopsis thaliana] (TAIR:AT3G49300.1) [AT3G49305.1]	1752.89	296.5	0	1	3.292891e+001	9.136707e+000	2	0	62	7.485484e+001	76	2.054730e+001	1.871782e+001	37	2.075676e+001	20	5.974043e+000	6.671700e+000	0	0	0	0	0	0	0	24.2753	6.7356	1	3.46201e-018	1	0	50.5796	5.97404	1	0	50.5796	56.9804	56.9804	67.4202	0.737203	20.7568	5.97404	0	35.9825	0	0
DATA	569	7	59	tair|AT1G55570.1|ref|NM_104433|ug|AF367325|ta|TA42282_3702	at|chr1:20762887-20762946	0		1320	CATCTCGGACAACCCAAATCCTGATCAGATCAAGAACATCAAGATCGAACCCAATGTTCT	500	0	A_84_P15137	SKS12	AT1G55570.1	tair|SKS12 (SKU5 Similar 12); copper ion binding / oxidoreductase [AT1G55570.1]	1778.5	296.5	0	1	3.431501e+001	9.180140e+000	1	2	65	7.598462e+001	76	2.092508e+001	2.001510e+001	24	1.950000e+001	20	4.890096e+000	5.930400e+000	0	0	0	0	0	0	0	25.3209	6.77399	1	2.7048e-019	1	0	50.6637	4.8901	1	0	50.6637	57.5363	57.5363	68.5499	0.737896	19.5	4.8901	0	37.1855	0	0
DATA	570	7	60	tair|AT5G10830.1|ref|NM_121121|ug|AK228188|ta|TA32102_3702	at|chr5:3424568-3424627	0		748	TTGAAACCGCTTGGGGAGGTTCTGATCTGGTTCGTTCCGTCGTTTACAAAGCTTTTATGA	502	0	A_84_P20574	AT5G10830	AT5G10830.1	tair|embryo-abundant protein-related [AT5G10830.1]	1803.06	296.386	0	1	1.077650e+004	1.077683e+003	1	0	63	8.011365e+003	7648	1.742187e+003	1.859551e+003	31	2.006452e+001	20	5.966213e+000	5.930400e+000	0	0	0	0	0	0	0	7960.67	796.092	1	0	1	1	50.6947	5.96621	1	0	50.6947	47.2035	47.2035	8003.93	0.738707	20.0645	5.96621	0	7972.64	0	0
DATA	571	7	61	tair|AT1G09010.1|ref|NM_100772|ug|AY045934|ta|TA33317_3702	at|chr1:2895706-2895647	0		2487	GCAAATACCTCTCAAGATCACTTGCAATGCAGTTATGGTGGGTTCAAGATATGAGCTGGA	504	0	A_84_P789949	AT1G09010	AT1G09010.1	tair|glycoside hydrolase family 2 protein [AT1G09010.1]	1829.33	296.5	0	1	3.275840e+003	3.276940e+002	3	5	58	2.474103e+003	2489.5	4.971411e+002	4.914819e+002	28	1.982143e+001	20	5.793058e+000	5.930400e+000	0	0	0	0	0	0	0	2423.38	242.42	1	3.92526e-270	1	1	50.7224	5.79306	1	0	50.7224	57.5363	57.5363	2466.67	0.739774	19.8214	5.79306	0	2435.46	0	0
DATA	572	7	62	tair|AT5G47455.2|ref|NM_180816|ta|TA36175_3702|tc|TC294010	at|chr5:19269628-19269687	0		621	AGCCTCATGATTGATTTCATGACTAGTTTGACATTGCGTTAACATAACCAACAACTCAAA	506	0	A_84_P567310	AT5G47455	AT5G47455.2	tair|similar to unknown protein [Arabidopsis thaliana] (TAIR:AT4G17310.1); similar to transcription factor [Arabidopsis thaliana] (TAIR:AT4G17310.2); similar to hypothetical protein 25.t00029 [Brassica oleracea] (GB:ABD64980.1) [AT5G47455.2]	1854.5	296.5	0	1	1.047374e+002	1.347649e+001	2	2	64	1.283594e+002	130.5	2.954650e+001	2.798407e+001	30	2.046667e+001	19	7.673211e+000	7.227675e+000	0	0	0	0	0	0	0	77.5981	9.9845	1	3.57627e-066	1	1	50.7612	7.67321	1	0	50.7612	57.5363	57.5363	120.925	0.740883	20.4667	7.67321	0	89.8013	0	0
DATA	573	7	63	tair|AT3G47460.1|ref|NM_114614|ta|AU228373|tc|TC290724	at|chr3:17503930-17504099	0		3392	ACATTCACAGTTCATTGTGGTTTCACTGAAAGAAGGAATGTTCAGCAACGCCGATGTTCT	508	0	A_84_P16531	ATSMC2	AT3G47460.1	tair|ATSMC2 (Arabidopsis thaliana structural maintenance of chromosome 2) [AT3G47460.1]	1879.37	296.5	0	1	7.840165e+002	7.885753e+001	1	0	65	6.325538e+002	632	1.098865e+002	1.200906e+002	36	2.144444e+001	21	6.591962e+000	7.598325e+000	0	0	0	0	0	0	0	581.777	58.516	1	4.56736e-184	1	1	50.7767	6.59196	1	0	50.7767	49.8279	49.8279	625.119	0.742047	21.4444	6.59196	0	594.082	0	0
DATA	574	7	64	tair|AT5G66990.1|ref|NM_126099|tc|NP230094	at|chr5:26761807-26761661	0		596	TCACCGTAAGCTCACGAGCCTAAACGCTCTAATTGCTAATCTCAAGGACTTGTTAGGGAA	510	0	A_84_P578113	AT5G66990	AT5G66990.1	tair|RWP-RK domain-containing protein [AT5G66990.1]	1905.15	297.092	0	1	1.070641e+001	8.519104e+000	0	0	66	5.871212e+001	57.5	1.726068e+001	1.982977e+001	28	2.264286e+001	21.5	7.314189e+000	9.266250e+000	0	0	0	0	0	0	0	7.95922	6.33316	1	0.00125437	1	0	50.7529	7.31419	1	0	50.7529	45.835	45.835	51.2774	0.743407	22.6429	7.31419	0	20.3276	0	0
DATA	575	7	65	tair|AT1G21740.1|ref|NM_102023|tc|TC311461	at|chr1:7645004-7645063	0		2798	AGTTGTGAAAGCTCATGAAGATGTTAGGTTTCAACAACAACAACAGCCTGAGTCTGAAGA	512	0	A_84_P18050	AT1G21740	AT1G21740.1	tair|similar to unknown protein [Arabidopsis thaliana] (TAIR:AT1G77500.1); similar to hypothetical protein [Vitis vinifera] (GB:CAN81539.1); contains InterPro domain Protein of unknown function DUF632 (InterPro:IPR006867); contains InterPro domain Protein	1930.44	296.611	0	1	2.667970e+003	2.669305e+002	0	0	64	2.037094e+003	1942	4.525991e+002	4.457066e+002	29	2.075862e+001	21	5.468450e+000	4.447800e+000	0	0	0	0	0	0	0	1986.33	198.732	1	3.95691e-258	1	1	50.765	5.46845	1	0	50.765	48.2044	48.2044	2029.66	0.744509	20.7586	5.46845	0	1998.81	0	0
DATA	576	7	66	ug|AV535948	at|chr1:1808197-1808256	0		225	CCCCAACAAACAAAAACATTAAACAAACAGACAATTCTGAGTTTCTGCCCGACCTTTCGG	514	0	A_84_P793091	AT1G05960	AV535948	ug|AV535948 Arabidopsis thaliana flower buds Columbia Arabidopsis thaliana cDNA clone FB105a07F 3', mRNA sequence [AV535948]	1956.33	296.5	0	1	5.535233e+001	1.008155e+001	4	0	62	9.200000e+001	94.5	2.449356e+001	2.260965e+001	30	2.140000e+001	21	7.083736e+000	7.968975e+000	0	0	0	0	0	0	0	41.2738	7.51736	1	5.96648e-036	1	1	50.7262	7.08374	1	0	50.7262	57.5363	57.5363	84.5653	0.745655	21.4	7.08374	0	53.8206	0	0
DATA	577	7	67	tair|AT2G24160.1|ug|AY099820|ta|TA51140_3702|ta|DR289548	at|chr2:10275343-10275284	0		2349	TTCGCATAAGCAGGAGTGGTTAATGGAAAAGTGTCGTAGAAACAAGCCCAGAGTTGTCAT	516	0	A_84_P10696	AT2G24160	AT2G24160.1	tair|pseudogene, leucine rich repeat protein family, contains leucine rich-repeat domains Pfam:PF00560, INTERPRO:IPR001611; contains some similarity to Cf-4 (Lycopersicon hirsutum) gi [AT2G24160.1]	1981.5	296.5	0	0	4.068415e+002	4.154520e+001	3	2	63	3.544921e+002	350	7.718973e+001	7.524195e+001	29	2.127586e+001	18	8.798931e+000	9.636900e+000	0	0	0	0	0	0	0	303.782	31.0211	1	4.94455e-145	1	1	50.7104	8.79893	1	0	50.7104	65	65	347.057	0.746683	21.2759	8.79893	0	316.416	0	0
DATA	578	7	68	tair|AT5G46450.1|ref|NM_124015|tc|TC309088	at|chr5:18856695-18856754	0		3293	CAGTGAAGAGTGGGAAGACTGCAACGATAGCGGTCTTGGCAGTGAATCTGATAATTTAGA	518	0	A_84_P13092	AT5G46450	AT5G46450.1	tair|disease resistance protein (TIR-NBS-LRR class), putative [AT5G46450.1]	2006.46	296.647	0	1	2.878428e+003	2.879655e+002	1	0	63	2.202524e+003	2077	3.915764e+002	4.014140e+002	23	1.804348e+001	16	5.896673e+000	5.930400e+000	0	0	0	0	0	0	0	2151.84	215.276	1	5.84495e-263	1	1	50.6836	5.89667	1	0	50.6836	46.5243	46.5243	2195.09	0.747575	18.0435	5.89667	0	2164.55	0	0
DATA	579	7	69	tair|AT2G45160.1|ref|NM_130079|ta|TA37157_3702|ta|CNS0A9S3	at|chr2:18626180-18626121	0		1045	CACAAGTCTCCGTTTCAAAGAGCAGCTTCTCACATCGCTGAAGCTCTCCTCTCACTCATC	520	0	A_84_P738263	AT2G45160	AT2G45160.1	tair|scarecrow transcription factor family protein [AT2G45160.1]	2032.42	296.573	0	1	1.018059e+003	1.021516e+002	2	4	58	8.123793e+002	803	1.156087e+002	9.951953e+001	24	2.075000e+001	21.5	6.745369e+000	6.857025e+000	0	0	0	0	0	0	0	761.749	76.4336	1	2.6233e-200	1	1	50.6299	6.74537	1	0	50.6299	57.5363	57.5363	804.945	0.748237	20.75	6.74537	0	774.524	0	0
DATA	580	7	70	tair|AT1G63600.1|ref|NM_105038|tc|TC291233	at|chr1:23586217-23586276	0		842	TTTTTAAGCGGCCGCAAACCGCGTCAGGGTTTAGCGGGTCATCTTCTATTAACGTTATAA	522	0	A_84_P11459	AT1G63600	AT1G63600.1	tair|protein kinase-related [AT1G63600.1]	2057.58	296.573	0	0	1.571843e+001	8.538613e+000	1	0	63	6.233333e+001	61	1.791197e+001	1.742055e+001	27	2.148148e+001	22	4.782744e+000	4.818450e+000	0	0	0	0	0	0	0	11.7672	6.39219	1	3.00123e-006	1	0	50.5662	4.78274	1	0	50.5662	65	65	54.8987	0.748622	21.4815	4.78274	0	24.5929	0	0
DATA	581	7	71	tair|AT1G01490.1|tair|AT1G01490.2|ref|NM_100031|ref|NM_001035851	at|chr1:180447-180388	0		779	ACGCCCAAAGCATCGAAGAAAACCCTAATGCTTGCGTTATATGTTGAAATATTTATAATG	524	0	A_84_P209748	AT1G01490	AT1G01490.1	tair|heavy-metal-associated domain-containing protein [AT1G01490.1]	2082.32	296.608	0	1	3.479441e+004	3.479451e+003	0	0	65	2.610068e+004	25468	4.315459e+003	4.641279e+003	29	2.006897e+001	19	7.540041e+000	5.930400e+000	0	0	0	0	0	0	0	26050.2	2605.03	1	0	1	1	50.4883	7.54004	1	0	50.4883	48.5334	48.5334	26093.2	0.748689	20.069	7.54004	0	26063.1	0	0
DATA	582	7	72	tair|AT3G55230.1|ref|NM_115381|ta|TA46913_3702|ta|AU228573	at|chr3:20483658-20483717	0		890	TGTTACTGATGGTCATGATACCATTCTCCATTTCAGTGTTTATCTTACATACTACAAAGC	526	0	A_84_P19403	AT3G55230	AT3G55230.1	tair|disease resistance-responsive family protein [AT3G55230.1]	2107.84	296.882	0	1	5.705049e+003	5.705667e+002	0	0	66	4.320106e+003	4158.5	7.015671e+002	6.680966e+002	29	1.872414e+001	19	6.046821e+000	5.189100e+000	0	0	0	0	0	0	0	4269.71	427.017	1	2.54651e-304	1	1	50.3979	6.04682	1	0	50.3979	46.5243	46.5243	4312.67	0.748409	18.7241	6.04682	0	4282.6	0	0
DATA	583	7	73	tair|AT1G19640.1|ref|NM_101820|ta|TA38893_3702|tc|NP235691	at|chr1:6789222-6789163	0		1242	GAGTACTTCTATGTAAGCTCGCCACGATACGCTATTGTTATTCTTTCGCTCGTTAGAGCC	528	0	A_84_P13518	JMT	AT1G19640.1	tair|JMT (JASMONIC ACID CARBOXYL METHYLTRANSFERASE); jasmonate O-methyltransferase [AT1G19640.1]	2133.5	296.944	0	1	7.318848e+002	7.366940e+001	3	0	59	5.974915e+002	582	8.945744e+001	7.561260e+001	27	2.340741e+001	21	9.030969e+000	9.636900e+000	0	0	0	0	0	0	0	547.174	55.0769	1	2.24932e-180	1	1	50.3175	9.03097	1	0	50.3175	48.5334	48.5334	590.057	0.747623	23.4074	9.03097	0	560.118	0	0
DATA	584	7	74	tair|AT3G07000.1|ref|NM_111580|ug|BX824703|ta|TA48766_3702	at|chr3:2211017-2211076	0		1599	TGGTATGACTAGACCTTTTTGCATATCGTGTAAAAAACGTTGCAGCTTCCCTTCCTTCCT	530	0	A_84_P869955	AT3G07000	AT3G07000.1	tair|DC1 domain-containing protein [AT3G07000.1]	2159.42	296.573	0	0	3.112701e+002	3.224566e+001	2	1	61	2.824590e+002	268	6.465152e+001	6.301050e+001	29	2.455172e+001	25	7.144359e+000	8.154300e+000	0	0	0	0	0	0	0	232.275	24.0623	1	5.1367e-129	1	1	50.1837	7.14436	1	0	50.1837	65	65	275.024	0.746218	24.5517	7.14436	0	245.224	0	0
DATA	585	7	75	tair|AT1G42450.1	unmapped	0		2088	CGACTCCAGACCAAATGATGGTGTTAAATAAACAGGTTAGCTGGAGGATGGCAGATATCT	532	0	A_84_P750016	AT1G42450	AT1G42450.1	tair|transposable element gene [AT1G42450.1]	2184.58	296.573	0	0	3.363030e+001	9.086380e+000	2	0	62	7.509677e+001	68	2.419369e+001	2.316562e+001	23	2.278261e+001	22	8.517130e+000	9.636900e+000	0	0	0	0	0	0	0	25.032	6.76324	1	5.4783e-019	1	0	50.0648	8.51713	1	0	50.0648	65	65	67.6621	0.744328	22.7826	8.51713	0	37.997	0	0
DATA	586	7	76	tair|AT5G38380.1|tair|AT5G38380.2|ref|NM_180773|ref|NM_123199	at|chr5:15365462-15365521	0		1316	CCTACACTAACGACGATGTACTGTTGAATGTACTTGTCCTTGACGATGTAAATCTGTCTG	534	0	A_84_P257710	AT5G38380	AT5G38380.1	tair|similar to cation efflux family protein [Arabidopsis thaliana] (TAIR:AT2G04620.1); similar to hypothetical protein OsJ_022901 [Oryza sativa (japonica cultivar-group)] (GB:EAZ39418.1); similar to hypothetical protein OsI_024738 [Oryza sativa (indica c	2209.44	296.973	0	1	5.092551e+003	5.093255e+002	0	0	63	3.828032e+003	3768	7.153056e+002	7.501956e+002	29	1.968966e+001	19	5.043408e+000	5.189100e+000	0	0	0	0	0	0	0	3778.1	377.862	1	6.16425e-297	1	1	49.9296	5.04341	1	0	49.9296	48.5334	48.5334	3820.6	0.741888	19.6897	5.04341	0	3791.06	0	0
DATA	587	7	77	tair|AT4G02790.1|ref|NM_116513|ta|TA36106_3702|tc|TC288563	at|chr4:1249477-1249536	0		1274	AAATCCATGACGACATCAGTCAGATGCTGCTAAATGCTAACCATTTTTCTCTTAAGCCCA	536	0	A_84_P132155	AT4G02790	AT4G02790.1	tair|GTP-binding family protein [AT4G02790.1]	2234.77	296.913	0	1	1.650961e+004	1.650983e+003	0	0	66	1.224412e+004	11689.5	2.226281e+003	2.388469e+003	27	1.977778e+001	19	5.033223e+000	5.189100e+000	0	0	0	0	0	0	0	12194.3	1219.45	1	0	1	1	49.7869	5.03322	1	0	49.7869	46.5243	46.5243	12236.7	0.73862	19.7778	5.03322	0	12207.3	0	0
DATA	588	7	78	ug|BX815564|ta|CNS0AE0Y	at|chr1:1457145-1457097	0		1437	CCTTAGTTTCCAAACCCACTCCGTGTAAATTTGGTTTGTGAAATTGGAAGGCTAAACCAA	538	0	A_84_P785142	AT1G05070	BX815564	ug|Arabidopsis thaliana Full-length cDNA Complete sequence from clone GSLTLS71ZF07 of Adult vegetative tissue of strain col-0 of Arabidopsis thaliana (thale cress) [BX815564]	2260.81	296.57	0	1	5.650298e+002	8.054081e+001	0	0	65	4.646000e+002	162	4.768829e+002	4.544169e+002	24	1.954167e+001	19	7.592784e+000	8.154300e+000	0	0	1	0	0	0	0	414.964	59.15	1	9.73276e-164	1	1	49.636	7.59278	0	0	49.636	58.0869	58.0869	457.165	0.734411	19.5417	7.59278	0	427.932	0	0
DATA	589	7	79		 	66	Structural	0		1	1	DarkCorner	DarkCorner	DarkCorner		2285.7	296.732	8.64987	1	8.649874e+000	8.611331e+000	1	0	63	4.528571e+001	43	1.238291e+001	1.445535e+001	27	1.840741e+001	17	5.394151e+000	5.189100e+000	0	0	0	0	0	0	0	-4.17909	6.28295	0	0.0859603	1	0	49.4648	5.39415	1	0	49.4648	47.5395	47.5395	37.851	0.729614	18.4074	5.39415	0	8.76522	0	0
DATA	590	7	80		 	66	Structural	0		1	1	DarkCorner	DarkCorner	DarkCorner		2311.27	296.855	8.71976	1	8.719756e+000	8.680902e+000	0	0	66	4.115152e+001	40.5	1.161728e+001	1.241677e+001	22	2.018182e+001	19	4.552721e+000	4.818450e+000	0	0	0	0	0	0	0	-8.15993	6.28295	0	0.000951498	1	0	49.3114	4.55272	1	0	49.3114	44.7812	44.7812	33.7168	0.723767	20.1818	4.55272	0	4.78651	0	0
DATA	591	7	81		 	66	Structural	0		1	1	DarkCorner	DarkCorner	DarkCorner		2337.23	296.574	8.80473	1	8.804727e+000	8.765495e+000	2	0	63	3.869841e+001	37	1.143796e+001	1.186080e+001	27	1.800000e+001	19	3.902662e+000	3.706500e+000	0	0	0	0	0	0	0	-10.4621	6.28295	0	2.84191e-005	1	0	49.1605	3.90266	1	0	49.1605	43.3362	43.3362	31.2637	0.716782	18	3.90266	0	2.50002	0	0
DATA	592	7	82		 	66	Structural	0		1	1	DarkCorner	DarkCorner	DarkCorner		2362.5	296.648	8.90151	1	8.901511e+000	8.861847e+000	2	1	63	4.187302e+001	40	1.110433e+001	1.000755e+001	25	1.820000e+001	19	6.013873e+000	5.189100e+000	0	0	0	0	0	0	0	-7.15126	6.28295	0	0.00362557	1	0	49.0243	6.01387	1	0	49.0243	57.5363	57.5363	34.4383	0.708989	18.2	6.01387	0	5.83681	0	0
DATA	593	7	83		 	66	Structural	0		1	1	DarkCorner	DarkCorner	DarkCorner		2387.63	296.596	9.01361	1	9.013606e+000	8.973443e+000	2	0	62	3.943548e+001	37	1.011997e+001	1.074885e+001	28	1.989286e+001	18.5	6.379012e+000	6.115725e+000	0	0	0	0	0	0	0	-9.41833	6.28295	0	0.000150582	1	0	48.8538	6.37901	1	0	48.8538	57.8122	57.8122	32.0008	0.700172	19.8929	6.37901	0	3.56593	0	0
DATA	594	7	84		 	66	Structural	0		1	1	DarkCorner	DarkCorner	DarkCorner		2413.26	297	9.14535	1	9.145351e+000	9.104601e+000	2	0	63	4.047619e+001	40	1.041224e+001	1.186080e+001	27	1.737037e+001	18	4.351376e+000	5.189100e+000	0	0	0	0	0	0	0	-8.22078	6.28295	0	0.000874171	1	0	48.697	4.35138	1	0	48.697	44.7812	44.7812	33.0415	0.690085	17.3704	4.35138	0	4.77532	0	0
DATA	595	7	85		 	66	Structural	0		1	1	DarkCorner	DarkCorner	DarkCorner		2438.58	296.573	9.29579	1	9.295789e+000	9.254368e+000	4	0	60	3.870000e+001	39.5	1.166525e+001	1.186080e+001	39	1.712821e+001	17	5.434681e+000	5.189100e+000	0	0	0	0	0	0	0	-9.8423	6.28295	0	7.76187e-005	1	0	48.5423	5.43468	1	0	48.5423	57.5363	57.5363	31.2653	0.678917	17.1282	5.43468	0	3.17926	0	0
DATA	596	8	1		 	66	Structural	0		1	1	DarkCorner	DarkCorner	DarkCorner		318.103	303.544	7.17757	1	7.177568e+000	7.145586e+000	1	0	63	3.934921e+001	40	1.052518e+001	1.149015e+001	38	1.457895e+001	14	4.064557e+000	3.706500e+000	0	0	0	0	0	1	0	-6.63349	6.28295	0	0.00684969	1	0	45.9827	4.06456	1	0	45.9827	46.8651	46.8651	31.9145	0.879277	14.5789	4.06456	0	2.73582	0	0
DATA	597	8	2		 	66	Structural	0		1	1	DarkCorner	DarkCorner	DarkCorner		343.074	302.824	7.0302	1	7.030195e+000	6.998870e+000	1	0	65	4.115385e+001	41	9.580629e+000	8.154300e+000	31	1.464516e+001	14	4.309280e+000	5.559750e+000	0	0	0	0	0	1	0	-5.01246	6.28295	0	0.039901	1	0	46.1663	4.30928	1	0	46.1663	46.5243	46.5243	33.7192	0.897709	14.6452	4.30928	0	4.39979	0	0
DATA	598	8	3		 	66	Structural	0		1	1	DarkCorner	DarkCorner	DarkCorner		368.662	303.054	6.90168	1	6.901684e+000	6.870931e+000	0	0	65	4.096923e+001	40	9.400747e+000	1.037820e+001	25	1.620000e+001	16	4.708149e+000	4.447800e+000	0	0	0	0	0	0	0	-5.35312	6.28295	0	0.0283725	1	0	46.3223	4.70815	1	0	46.3223	49.1849	49.1849	33.5346	0.914425	16.2	4.70815	0	4.06383	0	0
DATA	599	8	4		 	66	Structural	0		1	1	DarkCorner	DarkCorner	DarkCorner		393.692	302.908	6.79498	1	6.794975e+000	6.764698e+000	0	0	66	4.034848e+001	40	1.155787e+001	1.093418e+001	27	1.911111e+001	18	6.191392e+000	7.042350e+000	0	0	0	0	0	0	0	-6.13824	6.28295	0	0.0121808	1	0	46.4867	6.19139	1	0	46.4867	45.835	45.835	32.9138	0.928785	19.1111	6.19139	0	3.30323	0	0
DATA	600	8	5		 	66	Structural	0		1	1	DarkCorner	DarkCorner	DarkCorner		419.75	303.172	6.70249	1	6.702492e+000	6.672626e+000	1	0	65	3.755385e+001	36	8.807012e+000	9.636900e+000	30	1.880000e+001	18	6.271996e+000	6.115725e+000	0	0	0	0	0	0	0	-9.0853	6.28295	0	0.000249792	1	0	46.6391	6.272	1	0	46.6391	45.1352	45.1352	30.1192	0.941601	18.8	6.272	0	0.362281	0	0
DATA	601	8	6		 	66	Structural	0		1	1	DarkCorner	DarkCorner	DarkCorner		444.841	302.936	6.62929	1	6.629294e+000	6.599755e+000	2	0	64	4.284375e+001	42.5	1.163631e+001	9.822225e+000	40	1.805000e+001	18	5.022769e+000	5.930400e+000	0	0	0	0	0	0	0	-3.94347	6.28295	0	0.104968	1	0	46.7872	5.02277	1	0	46.7872	45.4864	45.4864	35.4091	0.951997	18.05	5.02277	0	5.5209	0	0
DATA	602	8	7		 	66	Structural	0		1	1	DarkCorner	DarkCorner	DarkCorner		470.5	303.352	6.56966	0	6.569662e+000	6.540388e+000	0	0	66	3.748485e+001	36.5	1.064424e+001	1.223145e+001	32	1.621875e+001	16	5.065598e+000	3.150525e+000	0	0	0	0	0	0	0	-9.44916	6.28295	0	0.000143597	1	0	46.934	5.0656	1	0	46.934	65	65	30.0502	0.960639	16.2188	5.0656	0	0.0241758	0	0
DATA	603	8	8	tair|AT2G47690.2|tair|AT2G47690.1|ref|NM_001125070|ref|NM_130337	at|chr2:19558591-19559079	0		258	GTTTCAAAGAAGGAACAGGATATACAAGGAGGAGCAGCGTAAACTAAGAGCAGCTTCGAG	399	0	A_84_P822887	AT2G47690	AT2G47690.2	tair|NADH-ubiquinone oxidoreductase-related [AT2G47690.2]	495.507	303.174	0	1	6.404287e+003	6.404616e+002	2	0	62	6.241758e+003	5971	1.273345e+003	1.327112e+003	28	1.782143e+001	17	6.000331e+000	5.745075e+000	0	0	0	0	0	0	0	6194.69	619.501	1	0	1	1	47.0701	6.00033	1	0	47.0701	47.2035	47.2035	6234.32	0.967272	17.8214	6.00033	0	6204.17	0	0
DATA	604	8	9	tair|AT1G04240.1|ref|NM_100305|ta|TA39106_3702|ta|AA042741	at|chr1:1128752-1128589	0		716	TTCCATGGGAGATGTTCATATGTACGTGCAAGAGACTAAGGATCATGAAAGGATCAGAAG	401	0	A_84_P21812	SHY2	AT1G04240.1	tair|SHY2 (SHORT HYPOCOTYL 2); transcription factor [AT1G04240.1]	520.803	303.296	0	1	2.334572e+003	2.335466e+002	3	0	62	2.316919e+003	2192.5	5.269254e+002	4.516370e+002	33	1.833333e+001	18	4.701507e+000	3.706500e+000	0	0	0	0	0	0	0	2269.71	227.058	1	3.53101e-266	1	1	47.2046	4.70151	1	0	47.2046	47.2035	47.2035	2309.48	0.972219	18.3333	4.70151	0	2279.21	0	0
DATA	605	8	10	tair|AT1G62790.1|tair|AT1G62790.2|ref|NM_179506|ref|NM_104957	at|chr1:23256209-23256268	0		231	AGAAGGAACTTACATGTCTCTGTACAATCTACACCAGTCCAGGTTTGCTCGCTCAGTTCA	403	0	A_84_P22443	AT1G62790	AT1G62790.1	tair|protease inhibitor/seed storage/lipid transfer protein (LTP) family protein [AT1G62790.1]	546.123	303.384	0	1	9.189951e+003	9.190177e+002	0	0	64	9.012188e+003	8469.5	2.074341e+003	2.230572e+003	39	1.810256e+001	18	4.044456e+000	4.077150e+000	0	0	0	0	0	0	0	8964.85	896.507	1	0	1	1	47.3349	4.04446	1	0	47.3349	48.5334	48.5334	9004.75	0.975506	18.1026	4.04446	0	8974.36	0	0
DATA	606	8	11	tair|AT4G33280.1|ref|NM_119482|ta|TA47694_3702|tc|TC286050	at|chr4:16047453-16047394	0		966	ACAAAACCGCTTCATCTCAATGTCTATATATTCCGTGGTGAAGAAACGGAAAGAACCAAC	405	0	A_84_P543484	AT4G33280	AT4G33280.1	tair|DNA binding / transcription factor [AT4G33280.1]	571.912	303.386	0	1	8.690560e+001	1.081022e+001	1	0	63	1.323810e+002	128	3.685912e+001	3.669435e+001	33	1.866667e+001	18	6.039799e+000	4.447800e+000	0	0	0	0	0	0	0	84.9282	10.5643	1	4.99312e-071	1	1	47.4527	6.0398	1	0	47.4527	57.259	57.259	124.946	0.977247	18.6667	6.0398	0	94.4337	0	0
DATA	607	8	12	ta|TA27278_3702|ta|AI100178|ta|DR207916|tc|TC301465	at|chr5:10069787-10069725	0		299	GAAGAGGACAGAAGCAGCAATATGGTTTTTGTTCTGCATCACTCCTTTGAAGCCATGTTT	407	0	A_84_P807987	TA27278_3702	TA27278_3702	tc|Q42155_ARATH (Q42155) NADH dehoydrogenase, partial (70%) [TC301465]	597.5	303.352	0	1	9.311924e+004	9.311926e+003	0	2	64	9.106966e+004	90475.5	1.598178e+004	1.868224e+004	27	1.851852e+001	18	4.854580e+000	4.447800e+000	0	0	0	0	0	0	0	91022.1	9102.21	1	0	1	1	47.5625	4.85458	1	0	47.5625	57.5363	57.5363	91062.2	0.977479	18.5185	4.85458	0	91031.6	0	0
DATA	608	8	13	tair|AT4G23600.1|tair|AT4G23600.2|tair|AT4G23600.3|ref|NM_179099	at|chr4:12312822-12312881	0		1233	AAAGATTGAAGAGCTTCTGCGATCGCCATTCCAACAAAAAAGCTCCCCTCAAAGACGTCA	409	0	A_84_P12888	CORI3	AT4G23600.1	tair|CORI3 (CORONATINE INDUCED 1, JASMONIC ACID RESPONSIVE 2); transaminase [AT4G23600.1]	622.329	303.443	0	1	5.098066e+003	5.098472e+002	2	0	62	5.025355e+003	4813	8.438920e+002	8.565721e+002	34	1.885294e+001	19	5.135334e+000	5.930400e+000	0	0	0	0	0	0	0	4977.69	497.808	1	1.39582e-313	1	1	47.6693	5.13533	1	0	47.6693	47.5395	47.5395	5017.92	0.976387	18.8529	5.13533	0	4987.19	0	0
DATA	609	8	14	tc|TC285246	at|chr5:7951322-7951381	0		2965	TTAGGATTGCTTTCAAGCATTTTCTTTATAAGATCTTTGGCACTCTCTGAAATGCTAGGC	411	0	A_84_P730517	TC285246	TC285246	tc|Q8VZJ5_ARATH (Q8VZJ5) AT5g08500/MAH20_6, complete [TC285246]	648.418	303.427	6.4798	1	6.479801e+000	6.450928e+000	1	0	63	4.514286e+001	44	1.309501e+001	1.111950e+001	30	1.670000e+001	17	4.136882e+000	3.521175e+000	0	0	0	0	0	0	0	-2.64062	6.28295	0	0.276399	1	0	47.7835	4.13688	1	0	47.7835	57.5363	57.5363	37.7082	0.973961	16.7	4.13688	0	6.87026	1	0
DATA	610	8	15	tair|AT1G50890.1|ref|NM_103969|ta|TA50976_3702|ta|BP651935	at|chr1:18866041-18865982	0		2674	GGAAGGTCTAGCTCCCGATCATCTTTTGGTCGAGTTAGCATCTAATTGGAACATCGAGAT	413	0	A_84_P249405	AT1G50890	AT1G50890.1	tair|binding [AT1G50890.1]	673	303.5	0	1	2.159692e+003	2.160662e+002	0	0	62	2.144048e+003	2008.5	4.507286e+002	4.792505e+002	41	1.980488e+001	20	5.874604e+000	5.189100e+000	0	0	0	0	0	0	0	2096.17	209.711	1	2.2332e-261	1	1	47.8825	5.8746	1	0	47.8825	48.5334	48.5334	2136.61	0.970586	19.8049	5.8746	0	2105.68	0	0
DATA	611	8	16	tair|AT4G23660.1|tair|AT4G23660.2|ref|NM_179100|ref|NM_118497	at|chr4:12328516-12328457	0		1281	CTTTGGTTAACTGGATTTGGCACAGCATCCATAGGTTTTCTTGCACTTTCTGGATTCAGT	415	0	A_84_P16670	ATPPT1	AT4G23660.1	tair|ATPPT1 (ARABIDOPSIS THALIANA POLYPRENYLTRANSFERASE 1); 4-hydroxybenzoate nonaprenyltransferase [AT4G23660.1]	699	303.455	0	1	1.343386e+003	1.344960e+002	3	0	59	1.345644e+003	1311	3.016803e+002	2.316563e+002	28	1.896429e+001	18	5.217365e+000	5.930400e+000	0	0	0	0	0	0	0	1297.68	129.92	1	1.93985e-232	1	1	47.9615	5.21737	1	0	47.9615	55.8519	55.8519	1338.21	0.965979	18.9643	5.21737	0	1307.18	0	0
DATA	612	8	17	ta|TA28705_3702	at|chr2:2033343-2033284	0		610	CAGCGAGGTCTCTGGCTACCACCTCAGAAGCTATAAGAAGAACAACAATGAGACTTAAAA	417	0	A_84_P810776	TA28705_3702	TA28705_3702	Unknown	723.795	303.479	0	1	3.102516e+002	3.170696e+001	1	0	65	3.461077e+002	346	5.837651e+001	6.004530e+001	31	1.577419e+001	16	3.685193e+000	2.965200e+000	0	0	0	0	0	0	0	298.06	30.461	1	6.78902e-144	1	1	48.0475	3.68519	1	0	48.0475	48.2044	48.2044	338.673	0.960705	15.7742	3.68519	0	307.55	0	0
DATA	613	8	18	tair|AT3G49150.1|ref|NM_114774|tc|TC300053	at|chr3:18232454-18232513	0		1632	GTTGCTGAAACTCTTACTGATTTAGTGCAGCAAGATACAGTCATCGAAGTTGCCGATGCT	419	0	A_84_P531549	AT3G49150	AT3G49150.1	tair|Identical to Putative F-box/LRR-repeat protein At3g49150 [Arabidopsis Thaliana] (GB:Q9M3B7;GB:Q9SMV1); similar to F-box family protein [Arabidopsis thaliana] (TAIR:AT3G59240.1); similar to unnamed protein product [Vitis vinifera] (GB:CAO63564.1); con	749.582	303.427	6.61252	0	6.612520e+000	6.589669e+000	2	0	62	5.093548e+001	50	1.360192e+001	1.315807e+001	36	1.777778e+001	17.5	5.637178e+000	5.930400e+000	0	0	0	0	0	0	0	2.81685	6.28926	0	0.245746	1	0	48.1186	5.63718	1	0	48.1186	65	65	43.5008	0.954412	17.7778	5.63718	0	12.2885	1	0
DATA	614	8	19		 	0		0		421	1	RC2	RC2	RC2		775.418	303.427	6.66148	1	6.661476e+000	6.631793e+000	2	0	62	4.391935e+001	40.5	1.180622e+001	1.093418e+001	26	1.907692e+001	19	6.834753e+000	5.745075e+000	0	0	0	0	0	0	0	-4.28834	6.28295	0	0.078154	1	0	48.2077	6.83475	1	0	48.2077	57.5363	57.5363	36.4847	0.947398	19.0769	6.83475	0	5.1869	1	0
DATA	615	8	20	tair|AT5G47600.1|ref|NM_124133|ug|DR369058|ta|TA46151_3702	at|chr5:19317152-19317093	0		457	TGTGTCTCGTAATGGTACTTGTGTCTAGCGTCTCTATCTATCTATGAACTTTGATGCAGC	423	0	A_84_P575328	AT5G47600	AT5G47600.1	tair|heat shock protein-related [AT5G47600.1]	799.75	303.513	0	1	1.178114e+003	1.180007e+002	0	0	67	1.156000e+003	1060	3.209662e+002	3.409980e+002	34	1.747059e+001	17.5	5.615106e+000	5.745075e+000	0	0	0	0	0	0	0	1107.71	110.949	1	6.87715e-223	1	1	48.2868	5.61511	1	0	48.2868	49.1849	49.1849	1148.57	0.940243	17.4706	5.61511	0	1117.19	0	0
DATA	616	8	21	tair|AT1G69620.1|ref|NM_105630|ug|BX816733|ta|TA29448_3702	at|chr1:26194656-26194715	0		335	TCATTCGTGCCTTCCTTGTGGAGGAGCAAAAGATTGTGAAGAAGGTTTTGAAGCTTCAGA	425	0	A_84_P19965	RPL34	AT1G69620.1	tair|RPL34 (RIBOSOMAL PROTEIN L34); structural constituent of ribosome [AT1G69620.1]	826	303.455	0	1	1.196301e+005	1.196302e+004	0	2	60	1.115447e+005	107341	1.406071e+004	1.448352e+004	26	2.015385e+001	19	7.264667e+000	7.598325e+000	0	0	0	0	0	0	0	111496	11149.6	1	0	1	1	48.3395	7.26467	1	0	48.3395	55.8519	55.8519	111537	0.932009	20.1538	7.26467	0	111506	0	0
DATA	617	8	22	ta|TA39336_3702|ta|BP800220|ta|BP855309|ta|BP844904	unmapped	0		328	TTATGGCCTTTATGGTGATGAAACACGTCGGCTTTAGCTTCAACAATCTGTTCAGTGAAG	427	0	A_84_P823957	TA39336_3702	TA39336_3702	Unknown	851.418	303.427	6.83289	0	6.832888e+000	6.802442e+000	2	0	62	4.411290e+001	44	1.053193e+001	1.037820e+001	31	2.058065e+001	20	6.396740e+000	7.413000e+000	0	0	0	0	0	0	0	-4.27257	6.28295	0	0.0792435	1	0	48.3855	6.39674	1	0	48.3855	65	65	36.6782	0.923632	20.5806	6.39674	0	5.1527	1	0
DATA	618	8	23	tair|AT3G14620.1|ref|NM_112323|ta|TA37269_3702|ta|BP664068	at|chr3:4916728-4916787	0		1479	AGCTAAGATGGCACTTGTCTTGATTCTGCAGAGATTCTCCTTTGAGCTGTCTCCTTCGTA	429	0	A_84_P21188	CYP72A8	AT3G14620.1	tair|CYP72A8 (cytochrome P450, family 72, subfamily A, polypeptide 8); oxygen binding [AT3G14620.1]	876.059	303.382	0	1	1.277536e+004	1.277555e+003	1	0	63	1.174059e+004	11290	2.213054e+003	2.233908e+003	28	1.917857e+001	18	5.171529e+000	3.335850e+000	0	0	0	0	0	0	0	11692.1	1169.23	1	0	1	1	48.4443	5.17153	1	0	48.4443	46.1809	46.1809	11733.2	0.91521	19.1786	5.17153	0	11701.6	0	0
DATA	619	8	24	tair|AT1G63120.1|ref|NM_104990|ug|BT004076|ta|TA37270_3702	at|chr1:23412554-23412541	0		639	CTTGGAGCAATGTTATCTGAACTTCTTACCAATTGGACTATCTATTGCCAACAAGGCGGC	431	0	A_84_P859203	ATRBL2	AT1G63120.1	tair|ATRBL2 (ARABIDOPSIS THALIANA RHOMBOID-LIKE 2); serine-type endopeptidase [AT1G63120.1]	901.632	303.529	0	1	1.344988e+003	1.346774e+002	0	0	65	1.267400e+003	1196	2.522760e+002	2.676093e+002	38	1.671053e+001	17.5	4.235678e+000	3.521175e+000	0	0	0	0	0	0	0	1218.91	122.052	1	1.16523e-228	1	1	48.4943	4.23568	1	0	48.4943	46.5243	46.5243	1259.97	0.906258	16.7105	4.23568	0	1228.31	0	0
DATA	620	8	25	tair|AT1G71860.1|tair|AT1G71860.2|tair|AT1G71860.3|ref|NM_202398	at|chr1:27032269-27032328	0		1109	TGCTACAATGCTATTGTTGATGAATTAGAAGATCTAACCGCGGGGACAAATGCTGGAACG	433	0	A_84_P16261	PTP1	AT1G71860.1	tair|PTP1 (PROTEIN TYROSINE PHOSPHATASE 1) [AT1G71860.1]	927.057	303.686	0	1	7.524770e+003	7.525095e+002	0	0	65	6.799769e+003	6532	1.364292e+003	1.481859e+003	40	1.700000e+001	17	3.896086e+000	3.150525e+000	0	0	0	0	0	0	0	6751.25	675.154	1	0	1	1	48.5233	3.89609	1	0	48.5233	46.8651	46.8651	6792.33	0.897203	17	3.89609	0	6760.61	0	0
DATA	621	8	26	tair|AT3G29612.1	at|chr3:11413119-11413060	0		1725	ACCCGTGGAAGCAAACTTCACAAGAAGGATAACTCGGAGAACCAAAAATTGAATTTGGTT	435	0	A_84_P760409	AT3G29612	AT3G29612.1	tair|transposable element gene [AT3G29612.1]	952.893	303.5	0	1	7.809363e+000	7.119341e+000	3	0	61	5.549180e+001	53	1.593071e+001	1.556730e+001	36	1.838889e+001	19	4.363994e+000	3.891825e+000	0	0	0	0	0	0	0	6.93375	6.32109	1	0.00475649	1	0	48.5581	4.36399	1	0	48.5581	56.9804	56.9804	48.0571	0.887876	18.3889	4.36399	0	16.282	1	0
DATA	622	8	27	tair|AT1G68580.1|ref|NM_179531|ta|BX838827|tc|TC312199	at|chr1:25757414-25757473	0		531	TTTCAGGAGCCTATTCAGCAGATCAAAACGTTCTCTTGGATGGGTTTTTCTTGGACTTGC	437	0	A_84_P859484	AT1G68580	AT1G68580.1	tair|agenet domain-containing protein / bromo-adjacent homology (BAH) domain-containing protein [AT1G68580.1]	977.563	303.535	0	1	2.774683e+002	2.865278e+001	1	0	63	2.924762e+002	276	6.855157e+001	6.671700e+001	27	1.777778e+001	17	4.701336e+000	4.447800e+000	0	0	0	0	0	0	0	243.887	25.185	1	6.41581e-132	1	1	48.5894	4.70134	1	0	48.5894	47.8731	47.8731	285.042	0.878972	17.7778	4.70134	0	253.215	0	0
DATA	623	8	28	tair|AT4G04500.1|ref|NM_116688|tc|TC282482	at|chr4:2240642-2240701	0		1817	TATTTCCAAAAGACCTAGCATTAATTCAATCCTCTTTTGGCTTGAGAGACACGCTACTAT	439	0	A_84_P19456	AT4G04500	AT4G04500.1	tair|protein kinase family protein [AT4G04500.1]	1003.42	303.269	7.25712	1	7.257122e+000	7.225451e+000	3	0	62	4.946774e+001	51	1.181929e+001	1.167547e+001	38	1.931579e+001	18	6.112041e+000	7.042350e+000	0	0	0	0	0	0	0	0.853253	6.28353	0	0.724555	1	0	48.6145	6.11204	1	0	48.6145	46.5243	46.5243	42.0331	0.869638	19.3158	6.11204	0	10.1604	1	0
DATA	624	8	29	tair|AT1G77020.1|ref|NM_106353|ta|TA52718_3702|tc|TC298611	at|chr1:28950128-28949984	0		1210	TCTGCTTACTCAGGGGATTGGTAGACTTTTCAGATGTCTCTGCAATCCAGCATTCGATGT	441	0	A_84_P18928	AT1G77020	AT1G77020.1	tair|DNAJ heat shock N-terminal domain-containing protein [AT1G77020.1]	1029.11	303.5	0	1	2.168053e+003	2.169282e+002	2	0	62	1.914306e+003	1852.5	3.954973e+002	4.093829e+002	25	1.868000e+001	20	4.905099e+000	4.447800e+000	0	0	0	0	0	0	0	1865.65	186.671	1	2.39981e-254	1	1	48.6543	4.9051	1	0	48.6543	56.9804	56.9804	1906.87	0.86052	18.68	4.9051	0	1874.95	0	0
DATA	625	8	30	tair|AT1G02850.1|tair|AT1G02850.4|tair|AT1G02850.5|tair|AT1G02850.2	at|chr1:632947-633006	0		1338	TGGGTACGAGAGGAGCTTTGGATTATTGTACGTGGACTTCAAGGATCCTTCTCTTAAGAG	443	0	A_84_P20984	AT1G02850	AT1G02850.1	tair|glycosyl hydrolase family 1 protein [AT1G02850.1]	1054	303.5	0	1	4.110269e+004	4.110275e+003	0	0	62	3.505955e+004	33557	7.406155e+003	7.833132e+003	35	1.951429e+001	19	5.521996e+000	4.447800e+000	0	0	0	0	0	0	0	35010.9	3501.09	1	0	1	1	48.6866	5.522	1	0	48.6866	48.5334	48.5334	35052.1	0.85179	19.5143	5.522	0	35020.2	0	0
DATA	626	8	31	tair|AT3G53700.1|ref|NM_115230|ta|TA46723_3702|tc|TC281581	at|chr3:19913427-19913486	0		2169	AGGAAGAGGTTTCAATGGTGAAAGGTTTGCTTAAAATCAGGAAATTTCAGGACGCTTTGG	445	0	A_84_P12777	MEE40	AT3G53700.1	tair|MEE40 (maternal effect embryo arrest 40) [AT3G53700.1]	1079.89	303.5	0	1	3.257580e+003	3.258433e+002	1	1	62	2.794516e+003	2641	6.376285e+002	6.582744e+002	37	1.694595e+001	16	5.607267e+000	5.189100e+000	0	0	0	0	0	0	0	2745.8	274.652	1	1.13351e-277	1	1	48.7162	5.60727	1	0	48.7162	56.9804	56.9804	2787.08	0.842896	16.9459	5.60727	0	2755.08	0	0
DATA	627	8	32	tc|TC296024	at|chr4:17199837-17199779	0		917	GCCTCTGTTATACCCTGCAGGGGTTATGATTATGACTTTATTCGTCCTGTACCATCAAGC	447	0	A_84_P846284	TC296024	TC296024	Unknown	1105.12	303.455	0	1	1.485983e+001	7.674744e+000	4	0	60	6.115000e+001	59	1.583048e+001	1.501132e+001	35	1.877143e+001	17	6.352793e+000	7.042350e+000	0	0	0	0	0	0	0	12.3997	6.40414	1	9.50234e-007	1	0	48.7503	6.35279	1	0	48.7503	45.4864	45.4864	53.7153	0.834443	18.7714	6.35279	0	21.6864	0	0
DATA	628	8	33	tair|AT1G47780.1|ref|NM_103672|ug|DQ446336|tc|NP232442	at|chr1:17597123-17597182	0		0	ATGTCTGCAGTTCAACTCGATTTGCAAGACAGATGGGTCTTAAAAATGTATGGATGGATG	449	0	A_84_P150568	AT1G47780	AT1G47780.1	tair|acyl-protein thioesterase-related [AT1G47780.1]	1130.38	303.224	7.63863	1	7.638635e+000	7.604598e+000	5	0	60	4.751667e+001	48	1.053081e+001	8.339625e+000	24	2.220833e+001	20	7.666864e+000	8.524950e+000	0	0	0	0	0	0	0	-1.27434	6.28295	0	0.598796	1	0	48.791	7.66686	1	1	48.791	42.9674	42.9674	40.082	0.826204	22.2083	7.66686	0	8.0273	1	0
DATA	629	8	34	tair|AT3G60210.1|ref|NM_115884|ta|TA38241_3702|ta|AA040982	at|chr3:22262595-22262442	0		522	AGCGCCTATGAGGTTGATTTTGGAACAGAAGATGCTAAGCATTGCTTTTGCAAAGAAAGC	451	0	A_84_P24153	AT3G60210	AT3G60210.1	tair|chloroplast chaperonin 10, putative [AT3G60210.1]	1155.5	303.5	0	1	1.085089e+004	1.085116e+003	0	0	68	8.928868e+003	8604.5	1.956057e+003	2.144766e+003	24	2.041667e+001	20.5	5.207993e+000	5.374425e+000	0	0	0	0	0	0	0	8880.02	888.025	1	0	1	1	48.843	5.20799	1	0	48.843	49.1849	49.1849	8921.43	0.818368	20.4167	5.20799	0	8889.35	0	0
DATA	630	8	35	tair|AT1G60780.1|ref|NM_104761|ta|TA39378_3702|tc|TC286294	at|chr1:22373192-22373052	0		1403	GAAAGGCTCCTATCCGTGTCAAATTTGAGATCCCTTATTTCACTGTTTCAGGGATTCAGG	453	0	A_84_P22714	AT1G60780	AT1G60780.1	tair|clathrin adaptor complexes medium subunit family protein [AT1G60780.1]	1180.88	303.397	0	1	2.030137e+004	2.030152e+003	1	0	63	1.650727e+004	15977	3.305935e+003	3.085661e+003	30	2.106667e+001	21	4.806126e+000	5.745075e+000	0	0	0	0	0	0	0	16458.4	1645.85	1	0	1	1	48.9113	4.80613	1	0	48.9113	48.5334	48.5334	16499.8	0.810702	21.0667	4.80613	0	16467.7	0	0
DATA	631	8	36	tair|AT1G20770.1|ref|NM_101929|tc|TC295373	at|chr1:7215511-7215369	0		646	AACAATCATTTGAAACAGCTCTTGAAACTCTGGTGGAAATAGCCAACATGCGTGCATCGA	455	0	A_84_P147628	AT1G20770	AT1G20770.1	tair|similar to hypothetical protein [Vitis vinifera] (GB:CAN80128.1) [AT1G20770.1]	1206.66	303.701	0	1	6.028600e+003	6.029108e+002	4	0	60	4.891900e+003	4743.5	1.083047e+003	1.022994e+003	31	1.906452e+001	18	4.560230e+000	4.077150e+000	0	0	0	0	0	0	0	4842.91	484.332	1	6.33604e-312	1	1	48.9913	4.56023	1	0	48.9913	49.8279	49.8279	4884.47	0.803322	19.0645	4.56023	0	4852.34	0	0
DATA	632	8	37	ug|AY062586|ta|TA45385_3702|tc|NP455183|tc|TC299525	at|chr2:16286000-16285842	0		297	TTCCTGGTGGAGCTGAACACTTGTACTTGGATCTCAAAGCTTTGTTGTTCTTGACGTGGT	457	0	A_84_P288754	AY062586	AY062586	ug|Arabidopsis thaliana Unknown protein (T7F6.15; At2g38980) mRNA, complete cds [AY062586]	1231.97	303.62	0	1	2.324514e+002	2.454751e+001	2	0	63	2.341905e+002	232	5.503865e+001	5.633880e+001	27	1.977778e+001	18	6.247051e+000	6.301050e+000	0	0	0	0	0	0	0	185.117	19.5489	1	1.4317e-115	1	1	49.073	6.24705	1	0	49.073	47.8731	47.8731	226.756	0.796371	19.7778	6.24705	0	194.622	0	0
DATA	633	8	38	ug|AV440822|ta|BP641034	at|chr3:6324984-6325043	0		283	GCTCTTCAATGCTTCATCCACATTCTTCTGCAAGAAATGTATCTGCGCAATGATCAGTCT	459	0	A_84_P799422	AT3G18420	AV440822	ug|AV440822 Arabidopsis thaliana above-ground organ two to six-week old Arabidopsis thaliana cDNA clone APZ10f01_f 3', mRNA sequence [AV440822]	1257.06	303.271	0	1	1.034162e+002	1.304737e+001	1	0	64	1.308438e+002	129	2.440155e+001	2.316562e+001	36	1.875000e+001	19.5	4.741157e+000	4.447800e+000	0	0	0	0	0	0	0	81.6777	10.3048	1	6.44397e-069	1	1	49.1661	4.74116	1	0	49.1661	46.5243	46.5243	123.409	0.789795	18.75	4.74116	0	91.2705	0	0
DATA	634	8	39	tair|AT5G55840.1|ref|NM_124966|tc|NP225997	at|chr5:22619663-22619722	0		3762	AAAGCTTCTTCTGTGTCTTTGAAGATTCTTTTTGATGAATATGTCGGAACAACGAGAAAC	461	0	A_84_P17853	AT5G55840	AT5G55840.1	tair|pentatricopeptide (PPR) repeat-containing protein [AT5G55840.1]	1282.85	303.588	0	1	1.007242e+003	1.010429e+002	4	0	60	8.384667e+002	829	1.455185e+002	1.569703e+002	34	1.811765e+001	18	4.065857e+000	2.965200e+000	0	0	0	0	0	0	0	789.218	79.1715	1	1.91975e-202	1	1	49.249	4.06586	1	0	49.249	46.8651	46.8651	831.032	0.783543	18.1176	4.06586	0	798.885	0	0
DATA	635	8	40	ug|EG485283	at|chr4:9508031-9508090	0		672	TTTAGATGGAAGATCTTCACGCTGGAAGTTGAAGGAACAGAAAACCAGATGATCCGTCTT	463	0	A_84_P798145	EG485283	EG485283	ug|AYASQ45TR pooled cDNA populations Arabidopsis thaliana cDNA, mRNA sequence [EG485283]	1308.5	303.5	8.11549	1	8.115488e+000	8.079412e+000	3	0	65	4.963077e+001	47	1.295011e+001	1.186080e+001	33	2.175758e+001	21	5.900372e+000	5.930400e+000	0	0	0	0	0	0	0	0.290577	6.28302	0	0.904462	1	0	49.3402	5.90037	1	0	49.3402	57.5363	57.5363	42.1961	0.777658	21.7576	5.90037	0	10.0492	1	0
DATA	636	8	41	tc|TC292217	at|chr4:16062189-16062130	0		735	AGTTTGCCAGTCGGATCTTGCAATCTTGCTCTTCCTTTGTGGGCACCACAAGGTAAAATT	465	0	A_84_P84109	TC292217	TC292217	tc|NM_119487 transferase, transferring glycosyl groups {Arabidopsis thaliana} (exp=-1; wgp=0; cg=0), partial (42%) [TC292217]	1333.89	303.5	0	1	5.749373e+001	9.962337e+000	0	0	64	9.382813e+001	94.5	2.379046e+001	2.724277e+001	25	1.744000e+001	16	6.410148e+000	5.189100e+000	0	0	0	0	0	0	0	44.3995	7.69342	1	5.15671e-039	1	1	49.4286	6.41015	1	0	49.4286	56.9804	56.9804	86.3935	0.77225	17.44	6.41015	0	54.2498	0	0
DATA	637	8	42	tair|AT5G36228.1|ref|NM_001036896|ug|EF182917	at|chr5:14290256-14290315	0		1677	GGCTGGGTTTTGAAGATTCTGGAATCAAGAAATGAAGATGAACTGCGGACAAATCAGTTT	467	0	A_84_P768007	AT5G36228	AT5G36228.1	tair|nucleic acid binding / zinc ion binding [AT5G36228.1]	1359.33	303.5	8.22567	1	8.225673e+000	8.215425e+000	3	0	63	5.457143e+001	52	1.829218e+001	1.890315e+001	24	1.850000e+001	17	6.114843e+000	6.671700e+000	0	0	0	0	0	0	0	5.0496	6.30321	0	0.0384744	1	0	49.5218	6.11484	1	0	49.5218	57.5363	57.5363	47.1368	0.767241	18.5	6.11484	0	15.0003	1	0
DATA	638	8	43	ta|TA38035_3702	at|chr3:23454554-23454702	0		3060	ATGTAAATTCATCTTCCTTGTCATCTTGGAAAACGAAGGTTTCAGCGTCGATGGGTCGAG	469	0	A_84_P822739	TA38035_3702	TA38035_3702	Unknown	1384.63	303.493	8.275	1	8.275001e+000	8.238745e+000	1	0	64	5.037500e+001	51	1.392782e+001	1.352873e+001	27	1.903704e+001	18	5.459512e+000	5.930400e+000	0	0	0	0	0	0	0	0.76894	6.28342	0	0.75081	1	0	49.6061	5.45951	1	0	49.6061	49.8279	49.8279	42.9403	0.762667	19.037	5.45951	0	10.815	1	0
DATA	639	8	44	tc|NP229959	at|chr1:11014979-11014643	0		2022	GACATTGTTTTGTTCATGAAATTTGCGTCTAATCCGCTCCATCACTCTATTGGCCTAACT	471	0	A_84_P841765	NP229959	NP229959	tc|GB|AC000107.2|AAF98190.1 F17F8.20 [NP229959]	1410.11	303.5	0	0	6.349110e+001	8.226392e+000	1	0	63	9.784127e+001	83	4.952458e+001	5.745075e+001	27	2.048148e+001	20	7.345173e+000	5.189100e+000	0	0	0	0	0	0	0	48.1564	6.23951	1	1.4102e-042	1	1	49.6849	7.34517	0	0	49.6849	65	65	90.4066	0.758475	20.4815	7.34517	0	58.2963	0	0
DATA	640	8	45	tair|AT5G20660.1|ref|NM_122073|ta|TA45764_3702|tc|TC292651	at|chr5:6986667-6986726	0		430	ACATGTTAAAGCTTTGACTCAGTTTGGTCCTCATCCTGTTTCTTCTGATGCTCTTGTCCA	473	0	A_84_P829061	AT5G20660	AT5G20660.1	tair|24 kDa vacuolar protein, putative [AT5G20660.1]	1434.86	303.722	0	1	3.141562e+002	3.249958e+001	0	0	66	2.869242e+002	282	7.371824e+001	7.524195e+001	32	2.281250e+001	21	9.413229e+000	7.598325e+000	0	0	0	0	0	0	0	237.138	24.532	1	3.0065e-130	1	1	49.7866	9.41323	1	0	49.7866	47.8731	47.8731	279.49	0.75484	22.8125	9.41323	0	247.395	0	0
DATA	641	8	46	tair|AT1G80650.1|ref|NM_106713|ta|TA46259_3702|tc|TC295300	at|chr1:30320358-30320417	0		535	ATTAGAGATTCTTCAGGGAAAACTGTTTTGGAGTGTTTTGGGGATCCCAGACGCAAAAAG	475	0	A_84_P23791	RTL1	AT1G80650.1	tair|RTL1 (RNASE THREE-LIKE PROTEIN 1); double-stranded RNA binding [AT1G80650.1]	1460.09	303.896	0	1	3.176925e+003	3.178025e+002	0	0	67	2.437373e+003	2297	5.756151e+002	6.604983e+002	25	2.228000e+001	22	9.262469e+000	8.895600e+000	0	0	0	0	0	0	0	2387.53	238.836	1	3.11423e-269	1	1	49.8383	9.26247	1	0	49.8383	46.8651	46.8651	2429.94	0.751524	22.28	9.26247	0	2397.86	0	0
DATA	642	8	47	tair|AT1G79040.1|ref|NM_106555|ug|BE038985|ta|TA25847_3702	at|chr1:29741086-29741237	0		177	TTCAAAATTGTCGCCAGTGGGTCAAGAAGATCAAGACCGACAAGCCCTTCGGAATTAACG	477	0	A_84_P805152	PSBR	AT1G79040.1	tair|PSBR (photosystem II subunit R) [AT1G79040.1]	1486.42	303.573	0	1	3.190707e+005	3.190707e+004	1	6	57	2.388374e+005	229272	2.139120e+004	1.659474e+004	26	2.423077e+001	20	1.102473e+001	8.524950e+000	0	0	0	0	0	0	0	238788	23878.8	1	0	1	1	49.8952	11.0247	1	0	49.8952	57.5363	57.5363	238830	0.748384	24.2308	11.0247	0	238798	0	0
DATA	643	8	48	tair|AT2G25850.3|ref|NM_001036340|tc|TC308934	at|chr2:11032804-11032745	0		2869	ATTGTTCGATATTATGGTCCAGGTGAAATGTGGAGCTGTGCTAGTTCAATGCTTTTGCTG	479	0	A_84_P854170	AT2G25850	AT2G25850.3	tair|nucleotidyltransferase family protein [AT2G25850.3]	1510.79	303.875	0	1	1.908680e+003	1.910537e+002	0	0	66	1.473773e+003	1365	3.767333e+002	4.609033e+002	21	1.866667e+001	18	6.142746e+000	5.189100e+000	0	0	0	0	0	0	0	1423.83	142.522	1	4.89504e-238	1	1	49.9382	6.14275	1	0	49.9382	47.5395	47.5395	1466.34	0.745979	18.6667	6.14275	0	1434.32	0	0
DATA	644	8	49	tair|AT5G45420.1|ref|NM_123910|ta|TA36055_3702|tc|TC287720	at|chr5:18423098-18423039	0		735	GGAGATGCGGAAGGTACTAAGGAGATTTGGAGTAATGGAGAAGACATTGCATTGCTCAAT	481	0	A_84_P820862	AT5G45420	AT5G45420.1	tair|myb family transcription factor [AT5G45420.1]	1536.3	303.712	0	1	7.557708e+003	7.558180e+002	2	0	62	5.671016e+003	5329	1.380071e+003	1.372517e+003	31	1.900000e+001	18	6.228965e+000	5.930400e+000	0	0	0	0	0	0	0	5621	562.135	1	6.42285e-321	1	1	50.0161	6.22896	1	0	50.0161	48.2044	48.2044	5663.58	0.743744	19	6.22896	0	5631.6	0	0
DATA	645	8	50	tair|AT3G22540.1|ref|NM_113153|ta|TA50338_3702|tc|TC299200	at|chr3:7984276-7984217	0		358	GAAGTTTGGTAGATCTAACACCACCAAGTTGTACTGATCCATTTTTCTTCTATTTCGCTA	483	0	A_84_P590126	AT3G22540	AT3G22540.1	tair|similar to unknown protein [Arabidopsis thaliana] (TAIR:AT4G14819.1); similar to unnamed protein product [Vitis vinifera] (GB:CAO71190.1); contains InterPro domain Protein of unknown function DUF1677, plant (InterPro:IPR012876) [AT3G22540.1]	1561.73	303.657	0	1	1.063859e+004	1.063892e+003	1	0	63	7.943032e+003	7594	1.595241e+003	1.601208e+003	34	2.058824e+001	21	6.429655e+000	6.115725e+000	0	0	0	0	0	0	0	7892.93	789.318	1	0	1	1	50.0986	6.42966	1	0	50.0986	47.5395	47.5395	7935.6	0.741916	20.5882	6.42966	0	7903.66	0	0
DATA	646	8	51	tair|AT4G38570.1|ref|NM_120018|ug|BX827703|ta|TA53378_3702	at|chr4:18031635-18031576	0		837	CGCTCTCTTTACTCTTGGCTTTGAGCATATTTGGTTGGTCCATCAAGCAGATCATCAATG	485	0	A_84_P838169	PIS2	AT4G38570.1	tair|PIS2 (PROBABLE CDP-DIACYLGLYCEROL--INOSITOL 3-PHOSPHATIDYLTRANSFERASE 2); phosphotransferase, for other substituted phosphate groups [AT4G38570.1]	1587.09	303.896	0	1	5.325290e+003	5.325966e+002	1	0	66	3.993636e+003	3814.5	8.322003e+002	9.592422e+002	33	1.987879e+001	21	5.424237e+000	5.930400e+000	0	0	0	0	0	0	0	3943.46	394.396	1	1.59971e-299	1	1	50.1725	5.42424	1	0	50.1725	46.8651	46.8651	3986.2	0.740516	19.8788	5.42424	0	3954.3	0	0
DATA	647	8	52	ta|TA39693_3702	at|chr1:4592805-4592864	0		386	TATATGCATATTGGACTACTCTTATGCAAGAGTCGAAATGGTCCTGTTGCTGCTGCGTCT	487	0	A_84_P824205	TA39693_3702	TA39693_3702	Unknown	1613.42	303.573	0	0	9.651042e+001	1.285943e+001	0	2	62	1.215645e+002	122	2.569405e+001	2.668680e+001	40	1.955000e+001	20.5	4.728257e+000	4.633125e+000	0	0	0	0	0	0	0	71.3513	9.50713	1	9.46686e-062	1	1	50.2132	4.72826	1	0	50.2132	65	65	114.13	0.739312	19.55	4.72826	0	82.2826	0	0
DATA	648	8	53	tair|AT3G17830.1|ref|NM_112664|ta|TA52366_3702|tc|NP227586	at|chr3:6103857-6103916	0		1239	ACCTTCAATCCGGGGAGACCATTGCTTTGTAGTGAAAATTTCGATCCCCAAAAAACTGAG	489	0	A_84_P841627	AT3G17830	AT3G17830.1	tair|DNAJ heat shock family protein [AT3G17830.1]	1638.17	304	0	1	1.471542e+003	1.473999e+002	0	0	65	1.137215e+003	1093	2.557728e+002	2.713158e+002	27	2.325926e+001	21	1.027915e+001	1.111950e+001	0	0	0	0	0	0	0	1086.97	108.878	1	9.50276e-222	1	1	50.2462	10.2792	1	0	50.2462	46.8651	46.8651	1129.78	0.73866	23.2593	10.2792	0	1097.98	0	0
DATA	649	8	54	tair|AT1G65484.1|ref|NM_001124078|ug|EG520414	at|chr1:24352068-24352127	0		431	ACGAGACATTCCCAACCCTGCAAGCAAGAATATCTTAGTAGGGACTTTACAAAATCAGCA	491	0	A_84_P754651	AT1G65484	AT1G65484.1	tair|unknown protein [AT1G65484.1]	1664	303.545	0	1	8.187671e+001	1.181086e+001	1	0	61	1.107377e+002	114	2.503990e+001	2.520420e+001	35	1.788571e+001	17	5.166472e+000	4.818450e+000	0	0	0	0	0	0	0	60.4337	8.71767	1	2.63104e-053	1	1	50.304	5.16647	1	0	50.304	55.8519	55.8519	103.303	0.738107	17.8857	5.16647	0	71.5613	0	0
DATA	650	8	55	tair|AT4G35263.1|ref|NM_001125648	at|chr4:16776719-16776660	0		83	AGGAGTTGATTCACGTGACTATGCTTCGAATCTCTTAACATTGCCAATCTCCGTGTTTCT	493	0	A_84_P765437	AT4G35263	AT4G35263.1	tair|unknown protein [AT4G35263.1]	1688.81	303.6	8.55198	1	8.551979e+000	8.513873e+000	4	0	60	4.391667e+001	43	1.131714e+001	9.636900e+000	38	1.923684e+001	18	5.795778e+000	6.301050e+000	0	0	0	0	0	0	0	-6.42616	6.28295	0	0.00875071	1	0	50.3428	5.79578	1	0	50.3428	49.1849	49.1849	36.482	0.737966	19.2368	5.79578	0	4.79694	1	0
DATA	651	8	56	ug|BT025671	at|chr3:8956469-8956410	0		929	ATGCAAAGATAATAGAGATTGAAGCAATTTGGGATCTTCTGACGCCGGTGAGTAAGAGCT	495	0	A_84_P796278	BT025671	BT025671	ug|Arabidopsis thaliana [BT025671]	1714.58	303.573	0	1	5.575556e+001	1.017601e+001	0	0	64	9.157813e+001	90.5	2.270082e+001	2.687212e+001	28	2.150000e+001	20	6.630457e+000	6.301050e+000	0	0	0	0	0	0	0	41.1519	7.51068	1	7.88703e-036	1	1	50.4262	6.63046	1	0	50.4262	57.5363	57.5363	84.1435	0.738077	21.5	6.63046	0	52.5223	0	0
DATA	652	8	57	tair|AT5G67370.1|ref|NM_126137|ug|AF360127|ta|TA44078_3702	at|chr5:26894956-26894897	0		997	AGACCGGTACTACCGTGCATTAGCAGGTGGTCAATACTGCAAATGGGAAGATCTTGTTAA	497	0	A_84_P50780	AT5G67370	AT5G67370.1	tair|similar to unknown protein [Arabidopsis thaliana] (TAIR:AT5G11840.1); similar to hypothetical protein [Vitis vinifera] (GB:CAN75014.1); contains InterPro domain Protein of unknown function DUF1230 (InterPro:IPR009631) [AT5G67370.1]	1739.87	303.771	0	1	2.425657e+004	2.425672e+003	0	1	65	1.796358e+004	17483	2.579957e+003	2.405518e+003	36	2.052778e+001	20	6.469648e+000	6.857025e+000	0	0	0	0	0	0	0	17913	1791.31	1	0	1	1	50.5575	6.46965	1	0	50.5575	46.5243	46.5243	17956.1	0.738481	20.5278	6.46965	0	17924.6	0	0
DATA	653	8	58	tair|AT1G79910.1|tair|AT1G79910.2|ref|NM_106640|ref|NM_001036227	at|chr1:30060921-30061056	0		557	GAAACACACTTGATCAGTTTGTGAACCCTGAGTTTGTAGAGAGATTCAAAGCAGAGCCGC	499	0	A_84_P827514	AT1G79910	AT1G79910.1	tair|similar to unknown protein [Arabidopsis thaliana] (TAIR:AT1G52315.1); similar to unnamed protein product [Vitis vinifera] (GB:CAO45916.1); contains InterPro domain Protein of unknown function DUF292, eukaryotic (InterPro:IPR005061) [AT1G79910.1]	1765.5	303.708	0	1	7.310247e+001	1.121213e+001	2	1	63	1.046667e+002	106	2.157582e+001	2.001510e+001	24	2.083333e+001	21	4.887132e+000	5.374425e+000	0	0	0	0	0	0	0	54.0269	8.28641	1	7.0204e-048	1	1	50.6397	4.88713	1	0	50.6397	47.8731	47.8731	97.232	0.739058	20.8333	4.88713	0	65.7468	0	0
DATA	654	8	59	tair|AT5G40480.1|ref|NM_123412|tc|NP230503	at|chr5:16240967-16241026	0		5642	ATCAGTGATCATCTTGATGAAAGTGATAGATCGACAAGTGCCCACAGGAGCTACTGGAAC	501	0	A_84_P766274	EMB3012	AT5G40480.1	tair|EMB3012 (EMBRYO DEFECTIVE 3012) [AT5G40480.1]	1790.67	303.594	0	1	4.635308e+003	4.636086e+002	2	2	60	3.479900e+003	3287	5.447006e+002	5.176127e+002	29	1.962069e+001	19	4.967133e+000	4.447800e+000	0	0	0	0	0	0	0	3429.21	342.978	1	4.35138e-291	1	1	50.6925	4.96713	1	0	50.6925	47.2035	47.2035	3472.47	0.739801	19.6207	4.96713	0	3441.06	0	0
DATA	655	8	60	tc|TC305074	at|chr1:6809488-6809547	0		2908	AAGTGGTGTGGGAGTAAAACGGAAAGGAATCTCCGGTGACAAACTTGGTAACTGAAAAAC	503	0	A_84_P850443	TC305074	TC305074	tc|Q9FXG6_ARATH (Q9FXG6) F6F9.27 protein (RING finger family protein), complete [TC305074]	1816.42	303.573	0	1	2.246804e+001	8.774470e+000	3	0	61	6.732787e+001	67	1.662801e+001	1.704990e+001	39	2.033333e+001	20	5.764379e+000	5.559750e+000	0	0	0	0	0	0	0	16.6431	6.49965	1	1.80442e-010	1	0	50.6848	5.76438	1	0	50.6848	57.5363	57.5363	59.8932	0.740745	20.3333	5.76438	0	28.5631	0	0
DATA	656	8	61	tair|AT3G43550.1|ref|NM_114223|tc|NP205395|ta|DQ446726	at|chr3:15459623-15459682	0		0	ATGAAGCTTCAAATTATATGGCTCGCTTTGGTTTTAATCGCCGTTGAGACTTATGCAGTT	505	0	A_84_P596406	AT3G43550	AT3G43550.1	tair|carboxylesterase/ lipase [AT3G43550.1]	1841.49	303.714	8.50753	1	8.507529e+000	8.509480e+000	4	0	63	5.684127e+001	57	1.501634e+001	1.445535e+001	26	2.073077e+001	21	5.868954e+000	7.042350e+000	0	0	0	0	0	0	0	6.1027	6.31252	0	0.0126788	1	0	50.7386	5.86895	1	1	50.7386	44.0646	44.0646	49.4066	0.741822	20.7308	5.86895	0	18.1563	1	0
DATA	657	8	62	tair|AT3G29300.1|ref|NM_113855|tc|NP301222	at|chr3:11248752-11248811	0		504	ATCGAAGTTTCAACGCCAACATTAACTCCAATGAAGGATCTACCTGAAAAGGCATGCTCT	507	0	A_84_P546611	AT3G29300	AT3G29300.1	tair|unknown protein [AT3G29300.1]	1866.97	303.694	0	1	4.449270e+001	9.555580e+000	2	0	63	8.382540e+001	81	2.319103e+001	2.038575e+001	34	2.061765e+001	19.5	6.429170e+000	6.486375e+000	0	0	0	0	0	0	0	33.0567	7.0995	1	1.61097e-027	1	1	50.7687	6.42917	1	0	50.7687	44.7812	44.7812	76.3907	0.742969	20.6176	6.42917	0	45.2274	0	0
DATA	658	8	63	ug|BP625456	at|chr4:10017120-10017274	0		349	TCATCTCCATGATCAAACTGCTCTCCAATAAATGCAAGCAAAGTGTAGAGCCAGCTCTTA	509	0	A_84_P795100	EIF4E	BP625456	ug|BP625456 RAFL17 Arabidopsis thaliana cDNA clone RAFL17-43-O03 3', mRNA sequence [BP625456]	1892.58	303.573	0	1	1.598117e+002	1.807440e+001	2	1	61	1.696885e+002	168	4.390692e+001	3.928890e+001	34	2.444118e+001	23	7.228694e+000	8.710275e+000	0	0	0	0	0	0	0	118.924	13.4501	1	7.90084e-090	1	1	50.7645	7.22869	1	0	50.7645	57.5363	57.5363	162.254	0.744151	24.4412	7.22869	0	131.183	0	0
DATA	659	8	64	tair|AT3G42770.1|ref|NM_114145|tc|NP208455	unmapped	0		1378	CACTTGAGGACTTTGCAATACATATCAAGTCATTCAGGAGGAAAGCAAGAAGTGAAAACG	511	0	A_84_P593269	AT3G42770	AT3G42770.1	tair|F-box family protein [AT3G42770.1]	1918	303.545	0	1	1.402712e+001	8.545446e+000	1	0	61	6.119672e+001	57	1.927072e+001	1.779120e+001	26	2.284615e+001	22.5	7.687352e+000	9.451575e+000	0	0	0	0	0	0	0	10.4551	6.36935	1	2.87493e-005	1	0	50.7416	7.68735	1	0	50.7416	55.8519	55.8519	53.762	0.74535	22.8462	7.68735	0	22.7862	0	0
DATA	660	8	65	tair|AT2G38120.1|ref|NM_129368|ta|TA31026_3702|ta|AA586160	at|chr2:15983943-15984002	0		1819	GTGTTCGTATACGTGAAGGGAGTAAAAGTCACGAAAATAGTGTACTTTTTACACACCCCT	513	0	A_84_P107652	AUX1	AT2G38120.1	tair|AUX1 (AUXIN RESISTANT 1); amino acid transmembrane transporter/ transporter [AT2G38120.1]	1943.01	303.897	0	1	1.159376e+004	1.159407e+003	0	0	67	8.706299e+003	8316	1.683246e+003	1.785050e+003	35	2.265714e+001	22	6.747299e+000	5.559750e+000	0	0	0	0	0	0	0	8655.54	865.577	1	0	1	1	50.7553	6.7473	1	0	50.7553	46.8651	46.8651	8698.86	0.746569	22.6571	6.7473	0	8667.98	0	0
DATA	661	8	66	tair|AT2G47730.1|ref|NM_180148|ug|BX842448|ug|DQ069797	at|chr2:19565982-19566041	0		450	TAACGTATGGCTTCAAGTTGAAGGTCAACAGTTTGACCCTAACGCCTCTAAGCTTGCCTT	515	0	A_84_P18196	ATGSTF8	AT2G47730.1	tair|ATGSTF8 (GLUTATHIONE S-TRANSFERASE 8); glutathione transferase [AT2G47730.1]	1968.46	303.726	0	1	2.352235e+004	2.352250e+003	1	1	65	1.763637e+004	17291	2.029887e+003	2.074899e+003	28	2.071429e+001	19.5	8.414525e+000	1.037820e+001	0	0	0	0	0	0	0	17585.6	1758.58	1	0	1	1	50.7204	8.41453	1	0	50.7204	51.7088	51.7088	17628.9	0.747615	20.7143	8.41453	0	17598.2	0	0
DATA	662	8	67	tair|AT5G56330.1|ref|NM_125016|tc|NP237653|ta|DR372762	at|chr5:22833050-22833332	0		937	ACGATGCTTCAGATTCAAATGCCAGGCCGCTTCAAGCAGTCAATAAGCGCAAGGTATATT	517	0	A_84_P15017	AT5G56330	AT5G56330.1	tair|carbonic anhydrase family protein [AT5G56330.1]	1994.42	303.573	0	1	6.111362e+001	1.038271e+001	2	1	61	9.644262e+001	100	2.491755e+001	2.520420e+001	26	2.257692e+001	22	8.381757e+000	1.019287e+001	0	0	0	0	0	0	0	45.7462	7.77191	1	2.63032e-040	1	1	50.6964	8.38176	1	0	50.6964	57.5363	57.5363	89.0079	0.748544	22.5769	8.38176	0	58.3398	0	0
DATA	663	8	68	tair|AT3G61560.1|tair|AT3G61560.2|ref|NM_001035836|ref|NM_116021	at|chr3:22790083-22790142	0		787	GGTGTTTGATGAGAAGGTTCTTTCTAAGCTTCCTGTTGCTTCCCTTAAGGCAAAGTTGGG	519	0	A_84_P541342	AT3G61560	AT3G61560.1	tair|reticulon family protein (RTNLB6) [AT3G61560.1]	2019.23	303.884	0	1	3.209421e+003	3.210516e+002	0	0	66	2.455591e+003	2362.5	4.938092e+002	5.378131e+002	28	2.192857e+001	22	7.581305e+000	8.524950e+000	0	0	0	0	0	0	0	2404.93	240.576	1	1.13517e-269	1	1	50.656	7.58131	1	0	50.656	46.5243	46.5243	2448.16	0.749336	21.9286	7.58131	0	2417.59	0	0
DATA	664	8	69	tair|AT5G53350.1|ref|NM_124714|ta|TA26710_3702|ta|TA26720_3702	at|chr5:21664670-21664729	0		1842	GGATCGGATGGAGAAACTGAAGTGGAGGCAGAGATTCCATCTGTTGTAGCAAGTATGTAA	521	0	A_84_P20682	CLPX	AT5G53350.1	tair|CLPX (Clp protease regulatory subunit X); ATPase [AT5G53350.1]	2044.21	303.861	0	1	3.035637e+004	3.035649e+003	0	0	66	2.281270e+004	22293	4.480340e+003	5.029720e+003	29	2.165517e+001	23	5.114935e+000	4.447800e+000	0	0	0	0	0	0	0	22762.1	2276.22	1	0	1	1	50.5999	5.11494	1	0	50.5999	47.5395	47.5395	22805.3	0.749829	21.6552	5.11494	0	22774.8	0	0
DATA	665	8	70	tair|AT4G36925.1|ref|NM_148405	at|chr4:17404309-17404368	0		332	AGGAAGAATTCTGCTTGTTTTAAGCTTCTTTCACCTTCGGTTTATCCCCATGTTTTTTGC	523	0	A_84_P583222	AT4G36925	AT4G36925.1	tair|similar to unknown protein [Arabidopsis thaliana] (TAIR:AT2G24945.1) [AT4G36925.1]	2070.5	303.648	0	0	5.990276e+002	6.048571e+001	3	4	59	4.997966e+002	495	7.733041e+001	8.413755e+001	29	2.451724e+001	23	7.989371e+000	8.154300e+000	0	0	0	0	0	0	0	449.268	45.364	1	1.6373e-168	1	1	50.5289	7.98937	1	0	50.5289	65	65	492.362	0.749995	24.5172	7.98937	0	462.035	0	0
DATA	666	8	71	tair|AT4G32920.1|ref|NM_119446|ta|TA48239_3702|tc|TC289700	at|chr4:15887688-15887629	0		4766	ACCACCCTATATGCAAGGTTGTGGTACTGAATTATAATGTTGTAGAGAATAATAGCCTAT	525	0	A_84_P198054	AT4G32920	AT4G32920.1	tair|glycine-rich protein [AT4G32920.1]	2095.03	304.104	0	1	3.903400e+002	3.992302e+001	1	0	66	3.431667e+002	350	5.475865e+001	5.485620e+001	29	1.948276e+001	19	5.673376e+000	3.706500e+000	0	0	0	0	0	0	0	292.722	29.9389	1	8.18003e-143	1	1	50.4446	5.67338	1	0	50.4446	46.8651	46.8651	335.732	0.749916	19.4828	5.67338	0	305.518	0	0
DATA	667	8	72	tair|AT1G61010.1|tair|AT1G61010.3|tair|AT1G61010.2|ref|NM_104782	at|chr1:22478716-22478657	0		2055	AGGTAGAGAGTGAGCATTCAGGTCTTAAGGAAAGAGTGAGAGTAGCTTTTGAGCGGATTC	527	0	A_84_P23760	CPSF73-I	AT1G61010.1	tair|CPSF73-I; protein binding [AT1G61010.1]	2120.38	304	0	1	7.843709e+003	7.844157e+002	1	0	64	5.927734e+003	5641	1.173096e+003	1.136784e+003	24	2.391667e+001	21	9.169499e+000	8.154300e+000	0	0	0	0	0	0	0	5877.36	587.77	1	1.4822e-323	1	1	50.3729	9.1695	1	0	50.3729	48.5334	48.5334	5920.3	0.749309	23.9167	9.1695	0	5890.21	0	0
DATA	668	8	73	ug|EF183044	at|chr4:5439171-5439230	0		1232	TCATGTGATTCTTTTTTCATTGAGGCTGAGTCGAGTAGAGCTGGAGAAGAGAGAGAAGGA	529	0	A_84_P798077	EF183044	EF183044	ug|Arabidopsis thaliana clone asmbl_11795 unknown mRNA sequence [EF183044]	2146.5	303.648	0	1	3.337538e+001	9.037083e+000	1	0	65	7.521538e+001	74	2.522678e+001	2.594550e+001	34	2.547059e+001	26	8.217628e+000	8.154300e+000	0	0	0	0	0	1	0	24.9691	6.76092	1	6.38591e-019	1	0	50.2462	8.21763	1	0	50.2462	57.5363	57.5363	67.7807	0.748131	25.4706	8.21763	0	37.8316	0	0
DATA	669	8	74	tair|AT5G06610.1|ref|NM_120744|ug|AF370524|ta|TA43280_3702	at|chr5:2033578-2033637	0		1119	ACCACCAAGATGCTCAAAAACATTTACCAAACTACAATACATGATCGAGGCAAAACTGTA	531	0	A_84_P150678	AT5G06610	AT5G06610.1	tair|similar to unknown protein [Arabidopsis thaliana] (TAIR:AT1G27690.1); similar to unnamed protein product [Vitis vinifera] (GB:CAO23452.1); contains InterPro domain Protein of unknown function DUF620 (InterPro:IPR006873) [AT5G06610.1]	2171.35	304.2	0	1	6.379685e+002	6.434948e+001	0	0	65	5.264308e+002	533	1.199023e+002	1.178667e+002	22	2.431818e+001	24	7.742193e+000	6.486375e+000	0	0	0	0	0	0	0	476.312	48.0438	1	4.99641e-172	1	1	50.1186	7.74219	1	0	50.1186	45.4864	45.4864	518.996	0.746608	24.3182	7.74219	0	489.172	0	0
DATA	670	8	75	tair|AT3G06660.1|ref|NM_111546|ta|TA44949_3702|tc|TC286742	at|chr3:2104812-2104871	0		1654	GCTTAACTCTTGTCCAATTGACCTTTACATTTCAGTTTACTTGATATCCATATCCAACAG	533	0	A_84_P263540	AT3G06660	AT3G06660.1	tair|PAPA-1-like family protein / zinc finger (HIT type) family protein [AT3G06660.1]	2196.83	304.323	0	1	6.109806e+003	6.110389e+002	0	0	65	4.597831e+003	4377	9.436470e+002	1.087487e+003	28	2.253571e+001	20	8.342138e+000	8.339625e+000	0	0	0	0	0	0	0	4547.83	454.826	1	3.95054e-308	1	1	50.0001	8.34214	1	0	50.0001	45.4864	45.4864	4590.4	0.744349	22.5357	8.34214	0	4560.71	0	0
DATA	671	8	76	tair|AT1G27210.1|ref|NM_102483|ta|TA37679_3702|tc|NP221412	at|chr1:9455822-9455763	0		1909	AAGAGATCACGAAGAGACCAGTTCCAAGACTGTATGCATACAACACTACAGAAACCAACC	535	0	A_84_P18645	AT1G27210	AT1G27210.1	tair|binding [AT1G27210.1]	2222.37	304.265	0	1	1.616334e+004	1.616356e+003	1	0	64	1.203269e+004	11582	2.343658e+003	2.330091e+003	29	1.975862e+001	19	4.932800e+000	4.447800e+000	0	0	0	0	0	0	0	11982.8	1198.3	1	0	1	1	49.8442	4.9328	1	0	49.8442	46.5243	46.5243	12025.3	0.741359	19.7586	4.9328	0	11995.7	0	0
DATA	672	8	77	tair|AT3G07670.1|ref|NM_111646|ta|TA37978_3702|ta|BP608442	at|chr3:2454413-2454572	0		1447	AGGATACTGTACCGTGCTCAATACATTCTGAGGAGGAGACTGAGAGATATCAGAAGTGGT	537	0	A_84_P12654	AT3G07670	AT3G07670.1	tair|SET domain-containing protein [AT3G07670.1]	2248.37	303.596	0	1	5.892769e+003	5.893385e+002	0	3	61	4.395311e+003	4204	8.194292e+002	8.206191e+002	29	3.817241e+001	24	3.201012e+001	1.556730e+001	0	0	0	1	0	1	0	4345.6	434.606	1	2.19987e-305	1	1	49.7095	32.0101	1	0	49.7095	57.8122	57.8122	4387.88	0.737446	38.1724	32.0101	0	4358.49	0	0
DATA	673	8	78	ug|EG457990|tc|TC312328	at|chrM:181777-181836	0		597	ATAATGAAATCCATATAACTCTACTCCGGGTTGTGAGAACATCGTGCCTGTTGCGATTGT	539	0	A_84_P789973	EG457990	EG457990	ug|AYAWH62TF pooled cDNA populations Arabidopsis thaliana cDNA, mRNA sequence [EG457990]	2272.72	304.418	0	1	6.658929e+003	6.659480e+002	0	0	65	4.931831e+003	4650	1.085213e+003	1.151239e+003	18	2.288889e+001	20	9.857150e+000	8.524950e+000	0	0	0	0	0	0	0	4882.28	488.268	1	2.05612e-312	1	1	49.5503	9.85715	1	0	49.5503	46.1809	46.1809	4924.4	0.733193	22.8889	9.85715	0	4895.14	0	0
DATA	674	8	79		 	66	Structural	0		1	1	DarkCorner	DarkCorner	DarkCorner		2298.37	304.053	8.67297	1	8.672969e+000	8.634323e+000	1	0	64	4.031250e+001	40.5	1.035233e+001	1.000755e+001	35	1.954286e+001	18	5.106759e+000	4.818450e+000	0	0	0	0	0	0	0	-9.06705	6.28295	0	0.00025672	1	0	49.3796	5.10676	1	0	49.3796	49.1849	49.1849	32.8778	0.727671	19.5429	5.10676	0	3.785	0	0
DATA	675	8	80		 	66	Structural	0		1	1	DarkCorner	DarkCorner	DarkCorner		2324.5	303.648	8.75248	1	8.752481e+000	8.713481e+000	3	0	63	3.965079e+001	38	1.100170e+001	9.636900e+000	32	1.868750e+001	18	4.215467e+000	3.335850e+000	0	0	0	0	0	0	0	-9.59068	6.28295	0	0.000115304	1	0	49.2415	4.21547	1	0	49.2415	57.5363	57.5363	32.2161	0.721061	18.6875	4.21547	0	3.29035	0	0
DATA	676	8	81		 	66	Structural	0		1	1	DarkCorner	DarkCorner	DarkCorner		2349.5	303.648	8.84167	1	8.841668e+000	8.802270e+000	6	0	60	3.955000e+001	40	8.736103e+000	1.056353e+001	24	1.683333e+001	17	4.715070e+000	4.447800e+000	0	0	0	0	0	0	0	-9.54312	6.28295	0	0.000124161	1	0	49.0931	4.71507	1	0	49.0931	57.5363	57.5363	32.1153	0.713787	16.8333	4.71507	0	3.34888	0	0
DATA	677	8	82		 	66	Structural	0		1	1	DarkCorner	DarkCorner	DarkCorner		2375.5	304	8.94973	1	8.949728e+000	8.909850e+000	0	0	62	4.364516e+001	41.5	1.177396e+001	1.334340e+001	28	1.832143e+001	18.5	5.491094e+000	6.115725e+000	0	0	0	0	0	0	0	-5.29327	6.28295	0	0.0301586	1	0	48.9384	5.49109	1	0	48.9384	54.1152	54.1152	36.2105	0.705169	18.3214	5.49109	0	7.60978	0	0
DATA	678	8	83		 	66	Structural	0		1	1	DarkCorner	DarkCorner	DarkCorner		2400.5	304	9.07071	1	9.070706e+000	9.030288e+000	2	0	60	4.021667e+001	39	9.404456e+000	9.822225e+000	31	1.793548e+001	18	4.625548e+000	5.189100e+000	0	0	0	0	0	0	0	-8.55661	6.28295	0	0.000543122	1	0	48.7733	4.62555	1	0	48.7733	54.1152	54.1152	32.782	0.695764	17.9355	4.62555	0	4.34846	0	0
DATA	679	8	84		 	66	Structural	0		1	1	DarkCorner	DarkCorner	DarkCorner		2426	304	9.21276	1	9.212758e+000	9.171707e+000	5	1	63	4.380952e+001	44	1.006729e+001	8.895600e+000	28	1.857143e+001	20	4.864296e+000	4.447800e+000	0	0	0	0	0	0	0	-4.81044	6.28295	0	0.0484806	1	0	48.62	4.8643	1	0	48.62	54.9904	54.9904	36.3749	0.685036	18.5714	4.8643	0	8.11578	0	0
DATA	680	8	85		 	66	Structural	0		1	1	DarkCorner	DarkCorner	DarkCorner		2450.8	304.138	9.37082	1	9.370817e+000	9.329062e+000	0	0	66	4.250000e+001	41	1.108880e+001	1.167547e+001	355	1.839155e+001	18	5.404689e+000	4.818450e+000	0	0	0	0	0	0	0	-5.96404	6.28295	0	0.0147997	1	0	48.464	5.40469	1	0	48.464	45.835	45.835	35.0653	0.673481	18.3915	5.40469	0	6.97819	0	0
DATA	681	9	1		 	66	Structural	0		1	1	DarkCorner	DarkCorner	DarkCorner		304.909	310.727	7.27073	1	7.270726e+000	7.238328e+000	0	0	66	4.112121e+001	42	9.384955e+000	8.895600e+000	387	1.638760e+001	16	4.861784e+000	5.189100e+000	0	0	0	0	0	0	0	-4.79329	6.28295	0	0.0492761	1	0	45.9145	4.86178	1	0	45.9145	45.835	45.835	33.6865	0.868011	16.3876	4.86178	0	4.50534	0	0
DATA	682	9	2		 	66	Structural	0		1	1	DarkCorner	DarkCorner	DarkCorner		330.435	311.174	7.10839	1	7.108393e+000	7.076719e+000	1	0	64	3.906250e+001	39	9.515026e+000	8.895600e+000	26	1.526923e+001	14.5	4.976406e+000	6.486375e+000	0	0	0	0	0	1	0	-7.0506	6.28295	0	0.00411409	1	0	46.1131	4.97641	1	0	46.1131	47.2035	47.2035	31.6278	0.887834	15.2692	4.97641	0	2.28719	0	0
DATA	683	9	3		 	66	Structural	0		1	1	DarkCorner	DarkCorner	DarkCorner		355.653	310.625	6.96993	1	6.969926e+000	6.938869e+000	0	0	64	3.987500e+001	39	1.039460e+001	1.186080e+001	30	1.603333e+001	15.5	5.448716e+000	5.745075e+000	0	0	0	0	0	0	0	-6.4108	6.28295	0	0.00890895	1	0	46.2858	5.44872	1	0	46.2858	48.2044	48.2044	32.4403	0.905472	16.0333	5.44872	0	2.95748	0	0
DATA	684	9	4		 	66	Structural	0		1	1	DarkCorner	DarkCorner	DarkCorner		381.545	310.606	6.84935	1	6.849350e+000	6.818830e+000	0	0	64	4.076563e+001	40	9.117822e+000	9.822225e+000	28	1.700000e+001	17	4.578533e+000	3.891825e+000	0	0	0	0	0	0	0	-5.68011	6.28295	0	0.0201524	1	0	46.4457	4.57853	1	0	46.4457	45.4864	45.4864	33.331	0.921412	17	4.57853	0	3.6999	0	0
DATA	685	9	5		 	66	Structural	0		1	1	DarkCorner	DarkCorner	DarkCorner		406.667	310.5	6.75089	1	6.750892e+000	6.720811e+000	1	0	65	4.133846e+001	39	1.048105e+001	1.111950e+001	30	1.883333e+001	18	6.379295e+000	7.042350e+000	0	0	0	0	0	0	0	-5.26181	6.28295	0	0.0311359	1	0	46.6003	6.37929	1	0	46.6003	57.5363	57.5363	33.9038	0.93485	18.8333	6.37929	0	4.1339	0	0
DATA	686	9	6		 	66	Structural	0		1	1	DarkCorner	DarkCorner	DarkCorner		432.046	310.862	6.66854	1	6.668543e+000	6.638829e+000	0	0	66	3.948485e+001	39	9.158842e+000	9.451575e+000	31	1.745161e+001	18	5.071743e+000	5.559750e+000	0	0	0	0	0	0	0	-7.26551	6.28295	0	0.00313604	1	0	46.7504	5.07174	1	0	46.7504	45.835	45.835	32.0502	0.946394	17.4516	5.07174	0	2.13858	0	0
DATA	687	9	7		 	66	Structural	0		1	1	DarkCorner	DarkCorner	DarkCorner		457.802	310.753	6.60055	1	6.600546e+000	6.571135e+000	0	0	65	3.780000e+001	36	8.953351e+000	1.037820e+001	35	1.834286e+001	18	4.530568e+000	4.447800e+000	0	0	0	0	0	0	0	-9.0979	6.28295	0	0.000245112	1	0	46.8979	4.53057	1	0	46.8979	50.4627	50.4627	30.3653	0.956144	18.3429	4.53057	0	0.319425	0	0
DATA	688	9	8	ug|EG457338	at|chr1:12005303-12005362	0		527	CACCGTTCTCCTCCGGTTTAGTAATGGGATCTTGGGGAGCACTTTCTTCAATTATTACTC	541	0	A_84_P797556	EG457338	EG457338	ug|AYAVW60TF pooled cDNA populations Arabidopsis thaliana cDNA, mRNA sequence [EG457338]	482.689	310.622	0	1	4.240156e+003	4.240658e+002	0	0	65	4.133338e+003	3973	7.766887e+002	8.762166e+002	30	1.643333e+001	16	5.745663e+000	5.003775e+000	0	0	0	0	0	0	0	4086.3	408.678	1	1.13838e-301	1	1	47.0399	5.74566	1	0	47.0399	48.5334	48.5334	4125.9	0.963714	16.4333	5.74566	0	4095.73	0	0
DATA	689	9	9	tair|AT3G44470.2|ug|EG431983|ta|DQ446731	at|chr3:16095806-16095747	0		542	CTCGTGCTCGTCCAAGGCGGAAGTTTACTTTATCCAACAACTTCTTTTTTGATAGTACGC	543	0	A_84_P761961	AT3G44470	AT3G44470.2	tair|transposable element gene [AT3G44470.2]	508.5	310.5	0	1	1.982112e+001	6.775529e+000	2	0	66	6.639394e+001	65.5	1.843398e+001	1.982977e+001	34	1.808824e+001	17.5	6.022018e+000	6.301050e+000	0	0	0	0	0	0	0	19.221	6.57038	1	5.66734e-013	1	0	47.173	6.02202	1	0	47.173	57.5363	57.5363	58.9593	0.969722	18.0882	6.02202	0	28.6614	0	0
DATA	690	9	10		 	1028	E1A	0		44	1	(+)E1A_r60_3	E1A_r60_3	E1A_r60_3		533.667	310.5	6.48047	1	6.480474e+000	6.451597e+000	1	0	65	4.633846e+001	45	1.212085e+001	1.186080e+001	24	1.800000e+001	17.5	3.718345e+000	3.335850e+000	0	0	0	0	0	0	0	-0.968035	6.28295	0	0.689337	1	0	47.3065	3.71834	1	0	47.3065	57.5363	57.5363	38.9038	0.97386	18	3.71834	0	8.48525	1	0
DATA	691	9	11	tair|AT3G59290.1|ref|NM_115791|ta|TA45515_3702|tc|TC280614	at|chr3:21928213-21928272	0		3081	TTTCCATGGGAATGAACCAGAACTATCCCATGGGAATGAACCAAAACTATCCAATGGGAA	545	0	A_84_P23203	AT3G59290	AT3G59290.1	tair|(EPSIN3); binding [AT3G59290.1]	558.937	311.175	0	1	4.227290e+002	4.275986e+001	6	0	60	4.601833e+002	465	6.498618e+001	6.541973e+001	38	1.818421e+001	18	4.689582e+000	5.003775e+000	0	0	0	0	0	0	0	412.75	41.7504	1	2.04053e-163	1	1	47.4338	4.68958	1	0	47.4338	45.4864	45.4864	452.749	0.976393	18.1842	4.68958	0	422.205	0	0
DATA	692	9	12	tair|AT3G43682.1|ref|NM_148826	unmapped	0		19	TTTCTGACATAGTGCCTAGTGAGAGTATCTGCAAGCCTTCCTCTGCTTCAGCTTCTTCAT	547	0	A_84_P760484	AT3G43682	AT3G43682.1	tair|unknown protein [AT3G43682.1]	584.582	310.573	0	1	7.188062e+001	9.642929e+000	1	0	63	1.178095e+002	115	2.501539e+001	2.446290e+001	32	1.987500e+001	18	7.404227e+000	7.042350e+000	0	0	0	0	0	0	0	70.2597	9.42549	1	5.99898e-061	1	1	47.5498	7.40423	1	0	47.5498	57.5363	57.5363	110.375	0.97745	19.875	7.40423	0	79.7233	0	0
DATA	693	9	13	tair|AT4G12570.1|ref|NM_117327|ta|TA47548_3702|tc|TC281001	at|chr4:7448680-7448739	0		2708	CTAATGATCGTCTTCCATTGTCTCATACTTGCTTTTACCGTCTCTGTATACCGAGATACC	549	0	A_84_P23263	UPL5	AT4G12570.1	tair|UPL5 (UBIQUITIN PROTEIN LIGASE 5); ubiquitin-protein ligase [AT4G12570.1]	609.757	310.797	0	1	4.774592e+003	4.775025e+002	0	0	64	4.712781e+003	4458.5	1.172856e+003	1.208319e+003	28	1.800000e+001	18	4.480410e+000	3.335850e+000	0	0	0	0	0	0	0	4665.13	466.556	1	1.14658e-309	1	1	47.6478	4.48041	1	0	47.6478	48.5334	48.5334	4705.35	0.977075	18	4.48041	0	4674.58	0	0
DATA	694	9	14	tair|AT1G17520.1|ref|NM_101614|ta|TA46554_3702|tc|NP221657	at|chr1:6026080-6025550	0		622	CTTCATTGAGCAACGACAAGAAGTGCCACCAAATTTCAGGAGGATGCTTAGTTCAAGATT	551	0	A_84_P829634	AT1G17520	AT1G17520.1	tair|DNA-binding protein, putative [AT1G17520.1]	634.91	310.896	0	1	9.006633e+002	9.029637e+001	2	0	65	9.262923e+002	909	1.982737e+002	2.090466e+002	36	1.791667e+001	17.5	5.173421e+000	4.447800e+000	0	0	0	0	0	0	0	878.53	88.0774	1	6.59072e-209	1	1	47.7619	5.17342	1	0	47.7619	46.8651	46.8651	918.858	0.975426	17.9167	5.17342	0	887.989	0	0
DATA	695	9	15	tair|AT1G36745.1|ref|NM_148514	at|chr1:13912699-13912758	0		201	CTGATGTATTTGAGGGTTAAGCATTTTGGGAGATTTATAGCGGTCAGGTGGCTCGCTGAA	553	0	A_84_P524103	AT1G36745	AT1G36745.1	tair|unknown protein [AT1G36745.1]	660.667	310.5	0	1	1.511136e+001	6.634840e+000	1	0	65	6.256923e+001	64	1.618445e+001	1.704990e+001	33	1.739394e+001	17	5.617714e+000	5.930400e+000	0	0	0	0	0	0	0	14.6962	6.45254	1	1.0875e-008	1	0	47.8731	5.61771	1	0	47.8731	57.5363	57.5363	55.1346	0.972523	17.3939	5.61771	0	24.1666	0	0
DATA	696	9	16	tair|AT2G26630.1|tc|NP456849	unmapped	0		0	ATGGTTGCGGCAGACGCAGCTTGGTCATCGACAAATTTTTTCATCCACAAATTTGTTAAT	555	0	A_84_P209398	AT2G26630	AT2G26630.1	tair|transposable element gene [AT2G26630.1]	686.418	310.573	6.51618	0	6.516178e+000	6.487143e+000	2	0	62	4.120968e+001	39	9.493979e+000	9.266250e+000	38	2.105263e+001	22	6.371165e+000	5.745075e+000	0	0	0	0	0	0	0	-6.75596	6.28295	0	0.00591136	1	0	47.9656	6.37117	1	0	47.9656	65	65	33.775	0.968523	21.0526	6.37117	0	2.70685	1	0
DATA	697	9	17	tair|AT2G35860.1|ref|NM_179922|ta|TA33813_3702|ta|TA33814_3702	at|chr2:15068833-15068892	0		1377	AAATTGATGGAGGTAGCTTGTAGAATGATGGGGTCACGGTTTATTCCGTGTCAGTGATTT	557	0	A_84_P94769	FLA16	AT2G35860.1	tair|FLA16 (FASCICLIN-LIKE ARABINOGALACTAN PROTEIN 16 PRECURSOR) [AT2G35860.1]	710.824	310.878	0	1	1.359141e+004	1.359157e+003	2	0	64	1.314786e+004	12246.5	3.099875e+003	2.748370e+003	30	1.676667e+001	16.5	5.157407e+000	4.447800e+000	0	0	0	0	0	0	0	13099.8	1310	1	0	1	1	48.0372	5.15741	1	0	48.0372	47.8731	47.8731	13140.4	0.963831	16.7667	5.15741	0	13109.3	0	0
DATA	698	9	18	tair|AT5G57565.1|tair|AT5G57565.2|ref|NM_203223|ref|NM_001125982	at|chr5:23327770-23327829	0		198	ACGCTAAAACTCTCATACCCAATCGCAAAAGAGAATGAAGAAGAAGCTCCAGCGTCTAAA	559	0	A_84_P858164	AT5G57565	AT5G57565.1	tair|protein kinase family protein [AT5G57565.1]	736.561	310.985	0	1	7.433124e+002	7.462000e+001	0	0	62	7.602419e+002	781.5	1.670527e+002	1.869929e+002	31	1.722581e+001	17	4.349020e+000	3.706500e+000	0	0	0	0	0	0	0	712.114	71.488	1	3.02237e-196	1	1	48.1284	4.34902	1	0	48.1284	45.835	45.835	752.807	0.958027	17.2258	4.34902	0	721.553	0	0
DATA	699	9	19	tair|AT2G19830.1|ref|NM_127541|ta|TA34591_3702|ta|CNS0A9L1	at|chr2:8565485-8565331	0		586	GGCTCCATTTGGGGCTAATGATTTTGATGAGGATGAATTGGAAGCAGAACTTGACGAACT	561	0	A_84_P15332	SNF7.2	AT2G19830.1	tair|SNF7.2 [AT2G19830.1]	761.7	310.9	0	1	1.144492e+004	1.144511e+003	2	0	64	1.093931e+004	10477.5	2.261697e+003	2.189986e+003	42	2.083333e+001	19	7.166714e+000	6.301050e+000	0	0	0	0	0	0	0	10891.1	1089.13	1	0	1	1	48.2019	7.16671	1	0	48.2019	47.2035	47.2035	10931.9	0.951611	20.8333	7.16671	0	10900.5	0	0
DATA	700	9	20	tair|AT5G06670.1|ref|NM_120750	at|chr5:2048310-2048251	0		2912	AGGAGCTGCTAATTCAGGTTTGTCTGATTCAGTATCAGAGACAAGAATCGAGCATTTTGG	563	0	A_84_P22451	AT5G06670	AT5G06670.1	tair|kinesin motor protein-related [AT5G06670.1]	787.071	311	0	1	2.637524e+003	2.638363e+002	1	0	68	2.539456e+003	2393	6.186107e+002	5.869243e+002	32	2.046875e+001	19	6.872030e+000	8.154300e+000	0	0	0	0	0	0	0	2491.17	249.196	1	8.48624e-272	1	1	48.289	6.87203	1	0	48.289	46.8651	46.8651	2532.02	0.94451	20.4688	6.87203	0	2500.6	0	0
DATA	701	9	21	tair|AT1G35700.1	at|chr1:13217909-13217968	0		81	ACAATGTATTCAAATGAAAAACAATGATTCAAGGTCCCAACGGTACTCCCTACGCCAGTG	565	0	A_84_P751321	AT1G35700	AT1G35700.1	tair|pseudogene, putative ubiquitin-conjugating enzyme, similar to ubiquitin-conjugating enzyme GB:CAB40394 GI:4583656 from (Guillardia theta); blastp match of 61% identity and 1.6e-34 P-value to GP [AT1G35700.1]	813.418	310.573	6.73881	1	6.738807e+000	6.712411e+000	3	0	61	5.042623e+001	50	1.224127e+001	1.111950e+001	27	1.807407e+001	19	5.837056e+000	7.413000e+000	0	0	0	0	0	0	0	2.06749	6.28635	0	0.393711	1	0	48.3587	5.83706	1	0	48.3587	57.5363	57.5363	42.9916	0.936526	18.0741	5.83706	0	11.4932	1	0
DATA	702	9	22	tair|AT1G60900.1|ref|NM_104771|ta|TA39897_3702|tc|NP305724	at|chr1:22430830-22430957	0		1481	GCAAGAAGAAGTCTTACTTTATGCCCAACAACAGATTGCTTTGCAGAGGCTTATGTTCCA	567	0	A_84_P13357	AT1G60900	AT1G60900.1	tair|U2 snRNP auxiliary factor large subunit, putative [AT1G60900.1]	838	311.066	0	1	5.261229e+003	5.261664e+002	0	0	69	4.934565e+003	4651	1.104903e+003	1.269847e+003	28	2.103571e+001	20.5	6.494911e+000	6.486375e+000	0	0	0	0	0	0	0	4886.16	488.656	1	1.84124e-312	1	1	48.406	6.49491	1	0	48.406	44.0646	44.0646	4927.13	0.928711	21.0357	6.49491	0	4895.55	0	0
DATA	703	9	23	tair|AT5G45640.1|ref|NM_123932|tc|NP230897	at|chr5:18524795-18524736	0		2185	ATCGATATCGGTTTGGATGGTTTAGCTGGACCGATGGACATCATGTTGTGAGGAGTTCAA	569	0	A_84_P20654	AT5G45640	AT5G45640.1	tair|subtilase family protein [AT5G45640.1]	864	310.545	6.8599	1	6.859895e+000	6.833034e+000	1	0	61	5.052459e+001	51	1.110346e+001	1.111950e+001	28	1.914286e+001	18.5	5.745944e+000	4.633125e+000	0	0	0	0	0	0	0	2.06994	6.28636	0	0.393151	1	0	48.4546	5.74594	1	0	48.4546	55.8519	55.8519	43.0899	0.919995	19.1429	5.74594	0	11.4482	1	0
DATA	704	9	24	tair|AT4G33940.1|ref|NM_119554|ta|TA37920_3702|tc|TC300224	at|chr4:16267658-16267717	0		891	TGTGGATAAGTTTGGTAGTAGATCATAGAAACCTCGAGAGTCGTGTGCAGTTTTACAGAC	571	0	A_84_P286620	AT4G33940	AT4G33940.1	tair|zinc finger (C3HC4-type RING finger) family protein [AT4G33940.1]	888.785	311.169	0	1	6.133156e+003	6.133544e+002	1	0	65	5.639015e+003	5307	1.351313e+003	1.302464e+003	27	1.651852e+001	16	2.562606e+000	2.594550e+000	0	0	0	0	0	0	0	5590.5	559.086	1	1.36807e-320	1	1	48.5115	2.56261	1	0	48.5115	45.835	45.835	5631.58	0.911522	16.5185	2.56261	0	5599.87	0	0
DATA	705	9	25	tc|NP281505	at|chr1:4317547-4317606	0		396	AATGCAGTTATCCATAAGCTGCTTCAGTGTGGGAAGTACTACGATGATGAAATAGCTTGG	573	0	A_84_P510716	NP281505	NP281505	tc|GB|AC025417.4|AAF88083.1 T12C24.20 [NP281505]	914.582	310.573	6.99378	1	6.993784e+000	6.968782e+000	0	0	64	5.120313e+001	51.5	1.549109e+001	1.742055e+001	32	1.737500e+001	18	3.260220e+000	2.409225e+000	0	0	0	0	0	0	0	2.6439	6.28851	0	0.275805	1	0	48.5592	3.26022	1	0	48.5592	57.5363	57.5363	43.7685	0.902383	17.375	3.26022	0	11.9985	1	0
DATA	706	9	26	tc|TC292130	at|chr4:9224475-9225558	0		4485	TTCCTCGACTCAAAGCGGAAAAATAAGCTTGTGGAAGATGCATTGCTACGACGCAGGTTA	575	0	A_84_P568873	TC292130	TC292130	tc|NM_117726 amine oxidase/ oxidoreductase {Arabidopsis thaliana} (exp=-1; wgp=0; cg=0), complete [TC292130]	939.864	311.182	0	1	5.479816e+001	8.915326e+000	0	0	66	9.754545e+001	93.5	2.182037e+001	2.409225e+001	39	1.838462e+001	19	3.863564e+000	4.077150e+000	0	0	0	0	0	0	0	48.9583	7.96521	1	2.54614e-043	1	1	48.5872	3.86356	1	0	48.5872	46.1809	46.1809	90.1108	0.893429	18.3846	3.86356	0	58.2757	0	0
DATA	707	9	27	ta|BP654252|tc|TC313766	unmapped	0		152	TTTATCCAGCGTATGTACCGAGAAGGTCCTTTGAGACCTTCAACCATCTCAGTATCCTTT	577	0	A_84_P862135	BP654252	BP654252	tc|CB26_ARATH (Q9XF89) Chlorophyll a-b binding protein CP26, chloroplast precursor (Light-harvesting complex II protein 5) (LHCB5) (LHCIIc), partial (86%) [TC313766]	965.403	310.952	0	1	7.590665e+001	1.039743e+001	0	0	64	1.157344e+002	117.5	2.471953e+001	2.446290e+001	29	1.789655e+001	18	4.746012e+000	5.930400e+000	0	0	0	0	0	0	0	67.1194	9.19378	1	1.36732e-058	1	1	48.615	4.74601	1	0	48.615	44.0646	44.0646	108.3	0.884236	17.8966	4.74601	0	76.4126	0	0
DATA	708	9	28	tair|AT3G07620.1|ref|NM_111641|tc|NP332201	at|chr3:2433393-2433334	0		1292	CGAGGGAGTGAAGAAAGTGAAGAGGCATATTTTGGTTAATGATCCTCCAAAGAGATACGA	579	0	A_84_P248505	AT3G07620	AT3G07620.1	tair|exostosin family protein [AT3G07620.1]	990	311.519	0	1	2.882257e+001	7.733718e+000	2	0	60	7.388333e+001	73	2.119809e+001	2.279497e+001	29	2.089655e+001	17	9.604109e+000	6.671700e+000	0	0	0	0	0	0	0	25.2337	6.77073	1	3.34758e-019	1	0	48.6497	9.60411	1	0	48.6497	42.2201	42.2201	66.4487	0.875482	20.8966	9.60411	0	34.5062	0	0
DATA	709	9	29	tair|AT3G11220.1|ref|NM_111957|ug|AY062095|ta|TA40308_3702	at|chr3:3513795-3513736	0		1322	TTTTTCCCTCTCCATTGAGTTCTCTAAGTTCACTCACTAACCTGAGCAGTTACATTATTA	581	0	A_84_P70724	ELO1	AT3G11220.1	tair|ELO1 (ELONGATA 1) [AT3G11220.1]	1015.96	311.118	0	1	3.146742e+003	3.147578e+002	0	0	66	2.774333e+003	2586.5	6.431097e+002	7.281419e+002	35	2.051429e+001	19	7.277570e+000	7.042350e+000	0	0	0	0	0	0	0	2725.66	272.638	1	3.15417e-277	1	1	48.6776	7.27757	1	0	48.6776	46.8651	46.8651	2766.9	0.866183	20.5143	7.27757	0	2734.91	0	0
DATA	710	9	30	tair|AT3G11130.1|ref|NM_111950|ta|TA30684_3702|tc|TC297371	at|chr3:3482507-3482448	0		5432	GCTTACTAGAAGACTGTGACCGCGGAATTCTGTCGGAATGTTTCCTTGTTTTGTTTTGTT	583	0	A_84_P846600	AT3G11130	AT3G11130.1	tair|clathrin heavy chain, putative [AT3G11130.1]	1041.58	310.573	0	1	5.350761e+004	5.350766e+003	0	0	64	4.590966e+004	43957	9.309561e+003	1.026775e+004	30	2.030000e+001	20	5.559397e+000	5.745075e+000	0	0	0	0	0	0	0	45860.9	4586.1	1	0	1	1	48.7074	5.5594	1	0	48.7074	57.5363	57.5363	45902.2	0.857092	20.3	5.5594	0	45870.2	0	0
DATA	711	9	31	tair|AT3G08910.1|ref|NM_111725|ug|AK117285|ta|TA43484_3702	at|chr3:2710502-2710443	0		961	AAGGGAACTTGAGAATCAAGTTCACTGTTAAGTTCCCATCGAGGCTAACAACAGAGCAGA	585	0	A_84_P21148	AT3G08910	AT3G08910.1	tair|DNAJ heat shock protein, putative [AT3G08910.1]	1067.42	310.573	0	1	1.604701e+003	1.606410e+002	3	2	59	1.409780e+003	1422	2.353091e+002	2.023749e+002	33	1.818182e+001	18	6.242268e+000	5.189100e+000	0	0	0	0	0	0	0	1361.05	136.25	1	2.57722e-235	1	1	48.733	6.24227	1	0	48.733	57.5363	57.5363	1402.34	0.848162	18.1818	6.24227	0	1370.28	0	0
DATA	712	9	32	tair|AT3G09740.1|ref|NM_111809|ta|TA27008_3702|ta|AA605502	at|chr3:2991489-2991548	0		1114	TCTTATCTTCCTGCATCGACTTTTCTCCATGTTGTTCGTGTGCATAGATTCATCTGTCAA	587	0	A_84_P257420	SYP71	AT3G09740.1	tair|SYP71 (SYNTAXIN OF PLANTS 71) [AT3G09740.1]	1092.11	311.273	0	1	4.533474e+004	4.533481e+003	0	0	66	3.812664e+004	36151.5	8.544262e+003	9.274775e+003	32	1.959375e+001	20	6.369582e+000	7.413000e+000	0	0	0	0	0	0	0	38077.9	3807.79	1	0	1	1	48.7624	6.36958	1	0	48.7624	45.835	45.835	38119.2	0.839927	19.5938	6.36958	0	38087.1	0	0
DATA	713	9	33	tair|AT4G02005.1|ref|NR_022906|ug|BX827411|ta|CNS0A2GO	at|chr4:877114-877055	0		1687	TCCACAGTCTTGCTTTCTTTAGGAACATTCTTCAGAATCTCTAAGAGAGACCACAAGCGT	589	0	A_84_P765082	AT4G02005	AT4G02005.1	tair|other RNA [AT4G02005.1]	1118	310.681	0	1	4.394983e+002	4.459491e+001	2	2	61	4.141639e+002	415	8.628619e+001	6.745830e+001	26	2.088462e+001	21	6.556383e+000	6.486375e+000	0	0	0	0	0	0	0	365.369	37.0732	1	4.27729e-156	1	1	48.7945	6.55638	1	0	48.7945	58.0869	58.0869	406.729	0.831333	20.8846	6.55638	0	374.602	0	0
DATA	714	9	34	tair|AT2G41945.1|ref|NM_201934|ta|TA39494_3702|tc|TC301070	at|chr2:17517977-17517918	0		704	GGTCCTCTCTACTGATAATGCCATGGTATTTGATTCTTGAATATATTATACTGCTTACAC	591	0	A_84_P572206	AT2G41945	AT2G41945.1	tair|similar to unknown protein [Arabidopsis thaliana] (TAIR:AT3G04040.1); similar to unnamed protein product [Vitis vinifera] (GB:CAO23431.1) [AT2G41945.1]	1142.84	311.09	0	1	3.944439e+003	3.945177e+002	0	0	66	3.297091e+003	3012.5	8.398318e+002	8.767726e+002	27	2.314815e+001	22	7.828467e+000	8.524950e+000	0	0	0	0	0	0	0	3248.25	324.886	1	8.14633e-288	1	1	48.8362	7.82847	1	0	48.8362	46.1809	46.1809	3289.66	0.823502	23.1481	7.82847	0	3257.5	0	0
DATA	715	9	35	tair|AT2G24310.1|ref|NM_127993|ug|AY144110|ta|TA50273_3702	at|chr2:10352473-10352532	0		1035	TACGCGTTCAGATCTTTCCTTTTTTGTTGATATGAATGCGTCGGGGTAAAAAGAGTTGGG	593	0	A_84_P505629	AT2G24310	AT2G24310.1	tair|similar to unknown protein [Arabidopsis thaliana] (TAIR:AT5G47170.1) [AT2G24310.1]	1168.37	311	0	1	3.150212e+002	3.243019e+001	0	0	65	3.058462e+002	298	6.297153e+001	6.597570e+001	26	2.080769e+001	21.5	4.791820e+000	5.374425e+000	0	0	0	0	0	0	0	256.953	26.4523	1	4.97596e-135	1	1	48.8936	4.79182	1	0	48.8936	45.4864	45.4864	298.411	0.815668	20.8077	4.79182	0	266.232	0	0
DATA	716	9	36	tair|AT1G21090.1|ref|NM_101963|ug|BX814054|ta|TA41553_3702	at|chr1:7386003-7386165	0		871	CAGCTCATCAGGTGATGATGATGACATTAACGGTGAAGCTAGGTTTGTGTTGTGTAGCCA	595	0	A_84_P16303	AT1G21090	AT1G21090.1	tair|hydroxyproline-rich glycoprotein family protein [AT1G21090.1]	1193.84	311.09	0	1	2.538925e+003	2.540115e+002	0	0	66	2.100939e+003	2016	5.096660e+002	5.085318e+002	34	2.008824e+001	19	4.614652e+000	4.262475e+000	0	0	0	0	0	0	0	2051.98	205.294	1	4.31264e-260	1	1	48.9579	4.61465	1	0	48.9579	46.1809	46.1809	2093.5	0.808209	20.0882	4.61465	0	2061.31	0	0
DATA	717	9	37	tair|AT5G09400.1|ref|NM_120977|ug|AY056263|ta|TA41376_3702	at|chr5:2918275-2918334	0		1179	TCTTCAAGAGGAATTCTATAAATGCGTGGTATGCACTTGGAGGTTGCATTCTCTGTGCTA	597	0	A_84_P839890	KUP7	AT5G09400.1	tair|KUP7 (K+ uptake permease 7); potassium ion transmembrane transporter [AT5G09400.1]	1218.87	311.21	0	1	3.240449e+002	3.333982e+001	2	0	64	3.086719e+002	296.5	7.026617e+001	6.486375e+001	25	2.268000e+001	20	7.409004e+000	8.895600e+000	0	0	0	0	0	0	0	259.63	26.7125	1	1.19804e-135	1	1	49.0414	7.409	1	0	49.0414	44.7812	44.7812	301.237	0.801218	22.68	7.409	0	269.022	0	0
DATA	718	9	38	tair|AT1G08990.1|ref|NM_100770|ta|AA651010|ta|CNS0ABTA	at|chr1:2890654-2890712	0		1598	CGTTGAGAAGTGGAGGAAAATGGCTAAGCTCAATGGTTTTCCTGAAAATCCATTGGAAAA	599	0	A_84_P848437	PGSIP5	AT1G08990.1	tair|PGSIP5 (PLANT GLYCOGENIN-LIKE STARCH INITIATION PROTEIN 5); transferase, transferring glycosyl groups [AT1G08990.1]	1244.47	311.221	0	1	5.177562e+002	5.237620e+001	1	0	66	4.604394e+002	444.5	8.644538e+001	8.321092e+001	29	1.986207e+001	19	6.209003e+000	7.413000e+000	0	0	0	0	0	0	0	411.312	41.6083	1	3.30647e-163	1	1	49.1274	6.209	1	0	49.1274	46.8651	46.8651	453.005	0.794412	19.8621	6.209	0	420.779	0	0
DATA	719	9	39	tair|AT2G27400.1|ref|NR_022558|ug|CD534192|ta|TA51674_3702	at|chr2:11729263-11729204	0		283	CTTCCCCTCCCGTCGCCCTCTCTGTTTTTGGTATTCATTGGAATACGGAGATATATTTTC	601	0	A_84_P790201	TAS1A	AT2G27400.1	tair|TAS1A; other RNA [AT2G27400.1]	1269.94	311.175	0	1	1.217235e+003	1.219844e+002	0	0	66	1.008409e+003	1008	1.274798e+002	1.308395e+002	34	1.852941e+001	17.5	4.620346e+000	4.262475e+000	0	0	0	0	0	0	0	959.195	96.1251	1	3.32003e-214	1	1	49.2141	4.62035	1	0	49.2141	45.4864	45.4864	1000.97	0.788011	18.5294	4.62035	0	968.742	0	0
DATA	720	9	40	tair|AT1G33870.1|ref|NM_103109|ug|BX842527|tc|NP305178	at|chr1:12301380-12301321	0		683	GAGGCTTAAGCAGAATTCTGAAGCACATGAAAGAGCGATGCGTGAGATGAGAGAAGCTAT	603	0	A_84_P22808	AT1G33870	AT1G33870.1	tair|avirulence-responsive protein, putative / avirulence induced gene protein, putative / AIG protein, putative [AT1G33870.1]	1295.33	311.284	8.06997	1	8.069966e+000	8.034865e+000	2	0	62	5.020968e+001	48.5	1.091267e+001	1.093418e+001	30	2.040000e+001	20	4.952185e+000	5.374425e+000	0	0	0	0	0	0	0	0.918258	6.28362	0	0.704531	1	0	49.2914	4.95219	1	0	49.2914	46.1809	46.1809	42.775	0.782044	20.4	4.95219	0	10.5386	1	0
DATA	721	9	41	tair|AT3G46960.1|ref|NM_114563|ta|TA45800_3702|ta|Z26060	at|chr3:17302049-17301990	0		3956	TTCAAATGCCATAAAACGTGACATCGTCTTTGCGGCTAGTCTGTATGTGACCGGAGTGTA	605	0	A_84_P14638	AT3G46960	AT3G46960.1	tair|ATP-dependent helicase [AT3G46960.1]	1320.71	311.167	0	1	6.067052e+003	6.067592e+002	2	0	63	4.760048e+003	4551	9.444009e+002	9.892648e+002	26	1.723077e+001	15.5	6.224517e+000	7.598325e+000	0	0	0	0	0	0	0	4710.67	471.109	1	2.97221e-310	1	1	49.3808	6.22452	1	0	49.3808	45.835	45.835	4752.61	0.776434	17.2308	6.22452	0	4720.38	0	0
DATA	722	9	42	tair|AT1G22990.1|ref|NM_102147|ta|TA42917_3702|ta|AI993408	at|chr1:8139833-8139892	0		313	TGGGAAAAAGAAAGCTGAGCTGTGGCCGTATGTTCCATACACAATGGTGGCTTATCCATA	607	0	A_84_P14212	AT1G22990	AT1G22990.1	tair|heavy-metal-associated domain-containing protein / copper chaperone (CCH)-related [AT1G22990.1]	1346.16	311.103	0	1	1.117743e+003	1.120708e+002	0	0	66	9.115000e+002	880	1.880549e+002	2.038575e+002	29	1.831034e+001	18	6.336422e+000	5.930400e+000	0	0	0	0	0	0	0	862.029	86.4316	1	9.16988e-208	1	1	49.4709	6.33642	1	0	49.4709	46.5243	46.5243	904.065	0.771223	18.3103	6.33642	0	871.837	0	0
DATA	723	9	43	tair|AT3G29767.1	unmapped	0		2596	TTAGAGATTTCATGCAGTTTATTCCGAGTGATTTTGAGGGTTCGTCGGTGGAGTAACCAA	609	0	A_84_P758884	AT3G29767	AT3G29767.1	tair|transposable element gene [AT3G29767.1]	1371.56	311.136	0	1	8.236109e+001	1.162033e+001	0	0	63	1.126825e+002	112	2.389819e+001	2.557485e+001	34	1.997059e+001	21.5	5.589413e+000	5.745075e+000	0	0	0	0	0	0	0	63.1256	8.90639	1	1.76916e-055	1	1	49.557	5.58941	1	0	49.557	46.1809	46.1809	105.248	0.766449	19.9706	5.58941	0	73.0285	0	0
DATA	724	9	44	ug|DQ446767	at|chr3:20757539-20757477	0		407	GAAGTTGAGTAGGATCTTAAGTGGTATATATAAGATATGGGCCTCTCCACCTATTGCCAA	611	0	A_84_P731211	AT3G55930	DQ446767	ug|Arabidopsis thaliana clone pENTR221-At3g55930 RNA splicing factor-like protein (At3g55930) mRNA, complete cds [DQ446767]	1397.37	311.231	0	1	4.433547e+001	9.361447e+000	4	0	61	8.342623e+001	84	1.983722e+001	1.853250e+001	24	1.895833e+001	19.5	4.467070e+000	4.633125e+000	0	0	0	0	0	0	0	33.7849	7.1337	1	2.76321e-028	1	1	49.6413	4.46707	1	0	49.6413	45.4864	45.4864	75.9916	0.76203	18.9583	4.46707	0	43.7844	0	0
DATA	725	9	45	tair|AT4G40070.1|ref|NM_120172|ta|TA45158_3702|tc|TC290521	at|chr4:18577413-18577472	0		1001	ATCGATGGGGTTTGACTTTGTTCGTTTCGAAGTCAAACTCGGGTTCCGTTAGATCACAGA	613	0	A_84_P15793	AT4G40070	AT4G40070.1	tair|protein binding / zinc ion binding [AT4G40070.1]	1422.09	311.104	0	1	7.684694e+002	7.729249e+001	1	0	66	6.323485e+002	617	1.184560e+002	1.212025e+002	24	2.116667e+001	21	6.748054e+000	6.301050e+000	0	0	0	0	0	0	0	582.615	58.5993	1	3.74065e-184	1	1	49.733	6.74805	1	0	49.733	46.8651	46.8651	624.914	0.758151	21.1667	6.74805	0	592.725	0	0
DATA	726	9	46	tair|AT3G48425.1|ref|NM_114702|ta|TA49399_3702|tc|TC293888	at|chr3:17945403-17945462	0		1111	GAGTGATCATTGTCCGGTTACACTCGAGCTTTCGAAGCCATCTTCAGAAATGGAACAGAA	615	0	A_84_P23156	AT3G48425	AT3G48425.1	tair|endonuclease/exonuclease/phosphatase family protein [AT3G48425.1]	1447.36	310.719	0	1	3.491823e+003	3.492815e+002	0	0	65	2.684508e+003	2526	6.415320e+002	7.479717e+002	28	1.996429e+001	19	7.700323e+000	7.042350e+000	0	0	0	0	0	0	0	2634.69	263.544	1	3.52927e-275	1	1	49.8162	7.70032	1	0	49.8162	44.7812	44.7812	2677.07	0.754532	19.9643	7.70032	0	2644.91	0	0
DATA	727	9	47	tair|AT4G09150.1|ref|NM_116984|ta|TA45175_3702|tc|TC305986	at|chr4:5833518-5833577	0		3475	GTTGGGTCCAGATTAAGTGTTTGTAGATAAGAGTCAGAACAACACACCACGTTTGTATTT	617	0	A_84_P552884	AT4G09150	AT4G09150.1	tair|T-complex protein 11 [AT4G09150.1]	1472.73	310.643	0	1	9.753333e+003	9.753692e+002	0	0	64	7.378141e+003	6837	1.825308e+003	1.873080e+003	28	2.182143e+001	22.5	7.175336e+000	7.783650e+000	0	0	0	0	0	0	0	7328.29	732.856	1	0	1	1	49.8528	7.17534	1	0	49.8528	46.8651	46.8651	7370.71	0.751362	21.8214	7.17534	0	7338.57	0	0
DATA	728	9	48	tair|AT5G16750.1|ref|NM_121681|ta|TA38515_3702|ta|AA651277	at|chr5:5504608-5504549	0		2643	CCAAAGGTAAATCGAATAAGAAGAGACTCATTGCCGAAGCACAGGGAAGCGTAATTGCAG	619	0	A_84_P17908	TOZ	AT5G16750.1	tair|TOZ (TORMOZEMBRYO DEFECTIVE); nucleotide binding [AT5G16750.1]	1498.23	310.754	0	1	6.616539e+003	6.617071e+002	1	0	63	5.003143e+003	4760	9.908962e+002	1.043380e+003	27	1.811111e+001	18	5.645511e+000	4.077150e+000	0	0	0	0	0	0	0	4953.24	495.363	1	2.76736e-313	1	1	49.9071	5.64551	1	0	49.9071	45.1352	45.1352	4995.71	0.748614	18.1111	5.64551	0	4963.6	0	0
DATA	729	9	49	tair|AT3G45730.1|ref|NM_114442|ug|BX825725|ta|TA44219_3702	at|chr3:16801215-16801274	0		250	TGATCTAGTCGGATCAGGGAAACAGAACAACTACGACGGAGACGGTAAGAGAGGAGGCTA	621	0	A_84_P169053	AT3G45730	AT3G45730.1	tair|unknown protein [AT3G45730.1]	1523.44	310.823	0	1	2.769914e+003	2.771193e+002	0	0	65	2.117092e+003	2036	5.297969e+002	5.708010e+002	32	1.825000e+001	17.5	6.211332e+000	7.042350e+000	0	0	0	0	0	0	0	2067.12	206.808	1	1.55258e-260	1	1	49.9706	6.21133	1	0	49.9706	43.7019	43.7019	2109.66	0.746276	18.25	6.21133	0	2077.58	0	0
DATA	730	9	50	tair|AT1G13640.1|ref|NM_101234|ta|TA36811_3702|ta|BP585200	at|chr1:4677403-4677344	0		2109	CCGACATGAAAGAAGTTGAATGGGTTGTGTTCTTGGAGAGGTTTCAGGAGTTGCTTTACT	623	0	A_84_P11513	AT1G13640	AT1G13640.1	tair|phosphatidylinositol 3- and 4-kinase family protein [AT1G13640.1]	1548.81	310.871	0	1	7.771659e+003	7.772118e+002	0	0	66	5.834485e+003	5300	1.502492e+003	1.541533e+003	34	2.000000e+001	19.5	6.687845e+000	5.745075e+000	0	0	0	0	0	0	0	5784.42	578.476	1	1.18576e-322	1	1	50.0651	6.68785	1	0	50.0651	46.8651	46.8651	5827.05	0.744297	20	6.68785	0	5795.01	0	0
DATA	731	9	51	tair|AT1G21770.1|ref|NM_102026|ta|TA30482_3702|tc|TC310101	at|chr1:7651848-7651789	0		358	TCAAGTCTAGCATCTGATCAAGTCCTGCTTTAAAGCCTTTTGGTGTATAATAAAAACTTG	625	0	A_84_P228399	AT1G21770	AT1G21770.1	tair|similar to unknown protein [Arabidopsis thaliana] (TAIR:AT1G77540.1); similar to unnamed protein product [Vitis vinifera] (GB:CAO61877.1); contains InterPro domain Acyl-CoA N-acyltransferase (InterPro:IPR016181) [AT1G21770.1]	1574.3	310.971	0	1	3.295639e+004	3.295650e+003	0	0	65	2.452651e+004	23775	4.978264e+003	5.464864e+003	28	2.010714e+001	20.5	6.854786e+000	7.413000e+000	0	0	0	0	0	0	0	24476.4	2447.64	1	0	1	1	50.1433	6.85479	1	0	50.1433	46.1809	46.1809	24519.1	0.742689	20.1071	6.85479	0	24487.1	0	0
DATA	732	9	52	tair|AT3G14980.1|ref|NM_112360|tc|NP225073	at|chr3:5040003-5039944	0		3847	AGCGATGAGATGTTGCTTTGTGTTGATGAACAGCTTGACTCTGATAGCTCTCAGGATTCG	627	0	A_84_P10809	AT3G14980	AT3G14980.1	tair|PHD finger transcription factor, putative [AT3G14980.1]	1599.96	311.141	0	1	4.151340e+003	4.152205e+002	1	0	65	3.128169e+003	2963	7.206733e+002	6.975633e+002	46	1.965217e+001	19	4.677214e+000	5.003775e+000	0	0	0	0	0	0	0	3078	307.864	1	1.4476e-284	1	1	50.1655	4.67721	1	0	50.1655	46.8651	46.8651	3120.73	0.741448	19.6522	4.67721	0	3088.78	0	0
DATA	733	9	53	tair|AT1G66730.1|ref|NM_105343|tc|TC298050	at|chr1:24895407-24895466	0		4257	AAGAATGTAGTACGGCTACAGATATCGCAGAGATGTTTCATGCTCAAACCAGAAAAATGA	629	0	A_84_P17142	AT1G66730	AT1G66730.1	tair|ATP dependent DNA ligase family protein [AT1G66730.1]	1625.91	311.386	0	1	8.541750e+002	8.583780e+001	3	2	59	6.827797e+002	679	1.059545e+002	9.377445e+001	29	2.113793e+001	22	5.711668e+000	4.447800e+000	0	0	0	0	0	0	0	632.569	63.5681	1	4.14877e-189	1	1	50.2109	5.71167	1	0	50.2109	57.259	57.259	675.345	0.740561	21.1379	5.71167	0	643.433	0	0
DATA	734	9	54	tair|AT2G19710.1|ref|NM_127529|ta|TA42522_3702|tc|TC280855	at|chr2:8516939-8516998	0		3062	TCACACGGAAAACAGTTCCCCTCATTCTTTACTCTGACTGAATTTGATATTCTTACACGT	631	0	A_84_P613090	AT2G19710	AT2G19710.1	tair|similar to unknown protein [Arabidopsis thaliana] (TAIR:AT4G29440.1); similar to unnamed protein product [Vitis vinifera] (GB:CAO65395.1); contains InterPro domain Protein of unknown function DUF292, eukaryotic (InterPro:IPR005061) [AT2G19710.1]	1650.74	311.222	0	1	5.248553e+003	5.249240e+002	0	0	64	3.933906e+003	3662.5	1.008136e+003	1.109170e+003	32	2.140625e+001	18.5	9.069123e+000	8.524950e+000	0	0	0	0	0	0	0	3883.63	388.414	1	1.33965e-298	1	1	50.2786	9.06912	1	0	50.2786	47.5395	47.5395	3926.47	0.739942	21.4063	9.06912	0	3894.61	0	0
DATA	735	9	55	tair|AT1G03320.1|ref|NM_100214|ug|EG501743|tc|NP396384	at|chr1:817339-817398	0		234	GGTAAAAACTTGTCAAGCGAGGAAAATGGTGGTAAAAACTTGCCAAGCGAGAAAAATGGT	633	0	A_84_P798558	AT1G03320	AT1G03320.1	tair|unknown protein [AT1G03320.1]	1676.58	311.427	0	1	5.524122e+001	1.013238e+001	1	2	61	9.119672e+001	92	2.060244e+001	2.149770e+001	33	1.784848e+001	17	4.937872e+000	5.189100e+000	0	0	0	0	0	0	0	40.8612	7.49479	1	1.53651e-035	1	1	50.3355	4.93787	1	0	50.3355	57.5363	57.5363	83.762	0.739686	17.8485	4.93787	0	51.9584	0	0
DATA	736	9	56	ug|BP835607|ta|TA33359_3702|tc|TC307429	at|chr2:012309283-012309224	0		151	AGACGTTCGATGAAATGCGTGAGAGAGGAAAAATGCAACCAACGATCGTGATTTACAATT	635	0	A_84_P852326	BP835607	BP835607	ug|BP835607 RAFL19 Arabidopsis thaliana cDNA clone RAFL22-13-O17 5', mRNA sequence [BP835607]	1702.37	311.404	0	1	1.224262e+001	8.582009e+000	3	0	61	5.944262e+001	57	1.434402e+001	1.408470e+001	32	1.931250e+001	18	6.223978e+000	6.115725e+000	0	0	0	0	0	0	0	9.05553	6.34787	1	0.00026119	1	0	50.3871	6.22398	1	0	50.3871	57.8122	57.8122	52.0079	0.739672	19.3125	6.22398	0	20.2662	0	0
DATA	737	9	57	tair|AT1G19350.4|ref|NM_202135|ta|TA31813_3702|ta|DR279858	at|chr1:6688596-6688785	0		83	ATTCATCATCGACACGTGGCTGGTTTAACTCAAATCAACGCTGAATCCAAATACCCATTT	637	0	A_84_P815721	BES1	AT1G19350.4	tair|BES1 (BRI1-EMS-SUPPRESSOR 1) [AT1G19350.4]	1727.05	310.844	0	1	5.362222e+002	5.429062e+001	0	0	66	4.471667e+002	441.5	9.852412e+001	1.137895e+002	34	2.150000e+001	20	6.938037e+000	6.486375e+000	0	0	0	0	0	0	0	396.692	40.1637	1	4.93579e-161	1	1	50.4743	6.93804	1	0	50.4743	45.835	45.835	439.732	0.739791	21.5	6.93804	0	408.06	0	0
DATA	738	9	58	tair|AT2G34123.1|tair|AT2G34135.1|ref|NM_001036396	at|chr2:14413409-14413725	0		90	TGTAGGCCAGGGTATTACGAACGTTTTGAATGCTTCCATGATTGTATAACGGAAGGGTAT	639	0	A_84_P757354	AT2G34123	AT2G34123.1	tair|Encodes a defensin-like (DEFL) family protein. [AT2G34123.1]	1752.91	311.386	8.52393	0	8.523930e+000	8.506040e+000	4	1	59	5.488136e+001	55	1.084067e+001	9.266250e+000	34	1.970588e+001	20	5.638232e+000	6.486375e+000	0	0	0	0	0	0	0	4.32607	6.29783	0	0.0755972	1	0	50.5553	5.63823	1	1	50.5553	65	65	47.4467	0.740395	19.7059	5.63823	0	15.8379	1	0
DATA	739	9	59	tair|AT5G61960.1|tair|AT5G61960.2|ref|NM_125589|ref|NM_001037045	at|chr5:24896298-24896239	0		3334	AGCATCTCTTCCGTTTCTGAAAACCGAGAAGAAACTCCTAATGGAACTGATCCGTTCTTG	641	0	A_84_P19771	AML1	AT5G61960.1	tair|AML1 (ARABIDOPSIS MEI2-LIKE PROTEIN 1); RNA binding [AT5G61960.1]	1777.71	310.833	0	1	6.380049e+003	6.380612e+002	0	0	65	4.777892e+003	4639	8.840468e+002	8.836296e+002	30	2.203333e+001	22.5	5.915983e+000	5.745075e+000	0	0	0	0	0	0	0	4727.24	472.765	1	1.82448e-310	1	1	50.6573	5.91598	1	0	50.6573	45.835	45.835	4770.46	0.74094	22.0333	5.91598	0	4738.93	0	0
DATA	740	9	60	tair|AT5G57260.1|ref|NM_125108|ug|BT004038|ta|AU227443	at|chr5:23215989-23215930	0		1484	TGAAGCTTCTGGACTCACTTCTCATAAGAAACATGACCTTTTACTTGTTCCTGTGAAATC	642	0	A_84_P15966	CYP71B10	AT5G57260.1	tair|CYP71B10 (cytochrome P450, family 71, subfamily B, polypeptide 10); oxygen binding [AT5G57260.1]	1803.58	311.427	0	0	1.414710e+001	8.585651e+000	1	0	63	6.115873e+001	59	1.690315e+001	1.704990e+001	39	2.046154e+001	20	4.876615e+000	4.447800e+000	0	0	0	0	0	0	0	10.4963	6.37002	1	2.68544e-005	1	0	50.6625	4.87662	1	0	50.6625	65	65	53.7241	0.741938	20.4615	4.87662	0	22.2636	0	0
DATA	741	9	61	tair|AT5G41880.1|ref|NM_123553|tc|NP237155	at|chr5:16780922-16780981	0		1134	GGCCTCAGAATGGACGTGGATGATGATGGTATGTTCTCAAATAGAATCAGTGTTGAATTG	644	0	A_84_P15911	POLA3/POLA4	AT5G41880.1	tair|POLA3/POLA4; DNA primase [AT5G41880.1]	1829.42	311.427	0	1	1.537061e+003	1.539386e+002	0	1	63	1.192667e+003	1219	2.951882e+002	2.765049e+002	26	2.126923e+001	21	5.688991e+000	6.486375e+000	0	0	0	0	0	0	0	1141.96	114.369	1	1.0009e-224	1	1	50.7045	5.68899	1	0	50.7045	57.5363	57.5363	1185.23	0.742952	21.2692	5.68899	0	1153.85	0	0
DATA	742	9	62	tair|AT5G37790.1|ref|NM_123138|ta|TA40570_3702|tc|TC310137	at|chr5:15025504-15025445	0		1944	TTCCGGTTTGGTTATGGAGACAGCCGATTCTCCGGTTTCGTTTTCAGTTTTCAATATTTT	646	0	A_84_P855885	AT5G37790	AT5G37790.1	tair|protein kinase family protein [AT5G37790.1]	1853.69	311.338	0	1	5.440935e+003	5.441590e+002	0	0	66	4.098712e+003	3910.5	9.151396e+002	9.816665e+002	35	2.157143e+001	21	6.576633e+000	7.413000e+000	0	0	0	0	0	0	0	4047.96	404.845	1	4.21934e-301	1	1	50.7477	6.57663	1	0	50.7477	48.5334	48.5334	4091.28	0.743983	21.5714	6.57663	0	4059.98	0	0
[truncated: 25,222,774 more chars]
