# Supplementary material for: The Ectopic Overexpression of the Cotton Ve1 and Ve2-Homolog Sequences Leads to Resistance Response to Verticillium Wilt in Arabidopsis
Source: Front Plant Sci. 2017 May 29;8:844. doi: 10.3389/fpls.2017.00844 (PMC5447073; doi:10.3389/fpls.2017.00844)
Supplement: Supplementary file 14 [file DataSheet9.zip › Wild-type (Col-0)-T2.txt]

TYPE	text	text	text	text	integer	float	float	text	text	text	integer	integer	integer	integer	float	float	float	float	float	float	text	text	text	text	text	text	text	text	text	text	text	text	integer	integer	text	integer	integer	integer	float	float	float	float	float	float	float	float	integer	integer	float	integer	float	float	float	float	integer	float	integer	float	integer	text	integer	integer	float	float	integer	float	float	float	float	float	float	float	integer	integer	integer	float	float	integer	float	float	integer	float	integer	integer	float	integer	integer	text	integer	float	float	integer	float	float	float	float	integer	integer	float	float	integer	integer	integer	integer	integer	float	integer	integer	float	integer	integer	integer	integer	float	float	integer	integer	integer	integer	integer	integer	integer	float	float	integer	float	integer	integer	float	integer	float	integer	float	float	float	integer	text	integer	integer	float	float	float	float	float	float	integer	integer	float	text	integer	integer	integer	integer	integer
FEPARAMS	Protocol_Name	Protocol_date	Scan_Date	Scan_ScannerName	Scan_NumChannels	Scan_MicronsPerPixelX	Scan_MicronsPerPixelY	Scan_OriginalGUID	Grid_Name	Grid_Date	Grid_NumSubGridRows	Grid_NumSubGridCols	Grid_NumRows	Grid_NumCols	Grid_RowSpacing	Grid_ColSpacing	Grid_OffsetX	Grid_OffsetY	Grid_NomSpotWidth	Grid_NomSpotHeight	Grid_GenomicBuild	FeatureExtractor_Barcode	FeatureExtractor_Sample	FeatureExtractor_ScanFileName	FeatureExtractor_ArrayName	FeatureExtractor_DesignFileName	FeatureExtractor_PrintingFileName	FeatureExtractor_PatternName	FeatureExtractor_ExtractionTime	FeatureExtractor_UserName	FeatureExtractor_ComputerName	FeatureExtractor_ScanFileGUID	FeatureExtractor_IsXDRExtraction	Scan_NumScanPass	GridPlacement_Version	GridPlacement_ArrayFormat	GridPlacement_placementMode	GridPlacement_ptsPerSide	GridPlacement_minPeakSpacing	GridPlacement_blocksizeAllowance	GridPlacement_initialFilterWidth	GridPlacement_coarseFilterWidth	GridPlacement_fineFilterWidth	GridPlacement_areaCutoffFactor	GridPlacement_areaQuestionableFactor	GridPlacement_areaSafetyFactor	GridPlacement_lineHalfWidth	GridPlacement_halfDepth	GridPlacement_maximumSlope	GridPlacement_gridWithChannel	GridPlacement_relativeStartProjectionRow	GridPlacement_relativeSizeProjectionRow	GridPlacement_relativeStartProjectionCol	GridPlacement_relativeSizeProjectionCol	IterativeSpotFind_CornerAdjust	IterativeSpotFind_AdjustThreshold	IterativeSpotFind_MaxIterations	IterativeSpotFind_FoundSpotThreshold	IterativeSpotFind_NumCornerFeatures	SpotAnalysis_Version	SpotAnalysis_weakthresh	SpotAnalysis_MinimumNumPixels	SpotAnalysis_RegionOfInterestMultiplier	SpotAnalysis_convergence_factor	SpotAnalysis_max_em_iter	SpotAnalysis_max_reject_ratio	SpotAnalysis_kmeans_rad_reject_factor	SpotAnalysis_kmeans_cen_reject_factor	SpotAnalysis_kmeans_moi_reject_factor	SpotAnalysis_isspot_factor	SpotAnalysis_isweakspot_factor	SpotAnalysis_BackgroundThreshold	SpotAnalysis_ROIType	SpotAnalysis_UseNominalDiameterFromGT	SpotAnalysis_RejectMethod	SpotAnalysis_StatBoundFeat	SpotAnalysis_StatBoundBG	SpotAnalysis_SpotStatsMethod	SpotAnalysis_CookiePercentage	SpotAnalysis_ExclusionZonePercentage	SpotAnalysis_EstimateLocalRadius	SpotAnalysis_LocalBGRadius	SpotAnalysis_SignalMethod	SpotAnalysis_ComputePixelSkew	SpotAnalysis_PixelSkewCookiePct	SpotAnalysis_CentroidDiff	SpotAnalysis_NozzleAdjust	OutlierFlagger_Version	OutlierFlagger_NonUnifOLOn	OutlierFlagger_FeatATerm	OutlierFlagger_BGATerm	OutlierFlagger_OLAutoComputeABC	OutlierFlagger_FeatBCoeff	OutlierFlagger_BGBCoeff	OutlierFlagger_FeatCCoeff	OutlierFlagger_BGCCoeff	OutlierFlagger_PopnOLOn	OutlierFlagger_MinPopulation	OutlierFlagger_IQRatio	OutlierFlagger_BackgroundIQRatio	OutlierFlagger_UseQtest	BGSubtractor_MultiplicativeDetrendOn	BGSubtractor_MultDetrendWinFilter	BGSubtractor_MultDetrendIncrement	BGSubtractor_MultDetrendWindow	BGSubtractor_MultDetrendNeighborhoodSize	BGSubtractor_MultHighPassFilter	BGSubtractor_PolynomialMultiplicativeDetrend	BGSubtractor_NegCtrlThresholdMultDetrendFactor	BGSubtractor_PolynomialMultiplicativeDetrendDegree	BGSubtractor_TestMultDetrendOnCVs	BGSubtractor_MultDetrendOnReplicates	BGSubtractor_BGSubMethod	BGSubtractor_MaxPVal	BGSubtractor_WellAboveMulti	BGSubtractor_BackgroundCorrectionOn	BGSubtractor_CalculateSurfaceMetricsOn	BGSubtractor_SpatialDetrendOn	BGSubtractor_DetrendLowPassFilter	BGSubtractor_DetrendLowPassPercentage	BGSubtractor_DetrendLowPassWindow	BGSubtractor_DetrendLowPassIncrement	BGSubtractor_NegCtrlSpreadCoeff	BGSubtractor_NegCtrlSpreadRobustOn	BGSubtractor_AdditiveDetrendFeatureSet	BGSubtractor_DetrendNeighborhoodSize	BGSubtractor_ErrModelSignificance	BGSubtractor_RobustNCStats	BGSubtractor_RobustNCOutlierFactor	BGSubtractor_ErrorModel	BGSubtractor_MultErrorGreen	BGSubtractor_AutoEstimateAddErrorGreen	BGSubtractor_MultNcAutoEstimate	BGSubtractor_MultRMSAutoEstimate	BGSubtractor_MultResidualsRMSAutoEstimate	BGSubtractor_UseSurrogates	BGSubtractor_Version	QCMetrics_UseSpikeIns	QCMetrics_minReplicatePopulation	QCMetrics_differentialExpressionPValue	QCMetrics_MaxEdgeDefectThreshold	QCMetrics_MaxEdgeNotFoundThreshold	QCMetrics_MaxLocalBGNonUnifThreshold	QCMetrics_MinNegCtrlSDev	QCMetrics_MinReproducibility	QCMetrics_Formulation	QCMetrics_EnableDyeFlip	QCMetrics_PercentileValueForSignal	FeatureExtractor_Version	FeatureExtractor_SingleTextFileOutput	FeatureExtractor_JPEGDownSampleFactor	FeatureExtractor_ColorMode	FeatureExtractor_QCReportType	FeatureExtractor_OutputQCReportGraphText
DATA	GE1_105_Dec08 (Read Only)	21-Nov-2008 12:35	05-08-2007 10:01:11	Agilent Technologies Scanner G2505C US80803205	1	5	5	b9d1b97a-b54d-41fa-b176-de3a56c7161c	021169_D_F_20080807	07-Aug-2008 00:00	1	1	532	85	73.3235	63.5	0	36.6617	65	65	ath1:Jan2004	252116910144_1_2		D:\agilent\gene experession\CB2009111-2\\252116910144_S01.tif	252116910144_S01	021169_D_F_20080807.xml		Agilent-021169	08-May-2009 10:18:43	Administrator	DATASYSTEM01	0124878f-a14c-4a9c-84c5-87205c4ac6ca	0	1	10.5.1.1	0	0	5	7	0.666667	6	5	3	0.005	0.05	0.7	6	3	0.015	0	0.25	0.25	0.25	0.25	1	0.3	5	0.2	20	10.5.1.1	10	15	0.6	0.001	5	0.75	0.45	1.5	2.5	0.5	3	10	1	1	3	1.42	1.42	1	0.7	1.2	0	100	1	0	0.99	0	0	10.5.1.1	1	0.04	0.09	1	20	3	1	1	1	10	1.42	1.42	1	1	1	2	3	0.2	1	1	5	4	1	1	7	0.01	13	0	1	1	1	1	10	10	3	1	2	0.2	1	0	5	0	0.1	1	0	0	1	1	10.5.1.1	1	5	0.01	0.1	0.72	0.02	100	50	2	0	75	10.5.1.1	1	4	0	0	0
*
TYPE	float	float	float	integer	integer	float	float	float	integer	float	float	float	integer	float	float	integer	integer	integer	integer	integer	float	float	float	integer	float	float	float	float	float	integer	integer	float	float	float	float	float	integer	float	float	float	float	integer	float	float	float	float	float	integer	float	float	float	float	float	float	float	integer	float	integer	float	float	float	float	integer	float	float	float	float	text	float	float	float	float	float	float	float	float	float	float	float	float	float	float	float	float	float	float	float	float	float	integer	integer	integer	float	integer	text	integer	boolean	float	float	boolean	float	boolean	float	boolean	float	boolean	float	boolean	float	boolean	float	boolean	float	boolean	float	boolean
STATS	gDarkOffsetAverage	gDarkOffsetMedian	gDarkOffsetStdDev	gDarkOffsetNumPts	gSaturationValue	gAvgSig2BkgeQC	gAvgSig2BkgNegCtrl	gRatioSig2BkgeQC_NegCtrl	gNumSatFeat	gLocalBGInlierNetAve	gLocalBGInlierAve	gLocalBGInlierSDev	gLocalBGInlierNum	gGlobalBGInlierAve	gGlobalBGInlierSDev	gGlobalBGInlierNum	gNumFeatureNonUnifOL	gNumPopnOL	gNumNonUnifBGOL	gNumPopnBGOL	gOffsetUsed	gGlobalFeatInlierAve	gGlobalFeatInlierSDev	gGlobalFeatInlierNum	AnyColorPrcntFeatNonUnifOL	AnyColorPrcntBGNonUnifOL	AnyColorPrcntFeatPopnOL	AnyColorPrcntBGPopnOL	TotalPrcntFeatOL	gNumNegBGSubFeat	gNonCtrlNumNegFeatBGSubSig	gSpatialDetrendRMSFit	gSpatialDetrendRMSFilteredMinusFit	gSpatialDetrendSurfaceArea	gSpatialDetrendVolume	gSpatialDetrendAveFit	gNonCtrlNumSatFeat	gNonCtrl99PrcntNetSig	gNonCtrl50PrcntNetSig	gNonCtrl1PrcntNetSig	gNonCtrlMedPrcntCVBGSubSig	gCtrleQCNumSatFeat	gCtrleQC99PrcntNetSig	gCtrleQC50PrcntNetSig	gCtrleQC1PrcntNetSig	geQCMedPrcntCVBGSubSig	geQCSig2BkgLow2	gNegCtrlNumInliers	gNegCtrlAveNetSig	gNegCtrlSDevNetSig	gNegCtrlAveBGSubSig	gNegCtrlSDevBGSubSig	gAveNumPixOLLo	gAveNumPixOLHi	gPixCVofHighSignalFeat	gNumHighSignalFeat	AddErrorEstimateGreen	TotalNumFeatures	ROIHeight	ROIWidth	CentroidDiffX	CentroidDiffY	NumFoundFeat	MaxNonUnifEdges	MaxSpotNotFoundEdges	gMultDetrendRMSFit	gMultDetrendSurfaceAverage	eQCLowSigName2	eQCOneColorLogLowSignal	eQCOneColorLogLowSignalError	eQCOneColorLogHighSignal	eQCOneColorLinFitLogLowConc	eQCOneColorLinFitLogLowSignal	eQCOneColorLinFitLogHighConc	eQCOneColorLinFitLogHighSignal	eQCOneColorLinFitSlope	eQCOneColorLinFitIntercept	eQCOneColorLinFitRSQ	eQCOneColorSpikeDetectionLimit	gNonCtrl50PrcntBGSubSig	gCtrleQC50PrcntBGSubSig	gMedPrcntCVProcSignal	geQCMedPrcntCVProcSignal	gOutlierFlagger_Auto_FeatB_Term	gOutlierFlagger_Auto_FeatC_Term	gOutlierFlagger_Auto_BgndB_Term	gOutlierFlagger_Auto_BgndC_Term	OutlierFlagger_FeatChiSq	OutlierFlagger_BgndChiSq	GriddingStatus	NumGeneNonUnifOL	TotalNumberOfReplicatedGenes	gPercentileIntensityProcessedSignal	ExtractionStatus	QCMetricResults	gNonCtrlNumWellAboveBG	GridHasBeenOptimized	gNegCtrlSpread	Metric_AnyColorPrcntFeatNonUnifOL	Metric_AnyColorPrcntFeatNonUnifOL_IsInRange	Metric_DetectionLimit	Metric_DetectionLimit_IsInRange	Metric_absGE1E1aSlope	Metric_absGE1E1aSlope_IsInRange	Metric_gE1aMedCVProcSignal	Metric_gE1aMedCVProcSignal_IsInRange	Metric_gNegCtrlAveBGSubSig	Metric_gNegCtrlAveBGSubSig_IsInRange	Metric_gNegCtrlAveNetSig	Metric_gNegCtrlAveNetSig_IsInRange	Metric_gNegCtrlSDevBGSubSig	Metric_gNegCtrlSDevBGSubSig_IsInRange	Metric_gNonCntrlMedCVProcSignal	Metric_gNonCntrlMedCVProcSignal_IsInRange	Metric_gSpatialDetrendRMSFilteredMinusFit	Metric_gSpatialDetrendRMSFilteredMinusFit_IsInRange
DATA	7.43467	7.43467	1.51292	0	778979	1.1927	3.24476	0.367578	0	12.5813	20.016	1.71663	43842	20.016	1.71663	43842	89	143	85	1378	7.43467	8024.93	30814.4	45011	0.196816	0.18797	0.316232	3.04732	0.150675	5153	4237	3.90328	6.8347	1.00027	10.2355	53.4702	0	132201	845.227	35.1063	14.5337	0	135.149	50.4115	37.0185	-1	1.03105	145	38.9236	6.53837	-6.88792	5.37212	0.30042	1.29018	0.152073	11609	6.8347	45220	4.48015	7.61922	1.21615	1.19159	42783	0.0117647	0.0823529	0.132503	1.00186	(+)E1A_r60_3	0	0	0	0	0	0	0	0	0	0	-1	799.727	3.99565	3.57619	-1	835.556	118.332	56.6364	25.5901	1.94939	2.46583	0	66	43603	5140.53	0	ExtractionInRange	33082	1	21.1002	0.19682	1	-1	0	0	0	-1	1	-6.88792	1	38.9236	1	5.37212	1	3.57619	1	6.8347	1
*
TYPE	integer	integer	integer	text	text	integer	text	integer	text	integer	integer	text	text	text	text	float	float	float	boolean	float	float	integer	integer	integer	float	float	float	float	integer	float	float	float	float	integer	boolean	boolean	boolean	boolean	boolean	boolean	float	float	boolean	float	integer	boolean	float	float	integer	boolean	float	float	float	float	float	float	float	boolean	float	boolean	boolean
FEATURES	FeatureNum	Row	Col	accessions	chr_coord	SubTypeMask	SubTypeName	Start	Sequence	ProbeUID	ControlType	ProbeName	GeneName	SystematicName	Description	PositionX	PositionY	gSurrogateUsed	gIsFound	gProcessedSignal	gProcessedSigError	gNumPixOLHi	gNumPixOLLo	gNumPix	gMeanSignal	gMedianSignal	gPixSDev	gPixNormIQR	gBGNumPix	gBGMeanSignal	gBGMedianSignal	gBGPixSDev	gBGPixNormIQR	gNumSatPix	gIsSaturated	gIsFeatNonUnifOL	gIsBGNonUnifOL	gIsFeatPopnOL	gIsBGPopnOL	IsManualFlag	gBGSubSignal	gBGSubSigError	gIsPosAndSignif	gPValFeatEqBG	gNumBGUsed	gIsWellAboveBG	gBGUsed	gBGSDUsed	ErrorModel	gSpatialDetrendIsInFilteredSet	gSpatialDetrendSurfaceValue	SpotExtentX	SpotExtentY	gNetSignal	gMultDetrendSignal	gProcessedBackground	gProcessedBkngError	IsUsedBGAdjust	gInterpolatedNegCtrlSub	gIsInNegCtrlRange	gIsUsedInMD
DATA	1	1	1		 	260	BrightCorner	0		0	1	GE_BrightCorner	GE_BrightCorner	GE_BrightCorner		3453.86	253.456	0	1	6.064355e+002	6.114417e+001	2	0	62	5.810323e+002	578.5	6.162338e+001	5.485620e+001	693	1.630159e+001	16	5.043162e+000	5.189100e+000	0	0	0	0	0	0	0	530.819	53.5201	1	1.465e-178	1	1	50.2134	5.04316	1	0	50.2134	52.9257	52.9257	573.598	0.87531	16.3016	5.04316	0	543.566	0	0
DATA	2	1	2		 	66	Structural	0		1	1	DarkCorner	DarkCorner	DarkCorner		3479.59	253.656	0	1	9.666829e+000	7.907928e+000	1	0	63	5.866667e+001	57	1.687334e+001	1.779120e+001	505	1.626733e+001	16	4.848276e+000	4.447800e+000	0	0	0	0	1	0	0	8.41803	6.88635	1	0.00167813	1	0	50.2486	4.84828	1	0	50.2486	45.1352	45.1352	51.232	0.870816	16.2673	4.84828	0	21.2135	0	0
DATA	3	1	3		 	66	Structural	0		1	1	DarkCorner	DarkCorner	DarkCorner		3504.89	253.344	7.91842	1	7.918422e+000	7.914711e+000	3	0	62	5.603226e+001	56	1.144190e+001	1.223145e+001	506	1.666996e+001	16	4.715654e+000	4.447800e+000	0	0	0	0	1	0	0	5.74655	6.85882	0	0.0304272	1	0	50.2857	4.71565	1	0	50.2857	45.1352	45.1352	48.5976	0.866591	16.67	4.71565	0	18.5994	0	0
DATA	4	1	4		 	66	Structural	0		1	1	DarkCorner	DarkCorner	DarkCorner		3530.4	253.288	0	1	2.018299e+001	8.176687e+000	4	0	61	6.770492e+001	68	2.485783e+001	2.223900e+001	519	1.715800e+001	17	5.605266e+000	5.930400e+000	0	0	0	0	1	0	0	17.4092	7.05294	1	6.52705e-010	1	0	50.2957	5.60527	1	0	50.2957	40.6843	40.6843	60.2702	0.862567	17.158	5.60527	0	30.2885	0	0
DATA	5	1	5		 	66	Structural	0		1	1	DarkCorner	DarkCorner	DarkCorner		3556.42	253.427	0	1	7.900545e+001	1.141553e+001	3	0	61	1.181311e+002	89	7.655901e+001	8.747340e+001	515	1.723495e+001	17	5.386713e+000	5.930400e+000	0	0	0	0	1	0	0	67.841	9.80238	1	7.14508e-056	1	1	50.2901	5.38671	0	0	50.2901	57.5363	57.5363	110.696	0.858688	17.235	5.38671	0	80.7285	0	0
DATA	6	1	6		 	66	Structural	0		1	1	DarkCorner	DarkCorner	DarkCorner		3581.15	253.092	8.02464	1	8.024641e+000	7.992679e+000	1	0	65	4.430769e+001	43	9.880415e+000	1.111950e+001	524	1.704962e+001	16.5	5.237515e+000	5.374425e+000	0	0	0	0	0	0	0	-6.00667	6.8347	0	0.0237732	1	0	50.3144	5.23752	1	0	50.3144	45.835	45.835	36.873	0.855121	17.0496	5.23752	0	6.92535	0	0
DATA	7	1	7		 	66	Structural	0		1	1	DarkCorner	DarkCorner	DarkCorner		3607.09	253.386	8.05763	1	8.057630e+000	8.025537e+000	4	1	59	4.493220e+001	43	1.095109e+001	1.149015e+001	514	1.705642e+001	16	5.275151e+000	5.930400e+000	0	0	0	0	0	0	0	-5.39917	6.8347	0	0.0417934	1	0	50.3314	5.27515	1	0	50.3314	57.259	57.259	37.4975	0.85162	17.0564	5.27515	0	7.56122	0	0
DATA	8	1	8		 	66	Structural	0		1	1	DarkCorner	DarkCorner	DarkCorner		3631.98	253.197	8.08874	1	8.088743e+000	8.056525e+000	4	1	60	4.370000e+001	44	8.191149e+000	8.154300e+000	521	1.719962e+001	17	5.512092e+000	5.930400e+000	0	0	0	0	0	0	0	-6.62381	6.8347	0	0.0128343	1	0	50.3238	5.51209	1	0	50.3238	46.1809	46.1809	36.2653	0.848344	17.1996	5.51209	0	6.3472	0	0
DATA	9	1	9		 	66	Structural	0		1	1	DarkCorner	DarkCorner	DarkCorner		3657.58	253.427	8.11918	0	8.119182e+000	8.086843e+000	0	0	64	4.195313e+001	41	1.023444e+001	1.204613e+001	500	1.701600e+001	16	5.498747e+000	5.930400e+000	0	0	0	0	0	0	0	-8.34022	6.8347	0	0.00184635	1	0	50.2933	5.49875	1	0	50.2933	65	65	34.5185	0.845164	17.016	5.49875	0	4.61249	0	0
DATA	10	1	10		 	66	Structural	0		1	1	DarkCorner	DarkCorner	DarkCorner		3682.7	253.478	8.14837	1	8.148374e+000	8.115918e+000	2	0	63	4.984127e+001	49	1.262512e+001	1.371405e+001	514	1.694942e+001	16	5.277981e+000	5.930400e+000	0	0	0	0	0	0	0	-0.40744	6.8347	0	0.877042	1	0	50.2487	5.27798	1	0	50.2487	46.8651	46.8651	42.4066	0.842136	16.9494	5.27798	0	12.5153	0	0
DATA	11	1	11		 	66	Structural	0		1	1	DarkCorner	DarkCorner	DarkCorner		3708.5	253.352	8.17783	1	8.177827e+000	8.145255e+000	3	0	63	4.814286e+001	49	1.382361e+001	1.223145e+001	521	1.705374e+001	17	5.128070e+000	5.189100e+000	0	0	0	0	0	0	0	-2.05436	6.8347	0	0.43579	1	0	50.1972	5.12807	1	0	50.1972	57.5363	57.5363	40.7082	0.839103	17.0537	5.12807	0	10.8347	0	0
DATA	12	1	12	ug|EG492221	unmapped	0		394	GCAGCATCCTCAATACATTCCTCAGTAGCTGTCATGCGACCATTTAAGCAATCAAAGTTT	3	0	A_84_P800302	AT1G21580	EG492221	ug|AYAXY85TF pooled cDNA populations Arabidopsis thaliana cDNA, mRNA sequence [EG492221]	3734	253.455	0	0	2.856254e+001	8.657923e+000	3	0	59	7.405085e+001	73	2.123548e+001	2.223900e+001	521	1.705182e+001	16	5.300145e+000	5.189100e+000	0	0	0	0	0	0	0	23.8849	7.24003	1	7.33635e-016	1	0	50.1659	5.30015	1	0	50.1659	65	65	66.6162	0.836232	17.0518	5.30015	0	36.7568	0	0
DATA	13	1	13	tair|AT1G09650.1|ref|NM_100837|ug|AK229128|ta|TA50806_3702	at|chr1:3127055-3127114	0		1246	ATGATGTTGCTTTCGAGGCTGACTCCATCGGTCATCCTGTCTGTTATTTCCCGAGTTTAA	5	0	A_84_P20838	AT1G09650	AT1G09650.1	tair|F-box family protein [AT1G09650.1]	3759.5	253.352	0	1	2.988347e+002	3.098833e+001	0	4	62	2.991774e+002	283.5	6.534888e+001	6.894090e+001	508	1.711811e+001	16	5.080207e+000	5.930400e+000	0	0	0	0	0	0	0	249.051	25.8259	1	1.28193e-131	1	1	50.1266	5.08021	1	0	50.1266	57.5363	57.5363	291.743	0.833407	17.1181	5.08021	0	261.901	0	0
DATA	14	1	14	tair|AT4G30510.1|tair|AT4G30510.2|ref|NM_202912|ref|NM_119197	at|chr4:14905745-14905686	0		831	CAGTGTGAGTGATGCACTAGATCCAGCTCATCATCATGTGCTTCAAAACGCAGTTTCTTC	7	0	A_84_P763788	AtATG18b	AT4G30510.1	tair|AtATG18b (Arabidopsis thaliana homolog of yeast autophagy 18 (ATG18) b) [AT4G30510.1]	3783.99	253.616	0	1	1.310934e+003	1.313512e+002	0	0	65	1.139200e+003	1097	2.420829e+002	2.505594e+002	500	1.728000e+001	17	5.500009e+000	5.930400e+000	0	0	0	0	0	0	0	1089.15	109.129	1	1.99946e-223	1	1	50.0499	5.50001	1	0	50.0499	48.8603	48.8603	1131.77	0.83082	17.28	5.50001	0	1101.93	0	0
DATA	15	1	15	tair|AT1G18460.1|ref|NM_101703|ta|TA34493_3702|tc|NP184598	at|chr1:6354181-6354240	0		982	TGACGTTTCGGATGATGAGATCATTCAGACTGCCATTCTAGGAGATAACGATTCATCTCT	9	0	A_84_P840007	AT1G18460	AT1G18460.1	tair|lipase family protein [AT1G18460.1]	3809.18	253.569	0	1	7.614500e+002	7.659094e+001	0	0	65	6.805385e+002	644	1.540556e+002	1.653099e+002	503	1.707356e+001	16	5.400730e+000	5.559750e+000	0	0	0	0	0	0	0	630.602	63.4295	1	2.66229e-189	1	1	49.937	5.40073	1	0	49.937	47.8731	47.8731	673.104	0.828159	17.0736	5.40073	0	643.289	0	0
DATA	16	1	16	tair|AT2G30670.1|ref|NM_128619|tc|NP457000	at|chr2:13076713-13076548	0		571	TTATCTACACTGCTATGGCTCAACCTTTTTTCAAAGACGCCGATTACGAGAAGAGTTTGG	11	0	A_84_P13493	AT2G30670	AT2G30670.1	tair|tropinone reductase, putative / tropine dehydrogenase, putative [AT2G30670.1]	3835.5	253.352	0	1	3.597231e+002	3.691306e+001	0	1	65	3.467538e+002	341	9.947189e+001	1.022994e+002	505	1.697822e+001	17	5.225996e+000	5.930400e+000	0	0	0	0	0	0	0	296.914	30.4678	1	1.82094e-142	1	1	49.8403	5.226	1	0	49.8403	57.5363	57.5363	339.319	0.825395	16.9782	5.226	0	309.524	0	0
DATA	17	1	17	tc|TC314163	at|chr3:10683940-10683999	0		567	GCCCCATAATAATAGGAGGGCACTTCCCCCTTTTCTGAGAGTTTGTGAACATATTACTCA	13	0	A_84_P863067	TC314163	TC314163	tc|NM_113770 structural constituent of ribosome {Arabidopsis thaliana} (exp=-1; wgp=0; cg=0), partial (84%) [TC314163]	3861	253.455	0	1	8.057238e+004	8.057243e+003	4	6	52	6.634590e+004	56576.5	5.593694e+003	-5.020454e+003	502	1.784661e+001	17	5.696444e+000	5.189100e+000	0	0	0	0	0	0	0	66296.1	6629.61	1	0	1	1	49.7987	5.69644	1	0	49.7987	55.8519	55.8519	66338.5	0.822814	17.8466	5.69644	0	66308.7	0	0
DATA	18	1	18	tair|AT4G26690.1|ref|NM_118803|ta|TA25810_3702|ta|TA25794_3702	at|chr4:13456621-13456562	0		2627	TATTCTAGTTCTGTCCAAAAAACAACAGGTTATTCTTTGAGTGTGACTTTCCCTCGGATT	15	0	A_84_P76784	MRH5/SHV3	AT4G26690.1	tair|MRH5/SHV3 (morphogenesis of root hair 5); glycerophosphodiester phosphodiesterase/ kinase [AT4G26690.1]	3885.5	253.5	0	1	1.402173e+004	1.402197e+003	2	0	66	1.155245e+004	10918	2.300656e+003	2.435726e+003	499	1.784970e+001	17	5.604023e+000	5.930400e+000	0	0	0	0	0	0	0	11502.8	1150.3	1	0	1	1	49.6994	5.60402	1	0	49.6994	49.1849	49.1849	11545	0.820352	17.8497	5.60402	0	11515.3	0	0
DATA	19	1	19	tair|AT3G28550.1|ref|NM_113775|ta|TA33856_3702|ta|N38107	at|chr3:10702171-10702112	0		2995	CATATGTCTACAGTTCTCCACCACCACCATCATACTCACCTTCTCCAAAAACTGAGTACT	17	0	A_84_P856120	AT3G28550	AT3G28550.1	tair|proline-rich extensin-like family protein [AT3G28550.1]	3911.06	253.481	0	1	1.537105e+004	1.537128e+003	2	3	57	1.261989e+004	12518	1.018392e+003	8.035692e+002	509	1.811984e+001	17	5.885671e+000	5.930400e+000	0	0	0	0	0	0	0	12570.3	1257.05	1	0	1	1	49.5929	5.88567	1	0	49.5929	49.5074	49.5074	12612.5	0.817791	18.1198	5.88567	0	12582.7	0	0
DATA	20	1	20	tair|AT4G11450.1|ref|NM_117216|ta|TA49999_3702|ta|BX835399	at|chr4:6959173-6959114	0		2288	TTAGTTGAAGCAGTAACAGAGGAAGAAGAAGTCCCTAAGCCTCTGAAAGAAGCTGTGACC	19	0	A_84_P844437	AT4G11450	AT4G11450.1	tair|similar to unknown protein [Arabidopsis thaliana] (TAIR:AT1G63520.1); similar to hypothetical protein [Vitis vinifera] (GB:CAN65660.1) [AT4G11450.1]	3936.62	253.562	0	1	7.403713e+002	7.451026e+001	2	0	62	6.530968e+002	641.5	1.310416e+002	1.338046e+002	501	1.706587e+001	17	5.182051e+000	5.189100e+000	0	0	0	0	0	0	0	603.599	60.7457	1	1.42908e-186	1	1	49.4974	5.18205	1	0	49.4974	48.2044	48.2044	645.662	0.815266	17.0659	5.18205	0	615.926	0	0
DATA	21	1	21	tair|AT1G49975.1|ref|NM_103885|ta|TA40861_3702|ta|TA40862_3702	at|chr1:18509024-18509083	0		357	TATAAAGGGAAAGACAGAAGCAGAGCTCAGTGAATCTGAAAAACGGATTCTGGAATGGCT	21	0	A_84_P825165	AT1G49975	AT1G49975.1	tair|similar to hypothetical protein [Vitis vinifera] (GB:CAN66219.1) [AT1G49975.1]	3961.68	253.618	0	1	1.313751e+004	1.313778e+003	3	0	62	1.072744e+004	10263	1.786374e+003	1.852509e+003	511	1.726027e+001	17	4.905456e+000	4.447800e+000	0	0	0	0	0	0	0	10678.1	1067.83	1	0	1	1	49.3786	4.90546	1	0	49.3786	46.5243	46.5243	10720	0.812792	17.2603	4.90546	0	10690.3	0	0
DATA	22	1	22	ug|EG453064	at|chr4:10034268-10034327	0		745	TCCCATCTAAAGTCCCAAAGTTGTTACCATCTTCTACATTGCACACAGATTCTTCAGCAT	23	0	A_84_P792466	AT4G18080	EG453064	ug|AYAWZ05TR pooled cDNA populations Arabidopsis thaliana cDNA, mRNA sequence [EG453064]	3988	253.455	8.47014	1	8.470143e+000	8.436406e+000	4	0	58	4.924138e+001	49.5	1.173585e+001	8.895600e+000	518	1.720463e+001	17	5.467383e+000	5.930400e+000	0	0	0	0	0	0	0	-0.0149347	6.8347	0	0.995475	1	0	49.2563	5.46738	1	0	49.2563	55.8519	55.8519	41.8067	0.810144	17.2046	5.46738	0	12.1043	1	0
DATA	23	1	23	tair|AT5G36657.1|tair|AT5G36658.1|tair|AT5G36350.1|tair|AT5G36360.1	at|chr5:14401236-14401177	0		170	GGCTTGTTGCAAAGCATTTTTGGACACCGATAATTGCAAACCGAAAATTCCATTCATTCC	25	0	A_84_P768557	AT5G36657	AT5G36657.1	tair|Encodes a ECA1 gametogenesis related family protein [AT5G36657.1]	4013.42	253.427	8.49671	0	8.496713e+000	8.462870e+000	1	1	62	4.859677e+001	47	1.160478e+001	1.111950e+001	518	1.714479e+001	17	5.237888e+000	5.189100e+000	0	0	0	0	0	0	0	-0.531473	6.8347	0	0.840063	1	0	49.1282	5.23789	1	0	49.1282	65	65	41.1621	0.807611	17.1448	5.23789	0	11.4759	1	0
DATA	24	1	24	tair|AT4G32440.2|ref|NM_202931|ug|AK229215|ta|TA43592_3702	at|chr4:15659516-15659575	0		1493	GCAGGCTTCCTTATTTGCAGTCTGGTTGGATAATTTTGCTGACATCATGTCAAGTTCTGA	27	0	A_84_P851423	AT4G32440	AT4G32440.2	tair|agenet domain-containing protein [AT4G32440.2]	4037.72	253.8	0	1	2.473775e+003	2.475231e+002	0	0	65	2.041062e+003	1909	5.414943e+002	6.071247e+002	509	1.717682e+001	17	5.415436e+000	5.189100e+000	0	0	0	0	0	0	0	1992.07	199.324	1	3.63101e-261	1	1	48.9943	5.41544	1	0	48.9943	49.1849	49.1849	2033.63	0.805274	17.1768	5.41544	0	2003.95	0	0
DATA	25	1	25	tair|AT4G13940.4|tair|AT4G13940.3|tair|AT4G13940.2|tair|AT4G13940.1	at|chr4:8054862-8054921	0		6	ACACACTTCTCTCTCTCTCTCTCTCTGCCTCCTTTCGGATTCAAATCTCAGATCTAGCTC	29	0	A_84_P808310	HOG1	AT4G13940.4	tair|HOG1 (HOMOLOGY-DEPENDENT GENE SILENCING 1) [AT4G13940.4]	4064.42	253.427	0	1	4.703722e+004	4.703730e+003	0	3	61	3.779652e+004	39516	8.532303e+003	6.239522e+003	507	1.722288e+001	17	5.190409e+000	5.189100e+000	0	0	0	0	0	0	0	37747.7	3774.77	1	0	1	1	48.8572	5.19041	1	0	48.8572	57.5363	57.5363	37789.1	0.802506	17.2229	5.19041	0	37759.4	0	0
DATA	26	1	26	tair|AT1G50950.1|ref|NM_103975	at|chr1:18887824-18887883	0		1712	AGCCGTTTGAAAGAGAGAATAGAGTAACAATCTTCTTTGCAGCGTCTTGACTTCTTCTTG	31	0	A_84_P501920	AT1G50950	AT1G50950.1	tair|thioredoxin-related [AT1G50950.1]	4088.36	253.87	0	1	6.139119e+002	6.198251e+001	3	0	62	5.399839e+002	532.5	1.210840e+002	1.158281e+002	504	1.745238e+001	17	5.023376e+000	5.189100e+000	0	0	0	0	0	0	0	491.25	49.5982	1	9.82321e-174	1	1	48.734	5.02338	1	0	48.734	46.8651	46.8651	532.549	0.800196	17.4524	5.02338	0	502.903	0	0
DATA	27	1	27	tair|AT3G11950.1|ref|NM_112028|ug|AK226618|ta|TA51721_3702	at|chr3:3783699-3783640	0		1427	AGACAACAACTCTGCAGATGATTTATCAGAGAGAACCGAAACCAAAGCTCCAGAAGTTGT	33	0	A_84_P759826	AT3G11950	AT3G11950.1	tair|homogentisate farnesyltransferase/ homogentisate geranylgeranyltransferase/ homogentisate solanesyltransferase/ prenyltransferase [AT3G11950.1]	4115	253.455	0	1	4.212485e+002	4.298806e+001	1	3	58	3.844828e+002	370.5	7.818876e+001	7.802182e+001	511	1.712916e+001	17	5.150571e+000	5.189100e+000	0	0	0	0	0	0	0	335.895	34.2778	1	4.18381e-150	1	1	48.5877	5.15057	1	0	48.5877	55.8519	55.8519	377.048	0.79738	17.1292	5.15057	0	347.425	0	0
DATA	28	1	28	tair|AT5G52440.1|ref|NM_124623|ta|TA33517_3702|ta|H76320	at|chr5:21305590-21305649	0		745	AAGTTCACTGAAGAGCAGCTAAAAGCTTTGTCTCCCGCTGAAAGCCAAACAGAGGATCAA	35	0	A_84_P13114	HCF106	AT5G52440.1	tair|HCF106 (High chlorophyll fluorescence 106) [AT5G52440.1]	4139.67	253.681	0	1	6.668562e+003	6.669116e+002	0	0	66	5.349288e+003	5211	1.076237e+003	1.204242e+003	505	1.782772e+001	17	5.452175e+000	5.189100e+000	0	0	0	0	0	0	0	5300.85	530.129	1	2.2727e-322	1	1	48.438	5.45218	1	0	48.438	46.8651	46.8651	5341.85	0.794902	17.8277	5.45218	0	5312.24	0	0
DATA	29	1	29	tair|AT5G36223.1	at|chr5:014273678-014273619	0		2805	TAATGCGTCGAAGGGGTATGGCCTTCATAACACTTTTTGGGTTAAAGAGTACTATATGGC	37	0	A_84_P766049	AT5G36223	AT5G36223.1	tair|transposable element gene [AT5G36223.1]	4165.58	253.427	8.6626	0	8.662597e+000	8.638419e+000	2	0	62	5.162903e+001	53	1.268177e+001	1.371405e+001	527	1.753131e+001	17	5.564559e+000	5.559750e+000	0	0	0	0	0	0	0	3.34489	6.84288	0	0.205269	1	0	48.2841	5.56456	1	0	48.2841	65	65	44.1944	0.792145	17.5313	5.56456	0	14.6029	1	0
DATA	30	1	30	tair|AT3G59360.1|tair|AT3G59360.2|ref|NM_115798|ref|NM_180390	at|chr3:21947178-21946976	0		1396	GAGCAACAACAGAATGGGAACCTAGAACTAGGCAACACAAAGGATACTCACAGGGCTAAT	39	0	A_84_P14691	ATUTR6/UTR6	AT3G59360.1	tair|ATUTR6/UTR6 (UDP-GALACTOSE TRANSPORTER 6); nucleotide-sugar transmembrane transporter [AT3G59360.1]	4190.35	253.652	0	1	3.419467e+003	3.420563e+002	0	0	64	2.748156e+003	2707	6.193426e+002	6.923742e+002	510	1.713333e+001	17	4.904377e+000	5.189100e+000	0	0	0	0	0	0	0	2700.03	270.09	1	3.517e-280	1	1	48.1219	4.90438	1	0	48.1219	47.2035	47.2035	2740.72	0.789607	17.1333	4.90438	0	2711.14	0	0
DATA	31	1	31	tair|AT1G70600.1|ref|NM_105728|ta|TA28585_3702|ta|AA041053	at|chr1:26624794-26624735	0		528	TCTTCTATGGAGTTTTATCATCTTTTGTTGTCTTTTGGATTTTGGAAAGAGCGAGATCTC	41	0	A_84_P216048	AT1G70600	AT1G70600.1	tair|60S ribosomal protein L27A (RPL27aC) [AT1G70600.1]	4216.5	253.352	0	1	1.361515e+005	1.361515e+004	0	2	64	1.071657e+005	99374	2.126918e+004	1.654878e+004	494	1.730567e+001	17	5.018191e+000	5.930400e+000	0	0	0	0	0	0	0	107118	10711.8	1	0	1	1	47.9733	5.01819	1	0	47.9733	57.5363	57.5363	107158	0.786754	17.3057	5.01819	0	107129	0	0
DATA	32	1	32	tair|AT2G14110.1|ref|NM_126983|ta|TA47975_3702|tc|NP453050	at|chr2:5960017-5960076	0		623	AGAATAAACAGGTTTGGCGTGACAAGTATTCTGGAAAGCCTACATCATCGGAGACAGACA	43	0	A_84_P51360	AT2G14110	AT2G14110.1	tair|similar to unnamed protein product [Vitis vinifera] (GB:CAO43153.1); contains InterPro domain HAD-superfamily phosphatase, subfamily IIIC (InterPro:IPR010033) [AT2G14110.1]	4241.37	253.279	0	1	2.386960e+003	2.388551e+002	1	0	63	1.919365e+003	1834	4.343506e+002	4.581234e+002	507	1.777712e+001	17	5.334987e+000	5.189100e+000	0	0	0	0	0	0	0	1871.54	187.279	1	2.89769e-257	1	1	47.8238	5.33499	1	0	47.8238	46.5243	46.5243	1911.93	0.784069	17.7771	5.33499	0	1882.39	0	0
DATA	33	1	33	ug|DR227250	at|chr5:9761618-9761990	0		248	TCCTGGTTTTGGCTTTTGGCGTTCTGGGGTTGACATTAATACTCAACATGTCGATTTTTA	45	0	A_84_P792507	DR227250	DR227250	ug|1106779 CERES-147 Arabidopsis thaliana cDNA clone 252145 5', mRNA sequence [DR227250]	4266.48	253.853	0	1	2.121558e+003	2.123360e+002	5	0	59	1.705695e+003	1682	3.263637e+002	2.542659e+002	488	1.713934e+001	17	4.838782e+000	4.447800e+000	0	0	0	0	0	0	0	1658.01	165.942	1	1.08568e-249	1	1	47.6823	4.83878	1	0	47.6823	49.8279	49.8279	1698.26	0.781507	17.1393	4.83878	0	1668.73	0	0
DATA	34	1	34	tair|AT3G53340.1|ref|NM_115194|ta|TA53194_3702|ta|TA47150_3702	at|chr3:19786017-19785665	0		585	AACAAGGCTCATTCTCACAGGGTCCTTATGGAAACTCTCAAGGTTCGAATATGATGGTTC	47	0	A_84_P837809	AT3G53340	AT3G53340.1	tair|transcription factor [AT3G53340.1]	4291.87	253.7	0	1	5.729182e+003	5.729855e+002	0	0	66	4.508803e+003	4297	1.175607e+003	1.276889e+003	504	1.679960e+001	17	4.722258e+000	5.189100e+000	0	0	0	0	0	0	0	4461.25	446.177	1	1.39428e-311	1	1	47.5572	4.72226	1	0	47.5572	47.2035	47.2035	4501.37	0.778688	16.7996	4.72226	0	4471.85	0	0
DATA	35	1	35	tair|AT2G01340.1|ref|NM_126195|tc|NP454716|ta|AV552747	at|chr2:164358-164417	0		300	AGAAGGGTAAGATCAGGAATTCACGTGAGTGCAAAGGAGAGGCTTGAGAGTCTCATGCTG	49	0	A_84_P843544	AT2G01340	AT2G01340.1	tair|similar to unknown protein [Arabidopsis thaliana] (TAIR:AT1G71015.1); similar to unknown [Glycine max] (GB:AAG38147.1); contains InterPro domain Trigger factor, C-terminal, bacterial; (InterPro:IPR008880) [AT2G01340.1]	4318.42	253.427	0	1	3.764663e+002	3.866402e+001	0	3	61	3.394590e+002	339	9.089528e+001	8.673210e+001	502	1.718327e+001	17	4.767475e+000	4.447800e+000	0	0	0	0	0	0	0	292.017	29.9909	1	1.94323e-141	1	1	47.442	4.76748	1	0	47.442	57.5363	57.5363	332.024	0.775679	17.1833	4.76748	0	302.529	0	0
DATA	36	1	36	tair|AT1G21330.1|ug|AY800590|tc|NP1339806	at|chr1:7475310-7475369	0		619	GACATGATCATCAAACTCATCACGGATACATCTCTCGGGAAAGGATGTTTGTTCTTGGTG	51	0	A_84_P13371	AT1G21330	AT1G21330.1	tair|transposable element gene [AT1G21330.1]	4343.5	253.352	8.87875	1	8.878749e+000	8.844082e+000	1	0	65	4.821538e+001	49	1.517862e+001	1.630860e+001	515	1.782136e+001	17	5.373513e+000	5.189100e+000	0	0	0	0	0	0	0	0.858166	6.83524	0	0.744553	1	0	47.3572	5.37351	1	0	47.3572	57.5363	57.5363	40.7807	0.772861	17.8214	5.37351	0	11.3018	1	0
DATA	37	1	37	tair|AT5G02630.1|ref|NM_120341|ug|AK117185|ta|TA47245_3702	at|chr5:593012-593071	0		1243	GGCCAATAGAGAAGAACGAGTATTGTGATGTTGATGATGAAGAAGAAATTGTAGAGCTTT	53	0	A_84_P12037	AT5G02630	AT5G02630.1	tair|similar to unknown protein [Arabidopsis thaliana] (TAIR:AT5G18520.1); similar to unknown protein [Arabidopsis thaliana] (TAIR:AT3G09570.1); similar to unnamed protein product [Vitis vinifera] (GB:CAO18079.1); contains InterPro domain Transmembrane re	4368.13	253.789	0	1	1.697304e+003	1.699622e+002	0	0	66	1.354591e+003	1282	3.168901e+002	3.580479e+002	506	1.721542e+001	17	5.409841e+000	5.930400e+000	0	0	0	0	0	0	0	1307.29	130.908	1	7.7956e-235	1	1	47.2987	5.40984	1	0	47.2987	46.8651	46.8651	1347.16	0.770217	17.2154	5.40984	0	1317.69	0	0
DATA	38	1	38	tair|AT1G49360.1|ref|NM_103826|ta|TA45835_3702|ta|CNS0ACHK	at|chr1:18271042-18270983	0		1434	CTCCGAAGCAGTAAATACAGAGTACGTATTTATCTGAATTTTCAGCTTGATTTAGTCTCA	55	0	A_84_P225689	AT1G49360	AT1G49360.1	tair|F-box family protein [AT1G49360.1]	4393.48	253.567	0	1	2.223291e+003	2.225075e+002	0	0	65	1.753138e+003	1760	3.765125e+002	4.158693e+002	518	1.728185e+001	17	5.433055e+000	5.930400e+000	0	0	0	0	0	0	0	1705.89	170.726	1	1.8026e-251	1	1	47.245	5.43305	1	0	47.245	46.5243	46.5243	1745.7	0.767283	17.2819	5.43305	0	1716.25	0	0
DATA	39	1	39	tair|AT5G05080.1|tair|AT5G05080.2|ref|NM_120590|ref|NM_001085061	at|chr5:1498800-1498741	0		982	AGCAGGTTTGGCCAAGGTTCAGGCAGATAAGAAGAAGGTAGACGCTAGAAAGAAAAGCTT	57	0	A_84_P22446	UBC22	AT5G05080.1	tair|UBC22 (UBIQUITIN-CONJUGATING ENZYME 22); ubiquitin-protein ligase [AT5G05080.1]	4418.81	253.507	0	1	1.689663e+004	1.689686e+003	1	0	63	1.296260e+004	12152	2.989067e+003	2.929618e+003	511	1.774755e+001	17	5.607494e+000	5.559750e+000	0	0	0	0	0	0	0	12915.4	1291.56	1	0	1	1	47.1807	5.60749	1	0	47.1807	47.2035	47.2035	12955.2	0.764379	17.7476	5.60749	0	12925.7	0	0
DATA	40	1	40	ug|EG501568	at|chr3:8227017-8227076	0		190	CCCTTGCCGTGAGATTTCAGGTCAGAGTTTCCATTCAGTGTACGTTTTGTGAATCTCATA	59	0	A_84_P798549	EG501568	EG501568	ug|AYBGS51TF pooled cDNA populations Arabidopsis thaliana cDNA, mRNA sequence [EG501568]	4444.3	253.676	0	1	3.086252e+003	3.087557e+002	0	0	64	2.397328e+003	2291	4.720962e+002	5.166861e+002	504	1.746627e+001	17	5.050329e+000	5.189100e+000	0	0	0	0	0	0	0	2350.21	235.12	1	1.66978e-271	1	1	47.119	5.05033	1	0	47.119	48.2044	48.2044	2389.89	0.761509	17.4663	5.05033	0	2360.47	0	0
DATA	41	1	41	tair|AT5G66190.2|tair|AT5G66190.1|ref|NM_001085336|ref|NM_126017	at|chr5:26469909-26469850	0		409	GTCAACAAATTCAAACCTAAGAACCCTTACACTGGTCGCTGCCTTTTGAACACCAAGATC	61	0	A_84_P861344	ATLFNR1	AT5G66190.2	tair|ATLFNR1 (LEAF FNR 1); poly(U) binding [AT5G66190.2]	4469.54	253.614	0	1	1.016028e+004	1.016067e+003	4	0	60	7.754583e+003	7524.5	1.521598e+003	1.288194e+003	518	1.789382e+001	17	5.299750e+000	5.189100e+000	0	0	0	0	0	0	0	7707.47	770.777	1	0	1	1	47.114	5.29975	1	0	47.114	47.5395	47.5395	7747.15	0.758589	17.8938	5.29975	0	7717.75	0	0
DATA	42	1	42	tair|AT1G28620.1|ug|BX815895|tc|NP251564|ta|CNS0AAVE	at|chr1:10056850-10056791	0		955	GCCAGGAAAGTTTCCAACTGGATGTTCTGCTGCATATTTAACGAGATTTAGGACAACAGA	63	0	A_84_P842536	AT1G28620	AT1G28620.1	tair|pseudogene, lipase, similar to lipase Arab-1 GB:S68410 GI:2129636 (Arabidopsis thaliana); blastp match of 44% identity and 1.2e-48 P-value to GP [AT1G28620.1]	4495.89	253.5	0	1	1.306825e+002	1.589390e+001	1	0	63	1.458413e+002	141	4.081714e+001	4.225410e+001	517	1.689362e+001	17	5.170944e+000	5.189100e+000	0	0	0	0	0	0	0	98.7331	12.0081	1	2.79562e-076	1	1	47.1082	5.17094	1	0	47.1082	56.9804	56.9804	138.407	0.755519	16.8936	5.17094	0	109.021	0	0
DATA	43	1	43	tair|AT5G53900.1|tair|AT5G53900.2|ref|NM_180855|ref|NM_124769	at|chr5:21898558-21898499	0		1615	AAGCTCTCGATGCTAGTTATTAGCTTATGCTTGTTATAAATACATGAAACTCTCTGTTCG	65	0	A_84_P229159	AT5G53900	AT5G53900.1	tair|similar to unknown protein [Arabidopsis thaliana] (TAIR:AT3G15240.2); similar to unnamed protein product [Vitis vinifera] (GB:CAO39314.1); contains domain PTHR13902:SF3 (PTHR13902:SF3); contains domain PTHR13902 (PTHR13902) [AT5G53900.1]	4520.54	253.824	0	1	9.958451e+003	9.958864e+002	0	0	66	7.543515e+003	7108.5	1.499401e+003	1.595834e+003	500	1.710800e+001	17	5.143661e+000	5.374425e+000	0	0	0	0	0	0	0	7496.44	749.676	1	0	1	1	47.0713	5.14366	1	0	47.0713	48.8603	48.8603	7536.08	0.752772	17.108	5.14366	0	7506.71	0	0
DATA	44	1	44	tair|AT4G13030.1|tair|AT4G13030.2|ref|NM_179040|ref|NM_117372	at|chr4:7609536-7609595	0		1417	GCCAATAAGCATTGATTTGCATATAGCTCGACGCTTATGGTTCAACGAAGAGCAAGTGGC	67	0	A_84_P55070	AT4G13030	AT4G13030.1	tair|similar to unnamed protein product [Vitis vinifera] (GB:CAO18001.1); contains domain SSF52540 (SSF52540) [AT4G13030.1]	4546.15	253.864	0	1	1.440037e+003	1.442919e+002	2	3	61	1.126902e+003	1113	1.568931e+002	1.415883e+002	495	1.701414e+001	17	4.972984e+000	5.189100e+000	0	0	0	0	0	0	0	1079.79	108.195	1	6.92305e-223	1	1	47.1127	4.97298	1	0	47.1127	46.1809	46.1809	1119.47	0.749834	17.0141	4.97298	0	1090.11	0	0
DATA	45	1	45	tair|AT3G06250.1|ref|NM_111500|ug|AF360270|ta|TA47117_3702	at|chr3:1889924-1889865	0		2458	TTCTCAGGACCTTAAGGCCTTGATGATCTGGAGCCTAAGGGAAGCAGCTTCAAAGTATAT	69	0	A_84_P23129	FRS7	AT3G06250.1	tair|FRS7 (FAR1-RELATED SEQUENCE 7); zinc ion binding [AT3G06250.1]	4571.57	253.761	0	1	2.050040e+003	2.052081e+002	0	0	65	1.578215e+003	1516	2.704583e+002	3.283959e+002	501	1.702794e+001	17	4.897675e+000	4.447800e+000	0	0	0	0	0	0	0	1531.14	153.267	1	1.02823e-244	1	1	47.0711	4.89767	1	0	47.0711	46.5243	46.5243	1570.78	0.746885	17.0279	4.89767	0	1541.44	0	0
DATA	46	1	46	tair|AT3G44590.1|tair|AT3G44590.2|ref|NM_114327|ref|NM_202655	at|chr3:16175656-16175715	0		418	CCCACGGAAAGGAGTCGAGATTTGATTTTTTGTTCTCTTAGTGGTTCTGGTTTTTGCTCC	71	0	A_84_P813529	AT3G44590	AT3G44590.1	tair|60S acidic ribosomal protein P2 (RPP2D) [AT3G44590.1]	4596.8	253.69	0	1	2.146084e+004	2.146104e+003	2	0	63	1.601356e+004	15028	3.256866e+003	3.493006e+003	513	1.738402e+001	17	4.914374e+000	5.189100e+000	0	0	0	0	0	0	0	15966.4	1596.66	1	0	1	1	47.1069	4.91437	1	0	47.1069	47.2035	47.2035	16006.1	0.743981	17.384	4.91437	0	15976.8	0	0
DATA	47	1	47	ug|BU917432	at|chr1:023704904-023704962	0		65	AGAGTGTTTCGCTCAGCCTGTTACGACTATTGAGCACTCTCCTTCTTTTATTCATCTGAT	73	0	A_84_P723122	BU917432	BU917432	ug|JKHR01A12 Size-selected small cDNAs of Arabidopsis thaliana Arabidopsis thaliana cDNA clone JKHR01A12, mRNA sequence [BU917432]	4622.06	253.686	0	1	1.688751e+003	1.691267e+002	5	0	60	1.298700e+003	1288.5	2.543047e+002	2.576017e+002	515	1.791650e+001	17	5.344077e+000	5.189100e+000	0	0	0	0	0	0	0	1251.56	125.342	1	4.12036e-232	1	1	47.1422	5.34408	1	0	47.1422	46.8651	46.8651	1291.27	0.741114	17.9165	5.34408	0	1261.96	0	0
DATA	48	1	48	tair|AT2G07521.1|ref|NM_001124812	at|chr2:3136677-3136736	0		63	TGTAACCTGTCGGAAGCTTTGAGATTCAAGAACCAAAGCGGAATCAAGGAAAGAAGAGAT	75	0	A_84_P758342	AT2G07521	AT2G07521.1	tair|unknown protein [AT2G07521.1]	4648.42	253.427	9.29718	1	9.297184e+000	9.260153e+000	9	0	55	4.689091e+001	45	1.568872e+001	1.371405e+001	522	1.725287e+001	17	4.853046e+000	4.447800e+000	0	0	0	0	0	0	0	-0.310193	6.8347	0	0.906231	1	0	47.2011	4.85305	1	0	47.2011	57.5363	57.5363	39.4562	0.738077	17.2529	4.85305	0	10.1684	1	0
DATA	49	1	49	tair|AT1G56460.1|ref|NM_104524|ta|TA48100_3702|tc|NP305866	at|chr1:21153062-21153121	0		1617	TACAAATATAGAGATTCAGAGTCAAATCTTCCATTGTGCAGCCTCCGATGCTACAAGGCA	77	0	A_84_P11290	AT1G56460	AT1G56460.1	tair|PAPA-1-like family protein / zinc finger (HIT type) family protein [AT1G56460.1]	4672.97	253.742	0	1	9.967395e+003	9.967828e+002	1	0	64	7.377719e+003	7033	1.344553e+003	1.437937e+003	496	1.707056e+001	17	4.859756e+000	4.447800e+000	0	0	0	0	0	0	0	7330.47	733.079	1	0	1	1	47.2452	4.85976	1	0	47.2452	45.835	45.835	7370.28	0.735445	17.0706	4.85976	0	7341.01	0	0
DATA	50	1	50	tair|AT3G01330.1|ref|NM_110999|ta|TA43559_3702|tc|TC289010	at|chr3:124675-124616	0		1022	AATAACTGGTCTTCTTGGGCATTTCACGGAGGCATGGAAGAAATGGTATGCAGAGGTTGA	79	0	A_84_P69834	DEL3	AT3G01330.1	tair|DEL3 (DP-E2F-like 3); transcription factor [AT3G01330.1]	4698.16	253.882	0	1	2.038931e+003	2.041063e+002	0	0	66	1.541197e+003	1459	3.893871e+002	4.129041e+002	521	1.689443e+001	16	5.111675e+000	5.189100e+000	0	0	0	0	0	0	0	1493.99	149.555	1	3.52952e-243	1	1	47.2078	5.11167	1	0	47.2078	46.5243	46.5243	1533.76	0.732732	16.8944	5.11167	0	1504.5	0	0
DATA	51	1	51	tair|AT1G60390.1|ref|NM_104726|ug|AK227564|ta|TA53204_3702	at|chr1:22253053-22252994	0		177	TCACGCCATCGGAGAATCCATTCACACCAAAAGCTTCTTTGATTCGTTATTGGAACAATC	81	0	A_84_P837838	AT1G60390	AT1G60390.1	tair|BURP domain-containing protein / polygalacturonase, putative [AT1G60390.1]	4724.42	253.427	0	0	1.634292e+001	9.506957e+000	3	1	60	5.913333e+001	57.5	1.296078e+001	1.167547e+001	516	1.677907e+001	17	4.828478e+000	4.447800e+000	0	0	0	0	0	0	0	11.9267	6.93799	1	1.19301e-005	1	0	47.2066	4.82848	1	0	47.2066	65	65	51.6987	0.72978	16.7791	4.82848	0	22.4591	0	0
DATA	52	1	52	tc|TC312098	at|chr5:19572599-19572657	0		157	GGTTGTTGGTGAATCAGCGACGATAACTACGATGAAGAGCAACACGACTGCTATATGATC	83	0	A_84_P859330	TC312098	TC312098	tc|AB023039 acetyl-CoA C-acetyltransferase {Arabidopsis thaliana} (exp=0; wgp=1; cg=0), partial (16%) [TC312098]	4748.97	253.896	0	1	3.661842e+002	3.780490e+001	2	0	65	3.135538e+002	317	5.903945e+001	4.966710e+001	491	1.740733e+001	17	4.881981e+000	5.189100e+000	0	0	0	0	0	0	0	266.339	27.4969	1	9.38277e-136	1	1	47.2146	4.88198	1	0	47.2146	46.8651	46.8651	306.119	0.727337	17.4073	4.88198	0	276.888	0	0
DATA	53	1	53	tair|AT2G03550.1|ref|NM_126405|ta|TA45126_3702|tc|TC291026	at|chr2:1077926-1077985	0		893	AATGAAGGTCATGTTTTTCATTTGAAGAATCCTAATAGTGATAATGCTCGTCAAGTCGTG	85	0	A_84_P23015	AT2G03550	AT2G03550.1	tair|hydrolase [AT2G03550.1]	4774.43	254.032	0	1	9.721905e+003	9.722362e+002	0	1	63	7.093333e+003	6824	1.450244e+003	1.521889e+003	501	1.770659e+001	17	5.210733e+000	5.189100e+000	0	0	0	0	0	0	0	7046.11	704.644	1	0	1	1	47.2211	5.21073	1	0	47.2211	44.0646	44.0646	7085.9	0.724767	17.7066	5.21073	0	7056.68	0	0
DATA	54	1	54	tair|AT3G46310.1|ref|NM_114499|tc|NP162734	at|chr3:17028498-17028439	0		312	GTCCGATTCACATGGAAATGTTTGTCTTGTACTTGCCCTAATAAGTTTGATCTTAAACAG	87	0	A_84_P508474	AT3G46310	AT3G46310.1	tair|similar to unknown protein [Arabidopsis thaliana] (TAIR:AT3G46300.1); similar to hypothetical protein [Vitis vinifera] (GB:CAN66779.1) [AT3G46310.1]	4800.58	253.427	0	0	2.581415e+001	9.812120e+000	5	0	59	6.589831e+001	65	1.461187e+001	1.667925e+001	521	1.751248e+001	17	5.528626e+000	5.930400e+000	0	0	0	0	0	0	0	18.6376	7.08426	1	5.5555e-011	1	0	47.2607	5.52863	1	0	47.2607	65	65	58.4636	0.721991	17.5125	5.52863	0	29.2725	0	0
DATA	55	1	55	tair|AT2G23580.1|ref|NM_127922|ta|TA43530_3702|tc|TC311185	at|chr2:10040259-10040200	0		989	TGGATAAAACTCTCACGTTGAAGATGAAACCAATAAATCAAGAGCATACGAATGGAAAGT	89	0	A_84_P574806	AT2G23580	AT2G23580.1	tair|hydrolase, alpha/beta fold family protein [AT2G23580.1]	4826	253.455	9.53647	1	9.536470e+000	9.498489e+000	0	0	62	4.738710e+001	47	1.127213e+001	1.167547e+001	510	1.780980e+001	17	5.463318e+000	5.930400e+000	0	0	0	0	0	0	0	0.0562133	6.83471	0	0.982969	1	0	47.3309	5.46332	1	0	47.3309	55.8519	55.8519	39.9524	0.719557	17.8098	5.46332	0	10.777	1	0
DATA	56	1	56	tair|AT1G48500.1|tair|AT1G48500.2|tair|AT1G48500.3|ref|NM_103746	at|chr1:17937240-17937501	0		635	TATGCCGGTTCAGTATTAGTTTACCAAGACATAGCTCCTGAAAAGGCCCAAGCTATCATG	91	0	A_84_P840800	JAZ4/TIFY6A	AT1G48500.1	tair|JAZ4/TIFY6A (JASMONATE-ZIM-DOMAIN PROTEIN 4) [AT1G48500.1]	4850.82	253.646	0	1	3.335719e+001	1.009516e+001	3	0	62	7.127419e+001	69	1.752017e+001	1.686457e+001	516	1.701357e+001	17	5.099573e+000	5.930400e+000	0	0	0	0	0	0	0	23.9277	7.24145	1	6.67014e-016	1	0	47.3465	5.09957	1	0	47.3465	45.4864	45.4864	63.8395	0.717319	17.0136	5.09957	0	34.6771	0	0
DATA	57	1	57	tair|AT2G26310.1|ref|NM_128188|ug|EG427545|ug|BX818818	at|chr2:11210641-11210776	0		1029	GGAACAATAATAGACTTTCGGCGAACAGAAGATGGACAGCTAATCACAGAGATTGGTGGT	93	0	A_84_P843637	AT2G26310	AT2G26310.1	tair|similar to unknown protein [Arabidopsis thaliana] (TAIR:AT3G63170.1); similar to unnamed protein product [Vitis vinifera] (GB:CAO43896.1); contains InterPro domain Chalcone isomerase-like (InterPro:IPR016087) [AT2G26310.1]	4876.01	253.686	0	1	3.587658e+002	3.712786e+001	2	0	63	3.039683e+002	294	6.410953e+001	5.708010e+001	501	1.699202e+001	17	5.394436e+000	5.189100e+000	0	0	0	0	0	0	0	256.554	26.5502	1	1.9044e-133	1	1	47.4138	5.39444	1	0	47.4138	46.5243	46.5243	296.534	0.715103	16.992	5.39444	0	267.387	0	0
DATA	58	1	58	tair|AT1G08430.1|ref|NM_100716|ta|CNS0AEME|tc|TC302593	at|chr1:2660883-2660942	0		1422	AATGTTGATGATTCACGTGGAGGGAGTTCACAGGACTCATGTCATCATGTTGCCATAAAG	95	0	A_84_P16132	ALMT1/ATALMT1	AT1G08430.1	tair|ALMT1/ATALMT1 (AL-ACTIVATED MALATE TRANSPORTER 1); malate transmembrane transporter/ [AT1G08430.1]	4901.44	253.534	0	1	1.176701e+004	1.176740e+003	0	0	64	8.436500e+003	7999.5	1.879467e+003	2.120674e+003	511	1.701761e+001	17	5.319008e+000	5.189100e+000	0	0	0	0	0	0	0	8389.03	838.931	1	0	1	1	47.4704	5.31901	1	0	47.4704	49.1849	49.1849	8429.07	0.712928	17.0176	5.31901	0	8399.94	0	0
DATA	59	1	59	tair|AT1G74300.1|ref|NM_106090|ug|AK227535|ta|TA34520_3702	at|chr1:27940074-27940133	0		1049	ACTTCTTCCCCCTCGCTAAAGGTGTCGTTGATGAGATTGTTAAGACAGCTCTTAACCACT	97	0	A_84_P218478	AT1G74300	AT1G74300.1	tair|esterase/lipase/thioesterase family protein [AT1G74300.1]	4926.63	253.589	0	1	2.253820e+003	2.255870e+002	0	0	64	1.649906e+003	1612	3.441885e+002	3.539707e+002	501	2.018563e+001	19	7.411847e+000	7.413000e+000	0	0	0	0	0	0	0	1602.36	160.382	1	1.47919e-247	1	1	47.5443	7.41185	1	0	47.5443	48.5334	48.5334	1642.47	0.710954	20.1856	7.41185	0	1613.36	0	0
DATA	60	1	60	tair|AT1G18020.1|tair|AT1G17990.2|tair|AT1G17990.1|ref|NM_179352	at|chr1:6203369-6203428	0		613	GTAGATTTGCTCTTGAAGTAATCGAAGCAGTGGTGAACGAGATCGGTTCAGATCGTGTTG	99	0	A_84_P803569	AT1G18020	AT1G18020.1	tair|12-oxophytodienoate reductase, putative [AT1G18020.1]	4952	253.729	0	1	7.536085e+003	7.536702e+002	0	0	65	5.391600e+003	5122	1.006554e+003	1.059318e+003	519	2.668979e+001	26	8.200322e+000	8.154300e+000	0	0	0	0	0	1	0	5344.01	534.445	1	6.91692e-323	1	1	47.587	8.20032	1	0	47.587	46.8651	46.8651	5384.17	0.709123	26.6898	8.20032	0	5355.07	0	0
DATA	61	1	61	tair|AT1G01320.1|ref|NM_100014|ta|TA48154_3702|tc|TC284484	at|chr1:123484-123425	0		3491	GCAAAGCAATGTTTCTGAACACTTGGTGGAAATTCCGAGAGAAAAGCAAAAGGAGATGTC	101	0	A_84_P830659	AT1G01320	AT1G01320.1	tair|tetratricopeptide repeat (TPR)-containing protein [AT1G01320.1]	4977.9	253.955	0	1	3.049427e+002	3.198816e+001	0	0	67	2.633433e+002	253	5.487605e+001	5.856270e+001	509	2.401179e+001	23	7.272796e+000	8.154300e+000	0	0	0	0	0	0	0	215.725	22.6293	1	8.48944e-123	1	1	47.6182	7.2728	1	0	47.6182	46.8651	46.8651	255.909	0.707428	24.0118	7.2728	0	226.823	0	0
DATA	62	1	62	tair|AT4G15393.1|tair|AT4G15393.3|tair|AT4G15393.2|ref|NM_148329	at|chr4:8805799-8805858	0		796	CATCTTTGGAGATACGGAAAGTGTAACTATGAGCATAGAGATTGCGACTGAGTACATATT	103	0	A_84_P124941	CYP702A5	AT4G15393.1	tair|CYP702A5 (cytochrome P450, family 702, subfamily A, polypeptide 5); heme binding / iron ion binding / monooxygenase [AT4G15393.1]	5002.9	253.87	0	1	2.926182e+002	3.082222e+001	0	0	67	2.541940e+002	253	6.092575e+001	6.523440e+001	519	1.890944e+001	18	6.302347e+000	6.671700e+000	0	0	0	0	0	0	0	206.549	21.7564	1	3.87369e-120	1	1	47.6446	6.30235	1	0	47.6446	46.8651	46.8651	246.759	0.705867	18.9094	6.30235	0	217.691	0	0
DATA	63	1	63	tair|AT1G05470.1|ref|NM_100426|ug|BX816898|ta|TA52738_3702	at|chr1:1608692-1608633	0		1622	CTACGGCATTTTCTGTGCAGAGGTTGAGTCAGCTCATAATAGGATAAAGCGAACAACGAG	105	0	A_84_P14283	AT1G05470	AT1G05470.1	tair|endonuclease/exonuclease/phosphatase family protein [AT1G05470.1]	5028.41	253.746	0	1	7.849506e+002	7.909242e+001	0	0	65	6.005846e+002	589	1.322076e+002	1.341753e+002	505	1.767525e+001	17	5.634140e+000	5.189100e+000	0	0	0	0	0	0	0	552.948	55.7156	1	4.17054e-181	1	1	47.637	5.63414	1	0	47.637	47.5395	47.5395	593.15	0.704436	17.6752	5.63414	0	564.1	0	0
DATA	64	1	64	tair|AT5G40420.1|ref|NM_123406|ta|TA30249_3702|ta|TA30247_3702	at|chr5:16191233-16191174	0		259	TTACTTCTAGCTGGTTCGGTGATCGGCTTAATGGTTGCTTTACCACTATTTCTCCTCTTC	107	0	A_84_P813534	OLEO2	AT5G40420.1	tair|OLEO2 (OLEOSIN 2) [AT5G40420.1]	5054.58	253.427	0	0	3.226312e+001	1.024205e+001	0	0	64	7.029688e+001	71.5	2.063183e+001	2.186835e+001	510	1.787059e+001	17	5.482865e+000	5.189100e+000	0	0	0	0	0	0	0	22.6846	7.20133	1	1.0382e-014	1	0	47.6122	5.48286	1	0	47.6122	65	65	62.8622	0.703114	17.8706	5.48286	0	33.8334	0	0
DATA	65	1	65	tair|AT1G02500.1|tair|AT1G02500.2|ref|NM_100131|ref|NM_179246	at|chr1:520084-520143	0		1176	ATTAACCTTGACCTAAAGAGAGGAGGAAACGGAAGGTTCTTGAAAACTGCGGCTTACGGA	109	0	A_84_P13370	SAM1	AT1G02500.1	tair|SAM1 (S-adenosylmethionine synthetase 1); methionine adenosyltransferase [AT1G02500.1]	5080	253.455	0	1	9.385629e+004	9.385634e+003	2	2	58	6.594583e+004	55261.5	1.145499e+004	-1.370793e+004	509	1.785462e+001	17	5.498611e+000	5.930400e+000	0	0	0	0	0	0	0	65898.2	6589.83	1	0	1	1	47.5782	5.49861	1	0	47.5782	55.8519	55.8519	65938.4	0.702119	17.8546	5.49861	0	65909.4	0	0
DATA	66	1	66	tair|AT1G10500.1|ref|NM_100924|ug|AK226457|ta|TA31305_3702	at|chr1:3460290-3460231	0		558	GAGCATGCTCTTTCTTTTTGGAATGCAGCTTGATTACAGCGATGCTTTGATTGGTGGAGG	111	0	A_84_P12356	ATCPISCA	AT1G10500.1	tair|ATCPISCA (CHLOROPLAST-LOCALIZED ISCA-LIKE PROTEIN); structural molecule [AT1G10500.1]	5104.81	253.739	0	1	1.413439e+004	1.413472e+003	0	0	65	9.961600e+003	9748	1.699689e+003	1.696836e+003	504	1.777976e+001	17.5	5.344318e+000	5.930400e+000	0	0	0	0	0	0	0	9914.07	991.431	1	0	1	1	47.5257	5.34432	1	0	47.5257	46.5243	46.5243	9954.17	0.701415	17.7798	5.34432	0	9925.16	0	0
DATA	67	1	67	tair|AT3G28150.1|ref|NM_113733|ta|TA44664_3702|tc|TC287154	at|chr3:10473262-10473203	0		1198	TGTTTGCCCGGGCCAATCGATGCGTGGAACGACTTTTTAATGGCGATAATTAGACAGTTA	113	0	A_84_P125381	AT3G28150	AT3G28150.1	tair|similar to unknown protein [Arabidopsis thaliana] (TAIR:AT5G15900.1); similar to hypothetical protein [Vitis vinifera] (GB:CAN82134.1); contains InterPro domain Protein of unknown function DUF231, plant (InterPro:IPR004253) [AT3G28150.1]	5130.51	253.547	0	1	1.339153e+002	1.656655e+001	0	0	66	1.413030e+002	140	3.173252e+001	3.780630e+001	507	1.811045e+001	18	5.342390e+000	5.930400e+000	0	0	0	0	0	0	0	93.847	11.6097	1	2.06432e-073	1	1	47.456	5.34239	1	0	47.456	49.1849	49.1849	133.868	0.700794	18.1105	5.34239	0	104.886	0	0
DATA	68	1	68	tair|AT3G57810.2|tair|AT3G57810.3|tair|AT3G57810.1|ref|NM_180385	at|chr3:21428483-21428652	0		998	CTTCACACGTTCTCCAGATGCCAATCACAGTGTATATGAAAGACGATAAAGCTGGAGGAC	115	0	A_84_P787759	AT3G57810	AT3G57810.2	tair|OTU-like cysteine protease family protein [AT3G57810.2]	5155.61	253.638	0	1	8.450406e+003	8.450969e+002	0	0	64	5.966828e+003	5646.5	1.045934e+003	1.092491e+003	505	2.094653e+001	21	6.550408e+000	6.671700e+000	0	0	0	0	0	0	0	5919.45	591.984	1	0	1	1	47.3794	6.55041	1	0	47.3794	47.5395	47.5395	5959.39	0.700493	20.9465	6.55041	0	5930.43	0	0
DATA	69	1	69	ta|TA28590_3702	unmapped	0		24	ATTTCACCGGAAGAAGCAAGGAGGTTCAATTTCAAAACGTTCGAGACCACTTTGAATCAC	117	0	A_84_P810523	TA28590_3702	TA28590_3702	Unknown	5181.58	253.427	9.79767	1	9.797673e+000	9.763253e+000	4	0	60	4.938333e+001	47	1.267734e+001	1.186080e+001	517	1.818956e+001	18	5.901554e+000	5.930400e+000	0	0	0	0	0	0	0	2.09984	6.83793	0	0.425721	1	0	47.2835	5.90155	1	0	47.2835	57.5363	57.5363	41.9487	0.700374	18.1896	5.90155	0	13.0015	1	0
DATA	70	1	70	ta|TA52104_3702|tc|TC310040	unmapped	0		635	GCTATTTGGTGTAACTTTGCTGGGTGTGGTAATGAGTTGTAGCCTTCCTTAAACTCATGC	119	0	A_84_P835581	TA52104_3702	TA52104_3702	tc|NM_073958 GRound-Like (grd related) family member (grl-17) {Caenorhabditis elegans} (exp=-1; wgp=0; cg=0), partial (5%) [TC310040]	5206.71	253.82	0	1	3.658716e+001	1.041813e+001	1	0	64	7.281250e+001	71	1.917412e+001	1.797652e+001	508	1.711614e+001	17	5.335702e+000	5.930400e+000	0	0	0	0	0	0	0	25.6355	7.29966	1	1.45177e-017	1	0	47.177	5.3357	1	0	47.177	44.4243	44.4243	65.3778	0.700669	17.1161	5.3357	0	36.4409	0	0
DATA	71	1	71	tair|AT3G28270.1|tair|AT3G28270.2|ref|NM_113746|ref|NM_180313	at|chr3:10540185-10540243	0		843	GTGTGGCAGACTTCATTACCGAAATAGAAGACGATGTGTGGGACAACCTAAGCTCTAAAG	121	0	A_84_P822373	AT3G28270	AT3G28270.1	tair|Identical to UPF0496 protein At3g28270 [Arabidopsis Thaliana] (GB:Q9LHD9;GB:Q8H7D0;GB:Q8H7E9;GB:Q944H3); similar to AT14A [Arabidopsis thaliana] (TAIR:AT3G28290.1); similar to AT14A [Arabidopsis thaliana] (TAIR:AT3G28300.1); similar to unnamed protei	5231.85	253.864	0	1	1.041899e+003	1.046448e+002	0	0	66	7.776061e+002	728.5	1.520403e+002	1.742055e+002	509	1.671709e+001	17	5.014793e+000	5.189100e+000	0	0	0	0	0	0	0	730.545	73.3735	1	1.7563e-198	1	1	47.0613	5.01479	1	0	47.0613	46.1809	46.1809	770.171	0.701167	16.7171	5.01479	0	741.25	0	0
DATA	72	1	72	tair|AT4G28040.1|tair|AT4G28040.4|tair|AT4G28040.5|tair|AT4G28040.2	at|chr4:13941242-13941301	0		541	CAAAGGGATTGACTTGTCTTCTTCATCCATGGCTTGTGCCATGACTAATCTTATTCCTGC	123	0	A_84_P852955	AT4G28040	AT4G28040.1	tair|nodulin MtN21 family protein [AT4G28040.1]	5257.11	253.648	0	1	2.412625e+003	2.414590e+002	0	0	65	1.740400e+003	1681	3.344880e+002	3.884412e+002	497	1.717304e+001	17	5.050375e+000	4.447800e+000	0	0	0	0	0	0	0	1693.46	169.484	1	5.16762e-251	1	1	46.9418	5.05038	1	0	46.9418	47.8731	47.8731	1732.97	0.701915	17.173	5.05038	0	1704.06	0	0
DATA	73	1	73	ta|TA44112_3702|tc|TC308887	at|chr4:7484833-7484774	0		1464	TATGGGTCATGTGTATATCAGAACCCTTCCTCATGCTTTTTACGCTGTCTCGTCACATTG	125	0	A_84_P854109	TA44112_3702	TA44112_3702	Unknown	5282.43	253.843	0	1	4.740927e+003	4.741924e+002	1	0	63	3.380048e+003	3274	6.247775e+002	6.275104e+002	502	1.918127e+001	19	5.928130e+000	5.930400e+000	0	0	0	0	0	0	0	3333.24	333.394	1	2.35482e-293	1	1	46.8043	5.92813	1	0	46.8043	47.5395	47.5395	3372.61	0.703078	19.1813	5.92813	0	3343.72	0	0
DATA	74	1	74	ta|BU917423|tc|TC303313	at|chr3:5211950-5211891	0		210	GATGAGATCGATGTTGAGTGATTTATTATTCTTTTGCATCTTGGTCGTTACAATGATTCC	127	0	A_84_P721670	BU917423	BU917423	tc|Q9LE10_ARATH (Q9LE10) Arabidopsis thaliana genomic DNA, chromosome 3, P1 clone: MJK13 (MJK13.10 protein), complete [TC303313]	5307.86	254	0	1	3.960950e+001	1.047787e+001	7	0	60	7.453333e+001	76	1.861789e+001	1.742055e+001	517	1.769632e+001	17	5.689192e+000	5.930400e+000	0	0	0	0	0	0	0	27.9082	7.38254	1	8.29794e-020	1	0	46.6251	5.68919	1	0	46.6251	45.4864	45.4864	67.0987	0.704584	17.6963	5.68919	0	38.2243	0	0
DATA	75	1	75		 	66	Structural	0		1	1	DarkCorner	DarkCorner	DarkCorner		5334	253.455	9.71443	1	9.714435e+000	9.675742e+000	3	1	58	4.265517e+001	43.5	8.751043e+000	7.968975e+000	518	1.719691e+001	17	5.316649e+000	5.930400e+000	0	0	0	0	0	0	0	-3.75453	6.8347	0	0.155381	1	0	46.4097	5.31665	1	0	46.4097	55.8519	55.8519	35.2205	0.706375	17.1969	5.31665	0	6.37127	0	0
DATA	76	1	76		 	66	Structural	0		1	1	DarkCorner	DarkCorner	DarkCorner		5358.91	253.924	9.68309	1	9.683091e+000	9.644523e+000	2	0	65	3.932308e+001	40	1.010586e+001	1.037820e+001	508	1.714764e+001	17	5.321225e+000	5.930400e+000	0	0	0	0	0	0	0	-6.89224	6.8347	0	0.00968429	1	0	46.2153	5.32123	1	0	46.2153	46.5243	46.5243	31.8884	0.708662	17.1476	5.32123	0	3.04824	0	0
DATA	77	1	77		 	66	Structural	0		1	1	DarkCorner	DarkCorner	DarkCorner		5384.58	253.427	0	1	5.299753e+001	1.097399e+001	3	0	61	8.370492e+001	80	3.390789e+001	4.225410e+001	529	1.676560e+001	16	5.322361e+000	5.189100e+000	0	0	0	0	1	0	0	37.6945	7.80525	1	1.57929e-029	1	1	46.0104	5.32236	1	0	46.0104	57.5363	57.5363	76.2702	0.71125	16.7656	5.32236	0	47.4542	0	0
DATA	78	1	78		 	66	Structural	0		1	1	DarkCorner	DarkCorner	DarkCorner		5409.76	253.449	0	1	1.949471e+001	9.764699e+000	3	0	63	5.971429e+001	59	1.485785e+001	1.408470e+001	514	1.679961e+001	16	5.254231e+000	5.189100e+000	0	0	0	0	1	0	0	13.9255	6.97513	1	4.30866e-007	1	0	45.7888	5.25423	1	0	45.7888	39.4933	39.4933	52.2796	0.714321	16.7996	5.25423	0	23.4795	0	0
DATA	79	1	79		 	66	Structural	0		1	1	DarkCorner	DarkCorner	DarkCorner		5435.76	253.34	9.5578	1	9.557802e+000	9.519733e+000	2	0	62	4.175806e+001	41	1.174271e+001	1.315807e+001	507	1.737278e+001	17	5.462149e+000	5.930400e+000	0	0	0	0	0	0	0	-3.80585	6.8347	0	0.149849	1	0	45.5639	5.46215	1	0	45.5639	39.4933	39.4933	34.3234	0.717951	17.3728	5.46215	0	5.54183	0	0
DATA	80	1	80		 	66	Structural	0		1	1	DarkCorner	DarkCorner	DarkCorner		5461	253.455	9.5041	1	9.504097e+000	9.466242e+000	0	0	62	4.153226e+001	42.5	1.201327e+001	1.315807e+001	514	1.706615e+001	16	5.412380e+000	5.189100e+000	0	0	0	0	0	0	0	-3.8122	6.8347	0	0.149177	1	0	45.3445	5.41238	1	0	45.3445	55.8519	55.8519	34.0976	0.722008	17.0661	5.41238	0	5.33068	0	0
DATA	81	1	81		 	66	Structural	0		1	1	DarkCorner	DarkCorner	DarkCorner		5486.42	253.427	9.4441	1	9.444102e+000	9.406485e+000	6	0	58	3.912069e+001	38	9.148056e+000	8.524950e+000	507	1.707495e+001	17	5.054476e+000	5.189100e+000	0	0	0	0	0	0	0	-5.99838	6.8347	0	0.0239639	1	0	45.1191	5.05448	1	0	45.1191	57.5363	57.5363	31.686	0.726595	17.075	5.05448	0	2.93605	0	0
DATA	82	1	82		 	66	Structural	0		1	1	DarkCorner	DarkCorner	DarkCorner		5511.32	253.522	9.37888	1	9.378880e+000	9.341524e+000	0	0	65	4.272308e+001	42	1.154544e+001	1.111950e+001	507	1.665680e+001	16	4.768615e+000	4.447800e+000	0	0	0	0	0	0	0	-2.09692	6.8347	0	0.426363	1	0	44.82	4.76862	1	0	44.82	46.8651	46.8651	35.2884	0.731648	16.6568	4.76862	0	6.55321	0	0
DATA	83	1	83		 	66	Structural	0		1	1	DarkCorner	DarkCorner	DarkCorner		5536.6	253.956	9.30567	1	9.305668e+000	9.268603e+000	2	0	62	4.004839e+001	40.5	1.001381e+001	9.266250e+000	494	1.696964e+001	17	4.855842e+000	4.262475e+000	0	0	0	0	0	0	0	-4.58527	6.8347	0	0.0832423	1	0	44.6337	4.85584	1	0	44.6337	46.1809	46.1809	32.6137	0.737404	16.9696	4.85584	0	3.88846	0	0
DATA	84	1	84		 	260	BrightCorner	0		0	1	GE_BrightCorner	GE_BrightCorner	GE_BrightCorner		5562.17	254	0	1	6.986470e+002	7.046639e+001	0	0	65	5.640462e+002	563	8.956482e+001	8.821470e+001	496	1.716532e+001	16	5.286240e+000	5.189100e+000	0	0	0	0	0	0	0	519.656	52.4132	1	3.092e-177	1	1	44.3899	5.28624	1	0	44.3899	46.8651	46.8651	556.611	0.743804	17.1653	5.28624	0	527.902	0	0
DATA	85	1	85		 	260	BrightCorner	0		0	1	GE_BrightCorner	GE_BrightCorner	GE_BrightCorner		5587.44	253.74	0	1	6.244412e+002	6.310424e+001	1	0	65	5.128769e+002	511	7.351924e+001	6.894090e+001	524	1.678817e+001	16	5.206902e+000	5.189100e+000	0	0	0	0	0	0	0	468.806	47.3762	1	8.02313e-171	1	1	44.0714	5.2069	1	0	44.0714	49.5074	49.5074	505.442	0.75076	16.7882	5.2069	0	476.753	0	0
DATA	86	2	1		 	260	BrightCorner	0		0	1	GE_BrightCorner	GE_BrightCorner	GE_BrightCorner		3466.51	260.738	0	1	6.447152e+002	6.494444e+001	0	0	67	6.134776e+002	636	1.031296e+002	1.200906e+002	221	1.693213e+001	16	5.714408e+000	5.189100e+000	0	0	0	0	0	0	0	563.244	56.7376	1	2.95116e-182	1	1	50.2333	5.71441	1	0	50.2333	50.7771	50.7771	606.043	0.873633	16.9321	5.71441	0	575.907	0	0
DATA	87	2	2		 	66	Structural	0		1	1	DarkCorner	DarkCorner	DarkCorner		3492.39	261.069	0	1	1.147914e+001	7.945536e+000	1	0	63	6.023810e+001	57	1.561504e+001	1.667925e+001	191	1.666492e+001	16	4.286180e+000	3.706500e+000	0	0	0	0	1	0	0	9.97898	6.90717	1	0.000215944	1	0	50.2591	4.28618	1	0	50.2591	48.2044	48.2044	52.8034	0.869314	16.6649	4.28618	0	22.6784	0	0
DATA	88	2	3		 	66	Structural	0		1	1	DarkCorner	DarkCorner	DarkCorner		3517.11	260.778	0	1	1.591771e+001	8.056977e+000	2	0	64	6.406250e+001	57	2.531069e+001	2.501887e+001	211	1.763507e+001	18	5.729996e+000	5.189100e+000	0	0	0	0	1	0	0	13.7744	6.97213	1	5.60073e-007	1	0	50.2881	5.73	1	0	50.2881	37.4241	37.4241	56.6278	0.865353	17.6351	5.73	0	26.5224	0	0
DATA	89	2	4		 	66	Structural	0		1	1	DarkCorner	DarkCorner	DarkCorner		3543.5	260.5	0	1	5.863211e+001	9.866185e+000	2	0	66	1.008030e+002	87.5	5.814656e+001	6.634635e+001	217	1.734101e+001	17	5.923418e+000	5.930400e+000	0	0	0	0	1	0	0	50.5019	8.4981	1	1.44888e-041	1	1	50.3011	5.92342	1	0	50.3011	57.5363	57.5363	93.3684	0.861336	17.341	5.92342	0	63.2834	0	0
DATA	90	2	5		 	66	Structural	0		1	1	DarkCorner	DarkCorner	DarkCorner		3568.92	261.038	0	1	1.970051e+002	2.125096e+001	1	0	67	2.192836e+002	194	1.098501e+002	1.167547e+002	198	1.713636e+001	17	5.074730e+000	5.003775e+000	0	0	0	0	1	0	0	168.98	18.2278	1	6.24664e-108	1	1	50.304	5.07473	1	0	50.304	41.0736	41.0736	211.849	0.857742	17.1364	5.07473	0	181.771	0	0
DATA	91	2	6		 	66	Structural	0		1	1	DarkCorner	DarkCorner	DarkCorner		3594.04	260.71	8.0327	1	8.032701e+000	8.000706e+000	0	0	65	4.393846e+001	43	1.135352e+001	1.186080e+001	205	1.777073e+001	17	5.481799e+000	5.189100e+000	0	0	0	0	0	0	0	-6.37859	6.8347	0	0.0164819	1	0	50.317	5.4818	1	0	50.317	46.1809	46.1809	36.5038	0.854263	17.7707	5.4818	0	6.44664	0	0
DATA	92	2	7		 	66	Structural	0		1	1	DarkCorner	DarkCorner	DarkCorner		3619.47	260.532	8.06438	1	8.064377e+000	8.036391e+000	0	0	64	5.253125e+001	51	1.267289e+001	1.334340e+001	204	1.710294e+001	16	5.445131e+000	5.930400e+000	0	0	0	0	0	0	0	2.19334	6.83822	0	0.405454	1	0	50.3379	5.44513	1	0	50.3379	50.1463	50.1463	45.0966	0.850907	17.1029	5.44513	0	15.0578	0	0
DATA	93	2	8		 	66	Structural	0		1	1	DarkCorner	DarkCorner	DarkCorner		3644.86	260.652	8.09458	1	8.094584e+000	8.062343e+000	1	0	64	4.528125e+001	45.5	1.031791e+001	1.186080e+001	211	1.722275e+001	17	5.733166e+000	5.930400e+000	0	0	0	0	0	0	0	-5.02901	6.8347	0	0.0577209	1	0	50.3103	5.73317	1	0	50.3103	46.8651	46.8651	37.8466	0.847732	17.2227	5.73317	0	7.82158	0	0
DATA	94	2	9		 	66	Structural	0		1	1	DarkCorner	DarkCorner	DarkCorner		3669.81	260.739	8.12338	1	8.123378e+000	8.091023e+000	0	0	65	4.736923e+001	48	9.454776e+000	1.111950e+001	212	1.747642e+001	17	5.509527e+000	5.930400e+000	0	0	0	0	0	0	0	-2.90514	6.8347	0	0.270938	1	0	50.2744	5.50953	1	0	50.2744	46.5243	46.5243	39.9346	0.844727	17.4764	5.50953	0	9.92359	0	0
DATA	95	2	10		 	66	Structural	0		1	1	DarkCorner	DarkCorner	DarkCorner		3695.89	260.5	8.15308	0	8.153079e+000	8.120605e+000	2	0	62	4.211290e+001	42	1.036878e+001	1.149015e+001	213	1.728638e+001	17	5.190490e+000	5.189100e+000	0	0	0	0	0	0	0	-8.11083	6.8347	0	0.00243772	1	0	50.2237	5.19049	1	0	50.2237	65	65	34.6782	0.84165	17.2864	5.19049	0	4.68701	0	0
DATA	96	2	11	tair|AT1G53280.1|ref|NM_104206|ug|AY056268|ta|TA32223_3702	at|chr1:19870589-19870430	0		390	TTCGACCTTATTATGCTCCCTGGAGGACTTCCTGGTGGTGAGACTCTTAAGAATTGTAAA	2	0	A_84_P816283	AT1G53280	AT1G53280.1	tair|DJ-1 family protein [AT1G53280.1]	3720.7	260.9	0	1	4.251971e+003	4.252751e+002	0	0	66	3.617212e+003	3544.5	7.422130e+002	6.645754e+002	198	1.642929e+001	16	4.719820e+000	4.447800e+000	0	0	0	0	0	0	0	3567.03	356.769	1	1.35801e-297	1	1	50.1773	4.71982	1	0	50.1773	47.2035	47.2035	3609.78	0.838913	16.4293	4.71982	0	3579.8	0	0
DATA	97	2	12	tair|AT1G31650.1|ref|NM_102900|ta|TA44218_3702|ta|AV439637	at|chr1:11326522-11326463	0		2014	ATACAACTCCAAGTAGAAGCAGTAGACTGTGGTGTTTGAGTAAAGTGCCTTCTGATACTT	4	0	A_84_P89749	ATROPGEF14/ROPGEF14	AT1G31650.1	tair|ATROPGEF14/ROPGEF14 (KINASE PARTNER PROTEIN-LIKE); Rho guanyl-nucleotide exchange factor/ [AT1G31650.1]	3746.58	260.427	0	1	6.797153e+003	6.797645e+002	2	2	60	5.732567e+003	5671.5	1.177450e+003	1.207763e+003	221	1.761991e+001	17	5.199682e+000	5.189100e+000	0	0	0	0	0	0	0	5682.42	568.283	1	0	1	1	50.1473	5.19968	1	0	50.1473	57.5363	57.5363	5725.13	0.836	17.6199	5.19968	0	5695.17	0	0
DATA	98	2	13	ug|DR751271	at|chr2:11513826-11513885	0		708	TCACAAAGACGTTAGTGGGAGGAACATGTCGAAGCATTGACTGGTAGTATGAAGAAGATC	6	0	A_84_P799943	DR751271	DR751271	ug|14-L021131-065-005-F02-SeLB MPIZ-ADIS-065d Arabidopsis thaliana cDNA clone 005-F02, mRNA sequence [DR751271]	3772.11	260.5	8.23491	1	8.234906e+000	8.202138e+000	3	0	61	5.029508e+001	52	1.290522e+001	1.334340e+001	203	1.782266e+001	17	5.574702e+000	5.930400e+000	0	0	0	0	0	0	0	0.191575	6.83473	0	0.942005	1	0	50.1035	5.5747	1	0	50.1035	56.9804	56.9804	42.8604	0.833287	17.8227	5.5747	0	12.9162	1	0
DATA	99	2	14	tair|AT1G51270.2|tair|AT1G51270.1|ref|NM_104005|ref|NM_001084226	at|chr1:19013787-19013846	0		1300	ACCGGAGTGAGCCTGAGAGAATACAGAAATGGAAGGAAGCTTTATCATCAGTTTTCAGTA	8	0	A_84_P752993	AT1G51270	AT1G51270.2	tair|similar to transmembrane receptor [Arabidopsis thaliana] (TAIR:AT5G45000.1); similar to unnamed protein product [Vitis vinifera] (GB:CAO24545.1); contains InterPro domain Toll-Interleukin receptor; (InterPro:IPR000157); contains InterPro domain PapD-	3796.75	260.553	0	1	3.142125e+002	3.248054e+001	1	0	65	3.110154e+002	307	7.490087e+001	7.857780e+001	215	1.740930e+001	17	5.623707e+000	5.930400e+000	0	0	0	0	0	0	0	261.024	26.9823	1	1.64228e-134	1	1	49.9919	5.62371	1	0	49.9919	49.5074	49.5074	303.581	0.830723	17.4093	5.62371	0	273.651	0	0
DATA	100	2	15	tair|AT5G45570.1|ref|NM_123925|tc|NP236795	at|chr5:18491475-18491600	0		1680	TTTGATGATGATGTTGTGGATGTCACTGACAAGATGGCTAATAAGGCAACGGCTGATGCA	10	0	A_84_P610057	AT5G45570	AT5G45570.1	tair|Ulp1 protease family protein [AT5G45570.1]	3822.89	260.5	0	0	1.533860e+001	8.395431e+000	2	0	62	6.259677e+001	61	2.144490e+001	2.223900e+001	222	1.713964e+001	17	5.306306e+000	5.930400e+000	0	0	0	0	0	0	0	12.7009	6.95171	1	3.42874e-006	1	0	49.8959	5.30631	1	0	49.8959	65	65	55.1621	0.828035	17.1396	5.30631	0	25.2493	0	0
DATA	101	2	16	tair|AT1G11650.1|tair|AT1G11650.2|ref|NM_179310|ref|NM_101037	at|chr1:3918053-3918112	0		1451	GTCTTTGCTTTTCTCTAGGTGTGTGTTGAGTTTTTAACTCTTAATAATGTTTCTGCGATG	12	0	A_84_P505397	ATRBP45B	AT1G11650.1	tair|ATRBP45B; RNA binding [AT1G11650.1]	3848.42	260.427	0	1	5.646583e+004	5.646589e+003	2	1	61	4.665941e+004	45756	9.242436e+003	9.605024e+003	206	1.720874e+001	17	5.616189e+000	5.930400e+000	0	0	0	0	0	0	0	46609.6	4660.96	1	0	1	1	49.8134	5.61619	1	0	49.8134	57.5363	57.5363	46652	0.825448	17.2087	5.61619	0	46622.1	0	0
DATA	102	2	17	tair|AT1G07420.2|tair|AT1G07420.1|ref|NM_202048|ref|NM_100616	at|chr1:2278975-2279034	0		501	AATAACACACCTGCAGCCCAAGGAAAATGTATTACTCGCCTGTTGCTTTATCATTTCTCC	14	0	A_84_P822107	SMO2-2	AT1G07420.2	tair|SMO2-2 (sterol 4-alpha-methyl-oxidase 2); C-4 methylsterol oxidase [AT1G07420.2]	3873.58	260.427	0	1	5.393294e+002	5.456866e+001	2	1	61	4.936066e+002	496	1.165486e+002	1.074885e+002	198	1.789394e+001	17	5.791107e+000	5.930400e+000	0	0	0	0	0	0	0	443.837	44.9068	1	2.04627e-167	1	1	49.7698	5.79111	1	0	49.7698	57.5363	57.5363	486.172	0.822942	17.8939	5.79111	0	456.292	0	0
DATA	103	2	18	tair|AT1G49760.1|ref|NM_103863|ta|TA31079_3702|tc|TC307228	at|chr1:18423489-18423548	0		2343	GGAGAATCAGAAACAGAGTTGTTCTTGAAAGTTTTGGATTTTTGAGTTTTTGTTTTGGGC	16	0	A_84_P123752	PAB8	AT1G49760.1	tair|PAB8 (POLY(A) BINDING PROTEIN 8); RNA binding / translation initiation factor [AT1G49760.1]	3898.25	260.644	0	1	1.555067e+004	1.555089e+003	0	0	64	1.280980e+004	12440.5	2.734507e+003	2.840847e+003	211	1.861137e+001	18	5.744618e+000	6.671700e+000	0	0	0	0	0	0	0	12760.1	1276.03	1	0	1	1	49.648	5.74462	1	0	49.648	48.5334	48.5334	12802.4	0.820553	18.6114	5.74462	0	12772.5	0	0
DATA	104	2	19	tair|AT3G01820.1|ref|NM_111048|ta|TA25780_3702|ta|BU635424	at|chr3:294364-294305	0		600	ACCTCGTTGTCAATCTCAAATGCTCTGAAGACCATCTGGTAAACCGGAATGAAACAGCTC	18	0	A_84_P10748	AT3G01820	AT3G01820.1	tair|adenylate kinase family protein [AT3G01820.1]	3923.69	260.662	0	1	5.397227e+003	5.397874e+002	0	0	66	4.464818e+003	4294.5	1.006912e+003	1.075812e+003	212	1.726415e+001	17	5.318842e+000	5.189100e+000	0	0	0	0	0	0	0	4415.27	441.58	1	6.19615e-311	1	1	49.5457	5.31884	1	0	49.5457	48.5334	48.5334	4457.38	0.818063	17.2642	5.31884	0	4427.53	0	0
DATA	105	2	20	tair|AT1G23550.1|ref|NM_102204|ta|TA40610_3702|ta|TA40609_3702	at|chr1:8352139-8352198	0		1008	GGAAGATGAGAGAAGTGGCTGGAGATAATCTTTTGGCTGAGATAATCAAGAATCACAAAA	20	0	A_84_P23645	SRO2	AT1G23550.1	tair|SRO2 (SIMILAR TO RCD ONE 2); NAD+ ADP-ribosyltransferase [AT1G23550.1]	3949.06	260.7	0	1	7.469402e+002	7.516263e+001	0	0	65	6.586462e+002	629	1.742714e+002	1.704990e+002	200	1.732500e+001	17	4.819284e+000	4.447800e+000	0	0	0	0	0	0	0	609.2	61.3022	1	3.79333e-187	1	1	49.4463	4.81928	1	0	49.4463	46.8651	46.8651	651.211	0.815594	17.325	4.81928	0	621.374	0	0
DATA	106	2	21	ta|TA29683_3702|ta|TA29681_3702|ta|TA29680_3702|ta|BP808144	at|chr5:3555480-3555539	0		149	TATCATAGCAAAACTCACATCTATGAAGAGAACCTGGTGGACGAGGATCTCAGATCAGGG	22	0	A_84_P812638	TA29683_3702	TA29683_3702	Unknown	3975.42	260.427	0	1	5.911960e+002	5.971439e+001	2	4	58	5.299310e+002	530	1.115214e+002	9.766627e+001	230	1.825652e+001	18	5.415434e+000	5.930400e+000	0	0	0	0	0	0	0	480.619	48.5454	1	2.26335e-172	1	1	49.312	5.41543	1	0	49.312	57.5363	57.5363	522.496	0.812961	18.2565	5.41543	0	492.679	0	0
DATA	107	2	22	tair|AT2G32410.1|tair|AT2G32410.2|ref|NM_001036388|ref|NM_128800	at|chr2:13767750-13767910	0		1592	TCAAGCTCATCACAAAGCAGTTTGTTCCCAAGCGAGGAACTTTCATCTTCAACGGCATTG	24	0	A_84_P15378	AXL	AT2G32410.1	tair|AXL (AXR1-LIKE); catalytic [AT2G32410.1]	3999.72	261.029	0	1	1.060646e+003	1.063991e+002	0	0	65	9.090769e+002	916	1.701000e+002	1.608621e+002	194	1.669588e+001	16	5.526693e+000	5.189100e+000	0	0	0	0	0	0	0	859.891	86.2603	1	1.16412e-208	1	1	49.1862	5.52669	1	0	49.1862	46.1809	46.1809	901.642	0.810724	16.6959	5.52669	0	871.831	0	0
DATA	108	2	23	tair|AT3G21220.1|ref|NM_113017|ta|TA37444_3702|ta|TA37443_3702	at|chr3:7446861-7446920	0		1098	ATGGTCAGCTCAACAGCTTTTGCAGCATCCTTTCATACTTAAAGCTACCGGTGGTCCTAA	26	0	A_84_P17406	ATMKK5	AT3G21220.1	tair|ATMKK5 (MITOGEN-ACTIVATED PROTEIN KINASE KINASE 5); kinase [AT3G21220.1]	4025.21	260.882	0	1	4.490439e+003	4.491235e+002	0	0	66	3.678212e+003	3513.5	8.240052e+002	7.520488e+002	199	1.765327e+001	18	5.144908e+000	5.189100e+000	0	0	0	0	0	0	0	3629.14	362.978	1	1.13121e-298	1	1	49.0742	5.14491	1	0	49.0742	46.1809	46.1809	3670.78	0.808192	17.6533	5.14491	0	3640.98	0	0
DATA	109	2	24	tair|AT1G20540.1|ref|NM_101904|tc|NP221333|tc|TC301737	at|chr1:7113235-7113294	0		353	CTGAATTCTCCACAATTGGAGCGTGTTGCTTCTCTTGATGCTCATGTTGGTAAGATTAAT	28	0	A_84_P867803	AT1G20540	AT1G20540.1	tair|transducin family protein / WD-40 repeat family protein [AT1G20540.1]	4051.5	260.5	0	0	7.573216e+002	7.620600e+001	2	2	64	6.589531e+002	680.5	1.893646e+002	1.819892e+002	228	1.715789e+001	17	5.077512e+000	4.447800e+000	0	0	0	0	0	0	0	610.029	61.3846	1	3.12011e-187	1	1	48.9239	5.07751	1	0	48.9239	65	65	651.518	0.805509	17.1579	5.07751	0	621.748	0	0
DATA	110	2	25	tair|AT2G05790.1|ref|NM_126593|ta|TA35125_3702|ta|TA35126_3702	at|chr2:2200853-2200912	0		1519	CTTCGTTTGCTTTCAATAGTTATTACCAGAAGAAGGGTCGTGCCGGTGGGAGTTGTTACT	30	0	A_84_P18216	AT2G05790	AT2G05790.1	tair|glycosyl hydrolase family 17 protein [AT2G05790.1]	4075.8	260.775	0	1	3.115067e+004	3.115079e+003	0	0	65	2.506786e+004	23390	5.672448e+003	6.169840e+003	202	1.814356e+001	17	5.329369e+000	5.930400e+000	0	0	0	0	0	0	0	25019.1	2501.92	1	0	1	1	48.7966	5.32937	1	0	48.7966	47.2035	47.2035	25060.4	0.803163	18.1436	5.32937	0	25030.7	0	0
DATA	111	2	26	tc|NP188002	at|chr4:14445016-14444957	0		340	ATCTCTCGATCAAAATCGAATCGAAGCAAAGTTTCAATAGAGGGGAACGGAACTCACTCG	32	0	A_84_P840018	NP188002	NP188002	tc|GB|AL161574.2|CAB79690.1 hypothetical protein [NP188002]	4102.42	260.427	8.57313	1	8.573133e+000	8.538986e+000	1	0	63	4.649206e+001	48	1.293018e+001	1.186080e+001	233	1.779828e+001	17	5.094588e+000	5.189100e+000	0	0	0	0	0	0	0	-2.1687	6.8347	0	0.410737	1	0	48.6608	5.09459	1	0	48.6608	57.5363	57.5363	39.0574	0.800412	17.7983	5.09459	0	9.31953	1	0
DATA	112	2	27	tair|AT1G67400.1|ref|NM_105407|ug|AK175216|ta|TA50182_3702	at|chr1:25251839-25251780	0		838	GGGCAGCTTGAGAGAGAGCTGATGATGGATGATGTTTTCAGAATTGAGGATATGCCTTCT	34	0	A_84_P14198	AT1G67400	AT1G67400.1	tair|similar to phagocytosis and cell motility protein ELMO1-related [Arabidopsis thaliana] (TAIR:AT3G43400.1); similar to phagocytosis and cell motility protein ELMO1, putative, expressed [Oryza sativa (japonica cultivar-group)] (GB:ABA93689.2); contains	4126.77	260.813	0	1	2.652914e+003	2.654296e+002	3	0	63	2.165667e+003	2061	5.127857e+002	4.988949e+002	199	1.766834e+001	17	5.583214e+000	5.930400e+000	0	0	0	0	0	0	0	2117.15	211.826	1	5.65413e-265	1	1	48.5134	5.58321	1	0	48.5134	48.8603	48.8603	2158.23	0.798048	17.6683	5.58321	0	2128.5	0	0
DATA	113	2	28	tair|AT1G31420.1|ref|NM_102881|ta|TA37070_3702|ta|TA37069_3702	at|chr1:11253308-11253367	0		1916	AAGGGATATTGTTGATCCAAACTGTGAAGGAATGCAGATGGAGAGCCTTGACGCTCTACT	36	0	A_84_P21905	AT1G31420	AT1G31420.1	tair|leucine-rich repeat transmembrane protein kinase, putative [AT1G31420.1]	4152.09	260.914	0	1	1.497995e+004	1.498019e+003	0	0	67	1.196478e+004	11279	2.486568e+003	2.643476e+003	212	1.745283e+001	17	5.636933e+000	5.930400e+000	0	0	0	0	0	0	0	11916.4	1191.66	1	0	1	1	48.3601	5.63693	1	0	48.3601	46.8651	46.8651	11957.3	0.795491	17.4528	5.63693	0	11927.6	0	0
DATA	114	2	29	tair|AT4G27030.1|ref|NM_118837	at|chr4:13572859-13572918	0		932	ACCTAGGTCATGGAGTGAGCCAAACTCTGACTGGATAGAAGAAACCGAAATCTCCAACAA	38	0	A_84_P15740	AT4G27030	AT4G27030.1	tair|small conjugating protein ligase [AT4G27030.1]	4177.94	260.768	0	1	1.264113e+004	1.264143e+003	0	0	66	1.006991e+004	9652	2.168022e+003	2.428684e+003	212	1.709434e+001	17	4.779554e+000	4.447800e+000	0	0	0	0	0	0	0	10021.7	1002.19	1	0	1	1	48.2027	4.77955	1	0	48.2027	46.5243	46.5243	10062.5	0.792785	17.0943	4.77955	0	10032.8	0	0
DATA	115	2	30	tair|AT5G65580.1|ref|NM_125956|ta|TA49692_3702|ta|CNS0A6EN	at|chr5:26225026-26225085	0		146	TTTCATGAGCGTGATGGAAGTTGATGCTGATTCTTCTTCGACCAAGATGATGCCTCAGAC	40	0	A_84_P505320	AT5G65580	AT5G65580.1	tair|unknown protein [AT5G65580.1]	4203.67	260.5	0	1	7.353441e+001	1.135414e+001	2	0	64	1.061406e+002	101	2.465306e+001	2.538952e+001	218	1.716514e+001	16	4.982946e+000	5.189100e+000	0	0	0	0	0	0	0	58.0943	8.9701	1	4.05508e-048	1	1	48.0463	4.98295	1	0	48.0463	57.5363	57.5363	98.706	0.790029	17.1651	4.98295	0	69.0303	0	0
DATA	116	2	31	tair|AT3G61060.2|tair|AT3G61060.1|ref|NM_202741|ref|NM_115970	at|chr3:22615196-22615255	0		1016	GAATCAAATTCTCCATGACTCAAATCGATTGCACTCACACGAAAGGTGGGCTATGCATAG	42	0	A_84_P789365	ATPP2-A13	AT3G61060.2	tair|ATPP2-A13 [AT3G61060.2]	4228.56	260.972	0	1	3.981624e+003	3.982570e+002	0	0	63	3.183540e+003	3069	6.930090e+002	7.494543e+002	192	1.817188e+001	18	5.437570e+000	5.930400e+000	0	0	0	0	0	0	0	3135.64	313.639	1	1.56115e-289	1	1	47.8982	5.43757	1	0	47.8982	48.2044	48.2044	3176.11	0.787528	18.1719	5.43757	0	3146.44	0	0
DATA	117	2	32		 	1028	E1A	0		44	1	(+)E1A_r60_3	E1A_r60_3	E1A_r60_3		4254.5	260.5	8.74557	0	8.745569e+000	8.715261e+000	1	0	67	4.995522e+001	49	1.358412e+001	1.667925e+001	216	1.722222e+001	17	5.100540e+000	4.447800e+000	0	0	0	0	0	0	0	2.20376	6.83826	0	0.403232	1	0	47.7515	5.10054	1	0	47.7515	65	65	42.5206	0.78463	17.2222	5.10054	0	12.8768	1	0
DATA	118	2	33	tair|AT2G22960.1|ref|NM_127861|tc|NP455784|tc|NP456258	at|chr2:9777994-9778053	0		20	GTTGCTGCTTCTTCTTTTACTTGTTTTAAGACATCATGCTGAATCTGGCTCTATCGTCAA	46	0	A_84_P63574	AT2G22960	AT2G22960.1	tair|serine carboxypeptidase S10 family protein [AT2G22960.1]	4280.11	260.5	0	1	7.856787e+001	1.175346e+001	1	0	63	1.090476e+002	109	3.044690e+001	3.113460e+001	211	1.707583e+001	17	5.075049e+000	5.189100e+000	0	0	0	0	0	0	0	61.4294	9.18961	1	7.46742e-051	1	1	47.6182	5.07505	1	0	47.6182	56.9804	56.9804	101.613	0.781864	17.0758	5.07505	0	71.9852	0	0
DATA	119	2	34	tair|AT5G40430.1|ref|NM_123407|ug|AF175986|ta|TA52846_3702	at|chr5:16193750-16193691	0		675	ATATCACCTTATATTCCGATGCCAAAAGAAAACTATACTCTGGAGGTTTGTGAATCACTG	48	0	A_84_P18744	MYB22	AT5G40430.1	tair|MYB22 (myb domain protein 22); DNA binding / transcription factor [AT5G40430.1]	4305.5	260.5	8.80773	1	8.807732e+000	8.772650e+000	1	0	67	4.473134e+001	44	1.357089e+001	1.445535e+001	225	1.667111e+001	16	4.808689e+000	5.189100e+000	0	0	0	0	0	0	0	-2.76846	6.8347	0	0.294035	1	0	47.4998	4.80869	1	0	47.4998	57.5363	57.5363	37.2967	0.779092	16.6711	4.80869	0	7.68492	1	0
DATA	120	2	35	tair|AT3G62000.1|ref|NM_116065|ug|AY070483|ta|TA47008_3702	at|chr3:22970751-22970605	0		721	GCATGGACGAGTTTCGGATCCTATGGTGAATGATGCGAAGACCATCAGCATTAGGAATTT	50	0	A_84_P22268	AT3G62000	AT3G62000.1	tair|O-methyltransferase family 3 protein [AT3G62000.1]	4329.96	261.147	0	1	2.481078e+003	2.482638e+002	2	0	64	1.974156e+003	1917	4.554094e+002	4.622005e+002	188	1.839894e+001	18	5.399089e+000	4.447800e+000	0	0	0	0	0	0	0	1926.75	192.797	1	4.40841e-259	1	1	47.4022	5.39909	1	0	47.4022	46.8651	46.8651	1966.72	0.776579	18.3989	5.39909	0	1937.12	0	0
DATA	121	2	36	tair|AT4G04730.1|ref|NM_116711|tc|TC304004	at|chr4:2402135-2402076	0		212	GATTACTTATGGAGTAAGGCAAGTTTTTGAGGTGGGAAAATCATCAAGAGGTGCTCAAGA	52	0	A_84_P17565	AT4G04730	AT4G04730.1	tair|similar to unknown protein [Arabidopsis thaliana] (TAIR:AT2G13500.1); similar to unknown protein [Arabidopsis thaliana] (TAIR:AT2G31590.1) [AT4G04730.1]	4356.33	260.5	8.87187	0	8.871869e+000	8.836532e+000	1	0	65	4.684615e+001	45	1.229994e+001	1.408470e+001	214	1.752804e+001	17	5.180014e+000	5.189100e+000	0	0	0	0	0	0	0	-0.474944	6.8347	0	0.856877	1	0	47.3211	5.18001	1	0	47.3211	65	65	39.4115	0.77346	17.528	5.18001	0	9.83171	1	0
DATA	122	2	37	tair|AT3G02555.1|ref|NM_111123|ta|TA44886_3702|ta|AV441237	at|chr3:539844-539785	0		770	TCTACCGTAATTAAGAGGTAAGGTCGAGACTTTATGTGTTAACTTCTTATTTCTGAAGTC	54	0	A_84_P553584	AT3G02555	AT3G02555.1	tair|similar to unknown protein [Arabidopsis thaliana] (TAIR:AT5G16110.1); similar to hypothetical protein [Cleome spinosa] (GB:ABD96883.1) [AT3G02555.1]	4380.8	260.775	0	1	2.384889e+003	2.386537e+002	0	0	65	1.885523e+003	1770	4.203455e+002	4.862928e+002	218	1.702294e+001	17	4.855936e+000	4.447800e+000	0	0	0	0	0	0	0	1838.25	183.952	1	3.83731e-256	1	1	47.2684	4.85594	1	0	47.2684	47.2035	47.2035	1878.09	0.770793	17.0229	4.85594	0	1848.52	0	0
DATA	123	2	38	ta|TA42621_3702	at|chr3:001047416-001047466	0		729	TTTGGTCTTCTTCTGTACCGAATATTTGCCCACTTGGGCTTTATAAAACATATTGGGCAT	56	0	A_84_P826646	TA42621_3702	TA42621_3702	Unknown	4407.05	260.477	0	1	2.034668e+002	2.220900e+001	0	0	62	2.034194e+002	197	5.253806e+001	4.948177e+001	213	1.792019e+001	17	5.967539e+000	5.189100e+000	0	0	0	0	0	0	0	156.209	17.0507	1	3.40859e-103	1	1	47.2102	5.96754	1	0	47.2102	55.8519	55.8519	195.985	0.767738	17.9202	5.96754	0	166.437	0	0
DATA	124	2	39	tair|AT5G28830.1|ref|NM_122766|ta|TA45486_3702|tc|TC298348	at|chr5:10858273-10858332	0		859	TCTCAGTTGAATAACAAAGAGAATGCTTCTACAAAAGAGGAGTTTATGGATGCTCTAAAG	58	0	A_84_P607354	AT5G28830	AT5G28830.1	tair|calcium-binding EF hand family protein [AT5G28830.1]	4431.89	260.829	0	1	9.702812e+002	9.743856e+001	1	0	65	7.894154e+002	752	1.776104e+002	1.845837e+002	206	1.792718e+001	17	5.175886e+000	5.189100e+000	0	0	0	0	0	0	0	742.279	74.5419	1	1.77784e-199	1	1	47.1365	5.17589	1	0	47.1365	46.8651	46.8651	781.981	0.765014	17.9272	5.17589	0	752.444	0	0
DATA	125	2	40	tair|AT5G06580.1|ref|NM_120741|ta|TA45806_3702|tc|TC287648	at|chr5:2011564-2011505	0		1692	AAGAGAATCAAGAAAACGTTGGACCCAAACGATATCATGAACCCGGGAAAGTTAATTCCT	60	0	A_84_P18667	AT5G06580	AT5G06580.1	tair|FAD linked oxidase family protein [AT5G06580.1]	4456.94	260.768	0	1	4.588355e+003	4.589232e+002	0	0	66	3.544061e+003	3403	8.703886e+002	9.058686e+002	214	1.796262e+001	17	5.725202e+000	6.671700e+000	0	0	0	0	0	0	0	3496.93	349.76	1	2.36696e-296	1	1	47.1333	5.7252	1	0	47.1333	46.5243	46.5243	3536.63	0.762131	17.9626	5.7252	0	3507.11	0	0
DATA	126	2	41	tair|AT5G65410.1|ref|NM_125939|ta|TA43005_3702|ta|DR355532	at|chr5:26154120-26154179	0		800	TTAAGGTTTGGTTACATAACAACAAACACACTCTTGGTAAGTCGCCTTCACCACTTCATC	62	0	A_84_P290774	ATHB25/ZFHD2	AT5G65410.1	tair|ATHB25/ZFHD2 (ZINC FINGER HOMEODOMAIN 2); transcription factor [AT5G65410.1]	4482.49	260.916	0	1	6.254940e+003	6.255588e+002	0	0	63	4.796143e+003	4617	1.048521e+003	1.159393e+003	213	1.762441e+001	17	5.217873e+000	5.189100e+000	0	0	0	0	0	0	0	4749.01	474.95	1	1.71942e-315	1	1	47.1334	5.21787	1	0	47.1334	47.8731	47.8731	4788.71	0.759241	17.6244	5.21787	0	4759.2	0	0
DATA	127	2	42	tair|AT3G12340.1|ref|NM_112068|ug|EF183406|tc|NP396415	at|chr3:3926289-3926230	0		957	GAAGTTGAAAGACACCGGGAACTTGTTTGATTCAAACTTGGGAGAAGATCCACTAAGATT	64	0	A_84_P508409	AT3G12340	AT3G12340.1	tair|FK506 binding / peptidyl-prolyl cis-trans isomerase [AT3G12340.1]	4507.74	260.778	0	1	1.784453e+003	1.786740e+002	0	0	64	1.396656e+003	1292	3.461398e+002	3.482257e+002	204	1.728431e+001	17	5.296857e+000	4.818450e+000	0	0	0	0	0	0	0	1349.58	135.131	1	7.98278e-237	1	1	47.0791	5.29686	1	0	47.0791	47.5395	47.5395	1389.22	0.756297	17.2843	5.29686	0	1359.73	0	0
DATA	128	2	43	tair|AT1G62500.1|ref|NM_104929|ta|TA26357_3702|ta|DR252567	at|chr1:23135854-23135913	0		144	GAGAGTTTTGGCTTCCTTCTTTGTTTTCTTAATCTTCACGGTCATCACATTGCCTCCCAC	66	0	A_84_P850575	AT1G62500	AT1G62500.1	tair|protease inhibitor/seed storage/lipid transfer protein (LTP) family protein [AT1G62500.1]	4533.89	260.5	0	1	1.027671e+002	1.370953e+001	0	0	64	1.244688e+002	122.5	3.009454e+001	3.076395e+001	224	1.770089e+001	18	5.429929e+000	5.930400e+000	0	0	0	0	0	0	0	77.4046	10.3261	1	8.19458e-063	1	1	47.0641	5.42993	1	0	47.0641	56.9804	56.9804	117.034	0.753205	17.7009	5.42993	0	87.5664	0	0
DATA	129	2	44	tair|AT5G41765.1|ref|NM_148069	at|chr5:16733863-16733804	0		375	TTACTTAAGATAGAACAAGCCAATTTCACATCACATCCCCAAATAAGTTTCAACAACTCG	68	0	A_84_P541585	AT5G41765	AT5G41765.1	tair|similar to unknown protein [Arabidopsis thaliana] (TAIR:AT4G00232.1); contains InterPro domain Protein of unknown function DUF573 (InterPro:IPR007592) [AT5G41765.1]	4559.5	260.5	9.14618	1	9.146183e+000	9.109754e+000	0	0	68	4.464706e+001	45.5	1.240698e+001	1.260210e+001	218	1.682110e+001	16	5.106255e+000	5.189100e+000	0	0	0	0	0	0	0	-2.43748	6.8347	0	0.35535	1	0	47.0845	5.10625	1	0	47.0845	57.5363	57.5363	37.2124	0.750262	16.8211	5.10625	0	7.7609	1	0
DATA	130	2	45	tair|AT1G73490.1|ref|NM_106008|ug|BT002025|ta|TA36520_3702	at|chr1:27637385-27637326	0		703	TTATAGGCCATGGCTTGTTTTAAAAGCCATGTCAGATGCCTGCTTTGAATATCACCAGAG	70	0	A_84_P786741	AT1G73490	AT1G73490.1	tair|RNA recognition motif (RRM)-containing protein [AT1G73490.1]	4584.57	261.29	0	1	6.397390e+003	6.398043e+002	0	1	64	4.829953e+003	4800.5	7.695129e+002	7.596472e+002	189	1.744974e+001	17	4.510492e+000	3.706500e+000	0	0	0	0	0	0	0	4782.86	478.334	1	6.1839e-316	1	1	47.0969	4.51049	1	0	47.0969	46.8651	46.8651	4822.52	0.747626	17.4497	4.51049	0	4793.07	0	0
DATA	131	2	46	tair|AT3G31475.1	at|chr3:12823913-12823972	0		803	AGATCTTTAAAACCTTCAATGGATAGCGTCTCCGCCATGGATCTTTGAAACTCGATCACA	72	0	A_84_P759401	AT3G31475	AT3G31475.1	tair|transposable element gene [AT3G31475.1]	4610.33	260.5	0	0	2.797813e+001	9.597636e+000	1	0	65	6.795385e+001	66	1.775742e+001	1.927380e+001	222	1.775225e+001	18	5.506629e+000	5.930400e+000	0	0	0	0	0	0	0	20.8285	7.14503	1	5.75036e-013	1	0	47.1253	5.50663	1	0	47.1253	65	65	60.5192	0.744457	17.7523	5.50663	0	31.0999	0	0
DATA	132	2	47	tair|AT1G74410.1|ref|NM_106101|ta|TA34955_3702|ta|AA395606	at|chr1:27971281-27971340	0		782	TTGATAAATGGCTCATCAGACACGGGTCATGCCCCATTTGCAGACAGGCAGTTAAAGATT	74	0	A_84_P12433	AT1G74410	AT1G74410.1	tair|zinc finger (C3HC4-type RING finger) family protein [AT1G74410.1]	4635.09	261.154	0	1	4.586788e+003	4.587713e+002	0	0	66	3.449939e+003	3292	6.953540e+002	8.126501e+002	209	1.796172e+001	17	5.525158e+000	5.189100e+000	0	0	0	0	0	0	0	3402.72	340.341	1	1.20741e-294	1	1	47.2145	5.52516	1	0	47.2145	45.835	45.835	3442.5	0.741854	17.9617	5.52516	0	3413.09	0	0
DATA	133	2	48	tair|AT5G45680.1|ref|NM_123935|ta|TA38394_3702|tc|NP506822	at|chr5:18548745-18549147	0		462	ATCAAGGAATCCTTGGCTCTGATGGAATTCCTCCTATGCTTACTGGTGGGAAACGAACAT	76	0	A_84_P23492	AT5G45680	AT5G45680.1	tair|FK506-binding protein 1 (FKBP13) [AT5G45680.1]	4660.64	261.194	0	1	1.646750e+004	1.646776e+003	0	0	65	1.221682e+004	12023	2.140099e+003	1.911071e+003	191	1.678010e+001	16	4.842120e+000	4.447800e+000	0	0	0	0	0	0	0	12169.6	1216.98	1	0	1	1	47.2053	4.84212	1	0	47.2053	45.835	45.835	12209.4	0.739008	16.7801	4.84212	0	12180	0	0
DATA	134	2	49	tair|AT1G73360.1|ref|NM_105996|ta|TA47159_3702|tc|TC281723	at|chr1:27582472-27582413	0		2951	TCCTTCTTTTGCCTTCAATGCCAGAGAGAGAGAAGAGAAGCTCATTAACTCCAATTGTTC	78	0	A_84_P226439	HDG11	AT1G73360.1	tair|HDG11 (HOMEODOMAIN GLABROUS11); DNA binding / transcription factor [AT1G73360.1]	4685.68	260.959	0	1	5.681599e+002	5.756953e+001	2	0	63	4.654921e+002	451	9.085843e+001	6.819960e+001	208	1.665865e+001	17	4.825838e+000	4.633125e+000	0	0	0	0	0	0	0	418.265	42.3812	1	1.00575e-163	1	1	47.2275	4.82584	1	0	47.2275	49.1849	49.1849	458.057	0.736174	16.6587	4.82584	0	428.679	0	0
DATA	135	2	50		 	0		0		80	1	ETG02_36680	ETG02_36680	ETG02_36680		4711.21	261.161	9.35573	1	9.355727e+000	9.342623e+000	4	1	61	5.211475e+001	54	1.018184e+001	9.636900e+000	206	1.707282e+001	16	5.135200e+000	5.003775e+000	0	0	0	0	0	0	0	4.9249	6.85243	0	0.0630274	1	0	47.1898	5.1352	1	0	47.1898	45.1352	45.1352	44.6801	0.733458	17.0728	5.1352	0	15.3149	1	0
DATA	136	2	51	tair|AT5G17920.2|tair|AT5G17920.1|ref|NM_001085130|ref|NM_121798	at|chr5:5939008-5939069	0		2218	AAGAATACCATCTTCTGAGAAATCCCAGACAGGTCAACAAGATGCTTGCTGTCCTAGAGC	82	0	A_84_P806626	ATCIMS	AT5G17920.2	tair|ATCIMS (COBALAMIN-INDEPENDENT METHIONINE SYNTHASE) [AT5G17920.2]	4737.33	260.5	0	1	8.016697e+004	8.016702e+003	1	9	56	5.860757e+004	54161	7.780261e+003	6.719143e+003	208	1.775481e+001	17	5.188474e+000	5.189100e+000	0	0	0	0	0	0	0	58560.4	5856.04	1	0	1	1	47.1897	5.18847	1	0	47.1897	57.5363	57.5363	58600.1	0.73048	17.7548	5.18847	0	58570.8	0	0
DATA	137	2	52	tair|AT3G20170.1|ref|NM_112908|ta|TA50016_3702|tc|TC299465	at|chr3:7043187-7043246	0		1454	CTTGCCCATGACCATGATCTTCCATGATCTGAAGGGCAAATTAAGCTTCCCATCTGTTTT	84	0	A_84_P597258	AT3G20170	AT3G20170.1	tair|armadillo/beta-catenin repeat family protein [AT3G20170.1]	4761.71	260.837	0	1	3.377227e+003	3.378532e+002	0	0	65	2.505969e+003	2438	3.861697e+002	3.632370e+002	209	1.715789e+001	17	4.515885e+000	4.447800e+000	0	0	0	0	0	0	0	2458.75	245.97	1	2.50939e-274	1	1	47.2177	4.51589	1	0	47.2177	50.1463	50.1463	2498.53	0.728038	17.1579	4.51589	0	2469.21	0	0
DATA	138	2	53	tair|AT5G44200.1|tair|AT5G44200.2|ref|NM_123787|ref|NM_001085236	at|chr5:17819053-17819041	0		460	GCAGTCAAGTATATAAGTGGGGACTATTCTCGATGACCGGCCTATTTCGTGTGGATTTTG	86	0	A_84_P824378	CBP20	AT5G44200.1	tair|CBP20 (CAP-BINDING PROTEIN 20); RNA binding [AT5G44200.1]	4787.09	261.182	0	1	2.764315e+003	2.765919e+002	1	0	65	2.052908e+003	1940	5.306242e+002	5.826618e+002	206	1.800971e+001	17	5.788964e+000	5.930400e+000	0	0	0	0	0	0	0	2005.68	200.684	1	1.36216e-261	1	1	47.2276	5.78896	1	0	47.2276	45.835	45.835	2045.47	0.725561	18.0097	5.78896	0	2016.16	0	0
DATA	139	2	54	tair|AT1G78670.1|ref|NM_106514|ta|TA33496_3702|ta|AI099918	at|chr1:29598003-29598062	0		1070	TTCTGAGAAAGTGCTGAGCAATCTCATCTACAACTACAAGCCTACGTACTCCGGATACAA	88	0	A_84_P14236	ATGGH3	AT1G78670.1	tair|ATGGH3 (GAMMA-GLUTAMYL HYDROLASE 3); gamma-glutamyl hydrolase [AT1G78670.1]	4812.77	260.913	0	1	1.881029e+004	1.881053e+003	0	0	66	1.364629e+004	12816	2.388769e+003	2.588805e+003	205	1.771220e+001	18	5.551903e+000	5.189100e+000	0	0	0	0	0	0	0	13599	1359.92	1	0	1	1	47.278	5.5519	1	0	47.278	46.5243	46.5243	13638.9	0.722956	17.7122	5.5519	0	13609.6	0	0
DATA	140	2	55	tair|AT4G38215.1|ref|NR_023059	at|chr4:17923850-17923909	0		524	TCACAGGTGGCAGACAAAAGTGATGCGTTTGAGAGAGTTTTGGGGGTTCCTTTTGATCAT	90	0	A_84_P726318	AT4G38215	AT4G38215.1	tair|other RNA [AT4G38215.1]	4838	261.279	0	1	2.246627e+002	2.438601e+001	0	0	65	2.092308e+002	207	5.776509e+001	6.078660e+001	200	1.734500e+001	17	5.632459e+000	6.671700e+000	0	0	0	0	0	0	0	161.906	17.5741	1	2.38008e-105	1	1	47.3245	5.63246	1	0	47.3245	46.1809	46.1809	201.796	0.720664	17.345	5.63246	0	172.51	0	0
DATA	141	2	56		 	1028	E1A	0		92	1	(+)E1A_r60_a97	E1A_r60_a97	E1A_r60_a97		4864.33	260.5	9.55657	0	9.556572e+000	9.518508e+000	1	1	64	4.445313e+001	45	9.091998e+000	8.339625e+000	222	1.657658e+001	16	4.825553e+000	5.189100e+000	0	0	0	0	0	0	0	-2.94403	6.8347	0	0.264602	1	0	47.3972	4.82555	1	0	47.3972	65	65	37.0185	0.718044	16.5766	4.82555	0	7.76096	1	0
DATA	142	2	57	tair|AT3G28915.1	unmapped	0		4996	TGGGGCATTTATTGTACCAGCCTCTATACCAACTTTCTCACCGGTTCAATCTTAATTGAA	94	0	A_84_P760033	AT3G28915	AT3G28915.1	tair|transposable element gene [AT3G28915.1]	4889.5	260.5	0	1	1.578305e+001	9.677110e+000	4	2	62	5.874194e+001	56	1.285982e+001	1.260210e+001	212	1.765094e+001	17	5.459098e+000	5.189100e+000	0	0	0	0	0	0	0	11.2985	6.92746	1	3.15633e-005	1	0	47.4435	5.4591	1	0	47.4435	57.5363	57.5363	51.3073	0.715861	17.6509	5.4591	0	22.0659	0	0
DATA	143	2	58	tair|AT4G38230.1|ref|NM_119985|tc|TC285428	at|chr4:17929058-17928999	0		1498	AAGGCATTGTTGGAAGAACAATGAGGAAAAGCATAAACATGAGCATCAGGAACAATGCCG	96	0	A_84_P17677	CPK26	AT4G38230.1	tair|CPK26 (calcium-dependent protein kinase 26); calmodulin-dependent protein kinase/ kinase [AT4G38230.1]	4914.89	260.5	0	1	2.909577e+002	3.063090e+001	2	2	60	2.551833e+002	261.5	4.036297e+001	4.040085e+001	218	1.744037e+001	17	5.861585e+000	6.486375e+000	0	0	0	0	0	0	0	207.679	21.8636	1	1.79824e-120	1	1	47.5048	5.86158	1	0	47.5048	56.9804	56.9804	247.749	0.713776	17.4404	5.86158	0	218.524	0	0
DATA	144	2	59	tair|AT4G13965.1|ref|NM_148317	at|chr4:8066768-8066709	0		815	ATCTCTAACTTCAGTCAAACGTCTGTTCTTAGAATTCTCACCCTTGATGGTAGATTTTCT	98	0	A_84_P107672	AT4G13965	AT4G13965.1	tair|F-box family protein [AT4G13965.1]	4940.42	260.573	0	1	1.123011e+001	9.667043e+000	0	0	64	5.556250e+001	56.5	1.395557e+001	1.297275e+001	211	2.805213e+001	27	9.023891e+000	9.636900e+000	0	0	0	0	0	1	0	7.99394	6.8813	1	0.00280236	1	0	47.5686	9.02389	1	0	47.5686	57.5363	57.5363	48.1278	0.71183	28.0521	9.02389	0	18.9179	1	0
DATA	145	2	60	tair|AT2G41460.1|tair|AT2G41460.2|ref|NM_001125028|ref|NM_129709	at|chr2:17294987-17295046	0		1079	TAGATATGGTACTGGTCTATCTGGTCATGACACGGAAGGGCGTATTGTAACTGCTGAATT	100	0	A_84_P755315	ARP	AT2G41460.1	tair|ARP (apurinic endonuclease-redox protein) [AT2G41460.1]	4964.78	261.11	0	1	1.478139e+003	1.481268e+002	0	0	66	1.097424e+003	1044	2.854633e+002	2.763196e+002	205	2.782927e+001	27	7.090115e+000	7.413000e+000	0	0	0	0	0	1	0	1049.82	105.204	1	3.97134e-221	1	1	47.6028	7.09011	1	0	47.6028	47.8731	47.8731	1089.99	0.710232	27.8293	7.09011	0	1060.79	0	0
DATA	146	2	61	tair|AT4G22513.1|ref|NM_001084959|ug|EF182870	at|chr4:11855258-11855317	0		438	AGGATCACTTAAATAAGCAAACACGTTCCGTAGTATCGGTTCATGGTGCAACTATGTGGT	102	0	A_84_P764933	AT4G22513	AT4G22513.1	tair|Encodes a Protease inhibitor/seed storage/LTP family protein [AT4G22513.1]	4990.23	261.359	0	1	1.520285e+004	1.520316e+003	0	1	64	1.082075e+004	10355	1.977731e+003	2.190727e+003	205	2.113659e+001	21	6.401660e+000	7.413000e+000	0	0	0	0	0	0	0	10773.1	1077.33	1	0	1	1	47.6341	6.40166	1	0	47.6341	44.7812	44.7812	10813.3	0.708625	21.1366	6.40166	0	10784.1	0	0
DATA	147	2	62	tair|AT3G05780.1|ref|NM_111452|tc|NP502574	at|chr3:1715112-1715053	0		2609	GAAGACTATAGCTGCAAGACGGAGTCAGATCAAGACAATAATATTCCCGGAAGCAAATCG	104	0	A_84_P21162	AT3G05780	AT3G05780.1	tair|Lon protease, putative [AT3G05780.1]	5016.07	261.133	0	1	4.600012e+001	1.070542e+001	0	0	66	8.016667e+001	81.5	1.837941e+001	1.927380e+001	209	1.896172e+001	18	6.921849e+000	7.413000e+000	0	0	0	0	0	0	0	32.5236	7.56908	1	2.08434e-024	1	0	47.6431	6.92185	1	0	47.6431	47.5395	47.5395	72.732	0.707033	18.9617	6.92185	0	43.5622	0	0
DATA	148	2	63	tair|AT3G46150.1|ref|NM_114484|tc|NP214035	at|chr3:16960631-16960572	0		313	TGTTGCTTCCTCTTTCATTTGCTCAAGTTTATGAAGGTTTTATTTCTTTCTACGAGGAAG	106	0	A_84_P595520	AT3G46150	AT3G46150.1	tair|unknown protein [AT3G46150.1]	5041.89	260.5	0	1	1.991443e+002	2.214569e+001	0	0	64	1.881250e+002	190.5	4.656809e+001	4.781385e+001	222	1.891892e+001	18	6.507406e+000	6.671700e+000	0	0	0	0	0	0	0	140.5	15.6242	1	7.49571e-097	1	1	47.6247	6.50741	1	0	47.6247	56.9804	56.9804	180.69	0.70552	18.9189	6.50741	0	151.547	0	0
DATA	149	2	64	tair|AT1G78370.1|ref|NM_106484|ta|TA31945_3702|ta|AV819763	at|chr1:29489411-29489352	0		649	GTGCATGGAGAAAGAGAGTGTGTCTAAGTCTCTCCCTGACTCTGAGAAGATTGTTGCATA	108	0	A_84_P11530	ATGSTU20	AT1G78370.1	tair|ATGSTU20 (Arabidopsis thaliana Glutathione S-transferase (class tau) 20); glutathione transferase [AT1G78370.1]	5067.42	260.573	0	1	9.948738e+004	9.948743e+003	0	2	62	7.012668e+004	81611	1.145239e+004	-1.630675e+004	211	1.826066e+001	17	4.812020e+000	4.818450e+000	0	0	0	0	0	0	0	70079.1	7007.91	1	0	1	1	47.5998	4.81202	1	0	47.5998	57.5363	57.5363	70119.2	0.704402	18.2607	4.81202	0	70090.1	0	0
DATA	150	2	65	tair|AT1G19130.1|ref|NM_101771|ug|CF653020|ta|TA39543_3702	at|chr1:6609609-6609550	0		499	CGAAACGCTCTGATCTCTTATCAAGGTTTCCGCAACACGAGTCACTCATCACAATGCTAT	110	0	A_84_P16067	AT1G19130	AT1G19130.1	tair|similar to unknown [Populus trichocarpa] (GB:ABK94529.1); contains InterPro domain Protein of unknown function DUF985 (InterPro:IPR009327); contains InterPro domain RmlC-like jelly roll fold (InterPro:IPR014710) [AT1G19130.1]	5092.09	260.914	0	1	9.535246e+003	9.535741e+002	4	0	63	6.756397e+003	6357	1.070070e+003	1.012986e+003	196	1.838776e+001	18	6.069060e+000	5.930400e+000	0	0	0	0	0	0	0	6708.84	670.919	1	0	1	1	47.554	6.06906	1	0	47.554	46.8651	46.8651	6748.96	0.703584	18.3878	6.06906	0	6719.84	0	0
DATA	151	2	66	tair|AT1G58025.1|ref|NM_104585|ug|AK226822|ta|TA52828_3702	at|chr1:21462320-21462261	0		1397	TGTGAATAGTGCTGCAGAGAAATTGGTTGTTTTAGCTTCCCTTGAAGGTCCAAAATCGAC	112	0	A_84_P788002	AT1G58025	AT1G58025.1	tair|DNA binding [AT1G58025.1]	5117.61	260.729	0	1	4.504062e+003	4.505112e+002	0	0	64	3.213016e+003	3073.5	6.579799e+002	6.827373e+002	209	1.811483e+001	18	5.386613e+000	5.930400e+000	0	0	0	0	0	0	0	3165.53	316.627	1	3.98302e-290	1	1	47.4853	5.38661	1	0	47.4853	47.5395	47.5395	3205.58	0.702817	18.1148	5.38661	0	3176.48	0	0
DATA	152	2	67	tair|AT4G03837.1	unmapped	0		1	AATCCTGGACTCATCGTTGAGGCTTTGACTCAGGCCCATTTAAAGAATGATGACGGATCT	114	0	A_84_P762930	AT4G03837	AT4G03837.1	tair|transposable element gene [AT4G03837.1]	5143.5	260.5	0	1	1.927321e+001	9.921295e+000	2	0	66	6.095455e+001	59.5	2.257870e+001	2.594550e+001	216	1.889352e+001	19	5.566741e+000	5.374425e+000	0	0	0	0	0	0	0	13.535	6.96744	1	8.45711e-007	1	0	47.4195	5.56674	1	0	47.4195	57.5363	57.5363	53.5199	0.702271	18.8935	5.56674	0	24.4416	0	0
DATA	153	2	68	tair|AT2G17800.2|tair|AT2G17800.1|ref|NM_001084441|ref|NM_127334	at|chr2:7746950-7747010	0		6	TCGGAGAAAGTTGATGGAGGAGATGTTCGTTTTGTGAACGCTTCAATGGCATAAATTTCC	116	0	A_84_P820441	ARAC1/ATGP2/ATRAC1/AtROP3/RAC1/ROP3	AT2G17800.2	tair|ARAC1/ATGP2/ATRAC1/AtROP3/RAC1/ROP3 (Rho-related protein from plants 3) [AT2G17800.2]	5168.21	260.886	0	1	1.726693e+002	1.982174e+001	3	0	63	1.685714e+002	168	2.848186e+001	2.409225e+001	225	2.113778e+001	21	6.870203e+000	7.413000e+000	0	0	0	0	0	0	0	121.237	13.9175	1	3.88868e-088	1	1	47.3344	6.8702	1	0	47.3344	46.8651	46.8651	161.137	0.702134	21.1378	6.8702	0	132.069	0	0
DATA	154	2	69	tair|AT1G30440.1|ref|NM_102780|ta|AV561282|tc|TC298738	at|chr1:10762105-10762164	0		1921	AGATAGAGAAGCTAAAGGATGTTAAAGAGCGTCGTGGGAAGCATAAGAAAGCTTCGAGCA	118	0	A_84_P20523	AT1G30440	AT1G30440.1	tair|phototropic-responsive NPH3 family protein [AT1G30440.1]	5193.78	261.154	0	1	1.292992e+004	1.293028e+003	3	0	63	9.126889e+003	8629	1.589041e+003	1.739831e+003	194	1.747938e+001	16	6.314888e+000	5.930400e+000	0	0	0	0	0	0	0	9079.66	907.992	1	0	1	1	47.2274	6.31489	1	0	47.2274	45.835	45.835	9119.45	0.702221	17.4794	6.31489	0	9090.4	0	0
DATA	155	2	70	tair|AT5G47229.1|ref|NM_001125915	at|chr5:19197024-19196965	0		52	AGCCGTTGGATCGAATGACCGACTCATCTATAGTCGACATTGTGATTGTTTTCGTTTTGT	120	0	A_84_P769060	AT5G47229	AT5G47229.1	tair|unknown protein [AT5G47229.1]	5219.23	261.266	0	1	1.892519e+001	9.910775e+000	2	0	62	6.041935e+001	59.5	1.492116e+001	1.519665e+001	203	1.692118e+001	17	4.813728e+000	5.189100e+000	0	0	0	0	0	0	0	13.2959	6.96283	1	1.27053e-006	1	0	47.1234	4.81373	1	0	47.1234	45.1352	45.1352	52.9847	0.702552	16.9212	4.81373	0	23.9439	0	0
DATA	156	2	71	tair|AT5G51030.1|ref|NM_124482|ug|BX830624|ta|TA52707_3702	at|chr5:20765271-20765212	0		915	ACCAGAGGGAGAGAAGATATATGCAAACTGTTTTTGTCCCGGTTGGGTGAAAACCGCAAT	122	0	A_84_P12164	AT5G51030	AT5G51030.1	tair|short-chain dehydrogenase/reductase (SDR) family protein [AT5G51030.1]	5245.11	260.5	0	1	2.002761e+002	2.226267e+001	1	0	63	1.877937e+002	181	5.932637e+001	6.152790e+001	217	1.670968e+001	17	4.527033e+000	4.447800e+000	0	0	0	0	0	0	0	140.794	15.6506	1	5.62973e-097	1	1	46.9998	4.52703	1	0	46.9998	56.9804	56.9804	180.359	0.702999	16.7097	4.52703	0	151.346	0	0
DATA	157	2	72	tair|AT1G23380.1|tair|AT1G23380.2|ref|NM_180620|ref|NM_102187	at|chr1:8301743-8301684	0		652	CGTTTGACGAGGCAACGTGTTTCTTGAACAAGATTGAGATGCAGCTACGGAACCTATGTA	124	0	A_84_P22490	KNAT6	AT1G23380.1	tair|KNAT6 (Knotted-like Arabidopsis thaliana 6); DNA binding / transcription factor [AT1G23380.1]	5269.98	261.108	0	1	1.462755e+003	1.465973e+002	2	0	65	1.076708e+003	1038	2.059702e+002	2.090466e+002	197	2.117259e+001	20	7.245031e+000	7.413000e+000	0	0	0	0	0	0	0	1029.83	103.21	1	6.31206e-220	1	1	46.8768	7.24503	1	0	46.8768	46.1809	46.1809	1069.27	0.704035	21.1726	7.24503	0	1040.27	0	0
DATA	158	2	73	ug|DQ108794|tc|TC301921	at|chr1:12429220-12429161	0		448	GTCTACGTTTCCCGGATTCCGGGTCATCTCCGATGTAATTTTCTGAATCGATTTCGTATT	126	0	A_84_P804189	DQ108794	DQ108794	ug|Arabidopsis thaliana clone 252351 mRNA sequence [DQ108794]	5295.08	261.222	0	1	1.783465e+002	2.029734e+001	0	0	66	1.725000e+002	155.5	5.860566e+001	7.023817e+001	199	1.990452e+001	20	5.452821e+000	4.447800e+000	0	0	0	0	0	0	0	125.787	14.3156	1	2.66676e-090	1	1	46.7131	5.45282	1	0	46.7131	45.4864	45.4864	165.065	0.705295	19.9045	5.45282	0	136.074	0	0
DATA	159	2	74	tair|AT1G60920.1|ref|NM_104772|ug|DR749756|ta|TA53282_3702	at|chr1:22433439-22433380	0		493	AACTCGAAGGTGAAACTTCCGCTTCTGCAAGTTTGTTAAAGAACGTAGTGGATAATCTAC	128	0	A_84_P14302	AGL55	AT1G60920.1	tair|AGL55 (AGAMOUS-LIKE 55); DNA binding / transcription factor [AT1G60920.1]	5320.76	261.255	0	1	7.945922e+001	1.251447e+001	0	0	64	1.026875e+002	97.5	4.141194e+001	4.651657e+001	212	1.694340e+001	17	5.314436e+000	5.930400e+000	0	0	0	0	0	0	0	56.1717	8.8468	1	1.67561e-046	1	1	46.5158	5.31444	1	0	46.5158	41.4593	41.4593	95.2528	0.706925	16.9434	5.31444	0	66.2779	0	0
DATA	160	2	75		 	66	Structural	0		1	1	DarkCorner	DarkCorner	DarkCorner		5346.44	261.348	9.67912	1	9.679123e+000	9.640570e+000	0	0	64	4.307813e+001	43.5	1.188878e+001	1.223145e+001	187	1.746524e+001	17	4.992750e+000	4.447800e+000	0	0	0	0	0	0	0	-3.22355	6.8347	0	0.222097	1	0	46.3017	4.99275	1	0	46.3017	45.835	45.835	35.6435	0.708952	17.4652	4.99275	0	6.68378	0	0
DATA	161	2	76		 	66	Structural	0		1	1	DarkCorner	DarkCorner	DarkCorner		5371.68	261.136	0	1	5.706127e+001	1.117550e+001	1	0	64	8.671875e+001	84	3.700899e+001	3.965955e+001	214	1.700467e+001	16	5.391262e+000	5.930400e+000	0	0	0	0	1	0	0	40.5868	7.94897	1	2.42632e-032	1	1	46.1319	5.39126	1	0	46.1319	43.3362	43.3362	79.2841	0.711285	17.0047	5.39126	0	50.344	0	0
DATA	162	2	77		 	66	Structural	0		1	1	DarkCorner	DarkCorner	DarkCorner		5397.5	260.5	0	1	1.251813e+002	1.356735e+001	0	0	68	1.352794e+002	119.5	7.988552e+001	7.950442e+001	220	1.653636e+001	16	4.792836e+000	5.189100e+000	0	0	0	0	1	0	0	89.3837	9.68754	1	1.09925e-070	1	1	45.8957	4.79284	0	0	45.8957	57.5363	57.5363	127.845	0.714034	16.5364	4.79284	0	98.9309	0	0
DATA	163	2	78		 	66	Structural	0		1	1	DarkCorner	DarkCorner	DarkCorner		5422.67	260.5	0	1	2.505510e+001	9.852587e+000	0	0	66	6.365152e+001	62	2.355386e+001	2.557485e+001	224	1.811607e+001	18	5.654072e+000	5.930400e+000	0	0	0	0	1	0	0	17.9714	7.06703	1	2.13415e-010	1	0	45.6801	5.65407	1	0	45.6801	57.5363	57.5363	56.2168	0.717277	18.1161	5.65407	0	27.3194	0	0
DATA	164	2	79		 	66	Structural	0		1	1	DarkCorner	DarkCorner	DarkCorner		5448.42	260.573	9.51616	1	9.516160e+000	9.478257e+000	2	0	62	4.145161e+001	41	1.067505e+001	8.710275e+000	204	1.753431e+001	17	5.525026e+000	5.930400e+000	0	0	0	0	0	0	0	-4.00615	6.8347	0	0.129706	1	0	45.4578	5.52503	1	0	45.4578	57.5363	57.5363	34.0169	0.721093	17.5343	5.52503	0	5.13516	0	0
DATA	165	2	80		 	66	Structural	0		1	1	DarkCorner	DarkCorner	DarkCorner		5472.92	261.23	9.46099	1	9.460987e+000	9.423303e+000	5	1	60	4.080000e+001	39	8.643210e+000	7.598325e+000	199	1.724121e+001	17	4.974898e+000	4.447800e+000	0	0	0	0	0	0	0	-4.44276	6.8347	0	0.0931768	1	0	45.2428	4.9749	1	0	45.2428	44.7812	44.7812	33.3653	0.725298	17.2412	4.9749	0	4.48968	0	0
DATA	166	2	81		 	66	Structural	0		1	1	DarkCorner	DarkCorner	DarkCorner		5498.57	260.918	9.39902	1	9.399019e+000	9.361582e+000	0	0	63	4.085714e+001	39	1.017882e+001	9.636900e+000	206	1.713107e+001	17	5.259816e+000	5.745075e+000	0	0	0	0	0	0	0	-4.12661	6.8347	0	0.118654	1	0	44.9838	5.25982	1	0	44.9838	43.7019	43.7019	33.4225	0.73008	17.1311	5.25982	0	4.5682	0	0
DATA	167	2	82		 	66	Structural	0		1	1	DarkCorner	DarkCorner	DarkCorner		5524.41	261.242	9.32876	1	9.328764e+000	9.291608e+000	1	0	64	3.992188e+001	37.5	9.208872e+000	9.080925e+000	200	1.656500e+001	16	4.447999e+000	3.706500e+000	0	0	0	0	0	0	0	-4.80475	6.8347	0	0.069652	1	0	44.7266	4.448	1	0	44.7266	46.1809	46.1809	32.4872	0.735578	16.565	4.448	0	3.64493	0	0
DATA	168	2	83		 	66	Structural	0		1	1	DarkCorner	DarkCorner	DarkCorner		5549.67	260.5	9.25526	1	9.255262e+000	9.218398e+000	3	1	62	3.846774e+001	39	1.037765e+001	7.968975e+000	218	1.693578e+001	17	4.536133e+000	3.706500e+000	0	0	0	0	0	0	0	-6.02145	6.8347	0	0.0234369	1	0	44.4892	4.53613	1	0	44.4892	57.5363	57.5363	31.0331	0.74142	16.9358	4.53613	0	2.21838	0	0
DATA	169	2	84		 	66	Structural	0		1	1	DarkCorner	DarkCorner	DarkCorner		5575.42	260.573	9.17204	1	9.172038e+000	9.135506e+000	2	0	62	3.822581e+001	36.5	8.812099e+000	9.636900e+000	216	1.728704e+001	17	5.137280e+000	5.930400e+000	0	0	0	0	0	0	0	-6.01743	6.8347	0	0.0235278	1	0	44.2432	5.13728	1	0	44.2432	57.5363	57.5363	30.7911	0.748147	17.287	5.13728	0	1.99217	0	0
DATA	170	2	85		 	260	BrightCorner	0		0	1	GE_BrightCorner	GE_BrightCorner	GE_BrightCorner		5600.06	261.462	0	1	6.722161e+002	6.782789e+001	0	1	62	5.516129e+002	541.5	9.324327e+001	9.562770e+001	516	1.691085e+001	17	4.812584e+000	5.189100e+000	0	0	0	0	0	0	0	507.748	51.2327	1	8.60205e-176	1	1	43.8648	4.81258	1	0	43.8648	44.4243	44.4243	544.178	0.755335	16.9109	4.81258	0	515.382	0	0
DATA	171	3	1		 	66	Structural	0		1	1	DarkCorner	DarkCorner	DarkCorner		3454.58	267.573	0	1	1.095480e+001	7.876579e+000	0	0	64	5.981250e+001	57	1.845963e+001	1.890315e+001	377	1.733422e+001	17	5.593473e+000	5.930400e+000	0	0	0	0	1	0	0	9.59905	6.90178	1	0.000363994	1	0	50.2134	5.59347	1	0	50.2134	57.5363	57.5363	52.3778	0.876241	17.3342	5.59347	0	22.1296	0	0
DATA	172	3	2		 	66	Structural	0		1	1	DarkCorner	DarkCorner	DarkCorner		3479.48	268.129	0	1	8.460314e+000	7.883057e+000	1	0	63	5.763492e+001	54	1.397267e+001	1.334340e+001	47	1.800000e+001	17	4.634464e+000	4.077150e+000	0	0	0	0	1	0	0	7.37781	6.87441	1	0.00570039	1	0	50.2571	4.63446	1	0	50.2571	43.7019	43.7019	50.2002	0.872049	18	4.63446	0	19.9588	0	0
DATA	173	3	3		 	66	Structural	0		1	1	DarkCorner	DarkCorner	DarkCorner		3504.85	268.226	0	1	1.046058e+001	7.943506e+000	0	0	66	5.936364e+001	59	1.777954e+001	2.057108e+001	52	1.682692e+001	17	3.964159e+000	3.335850e+000	0	0	0	0	1	0	0	9.0795	6.89475	1	0.000725867	1	0	50.2841	3.96416	1	0	50.2841	44.7812	44.7812	51.929	0.867973	16.8269	3.96416	0	21.7016	0	0
DATA	174	3	4		 	66	Structural	0		1	1	DarkCorner	DarkCorner	DarkCorner		3530.58	267.573	0	1	7.741061e+001	1.096634e+001	0	0	64	1.171875e+002	91.5	7.579774e+001	8.617612e+001	60	1.803333e+001	17	6.106309e+000	5.930400e+000	0	0	0	0	1	0	0	66.8814	9.47472	1	3.85309e-055	1	1	50.3061	6.10631	0	0	50.3061	57.5363	57.5363	109.753	0.863982	18.0333	6.10631	0	79.5513	0	0
DATA	175	3	5		 	66	Structural	0		1	1	DarkCorner	DarkCorner	DarkCorner		3555.64	268.111	0	1	1.407157e+002	1.615889e+001	3	0	62	1.713710e+002	143	8.468906e+001	7.635390e+001	45	1.782222e+001	18	4.603797e+000	4.447800e+000	0	0	0	0	1	0	0	121.072	13.9032	1	4.67079e-088	1	1	50.2985	4.6038	1	0	50.2985	37.4241	37.4241	163.936	0.860405	17.8222	4.6038	0	133.742	0	0
DATA	176	3	6		 	66	Structural	0		1	1	DarkCorner	DarkCorner	DarkCorner		3581.62	268.073	0	1	2.390450e+002	2.520030e+001	5	0	59	2.551356e+002	223	1.111075e+002	1.078592e+002	52	1.648077e+001	16.5	4.304537e+000	3.891825e+000	0	0	0	0	1	0	0	204.818	21.5921	1	1.26646e-119	1	1	50.3177	4.30454	1	0	50.3177	42.5954	42.5954	247.701	0.856817	16.4808	4.30454	0	217.523	0	0
DATA	177	3	7		 	66	Structural	0		1	1	DarkCorner	DarkCorner	DarkCorner		3606.46	268.2	8.03929	1	8.039293e+000	8.007272e+000	1	0	65	4.861538e+001	47	1.364127e+001	1.260210e+001	46	1.850000e+001	17	6.598821e+000	6.671700e+000	0	0	0	0	0	0	0	-1.71842	6.8347	0	0.514343	1	0	50.3338	6.59882	1	0	50.3338	45.835	45.835	41.1807	0.853562	18.5	6.59882	0	11.0163	0	0
DATA	178	3	8		 	66	Structural	0		1	1	DarkCorner	DarkCorner	DarkCorner		3631.6	268.031	8.06947	1	8.069466e+000	8.037325e+000	1	0	63	4.225397e+001	41	1.069213e+001	1.111950e+001	52	1.803846e+001	18	5.670569e+000	5.930400e+000	0	0	0	0	0	0	0	-8.08921	6.8347	0	0.00250167	1	0	50.3432	5.67057	1	0	50.3432	45.1352	45.1352	34.8193	0.850371	18.0385	5.67057	0	4.67293	0	0
DATA	179	3	9		 	66	Structural	0		1	1	DarkCorner	DarkCorner	DarkCorner		3657.08	268.2	8.09861	1	8.098614e+000	8.066357e+000	2	0	64	4.215625e+001	41	1.113727e+001	1.130482e+001	51	1.711765e+001	17	4.581035e+000	4.818450e+000	0	0	0	0	0	0	0	-8.15751	6.8347	0	0.00230477	1	0	50.3138	4.58104	1	0	50.3138	44.7812	44.7812	34.7216	0.84731	17.1176	4.58104	0	4.58835	0	0
DATA	180	3	10		 	66	Structural	0		1	1	DarkCorner	DarkCorner	DarkCorner		3683.42	267.573	8.12893	1	8.128928e+000	8.096550e+000	5	0	59	4.416949e+001	43	1.200453e+001	1.149015e+001	63	1.823810e+001	18	6.336566e+000	6.671700e+000	0	0	0	0	0	0	0	-6.10379	6.8347	0	0.0216377	1	0	50.2733	6.33657	1	0	50.2733	57.5363	57.5363	36.7348	0.84415	18.2381	6.33657	0	6.62746	0	0
DATA	181	3	11	tair|AT1G33980.1|tair|AT1G33980.2|ref|NM_001123934|ref|NM_103120	at|chr1:12354526-12354585	0		1642	TATAGATCTCAATCGAAATGGGGAAGTAACATTATCAACATCACTTGGGTTTTGGAGACT	130	0	A_84_P240295	ATUPF3/UPF3	AT1G33980.1	tair|ATUPF3/UPF3; nucleotide binding [AT1G33980.1]	3707.84	268.365	0	1	5.254798e+003	5.255426e+002	1	0	64	4.472266e+003	4131.5	1.102350e+003	1.115657e+003	43	1.709302e+001	17	4.799871e+000	5.559750e+000	0	0	0	0	0	0	0	4422.04	442.257	1	4.9694e-311	1	1	50.2227	4.79987	1	0	50.2227	44.7812	44.7812	4464.83	0.841525	17.093	4.79987	0	4434.73	0	0
DATA	182	3	12	tair|AT3G57062.1|ref|NM_001125378|ug|AK228360|ta|TA50954_3702	at|chr3:21132558-21132617	0		233	ACGTCGGATGATTGAATTCGAGATCCTTAGCTCTCCTTCTGTGCGTATATGTTCTTCTCT	132	0	A_84_P762529	AT3G57062	AT3G57062.1	tair|similar to hypothetical protein MtrDRAFT_AC153128g25v2 [Medicago truncatula] (GB:ABN07999.1) [AT3G57062.1]	3733.39	268.282	0	1	8.426562e+003	8.426956e+002	2	0	63	7.117762e+003	6770	1.514992e+003	1.313954e+003	61	1.737705e+001	17	4.930057e+000	5.930400e+000	0	0	0	0	0	0	0	7067.58	706.791	1	0	1	1	50.18	4.93006	1	0	50.18	47.5395	47.5395	7110.33	0.838727	17.377	4.93006	0	7080.24	0	0
DATA	183	3	13	tair|AT3G59370.1|ref|NM_115799|ug|AK228000|ta|TA42872_3702	at|chr3:21953281-21953222	0		82	AGATCGTTGAGACGGAGGTGAATCAACACCCGGAAGAAGTGTTTGTGGAAGATGCAGAGA	134	0	A_84_P87299	AT3G59370	AT3G59370.1	tair|contains domain PTHR22683 (PTHR22683) [AT3G59370.1]	3758.79	268.478	0	1	1.467899e+002	1.680179e+001	0	0	66	1.728788e+002	175.5	4.039898e+001	3.910357e+001	54	1.887037e+001	19	4.879864e+000	5.003775e+000	0	0	0	0	0	0	0	122.726	14.0475	1	7.47707e-089	1	1	50.1523	4.87986	1	0	50.1523	45.835	45.835	165.444	0.836069	18.8704	4.87986	0	135.37	0	0
DATA	184	3	14	tair|AT3G55005.1|ref|NM_115358|ta|TA36666_3702|tc|NP032251	at|chr3:20396976-20397035	0		839	CCTCAACAGCACTTGAAAATCTTCAGCTAGACAGGAAAACTCGGAACCTAACATCGTCTT	136	0	A_84_P821408	TON1B	AT3G55005.1	tair|TON1B (TONNEAU 1B) [AT3G55005.1]	3783.83	268.323	0	1	4.547675e+003	4.548415e+002	0	0	65	3.840354e+003	3597	8.872184e+002	9.184707e+002	47	1.893617e+001	19	5.289055e+000	5.559750e+000	0	0	0	0	0	0	0	3790.27	379.089	1	2.17233e-301	1	1	50.0832	5.28905	1	0	50.0832	45.4864	45.4864	3832.92	0.833452	18.9362	5.28905	0	3802.86	0	0
DATA	185	3	15	tair|AT2G28700.1|ref|NM_128431|ug|AY291206|ta|TA53502_3702	at|chr2:12325115-12325056	0		708	AGAGAATTCTCTGGCAAGTAATCTCTTTTTCAGTGAAGGGCAAGACATTTGCATTCCAGA	138	0	A_84_P11577	AGL46	AT2G28700.1	tair|AGL46; DNA binding / transcription factor [AT2G28700.1]	3809.57	268.299	0	1	7.649228e+001	1.123307e+001	4	0	61	1.135246e+002	112	2.612190e+001	2.446290e+001	61	1.719672e+001	16	5.729513e+000	5.930400e+000	0	0	0	0	0	0	0	63.5529	9.33289	1	1.50191e-052	1	1	49.9717	5.72951	1	0	49.9717	46.1809	46.1809	106.09	0.830841	17.1967	5.72951	0	76.0496	0	0
DATA	186	3	16	tair|AT5G49400.1|ref|NM_124317|ta|TA41803_3702|tc|TC292271	at|chr5:20049131-20049190	0		868	CTTCGGACTCAGATTCTGATGAAGATAGAAGCAGAAGAAAGAAGAAGAGCAAGAGGCACA	140	0	A_84_P149138	AT5G49400	AT5G49400.1	tair|zinc knuckle (CCHC-type) family protein [AT5G49400.1]	3835.5	267.648	0	1	1.468631e+003	1.470949e+002	0	4	62	1.266097e+003	1231.5	2.649854e+002	2.868831e+002	55	2.020000e+001	20	6.569853e+000	7.042350e+000	0	0	0	0	0	0	0	1216.22	121.814	1	2.5395e-230	1	1	49.8727	6.56985	1	0	49.8727	57.5363	57.5363	1258.66	0.828134	20.2	6.56985	0	1228.65	0	0
DATA	187	3	17	tair|AT3G49220.1|ref|NM_114781|ta|TA31682_3702|ta|CNS0A5R5	at|chr3:18264421-18264480	0		1649	GGAACACAACATTTGCTTTAGATACTTTGTATTATGGAGAGTATTTGAACAGTGGACCTG	142	0	A_84_P12757	AT3G49220	AT3G49220.1	tair|pectinesterase family protein [AT3G49220.1]	3860.26	268.057	0	1	9.311472e+003	9.311840e+002	0	0	66	7.739061e+003	7370	1.580677e+003	1.654026e+003	55	2.058182e+001	20	6.612813e+000	5.559750e+000	0	0	0	0	0	0	0	7689.24	768.955	1	0	1	1	49.8181	6.61281	1	0	49.8181	46.5243	46.5243	7731.63	0.825782	20.5818	6.61281	0	7701.62	0	0
DATA	188	3	18	tair|AT4G15802.1|ref|NM_179061|ta|TA34477_3702|ta|AI100192	at|chr4:8986711-8986652	0		496	TCTCCACCTATGAATTGCATTTCTATTTTGGTCTTGAGAGAACTAAGAAGTCTTCTTATG	144	0	A_84_P518347	AT4G15802	AT4G15802.1	tair|similar to unknown [Populus trichocarpa] (GB:ABK93842.1); contains InterPro domain Heat shock factor binding 1 (InterPro:IPR009643) [AT4G15802.1]	3885.75	268.188	0	1	1.193372e+004	1.193401e+003	1	0	64	9.875125e+003	9193	2.173632e+003	2.127346e+003	51	1.907843e+001	18	6.154163e+000	6.671700e+000	0	0	0	0	0	0	0	9825.4	982.563	1	0	1	1	49.7281	6.15416	1	0	49.7281	46.1809	46.1809	9867.69	0.823331	19.0784	6.15416	0	9837.7	0	0
DATA	189	3	19	tair|AT2G27160.2|tair|AT2G27160.1|ref|NM_001084498|ref|NM_128274	at|chr2:11614605-11614546	0		722	CATCTACCAATACCTCTTCCTCTGGGTCTGAGAATGCCACACGTGCAAATAAAAAGAAGA	146	0	A_84_P758007	AT2G27160	AT2G27160.2	tair|unknown protein [AT2G27160.2]	3911.58	267.573	0	1	6.564376e+001	1.060393e+001	1	0	63	1.035079e+002	99	2.827108e+001	2.928135e+001	66	1.874242e+001	18	5.332947e+000	5.745075e+000	0	0	0	0	0	0	0	53.8744	8.70274	1	1.56225e-044	1	1	49.6335	5.33295	1	0	49.6335	57.5363	57.5363	96.0733	0.820709	18.7424	5.33295	0	66.1074	0	0
DATA	190	3	20	tair|AT3G46070.1|ref|NM_114476|ug|DR750002|ta|TA51241_3702	at|chr3:16931504-16931445	0		438	TGTTTGGATTTCGACTTAACTTCGGTGGAGAGCTTTGTCAACACGGAATTGGAGTTGGGA	148	0	A_84_P17470	AT3G46070	AT3G46070.1	tair|zinc finger (C2H2 type) family protein [AT3G46070.1]	3937.42	267.573	8.38649	1	8.386491e+000	8.353088e+000	3	0	61	4.896721e+001	49	1.301533e+001	1.260210e+001	56	1.801786e+001	18	4.379668e+000	4.447800e+000	0	0	0	0	0	0	0	-0.570209	6.8347	0	0.828582	1	0	49.5374	4.37967	1	0	49.5374	57.5363	57.5363	41.5325	0.818225	18.0179	4.37967	0	11.5828	1	0
DATA	191	3	21	tair|AT5G24610.1|ref|NM_122369|ug|AK176365|ta|TA36841_3702	at|chr5:8429137-8429196	0		681	TCTCGCAGGGAGGTCTAGGCATATCCTCCCTGCCTTAAAGAGAGCTTTTATCTTAGTAAT	150	0	A_84_P223019	AT5G24610	AT5G24610.1	tair|similar to unknown protein [Arabidopsis thaliana] (TAIR:AT3G49550.1); similar to hypothetical protein [Vitis vinifera] (GB:CAN64634.1) [AT5G24610.1]	3961.9	268.423	0	1	3.250878e+003	3.251957e+002	0	1	62	2.702355e+003	2704.5	3.100516e+002	3.183884e+002	56	1.771429e+001	18	4.275572e+000	3.706500e+000	0	0	0	0	0	0	0	2652.93	265.381	1	4.43284e-279	1	1	49.4247	4.27557	1	0	49.4247	48.8603	48.8603	2694.92	0.816066	17.7143	4.27557	0	2664.97	0	0
DATA	192	3	22	tair|AT4G16155.1|ref|NM_117711|ta|TA33926_3702	at|chr4:9154742-9154600	0		1251	TTTATACCAGTTGATGAGCGAATGCGTGTTATTGATGGAAATGGAAAGCTGGTTCCCCAC	152	0	A_84_P763635	AT4G16155	AT4G16155.1	tair|dihydrolipoamide dehydrogenase 2, plastidic / lipoamide dehydrogenase 2 (PTLPD2) [AT4G16155.1]	3987.4	268.347	0	1	2.998058e+003	2.999235e+002	0	0	64	2.488531e+003	2408.5	4.738072e+002	5.163154e+002	53	1.871698e+001	18	5.765872e+000	5.930400e+000	0	0	0	0	0	0	0	2439.23	244.019	1	7.90764e-274	1	1	49.3031	5.76587	1	0	49.3031	47.5395	47.5395	2481.1	0.813603	18.717	5.76587	0	2451.17	0	0
DATA	193	3	23	tair|AT1G52825.1|ref|NM_179470|ug|BT004663|ug|BX823467	at|chr1:19674545-19674486	0		90	ATCAAAGGGGATTCTAGAAATCGCCAAATTCGGTGTATACGTCGCAGTACCAATCGTCCT	154	0	A_84_P559565	AT1G52825	AT1G52825.1	tair|similar to unknown protein [Arabidopsis thaliana] (TAIR:AT4G14615.1); similar to unnamed protein product [Vitis vinifera] (GB:CAO71274.1) [AT1G52825.1]	4012.88	268.147	0	1	9.224554e+002	9.262961e+001	2	0	64	7.973750e+002	794	1.596207e+002	1.688311e+002	56	1.850000e+001	18	6.006058e+000	4.818450e+000	0	0	0	0	0	0	0	748.208	75.1323	1	5.6657e-200	1	1	49.1674	6.00606	1	0	49.1674	46.5243	46.5243	789.94	0.811104	18.5	6.00606	0	760.029	0	0
DATA	194	3	24	tair|AT2G38780.1|ref|NM_129435|ta|TA41980_3702|ta|AI997247	at|chr2:16221167-16221226	0		1383	ACAGAGAGGGTATACACACTGAAGACACAAATTCTTGTCAATTTCTTACATGTAAGTGTT	156	0	A_84_P561518	AT2G38780	AT2G38780.1	tair|binding [AT2G38780.1]	4037.84	268.365	0	1	6.523238e+003	6.523786e+002	0	0	65	5.324662e+003	5006	1.147847e+003	1.241678e+003	57	1.778947e+001	17	4.984751e+000	4.447800e+000	0	0	0	0	0	0	0	5275.62	527.606	1	4.5454e-322	1	1	49.0442	4.98475	1	0	49.0442	44.7812	44.7812	5317.23	0.808742	17.7895	4.98475	0	5287.33	0	0
DATA	195	3	25	tair|AT4G10970.1|tair|AT4G10970.2|ref|NM_202803|ref|NM_117167	at|chr4:6719636-6719577	0		796	TTGTTTCAAGTGTAGAACATTCGTATGTGAAGCTCTAAAACCTTGAATCTTTTTCTTGGC	158	0	A_84_P240925	AT4G10970	AT4G10970.1	tair|similar to unknown protein [Arabidopsis thaliana] (TAIR:AT4G23910.1); similar to unknown protein [Oryza sativa (japonica cultivar-group)] (GB:BAD05314.1) [AT4G10970.1]	4064.37	267.596	0	1	7.700133e+003	7.700599e+002	1	6	57	6.254982e+003	6035	1.036181e+003	1.155687e+003	60	2.081667e+001	19	7.033797e+000	7.413000e+000	0	0	0	0	0	0	0	6206.08	620.645	1	0	1	1	48.9052	7.0338	1	0	48.9052	57.8122	57.8122	6247.55	0.80597	20.8167	7.0338	0	6217.68	0	0
DATA	196	3	26	tair|AT5G43930.3|tair|AT5G43930.2|tair|AT5G43930.1|ref|NM_001036929	at|chr5:17697934-17697993	0		2452	AGCAAGCAAGAAGCAAACATAGGTTTCATCGAATCTTTTCCACTCCTCTTCATACAGTCT	160	0	A_84_P768383	AT5G43930	AT5G43930.3	tair|transducin family protein / WD-40 repeat family protein [AT5G43930.3]	4088.5	268.318	0	1	5.684269e+003	5.684905e+002	0	0	64	4.617672e+003	4332	1.058189e+003	1.111765e+003	67	1.837313e+001	17	4.926231e+000	4.818450e+000	0	0	0	0	0	0	0	4568.89	456.94	1	4.50227e-313	1	1	48.7865	4.92623	1	0	48.7865	46.5243	46.5243	4610.24	0.803777	18.3731	4.92623	0	4580.37	0	0
DATA	197	3	27	tair|AT4G34020.1|tair|AT4G34020.2|ref|NM_001036710|ref|NM_119563	at|chr4:16299295-16299236	0		1024	GGCATTCCAAGGCACCAAAATTATCACTGACAAATTGATTGGTGAAGCTGCTGAGTCATC	162	0	A_84_P14824	AT4G34020	AT4G34020.1	tair|DJ-1 family protein [AT4G34020.1]	4114.91	267.614	0	1	1.566938e+003	1.569259e+002	1	4	59	1.303729e+003	1255	2.724353e+002	2.583431e+002	62	1.729032e+001	18	4.477218e+000	4.447800e+000	0	0	0	0	0	0	0	1255.08	125.694	1	2.74876e-232	1	1	48.6456	4.47722	1	0	48.6456	57.259	57.259	1296.29	0.800978	17.2903	4.47722	0	1266.45	0	0
DATA	198	3	28	tair|AT2G31985.1|ref|NM_179848|ug|AK117989|ta|TA45616_3702	at|chr2:13621137-13621078	0		824	CCTCAAAGCAAGCAATGTATGTTTTGGTAAACACAAAACGTACGGAACTAGACAACAAGA	164	0	A_84_P574834	AT2G31985	AT2G31985.1	tair|similar to unknown protein [Arabidopsis thaliana] (TAIR:AT1G05510.1); similar to unnamed protein product [Vitis vinifera] (GB:CAO45247.1); contains InterPro domain Protein of unknown function DUF1264 (InterPro:IPR010686) [AT2G31985.1]	4140.5	267.648	0	1	1.450293e+001	8.682288e+000	1	1	64	6.007813e+001	61	1.892618e+001	1.871782e+001	59	1.718644e+001	16	5.519478e+000	5.930400e+000	0	0	0	0	0	0	0	11.5794	6.9321	1	2.05189e-005	1	0	48.4987	5.51948	1	0	48.4987	57.5363	57.5363	52.6435	0.798419	17.1864	5.51948	0	22.8194	0	0
DATA	199	3	29	tair|AT4G16960.1|tair|AT4G16940.1|tair|AT4G16860.1|tair|AT4G16920.1	at|chr4:9550613-9550554	0		413	ACAAAGATGGGTTAAAGCTCTCACAGATATATCAAATTTAGCCGGGGAGGATCTTCGGAA	166	0	A_84_P825937	AT4G16960	AT4G16960.1	tair|disease resistance protein (TIR-NBS-LRR class), putative [AT4G16960.1]	4165	268.424	0	1	3.167386e+003	3.168549e+002	0	0	63	2.570016e+003	2367	6.448006e+002	7.724346e+002	47	1.682979e+001	17	4.940160e+000	4.447800e+000	0	0	0	0	0	0	0	2521.67	252.26	1	6.60069e-276	1	1	48.3446	4.94016	1	0	48.3446	45.4864	45.4864	2562.58	0.796136	16.8298	4.94016	0	2532.76	0	0
DATA	200	3	30	tair|AT5G48680.1|ref|NM_124245|ta|TA39716_3702|ta|TA39715_3702	at|chr5:19763201-19762919	0		215	TTCTCTTCTCGCGGCAAACAACAACAAGTCACAAGGAAGAGAGGAAGGCAAGATGATGAT	168	0	A_84_P203728	AT5G48680	AT5G48680.1	tair|sterile alpha motif (SAM) domain-containing protein [AT5G48680.1]	4190.2	268.362	0	1	2.986270e+002	3.107997e+001	2	0	63	2.851587e+002	265	6.866591e+001	6.708765e+001	64	1.875000e+001	17.5	6.125668e+000	5.930400e+000	0	0	0	0	0	0	0	236.971	24.6631	1	1.46549e-128	1	1	48.1877	6.12567	1	0	48.1877	46.5243	46.5243	277.724	0.793535	18.75	6.12567	0	247.92	0	0
DATA	201	3	31	tair|AT5G39540.1|ref|NM_123316	at|chr5:15851429-15851370	0		219	GCTCCTTTTGCACATATGGTCATTATTGTATGTATGTATGTATTATTGTCTCACAACAGC	170	0	A_84_P589562	AT5G39540	AT5G39540.1	tair|similar to ANAC063 (Arabidopsis NAC domain containing protein 63), transcription factor [Arabidopsis thaliana] (TAIR:AT3G55210.1); contains InterPro domain F-box associated type 3 (InterPro:IPR013187) [AT5G39540.1]	4216.5	267.648	0	1	9.966584e+000	8.702102e+000	3	0	63	5.592063e+001	57	1.757225e+001	1.779120e+001	69	2.127536e+001	19	8.030977e+000	8.895600e+000	0	0	0	0	0	0	0	7.87969	6.87998	1	0.00320679	1	0	48.0409	8.03098	1	0	48.0409	57.5363	57.5363	48.486	0.790611	21.2754	8.03098	0	18.7096	1	0
DATA	202	3	32	tair|AT2G46200.2|tair|AT2G46200.1|ref|NM_201967|ref|NM_180117	at|chr2:18983365-18983306	0		416	TGCAGTACAAGATTCGGGAGTAGAGTATTTAGAGGCTAGAAAGATGGATTTGGGACAGCA	172	0	A_84_P828262	AT2G46200	AT2G46200.2	tair|similar to unnamed protein product [Vitis vinifera] (GB:CAO39689.1) [AT2G46200.2]	4241.91	267.614	0	1	6.485763e+001	1.083089e+001	4	0	60	9.900000e+001	100.5	2.771832e+001	2.483355e+001	63	1.873016e+001	18	4.853354e+000	4.818450e+000	0	0	0	0	0	0	0	51.1031	8.53396	1	4.22172e-042	1	1	47.8969	4.85335	1	0	47.8969	57.259	57.259	91.5653	0.787928	18.7302	4.85335	0	61.8055	0	0
DATA	203	3	33	tair|AT1G53600.1|ref|NM_104238|tc|TC281256	at|chr1:20008459-20008518	0		2170	AGGAGACTGTCATTAATGAGGGATCTGCACAAAAGCCTAACAACCAGAGAACAAGAGCAG	174	0	A_84_P12671	AT1G53600	AT1G53600.1	tair|pentatricopeptide (PPR) repeat-containing protein [AT1G53600.1]	4267.5	267.648	0	1	4.685543e+001	9.885283e+000	4	0	62	8.454839e+001	83	3.054031e+001	2.687212e+001	51	1.856863e+001	18	4.875469e+000	5.189100e+000	0	0	0	0	0	0	0	36.7914	7.76204	1	1.21823e-028	1	1	47.757	4.87547	1	0	47.757	57.5363	57.5363	77.1137	0.785212	18.5686	4.87547	0	47.3694	0	0
DATA	204	3	34	tair|AT1G15772.1|ref|NM_001123823|ug|BX814315|ta|CNS0AEIL	at|chr1:5428648-5428589	0		816	GTTGGTCTTCTCTCTTCTGATGTGTTTTGAACTCTCATCCTCAATGTTGTTGACTCCGGT	176	0	A_84_P754845	AT1G15772	AT1G15772.1	tair|similar to protein binding / transcription cofactor [Arabidopsis thaliana] (TAIR:AT1G15780.1) [AT1G15772.1]	4292	268.424	0	1	6.990825e+002	7.045138e+001	0	0	63	5.948730e+002	595	1.037596e+002	9.933420e+001	54	1.814815e+001	18	5.688145e+000	5.189100e+000	0	0	0	0	0	0	0	547.235	55.1487	1	1.85144e-180	1	1	47.6378	5.68815	1	0	47.6378	45.4864	45.4864	587.438	0.782791	18.1481	5.68815	0	557.698	0	0
DATA	205	3	35	tair|AT5G05435.1|ref|NR_023099|ug|BX818750|ta|CNS0AB3P	at|chr5:1607273-1607435	0		344	TCTGCTCTTCTAAGTGAAGAGGGCTTACAAGCTTGGAAAGCAAGTTTCCAACAGAGTAAT	178	0	A_84_P768816	AT5G05435	AT5G05435.1	tair|other RNA [AT5G05435.1]	4318.37	267.596	0	1	5.449055e+002	5.519115e+001	0	4	60	4.723833e+002	481	8.528618e+001	7.746585e+001	54	1.970370e+001	19	6.089365e+000	7.227675e+000	0	0	0	0	0	0	0	424.855	43.0317	1	1.07198e-164	1	1	47.5283	6.08936	1	0	47.5283	57.8122	57.8122	464.949	0.779686	19.7037	6.08936	0	435.237	0	0
DATA	206	3	36	tair|AT1G66430.1|ref|NM_105314|ta|TA33557_3702|tc|TC288477	at|chr1:24783421-24783646	0		1020	TACTACACCAAGGATTTTAGTGGGAGAGTGCATGGATTGAAGGTGGATGTAGTGGACACA	180	0	A_84_P22836	AT1G66430	AT1G66430.1	tair|pfkB-type carbohydrate kinase family protein [AT1G66430.1]	4342.62	268.348	0	1	9.546437e+003	9.546842e+002	4	0	60	7.467233e+003	7006.5	1.657769e+003	1.573039e+003	60	1.943333e+001	19	5.487634e+000	5.559750e+000	0	0	0	0	0	0	0	7419.79	742.01	1	0	1	1	47.4462	5.48763	1	0	47.4462	45.835	45.835	7459.8	0.777231	19.4333	5.48763	0	7430.09	0	0
DATA	207	3	37	tair|AT4G15760.1|ref|NM_117667|ta|TA31055_3702|ta|TA31056_3702	at|chr4:8972794-8972735	0		1362	GGCCGTCTCTAGAGATTTGATGGACATTTTGTATTTTTTAGTGTGAGGTTGTGTGCTTTA	182	0	A_84_P89389	AT4G15760	AT4G15760.1	tair|monooxygenase, putative (MO1) [AT4G15760.1]	4368	268.424	0	1	2.666665e+004	2.666679e+003	0	0	63	2.069897e+004	19215	4.438222e+003	4.589018e+003	52	1.790385e+001	18	4.503853e+000	4.077150e+000	0	0	0	0	0	0	0	20651.6	2065.17	1	0	1	1	47.3961	4.50385	1	0	47.3961	45.4864	45.4864	20691.5	0.774434	17.9038	4.50385	0	20661.8	0	0
DATA	208	3	38	tair|AT2G28830.1|ref|NM_128442|ug|AK226821|ta|TA50343_3702	at|chr2:12375500-12375441	0		2005	GGTTTAGGTTTGGAAGATCAAATCTCCCTAATCTGAGAGTTTAGTGTTTAAGGTTTGCTT	184	0	A_84_P68474	AT2G28830	AT2G28830.1	tair|armadillo/beta-catenin repeat family protein / U-box domain-containing protein [AT2G28830.1]	4393.43	268.299	0	1	1.261929e+003	1.265034e+002	2	0	63	1.020984e+003	975	1.779279e+002	1.593795e+002	53	1.728302e+001	17	5.130517e+000	5.930400e+000	0	0	0	0	0	0	0	973.639	97.6035	1	2.02151e-216	1	1	47.3447	5.13052	1	0	47.3447	46.1809	46.1809	1013.55	0.771549	17.283	5.13052	0	983.875	0	0
DATA	209	3	39	tair|AT3G14600.1|ref|NM_112321|ta|TA32023_3702|ta|AV788411	at|chr3:4911865-4911924	0		537	TTTCAGGAAGGTCAGACCACCAAGCAGGAAGCTTAAGACTACATACAAGGCATCAAAACC	186	0	A_84_P19296	AT3G14600	AT3G14600.1	tair|60S ribosomal protein L18A (RPL18aC) [AT3G14600.1]	4419.5	267.648	0	1	8.396583e+004	8.396588e+003	3	4	59	6.456792e+004	52583	9.706077e+003	-1.155650e+004	61	1.929508e+001	18	6.192319e+000	6.671700e+000	0	0	0	0	0	0	0	64520.6	6452.07	1	0	1	1	47.2885	6.19232	1	0	47.2885	57.5363	57.5363	64560.5	0.768415	19.2951	6.19232	0	64530.8	0	0
DATA	210	3	40	tair|AT5G61020.1|tair|AT5G61020.2|ref|NM_180905|ref|NM_125495	at|chr5:24576390-24576331	0		271	TCTTTTGTCTAAAGATGGAGGTGTGACCAAAGACAAGGGATCCAACCTTAAGAAACTCGG	188	0	A_84_P805060	ECT3	AT5G61020.1	tair|ECT3 (evolutionary conserved C-terminal 3) [AT5G61020.1]	4445.09	267.614	0	1	4.791572e+002	4.874047e+001	0	1	63	4.140317e+002	390	1.059116e+002	1.123070e+002	62	1.812903e+001	17	5.713039e+000	6.671700e+000	0	0	0	0	0	0	0	366.793	37.3106	1	1.4525e-155	1	1	47.2388	5.71304	1	0	47.2388	57.259	57.259	406.597	0.765496	18.129	5.71304	0	376.965	0	0
DATA	211	3	41	tair|AT3G12060.1|ref|NM_112040|ta|DQ446655|tc|TC283675	at|chr3:3844861-3844920	0		1375	TGTTGAAGATGGAGATACTTGAAAGAGTTCTCAGGGGAATGAAAACACCAGTCACGTATC	190	0	A_84_P599908	AT3G12060	AT3G12060.1	tair|similar to unknown protein [Arabidopsis thaliana] (TAIR:AT5G06700.1); similar to unnamed protein product [Vitis vinifera] (GB:CAO23412.1); contains InterPro domain Protein of unknown function DUF231, plant (InterPro:IPR004253) [AT3G12060.1]	4470.5	267.648	0	1	4.844134e+001	1.018770e+001	0	0	66	8.416667e+001	84.5	2.727331e+001	2.594550e+001	74	1.879730e+001	18	5.757615e+000	5.189100e+000	0	0	0	0	0	0	0	36.9415	7.76917	1	8.67035e-029	1	1	47.2252	5.75761	1	0	47.2252	57.5363	57.5363	76.732	0.762603	18.7973	5.75761	0	47.1159	0	0
DATA	212	3	42	tair|AT1G61000.1|ref|NM_104781|ug|AY080858|ta|TA45837_3702	at|chr1:22475053-22474994	0		1253	GCGAAGACTAACCAGGTGAGACAGTCAGGAGAAGCTAAAGTTAAAAAACTAGCCGCTAAA	192	0	A_84_P750567	AT1G61000	AT1G61000.1	tair|similar to myosin heavy chain-related [Arabidopsis thaliana] (TAIR:AT1G64330.1); similar to unnamed protein product [Vitis vinifera] (GB:CAO24685.1); contains InterPro domain Nuf2; (InterPro:IPR005549) [AT1G61000.1]	4495.46	268.268	0	1	1.759571e+003	1.761869e+002	3	0	64	1.384359e+003	1328.5	3.279384e+002	3.289519e+002	49	1.977551e+001	20	6.829060e+000	7.413000e+000	0	0	0	0	0	0	0	1337.14	133.889	1	3.02552e-236	1	1	47.2185	6.82906	1	0	47.2185	47.2035	47.2035	1376.92	0.759924	19.7755	6.82906	0	1347.32	0	0
DATA	213	3	43	tair|AT5G36001.1|ref|NM_001036895|ug|EF183138	at|chr5:14159639-14159698	0		359	CTTGAGCTGTCATAACGAAAACGTCAAATCCTCTTCTTTGGAACCCATCCATTGCCTTAC	194	0	A_84_P768032	AT5G36001	AT5G36001.1	tair|similar to zinc finger (C3HC4-type RING finger) family protein [Arabidopsis thaliana] (TAIR:AT2G46495.1); similar to unnamed protein product [Vitis vinifera] (GB:CAO39757.1) [AT5G36001.1]	4521.05	268.409	0	1	1.878679e+001	9.221725e+000	2	0	62	6.140323e+001	62	1.544367e+001	1.389937e+001	52	1.959615e+001	19	5.244080e+000	6.115725e+000	0	0	0	0	0	0	0	14.2221	6.98111	1	2.56101e-007	1	0	47.1811	5.24408	1	0	47.1811	45.4864	45.4864	53.9686	0.757029	19.5962	5.24408	0	24.373	0	0
DATA	214	3	44	tair|AT2G11440.1	at|chr2:4574800-4574859	0		1111	GCAGGTTTTAATTATAGGGAAGGCCTTGAGAAGGAGAATCATTTCGTGAGGATGGAAAGT	196	0	A_84_P756064	AT2G11440	AT2G11440.1	tair|pseudogene, hypothetical protein [AT2G11440.1]	4546.5	267.648	9.10231	1	9.102312e+000	9.071939e+000	3	0	63	4.969841e+001	48	1.382102e+001	1.260210e+001	68	1.835294e+001	18	5.188290e+000	5.559750e+000	0	0	0	0	0	0	0	2.46235	6.83914	0	0.350479	1	0	47.2361	5.18829	1	0	47.2361	57.5363	57.5363	42.2637	0.753878	18.3529	5.18829	0	12.6958	1	0
DATA	215	3	45		 	0		0		198	1	RC5	RC5	RC5		4572	267.681	9.13763	0	9.137633e+000	9.101237e+000	1	0	64	4.546875e+001	46	1.238659e+001	1.297275e+001	50	1.810000e+001	18	4.473277e+000	3.706500e+000	0	0	0	0	0	0	0	-1.7501	6.8347	0	0.506631	1	0	47.2188	4.47328	1	0	47.2188	65	65	38.0341	0.750964	18.1	4.47328	0	8.48183	1	0
DATA	216	3	46	tair|AT1G60900.1|ref|NM_104771|ta|TA39896_3702|ta|TA39897_3702	at|chr1:22431440-22431499	0		1837	ACAAGTATGCCCAAGGCGACTACGAAGACTGAGCTATCTATCGTCTTCTTCTTAAGCTTT	200	0	A_84_P824410	AT1G60900	AT1G60900.1	tair|U2 snRNP auxiliary factor large subunit, putative [AT1G60900.1]	4596.85	268.397	0	1	1.465021e+004	1.465050e+003	0	0	65	1.101058e+004	10517	1.922893e+003	1.968151e+003	56	1.926786e+001	19	4.316948e+000	4.633125e+000	0	0	0	0	0	0	0	10963.3	1096.35	1	0	1	1	47.2566	4.31695	1	0	47.2566	46.5243	46.5243	11003.1	0.748339	19.2679	4.31695	0	10973.6	0	0
DATA	217	3	47	tair|AT1G64340.1|ref|NM_105108|tc|NP305663	at|chr1:23882609-23882668	0		688	AGTCTGGAGAGTCAACAGAGATGGTTGGCTCAGAGATCAACTCGCTTGTTAGGAAAACAA	202	0	A_84_P17838	AT1G64340	AT1G64340.1	tair|similar to unknown protein [Arabidopsis thaliana] (TAIR:AT5G41810.1); similar to Avr9/Cf-9 rapidly elicited protein 194 [Nicotiana tabacum] (GB:AAG43553.1) [AT1G64340.1]	4622.91	267.614	9.20897	1	9.208966e+000	9.174489e+000	1	0	63	4.879365e+001	48	1.472452e+001	1.630860e+001	73	1.831507e+001	18	6.006655e+000	6.671700e+000	0	0	0	0	0	0	0	1.4978	6.83635	0	0.569714	1	0	47.2959	6.00666	1	0	47.2959	57.259	57.259	41.359	0.745147	18.3151	6.00666	0	11.8401	1	0
DATA	218	3	48	tair|AT1G54550.1|ref|NM_104333|ta|TA49942_3702|tc|TC286568	at|chr1:20374551-20374610	0		1233	TGTTTCTTGCTTTGAACAAGACTGCTTTTAGTTCTAAAGATCACCAGAGAACAGTTTATC	204	0	A_84_P183264	AT1G54550	AT1G54550.1	tair|F-box family protein [AT1G54550.1]	4648.5	267.648	9.24457	1	9.244570e+000	9.207748e+000	1	1	64	4.140625e+001	39	1.085506e+001	9.636900e+000	67	1.640299e+001	16	5.823307e+000	4.447800e+000	0	0	0	0	0	0	0	-5.94659	6.8347	0	0.0251851	1	0	47.3528	5.82331	1	0	47.3528	57.5363	57.5363	33.9716	0.742278	16.403	5.82331	0	4.46848	1	0
DATA	219	3	49	tair|AT1G20795.1|ref|NM_179361|tc|NP222363	at|chr1:7226447-7226388	0		1108	TCGACGTCAGGATGATTACAACGGTTCGTGATGATTACAACGTCAGGATGATTACAATGG	206	0	A_84_P589759	AT1G20795	AT1G20795.1	tair|F-box family protein [AT1G20795.1]	4673.5	267.648	9.27936	0	9.279360e+000	9.242400e+000	1	0	65	4.641538e+001	47	1.259451e+001	1.186080e+001	61	1.704918e+001	16	4.807724e+000	5.189100e+000	0	0	0	0	0	0	0	-0.960972	6.8347	0	0.715226	1	0	47.3764	4.80772	1	0	47.3764	65	65	38.9807	0.739495	17.0492	4.80772	0	9.49354	1	0
DATA	220	3	50	tair|AT1G50820.1|ref|NM_103963|tc|NP306371	at|chr1:18837081-18837022	0		1448	CATGAAGCAAGCTCATAGGGGTACAATGGGTCTTTGTCAGAAACAGGTTCCATCAGACAA	208	0	A_84_P507254	AT1G50820	AT1G50820.1	tair|similar to unknown protein [Arabidopsis thaliana] (TAIR:AT1G50790.1); similar to unnamed protein product [Vitis vinifera] (GB:CAO38989.1); contains InterPro domain Protein of unknown function DUF1723 (InterPro:IPR013541) [AT1G50820.1]	4699	268	0	1	2.119122e+001	9.515188e+000	1	0	68	6.297059e+001	64.5	1.713770e+001	1.760587e+001	56	1.728571e+001	17	4.491261e+000	3.706500e+000	0	0	0	0	0	0	0	15.6137	7.01078	1	2.04916e-008	1	0	47.3569	4.49126	1	0	47.3569	54.9904	54.9904	55.5359	0.736799	17.2857	4.49126	0	26.0597	0	0
DATA	221	3	51	tair|AT4G21650.1|ref|NM_118285|ta|TA32812_3702|ta|BU635967	at|chr4:11501771-11501712	0		1877	AACCAGGACTTGTCTACGATATGGGGATTGTGGATTACATCAAGTATATGTGTTCTGCGG	210	0	A_84_P21392	AT4G21650	AT4G21650.1	tair|subtilase family protein [AT4G21650.1]	4723.56	268.07	0	1	1.200668e+004	1.200704e+003	1	0	62	8.862258e+003	8348	2.242133e+003	2.252440e+003	61	1.808197e+001	18	5.379886e+000	5.930400e+000	0	0	0	0	0	0	0	8814.91	881.517	1	0	1	1	47.3527	5.37989	1	0	47.3527	48.2044	48.2044	8854.82	0.734167	18.082	5.37989	0	8825.36	0	0
DATA	222	3	52	tair|AT5G10750.1|ref|NM_121113|ta|TA36219_3702|tc|TC288417	at|chr5:3399972-3400031	0		1020	CGAGGATTGAGATTAAACCACAACATGTCAATGAAGTATTTTTCTCTTTACTGTCTCTCA	212	0	A_84_P175431	AT5G10750	AT5G10750.1	tair|similar to unknown protein [Arabidopsis thaliana] (TAIR:AT5G24990.1); similar to hypothetical protein [Vitis vinifera] (GB:CAN83078.1); contains InterPro domain Protein of unknown function DUF1336 (InterPro:IPR009769) [AT5G10750.1]	4749	268.203	0	1	2.936570e+003	2.938056e+002	0	0	65	2.195508e+003	2097	4.601871e+002	4.885167e+002	44	1.786364e+001	18	3.903433e+000	3.891825e+000	0	0	0	0	0	0	0	2148.14	214.923	1	6.9813e-266	1	1	47.3696	3.90343	1	0	47.3696	46.8651	46.8651	2188.07	0.731513	17.8636	3.90343	0	2158.63	0	0
DATA	223	3	53	tair|AT1G51340.1|tair|AT1G51340.2|ref|NM_202271|ref|NM_104012	at|chr1:19038119-19038178	0		1412	GTGTTTGCTCTTCCTCTCATCGACTCATGGTTTTATTGGACTTTGGTTTGGTCTCACCAT	214	0	A_84_P20810	AT1G51340	AT1G51340.1	tair|MATE efflux family protein [AT1G51340.1]	4774.28	268.095	0	1	2.947930e+003	2.949421e+002	0	0	66	2.196015e+003	2091	5.315412e+002	4.963003e+002	57	1.750877e+001	17	4.877510e+000	5.189100e+000	0	0	0	0	0	0	0	2148.65	214.973	1	6.74746e-266	1	1	47.3686	4.87751	1	0	47.3686	48.8603	48.8603	2188.58	0.728866	17.5088	4.87751	0	2159.15	0	0
DATA	224	3	54	tair|AT1G02900.1|ref|NM_100171|ug|DR372377|ta|TA40443_3702	at|chr1:654047-653988	0		296	AATTGTCAGAACGGAGCTCAGGCTAATCCTTATAGTCGTGGTTGCAGCAAAATTGCTCGT	216	0	A_84_P266950	RALFL1	AT1G02900.1	tair|RALFL1 (RALF-LIKE 1) [AT1G02900.1]	4799.86	268.225	0	1	6.527750e+003	6.528428e+002	0	0	66	4.788727e+003	4585	9.788522e+002	1.036337e+003	57	1.766667e+001	18	5.040314e+000	4.447800e+000	0	0	0	0	0	0	0	4741.31	474.181	1	2.17171e-315	1	1	47.4134	5.04031	1	0	47.4134	47.5395	47.5395	4781.29	0.726332	17.6667	5.04031	0	4751.88	0	0
DATA	225	3	55	tair|AT3G02030.1|ref|NM_111069|tc|TC310635	at|chr3:347861-347920	0		1815	TACAATGACCAGATAAAGGTTCCGTTGGTGAAAGAGGTGCTAAAAAGAGTGACAGCGGAA	218	0	A_84_P856720	AT3G02030	AT3G02030.1	tair|hydrolase, alpha/beta fold family protein [AT3G02030.1]	4825.13	268.278	0	1	1.357479e+002	1.653542e+001	1	0	65	1.457538e+002	150	4.064712e+001	3.780630e+001	63	1.760317e+001	17	4.774055e+000	4.447800e+000	0	0	0	0	0	0	0	98.2661	11.9698	1	5.19506e-076	1	1	47.4877	4.77406	1	0	47.4877	47.5395	47.5395	138.319	0.723887	17.6032	4.77406	0	108.919	0	0
DATA	226	3	56		 	0		0		220	1	ETG10_13482	ETG10_13482	ETG10_13482		4850.83	267.985	9.51222	1	9.512219e+000	9.474332e+000	1	0	65	4.467692e+001	45	1.011976e+001	1.111950e+001	75	1.713333e+001	17	5.315285e+000	5.930400e+000	0	0	0	0	0	0	0	-2.82587	6.8347	0	0.284176	1	0	47.5028	5.31528	1	0	47.5028	45.835	45.835	37.2422	0.721392	17.1333	5.31528	0	7.86333	1	0
DATA	227	3	57	tair|AT1G58360.1|ref|NM_104616|ta|TA28400_3702|ta|TA28401_3702	at|chr1:21680489-21680548	0		294	GGTTGGATCGCAGGGACATCGATCTTACTCATTTTCTCGTTCATTACTTACTTCACCTCC	222	0	A_84_P810116	AAP1	AT1G58360.1	tair|AAP1 (AMINO ACID PERMEASE 1); amino acid transmembrane transporter [AT1G58360.1]	4875.93	268.2	0	1	3.864658e+003	3.865826e+002	0	0	66	2.827015e+003	2729.5	5.851305e+002	6.666140e+002	59	1.710169e+001	17	5.463657e+000	5.559750e+000	0	0	0	0	0	0	0	2779.46	278.03	1	5.41175e-282	1	1	47.5574	5.46366	1	0	47.5574	46.8651	46.8651	2819.58	0.719199	17.1017	5.46366	0	2790.21	0	0
DATA	228	3	58	tair|AT5G61600.1|ref|NM_125553|ta|TA33774_3702|ta|AV537062	at|chr5:24783942-24783883	0		714	CAGGAGATGGTATTTTCAGTATTCCTCCGTTATCTCCGACGTCTCCCAACTTTTCCGTTA	224	0	A_84_P22607	AT5G61600	AT5G61600.1	tair|ethylene-responsive element-binding family protein [AT5G61600.1]	4901.57	268.19	0	1	3.148854e+003	3.150296e+002	2	0	63	2.305365e+003	2244	3.939616e+002	3.799162e+002	57	1.800000e+001	17	5.641049e+000	5.189100e+000	0	0	0	0	0	0	0	2257.74	225.878	1	5.39994e-269	1	1	47.6217	5.64105	1	0	47.6217	49.5074	49.5074	2297.93	0.717005	18	5.64105	0	2268.58	0	0
DATA	229	3	59	ug|BP603107	at|chr4:14871226-14871286	0		111	TAATGACCAACAACAAGATCCGATCGACTCATGGTTTGGCAACTAATCTCCGCAGATAAA	226	0	A_84_P794973	AT4G30410	BP603107	ug|BP603107 RAFL16 Arabidopsis thaliana cDNA clone RAFL16-57-H03 3', mRNA sequence [BP603107]	4927.5	268	0	1	5.218327e+001	1.089225e+001	1	0	61	8.498361e+001	86	1.734886e+001	1.482600e+001	50	2.704000e+001	27	1.030744e+001	1.204613e+001	0	0	0	0	0	1	0	37.3039	7.78646	1	3.81776e-029	1	1	47.6797	10.3074	1	0	47.6797	54.1152	54.1152	77.5489	0.714863	27.04	10.3074	0	48.219	0	0
DATA	230	3	60	tair|AT3G27850.1|ref|NM_113701|ta|TA26217_3702|ta|AV532897	at|chr3:10326826-10326885	0		750	GAATCAATTTGGTTTCGTATTACAGTTTTAGTCTTCAACAAGTTCTTCCTCTAGATGCAC	228	0	A_84_P530643	RPL12-C	AT3G27850.1	tair|RPL12-C (RIBOSOMAL PROTEIN L12-C); structural constituent of ribosome [AT3G27850.1]	4952.22	268.084	0	1	4.450050e+004	4.450060e+003	0	0	66	3.177762e+004	30597.5	5.233043e+003	6.747127e+003	58	2.591379e+001	25	7.084167e+000	7.227675e+000	0	0	0	0	0	1	0	31729.9	3173	1	0	1	1	47.7197	7.08417	1	0	47.7197	49.8279	49.8279	31770.2	0.713023	25.9138	7.08417	0	31740.9	0	0
DATA	231	3	61	tair|AT4G20850.1|ref|NM_118203|ta|TA36045_3702|ta|W43747	at|chr4:11161018-11160959	0		4070	TTGGAGCCATTTGGTTACGTATGAGAAGCAATGGATGCAGGTTCGTTTCCCTAAAAGCCT	230	0	A_84_P10987	TPP2	AT4G20850.1	tair|TPP2 (TRIPEPTIDYL PEPTIDASE II); subtilase [AT4G20850.1]	4977.71	268.262	0	1	4.082015e+004	4.082026e+003	1	0	63	2.908287e+004	28102	5.856605e+003	5.862200e+003	62	2.638710e+001	26	6.816938e+000	6.671700e+000	0	0	0	0	0	1	0	29035.1	2903.52	1	0	1	1	47.7483	6.81694	1	0	47.7483	45.1352	45.1352	29075.4	0.711294	26.3871	6.81694	0	29046.1	0	0
DATA	232	3	62	tc|TC312787	unmapped	0		417	ATAAATGATCCAACGGACACGGTCTCTAAACATAAAATCTCACCCAGGGGTTACCTTTCC	232	0	A_84_P860437	TC312787	TC312787	tc|NM_102263 transferase, transferring glycosyl groups {Arabidopsis thaliana} (exp=-1; wgp=0; cg=0), partial (19%) [TC312787]	5003.36	268.307	0	1	5.838453e+001	1.126227e+001	0	0	65	8.920000e+001	89	1.613633e+001	1.927380e+001	55	2.638182e+001	26	8.811800e+000	9.636900e+000	0	0	0	0	0	1	0	41.4341	7.99256	1	3.71506e-033	1	1	47.7659	8.8118	1	0	47.7659	48.5334	48.5334	81.7653	0.709675	26.3818	8.8118	0	52.4795	0	0
DATA	233	3	63	tair|AT5G15640.1|ref|NM_121568|ta|TA32463_3702|ta|CB074587	at|chr5:5089464-5089523	0		1102	GCCCAAGATTCTTTAGCATGTCGGCTTGGGGAACCTCGATGATATTGACTTACGAATACT	234	0	A_84_P13177	AT5G15640	AT5G15640.1	tair|mitochondrial substrate carrier family protein [AT5G15640.1]	5028.43	268.392	0	1	2.286903e+003	2.288938e+002	0	0	64	1.667500e+003	1611	2.928772e+002	3.046743e+002	61	2.421311e+001	25	8.404592e+000	9.636900e+000	0	0	0	0	0	0	0	1619.75	162.119	1	3.12959e-248	1	1	47.7548	8.40459	1	0	47.7548	49.1849	49.1849	1660.07	0.70827	24.2131	8.40459	0	1630.79	0	0
DATA	234	3	64	tair|AT1G02090.3|tair|AT1G02090.2|tair|AT1G02090.1|ref|NM_202010	at|chr1:387472-387415	0		1463	CAAAGAGAGAGCAAATGGTCAGTGCGGATTGACATTCCATTTACCGAGAGTAGATTATGA	236	0	A_84_P820476	FUS5	AT1G02090.3	tair|FUS5 (FUSCA 5); MAP kinase kinase [AT1G02090.3]	5054.04	268.434	0	1	1.939194e+004	1.939218e+003	0	0	63	1.375794e+004	12723	2.939757e+003	3.170540e+003	57	1.982456e+001	20	5.713777e+000	5.930400e+000	0	0	0	0	0	0	0	13710.2	1371.04	1	0	1	1	47.7309	5.71378	1	0	47.7309	49.1849	49.1849	13750.5	0.707005	19.8246	5.71378	0	13721.2	0	0
DATA	235	3	65		 	0		0		238	1	ETG04_27747	ETG04_27747	ETG04_27747		5080	268.319	0	0	5.718866e+001	1.124525e+001	0	0	65	8.806154e+001	88	2.941188e+001	2.965200e+001	60	2.166667e+001	20.5	6.248164e+000	5.930400e+000	0	0	0	0	0	0	0	40.3686	7.93785	1	3.94101e-032	1	1	47.693	6.24816	1	0	47.693	65	65	80.6269	0.705884	21.6667	6.24816	0	51.3903	0	0
DATA	236	3	66	tair|AT4G19390.1|ref|NM_118059|ta|TA40998_3702|ta|AA395648	at|chr4:10574906-10574847	0		902	ATGGTGTTGTCCCAAAACAAAAGAAACTTTGTATGTGTATAATGTTTTAGCAACGCTCCA	240	0	A_84_P195794	AT4G19390	AT4G19390.1	tair|similar to unknown protein [Arabidopsis thaliana] (TAIR:AT5G13720.1); similar to unnamed protein product [Vitis vinifera] (GB:CAO63752.1); contains InterPro domain Uncharacterised conserved protein UCP022348 (InterPro:IPR016804); contains InterPro do	5104.63	268	0	1	1.769216e+003	1.771870e+002	0	0	65	1.294877e+003	1257	2.757481e+002	2.928135e+002	52	1.865385e+001	19	5.144518e+000	5.189100e+000	0	0	0	0	0	0	0	1247.24	124.912	1	6.77137e-232	1	1	47.6319	5.14452	1	0	47.6319	47.2035	47.2035	1287.44	0.70497	18.6538	5.14452	0	1258.23	0	0
DATA	237	3	67	tair|AT5G08210.1|ref|NR_023113|ta|BT015047|ta|AA395197	at|chr5:2641556-2641497	0		119	CATCACAAGAAAATTCATGCAAGTGGAAACGGTGATAGTAGCAGCTGGTATGACACGTTG	242	0	A_84_P765962	MIR834a	AT5G08210.1	tair|MIR834a; miRNA [AT5G08210.1]	5130.14	268.278	0	1	6.774325e+002	6.843460e+001	0	0	66	5.247424e+002	508	9.979784e+001	9.859290e+001	58	1.777586e+001	17.5	5.360817e+000	4.447800e+000	0	0	0	0	0	0	0	477.182	48.2052	1	6.33437e-172	1	1	47.5607	5.36082	1	0	47.5607	47.8731	47.8731	517.308	0.704398	17.7759	5.36082	0	488.104	0	0
DATA	238	3	68	tair|AT2G05510.3|tair|AT2G05510.6|tair|AT2G05510.2|tair|AT2G05510.5	at|chr2:2015794-2015851	0		91	TCTTGAAAAACATGGCTTCCAAGGCTTTGATTCTGTTGGGTCTCTTTCGCAATTCTTCTG	244	0	A_84_P806384	AT2G05510	AT2G05510.3	tair|glycine-rich protein [AT2G05510.3]	5155.5	268.289	0	1	5.275581e+002	5.364167e+001	0	0	66	4.188788e+002	402.5	9.098005e+001	9.766627e+001	56	1.994643e+001	19.5	6.345849e+000	7.598325e+000	0	0	0	0	0	0	0	371.401	37.7637	1	2.43798e-156	1	1	47.4782	6.34585	1	0	47.4782	49.1849	49.1849	411.444	0.703999	19.9464	6.34585	0	382.257	0	0
DATA	239	3	69	ug|EG428945	at|chr2:18116868-18116809	0		426	ACCCTAACTCATGGCAAAGTCCATTGCAATCTGGTTTAACCAAATTTCCACATACTCCAG	246	0	A_84_P790233	AT2G20070	EG428945	ug|AYAHK61TR pooled cDNA populations Arabidopsis thaliana cDNA, mRNA sequence [EG428945]	5181.65	268.583	9.74832	1	9.748322e+000	9.713726e+000	1	0	63	4.939683e+001	48	1.224816e+001	1.223145e+001	55	2.052727e+001	21	6.978418e+000	7.413000e+000	0	0	0	0	0	0	0	2.01813	6.83768	0	0.44391	1	0	47.3787	6.97842	1	0	47.3787	48.5334	48.5334	41.9622	0.70392	20.5273	6.97842	0	12.7873	1	0
DATA	240	3	70	tair|AT1G31070.1|tair|AT1G31070.2|ref|NM_102846|ref|NM_102845	at|chr1:11088248-11088307	0		1697	TAGAGGTTTCACCTTTGTGCTCATACGCCGGAGAAAATCTTGAAGCTATTTGTCGAGGAA	248	0	A_84_P867277	AT1G31070	AT1G31070.1	tair|UDP-N-acetylglucosamine pyrophosphorylase-related [AT1G31070.1]	5206.38	268.444	0	1	9.805932e+003	9.806412e+002	0	0	64	6.950734e+003	6446	1.417284e+003	1.716851e+003	52	1.728846e+001	17.5	4.303836e+000	3.706500e+000	0	0	0	0	0	0	0	6903.46	690.38	1	0	1	1	47.2726	4.30384	1	0	47.2726	48.2044	48.2044	6943.3	0.704009	17.2885	4.30384	0	6914.14	0	0
DATA	241	3	71	tair|AT4G06474.1	unmapped	0		1312	ATATTATACTCAAGCTGACTATGAGCAGCAAGTCGAGTTCGAGCAACTTAGCGAACAACC	250	0	A_84_P763572	AT4G06474	AT4G06474.1	tair|transposable element gene [AT4G06474.1]	5232.5	268.352	9.74151	1	9.741508e+000	9.702707e+000	3	0	63	4.596825e+001	47	1.126509e+001	1.074885e+001	54	1.668519e+001	16.5	4.325545e+000	4.077150e+000	0	0	0	0	0	0	0	-1.18468	6.8347	0	0.652908	1	0	47.1529	4.32555	1	0	47.1529	57.5363	57.5363	38.5336	0.704412	16.6852	4.32555	0	9.39517	1	0
DATA	242	3	72	tair|AT1G16460.2|tair|AT1G16460.1|tair|AT1G16460.3|ref|NM_179344	at|chr1:5620051-5619904	0		1050	CAGCTTGTATTTTGGCATTGGGACTTTATCGTCTGGGAAAAACTAATGTGGCAATCTATG	252	0	A_84_P21827	ATRDH2	AT1G16460.2	tair|ATRDH2 (ARABIDOPSIS THALIANA RHODANESE HOMOLOGUE 2); thiosulfate sulfurtransferase [AT1G16460.2]	5257.19	268.467	0	1	1.262960e+004	1.262997e+003	0	0	66	8.952606e+003	8375	2.013952e+003	2.038390e+003	48	2.183333e+001	20.5	7.326238e+000	6.857025e+000	0	0	0	0	0	0	0	8905.58	890.584	1	0	1	1	47.0291	7.32624	1	0	47.0291	49.5074	49.5074	8945.17	0.705135	21.8333	7.32624	0	8916.05	0	0
DATA	243	3	73	tair|AT5G47550.1|ref|NM_124128|ug|DR374828|ta|TA36409_3702	at|chr5:19303744-19303685	0		477	TTATTGTGTCTATTTTATGTATTTCTATAGTTTTCAAAATATGCAAATCTGAAGAAATGA	254	0	A_84_P182704	AT5G47550	AT5G47550.1	tair|cysteine protease inhibitor, putative / cystatin, putative [AT5G47550.1]	5282.83	268.617	0	1	4.437359e+002	4.541671e+001	2	0	63	3.602540e+002	358	1.144917e+002	9.673965e+001	47	2.391489e+001	22	7.812559e+000	6.671700e+000	0	0	0	0	0	0	0	313.373	32.074	1	8.34857e-146	1	1	46.8809	7.81256	1	0	46.8809	42.9674	42.9674	352.819	0.706215	23.9149	7.81256	0	323.71	0	0
DATA	244	3	74	ug|BP792669|ta|TA28639_3702|ta|AV808706	at|chr5:2606435-2606494	0		271	ACCGGGTCGCCCTAGTCTTCTTAGGTCTCATACGATTATGGACCCACGAGATATATATAA	256	0	A_84_P795619	BP792669	BP792669	ug|BP792669 RAFL7 Arabidopsis thaliana cDNA clone RAFL07-52-O10 3', mRNA sequence [BP792669]	5308.26	268.321	0	1	9.217500e+002	9.267979e+001	1	0	63	6.988730e+002	624	3.156480e+002	3.031917e+002	58	1.793103e+001	17	5.434981e+000	5.745075e+000	0	0	1	0	0	0	0	652.174	65.5745	1	2.12176e-191	1	1	46.6992	5.43498	1	0	46.6992	41.4593	41.4593	691.438	0.707539	17.931	5.43498	0	662.35	0	0
DATA	245	3	75	tair|AT4G10180.1|ref|NM_117086|ta|TA47636_3702|tc|TC283964	at|chr4:6349076-6349135	0		1645	TGCCATCTCTATTCAACAAACACTTTTCATGCCACCTTCTGTCGTCAATATCCATTTTAG	258	0	A_84_P11905	DET1	AT4G10180.1	tair|DET1 (DE-ETIOLATED 1); catalytic [AT4G10180.1]	5333.37	268.36	0	1	1.708952e+004	1.708980e+003	1	0	63	1.216763e+004	11275	2.682242e+003	2.692031e+003	46	1.867391e+001	18	5.346045e+000	5.189100e+000	0	0	0	0	0	0	0	12121.2	1212.13	1	0	1	1	46.4821	5.34604	1	0	46.4821	48.8603	48.8603	12160.2	0.709274	18.6739	5.34604	0	12131.1	0	0
DATA	246	3	76	tair|AT1G06920.1|ref|NM_100566	at|chr1:2124920-2124861	0		880	ATCTCATTATCAAGGTTTTCGTTCAAGTCTGGCTTGAAGTCATAAACTCTACATTTGCAT	260	0	A_84_P19387	ATOFP4/OFP4	AT1G06920.1	tair|ATOFP4/OFP4 (ARABIDOPSIS THALIANA OVATE FAMILY PROTEIN 4) [AT1G06920.1]	5358.58	268.329	9.64608	1	9.646078e+000	9.607657e+000	3	0	61	4.180328e+001	41	9.586135e+000	1.037820e+001	55	1.774545e+001	17	5.257158e+000	4.447800e+000	0	0	0	0	0	0	0	-4.49947	6.8347	0	0.0891144	1	0	46.3027	5.25716	1	0	46.3027	48.5334	48.5334	34.3686	0.711381	17.7455	5.25716	0	5.31244	1	0
DATA	247	3	77		 	66	Structural	0		1	1	DarkCorner	DarkCorner	DarkCorner		5384.1	268.629	0	1	6.759469e+001	1.171856e+001	2	0	62	9.433871e+001	85	3.614903e+001	4.318072e+001	60	1.703333e+001	17	5.035355e+000	5.189100e+000	0	0	0	0	1	0	0	48.2618	8.36691	1	1.51844e-039	1	1	46.0769	5.03536	1	0	46.0769	44.0646	44.0646	86.904	0.713988	17.0333	5.03536	0	57.86	0	0
DATA	248	3	78		 	66	Structural	0		1	1	DarkCorner	DarkCorner	DarkCorner		5409.98	268.288	0	1	7.875032e+002	7.932521e+001	1	0	64	6.104688e+002	479	3.224533e+002	3.183884e+002	72	1.813889e+001	18	5.284326e+000	6.671700e+000	0	0	1	0	1	0	0	564.609	56.8731	1	2.08497e-182	1	1	45.8596	5.28433	1	0	45.8596	41.0736	41.0736	603.034	0.716961	18.1389	5.28433	0	574.012	0	0
DATA	249	3	79		 	66	Structural	0		1	1	DarkCorner	DarkCorner	DarkCorner		5434.87	268.645	9.52541	1	9.525406e+000	9.487466e+000	0	0	65	4.189231e+001	42	1.157735e+001	1.260210e+001	49	1.742857e+001	17	5.259911e+000	4.447800e+000	0	0	0	0	0	0	0	-3.74671	6.8347	0	0.156237	1	0	45.639	5.25991	1	0	45.639	44.4243	44.4243	34.4576	0.720393	17.4286	5.25991	0	5.44646	0	0
DATA	250	3	80		 	66	Structural	0		1	1	DarkCorner	DarkCorner	DarkCorner		5460.52	268.697	9.47319	1	9.473193e+000	9.435461e+000	1	0	64	4.015625e+001	39	9.485526e+000	1.130482e+001	43	1.758140e+001	17	5.703936e+000	5.930400e+000	0	0	0	0	0	0	0	-5.26647	6.8347	0	0.0470078	1	0	45.4227	5.70394	1	0	45.4227	46.5243	46.5243	32.7216	0.724364	17.5814	5.70394	0	3.72637	0	0
DATA	251	3	81		 	66	Structural	0		1	1	DarkCorner	DarkCorner	DarkCorner		5485.8	268.6	9.41587	1	9.415873e+000	9.378369e+000	3	0	61	4.063934e+001	42	9.688538e+000	8.895600e+000	52	1.713462e+001	16	5.201918e+000	5.374425e+000	0	0	0	0	0	0	0	-4.54177	6.8347	0	0.0861788	1	0	45.1811	5.20192	1	0	45.1811	42.9674	42.9674	33.2047	0.728773	17.1346	5.20192	0	4.22742	0	0
DATA	252	3	82		 	66	Structural	0		1	1	DarkCorner	DarkCorner	DarkCorner		5511.3	269.014	9.35074	1	9.350742e+000	9.313498e+000	1	0	64	3.912500e+001	39	8.705955e+000	7.783650e+000	43	1.646512e+001	16	4.393441e+000	4.447800e+000	0	0	0	0	0	0	0	-5.79546	6.8347	0	0.0290648	1	0	44.9205	4.39344	1	0	44.9205	46.5243	46.5243	31.6903	0.733849	16.4651	4.39344	0	2.72358	0	0
DATA	253	3	83		 	66	Structural	0		1	1	DarkCorner	DarkCorner	DarkCorner		5536.29	268.373	9.28246	1	9.282458e+000	9.245485e+000	2	0	63	4.241270e+001	42	1.275784e+001	1.149015e+001	57	1.782456e+001	16	5.451483e+000	4.447800e+000	0	0	0	0	0	0	0	-2.29178	6.8347	0	0.384758	1	0	44.7045	5.45148	1	0	44.7045	42.9674	42.9674	34.978	0.739248	17.8246	5.45148	0	6.03717	0	0
DATA	254	3	84		 	66	Structural	0		1	1	DarkCorner	DarkCorner	DarkCorner		5562.5	268.352	9.20272	1	9.202721e+000	9.166066e+000	3	0	63	4.138095e+001	41	8.928802e+000	8.524950e+000	57	1.703509e+001	16	5.460785e+000	5.189100e+000	0	0	0	0	0	0	0	-3.06312	6.8347	0	0.245847	1	0	44.4441	5.46079	1	0	44.4441	57.5363	57.5363	33.9463	0.745653	17.0351	5.46079	0	5.02289	0	0
DATA	255	3	85		 	66	Structural	0		1	1	DarkCorner	DarkCorner	DarkCorner		5588	268.319	9.11824	1	9.118244e+000	9.081925e+000	1	0	64	3.929688e+001	38	9.225017e+000	8.339625e+000	52	1.628846e+001	16	4.645624e+000	3.891825e+000	0	0	0	0	0	0	0	-4.8185	6.8347	0	0.0688661	1	0	44.1154	4.64562	1	0	44.1154	58.0869	58.0869	31.8622	0.752561	16.2885	4.64562	0	2.95601	0	0
DATA	256	4	1		 	66	Structural	0		1	1	DarkCorner	DarkCorner	DarkCorner		3467.13	275.317	0	1	1.219379e+001	7.908250e+000	2	0	63	6.090476e+001	58	1.713957e+001	1.482600e+001	37	1.845946e+001	19	5.053022e+000	5.189100e+000	0	0	0	0	1	0	0	10.666	6.91743	1	8.10082e-005	1	0	50.2387	5.05302	1	0	50.2387	45.1352	45.1352	53.4701	0.874711	18.4595	5.05302	0	23.1109	0	0
DATA	257	4	2		 	66	Structural	0		1	1	DarkCorner	DarkCorner	DarkCorner		3492.49	275.357	0	1	9.946206e+000	7.913480e+000	0	0	65	5.892308e+001	59	1.520106e+001	1.630860e+001	27	1.651852e+001	17	4.610776e+000	4.447800e+000	0	0	0	0	1	0	0	8.65899	6.88934	1	0.00124326	1	0	50.2641	4.61078	1	0	50.2641	47.8731	47.8731	51.4884	0.870583	16.5185	4.61078	0	21.1442	0	0
DATA	258	4	3		 	66	Structural	0		1	1	DarkCorner	DarkCorner	DarkCorner		3518.37	275.404	0	1	8.850529e+001	1.235656e+001	3	0	61	1.270000e+002	99	8.363353e+001	6.894090e+001	37	1.786486e+001	17	6.316478e+000	5.930400e+000	0	0	0	0	1	0	0	76.6985	10.7082	1	2.54057e-062	1	1	50.3015	6.31648	0	0	50.3015	57.8122	57.8122	119.565	0.866598	17.8649	6.31648	0	89.2363	0	0
DATA	259	4	4		 	66	Structural	0		1	1	DarkCorner	DarkCorner	DarkCorner		3543.5	275.352	0	1	1.335837e+002	1.800779e+001	1	0	65	1.655846e+002	135	1.252818e+002	1.341753e+002	31	1.870968e+001	18	5.380171e+000	5.559750e+000	0	0	1	0	1	0	0	115.272	15.5393	1	3.44064e-085	1	1	50.3125	5.38017	0	0	50.3125	57.5363	57.5363	158.15	0.862921	18.7097	5.38017	0	127.837	0	0
DATA	260	4	5		 	66	Structural	0		1	1	DarkCorner	DarkCorner	DarkCorner		3568.98	275.357	0	1	2.585934e+002	2.705469e+001	2	0	63	2.725397e+002	218	1.582207e+002	1.775413e+002	30	1.970000e+001	18.5	5.954714e+000	5.930400e+000	0	0	1	0	1	0	0	222.231	23.2503	1	1.28331e-124	1	1	50.3091	5.95471	1	0	50.3091	36.5637	36.5637	265.105	0.859382	19.7	5.95471	0	234.808	0	0
DATA	261	4	6		 	66	Structural	0		1	1	DarkCorner	DarkCorner	DarkCorner		3594.5	275.352	0	1	2.460963e+002	2.739049e+001	3	0	63	2.609841e+002	220	1.860999e+002	1.945913e+002	28	1.671429e+001	16.5	4.361932e+000	4.077150e+000	0	0	1	0	1	0	0	210.66	23.4464	1	2.41689e-121	1	1	50.3246	4.36193	0	0	50.3246	57.5363	57.5363	253.549	0.856005	16.7143	4.36193	0	223.268	0	0
DATA	262	4	7		 	66	Structural	0		1	1	DarkCorner	DarkCorner	DarkCorner		3619.5	275.352	8.04606	1	8.046063e+000	8.014015e+000	0	0	66	4.498485e+001	43	1.102095e+001	1.241677e+001	24	1.758333e+001	16.5	4.790540e+000	5.930400e+000	0	0	0	0	0	0	0	-5.36226	6.8347	0	0.0431917	1	0	50.3471	4.79054	1	0	50.3471	57.5363	57.5363	37.5502	0.852844	17.5833	4.79054	0	7.28442	0	0
DATA	263	4	8		 	66	Structural	0		1	1	DarkCorner	DarkCorner	DarkCorner		3644.78	275.267	8.07518	1	8.075181e+000	8.043017e+000	2	0	62	4.135484e+001	41	9.771314e+000	9.266250e+000	33	1.821212e+001	17	5.272319e+000	5.930400e+000	0	0	0	0	0	0	0	-8.97465	6.8347	0	0.000831543	1	0	50.3295	5.27232	1	0	50.3295	44.0646	44.0646	33.9202	0.849769	18.2121	5.27232	0	3.67135	0	0
DATA	264	4	9		 	66	Structural	0		1	1	DarkCorner	DarkCorner	DarkCorner		3670.5	275.352	8.10361	1	8.103613e+000	8.071336e+000	1	0	65	4.246154e+001	43	1.015978e+001	8.895600e+000	38	1.842105e+001	19	5.884618e+000	6.486375e+000	0	0	0	0	0	0	0	-7.83446	6.8347	0	0.00338124	1	0	50.296	5.88462	1	0	50.296	57.5363	57.5363	35.0269	0.846787	18.4211	5.88462	0	4.79267	0	0
DATA	265	4	10	tair|AT1G69340.1|ref|NM_105601|ta|TA33073_3702|ta|BX834778	at|chr1:26073268-26073327	0		1884	CGTTGACCCAAGAACAAAATACGTTTATCAACGGCCATGAACCAAAATCAAAGACCGTTA	129	0	A_84_P817369	AT1G69340	AT1G69340.1	tair|appr-1-p processing enzyme family protein [AT1G69340.1]	3695.3	275.493	0	1	6.486971e+003	6.487476e+002	0	0	65	5.525400e+003	5231	1.151991e+003	1.296534e+003	29	1.775862e+001	17	5.804279e+000	6.671700e+000	0	0	0	0	0	0	0	5475.17	547.559	1	0	1	1	50.232	5.80428	1	0	50.232	46.8651	46.8651	5517.97	0.844025	17.7586	5.80428	0	5487.74	0	0
DATA	266	4	11	tair|AT5G52180.1|ref|NM_124597|ta|TA46370_3702|tc|TC284932	at|chr5:21217518-21217459	0		1318	CTTTGCCTTGTAGCGATTTCATTAAACAAGTTGGTTTGTTGATGTCTTGGTGGGTTCTTT	131	0	A_84_P568212	AT5G52180	AT5G52180.1	tair|similar to hypothetical protein [Vitis vinifera] (GB:CAN83669.1) [AT5G52180.1]	3720.62	275.438	0	1	2.944063e+003	2.945184e+002	1	0	63	2.526952e+003	2319	6.595074e+002	6.634635e+002	26	1.757692e+001	17.5	4.446779e+000	4.818450e+000	0	0	0	0	0	0	0	2476.75	247.769	1	8.78138e-275	1	1	50.2041	4.44678	1	0	50.2041	48.2044	48.2044	2519.52	0.841269	17.5769	4.44678	0	2489.31	0	0
DATA	267	4	12	tair|AT1G08465.1|ref|NM_001084021|ta|TA37835_3702|ta|DR380173	at|chr1:2679476-2679535	0		865	GTACGTACGCATTAATGAATGTGTAAGCAGAGAGCTGATGATGGAAAGAGATCAGGCGAG	133	0	A_84_P751359	YAB2	AT1G08465.1	tair|YAB2 (YABBY 2); transcription factor [AT1G08465.1]	3746.06	275.538	0	1	3.316899e+003	3.317900e+002	2	0	61	2.831738e+003	2723	5.384196e+002	5.670945e+002	41	1.814634e+001	19	4.384980e+000	4.447800e+000	0	0	0	0	0	0	0	2781.57	278.241	1	4.85214e-282	1	1	50.172	4.38498	1	0	50.172	44.7812	44.7812	2824.3	0.838604	18.1463	4.38498	0	2794.11	0	0
DATA	268	4	13	tair|AT5G48390.1|ref|NM_124214|ug|AB354634|tc|NP225847	at|chr5:19632496-19632555	0		2717	GGAAATCGCTGATAAGGTTACAGGTATGGATACTTATAAAGCTTGTATGCAGGATTACTT	135	0	A_84_P301530	AT5G48390	AT5G48390.1	tair|binding [AT5G48390.1]	3772.09	275.386	0	0	3.144173e+001	8.760092e+000	1	0	63	7.641270e+001	79	2.075015e+001	2.260965e+001	31	1.912903e+001	19	5.578183e+000	5.930400e+000	0	0	0	0	0	0	0	26.2824	7.32262	1	3.36066e-018	1	0	50.1303	5.57818	1	0	50.1303	65	65	68.978	0.835907	19.129	5.57818	0	38.8063	0	0
DATA	269	4	14	tair|AT3G03330.1|ref|NM_111204|ta|TA32506_3702|ta|TA32507_3702	at|chr3:783647-783588	0		979	GTCGCGGAAAAGAAAGGCAACACATACTCGTGGGATTTACTGTTCGGGAAGAAGACTAAA	137	0	A_84_P15470	AT3G03330	AT3G03330.1	tair|short-chain dehydrogenase/reductase (SDR) family protein [AT3G03330.1]	3796.83	275.536	0	1	5.473934e+003	5.474548e+002	0	0	65	4.612292e+003	4337	1.137359e+003	1.349907e+003	38	1.913158e+001	19.5	4.816475e+000	5.189100e+000	0	0	0	0	0	0	0	4562.27	456.278	1	5.54758e-313	1	1	50.0268	4.81648	1	0	50.0268	47.2035	47.2035	4604.86	0.833453	19.1316	4.81648	0	4574.7	0	0
DATA	270	4	15	tair|AT5G66840.1|ref|NM_126083|tc|NP231140	at|chr5:26710356-26710297	0		1447	TGAGGGACTTGGAACACTTCTCGCATATGATGATAAGCCACAGAAGAGAAGGAGACACAT	139	0	A_84_P519500	AT5G66840	AT5G66840.1	tair|SAP domain-containing protein [AT5G66840.1]	3822.91	275.386	0	1	1.693557e+001	8.398613e+000	1	0	63	6.400000e+001	58	2.293328e+001	2.409225e+001	36	1.936111e+001	20	6.990413e+000	7.783650e+000	0	0	0	0	0	0	0	14.071	6.97805	1	3.34079e-007	1	0	49.929	6.99041	1	0	49.929	57.259	57.259	56.5653	0.830857	19.3611	6.99041	0	26.4252	0	0
DATA	271	4	16	tair|AT1G69490.1|ref|NM_105616|ug|AF360201|ta|TA31972_3702	at|chr1:26126816-26126875	0		831	GTTCGGGGACCTTCAGTTTAACCAAGACGAGATCTTAAACCATCATCGTCAAGCGATGTT	141	0	A_84_P14306	NAP	AT1G69490.1	tair|NAP (NAC-LIKE, ACTIVATED BY AP3/PI); transcription factor [AT1G69490.1]	3847.44	275.521	0	1	1.842371e+004	1.842390e+003	1	0	64	1.531400e+004	14392.5	3.024463e+003	3.080287e+003	28	1.942857e+001	19	4.999471e+000	5.003775e+000	0	0	0	0	0	0	0	15264.2	1526.43	1	0	1	1	49.8419	4.99947	1	0	49.8419	48.2044	48.2044	15306.6	0.828506	19.4286	4.99947	0	15276.4	0	0
DATA	272	4	17	tair|AT2G38560.1|ref|NM_129413|ta|TA37206_3702|ta|DR381697	at|chr2:16143334-16143393	0		1237	TGATGAGCCAATGACGACTTATGTTACATGTGTTAACTGTGACAACCACTGGAAGTTCTG	143	0	A_84_P16317	AT2G38560	AT2G38560.1	tair|transcription factor S-II (TFIIS) domain-containing protein [AT2G38560.1]	3872.94	275.232	0	1	7.399380e+003	7.399843e+002	0	0	66	6.161712e+003	5758.5	1.347002e+003	1.300796e+003	27	1.674074e+001	17	4.220760e+000	4.077150e+000	0	0	0	0	0	0	0	6111.92	611.23	1	0	1	1	49.7921	4.22076	1	0	49.7921	46.5243	46.5243	6154.28	0.826004	16.7407	4.22076	0	6124.17	0	0
DATA	273	4	18	tair|AT3G23980.1|ref|NM_113303|ta|TA49337_3702|tc|TC300280	at|chr3:8667069-8667010	0		443	TAGCCAACAAAGTGTCATAGATTCAGATGGAGCTGGTGCATCTATCTCTAATGGACCTCT	145	0	A_84_P831862	AT3G23980	AT3G23980.1	tair|similar to hypothetical protein OsI_004770 [Oryza sativa (indica cultivar-group)] (GB:EAY76923.1); contains domain Spectrin repeat (SSF46966) [AT3G23980.1]	3898.5	275.5	0	1	1.446380e+002	1.667521e+001	0	0	68	1.688088e+002	166	3.662324e+001	3.632370e+001	42	1.797619e+001	17	4.291160e+000	4.818450e+000	0	0	0	0	0	0	0	119.129	13.7342	1	4.13771e-087	1	1	49.6803	4.29116	1	0	49.6803	49.1849	49.1849	161.374	0.823632	17.9762	4.29116	0	131.279	0	0
DATA	274	4	19	tair|AT2G29800.1|ref|NM_128534|tc|NP455395	at|chr2:12730612-12730553	0		1067	GATTTTGGGATGTTATCGGAGTAGTTTTGATTATTACAGAAAAGACGTTTGGTGCGTTGA	147	0	A_84_P612821	AT2G29800	AT2G29800.1	tair|kelch repeat-containing F-box family protein [AT2G29800.1]	3924.11	275.521	8.35592	1	8.355921e+000	8.322952e+000	1	0	62	5.017742e+001	49	1.247492e+001	1.649393e+001	39	1.771795e+001	18	4.328296e+000	3.335850e+000	0	0	0	0	0	0	0	0.592791	6.83496	0	0.821907	1	0	49.5846	4.3283	1	0	49.5846	47.8731	47.8731	42.7427	0.821218	17.7179	4.3283	0	12.6637	1	0
DATA	275	4	20	tair|AT5G38930.1|ref|NM_123255	at|chr5:15602810-15602869	0		410	CCCCGATAATCGCCTATTCACTAAAGTTCTCAACGAGGGTGATGTATTTGTGTTTCCAGA	149	0	A_84_P216298	AT5G38930	AT5G38930.1	tair|germin-like protein, putative [AT5G38930.1]	3949.63	275.404	0	1	9.369151e+002	9.406262e+001	3	0	61	8.166230e+002	796	1.916488e+002	1.905141e+002	38	1.850000e+001	19	5.295332e+000	5.003775e+000	0	0	0	0	0	0	0	767.136	77.0174	1	1.5615e-201	1	1	49.4874	5.29533	1	0	49.4874	57.8122	57.8122	809.188	0.818789	18.5	5.29533	0	779.127	0	0
DATA	276	4	21	tair|AT5G65740.3|ref|NM_001037076|ta|TA52403_3702|tc|TC309116	at|chr5:26320348-26320289	0		311	ACTTTGCAACCTATGTAGCTCCATCTTCATGTGACATGTTAGCTTTGTGCCATCATCATG	151	0	A_84_P836308	AT5G65740	AT5G65740.3	tair|protein binding / zinc ion binding [AT5G65740.3]	3974.79	275.338	0	1	1.247924e+002	1.502722e+001	1	0	64	1.512344e+002	150.5	3.660416e+001	3.354382e+001	36	1.708333e+001	16	4.211379e+000	3.891825e+000	0	0	0	0	0	0	0	101.881	12.2683	1	4.56322e-078	1	1	49.3535	4.21138	1	0	49.3535	49.5074	49.5074	143.8	0.816403	17.0833	4.21138	0	113.755	0	0
DATA	277	4	22	tair|AT5G40400.1|ref|NM_123404|ug|AK227121|tc|TC311596	at|chr5:16185384-16185443	0		1718	AGCGTTAGAGCTTCAAGAAAGAATGCAAAGACTCGGGTTTGTTCCAAACAGGTTAACTTG	153	0	A_84_P787226	AT5G40400	AT5G40400.1	tair|binding [AT5G40400.1]	3999.8	275.535	0	1	3.553773e+002	3.651597e+001	3	0	63	3.385397e+002	332	6.812177e+001	6.078660e+001	33	1.739394e+001	16	5.584238e+000	5.189100e+000	0	0	0	0	0	0	0	289.308	29.7271	1	7.32378e-141	1	1	49.232	5.58424	1	0	49.232	47.5395	47.5395	331.105	0.814086	17.3939	5.58424	0	301.073	0	0
DATA	278	4	23	tair|AT3G16490.1|ref|NM_112520|ug|BX824788|ta|TA47640_3702	at|chr3:5604056-5603997	0		1289	AAACGCAAACGCAGCAACAGAAACGCTCTCCTTGTTCGTATGATCATCAGTTTCGTCAGA	155	0	A_84_P17428	IQD26	AT3G16490.1	tair|IQD26 (IQ-domain 26); calmodulin binding [AT3G16490.1]	4026.09	275.386	0	1	1.032061e+003	1.035492e+002	2	3	59	8.866949e+002	870	1.792269e+002	1.782826e+002	23	1.647826e+001	16	4.620798e+000	3.706500e+000	0	0	0	0	0	0	0	837.575	84.0358	1	5.10731e-207	1	1	49.1204	4.6208	1	0	49.1204	57.259	57.259	879.26	0.811555	16.4783	4.6208	0	849.247	0	0
DATA	279	4	24	tair|AT5G35360.1|tair|AT5G35360.2|ref|NM_001036891|ref|NM_122927	at|chr5:13605560-13605619	0		1817	TCATTGGTACAAACTTCGGTAACGATAAGACTGTTTTACTAGAGTCTGTGGTTTTATCAA	157	0	A_84_P260540	CAC2	AT5G35360.1	tair|CAC2 (acetyl co-enzyme A carboxylase biotin carboxylase subunit) [AT5G35360.1]	4050.54	275.614	0	1	4.249544e+004	4.249552e+003	2	0	62	3.443939e+004	33772.5	6.103777e+003	6.039556e+003	44	1.911364e+001	17	6.817269e+000	6.857025e+000	0	0	0	0	0	0	0	34390.4	3439.05	1	0	1	1	48.9734	6.81727	1	0	48.9734	47.5395	47.5395	34432	0.809273	19.1136	6.81727	0	34402	0	0
DATA	280	4	25	tair|AT5G65440.1|tair|AT5G65440.2|ref|NM_001126032|ref|NM_125942	at|chr5:26174217-26174276	0		3510	AATGTAGTTAAAAGAAGGCGCGGGGGTAAACAGAGAGTTTAACTGTACTTGTATGTTATA	159	0	A_84_P165273	AT5G65440	AT5G65440.1	tair|similar to unknown protein [Arabidopsis thaliana] (TAIR:AT4G24610.1); similar to unknown protein [Arabidopsis thaliana] (TAIR:AT5G48310.1); similar to unnamed protein product [Vitis vinifera] (GB:CAO61624.1); similar to unnamed protein product [Vitis	4075.87	275.771	0	1	1.120990e+004	1.121022e+003	0	0	66	9.093803e+003	8693	2.447034e+003	2.651815e+003	32	2.056250e+001	18.5	6.613464e+000	7.413000e+000	0	0	0	0	0	0	0	9044.96	904.522	1	0	1	1	48.8456	6.61346	1	0	48.8456	46.5243	46.5243	9086.37	0.806872	20.5625	6.61346	0	9056.38	0	0
DATA	281	4	26	tair|AT3G25490.1|ref|NM_113445	at|chr3:9244385-9244444	0		1336	AGTCCAGGAAGAGGTTGTGGCATCATTGGATTCACTGGAACAGGAAACTTATGAGCAGAA	161	0	A_84_P257760	AT3G25490	AT3G25490.1	tair|wall-associated kinase, putative [AT3G25490.1]	4102.42	275.427	0	1	1.625935e+002	1.834653e+001	2	1	61	1.794754e+002	183	4.118034e+001	4.077150e+001	45	1.880000e+001	18	4.698162e+000	4.447800e+000	0	0	0	0	0	0	0	130.758	14.7543	1	1.37851e-092	1	1	48.7174	4.69816	1	0	48.7174	57.5363	57.5363	172.041	0.804202	18.8	4.69816	0	142.075	0	0
DATA	282	4	27	tair|AT3G23600.1|tair|AT3G23600.2|ref|NM_113263|ref|NM_001035672	at|chr3:8475598-8475657	0		713	CGGTTAAAGCAGCAGAAGAAGCTCACAAGGAGATGCTTGATTGGTTTGTGACCTACATCA	163	0	A_84_P18350	AT3G23600	AT3G23600.1	tair|dienelactone hydrolase family protein [AT3G23600.1]	4127.5	275.352	0	1	4.722601e+004	4.722609e+003	2	4	60	3.791028e+004	36436	6.385394e+003	5.849598e+003	30	1.866667e+001	19.5	5.797344e+000	6.671700e+000	0	0	0	0	0	0	0	37861.7	3786.18	1	0	1	1	48.5682	5.79734	1	0	48.5682	57.5363	57.5363	37902.8	0.801713	18.6667	5.79734	0	37872.9	0	0
DATA	283	4	28	tc|TC312168	at|chr4:14341925-14341983	0		288	ACTCACCAGCCCAACAAATCTTGTGTTACAACAACAGACCACAACAAACCTGTTATGAAT	165	0	A_84_P859431	TC312168	TC312168	tc|NM_119054 transcription factor {Arabidopsis thaliana} (exp=-1; wgp=0; cg=0), partial (26%) [TC312168]	4153.09	275.386	0	1	5.140983e+001	9.978487e+000	0	0	64	8.950000e+001	88	2.904895e+001	2.687212e+001	31	1.548387e+001	16	4.426217e+000	4.447800e+000	0	0	0	0	0	0	0	41.0853	7.97454	1	8.03275e-033	1	1	48.4147	4.42622	1	0	48.4147	57.259	57.259	82.0653	0.799173	15.4839	4.42622	0	52.1318	0	0
DATA	284	4	29	tair|AT5G65970.1|ref|NM_125994|ug|BX831968|ta|TA51160_3702	at|chr5:26404851-26404792	0		1638	GGGCACACTCTCGTCAGGGTTGGTGATCAGAACACAGAGATAGAATATACTGGAGATATT	167	0	A_84_P784727	MLO10	AT5G65970.1	tair|MLO10 (MILDEW RESISTANCE LOCUS O 10); calmodulin binding [AT5G65970.1]	4177.38	275.556	0	1	2.430421e+003	2.431934e+002	0	0	64	1.984750e+003	1782.5	5.393438e+002	5.759901e+002	38	1.907895e+001	18	5.634745e+000	5.930400e+000	0	0	0	0	0	0	0	1936.48	193.769	1	2.1347e-259	1	1	48.2657	5.63475	1	0	48.2657	48.2044	48.2044	1977.32	0.796769	19.0789	5.63475	0	1947.39	0	0
DATA	285	4	30	tair|AT5G23790.1|ref|NM_122284|tc|TC313834	at|chr5:8021498-8021439	0		102	TGGATGCTTGTAGTTGGTCTAGCCAAAGGTCTTCGTAAAGTGAAATCAGCTTATCCACTC	169	0	A_84_P11147	ATGOLS5	AT5G23790.1	tair|ATGOLS5 (ARABIDOPSIS THALIANA GALACTINOL SYNTHASE 5); transferase, transferring glycosyl groups / transferase, transferring hexosyl groups [AT5G23790.1]	4203.63	275.404	8.64185	1	8.641852e+000	8.615013e+000	4	0	60	5.098333e+001	50	1.283730e+001	1.556730e+001	36	1.688889e+001	16.5	4.432205e+000	3.706500e+000	0	0	0	0	0	0	0	2.86934	6.84073	0	0.276863	1	0	48.114	4.43221	1	1	48.114	57.8122	57.8122	43.5487	0.794047	16.8889	4.43221	0	13.6467	1	0
DATA	286	4	31	tair|AT3G26616.1|ref|NM_148755|ug|EG467360	unmapped	0		190	CTCTCGGTTTGGATAAGGTCCAGAAAGGAGATTCAAGTGTTGGACAGTTTGCTGTAATCA	171	0	A_84_P797801	AT3G26616	AT3G26616.1	tair|unknown protein [AT3G26616.1]	4229.42	275.427	8.67092	1	8.670920e+000	8.670682e+000	3	0	61	5.406557e+001	53	1.405924e+001	1.408470e+001	32	1.731250e+001	17	3.922125e+000	4.447800e+000	0	0	0	0	0	0	0	6.0973	6.86185	0	0.0217749	1	0	47.9683	3.92213	1	0	47.9683	57.5363	57.5363	46.6309	0.791385	17.3125	3.92213	0	16.7448	1	0
DATA	287	4	32	ta|TA51703_3702|tc|TC301359	at|chr4:15239088-15239147	0		377	ATTTTGTTTGTTTGTTTGTATAAAATCGCAGGGAAAGCTTTCGCAACAATGGGTGCATGC	173	0	A_84_P834832	TA51703_3702	TA51703_3702	tc|XM_473049 {Oryza sativa (japonica cultivar-group)} (exp=-1; wgp=0; cg=0), partial (8%) [TC301359]	4254.26	275.71	0	1	1.770811e+001	8.843144e+000	1	0	63	6.179365e+001	60	1.592640e+001	1.779120e+001	40	2.127500e+001	20.5	7.143179e+000	7.413000e+000	0	0	0	0	0	0	0	13.9692	6.976	1	3.99218e-007	1	0	47.8244	7.14318	1	0	47.8244	46.8651	46.8651	54.359	0.78886	21.275	7.14318	0	24.4842	0	0
DATA	288	4	33	tair|AT1G37130.1|ref|NM_103364|ug|AK230230|ta|TA27277_3702	at|chr1:14164028-14164087	0		2778	TTTGCGGTTCAGCCGAATTTGGAGAAGATGCAATATAACATCAAGGAGGATTTCTTGATA	175	0	A_84_P16255	NIA2	AT1G37130.1	tair|NIA2 (NITRATE REDUCTASE 2) [AT1G37130.1]	4280.09	275.386	0	1	1.051465e+005	1.051465e+004	2	3	59	8.269578e+004	80978	1.267851e+004	1.325630e+004	27	1.788889e+001	16	6.277759e+000	6.671700e+000	0	0	0	0	0	0	0	82648.1	8264.81	1	0	1	1	47.6951	6.27776	1	0	47.6951	57.259	57.259	82688.3	0.786028	17.8889	6.27776	0	82658.5	0	0
DATA	289	4	34	tair|AT4G17098.1|ref|NR_022976	at|chr4:9611652-9611711	0		1644	GGGAAATCAAAATGCTGAATATTAAAGGCTTTTTGCAGGTAAGGAAGAGCCTGGGTTTCT	177	0	A_84_P765100	AT4G17098	AT4G17098.1	tair|other RNA [AT4G17098.1]	4305.5	275.352	0	1	2.654560e+002	2.794291e+001	2	3	61	2.555082e+002	260	6.115898e+001	4.966710e+001	40	1.747500e+001	17	5.188683e+000	3.891825e+000	0	0	0	0	0	0	0	207.928	21.8873	1	1.51825e-120	1	1	47.5798	5.18868	1	0	47.5798	57.5363	57.5363	248.074	0.783287	17.475	5.18868	0	218.237	0	0
DATA	290	4	35	ta|TA33883_3702	at|chr5:26380093-26379879	0		570	CATCCTGAGACTTGGGTTGGATTTTCCTTTACCTGATGACGACGATAGCTTTTGATGACT	179	0	A_84_P818310	TA33883_3702	TA33883_3702	Unknown	4329.87	275.771	0	1	1.684520e+003	1.686793e+002	0	0	66	1.362697e+003	1296.5	3.293139e+002	3.662022e+002	36	1.872222e+001	18.5	5.542620e+000	5.374425e+000	0	0	0	0	0	0	0	1315.2	131.698	1	3.27149e-235	1	1	47.4935	5.54262	1	0	47.4935	46.5243	46.5243	1355.26	0.780759	18.7222	5.54262	0	1325.43	0	0
DATA	291	4	36	tair|AT5G18070.1|ref|NM_121812|ta|TA49050_3702|tc|TC283674	at|chr5:5982710-5982769	0		1701	AGGCTTCCACTCAAGAAGATGCTGATTCTTTGGCTAATTCTGTGGCTCAGCTCGTCAAAA	181	0	A_84_P17754	DRT101	AT5G18070.1	tair|DRT101 (DNA-DAMAGE-REPAIR/TOLERATION 101); intramolecular transferase, phosphotransferases [AT5G18070.1]	4355.72	275.521	0	1	2.973675e+003	2.974973e+002	2	0	65	2.360477e+003	2215	5.672430e+002	5.152035e+002	32	1.815625e+001	18	6.778093e+000	6.857025e+000	0	0	0	0	0	0	0	2313.07	231.408	1	1.65472e-270	1	1	47.4104	6.77809	1	0	47.4104	47.8731	47.8731	2353.04	0.777848	18.1563	6.77809	0	2323.23	0	0
DATA	292	4	37	tair|AT2G38000.1|ref|NM_129357	at|chr2:15910315-15910256	0		1452	TTAGTGTGGATTGAGAGCTTTAGAGAGAAAATCAAACTGGATTTCTAGACCTTGCGAGCT	183	0	A_84_P170233	AT2G38000	AT2G38000.1	tair|chaperone protein dnaJ-related [AT2G38000.1]	4380.81	275.662	0	1	2.301501e+003	2.303190e+002	0	0	65	1.831277e+003	1745	4.324755e+002	4.536756e+002	30	1.773333e+001	17.5	4.806126e+000	5.745075e+000	0	0	0	0	0	0	0	1783.9	178.521	1	2.88641e-254	1	1	47.3721	4.80613	1	0	47.3721	46.5243	46.5243	1823.84	0.775105	17.7333	4.80613	0	1794.05	0	0
DATA	293	4	38	tair|AT2G43160.1|tair|AT2G43160.3|tair|AT2G43160.2|tair|AT2G43160.4	at|chr2:17960343-17960402	0		2981	AAGATCAAGCCAAACATGATGCACTTGACTTCATTCGTGTAATCAAGAATACGCTCGCCT	185	0	A_84_P579341	AT2G43160	AT2G43160.1	tair|epsin N-terminal homology (ENTH) domain-containing protein [AT2G43160.1]	4406.51	275.343	0	1	2.270476e+004	2.270493e+003	1	1	63	1.757844e+004	16949	3.483711e+003	3.354012e+003	35	1.745714e+001	17	6.166050e+000	5.930400e+000	0	0	0	0	0	0	0	17531.1	1753.13	1	0	1	1	47.3219	6.16605	1	0	47.3219	47.8731	47.8731	17571	0.772134	17.4571	6.16605	0	17541.2	0	0
DATA	294	4	39	tair|AT1G50960.1|ref|NM_103976|tc|NP306380	at|chr1:18895318-18895377	0		941	CAAAGAGCAGAGTGAACATGATGTTAAAGAAACTGGTGATAAGGTAGGCTTGTCCAGGTT	187	0	A_84_P12417	ATGA2OX7	AT1G50960.1	tair|ATGA2OX7 (GIBBERELLIN 2-OXIDASE 7); gibberellin 2-beta-dioxygenase/ gibberellin 20-oxidase [AT1G50960.1]	4432.5	275.352	0	0	1.858303e+001	9.077660e+000	3	0	63	6.153968e+001	62	1.741970e+001	1.779120e+001	34	1.961765e+001	18	6.025274e+000	7.227675e+000	0	0	0	0	0	0	0	14.2942	6.98258	1	2.25493e-007	1	0	47.2455	6.02527	1	0	47.2455	65	65	54.105	0.769205	19.6176	6.02527	0	24.3484	0	0
DATA	295	4	40	tair|AT1G16240.1|tair|AT1G16240.3|tair|AT1G16240.2|ref|NM_101490	at|chr1:5555160-5555101	0		928	CTTATAAGTTCCTCTGTAGGTCCACTGGCCTCTACTCTCTATGTGAATGGTTGCAATGTA	189	0	A_84_P750282	SYP51	AT1G16240.1	tair|SYP51 (SYNTAXIN OF PLANTS 51) [AT1G16240.1]	4457.11	275.5	0	1	3.796234e+004	3.796245e+003	0	0	64	2.914364e+004	28171	6.277315e+003	6.453943e+003	44	1.988636e+001	19	5.719066e+000	4.818450e+000	0	0	0	0	0	0	0	29096.4	2909.65	1	0	1	1	47.2616	5.71907	1	0	47.2616	47.8731	47.8731	29136.2	0.766454	19.8864	5.71907	0	29106.5	0	0
DATA	296	4	41	tair|AT1G56400.1|ref|NM_104518|tc|NP305863	at|chr1:21115607-21115548	0		1302	CATGGGCCTATGCTGGAAAGAGTGGAGCTTTACATGGATAGTAGTATGGCAGAAAGTCAA	191	0	A_84_P588775	AT1G56400	AT1G56400.1	tair|F-box family protein [AT1G56400.1]	4483.42	275.427	8.98842	1	8.988421e+000	8.959379e+000	4	0	60	4.990000e+001	50	1.316995e+001	1.037820e+001	40	2.137500e+001	20	7.624816e+000	1.037820e+001	0	0	0	0	0	0	0	2.65653	6.83987	0	0.313915	1	0	47.2435	7.62482	1	0	47.2435	57.5363	57.5363	42.4653	0.763431	21.375	7.62482	0	12.7399	1	0
DATA	297	4	42	tair|AT4G34830.1|ref|NM_119649|ta|TA45418_3702|ta|R90347	at|chr4:16600937-16600570	0		2907	TTGCCGAAAAACGTTGCTGAGGTTTACCTGTTAACCATCTTTAAAGGTCTTAAGCATCGC	193	0	A_84_P845559	AT4G34830	AT4G34830.1	tair|binding [AT4G34830.1]	4507.94	275.614	0	1	7.083464e+003	7.084033e+002	0	0	64	5.435438e+003	5039.5	1.225711e+003	1.318217e+003	28	1.867857e+001	20	5.242657e+000	6.115725e+000	0	0	0	0	0	0	0	5388.24	538.867	1	1.97626e-323	1	1	47.1976	5.24266	1	0	47.1976	47.2035	47.2035	5428	0.760679	18.6786	5.24266	0	5398.29	0	0
DATA	298	4	43	tair|AT4G32610.1|ref|NM_119413|ta|TA45621_3702|ta|CNS0A3VQ	at|chr4:15728336-15728277	0		1452	CATATGAGACTTACTTGCCTTGAACAAATCTTTTGATGGGGAATGTGGTTGGGTCGTGTT	195	0	A_84_P763045	AT4G32610	AT4G32610.1	tair|similar to unknown protein [Arabidopsis thaliana] (TAIR:AT2G25670.2); similar to unknown protein [Arabidopsis thaliana] (TAIR:AT2G25670.1); similar to unnamed protein product [Vitis vinifera] (GB:CAO44124.1) [AT4G32610.1]	4533.25	275.644	0	1	1.132190e+004	1.132226e+003	0	0	64	8.626766e+003	8131	2.063578e+003	2.341581e+003	36	1.852778e+001	18	5.464096e+000	6.671700e+000	0	0	0	0	0	0	0	8579.58	857.985	1	0	1	1	47.1863	5.4641	1	0	47.1863	48.5334	48.5334	8619.33	0.757786	18.5278	5.4641	0	8589.63	0	0
DATA	299	4	44	ug|DR376987	at|chr1:015834244-015834192	0		7	TGATGTTTGTGAGTAGAGGAGAAGACAAATGGCTCATCGGACTCTGATTCATCTCCAATT	197	0	A_84_P796086	AT1G72360	DR376987	ug|992465 CERES-131 Arabidopsis thaliana cDNA clone 41785 3', mRNA sequence [DR376987]	4559.5	275.352	9.09254	1	9.092543e+000	9.058043e+000	2	0	64	4.854688e+001	47	1.144196e+001	1.093418e+001	45	1.960000e+001	19	6.517110e+000	6.671700e+000	0	0	0	0	0	0	0	1.33062	6.836	0	0.613503	1	0	47.2163	6.51711	1	0	47.2163	57.5363	57.5363	41.1122	0.754688	19.6	6.51711	0	11.4363	1	0
DATA	300	4	45	tair|AT1G52191.1|ref|NM_001123996	at|chr1:19443124-19443065	0		328	CCACAGGTAGACTATGGATGAGCCTGTTGAAGACACCATTTAGCCTAAATGTCAAACACA	199	0	A_84_P754512	AT1G52191	AT1G52191.1	tair|similar to thioesterase family protein [Arabidopsis thaliana] (TAIR:AT3G16175.1); similar to hypothetical protein [Vitis vinifera] (GB:CAN75402.1); contains domain Thioesterase/thiol ester dehydrase-isomerase (SSF54637); contains domain no descriptio	4584.58	275.427	9.12697	0	9.126973e+000	9.090754e+000	3	0	61	4.759016e+001	47	1.151720e+001	1.260210e+001	16	2.218750e+001	21.5	5.867637e+000	3.891825e+000	0	0	0	0	0	0	0	0.371625	6.83481	0	0.887775	1	0	47.2185	5.86764	1	0	47.2185	65	65	40.1555	0.751841	22.1875	5.86764	0	10.4945	1	0
DATA	301	4	46	tair|AT3G09200.2|tair|AT3G09200.1|ref|NM_001084656|ref|NM_111754	at|chr3:2825002-2824943	0		118	AAGAAGATCGCCTACGATACCAAGCTATGTCAGCTTATCGATGAGTACACCCAGATCTTG	201	0	A_84_P810958	AT3G09200	AT3G09200.2	tair|60S acidic ribosomal protein P0 (RPP0B) [AT3G09200.2]	4609.53	275.753	0	1	5.396590e+003	5.397362e+002	1	0	66	4.089818e+003	3910	8.270042e+002	8.819617e+002	40	1.732500e+001	18	4.159558e+000	5.930400e+000	0	0	0	0	0	0	0	4042.57	404.314	1	2.02794e-305	1	1	47.251	4.15956	1	0	47.251	48.8603	48.8603	4082.38	0.749097	17.325	4.15956	0	4052.73	0	0
DATA	302	4	47	tair|AT3G61670.1|ref|NM_116032|ta|TA47630_3702|tc|TC305977	at|chr3:22830397-22830456	0		512	GAAGATACAGCCAAACCGGTTTCAGCTAGTTCCCCAGAGAAAGCAATATTGGATTCTAGT	203	0	A_84_P830318	AT3G61670	AT3G61670.1	tair|similar to unknown protein [Arabidopsis thaliana] (TAIR:AT2G46380.1); similar to unnamed protein product [Vitis vinifera] (GB:CAO65830.1) [AT3G61670.1]	4635	276.149	0	1	1.081369e+002	1.417038e+001	1	0	66	1.280455e+002	129	2.960324e+001	3.280252e+001	43	1.544186e+001	15	5.283858e+000	5.189100e+000	0	0	0	0	0	0	0	80.7061	10.5758	1	4.54977e-065	1	1	47.3394	5.28386	1	0	47.3394	46.8651	46.8651	120.611	0.746333	15.4419	5.28386	0	90.9711	0	0
DATA	303	4	48	tair|AT1G01880.1|ref|NM_100069|tc|NP302922	at|chr1:306633-306574	0		1637	AAAGAAGAGACAGGCAACTTCTACTAGTAGTAGTAACCTTACAAAGTCGGTCAGGCGTCG	205	0	A_84_P20001	AT1G01880	AT1G01880.1	tair|DNA repair protein, putative [AT1G01880.1]	4660.91	275.386	0	1	5.952150e+002	6.022775e+001	1	0	63	4.896984e+002	467	1.186217e+002	1.130483e+002	31	1.622581e+001	15	6.412018e+000	7.413000e+000	0	0	0	0	0	0	0	442.363	44.7611	1	3.29594e-167	1	1	47.3358	6.41202	1	0	47.3358	57.259	57.259	482.264	0.743198	16.2258	6.41202	0	452.652	0	0
DATA	304	4	49	tair|AT1G48910.1|ref|NM_103784|ta|DQ056487|tc|TC288515	at|chr1:18097375-18097434	0		1084	GTGCTGAGGATGCTATGTCTGTAGCCGACGACATCAGATCTATCTTGGCTACCTTAAAAA	207	0	A_84_P18152	YUC10	AT1G48910.1	tair|YUC10; monooxygenase [AT1G48910.1]	4686.32	276.031	9.26584	1	9.265836e+000	9.255947e+000	1	0	64	5.259375e+001	52	1.390411e+001	1.593795e+001	37	1.859459e+001	19	6.618406e+000	5.189100e+000	0	0	0	0	0	0	0	5.23353	6.85471	0	0.0483847	1	0	47.3602	6.61841	1	0	47.3602	45.4864	45.4864	45.1591	0.740574	18.5946	6.61841	0	15.5539	1	0
DATA	305	4	50	tair|AT5G46140.1|ref|NM_123983|ug|EG449818|ug|AY735701	at|chr5:18722949-18722890	0		780	TTGATCTCAACTTCAAGGAGAAGGATAAGCTCGAGTTTGTCGAGGTGCGAAAAACAGATC	209	0	A_84_P791052	AT5G46140	AT5G46140.1	tair|similar to unknown protein [Arabidopsis thaliana] (TAIR:AT5G46130.1); contains InterPro domain Protein of unknown function DUF295 (InterPro:IPR005174) [AT5G46140.1]	4711.58	275.427	0	1	3.299975e+001	9.835803e+000	1	0	63	7.168254e+001	72	1.878643e+001	1.779120e+001	27	1.818519e+001	18	4.566071e+000	3.706500e+000	0	0	0	0	0	0	0	24.3418	7.25523	1	2.65137e-016	1	0	47.3408	4.56607	1	0	47.3408	57.5363	57.5363	64.2479	0.737635	18.1852	4.56607	0	34.6679	0	0
DATA	306	4	51	tair|AT5G50340.1|ref|NM_124415|ug|AK226617|tc|TC313021	at|chr5:20508932-20508873	0		1793	AGTTTGAAAGAGATTGAGATAATCGGATGCAAGAATCTGAAAGAGTTAATCAATGCTGTG	211	0	A_84_P16889	AT5G50340	AT5G50340.1	tair|ATP binding / ATP-dependent peptidase/ damaged DNA binding / nucleoside-triphosphatase/ nucleotide binding / serine-type endopeptidase [AT5G50340.1]	4736.49	275.8	0	1	1.544826e+003	1.547622e+002	0	0	65	1.182908e+003	1154	2.350624e+002	2.527833e+002	27	2.074074e+001	20	5.396527e+000	5.189100e+000	0	0	0	0	0	0	0	1135.56	113.761	1	4.93649e-226	1	1	47.3484	5.39653	1	0	47.3484	47.2035	47.2035	1175.47	0.735072	20.7407	5.39653	0	1145.9	0	0
DATA	307	4	52	tair|AT1G11592.1|tair|AT1G11592.2|ref|NR_022069|ref|NR_022070	at|chr1:3895373-3895314	0		967	TACCAAATCTGTGATGATCTGAAATCTTGTGTCCATAAGTTCGGTTCCCGATTCCTTCCC	213	0	A_84_P753401	AT1G11592	AT1G11592.1	tair|other RNA [AT1G11592.1]	4761.75	275.646	0	1	3.583412e+003	3.584627e+002	2	0	62	2.671758e+003	2542	5.376241e+002	5.872949e+002	30	1.893333e+001	20	5.407105e+000	4.262475e+000	0	0	0	0	0	0	0	2624.39	262.528	1	2.1043e-278	1	1	47.3719	5.4071	1	0	47.3719	45.1352	45.1352	2664.32	0.732371	18.9333	5.4071	0	2634.77	0	0
DATA	308	4	53	tair|AT5G48657.2|tair|AT5G48657.1|ref|NM_203180|ref|NM_203181	at|chr5:19751255-19751196	0		784	TGGAGATGTAAGGAGTAGTTTTTGCTAAAACATTATGCAACTTCTGTTACTCTATTTGCG	215	0	A_84_P555790	AT5G48657	AT5G48657.2	tair|defense protein-related [AT5G48657.2]	4787.91	275.386	0	1	5.521369e+002	5.600271e+001	2	1	61	4.502295e+002	444	9.780753e+001	1.052646e+002	37	1.759459e+001	17	6.335348e+000	6.671700e+000	0	0	0	0	0	0	0	402.847	40.8603	1	2.17586e-161	1	1	47.3829	6.33535	1	0	47.3829	57.259	57.259	442.795	0.729614	17.5946	6.33535	0	413.264	0	0
DATA	309	4	54	tair|AT2G01735.1|ref|NM_179593|ug|AK227479|ta|TA41839_3702	at|chr2:325877-325936	0		1089	ACCACTGATCAATCTTGAAGACAAAACTCAACCAACCAGAGGGAATAAGATTCTGCACAT	217	0	A_84_P756924	RIE1	AT2G01735.1	tair|RIE1 (RING-FINGER PROTEIN FOR EMBRYOGENESIS); zinc ion binding [AT2G01735.1]	4812.48	275.648	0	1	4.292589e+003	4.293617e+002	0	0	65	3.169200e+003	2957	7.563354e+002	8.295147e+002	26	1.880769e+001	19	4.069587e+000	2.779875e+000	0	0	0	0	0	0	0	3121.76	312.251	1	2.95696e-289	1	1	47.4379	4.06959	1	0	47.4379	47.8731	47.8731	3161.77	0.727245	18.8077	4.06959	0	3132.25	0	0
DATA	310	4	55		 	0		0		219	1	RC1	RC1	RC1		4838.34	275.468	9.46875	1	9.468750e+000	9.431035e+000	2	0	63	4.104762e+001	39	1.257549e+001	1.186080e+001	45	1.711111e+001	18	5.240672e+000	6.671700e+000	0	0	0	0	0	0	0	-6.44185	6.8347	0	0.015462	1	0	47.4895	5.24067	1	0	47.4895	39.4933	39.4933	33.6129	0.724704	17.1111	5.24067	0	4.11365	1	0
DATA	311	4	56	tair|AT5G28950.1|ref|NM_122779	unmapped	0		367	ATCAACAGAGAGAATATGCCAATCAGTGGAGAGAAACAATAGCATCAAACATGTGGAACA	221	0	A_84_P10217	AT5G28950	AT5G28950.1	tair|similar to unknown protein [Arabidopsis thaliana] (TAIR:AT5G41980.1); similar to hypothetical protein [Vitis vinifera] (GB:CAN67849.1); contains domain PTHR22930 (PTHR22930) [AT5G28950.1]	4864.42	275.427	9.50051	0	9.500506e+000	9.462665e+000	3	1	60	4.455000e+001	46	1.017212e+001	1.037820e+001	45	1.724444e+001	17	5.406879e+000	5.189100e+000	0	0	0	0	0	0	0	-2.99792	6.8347	0	0.255994	1	0	47.5479	5.40688	1	0	47.5479	65	65	37.1153	0.722281	17.2444	5.40688	0	7.6334	1	0
DATA	312	4	57	tair|AT3G18600.1|ref|NM_112746|ta|TA39962_3702|tc|TC283336	at|chr3:6399979-6399831	0		1692	TGGCTGTTGCTGAATCGTTCTGCTTCTCTTCGCCGCCTAAAGTGAATCTGAACATAGAAA	223	0	A_84_P24066	AT3G18600	AT3G18600.1	tair|DEAD/DEAH box helicase, putative [AT3G18600.1]	4888.8	275.535	0	1	1.054846e+004	1.054889e+003	1	0	65	7.644138e+003	7223	1.614691e+003	1.756140e+003	35	1.788571e+001	18	5.228718e+000	5.189100e+000	0	0	0	0	0	0	0	7596.55	759.686	1	0	1	1	47.5848	5.22872	1	0	47.5848	47.5395	47.5395	7636.7	0.720157	17.8857	5.22872	0	7607.24	0	0
DATA	313	4	58	tair|AT1G32172.1|ref|NR_022193|ug|EF183178	at|chr1:11580437-11580496	0		1951	GCCAAGCTAGATTGTCGTATCTTGGAGGTTCAACGGTTCAAAATTTAATTCGCATCTTCA	225	0	A_84_P754363	AT1G32172	AT1G32172.1	tair|other RNA [AT1G32172.1]	4914.91	275.386	9.55814	1	9.558142e+000	9.521037e+000	0	0	64	4.862500e+001	48.5	1.291302e+001	1.501132e+001	39	1.907692e+001	18	7.161243e+000	6.301050e+000	0	0	0	0	0	0	0	0.973068	6.8354	0	0.711803	1	0	47.6519	7.16124	1	0	47.6519	57.259	57.259	41.1903	0.717926	19.0769	7.16124	0	11.7415	1	0
DATA	314	4	59	tair|AT2G24120.1|tair|AT2G24120.2|ref|NM_201796|ref|NM_127973	at|chr2:10256524-10256465	0		3006	TACCCGAATCTCGTGTTTCCTCCAGTACCAAAGAGAGGTGATTTCGATTTAAAGGAAGTT	227	0	A_84_P16367	PDE319/SCA3	AT2G24120.1	tair|PDE319/SCA3 (SCABRA 3); DNA binding / DNA-directed RNA polymerase [AT2G24120.1]	4939.72	275.521	0	1	5.574067e+003	5.574884e+002	2	0	65	4.038769e+003	3900	8.405247e+002	7.598325e+002	27	2.596296e+001	24	7.160154e+000	7.042350e+000	0	0	0	0	0	1	0	3991.07	399.165	1	1.28474e-304	1	1	47.7012	7.16015	1	0	47.7012	47.8731	47.8731	4031.33	0.716006	25.963	7.16015	0	4001.9	0	0
DATA	315	4	60	tc|NP221488	at|chr1:16713849-16713908	0		307	GGGATTGGAGAGCAAGAGAAGATGGGATCTATTTAAAGAAAGAAGCTGGCGAGGCATTAT	229	0	A_84_P840517	NP221488	NP221488	tc|GB|AC022314.5|AAF79667.1 F9C16.21 [NP221488]	4965.58	275.427	0	1	2.718530e+001	9.949933e+000	2	1	61	6.714754e+001	67	1.506855e+001	1.260210e+001	43	2.162791e+001	22	6.043585e+000	5.930400e+000	0	0	0	0	0	0	0	19.4125	7.10504	1	1.12986e-011	1	0	47.7351	6.04358	1	0	47.7351	57.5363	57.5363	59.7129	0.714079	21.6279	6.04358	0	30.2961	0	0
DATA	316	4	61	ta|TA52628_3702|tc|TC290446	at|chr2:15032750-15032687	0		1055	AAACCGAGTCAAGAAACATCTCGAGAAATATACCCGGCAGAATTGGTTTTAGCGGGATAT	231	0	A_84_P836811	TA52628_3702	TA52628_3702	tc|NM_129132 carbohydrate transporter/ sugar porter {Arabidopsis thaliana} (exp=-1; wgp=0; cg=0), partial (39%) [TC290446]	4990.9	275.677	9.6318	1	9.631802e+000	9.593449e+000	1	0	65	4.786154e+001	47	1.197116e+001	1.408470e+001	30	2.356667e+001	22	8.261599e+000	9.451575e+000	0	0	0	0	0	0	0	0.100981	6.83471	0	0.969411	1	0	47.7606	8.2616	1	1	47.7606	44.7812	44.7812	40.4269	0.712435	23.5667	8.2616	0	11.0226	1	0
DATA	317	4	62	tair|AT5G64880.1|ref|NM_125886|ug|AK229074|ta|TA40892_3702	at|chr5:25951249-25951308	0		727	CAACGCATTCGCTTTTTTCTTTTTGCGTGAAAACGATATTGTCACTGTGGTTAAATTATC	233	0	A_84_P202428	AT5G64880	AT5G64880.1	tair|unknown protein [AT5G64880.1]	5015.95	275.788	0	1	2.538609e+003	2.540429e+002	0	0	66	1.852530e+003	1810.5	3.064859e+002	3.356236e+002	33	2.790909e+001	27	6.902733e+000	6.671700e+000	0	0	0	0	0	1	0	1804.77	180.606	1	5.41273e-255	1	1	47.7621	6.90273	1	0	47.7621	45.835	45.835	1845.1	0.710928	27.9091	6.90273	0	1815.71	0	0
DATA	318	4	63	tair|AT1G64890.1|ref|NM_105163|ug|DR380930|ta|TA37244_3702	at|chr1:24114651-24114710	0		1361	AGTTAGCGGATATCTTGGAATCGTTCTTGCATCGTTTGTCGGTGTAACAGAGGATGATTT	235	0	A_84_P822038	AT1G64890	AT1G64890.1	tair|integral membrane transporter family protein [AT1G64890.1]	5041.91	275.386	0	1	1.024495e+003	1.029016e+002	5	2	57	7.745263e+002	762	1.468100e+002	1.097124e+002	48	2.089583e+001	21	7.279349e+000	7.413000e+000	0	0	0	0	0	0	0	726.785	72.9991	1	3.68739e-198	1	1	47.7417	7.27935	1	0	47.7417	57.259	57.259	767.092	0.709407	20.8958	7.27935	0	737.725	0	0
DATA	319	4	64	tair|AT2G45360.1|ref|NM_130099|tc|TC295369	at|chr2:18706252-18706311	0		492	AAATGGCACGATGTGTTGAAAAGAGGAACACGTGTGGTGAGATCCGTGTTTTTACCGGTT	237	0	A_84_P88159	AT2G45360	AT2G45360.1	tair|similar to unknown protein [Arabidopsis thaliana] (TAIR:AT3G60780.1); similar to unnamed protein product [Vitis vinifera] (GB:CAO24498.1); contains InterPro domain Protein of unknown function DUF1442 (InterPro:IPR009902) [AT2G45360.1]	5066.91	276.078	0	1	1.265881e+002	1.591629e+001	0	0	67	1.373881e+002	127	4.360149e+001	5.189100e+001	42	2.347619e+001	23	7.936449e+000	8.154300e+000	0	0	0	0	0	0	0	89.6762	11.2753	1	7.23027e-071	1	1	47.7118	7.93645	1	0	47.7118	45.835	45.835	129.953	0.70841	23.4762	7.93645	0	100.592	0	0
DATA	320	4	65	tair|AT2G12557.1|ref|NM_001124833	at|chr2:5129001-5129060	0		27	AGAAAAAGAGAGGATAGAGCTTTAGCAAGATCCTCCCCTGAGTTTAGTGAACCTGGCATA	239	0	A_84_P758267	AT2G12557	AT2G12557.1	tair|unknown protein [AT2G12557.1]	5092.49	276	0	1	2.006365e+002	2.226889e+001	1	0	61	1.895902e+002	178	7.464324e+001	6.523440e+001	30	2.326667e+001	20.5	8.279319e+000	9.636900e+000	0	0	0	0	0	0	0	141.927	15.7526	1	1.87433e-097	1	1	47.6633	8.27932	1	0	47.6633	42.2201	42.2201	182.155	0.707383	23.2667	8.27932	0	152.812	0	0
DATA	321	4	66	tair|AT3G07360.1|tair|AT3G07360.3|tair|AT3G07360.2|ref|NM_001035579	at|chr3:2356491-2356550	0		1417	AAAGAAGAGGAGAATGCTCATGGAACGATAACAAAGCTTTCGCGTGAAGGAACTTCAAGG	241	0	A_84_P758964	AT3G07360	AT3G07360.1	tair|armadillo/beta-catenin repeat family protein / U-box domain-containing protein [AT3G07360.1]	5117.68	275.704	0	1	1.403724e+004	1.403757e+003	1	0	63	9.965333e+003	9299	1.896439e+003	1.871041e+003	28	2.135714e+001	20.5	6.464801e+000	6.301050e+000	0	0	0	0	0	0	0	9917.74	991.798	1	0	1	1	47.5936	6.4648	1	0	47.5936	48.2044	48.2044	9957.9	0.706531	21.3571	6.4648	0	9928.58	0	0
DATA	322	4	67	tair|AT5G38500.1|ref|NM_123211|tc|NP236569	at|chr5:15433540-15433481	0		943	ATATTAGTGTGGGAACGATTCTTGTGTGTCAAGCCAAGCAGGAAGACGAAGACAAAGACG	243	0	A_84_P531960	AT5G38500	AT5G38500.1	tair|DNA binding [AT5G38500.1]	5142.88	275.81	0	1	3.328284e+001	1.023699e+001	8	0	58	7.101724e+001	70	2.486207e+001	2.372160e+001	41	1.934146e+001	19	5.484568e+000	5.930400e+000	0	0	0	0	0	0	0	23.4978	7.22736	1	1.73124e-015	1	0	47.5194	5.48457	1	0	47.5194	36.5637	36.5637	63.5826	0.706004	19.3415	5.48457	0	34.2747	0	0
DATA	323	4	68	ug|CD532728|ta|TA32582_3702|ta|CD534562|ta|BP659285	at|chr1:1559039-1559098	0		158	AAACTCGTCATAAATAGACCATCCCAATTCCCAAATGGCTTAGAAGCAAATGTCCAGGGC	245	0	A_84_P799685	CD532728	CD532728	ug|28I22 Arabidopsis Leaf Senescence Library Arabidopsis thaliana cDNA 3', mRNA sequence [CD532728]	5168.91	275.386	0	1	4.908407e+001	1.085922e+001	0	0	64	8.206250e+001	81	2.175103e+001	2.242433e+001	41	2.134146e+001	21	6.471514e+000	7.413000e+000	0	0	0	0	0	0	0	34.6329	7.66209	1	1.65964e-026	1	1	47.4296	6.47151	1	0	47.4296	57.259	57.259	74.6278	0.705583	21.3415	6.47151	0	45.3431	0	0
DATA	324	4	69	tair|AT4G32605.1|ref|NM_001085012|ta|TA38832_3702|ta|DR377398	at|chr4:15726504-15726445	0		697	CCTACTGCGATGGTTCAAATCAGTTGGCACGTTTGTTCATGAAAACCCATCTGCAGAAAA	247	0	A_84_P10093	AT4G32605	AT4G32605.1	tair|transcription factor [AT4G32605.1]	5193.88	275.735	0	1	1.059451e+004	1.059496e+003	0	0	66	7.523000e+003	7091.5	1.428267e+003	1.647910e+003	30	2.106667e+001	20.5	7.597338e+000	7.968975e+000	0	0	0	0	0	0	0	7475.68	747.599	1	0	1	1	47.3225	7.59734	1	0	47.3225	45.835	45.835	7515.57	0.705618	21.0667	7.59734	0	7486.29	0	0
DATA	325	4	70	ug|BP577321	at|chr1:23779934-23779875	0		289	TTGAATGTGTTGCATAGTTTGCTAAGCTCCTTCCCTAAAAGCGGTACTCCGCAATAAAAC	249	0	A_84_P794751	BP577321	BP577321	ug|BP577321 RAFL14 Arabidopsis thaliana cDNA clone RAFL14-96-E03 3', mRNA sequence [BP577321]	5219.4	276.224	0	1	4.992946e+001	1.089315e+001	1	1	63	8.246032e+001	83	1.953395e+001	1.853250e+001	33	1.721212e+001	17	4.967127e+000	5.930400e+000	0	0	0	0	0	0	0	35.248	7.69008	1	4.07482e-027	1	1	47.2123	4.96713	1	0	47.2123	46.5243	46.5243	75.0256	0.705956	17.2121	4.96713	0	45.7612	0	0
DATA	326	4	71	tair|AT4G34100.2|tair|AT4G34100.1|ref|NM_001125641|ref|NM_119571	at|chr4:16332273-16332329	0		1441	GCTTGCTACTGATCTCCTGAAAGGTTCTACTGTTGGGGCCTCAAAGCTTTCTGATATTAA	251	0	A_84_P832362	AT4G34100	AT4G34100.2	tair|similar to protein binding / zinc ion binding [Arabidopsis thaliana] (TAIR:AT4G32670.1); similar to predicted protein [Physcomitrella patens subsp. patens] (GB:EDQ59867.1); similar to unnamed protein product [Vitis vinifera] (GB:CAO47840.1); similar 	5245.14	275.407	0	1	4.774474e+002	4.871550e+001	3	1	60	3.843167e+002	364	9.331276e+001	8.395222e+001	28	2.053571e+001	18	7.500529e+000	7.598325e+000	0	0	0	0	0	0	0	337.221	34.4078	1	2.38401e-150	1	1	47.0956	7.50053	1	0	47.0956	56.9804	56.9804	376.882	0.7063	20.5357	7.50053	0	347.646	0	0
DATA	327	4	72	tair|AT2G43250.1|ref|NM_129887|ug|AK228887|ta|TA50897_3702	at|chr2:17984885-17984944	0		580	TTATCAGAGAGATCTGCTAGTGATGCTGAGTGTCTTATACGAGAAAATCGTCCTGGTGCG	253	0	A_84_P833751	AT2G43250	AT2G43250.1	tair|similar to unnamed protein product [Vitis vinifera] (GB:CAO67796.1) [AT2G43250.1]	5270.3	275.8	0	1	1.628689e+002	1.893834e+001	2	0	63	1.621429e+002	151	6.559698e+001	6.078660e+001	33	2.566667e+001	24	8.908096e+000	1.037820e+001	0	0	0	0	0	1	0	115.183	13.3935	1	3.81516e-085	1	1	46.9596	8.9081	1	0	46.9596	40.2912	40.2912	154.708	0.707215	25.6667	8.9081	0	125.483	0	0
DATA	328	4	73	tair|AT2G18670.1|tair|AT2G18680.1|ref|NM_127423|ref|NM_127424	at|chr2:8102666-8102725	0		1926	CTGAGGGATGTTGAATATACGAAATTGTCATCCACTACTCCCATGGGAGGATTGCCTTGA	255	0	A_84_P824985	AT2G18670	AT2G18670.1	tair|zinc finger (C3HC4-type RING finger) family protein [AT2G18670.1]	5295.86	275.407	0	1	1.123246e+003	1.127383e+002	5	0	59	8.423898e+002	827	2.627252e+002	2.257258e+002	33	2.015152e+001	18	5.810127e+000	5.189100e+000	0	0	0	0	0	0	0	795.601	79.8532	1	8.2921e-204	1	1	46.7886	5.81013	1	0	46.7886	56.9804	56.9804	834.955	0.708305	20.1515	5.81013	0	805.753	0	0
DATA	329	4	74	tair|AT2G03030.1|ref|NM_126355	at|chr2:890387-890446	0		482	TAAGGCGGTTCAGTGTGTTGTAGCAACGATTGGACTTGAGGAAGAAGAAGAGAATCATTT	257	0	A_84_P755996	AT2G03030	AT2G03030.1	tair|Toll-Interleukin-Resistance (TIR) domain-containing protein [AT2G03030.1]	5321.42	275.427	0	1	7.368995e+002	7.057916e+001	0	0	64	5.696719e+002	516	4.008007e+002	5.581989e+002	31	2.012903e+001	19	6.989239e+000	6.301050e+000	0	0	1	0	0	0	0	523.083	50.1001	1	1.20427e-177	1	1	46.5892	6.98924	0	0	46.5892	57.5363	57.5363	562.237	0.709843	20.129	6.98924	0	533.051	0	0
DATA	330	4	75	tair|AT1G80010.1|ref|NM_106650|tc|TC281981	at|chr1:30104679-30104738	0		2281	CTGGGAAGCGTTTAGAGAGTGTGCCAATAAGGTCCAATTTGTGACAGAGAAGCCTTCATA	259	0	A_84_P18108	FRS8	AT1G80010.1	tair|FRS8 (FAR1-related sequence 8); zinc ion binding [AT1G80010.1]	5345.93	275.732	0	1	1.113157e+004	1.113199e+003	0	0	66	7.969045e+003	7322	1.901302e+003	2.196657e+003	28	2.021429e+001	20.5	6.166559e+000	5.930400e+000	0	0	0	0	0	0	0	7922.66	792.295	1	0	1	1	46.39	6.16656	1	0	46.39	47.5395	47.5395	7961.61	0.711728	20.2143	6.16656	0	7932.44	0	0
DATA	331	4	76	tair|AT4G09700.1|tc|TC288917	unmapped	0		953	TAACTTCAGGAGAGACTCAGTAAGATCAGGGTTTGATTTGCATCCTCATGATCGTTCTCA	261	0	A_84_P595600	AT4G09700	AT4G09700.1	tair|transposable element gene [AT4G09700.1]	5372	275.455	0	1	9.342332e+001	1.040459e+001	5	0	57	1.129123e+002	106	5.608835e+001	5.337360e+001	34	1.876471e+001	18	6.169617e+000	6.301050e+000	0	0	0	0	0	0	0	66.7061	7.42908	1	5.25014e-055	1	1	46.2062	6.16962	0	0	46.2062	55.8519	55.8519	105.478	0.71402	18.7647	6.16962	0	76.324	0	0
DATA	332	4	77		 	66	Structural	0		1	1	DarkCorner	DarkCorner	DarkCorner		5397	276	0	1	4.581700e+002	4.679869e+001	0	0	69	3.743768e+002	314	1.727703e+002	2.112705e+002	50	1.876000e+001	18.5	5.289805e+000	5.930400e+000	0	0	0	0	1	0	0	328.41	33.5446	1	1.04355e-148	1	1	45.9673	5.28981	1	0	45.9673	39.4933	39.4933	366.942	0.716785	18.76	5.28981	0	337.797	0	0
DATA	333	4	78		 	66	Structural	0		1	1	DarkCorner	DarkCorner	DarkCorner		5422.68	275.957	0	1	8.958861e+002	9.009017e+001	0	0	65	6.907538e+002	579	3.713950e+002	4.848102e+002	38	1.950000e+001	18.5	5.366311e+000	6.486375e+000	0	0	1	0	1	0	0	645.004	64.8615	1	1.03857e-190	1	1	45.7501	5.36631	1	0	45.7501	38.6789	38.6789	683.319	0.719962	19.5	5.36631	0	654.191	0	0
DATA	334	4	79		 	66	Structural	0		1	1	DarkCorner	DarkCorner	DarkCorner		5447.45	275.352	9.48595	1	9.485951e+000	9.448168e+000	0	0	64	3.998438e+001	38.5	1.140522e+001	1.204613e+001	27	1.670370e+001	16	4.581021e+000	4.447800e+000	0	0	0	0	0	0	0	-5.5421	6.8347	0	0.0367386	1	0	45.5265	4.58102	1	0	45.5265	48.2044	48.2044	32.5497	0.723389	16.7037	4.58102	0	3.44695	0	0
DATA	335	4	80		 	66	Structural	0		1	1	DarkCorner	DarkCorner	DarkCorner		5473.52	276.286	9.42882	1	9.428818e+000	9.391263e+000	2	0	65	3.903077e+001	39	1.138388e+001	1.260210e+001	32	1.712500e+001	18	5.661129e+000	6.671700e+000	0	0	0	0	0	0	0	-6.29249	6.8347	0	0.0179657	1	0	45.3233	5.66113	1	0	45.3233	36.5637	36.5637	31.5961	0.727773	17.125	5.66113	0	2.49655	0	0
DATA	336	4	81		 	66	Structural	0		1	1	DarkCorner	DarkCorner	DarkCorner		5498.66	275.508	9.37101	1	9.371006e+000	9.333680e+000	2	0	63	4.007937e+001	41	1.114755e+001	1.223145e+001	25	1.760000e+001	16	6.370505e+000	5.189100e+000	0	0	0	0	0	0	0	-4.95871	6.8347	0	0.0612611	1	0	45.0381	6.3705	1	0	45.0381	45.4864	45.4864	32.6447	0.732263	17.6	6.3705	0	3.57315	0	0
DATA	337	4	82		 	66	Structural	0		1	1	DarkCorner	DarkCorner	DarkCorner		5523.72	275.984	9.30471	1	9.304712e+000	9.267651e+000	2	3	60	4.396667e+001	44.5	8.184248e+000	7.413000e+000	30	1.670000e+001	16	4.949051e+000	4.262475e+000	0	0	0	0	0	0	0	-0.858662	6.8347	0	0.744411	1	0	44.8253	4.94905	1	0	44.8253	45.4864	45.4864	36.532	0.73748	16.7	4.94905	0	7.46981	0	0
DATA	338	4	83		 	66	Structural	0		1	1	DarkCorner	DarkCorner	DarkCorner		5549.54	275.881	9.23086	1	9.230859e+000	9.194092e+000	1	0	63	3.760317e+001	37	1.051656e+001	1.000755e+001	37	1.727027e+001	16	5.728334e+000	5.189100e+000	0	0	0	0	0	0	0	-6.97932	6.8347	0	0.00882341	1	0	44.5825	5.72833	1	0	44.5825	46.1809	46.1809	30.1685	0.74338	17.2703	5.72833	0	1.12479	0	0
DATA	339	4	84		 	66	Structural	0		1	1	DarkCorner	DarkCorner	DarkCorner		5575.42	275.427	9.15039	1	9.150387e+000	9.113941e+000	4	1	59	3.757627e+001	37	8.810658e+000	7.783650e+000	28	1.610714e+001	15.5	5.006213e+000	5.930400e+000	0	0	0	0	0	0	0	-6.72032	6.8347	0	0.0116093	1	0	44.2966	5.00621	1	0	44.2966	57.5363	57.5363	30.1416	0.749918	16.1071	5.00621	0	1.1216	0	0
DATA	340	4	85		 	66	Structural	0		1	1	DarkCorner	DarkCorner	DarkCorner		5600.26	275.579	9.06559	1	9.065585e+000	9.029477e+000	3	0	63	3.841270e+001	37	8.661436e+000	7.783650e+000	353	1.661756e+001	16	4.576177e+000	5.189100e+000	0	0	0	0	0	0	0	-5.51922	6.8347	0	0.0375106	1	0	43.9319	4.57618	1	0	43.9319	42.2201	42.2201	30.978	0.756933	16.6176	4.57618	0	1.9721	0	0
DATA	341	5	1		 	66	Structural	0		1	1	DarkCorner	DarkCorner	DarkCorner		3454.04	282.681	0	1	1.122365e+001	7.869135e+000	1	0	64	6.006250e+001	60.5	1.314253e+001	1.186080e+001	378	1.710582e+001	16.5	5.586021e+000	5.930400e+000	0	0	0	0	1	0	0	9.84895	6.9053	1	0.000258617	1	0	50.2136	5.58602	1	0	50.2136	46.5243	46.5243	52.6278	0.877517	17.1058	5.58602	0	22.1481	0	0
DATA	342	5	2		 	66	Structural	0		1	1	DarkCorner	DarkCorner	DarkCorner		3479.83	282.826	7.85784	1	7.857843e+000	7.851684e+000	2	0	63	5.574603e+001	55	1.410327e+001	1.223145e+001	28	1.750000e+001	15.5	6.052242e+000	7.227675e+000	0	0	0	0	1	0	0	5.48241	6.85666	0	0.0387818	1	0	50.2636	6.05224	1	0	50.2636	46.1809	46.1809	48.3114	0.873272	17.5	6.05224	0	17.8453	0	0
DATA	343	5	3		 	66	Structural	0		1	1	DarkCorner	DarkCorner	DarkCorner		3505	283.226	0	1	1.211061e+001	7.954280e+000	7	0	58	6.081034e+001	63.5	1.564906e+001	1.315807e+001	32	1.753125e+001	17.5	6.117054e+000	5.930400e+000	0	0	0	0	1	0	0	10.5288	6.91533	1	9.88993e-005	1	0	50.2816	6.11705	1	0	50.2816	45.4864	45.4864	53.3757	0.869384	17.5313	6.11705	0	22.9191	0	0
DATA	344	5	4		 	66	Structural	0		1	1	DarkCorner	DarkCorner	DarkCorner		3530.67	282.5	0	1	8.948248e+001	1.211118e+001	2	0	64	1.277656e+002	100	8.385981e+001	5.782140e+001	33	2.078788e+001	20	7.034547e+000	8.154300e+000	0	0	0	0	1	0	0	77.449	10.4825	1	7.63473e-063	1	1	50.3167	7.03455	0	0	50.3167	57.5363	57.5363	120.331	0.865521	20.7879	7.03455	0	89.9013	0	0
DATA	345	5	5		 	66	Structural	0		1	1	DarkCorner	DarkCorner	DarkCorner		3556.33	282.5	0	1	2.509878e+002	2.301319e+001	1	0	65	2.666462e+002	230	1.599199e+002	1.719816e+002	27	1.888889e+001	17	7.180815e+000	8.154300e+000	0	0	1	0	1	0	0	216.332	19.8356	1	5.71065e-123	1	1	50.3137	7.18081	0	0	50.3137	57.5363	57.5363	259.211	0.861924	18.8889	7.18081	0	228.798	0	0
DATA	346	5	6		 	66	Structural	0		1	1	DarkCorner	DarkCorner	DarkCorner		3581.81	282.595	0	1	3.631159e+002	3.717400e+001	0	0	64	3.620781e+002	268.5	2.178219e+002	2.644588e+002	27	1.970370e+001	18	7.975032e+000	9.266250e+000	0	0	1	0	1	0	0	311.75	31.9154	1	1.75008e-145	1	1	50.3278	7.97503	1	0	50.3278	36.5637	36.5637	354.643	0.858542	19.7037	7.97503	0	324.244	0	0
DATA	347	5	7		 	66	Structural	0		1	1	DarkCorner	DarkCorner	DarkCorner		3606.81	282.7	8.02221	1	8.022213e+000	7.990260e+000	0	0	65	4.363077e+001	44	9.659143e+000	1.037820e+001	28	1.832143e+001	17.5	5.793058e+000	5.930400e+000	0	0	0	0	0	0	0	-6.7104	6.8347	0	0.0117302	1	0	50.3412	5.79306	1	0	50.3412	47.2035	47.2035	36.1961	0.85538	18.3214	5.79306	0	5.81054	0	0
DATA	348	5	8		 	66	Structural	0		1	1	DarkCorner	DarkCorner	DarkCorner		3632.5	282.5	8.05183	1	8.051831e+000	8.019760e+000	4	2	62	4.090323e+001	41	6.735542e+000	5.003775e+000	26	1.788462e+001	16.5	5.537703e+000	5.930400e+000	0	0	0	0	0	0	0	-9.4581	6.8347	0	0.000440154	1	0	50.3613	5.5377	1	0	50.3613	57.5363	57.5363	33.4686	0.852233	17.8846	5.5377	0	3.10196	0	0
DATA	349	5	9		 	66	Structural	0		1	1	DarkCorner	DarkCorner	DarkCorner		3657.67	283.066	8.07885	1	8.078849e+000	8.046670e+000	1	0	64	4.129688e+001	39	1.245905e+001	1.241677e+001	31	1.709677e+001	17	4.735362e+000	5.559750e+000	0	0	0	0	0	0	0	-9.03741	6.8347	0	0.000766679	1	0	50.3343	4.73536	1	0	50.3343	44.0646	44.0646	33.8622	0.849383	17.0968	4.73536	0	3.50263	0	0
DATA	350	5	10	tair|AT3G15070.1|ref|NM_112369|tc|TC284436	at|chr3:5070613-5070554	0		1492	ACGCTGGATTGCATGCACAAATACCATGCAGAATGCTTGAAGAAGTGGTTGGTTATCAAG	263	0	A_84_P18373	AT3G15070	AT3G15070.1	tair|zinc finger (C3HC4-type RING finger) family protein [AT3G15070.1]	3682.76	283.056	0	1	2.528417e+003	2.529706e+002	0	0	66	2.190788e+003	2112	4.409797e+002	5.654266e+002	31	1.825806e+001	16	7.122583e+000	6.301050e+000	0	0	0	0	0	0	0	2140.49	214.158	1	1.16666e-265	1	1	50.2979	7.12258	1	0	50.2979	46.8651	46.8651	2183.35	0.846573	18.2581	7.12258	0	2153.01	0	0
DATA	351	5	11	ta|TA27785_3702	at|chr4:12568474-12568533	0		3005	AACAGCTTCATCGACTTCATAAACTCGATCAGCTTCTTCGCTAAGAAACCGATCGACAAG	265	0	A_84_P730916	TA27785_3702	TA27785_3702	Unknown	3708.5	282.5	0	1	4.570208e+001	9.301105e+000	3	0	65	8.880000e+001	87	2.179966e+001	2.075640e+001	25	1.732000e+001	17	3.716181e+000	2.965200e+000	0	0	0	0	0	0	0	38.559	7.84736	1	2.25339e-030	1	1	50.241	3.71618	1	0	50.241	57.5363	57.5363	81.3653	0.843702	17.32	3.71618	0	51.0459	0	0
DATA	352	5	12	tair|AT3G28340.1|ref|NM_113753|ta|TA39080_3702|tc|TC289121	at|chr3:10590725-10590666	0		1064	CCTTGTCCAATTGATTATCTTTGGGCTCCTTATGATCTTCACAAGTCACAGAGGCAGTAT	267	0	A_84_P823733	GATL10	AT3G28340.1	tair|GATL10 (Galacturonosyltransferase-like 10); polygalacturonate 4-alpha-galacturonosyltransferase/ transferase, transferring hexosyl groups [AT3G28340.1]	3733.35	283.175	0	1	1.058634e+003	1.061747e+002	4	0	61	9.407377e+002	877	1.954251e+002	1.675338e+002	36	1.875000e+001	19	4.403732e+000	5.374425e+000	0	0	0	0	0	0	0	890.534	89.3153	1	7.56823e-211	1	1	50.204	4.40373	1	0	50.204	44.4243	44.4243	933.303	0.84121	18.75	4.40373	0	902.989	0	0
DATA	353	5	13	tair|AT1G18410.1|ref|NM_101699|tc|NP184582	at|chr1:6336979-6336920	0		3167	AGGATCCACTGATGCTCCTTGTGCAGCAGAAGGGAGAAAACCTTTAAAGATTTCAGACAA	269	0	A_84_P18086	AT1G18410	AT1G18410.1	tair|kinesin motor protein-related [AT1G18410.1]	3759.5	282.5	0	0	5.096339e+001	9.613745e+000	1	2	65	9.290769e+001	92	2.329949e+001	2.223900e+001	34	1.932353e+001	19	4.080408e+000	3.521175e+000	0	0	0	0	0	0	0	42.7293	8.06047	1	2.15221e-034	1	1	50.1784	4.08041	1	0	50.1784	65	65	85.473	0.838432	19.3235	4.08041	0	55.1853	0	0
DATA	354	5	14	ug|CK119463|ta|TA51668_3702|tc|TC293578	unmapped	0		547	TGTGTACCAGAAGACCAATGCCGTGTCTGAGATTAAAAGGGTTGGTAAAGACAGCTTCTG	271	0	A_84_P802323	CK119463	CK119463	ug|212g03.p1 AtM1 Arabidopsis thaliana cDNA clone MPMGp2011G03212 5-PRIME, mRNA sequence [CK119463]	3784.67	282.5	8.20887	1	8.208873e+000	8.176177e+000	3	1	62	4.925806e+001	48.5	1.145044e+001	8.524950e+000	30	1.863333e+001	19.5	6.354381e+000	6.857025e+000	0	0	0	0	0	0	0	-0.858483	6.8347	0	0.744462	1	0	50.1165	6.35438	1	0	50.1165	57.5363	57.5363	41.8234	0.835929	18.6333	6.35438	0	11.5514	1	0
DATA	355	5	15	tair|AT3G27999.1|ref|NM_001125251|ug|EF183429|tc|NP301510	at|chr3:10404482-10404541	0		373	CAGATATTTAGCTGCCAAAGACTATAACAGCGTAAACACTAGGGTCAGTGGAACGTTGGA	273	0	A_84_P762818	AT3G27999	AT3G27999.1	tair|enzyme inhibitor/ pectinesterase [AT3G27999.1]	3810.33	282.5	0	0	2.140499e+001	8.475448e+000	1	0	65	6.784615e+001	61	2.451417e+001	3.039330e+001	36	1.997222e+001	21	5.891816e+000	6.486375e+000	0	0	0	0	0	0	0	17.8396	7.06369	1	2.77826e-010	1	0	50.0066	5.89182	1	0	50.0066	65	65	60.4115	0.833429	19.9722	5.89182	0	30.1555	0	0
DATA	356	5	16	tair|AT1G22882.1|ref|NM_148482|ta|TA29544_3702|tc|TC282317	at|chr1:8101229-8101288	0		2205	TTTACACTGTAGAGTCATGTTACCAATGGATGAAATATACCTTGTTTTTCAATAACCGGC	275	0	A_84_P540904	AT1G22882	AT1G22882.1	tair|similar to unknown protein [Arabidopsis thaliana] (TAIR:AT1G71360.1); similar to unnamed protein product [Vitis vinifera] (GB:CAO44551.1); contains InterPro domain Sad1/UNC-like, C-terminal (InterPro:IPR012919); contains InterPro domain Galactose-bin	3834.96	282.841	0	1	5.199388e+003	5.200038e+002	0	0	66	4.371318e+003	4194.5	9.327563e+002	9.727709e+002	28	2.046429e+001	21	5.627197e+000	4.633125e+000	0	0	0	0	0	0	0	4321.41	432.195	1	1.36734e-309	1	1	49.909	5.6272	1	0	49.909	46.8651	46.8651	4363.88	0.831138	20.4643	5.6272	0	4333.64	0	0
DATA	357	5	17	tair|AT4G04293.1|ta|TA47282_3702|tc|TC300138	at|chr4:2077119-2077178	0		289	TCGTTGGAGCCTTATCAAGAAATGACGACTACTTCACCCAACGTGTTGACGAAACAAATA	277	0	A_84_P763873	AT4G04293	AT4G04293.1	tair|transposable element gene [AT4G04293.1]	3861	282.545	0	1	1.372823e+001	8.361765e+000	2	0	60	6.121667e+001	61.5	1.651819e+001	1.519665e+001	39	1.828205e+001	18	4.322211e+000	4.818450e+000	0	0	0	0	0	0	0	11.3755	6.92872	1	2.80687e-005	1	0	49.8412	4.32221	1	0	49.8412	55.8519	55.8519	53.782	0.82862	18.2821	4.32221	0	23.5569	0	0
DATA	358	5	18	tair|AT4G24990.1|ref|NM_118631|ug|AK227315|ta|TA28118_3702	at|chr4:12850710-12849983	0		585	ACAGAGAAGAAGGTTGATAAAGCACCAAAGGCAGTAATCTGCACATGCACCATTTTGTGA	279	0	A_84_P15730	ATGP4	AT4G24990.1	tair|ATGP4 (Arabidopsis thaliana geranylgeranylated protein) [AT4G24990.1]	3885.69	283.029	0	1	9.297212e+003	9.297580e+002	1	0	64	7.733078e+003	7331	1.514198e+003	1.530229e+003	28	1.857143e+001	17.5	5.859014e+000	6.486375e+000	0	0	0	0	0	0	0	7683.32	768.362	1	0	1	1	49.7574	5.85901	1	0	49.7574	46.1809	46.1809	7725.64	0.826411	18.5714	5.85901	0	7695.43	0	0
DATA	359	5	19	tc|NP221272	at|chr1:13148189-13148130	0		37	TGGTCGGGGCGTTACACTTTACCACTCGACAAAAGAAATTTGGTTATTCTCTGATCCTTA	281	0	A_84_P840368	NP221272	NP221272	tc|GB|AC007887.9|AAF79352.1 F15O4.24 [NP221272]	3911.67	282.5	8.32886	1	8.328858e+000	8.295684e+000	1	0	65	4.750769e+001	46	1.041502e+001	1.037820e+001	39	1.841026e+001	17	4.966827e+000	5.930400e+000	0	0	0	0	0	0	0	-2.15926	6.8347	0	0.412771	1	0	49.667	4.96683	1	0	49.667	57.5363	57.5363	40.073	0.823887	18.4103	4.96683	0	9.88033	1	0
DATA	360	5	20	tair|AT3G22170.2|tair|AT3G22170.1|ref|NM_001125201|ref|NM_113114	at|chr3:7824663-7824604	0		1105	TTATGCAGTAGATCTGGGCGATGATCAGCGAGTGAAGAATGTATTTTGGGTAGATGCAAA	283	0	A_84_P838385	FHY3	AT3G22170.2	tair|FHY3 (FAR-RED ELONGATED HYPOCOTYLS 3) [AT3G22170.2]	3936.53	283	0	1	3.411945e+002	3.511869e+001	0	0	62	3.299355e+002	320.5	7.472000e+001	7.765117e+001	35	1.894286e+001	19	5.503704e+000	4.447800e+000	0	0	0	0	0	0	0	280.358	28.8568	1	6.40208e-139	1	1	49.5779	5.5037	1	0	49.5779	44.0646	44.0646	322.501	0.821695	18.9429	5.5037	0	292.316	0	0
DATA	361	5	21	tair|AT2G17190.1|ref|NM_127273|ta|TA31451_3702|tc|TC307027	at|chr2:7486292-7485844	0		1538	CAAATGATGTCTCTACAACAATCACTTTTCTCTCAGAATAGGAACACGGCTGGCCAGGAT	285	0	A_84_P16305	AT2G17190	AT2G17190.1	tair|ubiquitin family protein [AT2G17190.1]	3961.86	283.188	0	1	4.531978e+003	4.532746e+002	0	0	66	3.762955e+003	3584	8.338399e+002	8.337772e+002	36	1.680556e+001	16	4.387120e+000	3.706500e+000	0	0	0	0	0	0	0	3713.48	371.411	1	4.13823e-300	1	1	49.4712	4.38712	1	0	49.4712	45.4864	45.4864	3755.52	0.819396	16.8056	4.38712	0	3725.35	0	0
DATA	362	5	22	tair|AT2G23100.1|ref|NM_127874|ta|TA53462_3702	at|chr2:9845930-9845871	0		886	GGGTTGTCTCTCAATGACGCTCATGATCCAGTTTACGCTTGTCTTCCTTGTAACTACATG	287	0	A_84_P838344	AT2G23100	AT2G23100.1	tair|DC1 domain-containing protein [AT2G23100.1]	3987.89	282.5	0	1	5.202773e+001	9.853031e+000	0	0	64	9.184375e+001	94	2.402262e+001	2.464823e+001	30	1.673333e+001	16	5.185745e+000	5.189100e+000	0	0	0	0	0	0	0	42.4976	8.04821	1	3.5761e-034	1	1	49.3462	5.18575	1	0	49.3462	56.9804	56.9804	84.4091	0.816825	16.7333	5.18575	0	54.2641	0	0
DATA	363	5	23	tair|AT5G08530.1|ref|NM_120938|ta|TA30375_3702|ta|TA30376_3702	at|chr5:2761776-2761299	0		100	AAAGACCAGTATCTCTCTGAAAGACTACTTCTAGGAAATTTTCGTCTCCATGGCACCCGT	289	0	A_84_P813705	CI51	AT5G08530.1	tair|CI51 (51 KDA SUBUNIT OF COMPLEX I); NADH dehydrogenase (ubiquinone) [AT5G08530.1]	4013.42	282.573	0	1	7.637439e+001	1.134682e+001	2	4	58	1.114138e+002	110	2.045537e+001	2.168302e+001	33	1.721212e+001	16	5.218702e+000	5.930400e+000	0	0	0	0	0	0	0	62.2042	9.24158	1	1.7789e-051	1	1	49.2096	5.2187	1	0	49.2096	57.5363	57.5363	103.979	0.814465	17.2121	5.2187	0	73.8491	0	0
DATA	364	5	24	ta|TA26934_3702	at|chr2:013380352-013380303	0		325	ATAACGGGAGTTTGAAAGCTCCCTAAATGGCTTGAGTATCTCTTAGCCTATTGTGCCTTC	291	0	A_84_P807436	TA26934_3702	TA26934_3702	Unknown	4038.67	282.5	0	1	3.174514e+003	3.175629e+002	1	7	58	2.627052e+003	2609.5	3.461109e+002	3.122726e+002	31	1.703226e+001	17	5.747370e+000	6.671700e+000	0	0	0	0	0	0	0	2577.96	257.886	1	2.74939e-277	1	1	49.0945	5.74737	1	0	49.0945	57.5363	57.5363	2619.62	0.812079	17.0323	5.74737	0	2589.5	0	0
DATA	365	5	25	tair|AT3G03680.1|ref|NM_111239|ta|TA49626_3702|tc|TC309536	at|chr3:910585-910644	0		3078	TTTTTACTACATTCGACATCCGAGGTTTAGAGACGATATGCCTTCCGTTCCGGTCAACTT	293	0	A_84_P14519	AT3G03680	AT3G03680.1	tair|C2 domain-containing protein [AT3G03680.1]	4064.33	282.5	0	1	2.976159e+003	2.977356e+002	0	5	61	2.458607e+003	2407	5.946430e+002	4.647951e+002	32	1.978125e+001	18.5	5.971623e+000	6.857025e+000	0	0	0	0	0	0	0	2409.65	241.062	1	4.57958e-273	1	1	48.9538	5.97162	1	0	48.9538	57.5363	57.5363	2451.17	0.809652	19.7813	5.97162	0	2421.07	0	0
DATA	366	5	26	tair|AT4G39020.1|ref|NM_120062|tc|TC299446	at|chr4:18184040-18184232	0		348	TTTGAGCTCAGCTTATCAGTTGGAGACTATGTTGTTATCAGAGAGGTAGTGAGTAGCGTG	295	0	A_84_P586800	AT4G39020	AT4G39020.1	tair|SH3 domain-containing protein [AT4G39020.1]	4089.28	283.046	8.49885	1	8.498853e+000	8.469508e+000	6	0	59	5.106780e+001	51	1.268975e+001	1.037820e+001	41	1.875610e+001	18	4.570451e+000	4.447800e+000	0	0	0	0	0	0	0	2.23024	6.83834	0	0.397618	1	0	48.8376	4.57045	1	1	48.8376	45.4864	45.4864	43.6331	0.807407	18.7561	4.57045	0	13.5436	1	0
DATA	367	5	27	tair|AT4G24060.1|ref|NM_118538|ug|AY037220|ta|TA39071_3702	at|chr4:12505314-12505373	0		1103	GCAACAATTAATGTCGACATTAATGAACATCAGAAGCGAGGAAGCGGTAGTGATGCAGCT	297	0	A_84_P13835	AT4G24060	AT4G24060.1	tair|Dof-type zinc finger domain-containing protein [AT4G24060.1]	4114.89	282.5	0	0	1.929486e+003	1.931354e+002	1	6	57	1.601544e+003	1575	2.439282e+002	2.520420e+002	28	1.903571e+001	18	5.763757e+000	5.930400e+000	0	0	0	0	0	0	0	1552.84	155.434	1	1.35681e-245	1	1	48.7036	5.76376	1	0	48.7036	65	65	1594.11	0.804795	19.0357	5.76376	0	1564.04	0	0
DATA	368	5	28	tair|AT4G27860.1|ref|NM_118924|ta|TA39279_3702|tc|TC282633	at|chr4:13876187-13876246	0		1787	AGTCAATGGCTTGAGAAAAGCGGGTTTTATGATGATTCTCCAGAAACTCAACGAGTTTGA	299	0	A_84_P823905	AT4G27860	AT4G27860.1	tair|integral membrane family protein [AT4G27860.1]	4139.56	283.027	0	1	4.990224e+003	4.990951e+002	0	0	63	4.053317e+003	3661	9.908927e+002	1.077109e+003	35	1.768571e+001	17	4.879558e+000	5.930400e+000	0	0	0	0	0	0	0	4004.76	400.534	1	7.84557e-305	1	1	48.556	4.87956	1	0	48.556	48.5334	48.5334	4045.88	0.802521	17.6857	4.87956	0	4015.83	0	0
DATA	369	5	29	tair|AT4G36770.1|ref|NM_119841|ta|TA32672_3702|tc|TC286168	at|chr4:17330288-17330229	0		1342	GAACTGAAGAAGACAGCAGAAGAAGCTCTCAACATGACTCACATTCCATCTGCTTACTTC	301	0	A_84_P19592	AT4G36770	AT4G36770.1	tair|UDP-glucoronosyl/UDP-glucosyl transferase family protein [AT4G36770.1]	4165.58	282.573	0	1	3.405994e+002	3.511553e+001	1	0	63	3.208254e+002	312	8.238355e+001	9.006795e+001	30	1.693333e+001	16	5.753160e+000	5.003775e+000	0	0	0	0	0	0	0	272.42	28.0863	1	3.79764e-137	1	1	48.4053	5.75316	1	0	48.4053	57.5363	57.5363	313.391	0.799826	16.9333	5.75316	0	283.356	0	0
DATA	370	5	30	ta|CF651583|tc|TC313423	unmapped	0		306	TACCTGCAATCAAGTCTATAGAAAGCTTGCGACGCTATAGAGGAGCAAGCTGTTTCATTT	303	0	A_84_P861499	CF651583	CF651583	tc|Q2V3J4_ARATH (Q2V3J4) Protein At4g13640, partial (65%) [TC313423]	4191.33	282.5	8.60745	1	8.607446e+000	8.573162e+000	1	0	65	4.518462e+001	44	1.366667e+001	1.408470e+001	41	1.902439e+001	18	5.650167e+000	5.930400e+000	0	0	0	0	0	0	0	-3.06926	6.8347	0	0.244905	1	0	48.2539	5.65017	1	0	48.2539	57.5363	57.5363	37.7499	0.797221	19.0244	5.65017	0	7.73299	1	0
DATA	371	5	31	tair|AT3G56490.1|ref|NM_115507|ta|TA26101_3702|ta|TA26727_3702	at|chr3:20953202-20953616	0		161	AGAGATTCCATCCACCGTGGTTTTTGAGGATGACAAGGTCTTAGCTTTTAGGGACATAAC	305	0	A_84_P805641	AT3G56490	AT3G56490.1	tair|zinc-binding protein, putative / protein kinase C inhibitor, putative [AT3G56490.1]	4215.94	283.175	0	1	6.768106e+003	6.768652e+002	1	0	65	5.428092e+003	5293	1.104334e+003	1.037820e+003	29	1.658621e+001	16	3.190580e+000	3.706500e+000	0	0	0	0	0	0	0	5379.98	538.042	1	2.96439e-323	1	1	48.1099	3.19058	1	0	48.1099	45.4864	45.4864	5420.66	0.794902	16.5862	3.19058	0	5390.65	0	0
DATA	372	5	32	tair|AT5G16230.1|ref|NM_121628|ta|TA44170_3702|tc|TC287964	at|chr5:5305877-5305936	0		1181	ATAGGGTCAAACTTGTGTCAAAACCTTCTGTTTCGTTTAGCTGGGTTTTTGGTAGAGATG	307	0	A_84_P23583	AT5G16230	AT5G16230.1	tair|acyl-(acyl-carrier-protein) desaturase, putative / stearoyl-ACP desaturase, putative [AT5G16230.1]	4241.17	283.323	0	1	1.758155e+003	1.760269e+002	0	0	65	1.441031e+003	1359	3.798929e+002	3.847347e+002	41	1.909756e+001	18	5.748064e+000	5.189100e+000	0	0	0	0	0	0	0	1393.06	139.474	1	8.31607e-239	1	1	47.9686	5.74806	1	0	47.9686	45.4864	45.4864	1433.6	0.792343	19.0976	5.74806	0	1403.6	0	0
DATA	373	5	33	ug|CB257190	unmapped	0		276	TTGGACTTTCAGTTGATCCCGAAACATTCCCAGGGAACCGGGACCTAAAATTTTTCCACA	309	0	A_84_P801706	CAB3	CB257190	ug|41-E012738-027-002-A20-T7R MPIZ-ADIS-027 Arabidopsis thaliana cDNA clone MPIZp772A202Q 5-PRIME, mRNA sequence [CB257190]	4267.42	282.573	0	1	3.705193e+003	3.706204e+002	0	5	59	2.972678e+003	3051	3.443188e+002	2.902190e+002	36	1.983333e+001	20	6.950848e+000	6.301050e+000	0	0	0	0	0	0	0	2924.85	292.564	1	3.50884e-285	1	1	47.8329	6.95085	1	0	47.8329	57.5363	57.5363	2965.24	0.789391	19.8333	6.95085	0	2935.27	0	0
DATA	374	5	34	tair|AT3G19590.1|ref|NM_112849|ta|TA36115_3702|tc|TC286706	at|chr3:6808314-6808373	0		1123	TGTAAGAAGCGTGAATGAAATCGAAGTGAAACCAAAACCGAAAGTATACCCGAATCCTGC	311	0	A_84_P22165	AT3G19590	AT3G19590.1	tair|WD-40 repeat family protein / mitotic checkpoint protein, putative [AT3G19590.1]	4291.94	283.175	0	1	2.760910e+003	2.762276e+002	0	0	66	2.220455e+003	2122.5	5.207241e+002	5.159448e+002	25	1.712000e+001	17	4.798611e+000	4.447800e+000	0	0	0	0	0	0	0	2172.74	217.381	1	1.35514e-266	1	1	47.7166	4.79861	1	0	47.7166	45.4864	45.4864	2213.02	0.786964	17.12	4.79861	0	2183.06	0	0
DATA	375	5	35	tair|AT1G65430.1|ref|NM_105217|ta|TA41101_3702|ta|AA713270	at|chr1:24304893-24304834	0		1715	GAATATTGCACTTACGTAAATCCAAGGTCGACCACCATTTGCCAAATGTGTGAACATGGC	313	0	A_84_P825359	AT1G65430	AT1G65430.1	tair|zinc finger protein-related [AT1G65430.1]	4317.5	283.273	0	1	5.889594e+003	5.890239e+002	0	0	66	4.666545e+003	4452	1.011134e+003	1.148459e+003	32	2.056250e+001	19	6.510228e+000	6.857025e+000	0	0	0	0	0	0	0	4618.93	461.943	1	9.38048e-314	1	1	47.6187	6.51023	1	0	47.6187	46.5243	46.5243	4659.11	0.784252	20.5625	6.51023	0	4629.16	0	0
DATA	376	5	36	tair|AT2G37925.1|ref|NM_179958|ug|AF466372|tc|NP432021	at|chr2:15877363-15877304	0		412	GGCGTTTAGGAATAGGGATATTCAATAACTTGTGAGTGTAACCAACCAAACCCTATGAGA	315	0	A_84_P602497	COPT4	AT2G37925.1	tair|COPT4 (copper transporter 4); copper ion transmembrane transporter [AT2G37925.1]	4343.5	282.5	0	1	1.121528e+002	1.422413e+001	2	2	64	1.351563e+002	138	4.275186e+001	3.687967e+001	35	1.937143e+001	20	5.662496e+000	5.930400e+000	0	0	0	0	0	0	0	87.6146	11.112	1	1.41661e-069	1	1	47.5416	5.6625	1	0	47.5416	57.5363	57.5363	127.722	0.781208	19.3714	5.6625	0	97.8009	0	0
DATA	377	5	37	tair|AT2G37200.1|ref|NM_129276|ta|TA39507_3702|tc|TC295765	at|chr2:15629307-15629248	0		462	TCAACGATCTTGGACAATGTAACGTGAATCACTGCACAAGGTTTGAGACTGCCACAGCAA	317	0	A_84_P132585	AT2G37200	AT2G37200.1	tair|integral membrane protein, putative [AT2G37200.1]	4368.29	283.246	0	1	8.974165e+003	8.974594e+002	0	0	64	7.035703e+003	6548.5	1.728956e+003	1.871041e+003	30	1.843333e+001	18.5	5.157407e+000	4.818450e+000	0	0	0	0	0	0	0	6988.21	698.855	1	0	1	1	47.4923	5.15741	1	0	47.4923	45.1352	45.1352	7028.27	0.778703	18.4333	5.15741	0	6998.35	0	0
DATA	378	5	38	tair|AT1G48170.1|ref|NM_103713|tc|NP221695|ta|BE037575	at|chr1:17793093-17793253	0		375	TGCAACATCCCTAAAAACAATCCCTTGCTTGAGGCAAAAGCTGAGAAAGTGTTGATTAGA	319	0	A_84_P840693	AT1G48170	AT1G48170.1	tair|similar to expressed protein [Oryza sativa (japonica cultivar-group)] (GB:ABA95965.1); similar to hypothetical protein OsI_036449 [Oryza sativa (indica cultivar-group)] (GB:EAY82490.1); similar to Os12g0182800 [Oryza sativa (japonica cultivar-group)]	4393.74	282.932	0	1	6.444177e+003	6.444779e+002	0	0	66	5.046788e+003	4670.5	1.306639e+003	1.494831e+003	28	1.664286e+001	17	4.660427e+000	4.818450e+000	0	0	0	0	0	0	0	4999.33	499.98	1	1.0545e-318	1	1	47.4576	4.66043	1	0	47.4576	47.8731	47.8731	5039.35	0.77579	16.6429	4.66043	0	5009.46	0	0
DATA	379	5	39	tair|AT2G45190.1|ref|NM_130082|ug|AK228902|ta|TA41697_3702	at|chr2:18636401-18636252	0		595	TCCGCATATAACCGATTCATCAAGGAGGAGATCCAACGTATCAAAGCTGGTAATCCTGAT	321	0	A_84_P224829	AFO	AT2G45190.1	tair|AFO (ABNORMAL FLORAL ORGANS); transcription factor [AT2G45190.1]	4419	283.078	0	1	3.492892e+003	3.494011e+002	0	0	69	2.747420e+003	2626	5.950439e+002	6.367767e+002	31	1.780645e+001	17	6.944635e+000	5.930400e+000	0	0	0	0	0	0	0	2700.03	270.09	1	3.51711e-280	1	1	47.3865	6.94464	1	0	47.3865	46.1809	46.1809	2739.99	0.773008	17.8065	6.94464	0	2710.1	0	0
DATA	380	5	40	tair|AT2G35620.1|ref|NM_129116|ta|AV548454|tc|TC307414	at|chr2:14968450-14968391	0		1831	AGATTGTTGATCTAAGCTGTGAAGGAGTGGAGAGAGAGAGTCTCGACGCACTTCTATCAA	323	0	A_84_P23006	AT2G35620	AT2G35620.1	tair|leucine-rich repeat transmembrane protein kinase, putative [AT2G35620.1]	4445.11	282.5	0	1	2.827969e+003	2.829362e+002	2	1	61	2.224590e+003	2155	4.499002e+002	4.277301e+002	35	1.868571e+001	18	5.454472e+000	6.301050e+000	0	0	0	0	0	0	0	2177.23	217.831	1	1.00629e-266	1	1	47.3558	5.45447	1	0	47.3558	56.9804	56.9804	2217.16	0.769893	18.6857	5.45447	0	2187.3	0	0
DATA	381	5	41	tair|AT4G15735.1|ref|NM_202827|ug|BT014951|ta|TA46945_3702	at|chr4:8963439-8963498	0		293	TGTACCCCTCAGCCCAATAACAAGCGTCTTTGTGAATGTTCAGTTATTTGCACCGATTGT	325	0	A_84_P523670	SCRL10	AT4G15735.1	tair|SCRL10 (SCR-Like 10) [AT4G15735.1]	4470.03	283.29	0	1	1.934986e+001	9.115211e+000	1	0	64	6.218750e+001	60	1.712223e+001	1.667925e+001	50	1.984000e+001	18	6.354687e+000	5.930400e+000	0	0	0	0	0	0	0	14.8472	6.99411	1	8.37761e-008	1	0	47.3403	6.35469	1	0	47.3403	46.1809	46.1809	54.7528	0.767301	19.84	6.35469	0	24.9007	0	0
DATA	382	5	42	tair|AT4G19480.1|ref|NM_118068|tc|TC306313	at|chr4:10614976-10614917	0		201	TTCGAGTGTGGTGTATCAGACGCTACGGAAGAAGTGTTCTTGTATATTCTGGGTTTCTTG	327	0	A_84_P553809	AT4G19480	AT4G19480.1	tair|unknown protein [AT4G19480.1]	4495.89	282.5	8.98036	1	8.980358e+000	8.944589e+000	2	0	62	4.720968e+001	46.5	1.337252e+001	1.482600e+001	36	1.875000e+001	18	7.431112e+000	7.227675e+000	0	0	0	0	0	0	0	-0.119063	6.8347	0	0.963936	1	0	47.3287	7.43111	1	1	47.3287	56.9804	56.9804	39.775	0.764116	18.75	7.43111	0	9.95118	1	0
DATA	383	5	43	tc|TC304600	at|chr1:2123562-2123503	0		1272	GTTGTTGGTACTCGTCTACTCACAAAAAGGTCTGATGCCTACTCCAGTACTCCAATACCT	329	0	A_84_P850199	TC304600	TC304600	tc|Q9M9Z6_ARATH (Q9M9Z6) F4H5.2 protein, complete [TC304600]	4521.42	282.573	0	1	6.714541e+001	1.121165e+001	1	1	62	9.840323e+001	96	2.388940e+001	2.205367e+001	37	1.889189e+001	19	4.897753e+000	5.189100e+000	0	0	0	0	0	0	0	51.1123	8.53451	1	4.14304e-042	1	1	47.2909	4.89775	1	0	47.2909	57.5363	57.5363	90.9686	0.761218	18.8919	4.89775	0	61.1599	0	0
DATA	384	5	44	tc|TC313260	at|chr3:20292961-20292902	0		2311	ACTATATTCTTCTTCTGCGGTTACACGAAAACACACCAAGTTCAGTTTCTTATTGATCGA	331	0	A_84_P71354	TC313260	TC313260	tc|NM_115336 ubiquitin-protein ligase {Arabidopsis thaliana} (exp=-1; wgp=0; cg=0), partial (95%) [TC313260]	4545.67	283.328	0	1	3.081115e+001	9.521144e+000	2	0	64	7.073438e+001	67	1.957748e+001	1.945913e+001	38	1.881579e+001	18	5.535416e+000	6.486375e+000	0	0	0	0	0	0	0	23.3754	7.22339	1	2.26945e-015	1	0	47.359	5.53542	1	0	47.359	44.4243	44.4243	63.2997	0.758668	18.8158	5.53542	0	33.4952	0	0
DATA	385	5	45	tair|AT3G14420.1|tair|AT3G14420.6|tair|AT3G14420.3|tair|AT3G14420.5	at|chr3:4823885-4823944	0		1214	ACGTCCTTCAGCCAGGTTATAGAGAGGAAAATAACCAACAAGCAGAGAACAGCAGCAACA	333	0	A_84_P167863	AT3G14420	AT3G14420.1	tair|(S)-2-hydroxy-acid oxidase, peroxisomal, putative / glycolate oxidase, putative / short chain alpha-hydroxy acid oxidase, putative [AT3G14420.1]	4572.11	282.5	0	1	2.781467e+005	2.781467e+004	1	1	62	2.101573e+005	231812	2.706961e+004	-1.828565e+004	39	2.130769e+001	20	7.416744e+000	7.783650e+000	0	0	0	0	0	0	0	210110	21011	1	0	1	1	47.3607	7.41674	1	0	47.3607	56.9804	56.9804	210150	0.755392	21.3077	7.41674	0	210120	0	0
DATA	386	5	46	tair|AT4G17245.1|ref|NM_117830|ug|AY054245|tc|TC309288	at|chr4:9669858-9669916	0		481	TTCACTCACAAAGCTTACCACTAACGAGTACACCTTAGTCAGATGGTAGGCTAGTTCCTG	335	0	A_84_P854609	AT4G17245	AT4G17245.1	tair|zinc finger (C3HC4-type RING finger) family protein [AT4G17245.1]	4596.7	283.284	0	1	1.648134e+004	1.648159e+003	2	0	62	1.245489e+004	11821.5	2.195089e+003	2.208333e+003	23	1.834783e+001	19	4.588609e+000	5.930400e+000	0	0	0	0	0	0	0	12407.5	1240.77	1	0	1	1	47.3972	4.58861	1	0	47.3972	46.1809	46.1809	12447.5	0.75282	18.3478	4.58861	0	12417.7	0	0
DATA	387	5	47	tair|AT5G13880.1|ref|NM_121391|ug|AY050319|ta|TA51529_3702	at|chr5:4477456-4477397	0		655	CCTTGTTTTTTGTTTCGGGGTGAAGGACTCAATGATCCATACAGATTTTTGTTTTACGTA	337	0	A_84_P78679	AT5G13880	AT5G13880.1	tair|similar to unknown protein [Arabidopsis thaliana] (TAIR:AT5G47920.1); similar to hypothetical protein [Vitis vinifera] (GB:CAN74736.1) [AT5G13880.1]	4622.39	283.286	0	1	9.810194e+002	9.852441e+001	0	0	65	7.830923e+002	763	1.820982e+002	1.912554e+002	30	1.736667e+001	17.5	4.965282e+000	5.374425e+000	0	0	0	0	0	0	0	735.669	73.8837	1	6.43109e-199	1	1	47.4235	4.96528	1	0	47.4235	47.5395	47.5395	775.658	0.749902	17.3667	4.96528	0	745.903	0	0
DATA	388	5	48	tair|AT4G15790.1|ref|NM_117670|ug|AY072116|ta|TA40745_3702	at|chr4:8984142-8984201	0		653	TACTAGTATGCTTAATATGTAGTTCCGCGGTTTAGTTGATTCTAATGATGCACCATGACA	339	0	A_84_P296164	AT4G15790	AT4G15790.1	tair|similar to unnamed protein product [Vitis vinifera] (GB:CAO70981.1) [AT4G15790.1]	4647.71	283.167	0	1	8.446364e+003	8.446860e+002	0	0	65	6.357015e+003	5875	1.305490e+003	1.421072e+003	34	1.726471e+001	15.5	7.208197e+000	7.968975e+000	0	0	0	0	0	0	0	6309.51	630.988	1	0	1	1	47.5065	7.2082	1	0	47.5065	45.835	45.835	6349.58	0.747009	17.2647	7.2082	0	6319.84	0	0
DATA	389	5	49	tair|AT5G61240.1|ref|NM_125517|ta|TA32436_3702|ta|AV518665	at|chr5:24649113-24649172	0		1114	TTCAAGTCAGGCGTGAACCCAATTGGTACCCACAAAGTTTTAGAAGTTTCTGATGCCGAT	341	0	A_84_P23551	AT5G61240	AT5G61240.1	tair|protein binding [AT5G61240.1]	4672.88	283.269	0	1	2.155779e+004	2.155799e+003	0	0	66	1.609139e+004	15352	3.409339e+003	3.627181e+003	33	1.881818e+001	19	6.821174e+000	6.671700e+000	0	0	0	0	0	0	0	16043.9	1604.4	1	0	1	1	47.5068	6.82117	1	0	47.5068	45.835	45.835	16084	0.744227	18.8182	6.82117	0	16054.2	0	0
DATA	390	5	50	tair|AT1G50800.1|ref|NM_103962|tc|NP306366	at|chr1:18830636-18830577	0		624	GCTAGCAAAATAAAGGCGAGATTGGAATCTCCAGTTTCGTATAGATTAATGATCACTTGA	343	0	A_84_P190844	AT1G50800	AT1G50800.1	tair|similar to unknown protein [Arabidopsis thaliana] (TAIR:AT1G50790.1) [AT1G50800.1]	4699.11	282.5	9.25923	1	9.259229e+000	9.222349e+000	2	1	61	4.249180e+001	45	9.030731e+000	1.037820e+001	32	1.850000e+001	19	5.161895e+000	4.447800e+000	0	0	0	0	0	0	0	-5.01287	6.8347	0	0.0585182	1	0	47.5047	5.1619	1	1	47.5047	56.9804	56.9804	35.0571	0.741102	18.5	5.1619	0	5.36318	1	0
DATA	391	5	51	tair|AT3G16360.1|ref|NM_112507|ug|AB041766|tc|NP226519	at|chr3:5555314-5555373	0		334	AAGAAAGAACACTCAACGTTGAGAAAGAAGCTTGAACATTATTTCCAGGCGAGCCAATAA	345	0	A_84_P22136	AHP4	AT3G16360.1	tair|AHP4 (HPT PHOSPHOTRANSMITTER 4); histidine phosphotransfer kinase/ transferase, transferring phosphorus-containing groups [AT3G16360.1]	4724.26	283.058	0	1	2.506547e+002	2.671931e+001	1	0	65	2.326154e+002	229	4.939721e+001	4.744320e+001	31	2.022581e+001	19	5.270735e+000	4.447800e+000	0	0	0	0	0	0	0	185.118	19.7332	1	1.84582e-113	1	1	47.4978	5.27073	1	0	47.4978	46.5243	46.5243	225.181	0.738536	20.2258	5.27073	0	195.495	0	0
DATA	392	5	52	ta|BX837570|tc|TC307873	at|chr4:15501687-15501746	0		607	GGGCAATCTTCCCCGCGTTTCCTCCAACAGAATCTCTTCTATTATGAGAAGGATATGTTT	347	0	A_84_P852792	BX837570	BX837570	tc|NM_119358 calcium ion binding {Arabidopsis thaliana} (exp=-1; wgp=0; cg=0), partial (27%) [TC307873]	4749.34	283.209	0	1	4.687327e+002	4.778452e+001	4	0	61	3.924590e+002	394	5.732119e+001	6.375180e+001	26	1.757692e+001	18.5	4.700409e+000	4.447800e+000	0	0	0	0	0	0	0	344.943	35.1649	1	9.40349e-152	1	1	47.5157	4.70041	1	0	47.5157	45.835	45.835	385.024	0.735906	17.5769	4.70041	0	355.352	0	0
DATA	393	5	53	tair|AT1G80090.1|ref|NM_106658|ta|TA45825_3702|tc|NP159531	at|chr1:30136460-30136519	0		920	TCATTTAGCCACATTGCGTTCGTGGTTGCCGCTAAATGCACTAGAGTTCGTCGAGAAAAT	349	0	A_84_P13419	AT1G80090	AT1G80090.1	tair|CBS domain-containing protein [AT1G80090.1]	4775.42	282.573	0	1	1.161793e+001	9.396402e+000	2	0	62	5.603226e+001	55.5	1.449813e+001	1.334340e+001	40	1.780000e+001	18	6.657173e+000	6.857025e+000	0	0	0	0	0	0	0	8.51593	6.88755	1	0.00148671	1	0	47.5163	6.65717	1	0	47.5163	57.5363	57.5363	48.5976	0.732999	17.8	6.65717	0	18.9515	1	0
DATA	394	5	54	tair|AT4G09610.1|ref|NM_117029|ta|ATU11765|tc|TC310118	at|chr4:6075560-6075404	0		82	TCCGAAGTACACTGGTTCTGTTACTAATCATCGTCTGTCTCACCACTTATGAGCTTCACG	351	0	A_84_P10958	GASA2	AT4G09610.1	tair|GASA2 (GAST1 PROTEIN HOMOLOG 2) [AT4G09610.1]	4800.58	282.573	0	0	1.408810e+001	9.462374e+000	1	0	63	5.785714e+001	58	1.435479e+001	1.371405e+001	27	1.596296e+001	16	5.295001e+000	5.559750e+000	0	0	0	0	0	0	0	10.2906	6.91174	1	0.000139222	1	0	47.5666	5.295	1	0	47.5666	65	65	50.4225	0.730445	15.963	5.295	0	20.7926	1	0
DATA	395	5	55	tair|AT3G53232.1|ref|NM_202692|ug|DR202323|ta|TA49811_3702	at|chr3:19742063-19742004	0		338	GTTGGGTCGCCGTTTTTCATTTTTCCCTCTAGTATCAAACTTTTGAACTAGGGTTGATAT	353	0	A_84_P586644	DVL20/RTFL1	AT3G53232.1	tair|DVL20/RTFL1 (ROTUNDIFOLIA 1) [AT3G53232.1]	4825.3	283.254	0	1	3.735257e+002	3.851370e+001	2	0	62	3.196452e+002	299	8.036823e+001	7.487130e+001	32	1.765625e+001	17	5.504305e+000	5.374425e+000	0	0	0	0	0	0	0	272.005	28.046	1	4.7177e-137	1	1	47.6406	5.50431	1	0	47.6406	45.835	45.835	312.21	0.728208	17.6563	5.50431	0	282.586	0	0
DATA	396	5	56	tair|AT4G29700.1|ref|NM_119115|ta|TA37022_3702|ta|AV440020	at|chr4:14544101-14544042	0		1043	TTGAAAGTTTACTTGAAGGAGAAGCTACCAGAGAGACTGCATTTTTCAGAGAGTTATCGG	355	0	A_84_P16698	AT4G29700	AT4G29700.1	tair|type I phosphodiesterase/nucleotide pyrophosphatase family protein [AT4G29700.1]	4850.8	283.377	0	1	2.449024e+003	2.450834e+002	0	0	65	1.825200e+003	1718	3.779933e+002	3.899238e+002	50	1.766000e+001	18	5.524011e+000	5.745075e+000	0	0	0	0	0	0	0	1777.55	177.886	1	4.82657e-254	1	1	47.6549	5.52401	1	0	47.6549	46.5243	46.5243	1817.77	0.725818	17.66	5.52401	0	1788.16	0	0
DATA	397	5	57	tair|AT3G01760.1|ref|NM_111042|tc|NP332318|tc|NP332342	at|chr3:275200-275259	0		1362	GGGGGACTGGCCAAACTAATCTATAATATTCAAAAGGGCACTCTACCTAATTCAAGATGC	357	0	A_84_P21150	AT3G01760	AT3G01760.1	tair|lysine and histidine specific transporter, putative [AT3G01760.1]	4876.67	282.5	0	1	1.006712e+001	9.504041e+000	0	0	66	5.498485e+001	52	1.432641e+001	1.575262e+001	36	1.713889e+001	17.5	5.199741e+000	5.930400e+000	0	0	0	0	0	0	0	7.2806	6.87337	1	0.00635181	1	0	47.7043	5.19974	1	1	47.7043	57.5363	57.5363	47.5502	0.723205	17.1389	5.19974	0	17.9704	1	0
DATA	398	5	58	tair|AT4G08520.1|ref|NM_116921|ug|AY074506|ta|TA36123_3702	at|chr4:5418813-5418872	0		150	CCGATGATTGGGCAACTAATGCTTCCAAGTTAGCTTTTGAAAAATATGTCTTCTCGAAAA	359	0	A_84_P20409	AT4G08520	AT4G08520.1	tair|clathrin adaptor complex small chain family protein [AT4G08520.1]	4901.5	283.324	0	1	2.271511e+003	2.273487e+002	0	0	64	1.686156e+003	1619.5	3.892500e+002	4.149427e+002	32	1.793750e+001	18	5.285021e+000	5.189100e+000	0	0	0	0	0	0	0	1638.39	163.982	1	6.02296e-249	1	1	47.7616	5.28502	1	0	47.7616	46.5243	46.5243	1678.72	0.72128	17.9375	5.28502	0	1649.15	0	0
DATA	399	5	59	tair|AT1G15520.1|ref|NM_101421|ta|TA51991_3702|tc|TC307764	at|chr1:5332073-5332014	0		4337	TTGCCGCCATGAACGTCATCTTTCCTTTGCTCTTTGCCGTTATCTTTGCTATCGGAATCA	361	0	A_84_P11446	ATPDR12/PDR12	AT1G15520.1	tair|ATPDR12/PDR12 (PLEIOTROPIC DRUG RESISTANCE 12); ATPase, coupled to transmembrane movement of substances [AT1G15520.1]	4927.58	282.573	0	1	2.713481e+002	2.875202e+001	4	4	56	2.428929e+002	242	3.763783e+001	2.872538e+001	23	2.221739e+001	22	7.982689e+000	8.895600e+000	0	0	0	0	0	0	0	195.078	20.6704	1	1.19144e-116	1	1	47.8151	7.98269	1	0	47.8151	57.5363	57.5363	235.458	0.718921	22.2174	7.98269	0	205.91	0	0
DATA	400	5	60	tair|AT1G76820.1|ref|NM_106332|ta|TA42658_3702|tc|TC292666	at|chr1:28843215-28843274	0		659	CATAAGAAGAAGAACAAGAGTGGAAGGACACTTCAGGAAGATGATGATTTGGACAAGCTT	363	0	A_84_P87569	AT1G76820	AT1G76820.1	tair|similar to eukaryotic translation initiation factor 2 family protein / eIF-2 family protein [Arabidopsis thaliana] (TAIR:AT1G76810.1) [AT1G76820.1]	4952.13	283.194	0	1	8.068568e+002	8.124651e+001	1	1	64	6.265313e+002	608.5	1.276870e+002	1.154575e+002	36	2.088889e+001	22	4.380331e+000	4.447800e+000	0	0	0	0	0	0	0	578.676	58.2698	1	6.09141e-184	1	1	47.8551	4.38033	1	0	47.8551	46.1809	46.1809	619.097	0.717198	20.8889	4.38033	0	589.555	0	0
DATA	401	5	61	tair|AT1G75600.1|ref|NM_106212|tc|NP227902|ta|DR232283	at|chr1:28395013-28395072	0		389	TGGTTGGTTTGTTTGAAGATACAAATCTGTGTGCCATTCATGCCAAGAGGGTTACGATCA	365	0	A_84_P252955	AT1G75600	AT1G75600.1	tair|histone H3.2, putative [AT1G75600.1]	4977.94	283.38	0	1	3.095970e+003	3.097444e+002	1	1	62	2.262726e+003	2263.5	2.780468e+002	2.351774e+002	36	2.166667e+001	22	6.515915e+000	6.486375e+000	0	0	0	0	0	0	0	2214.85	221.59	1	8.54563e-268	1	1	47.8771	6.51591	1	0	47.8771	47.2035	47.2035	2255.29	0.715397	21.6667	6.51591	0	2225.76	0	0
DATA	402	5	62	tair|AT1G51820.1|ref|NM_104062|tc|NP232362|tc|NP306444	at|chr1:19241341-19241282	0		2392	CAAAAGGAGACATCCAAAGCATTATGGATCCAAGTCTCAATGAAGATTATGATTCCGGTT	367	0	A_84_P13200	AT1G51820	AT1G51820.1	tair|leucine-rich repeat protein kinase, putative [AT1G51820.1]	5003.62	283.092	0	1	1.585498e+002	1.852311e+001	1	2	61	1.610328e+002	162	3.000942e+001	3.113460e+001	24	2.254167e+001	20.5	7.884929e+000	9.080925e+000	0	0	0	0	0	0	0	113.146	13.2187	1	4.1561e-084	1	1	47.8863	7.88493	1	0	47.8863	45.1352	45.1352	153.598	0.713634	22.5417	7.88493	0	124.091	0	0
DATA	403	5	63	tair|AT4G12730.1|ref|NM_117342|ug|AK230362|ta|TA30114_3702	at|chr4:7492351-7492292	0		522	TCACTACGTGAAATCCGTCTTTGAAAAGCCTTACAACATCTCTGTTCTTCACATCAGCCA	369	0	A_84_P859502	FLA2	AT4G12730.1	tair|FLA2 [AT4G12730.1]	5028.71	283.095	0	1	7.288046e+002	7.350966e+001	1	1	64	5.668906e+002	566	9.565914e+001	1.034114e+002	39	2.561538e+001	25	8.286372e+000	8.895600e+000	0	0	0	0	0	1	0	519.019	52.3499	1	3.68763e-177	1	1	47.872	8.28637	1	0	47.872	45.1352	45.1352	559.456	0.71215	25.6154	8.28637	0	529.966	0	0
DATA	404	5	64	tc|NP043841	at|chr5:9489305-9489162	0		690	GAGAGGGAGAAAGAGATACAACAGGCAAGTGCTTGCACTACGTCTTTGTTCTTAGTTGTT	371	0	A_84_P839233	NP043841	NP043841	tc|GB|AF007270.1|AAB61065.1 contains similarity to syntaxin [NP043841]	5054.58	282.573	9.65578	1	9.655777e+000	9.621945e+000	7	0	57	4.996491e+001	50	1.570937e+001	1.556730e+001	40	2.105000e+001	18.5	8.351109e+000	8.895600e+000	0	0	0	0	0	0	0	2.12049	6.83799	0	0.421194	1	0	47.8444	8.35111	1	0	47.8444	57.5363	57.5363	42.5302	0.710666	21.05	8.35111	0	13.0643	1	0
DATA	405	5	65	tc|NP453501	unmapped	0		642	GCTTCAATTTCGATAACCCTTTTGTTGGTTTACCATCTGATTTCTGCTCTGGTAGTTTAG	373	0	A_84_P15403	NP453501	NP453501	tc|GB|AC007018.7|AAD29065.1 putative Ta11-like non-LTR retroelement protein [Arabidopsis thaliana] [NP453501]	5079.71	283.403	0	1	1.834785e+002	2.072129e+001	0	0	65	1.780308e+002	171	7.753366e+001	8.969730e+001	31	2.035484e+001	20	6.210466e+000	6.301050e+000	0	0	0	0	0	0	0	130.227	14.7072	1	2.39951e-092	1	1	47.8042	6.21047	1	0	47.8042	44.0646	44.0646	170.596	0.709765	20.3548	6.21047	0	141.134	0	0
DATA	406	5	66	tair|AT1G42350.1|tc|NP173340	unmapped	0		166	TACATTCCAGAGGGAGTAGCAGAAGATGGGGAATTGATGCGTGTTTCATTTCGCCTCATA	375	0	A_84_P839714	AT1G42350	AT1G42350.1	tair|transposable element gene [AT1G42350.1]	5105.42	282.573	0	1	1.921300e+003	1.923720e+002	2	3	59	1.409203e+003	1399	1.487073e+002	1.319514e+002	29	2.220690e+001	20	7.682909e+000	6.671700e+000	0	0	0	0	0	0	0	1361.47	136.318	1	2.25915e-237	1	1	47.7374	7.68291	1	0	47.7374	57.5363	57.5363	1401.77	0.708617	22.2069	7.68291	0	1372.34	0	0
DATA	407	5	67	tair|AT1G49590.1|ref|NM_103847|ug|BX816601|ta|TA40258_3702	at|chr1:18359989-18360048	0		851	AAGCTGCATTGAAGGCAAGAGAAGCTGCTAGGAAACGAGTTGAAGATAGAGAAAAACCAT	377	0	A_84_P17756	AT1G49590	AT1G49590.1	tair|formin-binding protein-related [AT1G49590.1]	5130.23	283.273	0	1	4.305770e+003	4.306851e+002	0	0	64	3.096594e+003	2965	6.829214e+002	8.252522e+002	29	2.013793e+001	19	6.817646e+000	7.413000e+000	0	0	0	0	0	0	0	3048.93	304.97	1	8.85101e-288	1	1	47.6619	6.81765	1	0	47.6619	45.4864	45.4864	3089.16	0.708104	20.1379	6.81765	0	3059.73	0	0
DATA	408	5	68	tair|AT1G22882.1|ref|NM_148482|ta|TA29550_3702|ta|TA29544_3702	at|chr1:8101134-8101193	0		2110	AGAGAAGACCGGTAGTGGGGCTTGGCTCTTGTTATTGATTAGCTCAACATTCATTATGTT	379	0	A_84_P812434	AT1G22882	AT1G22882.1	tair|similar to unknown protein [Arabidopsis thaliana] (TAIR:AT1G71360.1); similar to unnamed protein product [Vitis vinifera] (GB:CAO44551.1); contains InterPro domain Sad1/UNC-like, C-terminal (InterPro:IPR012919); contains InterPro domain Galactose-bin	5155.66	283.38	0	1	1.143063e+004	1.143104e+003	4	0	60	8.136517e+003	7761.5	1.664149e+003	1.710364e+003	35	2.062857e+001	19	7.104620e+000	6.301050e+000	0	0	0	0	0	0	0	8088.94	808.923	1	0	1	1	47.576	7.10462	1	0	47.576	47.5395	47.5395	8129.08	0.707655	20.6286	7.10462	0	8099.67	0	0
DATA	409	5	69	tair|AT1G69526.1|tair|AT1G69526.2|ref|NM_105621|ref|NM_001036179	at|chr1:26136565-26136624	0		1134	AGACCTCATGTCTATGGAGCAGCATACAAGTAAGGTTTCTTGCTTACTACAAAGAGTCAA	381	0	A_84_P587219	AT1G69526	AT1G69526.1	tair|UbiE/COQ5 methyltransferase family protein [AT1G69526.1]	5181.22	283.246	0	1	2.873247e+003	2.874871e+002	1	0	63	2.080000e+003	1971	3.791935e+002	3.610131e+002	28	2.396429e+001	25.5	8.368734e+000	7.598325e+000	0	0	0	0	0	0	0	2032.53	203.367	1	2.00867e-262	1	1	47.474	8.36873	1	0	47.474	45.1352	45.1352	2072.57	0.707397	23.9643	8.36873	0	2043.17	0	0
DATA	410	5	70	tair|AT3G47840.1|ref|NM_114654|tc|NP034728	at|chr3:17664791-17664850	0		1894	AAGCTGCAAATGTAAGAAAGAATATGAAAGCAAAAGGCGTGATCAAAGAGCCCGGATGGT	383	0	A_84_P524463	AT3G47840	AT3G47840.1	tair|pentatricopeptide (PPR) repeat-containing protein [AT3G47840.1]	5206.56	283.318	0	1	1.976024e+002	2.199548e+001	1	0	63	1.871587e+002	186	4.097135e+001	4.447800e+001	27	1.907407e+001	19	6.707779e+000	6.671700e+000	0	0	0	0	0	0	0	139.795	15.5609	1	1.4941e-096	1	1	47.3635	6.70778	1	0	47.3635	45.835	45.835	179.724	0.707457	19.0741	6.70778	0	150.346	0	0
DATA	411	5	71	tair|AT5G21990.1|ref|NM_147882|ta|TA35022_3702|ta|DR379561	at|chr5:7276244-7276303	0		1813	AAAGGCGGATTGATCTTTGCAATATTAATGCTCGTTTTAGCAATGGTCCTTCACCGTCTC	385	0	A_84_P242765	AT5G21990	AT5G21990.1	tair|tetratricopeptide repeat (TPR)-containing protein [AT5G21990.1]	5231.86	283.188	0	1	1.368018e+004	1.368053e+003	1	0	65	9.729415e+003	9303	1.903539e+003	1.879937e+003	30	2.003333e+001	19	7.044114e+000	6.486375e+000	0	0	0	0	0	0	0	9682.17	968.241	1	0	1	1	47.2457	7.04411	1	0	47.2457	45.4864	45.4864	9721.98	0.707751	20.0333	7.04411	0	9692.62	0	0
DATA	412	5	72	tc|TC281983	at|chr4:001652309-001652262	0		2021	CTCTTTTGCTCTTGTTGCGGGTCGTGATGGTTCTCCTGCTCCTGATGCATTAATACATTT	387	0	A_84_P16616	TC281983	TC281983	tc|Q9FN97_ARATH (Q9FN97) Transposon protein-like, partial (33%) [TC281983]	5257.52	283.348	0	1	2.854162e+002	3.012812e+001	0	0	65	2.493077e+002	248	5.053987e+001	5.263230e+001	22	2.604545e+001	24	7.996888e+000	7.598325e+000	0	0	0	0	0	1	0	202.195	21.3434	1	7.759e-119	1	1	47.1126	7.99689	1	0	47.1126	45.835	45.835	241.873	0.708422	26.0455	7.99689	0	212.528	0	0
DATA	413	5	73	tair|AT4G23260.1|ref|NM_118455|ta|TA45355_3702|ta|TA45354_3702	at|chr4:12169334-12169275	0		762	ATGGGAAGTGTATCCCTTCTCTGGTGCTATTGATCAGATTAATTTACCAAAGTCACCGCC	389	0	A_84_P828734	AT4G23260	AT4G23260.1	tair|protein kinase [AT4G23260.1]	5282.59	283.25	0	1	3.857735e+002	3.976244e+001	5	0	60	3.206000e+002	306	7.947352e+001	7.431533e+001	28	2.092857e+001	21	6.241608e+000	5.930400e+000	0	0	0	0	0	0	0	273.643	28.2049	1	2.00946e-137	1	1	46.957	6.24161	1	0	46.957	44.7812	44.7812	313.165	0.709336	20.9286	6.24161	0	283.838	0	0
DATA	414	5	74	tair|AT3G03070.1|ref|NM_111177|ta|TA27499_3702|ta|TA27495_3702	at|chr3:696617-696558	0		402	CAAGATCATCACCATTGAGGCAAATTCTGAAAGTGAATTGCTGGTCTCTCTCCCCTTTTT	391	0	A_84_P808363	AT3G03070	AT3G03070.1	tair|NADH-ubiquinone oxidoreductase-related [AT3G03070.1]	5308.03	283.277	0	1	3.753839e+004	3.753851e+003	3	0	62	2.672265e+004	25607.5	4.217668e+003	4.070293e+003	28	1.842857e+001	17	5.391547e+000	5.930400e+000	0	0	0	0	0	0	0	26675.9	2667.6	1	0	1	1	46.7729	5.39155	1	0	46.7729	45.4864	45.4864	26715.2	0.710629	18.4286	5.39155	0	26685.9	0	0
DATA	415	5	75	tair|AT4G16960.1|ref|NM_117799|tc|TC280573	at|chr4:9546436-9546377	0		3051	TCCATGATAACTAAGCGACAAGCTAAAGAAATTCCCATCGCGCATAGGGACGAAGATTCT	393	0	A_84_P15804	AT4G16960	AT4G16960.1	tair|disease resistance protein (TIR-NBS-LRR class), putative [AT4G16960.1]	5334	282.545	0	1	8.680790e+002	8.733679e+001	1	6	55	6.647818e+002	664	8.310495e+001	7.598325e+001	32	2.112500e+001	21	7.334189e+000	6.857025e+000	0	0	0	0	0	0	0	618.218	62.1985	1	4.59627e-188	1	1	46.5635	7.33419	1	0	46.5635	55.8519	55.8519	657.347	0.712168	21.125	7.33419	0	628.063	0	0
DATA	416	5	76	tair|AT3G19480.1|ref|NM_112835|ug|BX824744|ta|TA40315_3702	at|chr3:6754582-6754641	0		1751	CAACCAAGCAAAGAAACTTTGAAGAAAATCGGAGACATTCCTGCCATTGAAGAGTTTGTT	395	0	A_84_P20245	AT3G19480	AT3G19480.1	tair|D-3-phosphoglycerate dehydrogenase, putative / 3-PGDH, putative [AT3G19480.1]	5358.8	283.2	0	1	6.860754e+003	6.861421e+002	4	0	61	4.946918e+003	4810	8.275539e+002	7.509369e+002	34	2.005882e+001	20	6.457043e+000	5.930400e+000	0	0	0	0	0	0	0	4900.54	490.102	1	1.8671e-317	1	1	46.3774	6.45704	1	0	46.3774	48.2044	48.2044	4939.48	0.714286	20.0588	6.45704	0	4910.21	0	0
DATA	417	5	77	tair|AT4G29670.1|tair|AT4G29670.2|ref|NM_179138|ref|NM_119112	at|chr4:14535701-14535642	0		926	ATATCGTCATATTTTTGGGTGTAAAAGAATACTTCCTAAAGCCAGTTACGATTCTTCTGC	397	0	A_84_P126561	AT4G29670	AT4G29670.1	tair|thioredoxin family protein [AT4G29670.1]	5384.23	283.273	0	1	1.954243e+004	1.954266e+003	0	0	64	1.405292e+004	13285	2.768405e+003	3.058604e+003	31	1.858065e+001	18	5.064742e+000	4.077150e+000	0	0	0	0	0	0	0	14006.8	1400.69	1	0	1	1	46.1451	5.06474	1	0	46.1451	45.4864	45.4864	14045.5	0.716737	18.5806	5.06474	0	14016.2	0	0
DATA	418	5	78		 	66	Structural	0		1	1	DarkCorner	DarkCorner	DarkCorner		5409.86	283.31	0	1	7.265501e+002	5.329391e+001	1	0	64	5.687813e+002	442.5	3.068176e+002	2.941108e+002	39	2.000000e+001	20	5.721612e+000	5.930400e+000	0	0	1	0	1	0	0	522.851	38.3522	1	1.2832e-177	1	1	45.93	5.72161	0	0	45.93	36.1258	36.1258	561.347	0.719636	20	5.72161	0	532.101	0	0
DATA	419	5	79		 	66	Structural	0		1	1	DarkCorner	DarkCorner	DarkCorner		5435.58	282.573	9.49265	1	9.492654e+000	9.454844e+000	0	0	64	4.071875e+001	40	1.164347e+001	1.278742e+001	31	1.687097e+001	16	4.006178e+000	4.077150e+000	0	0	0	0	0	0	0	-4.98928	6.8347	0	0.0596998	1	0	45.708	4.00618	1	0	45.708	57.5363	57.5363	33.2841	0.722879	16.871	4.00618	0	4.06649	0	0
DATA	420	5	80		 	66	Structural	0		1	1	DarkCorner	DarkCorner	DarkCorner		5460.49	283.099	9.44263	1	9.442627e+000	9.405017e+000	3	1	59	4.030508e+001	39	8.977470e+000	7.413000e+000	23	1.647826e+001	15	5.426112e+000	6.671700e+000	0	0	0	0	0	0	0	-5.20258	6.8347	0	0.0497094	1	0	45.5077	5.42611	1	0	45.5077	47.8731	47.8731	32.8704	0.726708	16.4783	5.42611	0	3.66138	0	0
DATA	421	5	81		 	66	Structural	0		1	1	DarkCorner	DarkCorner	DarkCorner		5486.42	282.573	9.38664	1	9.386635e+000	9.349248e+000	3	0	61	4.124590e+001	41	1.054460e+001	1.037820e+001	31	2.051613e+001	20	8.261844e+000	8.524950e+000	0	0	0	0	0	0	0	-4.00203	6.8347	0	0.130098	1	0	45.2479	8.26184	1	0	45.2479	57.5363	57.5363	33.8112	0.731043	20.5161	8.26184	0	4.62699	0	0
DATA	422	5	82		 	66	Structural	0		1	1	DarkCorner	DarkCorner	DarkCorner		5511.49	283.299	9.32383	1	9.323829e+000	9.286692e+000	4	0	61	3.650820e+001	36	9.547466e+000	9.636900e+000	28	1.807143e+001	16.5	5.429198e+000	6.301050e+000	0	0	0	0	0	0	0	-8.50272	6.8347	0	0.0015113	1	0	45.0109	5.4292	1	0	45.0109	46.5243	46.5243	29.0735	0.735968	18.0714	5.4292	0	-0.104974	0	0
DATA	423	5	83		 	66	Structural	0		1	1	DarkCorner	DarkCorner	DarkCorner		5537.25	283.178	9.25449	1	9.254491e+000	9.217630e+000	1	0	65	3.780000e+001	37	9.292470e+000	9.636900e+000	38	1.718421e+001	16	5.416967e+000	5.003775e+000	0	0	0	0	0	0	0	-6.96941	6.8347	0	0.00891769	1	0	44.7694	5.41697	1	0	44.7694	47.8731	47.8731	30.3653	0.741482	17.1842	5.41697	0	1.20554	0	0
DATA	424	5	84		 	66	Structural	0		1	1	DarkCorner	DarkCorner	DarkCorner		5562.08	282.984	9.18131	1	9.181310e+000	9.144741e+000	3	0	65	3.701538e+001	36	7.930346e+000	7.413000e+000	34	1.652941e+001	15.5	5.315702e+000	5.559750e+000	0	0	0	0	0	0	0	-7.48258	6.8347	0	0.00506695	1	0	44.498	5.3157	1	0	44.498	45.1352	45.1352	29.5807	0.747392	16.5294	5.3157	0	0.44013	0	0
DATA	425	5	85		 	66	Structural	0		1	1	DarkCorner	DarkCorner	DarkCorner		5587.34	283.185	9.09967	1	9.099674e+000	9.063430e+000	1	0	64	4.037500e+001	38.5	1.185829e+001	1.427002e+001	32	1.643750e+001	15.5	4.464465e+000	3.891825e+000	0	0	0	0	0	0	0	-3.78398	6.8347	0	0.152187	1	0	44.159	4.46447	1	0	44.159	45.4864	45.4864	32.9403	0.754097	16.4375	4.46447	0	3.81341	0	0
DATA	426	6	1		 	66	Structural	0		1	1	DarkCorner	DarkCorner	DarkCorner		3467.42	289.573	7.83459	1	7.834589e+000	7.834195e+000	1	1	62	5.632258e+001	56	1.420549e+001	1.501132e+001	42	1.657143e+001	15	5.691855e+000	5.745075e+000	0	0	0	0	1	0	0	6.07958	6.86169	0	0.0221536	1	0	50.243	5.69185	1	0	50.243	57.5363	57.5363	48.8879	0.875864	16.5714	5.69185	0	18.3116	0	0
DATA	427	6	2		 	66	Structural	0		1	1	DarkCorner	DarkCorner	DarkCorner		3492.4	290.113	7.86962	1	7.869620e+000	7.863251e+000	0	0	64	5.573438e+001	55	1.516182e+001	1.575262e+001	21	1.714286e+001	17	5.876102e+000	7.413000e+000	0	0	0	0	1	0	0	5.46048	6.85648	0	0.0395568	1	0	50.2739	5.8761	1	0	50.2739	44.0646	44.0646	48.2997	0.871965	17.1429	5.8761	0	17.7306	0	0
DATA	428	6	3		 	66	Structural	0		1	1	DarkCorner	DarkCorner	DarkCorner		3518.42	289.573	0	1	4.172401e+001	8.911013e+000	3	0	61	8.652459e+001	77	4.140556e+001	4.373670e+001	31	1.893548e+001	18	7.465188e+000	7.413000e+000	0	0	0	0	1	0	0	36.2176	7.73501	1	4.48115e-028	1	1	50.307	7.46519	1	0	50.307	57.5363	57.5363	79.0899	0.868028	18.9355	7.46519	0	48.5452	0	0
DATA	429	6	4		 	66	Structural	0		1	1	DarkCorner	DarkCorner	DarkCorner		3543.58	289.573	0	1	1.055638e+002	1.449653e+001	2	0	62	1.415806e+002	112	9.867542e+001	9.470107e+001	33	2.021212e+001	18	8.161486e+000	6.671700e+000	0	0	0	0	1	0	0	91.2566	12.5318	1	7.66063e-072	1	1	50.324	8.16149	0	0	50.324	57.5363	57.5363	134.146	0.864468	20.2121	8.16149	0	103.617	0	0
DATA	430	6	5		 	66	Structural	0		1	1	DarkCorner	DarkCorner	DarkCorner		3568.7	289.86	0	1	7.890420e+002	7.930238e+001	0	0	65	7.297846e+002	636	3.907482e+002	4.173519e+002	29	2.200000e+001	21	7.657862e+000	8.154300e+000	0	0	1	0	1	0	0	679.466	68.2895	1	5.86897e-194	1	1	50.3185	7.65786	1	0	50.3185	40.2912	40.2912	722.35	0.861128	22	7.65786	0	691.832	0	0
DATA	431	6	6		 	66	Structural	0		1	1	DarkCorner	DarkCorner	DarkCorner		3594.04	290.314	0	1	7.055180e+002	7.100014e+001	0	0	65	6.556308e+002	589	3.315660e+002	3.906651e+002	27	1.851852e+001	18	6.980028e+000	8.154300e+000	0	0	1	0	1	0	0	605.297	60.9144	1	9.54679e-187	1	1	50.3334	6.98003	1	0	50.3334	40.2912	40.2912	648.196	0.857947	18.5185	6.98003	0	617.687	0	0
DATA	432	6	7		 	66	Structural	0		1	1	DarkCorner	DarkCorner	DarkCorner		3619.58	289.573	8.02825	1	8.028250e+000	7.996273e+000	4	0	60	4.036667e+001	40	1.013129e+001	1.056353e+001	29	1.644828e+001	16	4.255972e+000	2.965200e+000	0	0	0	0	0	0	0	-9.98393	6.8347	0	0.000214459	1	0	50.3506	4.25597	1	0	50.3506	57.5363	57.5363	32.932	0.854736	16.4483	4.25597	0	2.45002	0	0
DATA	433	6	8		 	66	Structural	0		1	1	DarkCorner	DarkCorner	DarkCorner		3645.19	289.57	8.05644	1	8.056436e+000	8.024347e+000	0	0	65	4.347692e+001	40	1.446343e+001	1.630860e+001	25	1.748000e+001	17	5.100000e+000	5.930400e+000	0	0	0	0	0	0	0	-6.87189	6.8347	0	0.00989613	1	0	50.3488	5.1	1	0	50.3488	58.0869	58.0869	36.0422	0.851746	17.48	5.1	0	5.57624	0	0
DATA	434	6	9	tair|AT3G24800.1|ref|NM_113392|ta|TA40421_3702|ta|DR749529	at|chr3:9057690-9057749	0		1264	TCAATTCTATCGGTATCCTTCTCGGACCCGTTATCTCAAATGAAGGCATGGATACAGATG	262	0	A_84_P24044	PRT1	AT3G24800.1	tair|PRT1 (PROTEOLYSIS 1); ubiquitin-protein ligase [AT3G24800.1]	3670	290.211	0	1	4.283652e+003	4.284408e+002	0	0	65	3.687400e+003	3562	5.417901e+002	5.915574e+002	36	1.747222e+001	17.5	4.759869e+000	4.633125e+000	0	0	0	0	0	0	0	3637.08	363.772	1	8.25664e-299	1	1	50.3177	4.75987	1	0	50.3177	48.2044	48.2044	3679.97	0.849061	17.4722	4.75987	0	3649.51	0	0
DATA	435	6	10	tair|AT3G25480.1|ref|NM_113444|ug|AK221606|ta|TA26954_3702	at|chr3:9236907-9236848	0		724	CACCGGTGCATATGTACACTGCGAAAAACGTAAAATCTTCAAACAACAATGAAGCGTCTG	264	0	A_84_P15518	AT3G25480	AT3G25480.1	tair|rhodanese-like domain-containing protein [AT3G25480.1]	3695.34	290.091	0	1	4.214144e+003	4.214918e+002	0	0	65	3.616723e+003	3477	6.475619e+002	7.331457e+002	20	1.645000e+001	15.5	3.872644e+000	3.150525e+000	0	0	0	0	0	0	0	3566.47	356.712	1	1.38937e-297	1	1	50.2539	3.87264	1	0	50.2539	49.1849	49.1849	3609.29	0.846309	16.45	3.87264	0	3578.85	0	0
DATA	436	6	11	tair|AT3G57790.1|ref|NM_115640|ta|TA38332_3702|ta|BP646830	at|chr3:21416427-21416368	0		1703	TTACACGAAATTGTTTGAGTCTGATTACGTTATGGTTGGTGAAAACAACATTGCTTTTGC	266	0	A_84_P88989	AT3G57790	AT3G57790.1	tair|glycoside hydrolase family 28 protein / polygalacturonase (pectinase) family protein [AT3G57790.1]	3720.57	290.299	0	1	3.899657e+003	3.900498e+002	0	0	65	3.340415e+003	3152	7.460600e+002	8.940078e+002	27	1.737037e+001	17	3.409807e+000	2.965200e+000	0	0	0	0	0	0	0	3290.19	329.09	1	1.53097e-292	1	1	50.2282	3.40981	1	0	50.2282	46.1809	46.1809	3332.98	0.843712	17.3704	3.40981	0	3302.55	0	0
DATA	437	6	12	tair|ATCG00360.1|tc|TC301824	at|chrC:42643-42584	0		321	ACTCCTGGTAATTATATTGAAGCACAGAATTGGTTGACGATCACGAGGCGCTTCGAATAA	268	0	A_84_P769702	ATCG00360.1	ATCG00360.1	tair|Encodes a protein required for photosystem I assembly and stability. In Chlamydomonas reinhardtii, this protein seems to act as a PSI specific chaperone facilitating the assembly of the complex by interacting with PsaA and PsaD. A loss of function mu	3746.09	290.328	0	1	3.051383e+004	3.051394e+003	0	0	66	2.571645e+004	24403	4.824146e+003	5.292511e+003	29	1.948276e+001	20	4.289694e+000	3.706500e+000	0	0	0	0	0	0	0	25666.3	2566.64	1	0	1	1	50.1928	4.28969	1	0	50.1928	45.1352	45.1352	25709	0.841135	19.4828	4.28969	0	25678.6	0	0
DATA	438	6	13	tair|AT5G50915.2|tair|AT5G50915.1|ref|NM_124470|ref|NM_180832	at|chr5:20728291-20728232	0		740	GGGTTCTCCAGAAGTAGGAACGTCTTTTACCAATGCAATGCCAACAACTACTCCTATCTT	270	0	A_84_P825374	AT5G50915	AT5G50915.2	tair|basic helix-loop-helix (bHLH) family protein [AT5G50915.2]	3771.37	290.265	0	1	4.928720e+003	4.929394e+002	0	0	65	4.183554e+003	3832	9.506797e+002	1.022994e+003	26	1.876923e+001	19	6.101198e+000	5.745075e+000	0	0	0	0	0	0	0	4133.4	413.396	1	8.27111e-307	1	1	50.1574	6.1012	1	0	50.1574	46.5243	46.5243	4176.12	0.838635	18.7692	6.1012	0	4145.72	0	0
DATA	439	6	14	tair|AT3G05680.1|ref|NM_111442|ta|TA43709_3702|tc|TC295933	at|chr3:1660702-1660643	0		6279	AAAGCGGTAATCGGTATCGCTTTCTGTTGTTGTTTAGTCATATTCATGTACATTAGCTAG	272	0	A_84_P292924	EMB2016	AT3G05680.1	tair|EMB2016 (EMBRYO DEFECTIVE 2016) [AT3G05680.1]	3796.71	290.308	0	1	7.748085e+003	7.748516e+002	0	0	64	6.529031e+003	6475.5	1.144735e+003	1.179038e+003	35	1.922857e+001	20	6.268904e+000	6.301050e+000	0	0	0	0	0	0	0	6478.97	647.933	1	0	1	1	50.0618	6.2689	1	0	50.0618	45.1352	45.1352	6521.6	0.836203	19.2286	6.2689	0	6491.21	0	0
DATA	440	6	15	tair|AT3G14310.1|ref|NM_112289|ta|TA30443_3702|ta|TA30445_3702	at|chr3:4772336-4772277	0		1687	GGGGCTTTAAGGTAATTACGGCTGCTGCTGAAGCTCAAAAATATACGGCTGGTCAGTTTA	274	0	A_84_P20232	ATPME3	AT3G14310.1	tair|ATPME3 (Arabidopsis thaliana pectin methylesterase 3) [AT3G14310.1]	3822.24	290.333	0	1	3.028174e+004	3.028185e+003	0	0	64	2.529873e+004	23374	6.186031e+003	6.732116e+003	30	2.093333e+001	21	5.330028e+000	5.559750e+000	0	0	0	0	0	0	0	25248.8	2524.89	1	0	1	1	49.9654	5.33003	1	0	49.9654	45.4864	45.4864	25291.3	0.833795	20.9333	5.33003	0	25260.9	0	0
DATA	441	6	16	tair|AT1G77630.1|ref|NM_106411|ug|BX817126|ta|TA42171_3702	at|chr1:29180155-29180214	0		1414	CAATTCAATCCCGGGTAATCCAGCTAATGGTCCAGGCGGAAGTATTTCTATAGCTTCTTG	276	0	A_84_P786152	AT1G77630	AT1G77630.1	tair|peptidoglycan-binding LysM domain-containing protein [AT1G77630.1]	3847.57	290.299	0	1	3.922360e+003	3.923221e+002	1	0	64	3.311031e+003	3184.5	5.999151e+002	6.032329e+002	26	1.853846e+001	18	5.893934e+000	5.930400e+000	0	0	0	0	0	0	0	3261.17	326.189	1	5.48073e-292	1	1	49.8576	5.89393	1	0	49.8576	46.1809	46.1809	3303.6	0.831432	18.5385	5.89393	0	3273.25	0	0
DATA	442	6	17	tair|AT1G62260.1|ref|NM_104906|ta|TA50750_3702|tc|TC301258	at|chr1:23002572-23002513	0		889	TGGTCTCTGCTAGGTTGCTATTTGATCAGATGAAAGACCGCGATACAATTTCTTGGAACA	278	0	A_84_P833485	AT1G62260	AT1G62260.1	tair|pentatricopeptide (PPR) repeat-containing protein [AT1G62260.1]	3873.58	289.573	0	0	2.807256e+001	8.710399e+000	0	0	64	7.307813e+001	71	2.112044e+001	2.409225e+001	32	1.725000e+001	17	4.303037e+000	3.891825e+000	0	0	0	0	0	0	0	23.269	7.21995	1	2.87076e-015	1	0	49.8091	4.30304	1	0	49.8091	65	65	65.6435	0.828888	17.25	4.30304	0	35.32	0	0
DATA	443	6	18	ug|AA712483	at|chr4:14012069-14012016	0		316	TCATCGAGACGCTTGTTACTTGCTCACCCGATAACATTTTGCAATTGGTTCTGATTTTGT	280	0	A_84_P787419	AT4G28290	AA712483	ug|32198 Lambda-PRL2 Arabidopsis thaliana cDNA clone 195E1T7, mRNA sequence [AA712483]	3898.3	290.284	0	1	8.007824e+003	8.008250e+002	0	0	64	6.670422e+003	6399	1.503064e+003	1.741499e+003	38	1.934211e+001	19.5	5.804361e+000	5.745075e+000	0	0	0	0	0	0	0	6620.7	662.106	1	0	1	1	49.7187	5.80436	1	0	49.7187	46.1809	46.1809	6662.99	0.826779	19.3421	5.80436	0	6632.67	0	0
DATA	444	6	19	tair|AT5G39990.1|ref|NM_123362|ta|TA41121_3702|ta|TA41120_3702	at|chr5:16021944-16022003	0		435	ACCGGATCTGGTTCATCAGCTTTCGTTGAATCCAAAATCAAACCTCAACAAATCTCATCA	282	0	A_84_P825371	AT5G39990	AT5G39990.1	tair|glycosyltransferase family 14 protein / core-2/I-branching enzyme family protein [AT5G39990.1]	3923.7	290.333	0	1	3.879624e+002	3.967199e+001	1	0	63	3.694921e+002	372	7.453466e+001	8.932665e+001	35	1.994286e+001	20	5.915796e+000	4.818450e+000	0	0	0	0	0	0	0	319.868	32.7089	1	4.4792e-147	1	1	49.6239	5.9158	1	0	49.6239	44.4243	44.4243	362.057	0.824482	19.9429	5.9158	0	331.754	0	0
DATA	445	6	20	tair|AT2G33980.1|ref|NM_128949|ug|AK229595|ta|TA44226_3702	at|chr2:14357151-14357092	0		1681	AGCCAAGTGGTCGATAAAGCCATCACTCGTCTTATGGAACAAAGGAGAATGCCTAAATAT	284	0	A_84_P785024	ATNUDT22	AT2G33980.1	tair|ATNUDT22 (Arabidopsis thaliana Nudix hydrolase homolog 22); hydrolase [AT2G33980.1]	3949	290.424	0	1	1.049630e+003	1.052916e+002	4	0	59	9.125424e+002	889	1.777236e+002	1.690164e+002	34	1.732353e+001	16	5.777284e+000	6.301050e+000	0	0	0	0	0	0	0	863.013	86.5716	1	6.91198e-209	1	1	49.529	5.77728	1	0	49.529	45.4864	45.4864	905.108	0.822208	17.3235	5.77728	0	874.819	0	0
DATA	446	6	21	tair|AT4G14200.1|ref|NM_117497|ta|TA42115_3702|tc|TC289675	at|chr4:8185467-8185408	0		2522	CTTGCTAGTACAAAGACGTGTTAGTAGTTTGGTTCTTGTAGGCGCTACTGTTGCTTAGGC	286	0	A_84_P115272	AT4G14200	AT4G14200.1	tair|similar to unnamed protein product [Vitis vinifera] (GB:CAO66985.1); contains domain PENTATRICOPEPTIDE REPEAT-CONTAINING PROTEIN-RELATED (PTHR10483:SF9); contains domain PENTATRICOPEPTIDE REPEAT-CONTAINING PROTEIN (PTHR10483) [AT4G14200.1]	3974.5	290.324	0	1	5.369311e+003	5.369958e+002	1	0	63	4.451524e+003	4211	1.069905e+003	1.075626e+003	24	1.620833e+001	16	4.107037e+000	3.150525e+000	0	0	0	0	0	0	0	4402.13	440.266	1	9.51848e-311	1	1	49.3956	4.10704	1	0	49.3956	46.5243	46.5243	4444.09	0.819868	16.2083	4.10704	0	4413.82	0	0
DATA	447	6	22	tair|AT1G29040.1|ref|NM_102645|ta|TA50543_3702|ta|TA35657_3702	at|chr1:10135910-10135969	0		1391	AGACAAAGAGATTGAGAAGATGAGCTGTGTGCAAATCCTCTTGCAAAAGGGATTCAAATT	288	0	A_84_P752505	AT1G29040	AT1G29040.1	tair|similar to unnamed protein product [Vitis vinifera] (GB:CAO48077.1); contains InterPro domain Conserved hypothetical protein CHP02058 (InterPro:IPR011719) [AT1G29040.1]	3999.93	290.418	0	1	8.557557e+002	8.598293e+001	0	0	64	7.489219e+002	717	1.471149e+002	1.708696e+002	29	1.806897e+001	18	5.586534e+000	7.413000e+000	0	0	0	0	0	0	0	699.642	70.2972	1	8.75832e-196	1	1	49.2801	5.58653	1	0	49.2801	45.835	45.835	741.487	0.817572	18.069	5.58653	0	711.23	0	0
DATA	448	6	23	tair|AT5G52440.1|ref|NM_124623|ta|TA33517_3702|tc|NP221602	at|chr5:21304428-21304487	0		352	AAGAAGAGAAGATGTAAGAGTATGGTGATTAGTGCGTCTCTGTTTGGTGTTGGAGCACCT	290	0	A_84_P840613	HCF106	AT5G52440.1	tair|HCF106 (High chlorophyll fluorescence 106) [AT5G52440.1]	4025.55	290.145	0	1	1.741424e+003	1.743441e+002	2	0	61	1.468689e+003	1421	3.206062e+002	3.017091e+002	32	1.703125e+001	16	5.438716e+000	6.671700e+000	0	0	0	0	0	0	0	1419.53	142.117	1	5.53963e-240	1	1	49.1595	5.43872	1	0	49.1595	47.2035	47.2035	1461.25	0.815154	17.0313	5.43872	0	1431.02	0	0
DATA	449	6	24	tair|AT3G29305.1|ref|NM_148763	at|chr3:11250101-11249953	0		277	CATTCACGGTGGTTAACTATAGTACTCTCGGGTACTTAGATGGTGCTCGTGGAGATTGTT	292	0	A_84_P540397	AT3G29305	AT3G29305.1	tair|unknown protein [AT3G29305.1]	4051.5	289.648	0	1	9.463137e+000	8.463680e+000	3	0	63	5.671429e+001	57	1.609791e+001	1.519665e+001	42	1.966667e+001	18	5.879550e+000	6.671700e+000	0	0	0	0	0	0	0	7.69002	6.87783	1	0.00399854	1	0	49.0243	5.87955	1	0	49.0243	57.5363	57.5363	49.2796	0.812629	19.6667	5.87955	0	19.0668	1	0
DATA	450	6	25	tair|AT1G09930.1|ref|NM_100867|tc|NP043947|ta|DQ446240	at|chr1:3227716-3227657	0		1980	TACTTTGTGTTCAAGTACTGCAAAAAGTGGTGGCAGAGGTATAACTACGTGCTATCGGCA	294	0	A_84_P839281	ATOPT2	AT1G09930.1	tair|ATOPT2 (oligopeptide transporter 2); oligopeptide transporter [AT1G09930.1]	4076.36	290.194	0	1	8.732181e+001	1.213969e+001	2	0	63	1.196667e+002	120	2.473863e+001	2.520420e+001	26	1.930769e+001	18.5	5.409394e+000	5.559750e+000	0	0	0	0	0	0	0	70.769	9.83848	1	4.59341e-058	1	1	48.8977	5.40939	1	0	48.8977	45.835	45.835	112.232	0.810439	19.3077	5.40939	0	82.0266	0	0
DATA	451	6	26	tair|AT1G52950.1|ref|NM_104173|ug|DQ446355|tc|NP305116	at|chr1:19731609-19731668	0		1634	ACGAGAGAAGATTGTTCTGAAGAACATTAAAGTTGAGAAGATTGATGGGAAAAACGCTCC	296	0	A_84_P21171	AT1G52950	AT1G52950.1	tair|replication protein-related [AT1G52950.1]	4102.42	289.573	8.49457	0	8.494572e+000	8.461016e+000	0	0	64	4.932813e+001	49	1.269927e+001	1.371405e+001	35	1.877143e+001	18	4.393081e+000	4.447800e+000	0	0	0	0	0	0	0	0.553958	6.83493	0	0.833394	1	0	48.7742	4.39308	1	0	48.7742	65	65	41.8935	0.807814	18.7714	4.39308	0	11.7139	1	0
DATA	452	6	27	tair|AT4G09890.1|ref|NM_117057|ug|BT004240|ug|CB265174	at|chr4:6218698-6218757	0		305	CAGTTTCAAATGGATCAAGAACAAATTCTCAGGCGATGATAATAGTATCCGGTACAACGT	298	0	A_84_P19468	AT4G09890	AT4G09890.1	tair|similar to unknown protein [Arabidopsis thaliana] (TAIR:AT2G47480.1); similar to unknown [Populus trichocarpa] (GB:ABK92947.1) [AT4G09890.1]	4126.84	290.365	0	1	2.231676e+004	2.231692e+003	0	0	65	1.802877e+004	17272	3.791603e+003	4.091235e+003	28	2.092857e+001	23	4.760397e+000	5.374425e+000	0	0	0	0	0	0	0	17980.1	1798.03	1	0	1	1	48.6254	4.7604	1	0	48.6254	44.7812	44.7812	18021.3	0.805679	20.9286	4.7604	0	17991.2	0	0
DATA	453	6	28	tc|TC293169|tc|TC311988	at|chr3:2144736-2144887	0		1243	ACCTTTCCTTCAACGTACAAGTCACCTCCGTAGTCTTTGTTTGGTACATCGAGATAGGAA	300	0	A_84_P845785	TC293169	TC293169	tc|Q9M7Y4_ARATH (Q9M7Y4) F3E22.8 protein, complete [TC293169]	4153	289.545	0	1	1.253259e+002	1.515007e+001	0	2	60	1.491000e+002	152	3.674913e+001	3.484110e+001	39	1.735897e+001	16	5.787860e+000	5.559750e+000	0	0	0	0	0	0	0	100.627	12.1643	1	2.32111e-077	1	1	48.473	5.78786	1	0	48.473	55.8519	55.8519	141.665	0.802922	17.359	5.78786	0	111.518	0	0
DATA	454	6	29	tair|AT4G35905.1|ref|NM_119757|ug|DR370125|ta|TA42284_3702	at|chr4:17007221-17007162	0		386	CAGCAACTTATCAATGGTTCGTTCTGTCCTCTGTACTAGTTACCTGATCATCTCTTCTAA	302	0	A_84_P521977	AT4G35905	AT4G35905.1	tair|similar to unnamed protein product [Vitis vinifera] (GB:CAO43077.1); contains InterPro domain Protein of unknown function DUF343 (InterPro:IPR005651) [AT4G35905.1]	4177.72	290.485	0	1	9.034361e+003	9.034764e+002	1	0	66	7.282500e+003	6679.5	1.936774e+003	1.883829e+003	42	2.023810e+001	19.5	6.792426e+000	8.895600e+000	0	0	0	0	0	0	0	7234.17	723.449	1	0	1	1	48.3293	6.79243	1	0	48.3293	45.835	45.835	7275.07	0.80074	20.2381	6.79243	0	7244.92	0	0
DATA	455	6	30	tair|AT3G13010.1|ref|NM_112138|tc|NP396448	at|chr3:4163359-4163300	0		1381	TGGTAAAAGAACCTCACCTTCAAGTGAAGATTGGTACACAGCTTGATGTGTATAGATACG	304	0	A_84_P534143	AT3G13010	AT3G13010.1	tair|hAT dimerisation domain-containing protein [AT3G13010.1]	4203.58	289.573	8.60003	1	8.600032e+000	8.565853e+000	0	0	64	4.846875e+001	47.5	1.474973e+001	1.427002e+001	30	1.936667e+001	17.5	5.780367e+000	5.930400e+000	0	0	0	0	0	0	0	0.28686	6.83477	0	0.913256	1	0	48.1819	5.78037	1	0	48.1819	57.5363	57.5363	41.0341	0.797908	19.3667	5.78037	0	10.9184	1	0
DATA	456	6	31	tair|AT1G54300.1|ref|NM_104308|ta|BT012097	at|chr1:20275610-20275669	0		878	TCAGGCTGGATCGTGTCTAGAAAGCATGTTGTTCTGGTATGAACATAGAAGAAGATTTCA	306	0	A_84_P595186	AT1G54300	AT1G54300.1	tair|similar to catalytic/ cobalamin binding [Arabidopsis thaliana] (TAIR:AT3G05770.1); similar to hypothetical protein OsJ_027300 [Oryza sativa (japonica cultivar-group)] (GB:EAZ43817.1) [AT1G54300.1]	4229.42	289.573	8.62838	0	8.628378e+000	8.594011e+000	0	0	64	4.740625e+001	47	1.321341e+001	1.334340e+001	38	1.931579e+001	19	5.662132e+000	5.559750e+000	0	0	0	0	0	0	0	-0.632353	6.8347	0	0.810243	1	0	48.0386	5.66213	1	0	48.0386	65	65	39.9716	0.795287	19.3158	5.66213	0	9.87227	1	0
DATA	457	6	32	tair|AT1G21973.1	at|chr1:7730985-7730926	0		148	TTCCAAACCAATGTTTGAAGATGGTCAAAGGTGCTACTCATGATGTATGCGAAGAAGCTT	308	0	A_84_P753122	AT1G21973	AT1G21973.1	tair|Encodes a Plant thionin family protein [pseudogene] [AT1G21973.1]	4254.58	289.573	8.65657	1	8.656571e+000	8.622091e+000	2	0	62	4.498387e+001	44	1.226282e+001	1.315807e+001	44	1.900000e+001	19.5	6.813120e+000	7.783650e+000	0	0	0	0	0	0	0	-2.91525	6.8347	0	0.269282	1	0	47.8991	6.81312	1	0	47.8991	57.5363	57.5363	37.5492	0.792697	19	6.81312	0	7.46584	1	0
DATA	458	6	33	tair|AT3G01560.1|ref|NM_111022|ta|TA37205_3702|ta|TA37204_3702	at|chr3:219993-220052	0		404	GATGATCACCAGAAGAAGCAGGTGATCGGCGATAATGGATTGGACTCTAAGAAAGAAGTG	310	0	A_84_P821989	AT3G01560	AT3G01560.1	tair|proline-rich family protein [AT3G01560.1]	4280	289.545	0	1	6.528482e+001	1.083805e+001	0	2	60	9.935000e+001	95.5	2.605979e+001	2.298030e+001	30	1.830000e+001	19	7.479397e+000	6.857025e+000	0	0	0	0	0	0	0	51.5773	8.56244	1	1.60351e-042	1	1	47.7727	7.4794	1	0	47.7727	55.8519	55.8519	91.9153	0.790036	18.3	7.4794	0	61.8485	0	0
DATA	459	6	34	tair|AT3G04184.1|tair|AT2G38980.1|ref|NM_001125098|ug|AY062586	at|chr3:1100153-1100094	0		100	AACAATGTGGTTTACGTTCCAACGACGACTTGAACCAGAAAACAACAGATCATCTTGCTT	312	0	A_84_P762101	AT3G04184	AT3G04184.1	tair|unknown protein [AT3G04184.1]	4304.81	290.224	0	1	9.979628e+002	1.001729e+002	0	0	65	8.336615e+002	830	1.475827e+002	1.541904e+002	34	1.935294e+001	17.5	6.923313e+000	6.857025e+000	0	0	0	0	0	0	0	786.001	78.8967	1	4.74983e-203	1	1	47.6605	6.92331	1	0	47.6605	46.1809	46.1809	826.227	0.787606	19.3529	6.92331	0	796.166	0	0
DATA	460	6	35	tair|AT4G26870.1|ref|NM_118821|ug|EG468002|ta|TA34653_3702	at|chr4:13507544-13507603	0		1567	TGTGGTAATGCTCTTATGTGCCCTCAATAACATCCGCAAAACTTCGCTATTCCCTCGTGA	314	0	A_84_P19523	AT4G26870	AT4G26870.1	tair|aspartyl-tRNA synthetase, putative / aspartate--tRNA ligase, putative [AT4G26870.1]	4330	290.424	0	1	1.841108e+004	1.841128e+003	0	0	63	1.449963e+004	13773	3.148475e+003	3.163498e+003	36	1.883333e+001	18.5	6.398661e+000	6.671700e+000	0	0	0	0	0	0	0	14452.1	1445.22	1	0	1	1	47.5818	6.39866	1	0	47.5818	45.4864	45.4864	14492.2	0.784965	18.8333	6.39866	0	14462.2	0	0
DATA	461	6	36	tair|AT2G44065.1|tair|AT2G44065.2|ref|NM_129969|ref|NM_201956	at|chr2:18236971-18237030	0		319	ATGATAGGAAGTTCCATGCCACTAGGTATGATGCGTATCGGAACAATCATCCACAACATC	316	0	A_84_P822632	AT2G44065	AT2G44065.1	tair|ribosomal protein L2 family protein [AT2G44065.1]	4355.63	290.2	0	1	1.056469e+003	1.060077e+002	3	0	62	8.737903e+002	854	1.726403e+002	1.456654e+002	30	1.833333e+001	18.5	4.901325e+000	4.818450e+000	0	0	0	0	0	0	0	826.287	82.9109	1	3.59345e-206	1	1	47.5034	4.90133	1	0	47.5034	47.2035	47.2035	866.356	0.782121	18.3333	4.90133	0	836.327	0	0
DATA	462	6	37	ta|BE844797|tc|TC307766	at|chr1:2476078-2476137	0		629	TGTTAGTGAGGGCTTTGGTGTCCAGATGCACTTTTATGTGAAAACCACAGTGATTTTCAG	318	0	A_84_P852663	BE844797	BE844797	tc|Q3EDG6_ARATH (Q3EDG6) Protein At1g07985, complete [TC307766]	4381.5	289.648	0	1	1.600699e+001	8.917171e+000	0	0	66	5.993939e+001	59	1.821908e+001	1.982977e+001	27	1.711111e+001	18	5.401804e+000	5.930400e+000	0	0	0	0	0	0	0	12.4714	6.94756	1	4.98901e-006	1	0	47.468	5.4018	1	0	47.468	57.5363	57.5363	52.5047	0.779121	17.1111	5.4018	0	22.5009	0	0
DATA	463	6	38	tair|AT1G49990.1|ref|NM_103887|ug|AY735533|tc|TC286979	at|chr1:18518394-18518453	0		1098	CCCTGGCAATGAATCCGTTTGATACTTATATCGTCTATCTGTGGGATCGTCAACACGGTT	320	0	A_84_P550701	AT1G49990	AT1G49990.1	tair|Identical to F-box protein At1g49990 [Arabidopsis Thaliana] (GB:Q9LPM2); similar to F-box family protein [Arabidopsis thaliana] (TAIR:AT3G26010.1); contains InterPro domain Cyclin-like F-box (InterPro:IPR001810) [AT1G49990.1]	4407	289.545	0	1	5.922949e+002	5.988033e+001	0	2	60	5.072000e+002	500	1.208896e+002	1.165694e+002	27	1.688889e+001	17	6.014939e+000	6.301050e+000	0	0	0	0	0	0	0	459.777	46.4829	1	1.30311e-169	1	1	47.4233	6.01494	1	0	47.4233	55.8519	55.8519	499.765	0.776263	16.8889	6.01494	0	469.779	0	0
DATA	464	6	39	tair|AT4G15430.1|ref|NM_117632|ug|AY064008|ta|TA47861_3702	at|chr4:8831309-8831368	0		2393	AACACTCCTTTGCCTAGCAAAGATAGCTGCCGTGAAATACCCTAATCCTTGCTCTGTTCT	322	0	A_84_P136665	AT4G15430	AT4G15430.1	tair|similar to early-responsive to dehydration protein-related / ERD protein-related [Arabidopsis thaliana] (TAIR:AT4G04340.1); similar to early-responsive to dehydration protein-related / ERD protein-related [Arabidopsis thaliana] (TAIR:AT4G04340.3); si	4431.57	290.292	0	1	7.961318e+003	7.961808e+002	1	0	64	6.207328e+003	5809	1.219211e+003	9.835198e+002	35	1.845714e+001	18	5.321117e+000	5.559750e+000	0	0	0	0	0	0	0	6159.97	616.035	1	0	1	1	47.3609	5.32112	1	0	47.3609	45.4864	45.4864	6199.89	0.773737	18.4571	5.32112	0	6169.91	0	0
DATA	465	6	40	tair|AT3G42140.1|ref|NM_114081|tc|NP166615	unmapped	0		688	GAAAACTGAAGCCTCTTCTTCAACGTCTAACTATGGAAGTCCCTTGGTGTGTTGCAACAT	324	0	A_84_P597295	AT3G42140	AT3G42140.1	tair|nucleic acid binding / zinc ion binding [AT3G42140.1]	4457	290.3	0	1	3.357747e+001	9.480695e+000	2	0	63	7.325397e+001	71	1.915469e+001	1.890315e+001	37	2.002703e+001	20	5.742079e+000	4.447800e+000	0	0	0	0	0	0	0	25.884	7.30842	1	8.28131e-018	1	0	47.37	5.74208	1	0	47.37	44.0646	44.0646	65.8193	0.770874	20.027	5.74208	0	35.8538	0	0
DATA	466	6	41	tair|AT5G24600.1|ref|NM_122368|ug|AK176440|ta|TA48054_3702	at|chr5:8421951-8421892	0		726	TTCCTATGGATCTTTGGTCCCATCCCAATGTTCATAACTTGTTGCGTTCTTGTTTGTTCG	326	0	A_84_P787273	AT5G24600	AT5G24600.1	tair|similar to unknown protein [Arabidopsis thaliana] (TAIR:AT3G18215.1); similar to unnamed protein product [Vitis vinifera] (GB:CAO65983.1); contains InterPro domain Protein of unknown function DUF599 (InterPro:IPR006747) [AT5G24600.1]	4482.6	290.515	0	1	3.071891e+002	3.198191e+001	0	0	65	2.832923e+002	275	6.963492e+001	7.338870e+001	47	1.797872e+001	17	6.657749e+000	7.783650e+000	0	0	0	0	0	0	0	235.932	24.5632	1	2.72907e-128	1	1	47.3602	6.65775	1	0	47.3602	46.5243	46.5243	275.858	0.768035	17.9787	6.65775	0	245.905	0	0
DATA	467	6	42	tair|AT3G61010.1|ref|NM_115965|ta|TA51141_3702|ta|T45382	at|chr3:22582931-22582723	0		1601	GTTATGCTGAGAAGTTTATGGAGTATCAGATGCATTGTTTGCGATGGAGCTTGCACTGAC	328	0	A_84_P834134	AT3G61010	AT3G61010.1	tair|glycosyl hydrolase family protein 85 [AT3G61010.1]	4508.03	290.365	0	1	1.577467e+003	1.579995e+002	0	0	65	1.254215e+003	1211	2.903629e+002	2.854005e+002	39	1.784615e+001	18	6.335109e+000	6.671700e+000	0	0	0	0	0	0	0	1206.91	120.884	1	7.67739e-230	1	1	47.3057	6.33511	1	0	47.3057	44.4243	44.4243	1246.78	0.765093	17.8462	6.33511	0	1216.85	0	0
DATA	468	6	43	tair|AT3G43433.1	unmapped	0		964	TTTTGAATGCGTTAAGAAGTGGGTCTGTAAGCCTGGGTGGACACATTCTGAACCTTCACA	330	0	A_84_P207608	AT3G43433	AT3G43433.1	tair|transposable element gene [AT3G43433.1]	4534.3	289.877	9.00595	1	9.005953e+000	8.970521e+000	2	0	64	4.798438e+001	46.5	1.300365e+001	1.334340e+001	35	1.837143e+001	18	4.982828e+000	5.930400e+000	0	0	0	0	0	0	0	0.676146	6.83504	0	0.797381	1	0	47.3082	4.98283	1	0	47.3082	42.5954	42.5954	40.5497	0.761945	18.3714	4.98283	0	10.6399	1	0
DATA	469	6	44	tair|AT1G80040.1|tair|AT1G80040.2|ref|NM_202459|ref|NM_106653	at|chr1:30114245-30114186	0		1070	AACAAAAGTGCTTTTGCATTGTAATACTGTGTAGTCAGGACAAACAAACATTCTGTTTCC	332	0	A_84_P302240	AT1G80040	AT1G80040.1	tair|similar to unknown protein [Arabidopsis thaliana] (TAIR:AT5G32440.1); similar to hypothetical protein [Vitis vinifera] (GB:CAN67646.1); contains InterPro domain UBA-like (InterPro:IPR009060) [AT1G80040.1]	4558.91	290.382	0	1	1.648759e+004	1.648783e+003	5	0	59	1.256607e+004	12157	2.081546e+003	1.924785e+003	45	1.995556e+001	20	6.550349e+000	6.671700e+000	0	0	0	0	0	0	0	12518.7	1251.89	1	0	1	1	47.3472	6.55035	1	0	47.3472	46.1809	46.1809	12558.6	0.759282	19.9556	6.55035	0	12528.7	0	0
DATA	470	6	45	tair|AT3G06380.1|ref|NM_111513|ta|TA38680_3702|ta|TA38679_3702	at|chr3:1937973-1938032	0		1341	CTGCGTTTCAAGCGTTTGCTATCTGCCTGAGCAGTTTTGAAACCAGAATTGCCTGTGAAT	334	0	A_84_P13589	ATTLP9	AT3G06380.1	tair|ATTLP9 (TUBBY-LIKE PROTEIN 9); phosphoric diester hydrolase/ protein binding / transcription factor [AT3G06380.1]	4584.58	289.573	0	1	8.670415e+003	8.670886e+002	0	1	63	6.603095e+003	6497	1.147208e+003	1.217956e+003	26	2.046154e+001	20.5	7.195725e+000	7.968975e+000	0	0	0	0	0	0	0	6555.72	655.608	1	0	1	1	47.371	7.19573	1	0	47.371	57.5363	57.5363	6595.66	0.756103	20.4615	7.19573	0	6565.79	0	0
DATA	471	6	46	tair|AT5G57685.1|ref|NM_148146|ta|TA37832_3702|ta|TA37833_3702	at|chr5:23383915-23383856	0		178	TTTAGCAGCGATGCTTGGTCTCATAGCTTTTGCTCTTCTAATCCTCGCTTGCTCTTACTG	336	0	A_84_P822593	ATGDU3	AT5G57685.1	tair|ATGDU3 (ARABIDOPSIS THALIANA GLUTAMINE DUMPER 3) [AT5G57685.1]	4609.72	290.485	0	1	1.715202e+003	1.717599e+002	0	0	67	1.339806e+003	1299	2.482719e+002	2.353627e+002	24	1.945833e+001	19	4.690223e+000	5.189100e+000	0	0	0	0	0	0	0	1292.43	129.424	1	4.0411e-234	1	1	47.3763	4.69022	1	0	47.3763	45.835	45.835	1332.37	0.753515	19.4583	4.69022	0	1302.5	0	0
DATA	472	6	47	tair|AT4G04940.1|ref|NM_116732|ta|BX841453|ta|AV548299	at|chr4:2511291-2511232	0		2792	GAGTTTGGTGTGGCAGAAAATGGAGAAGCTTTTCCAGAGCACAAGATGCATAGTTACCTT	338	0	A_84_P19458	AT4G04940	AT4G04940.1	tair|transducin family protein / WD-40 repeat family protein [AT4G04940.1]	4634.93	290.418	0	1	3.412258e+003	3.413472e+002	5	0	59	2.608831e+003	2538	5.266696e+002	5.415196e+002	27	1.777778e+001	17	6.778548e+000	6.301050e+000	0	0	0	0	0	0	0	2561.37	256.228	1	6.96513e-277	1	1	47.4631	6.77855	1	0	47.4631	45.835	45.835	2601.4	0.750637	17.7778	6.77855	0	2571.54	0	0
DATA	473	6	48	tair|AT5G52560.1|ref|NM_124635|ta|TA35237_3702|tc|NP223998	at|chr5:21351661-21351720	0		1998	TGGTTGGACCATGGAGAGTGTAGATTACAAGGACACATCGGTTCCAGAAGAAATAAGAAT	340	0	A_84_P819904	ATUSP	AT5G52560.1	tair|ATUSP (ARABIDOPSIS THALIANA UDP-SUGAR PYROPHOSPHORYLASE); UTP-monosaccharide-1-phosphate uridylyltransferase/ UTP:arabinose-1-phosphate uridylyltransferase/ UTP:galactose-1-phosphate uridylyltransferase/ UTP:glucose-1-phosphate uridylyltransferase/ U	4660.91	289.614	0	1	6.924628e+003	6.925232e+002	0	0	64	5.223438e+003	5125	1.293434e+003	1.259839e+003	31	1.683871e+001	17	5.574327e+000	5.559750e+000	0	0	0	0	0	0	0	5175.96	517.641	1	7.1096e-321	1	1	47.4739	5.57433	1	0	47.4739	57.259	57.259	5216	0.747472	16.8387	5.57433	0	5186.18	0	0
DATA	474	6	49	ta|CK117626|tc|TC308581	at|chr4:9039592-9039754	0		464	AAACACTTTTTGATTCTCTAGTTTAACTGCCAAAGGCGATGGTGCGTGATCCCGATAATC	342	0	A_84_P853668	CK117626	CK117626	tc|Q93ZE5_ARATH (Q93ZE5) AT4g15940/dl4011w (At4g15940) (Isomerase like protein), partial (63%) [TC308581]	4685.82	290.521	0	1	3.597310e+003	3.598480e+002	0	0	64	2.727391e+003	2674	4.975819e+002	5.316974e+002	33	1.696970e+001	17	4.653526e+000	3.706500e+000	0	0	0	0	0	0	0	2679.9	268.077	1	1.03336e-279	1	1	47.4925	4.65353	1	0	47.4925	46.8651	46.8651	2719.96	0.744973	16.9697	4.65353	0	2690.13	0	0
DATA	475	6	50	tair|AT4G27800.1|tair|AT4G27800.2|tair|AT4G27800.3|ref|NM_179128	at|chr4:13852088-13852029	0		1197	ACTGGTTCAGGCTGCAACGACTATCGGTTTAGTTACTGTTGGCATATGGATGTCTTCACA	344	0	A_84_P22365	AT4G27800	AT4G27800.1	tair|protein phosphatase 2C PPH1 / PP2C PPH1 (PPH1) [AT4G27800.1]	4711	290.424	0	1	3.608249e+004	3.608261e+003	0	0	63	2.682711e+004	25391	5.787196e+003	6.430777e+003	33	1.981818e+001	19	5.252705e+000	4.447800e+000	0	0	0	0	0	0	0	26779.6	2677.97	1	0	1	1	47.4956	5.2527	1	0	47.4956	45.4864	45.4864	26819.7	0.742178	19.8182	5.2527	0	26789.9	0	0
DATA	476	6	51	tair|AT5G24775.1	unmapped	0		2940	GATTAGGTAGCCTAAACGAAAGCACCAAAGATTTTTATGACGGCCCATCACGGGATTCTG	346	0	A_84_P767190	AT5G24775	AT5G24775.1	tair|transposable element gene [AT5G24775.1]	4737.42	289.573	9.28471	1	9.284711e+000	9.247729e+000	1	0	63	4.387302e+001	44	1.187094e+001	1.223145e+001	19	2.047368e+001	20	6.131598e+000	6.671700e+000	0	0	0	0	0	0	0	-3.63176	6.8347	0	0.169246	1	0	47.5048	6.1316	1	0	47.5048	57.5363	57.5363	36.4383	0.739068	20.4737	6.1316	0	6.66336	1	0
DATA	477	6	52	tair|AT1G08390.1|ref|NM_100712|ta|TA43815_3702|tc|TC300325	at|chr1:2643034-2643093	0		353	GTGGTATTTAGAAGTCATGGACGCATACAGACTCTTCTATGAGCCCTTGATCCAAGAGTT	348	0	A_84_P11405	AT1G08390	AT1G08390.1	tair|nucleic acid binding [AT1G08390.1]	4761.77	290.359	0	1	5.066667e+003	5.067516e+002	2	0	63	3.780254e+003	3723	6.579358e+002	6.338115e+002	37	1.748649e+001	18	4.919472e+000	5.189100e+000	0	0	0	0	0	0	0	3732.74	373.336	1	1.96535e-300	1	1	47.5178	4.91947	1	0	47.5178	44.7812	44.7812	3772.82	0.736724	17.4865	4.91947	0	3743.05	0	0
DATA	478	6	53	tair|AT2G18840.1|ref|NM_127440|ta|TA43023_3702|tc|TC292038	at|chr2:8167068-8167127	0		1073	TGGGTTTGGTTAAAAAGAAGATCATCATTTGTATGTGCCCCGCTCTATCTGCATTAAGCT	350	0	A_84_P147398	AT2G18840	AT2G18840.1	tair|integral membrane Yip1 family protein [AT2G18840.1]	4787.24	290.333	0	1	4.618748e+003	4.619687e+002	0	0	64	3.438063e+003	3287	8.216991e+002	8.673210e+002	33	1.881818e+001	19	5.997158e+000	6.671700e+000	0	0	0	0	0	0	0	3390.53	339.121	1	2.02513e-294	1	1	47.5371	5.99716	1	0	47.5371	45.4864	45.4864	3430.63	0.734079	18.8182	5.99716	0	3400.87	0	0
DATA	479	6	54	tair|AT3G55140.1|tair|AT3G55140.2|ref|NM_202710|ref|NM_115372	at|chr3:20451127-20451186	0		967	TCTCAAGCAAATCATGCAAATTTGTACCGGTTGGCAATCTTTGTCCCGTCCTTCTGATCA	352	0	A_84_P11839	AT3G55140	AT3G55140.1	tair|pectate lyase family protein [AT3G55140.1]	4812.72	290.485	0	1	8.886887e+003	8.887378e+002	1	0	66	6.548864e+003	6350.5	1.361491e+003	1.424223e+003	31	1.703226e+001	16	5.952500e+000	5.930400e+000	0	0	0	0	0	0	0	6501.27	650.163	1	0	1	1	47.5941	5.9525	1	0	47.5941	45.835	45.835	6541.43	0.731558	17.0323	5.9525	0	6511.69	0	0
DATA	480	6	55	tair|AT2G25760.1|tair|AT2G25760.2|ref|NM_201803|ref|NM_128136	at|chr2:10992040-10991981	0		2449	GTGTATCGACTGCAAAAACTTATCCTACTTTTCAACTTGGATGACTTGTTTGATGAAAGA	354	0	A_84_P62490	AT2G25760	AT2G25760.1	tair|protein kinase family protein [AT2G25760.1]	4838	290.424	0	1	1.158674e+004	1.158712e+003	0	0	63	8.495238e+003	8191	1.778022e+003	1.961109e+003	30	1.773333e+001	17	4.884411e+000	5.003775e+000	0	0	0	0	0	0	0	8447.59	844.787	1	0	1	1	47.6476	4.88441	1	0	47.6476	45.4864	45.4864	8487.8	0.729074	17.7333	4.88441	0	8458.08	0	0
DATA	481	6	56	tair|AT1G78880.1|tair|AT1G78882.1|ref|NM_001124146|ref|NM_106536	at|chr1:29657533-29657526	0		361	CCATCTATTCTCTAGCCAGGTTCGGAGTTGCCTGAAGAAATCAAATGGGTTTCGAGATAC	356	0	A_84_P851436	AT1G78880	AT1G78880.1	tair|balbiani ring 1-related / BR1-related [AT1G78880.1]	4863.27	290.357	0	1	7.586937e+002	7.645013e+001	5	0	59	5.990169e+002	568	1.009789e+002	9.303315e+001	39	1.838462e+001	18	5.436792e+000	5.930400e+000	0	0	0	0	0	0	0	551.327	55.5547	1	6.35526e-181	1	1	47.6897	5.43679	1	0	47.6897	46.8651	46.8651	591.582	0.72668	18.3846	5.43679	0	561.877	0	0
DATA	482	6	57	tair|AT4G16840.1|ref|NM_117786|ug|AK118753|ta|TA45032_3702	at|chr4:9475469-9475528	0		377	TTTTGTGCCGCAAACCATTCGTATTTGTAATTTTTGGTTCTGTAGACACACAAAAGGATC	358	0	A_84_P129556	AT4G16840	AT4G16840.1	tair|similar to unknown protein [Arabidopsis thaliana] (TAIR:AT2G35658.3); similar to unknown protein [Arabidopsis thaliana] (TAIR:AT2G35658.2); similar to unknown protein [Arabidopsis thaliana] (TAIR:AT2G35658.1) [AT4G16840.1]	4888.72	290.426	0	1	2.268581e+003	2.270542e+002	0	0	65	1.691108e+003	1618	3.626138e+002	3.624957e+002	34	1.720588e+001	17.5	5.284508e+000	5.003775e+000	0	0	0	0	0	0	0	1643.38	164.48	1	3.88941e-249	1	1	47.7279	5.28451	1	0	47.7279	46.1809	46.1809	1683.67	0.724409	17.2059	5.28451	0	1653.98	0	0
DATA	483	6	58	tair|AT3G25260.1|ref|NM_113432|ta|TA46940_3702|tc|TC306492	at|chr3:9202885-9202944	0		1587	ACGGGATGGCTCCGCGACGATCTTAATGAGTCCAGGCTCGAACTATTTTATTTGGTTTTA	360	0	A_84_P19305	AT3G25260	AT3G25260.1	tair|proton-dependent oligopeptide transport (POT) family protein [AT3G25260.1]	4914.91	289.614	0	1	6.082084e+001	1.125251e+001	1	0	63	9.169841e+001	89	2.151941e+001	2.186835e+001	34	2.117647e+001	20	7.473065e+000	7.042350e+000	0	0	0	0	0	0	0	43.9088	8.12361	1	1.6448e-035	1	1	47.7896	7.47307	1	0	47.7896	57.259	57.259	84.2637	0.721937	21.1765	7.47307	0	54.6027	0	0
DATA	484	6	59	tair|AT2G03270.1|ref|NM_126378	at|chr2:995904-995963	0		1974	AGCAGTGATGCGTTTCTCAAACGTATGATCGAATACTTTGAGGAGCATGGCGAGTATCTC	362	0	A_84_P12614	AT2G03270	AT2G03270.1	tair|DNA-binding protein, putative [AT2G03270.1]	4939.57	290.299	0	1	2.821246e+003	2.822842e+002	1	0	64	2.079531e+003	2035	2.862861e+002	2.513007e+002	27	1.925926e+001	20	5.564949e+000	3.706500e+000	0	0	0	0	0	0	0	2031.7	203.285	1	2.13034e-262	1	1	47.8353	5.56495	1	0	47.8353	46.1809	46.1809	2072.1	0.720141	19.2593	5.56495	0	2042.44	0	0
DATA	485	6	60	tair|AT1G29760.1|ref|NM_102716|ta|TA50001_3702|ta|AI997993	at|chr1:10424087-10424146	0		1616	GGAGTCTGGAGGTAGATTATGAATCAACAGTTACTGTACATCATGTTTTTAACACGGCAA	364	0	A_84_P565723	AT1G29760	AT1G29760.1	tair|similar to unknown protein [Arabidopsis thaliana] (TAIR:AT2G34380.1); similar to unnamed protein product [Vitis vinifera] (GB:CAO48004.1); contains domain BERNARDINELLI-SEIP CONGENITAL LIPODYSTROPHY 2 HOMOLOG (BSCL2 PROTEIN) (PTHR21212) [AT1G29760.1]	4965	290.424	0	1	3.746407e+003	3.747616e+002	0	0	63	2.738746e+003	2679	4.894534e+002	5.441142e+002	36	2.030556e+001	20	5.569403e+000	5.374425e+000	0	0	0	0	0	0	0	2690.88	269.174	1	5.73595e-280	1	1	47.8689	5.5694	1	0	47.8689	45.4864	45.4864	2731.31	0.718255	20.3056	5.5694	0	2701.67	0	0
DATA	486	6	61	tair|AT5G02500.2|ref|NM_001125684|ta|AA042376|ta|AA721839	at|chr5:553784-553743	0		973	AGATTGACTCTCTATACTGAGGGTATCGACTTCTACTCCACCATCACCCGTGCTAGATTT	366	0	A_84_P860187	HSC70-1	AT5G02500.2	tair|HSC70-1 (heat shock cognate 70 kDa protein 1); ATP binding [AT5G02500.2]	4990.47	290.301	0	1	1.528368e+004	1.528398e+003	0	0	66	1.099779e+004	10635.5	2.077129e+003	2.063409e+003	29	1.920690e+001	18	6.343609e+000	5.189100e+000	0	0	0	0	0	0	0	10949.9	1095.01	1	0	1	1	47.885	6.34361	1	0	47.885	47.8731	47.8731	10990.4	0.716444	19.2069	6.34361	0	10960.7	0	0
DATA	487	6	62	tair|AT1G22750.1|tair|AT1G22750.3|tair|AT1G22750.4|tair|AT1G22750.2	at|chr1:8052831-8052890	0		1009	ATGTACTTAACTTTTTTGGGTCACGACTTGAAAAACCACATATGGATTGAGACTTTTTGG	368	0	A_84_P86609	AT1G22750	AT1G22750.1	tair|similar to unnamed protein product [Vitis vinifera] (GB:CAO67528.1); contains InterPro domain Protein of unknown function DUF1475 (InterPro:IPR009943) [AT1G22750.1]	5015.58	290.449	0	1	8.317202e+003	8.317752e+002	4	0	60	5.993733e+003	5802	1.037170e+003	1.050793e+003	28	2.646429e+001	27.5	6.724649e+000	7.227675e+000	0	0	0	0	0	1	0	5945.85	594.625	1	0	1	1	47.8807	6.72465	1	0	47.8807	46.8651	46.8651	5986.3	0.714886	26.4643	6.72465	0	5956.69	0	0
DATA	488	6	63	tair|AT3G46658.1|ref|NR_022807|ug|AK117305	at|chr3:17202011-17202070	0		1884	AGAGTGGTAACCAAAGAAAAGCAAAAATGCTATTGTCTTCTTGGTTCTCTTGCCGCATTT	370	0	A_84_P761741	AT3G46658	AT3G46658.1	tair|other RNA [AT3G46658.1]	5041.2	290.3	0	1	3.312585e+002	3.448348e+001	1	1	63	2.841746e+002	283	5.205752e+001	5.114970e+001	39	2.200000e+001	23	6.947169e+000	5.930400e+000	0	0	0	0	0	0	0	236.316	24.6001	1	2.16875e-128	1	1	47.859	6.94717	1	0	47.859	46.8651	46.8651	276.74	0.713387	22	6.94717	0	247.151	0	0
DATA	489	6	64	tair|AT5G54220.1|ref|NM_124802|ug|EG459156|tc|NP231180	at|chr5:22028855-22028914	0		164	AGGATTGGCTTATAAAGATGGTAGCTGCATTTATCCTCCTCCTGAGGTTGATGGTCTTCC	372	0	A_84_P520348	AT5G54220	AT5G54220.1	tair|Encodes a defensin-like (DEFL) family protein. [AT5G54220.1]	5066.94	290.394	0	1	8.878073e+001	1.307410e+001	2	0	62	1.110484e+002	111.5	2.732226e+001	3.002265e+001	35	1.900000e+001	18	5.280374e+000	4.818450e+000	0	0	0	0	0	0	0	63.2238	9.31051	1	2.73745e-052	1	1	47.8246	5.28037	1	0	47.8246	45.4864	45.4864	103.614	0.712134	19	5.28037	0	74.0396	0	0
DATA	490	6	65	tair|AT5G48500.1|ref|NM_124226|ug|BT002825|ta|TA37726_3702	at|chr5:19671213-19671272	0		717	AAGGTGTTTTTTGCCAACACGGGTGCTTTGAAGAAACAAGCGTGAGAGACTTGAGTCAGA	374	0	A_84_P187444	AT5G48500	AT5G48500.1	tair|similar to unknown protein [Arabidopsis thaliana] (TAIR:AT2G10930.1) [AT5G48500.1]	5092.37	290.265	0	1	2.455816e+004	2.455834e+003	1	0	64	1.750952e+004	15923	3.804637e+003	3.853463e+003	30	2.276667e+001	21.5	8.700707e+000	8.524950e+000	0	0	0	0	0	0	0	17461.7	1746.19	1	0	1	1	47.7714	8.70071	1	0	47.7714	46.5243	46.5243	17502.1	0.711036	22.7667	8.70071	0	17472.5	0	0
DATA	491	6	66	ug|BE038835	unmapped	0		465	CTTGAAAACTAGCATAGTCTTTCTGATAACTTTGTTCGCTTGGCTGCCTTGCTTCCAGTG	376	0	A_84_P790088	BE038835	BE038835	ug|AB04H01 AB Arabidopsis thaliana cDNA 5' similar to drought-induced protein, mRNA sequence [BE038835]	5118.09	290.215	0	1	1.157816e+003	1.161810e+002	0	1	65	8.699385e+002	872	1.681629e+002	1.697577e+002	29	2.379310e+001	22	7.636282e+000	7.413000e+000	0	0	0	0	0	0	0	822.238	82.5074	1	7.28179e-206	1	1	47.7001	7.63628	1	0	47.7001	45.835	45.835	862.504	0.710163	23.7931	7.63628	0	832.966	0	0
DATA	492	6	67	tair|AT1G58380.1|tair|AT1G59359.1|tair|AT1G58684.1|tair|AT1G58983.1	at|chr1:21693070-21693129	0		373	CGAGGTTATGAAGATCATGCCTGTTCAGAAACAAACCAGAGCTGGTCAAAGGACTAGATT	378	0	A_84_P810275	XW6	AT1G58380.1	tair|XW6; structural constituent of ribosome [AT1G58380.1]	5143.5	289.648	0	1	9.780155e+004	9.780160e+003	1	4	61	6.942800e+004	86478	1.064234e+004	-8.905978e+003	31	2.629032e+001	26	9.737192e+000	5.930400e+000	0	0	0	0	0	1	0	69380.4	6938.04	1	0	1	1	47.6202	9.73719	1	0	47.6202	57.5363	57.5363	69420.6	0.7094	26.2903	9.73719	0	69391.1	0	0
DATA	493	6	68	tair|AT5G57860.2|tair|AT5G57860.1|tair|AT5G57860.3|tair|AT5G57860.4	at|chr5:23455581-23455640	0		247	CAAAAACTGTTTGCTCTCATTGAGCAACCAGTCAACAATCAGCGTCTGGTCTTAATGTCT	380	0	A_84_P823491	AT5G57860	AT5G57860.2	tair|ubiquitin family protein [AT5G57860.2]	5168.91	289.614	0	1	5.611835e+002	5.694027e+001	1	3	60	4.454167e+002	454.5	8.244429e+001	7.450065e+001	32	2.143750e+001	20.5	6.951154e+000	6.301050e+000	0	0	0	0	0	0	0	397.886	40.3714	1	1.28157e-160	1	1	47.5306	6.95115	1	0	47.5306	57.259	57.259	437.982	0.709012	21.4375	6.95115	0	408.486	0	0
DATA	494	6	69	tair|AT1G12840.1|ref|NM_101154|ta|TA30497_3702|tc|TC294255	at|chr1:4376895-4377053	0		641	TTCCCAAAAAGACTGGCTAGCATGTTATGAGACTTTGACCGATTATGTGGTTCCTAGGTC	382	0	A_84_P845914	DET3	AT1G12840.1	tair|DET3 (DE-ETIOLATED 3) [AT1G12840.1]	5193.93	290.418	0	1	1.355323e+004	1.355357e+003	0	0	64	9.657766e+003	8960.5	1.947267e+003	2.106404e+003	28	2.367857e+001	24	7.620895e+000	6.115725e+000	0	0	0	0	0	0	0	9610.35	961.059	1	0	1	1	47.4187	7.6209	1	0	47.4187	45.835	45.835	9650.33	0.709082	23.6786	7.6209	0	9620.84	0	0
DATA	495	6	70	tair|AT1G18980.1|ref|NM_101755|ta|TA31461_3702|ta|AI998771	at|chr1:6557478-6557419	0		558	ATCGGCTGTTCTGCCTAGTACTCTGTTTGGCTCAAACCCTACCATTCCAAATGCTGTTTT	384	0	A_84_P20796	AT1G18980	AT1G18980.1	tair|germin-like protein, putative [AT1G18980.1]	5219	290.424	0	1	1.143828e+004	1.143869e+003	1	0	62	8.159597e+003	7682	1.462883e+003	1.598984e+003	25	2.092000e+001	19	6.369982e+000	7.413000e+000	0	0	0	0	0	0	0	8112.29	811.258	1	0	1	1	47.3048	6.36998	1	0	47.3048	45.4864	45.4864	8152.16	0.709223	20.92	6.36998	0	8122.69	0	0
DATA	496	6	71	tair|AT5G38365.1	unmapped	0		5396	TCTCTTCTTTAACTGTGCATTCAGCCGTGAAGTTTGGTCTTCCTTTACTACAAGAGTGAA	386	0	A_84_P712198	AT5G38365	AT5G38365.1	tair|transposable element gene [AT5G38365.1]	5245.09	289.614	0	0	2.692790e+001	1.000260e+001	1	0	63	6.628571e+001	66	1.385807e+001	1.260210e+001	30	2.276667e+001	22	7.454151e+000	8.339625e+000	0	0	0	0	0	0	0	19.105	7.0967	1	2.13284e-011	1	0	47.1807	7.45415	1	0	47.1807	65	65	58.851	0.709486	22.7667	7.45415	0	29.4046	0	0
DATA	497	6	72	tair|AT5G54370.1|ref|NM_124817|ta|TA38757_3702|ta|BT023723	at|chr5:22093709-22093768	0		980	TTCTGTTAAGTCAGAGATTGAATATGCAACTTTGGATTGTACCCGTGGAGCGTCTTCTGG	388	0	A_84_P20686	AT5G54370	AT5G54370.1	tair|late embryogenesis abundant protein-related / LEA protein-related [AT5G54370.1]	5270	290.424	0	1	2.118514e+003	2.120697e+002	1	0	62	1.552032e+003	1491	3.046619e+002	3.387741e+002	24	2.116667e+001	20.5	7.322786e+000	7.042350e+000	0	0	0	0	0	0	0	1504.99	150.654	1	1.22765e-243	1	1	47.0415	7.32279	1	0	47.0415	45.4864	45.4864	1544.6	0.710399	21.1667	7.32279	0	1515.16	0	0
DATA	498	6	73	tair|AT1G50780.1|ref|NM_103960|tc|NP306384	at|chr1:18824975-18825321	0		40	TCCTGTACCTCATTTCGATCCCCTACAGCGATGTGAATAACTTTGTTGGAGTTCTTCGTT	390	0	A_84_P554123	AT1G50780	AT1G50780.1	tair|electron carrier/ iron-sulfur cluster binding [AT1G50780.1]	5295.91	289.614	0	0	7.996518e+002	8.054038e+001	1	0	63	6.156825e+002	510	3.069657e+002	3.291372e+002	33	1.951515e+001	19	5.426332e+000	5.189100e+000	0	0	1	0	0	0	0	568.809	57.29	1	7.19554e-183	1	1	46.8736	5.42633	1	0	46.8736	65	65	608.248	0.711321	19.5152	5.42633	0	578.835	0	0
DATA	499	6	74	tair|AT3G19710.1|ref|NM_112861|ta|TA31589_3702|ta|TA31588_3702	at|chr3:6847440-6847283	0		998	AAAGACAAAAAGACCGGATTCAAAACAGGGGAAGAAACATTGGCTGCGAAGCTATACGAG	392	0	A_84_P17435	BCAT4	AT3G19710.1	tair|BCAT4 (BRANCHED-CHAIN AMINOTRANSFERASE4); catalytic/ methionine-oxo-acid transaminase [AT3G19710.1]	5320.72	290.418	0	1	2.987143e+004	2.987159e+003	0	0	65	2.134140e+004	20170	4.157695e+003	4.511552e+003	38	1.973684e+001	19	5.985045e+000	5.745075e+000	0	0	0	0	0	0	0	21294.7	2129.48	1	0	1	1	46.6623	5.98505	1	0	46.6623	46.1809	46.1809	21334	0.71288	19.7368	5.98505	0	21304.6	0	0
DATA	500	6	75	tair|AT1G30580.1|ref|NM_102795|ta|TA34450_3702|ta|AV795181	at|chr1:10832012-10831953	0		1191	GAGGGTAAAACATATGTTGTTCAGGATGGAGATATCATTTTCTTCAAGTTCAATGTTTCC	394	0	A_84_P23706	AT1G30580	AT1G30580.1	tair|GTP binding [AT1G30580.1]	5346	290.424	0	1	1.909917e+004	1.909941e+003	1	0	62	1.369584e+004	13065	2.643542e+003	2.769311e+003	30	2.330000e+001	24	5.602647e+000	5.930400e+000	0	0	0	0	0	0	0	13649.4	1364.95	1	0	1	1	46.473	5.60265	1	0	46.473	45.4864	45.4864	13688.4	0.714658	23.3	5.60265	0	13659	0	0
DATA	501	6	76	tc|TC312975	at|chr1:5451588-5451529	0		660	AGATTCCTCCACTGTTCATGGAATCCCCTCTGCTCAAACGCTAATCATTTTCTGATTTCT	396	0	A_84_P860718	TC312975	TC312975	Unknown	5372.09	289.614	0	1	1.145883e+002	1.490760e+001	5	0	59	1.284068e+002	117	5.492036e+001	4.151280e+001	36	2.002778e+001	20	6.212826e+000	6.857025e+000	0	0	0	0	0	0	0	82.1302	10.6849	1	5.08036e-066	1	1	46.2766	6.21283	1	0	46.2766	57.259	57.259	120.972	0.716741	20.0278	6.21283	0	91.6088	0	0
DATA	502	6	77	tair|AT2G28560.2|tair|AT2G28560.1|tair|AT2G28560.3|ref|NM_128416	at|chr2:12244833-12244674	0		722	CCTCAGTTGGGTTGGCATATCTCTTTCTTAAAATCGCTTGCTGAATTTTCACGGATTCCT	398	0	A_84_P757473	ATRAD51B/RAD51B	AT2G28560.2	tair|ATRAD51B/RAD51B [AT2G28560.2]	5396.89	290.516	0	1	4.906204e+002	4.997331e+001	0	0	63	3.990159e+002	364	1.658607e+002	1.971858e+002	37	1.951351e+001	18	5.699033e+000	5.930400e+000	0	0	0	0	0	0	0	352.977	35.9534	1	3.50746e-153	1	1	46.0384	5.69903	1	0	46.0384	43.7019	43.7019	391.581	0.719451	19.5135	5.69903	0	362.221	0	0
DATA	503	6	78		 	66	Structural	0		1	1	DarkCorner	DarkCorner	DarkCorner		5422.62	290.394	0	1	9.948582e+002	9.993455e+001	0	0	64	7.646094e+002	656	2.845328e+002	3.172764e+002	27	2.055556e+001	20	6.277759e+000	6.301050e+000	0	0	0	0	1	0	0	718.79	72.2032	1	1.80791e-197	1	1	45.8198	6.27776	1	0	45.8198	45.1352	45.1352	757.175	0.722505	20.5556	6.27776	0	727.833	0	0
DATA	504	6	79		 	66	Structural	0		1	1	DarkCorner	DarkCorner	DarkCorner		5448.5	289.648	9.45241	1	9.452411e+000	9.414761e+000	2	0	64	3.707813e+001	37.5	1.178013e+001	1.074885e+001	31	1.600000e+001	15	3.741657e+000	4.447800e+000	0	0	0	0	0	0	0	-8.52433	6.8347	0	0.00147128	1	0	45.6025	3.74166	1	0	45.6025	57.5363	57.5363	29.6435	0.725956	16	3.74166	0	0.329823	0	0
DATA	505	6	80		 	66	Structural	0		1	1	DarkCorner	DarkCorner	DarkCorner		5473.05	290.25	9.40095	1	9.400947e+000	9.363502e+000	4	1	61	3.937705e+001	39	7.523660e+000	8.154300e+000	31	1.825806e+001	16	7.357390e+000	7.783650e+000	0	0	0	0	0	0	0	-6.00349	6.8347	0	0.0238463	1	0	45.3805	7.35739	1	0	45.3805	45.4864	45.4864	31.9424	0.72993	18.2581	7.35739	0	2.63602	0	0
DATA	506	6	81		 	66	Structural	0		1	1	DarkCorner	DarkCorner	DarkCorner		5498.36	290.203	9.34333	1	9.343331e+000	9.306116e+000	6	1	58	3.410345e+001	34.5	6.007859e+000	5.559750e+000	32	2.028125e+001	20	8.132906e+000	8.154300e+000	0	0	0	0	0	0	0	-11.0098	6.8347	0	4.87562e-005	1	0	45.1133	8.13291	1	0	45.1133	45.1352	45.1352	26.6688	0.734431	20.2813	8.13291	0	-2.62023	0	0
DATA	507	6	82		 	66	Structural	0		1	1	DarkCorner	DarkCorner	DarkCorner		5523.95	290.21	9.27859	1	9.278590e+000	9.241633e+000	4	1	61	3.944262e+001	39	7.783582e+000	7.413000e+000	28	1.507143e+001	14.5	3.620196e+000	2.594550e+000	0	0	0	0	0	1	0	-5.4481	6.8347	0	0.0399998	1	0	44.8907	3.6202	1	0	44.8907	45.4864	45.4864	32.0079	0.739556	15.0714	3.6202	0	2.7357	0	0
DATA	508	6	83		 	66	Structural	0		1	1	DarkCorner	DarkCorner	DarkCorner		5549.63	289.596	9.20804	1	9.208041e+000	9.171365e+000	2	0	62	3.835484e+001	36	1.165501e+001	1.074885e+001	34	1.794118e+001	17	4.929449e+000	4.262475e+000	0	0	0	0	0	0	0	-6.28876	6.8347	0	0.0180326	1	0	44.6436	4.92945	1	0	44.6436	57.8122	57.8122	30.9202	0.745222	17.9412	4.92945	0	1.67388	0	0
DATA	509	6	84		 	66	Structural	0		1	1	DarkCorner	DarkCorner	DarkCorner		5575.5	289.648	9.12894	1	9.128945e+000	9.092584e+000	0	0	66	3.753030e+001	37	1.100101e+001	9.451575e+000	27	1.677778e+001	15	5.366085e+000	5.189100e+000	0	0	0	0	0	0	0	-6.81937	6.8347	0	0.0104621	1	0	44.3497	5.36609	1	0	44.3497	57.5363	57.5363	30.0956	0.751679	16.7778	5.36609	0	0.865641	0	0
DATA	510	6	85		 	66	Structural	0		1	1	DarkCorner	DarkCorner	DarkCorner		5600.51	290.25	9.04507	1	9.045067e+000	9.009040e+000	3	0	64	3.765625e+001	37.5	9.435190e+000	1.000755e+001	364	1.639835e+001	16	4.813102e+000	4.633125e+000	0	0	0	0	0	0	0	-6.37315	6.8347	0	0.0165723	1	0	44.0294	4.8131	1	0	44.0294	47.8731	47.8731	30.2216	0.75865	16.3984	4.8131	0	0.999246	0	0
DATA	511	7	1		 	66	Structural	0		1	1	DarkCorner	DarkCorner	DarkCorner		3454.52	296.893	0	1	8.592013e+000	7.826436e+000	2	0	61	5.777049e+001	56	1.999283e+001	2.149770e+001	373	1.684718e+001	17	5.509105e+000	5.189100e+000	0	0	0	0	1	0	0	7.5489	6.87627	1	0.00469991	1	0	50.2216	5.50911	1	0	50.2216	42.9674	42.9674	50.3358	0.878595	16.8472	5.50911	0	19.6405	0	0
DATA	512	7	2		 	66	Structural	0		1	1	DarkCorner	DarkCorner	DarkCorner		3479.91	297.104	7.8464	1	7.846403e+000	7.816889e+000	1	0	66	5.171212e+001	53	1.270949e+001	1.315807e+001	29	1.675862e+001	14	7.028794e+000	7.413000e+000	0	0	0	0	0	0	0	1.44188	6.83623	0	0.584193	1	0	50.2702	7.02879	1	0	50.2702	46.8651	46.8651	44.2774	0.874546	16.7586	7.02879	0	13.5947	0	0
DATA	513	7	3		 	66	Structural	0		1	1	DarkCorner	DarkCorner	DarkCorner		3505.5	297.352	0	1	1.548519e+001	8.000921e+000	1	0	65	6.376923e+001	56	2.584677e+001	2.446290e+001	33	1.909091e+001	19	6.677217e+000	7.413000e+000	0	0	0	0	1	0	0	13.483	6.96643	1	9.24363e-007	1	0	50.2862	6.67722	1	0	50.2862	57.5363	57.5363	56.3346	0.870703	19.0909	6.67722	0	25.664	0	0
DATA	514	7	4		 	66	Structural	0		1	1	DarkCorner	DarkCorner	DarkCorner		3530.58	297.427	0	1	7.115663e+001	1.061878e+001	6	0	58	1.120172e+002	98	5.884308e+001	5.133502e+001	30	1.966667e+001	17.5	7.953890e+000	8.710275e+000	0	0	0	0	1	0	0	61.702	9.20785	1	4.5029e-051	1	1	50.3153	7.95389	1	0	50.3153	57.5363	57.5363	104.583	0.867129	19.6667	7.95389	0	73.9264	0	0
DATA	515	7	5		 	66	Structural	0		1	1	DarkCorner	DarkCorner	DarkCorner		3556.42	297.427	0	1	8.667558e+002	8.791702e+001	0	0	64	7.988906e+002	644	6.074245e+002	8.265495e+002	26	2.192308e+001	19.5	9.797645e+000	1.000755e+001	0	0	1	0	1	0	0	748.559	75.9281	1	5.29575e-200	1	1	50.3315	9.79764	0	0	50.3315	57.5363	57.5363	791.456	0.863633	21.9231	9.79764	0	760.816	0	0
DATA	516	7	6		 	66	Structural	0		1	1	DarkCorner	DarkCorner	DarkCorner		3581.5	297.352	0	1	8.414859e+002	8.452269e+001	1	0	65	7.743538e+002	654	4.480600e+002	5.033427e+002	24	2.241667e+001	20.5	1.033742e+001	1.149015e+001	0	0	1	0	1	0	0	724.015	72.7234	1	6.38267e-198	1	1	50.3384	10.3374	1	0	50.3384	57.5363	57.5363	766.919	0.860401	22.4167	10.3374	0	736.296	0	0
DATA	517	7	7		 	66	Structural	0		1	1	DarkCorner	DarkCorner	DarkCorner		3606.74	297.125	8.00441	1	8.004415e+000	7.972533e+000	3	1	62	3.993548e+001	39	8.848212e+000	7.413000e+000	32	1.965625e+001	17.5	7.128359e+000	7.598325e+000	0	0	0	0	0	0	0	-10.4095	6.8347	0	0.000117446	1	0	50.345	7.12836	1	0	50.345	47.8731	47.8731	32.5008	0.857281	19.6563	7.12836	0	1.89661	0	0
DATA	518	7	8		 	66	Structural	0		1	1	DarkCorner	DarkCorner	DarkCorner		3632.5	297.352	8.03235	0	8.032354e+000	8.000360e+000	0	0	66	4.275758e+001	43.5	1.080180e+001	1.056353e+001	28	1.703571e+001	17	4.203016e+000	4.447800e+000	0	0	0	0	0	0	0	-7.60998	6.8347	0	0.00438354	1	0	50.3676	4.20302	1	0	50.3676	65	65	35.3229	0.8543	17.0357	4.20302	0	4.73133	0	0
DATA	519	7	9	tair|AT2G28940.1|tair|AT2G28940.2|ref|NM_179797|ref|NM_201827	at|chr2:12434011-12433952	0		1366	TAGGGATAAGATGAACTTAAACAAGTCGCTTTCGAAGCTAGACTGGCGAAACTGGACACC	400	0	A_84_P11674	AT2G28940	AT2G28940.1	tair|protein kinase family protein [AT2G28940.1]	3657.18	297.379	0	1	2.451725e+003	2.453039e+002	0	1	64	2.138094e+003	2063.5	3.516924e+002	3.671288e+002	32	1.696875e+001	17	4.610538e+000	4.818450e+000	0	0	0	0	0	0	0	2087.74	208.886	1	4.23771e-264	1	1	50.3549	4.61054	1	0	50.3549	45.4864	45.4864	2130.66	0.851539	16.9688	4.61054	0	2100.08	0	0
DATA	520	7	10	ug|AV781489	at|chr2:1683089-1683030	0		383	CGCCACCCGCGGGCTTTTTCGAAGATTTTGAAGGTTTCTTCTTAATATAGACAACATCTT	402	0	A_84_P785287	AT2G04795	AV781489	ug|AV781489 RAFL2 Arabidopsis thaliana cDNA clone RAFL02-08-J17 3', mRNA sequence [AV781489]	3683.42	297.427	0	0	1.917910e+001	8.278178e+000	3	1	60	6.660000e+001	66.5	1.395052e+001	1.260210e+001	27	1.625926e+001	15	4.595923e+000	4.818450e+000	0	0	0	0	0	0	0	16.2777	7.02587	1	5.86177e-009	1	0	50.3223	4.59592	1	0	50.3223	65	65	59.1653	0.848722	16.2593	4.59592	0	28.6044	0	0
DATA	521	7	11	ug|AV524886	at|chr1:001357617-001357557	0		291	CTGGTACTTACCGTCAGCTTTTCACCCTGAACAACTCATCATTTGTAAACAAGATGCAGC	404	0	A_84_P793013	TUA4	AV524886	ug|AV524886 Arabidopsis thaliana aboveground organs two to six-week old Arabidopsis thaliana cDNA clone APD12c08R 5', mRNA sequence [AV524886]	3707.94	297.232	0	1	1.100826e+004	1.100856e+003	1	1	64	9.364828e+003	9174.5	1.375609e+003	1.389382e+003	24	1.708333e+001	17	2.764946e+000	2.965200e+000	0	0	0	0	0	0	0	9314.56	931.482	1	0	1	1	50.2635	2.76495	1	0	50.2635	46.5243	46.5243	9357.39	0.846143	17.0833	2.76495	0	9326.85	0	0
DATA	522	7	12	tair|AT3G03760.1|ref|NM_111247|ta|TA46081_3702|tc|TC291931	at|chr3:944590-944649	0		806	AGAGAGCGGTGCTGATTTTTCGGTGGCTGTTGGATCGACGGCGGTGGCTTCGAAGGTTAT	406	0	A_84_P277680	LBD20	AT3G03760.1	tair|LBD20 (LOB DOMAIN-CONTAINING PROTEIN 20) [AT3G03760.1]	3734	297.455	0	0	1.960627e+002	2.121442e+001	0	1	61	2.156230e+002	216	3.703789e+001	4.151280e+001	27	1.948148e+001	19	4.652298e+000	5.189100e+000	0	0	0	0	0	0	0	165.391	17.8956	1	1.23703e-106	1	1	50.2323	4.6523	1	0	50.2323	65	65	208.188	0.84356	19.4815	4.6523	0	177.659	0	0
DATA	523	7	13	tair|AT3G16590.1|ref|NM_112532|tc|NP301708	at|chr3:5650090-5650031	0		972	CTCATCGTGTGTACTTGTGATGAAAGTGGTAAGCCTTGCATATACATTGTGAAGGGGGAT	408	0	A_84_P523086	AT3G16590	AT3G16590.1	tair|F-box family protein [AT3G16590.1]	3759.5	297.352	8.15888	1	8.158882e+000	8.143644e+000	1	0	65	5.466154e+001	52	1.752701e+001	1.630860e+001	28	2.057143e+001	20.5	4.525062e+000	3.891825e+000	0	0	0	0	0	0	0	4.45683	6.84922	0	0.0921555	1	0	50.2047	4.52506	1	0	50.2047	57.5363	57.5363	47.2269	0.841051	20.5714	4.52506	0	16.7146	1	0
DATA	524	7	14	tair|AT5G28500.1|ref|NM_122733|ug|T22873|ta|TA34258_3702	at|chr5:10477962-10478021	0		187	CAAAACAACAACTCTATCAACCATTCCGTCCACCACCATCACCAATCCCTCCAAAGTTCC	410	0	A_84_P801021	AT5G28500	AT5G28500.1	tair|similar to unknown protein [Arabidopsis thaliana] (TAIR:AT3G04550.1); similar to unnamed protein product [Vitis vinifera] (GB:CAO65032.1) [AT5G28500.1]	3784.33	297.371	0	1	8.895332e+002	8.932583e+001	0	2	63	7.961905e+002	786	8.724009e+001	6.857025e+001	31	1.900000e+001	20	6.491019e+000	6.301050e+000	0	0	0	0	0	0	0	746.04	74.9165	1	8.59677e-200	1	1	50.15	6.49102	1	0	50.15	47.8731	47.8731	788.756	0.838688	19	6.49102	0	758.259	0	0
DATA	525	7	15	ta|TA29602_3702|tc|TC299909	at|chr4:15470341-15470400	0		299	CTATTCGAGACTGATTCTGTGTATGACTCAGAGAAGCTCGCTGAGAGAATTGCGAACGTA	412	0	A_84_P812497	TA29602_3702	TA29602_3702	tc|RUBA_ARATH (P21238) RuBisCO large subunit-binding protein subunit alpha, chloroplast precursor (60 kDa chaperonin subunit alpha) (CPN-60 alpha), partial (23%) [TC299909]	3809.68	297.417	0	1	1.638265e+004	1.638286e+003	2	0	63	1.375132e+004	13152	2.325499e+003	1.960368e+003	25	1.964000e+001	20	5.203204e+000	3.706500e+000	0	0	0	0	0	0	0	13701.3	1370.14	1	0	1	1	50.0418	5.2032	1	0	50.0418	48.5334	48.5334	13743.9	0.836328	19.64	5.2032	0	13713.4	0	0
DATA	526	7	16	tair|AT5G13620.1|ref|NM_121365|tc|NP231602	at|chr5:4385461-4385402	0		832	TTTGGGCTCGAAAATACATTCCCAGATCCTCCATTAATAATAATCTTGCCCCATCCTATG	414	0	A_84_P585958	AT5G13620	AT5G13620.1	tair|similar to unknown protein [Arabidopsis thaliana] (TAIR:AT1G49290.1); similar to hypothetical protein [Vitis vinifera] (GB:CAN72326.1) [AT5G13620.1]	3835.5	297.352	0	1	1.890505e+001	8.410853e+000	4	0	62	6.570968e+001	62.5	1.823830e+001	1.964445e+001	24	2.091667e+001	20.5	7.119579e+000	6.301050e+000	0	0	0	0	0	0	0	15.7658	7.01418	1	1.54234e-008	1	0	49.9439	7.11958	1	0	49.9439	57.5363	57.5363	58.275	0.833945	20.9167	7.11958	0	27.8104	0	0
DATA	527	7	17	ug|BX822613	at|chr3:2365243-2365184	0		1071	TGTGGAGAGTGCGTGTTCTTTTGGAAGTTTACTGCCACTGGCTTTTTTCATATTTTCACT	416	0	A_84_P790043	AIR12	BX822613	ug|Arabidopsis thaliana Full-length cDNA Complete sequence from clone GSLTFB52ZE08 of Flowers and buds of strain col-0 of Arabidopsis thaliana (thale cress) [BX822613]	3860.06	297.232	0	1	9.378437e+002	9.414372e+001	0	0	66	8.298636e+002	762.5	2.005773e+002	2.136797e+002	35	1.831429e+001	18	4.574684e+000	4.447800e+000	0	0	0	0	0	0	0	779.999	78.2987	1	1.42999e-202	1	1	49.8651	4.57468	1	0	49.8651	46.5243	46.5243	822.429	0.831694	18.3143	4.57468	0	791.982	0	0
DATA	528	7	18	tair|AT4G16710.1|tair|AT4G16710.2|ref|NM_117772|ref|NM_179066	at|chr4:9399527-9399586	0		622	CTTCATCAAACCTTGACGAAAATGGAGTTGGGGTCTCTGGTTCAGTATACTCCAGGTGAT	418	0	A_84_P222086	AT4G16710	AT4G16710.1	tair|glycosyltransferase family protein 28 [AT4G16710.1]	3885.74	297.271	0	1	4.115790e+003	4.116614e+002	0	0	64	3.463406e+003	3393	7.428910e+002	7.878166e+002	36	1.955556e+001	19	5.973486e+000	4.818450e+000	0	0	0	0	0	0	0	3413.61	341.429	1	7.62299e-295	1	1	49.7957	5.97349	1	0	49.7957	46.8651	46.8651	3455.97	0.829394	19.5556	5.97349	0	3425.54	0	0
DATA	529	7	19	tair|AT5G04320.1|tair|AT5G04320.2|ref|NM_120514|ref|NM_001085057	at|chr5:1212296-1212355	0		1747	AAGACCATCGAGACATGCCGCAGAGAAAGTCCAATCATACAGAGAAGTCTCACTTAGAGT	420	0	A_84_P273130	AT5G04320	AT5G04320.1	tair|similar to unknown protein [Arabidopsis thaliana] (TAIR:AT3G10440.1); similar to hypothetical protein OsI_009118 [Oryza sativa (indica cultivar-group)] (GB:EAY87885.1); contains InterPro domain Shugoshin, C-terminal; (InterPro:IPR011515) [AT5G04320.1	3911.58	297.427	0	1	5.980767e+003	5.981338e+002	3	1	60	4.996517e+003	4704.5	1.030969e+003	1.028924e+003	33	2.078788e+001	20	6.416568e+000	8.895600e+000	0	0	0	0	0	0	0	4946.81	494.728	1	4.82479e-318	1	1	49.7055	6.41657	1	0	49.7055	57.5363	57.5363	4989.08	0.82712	20.7879	6.41657	0	4958.66	0	0
DATA	530	7	20	tair|AT5G42220.1|ref|NM_123587|ug|AY139764|ta|TA34729_3702	at|chr5:16894529-16894667	0		2722	AGCTCTTTCTCAAGAATATGCGGAGTTGCTAAGACGTGATATCGAAGGCCGGCTAAAAGA	422	0	A_84_P241673	AT5G42220	AT5G42220.1	tair|ubiquitin family protein [AT5G42220.1]	3936.63	297.5	0	1	1.618963e+004	1.618984e+003	0	0	66	1.340453e+004	12936	2.820212e+003	2.968721e+003	24	1.829167e+001	17	5.622000e+000	6.671700e+000	0	0	0	0	0	0	0	13354.9	1335.51	1	0	1	1	49.6187	5.622	1	0	49.6187	47.8731	47.8731	13397.1	0.824905	18.2917	5.622	0	13366.7	0	0
DATA	531	7	21	tair|AT4G23130.1|tair|AT4G23130.2|ref|NM_179094|ref|NM_118442	at|chr4:12117779-12117720	0		1899	GAACAAGCAGGTCCATCGATGGATAAGTCTTCTCTTTGTTCCATTGATGCTGCATCGATT	424	0	A_84_P12886	CRK5	AT4G23130.1	tair|CRK5 (CYSTEINE-RICH RLK5); kinase [AT4G23130.1]	3962.5	297.352	0	1	5.727556e+001	1.009180e+001	0	1	65	9.663077e+001	94	2.410626e+001	2.668680e+001	25	1.628000e+001	17	5.070503e+000	2.965200e+000	0	0	0	0	0	0	0	47.113	8.30117	1	1.70822e-038	1	1	49.5178	5.0705	1	0	49.5178	57.5363	57.5363	89.1961	0.822566	16.28	5.0705	0	58.8114	0	0
DATA	532	7	22	tair|AT5G02450.1|ref|NM_120323|ta|TA29214_3702|ta|TA29216_3702	at|chr5:533542-534049	0		138	TTGTTACCAAACGCGAGCAACCTCCTCGCCCTAACAACAGAAAAGGGAAAACAAGCAAAA	426	0	A_84_P13926	AT5G02450	AT5G02450.1	tair|60S ribosomal protein L36 (RPL36C) [AT5G02450.1]	3987.43	297.304	0	1	2.420158e+004	2.420172e+003	0	1	64	1.990256e+004	19324	2.388037e+003	2.404407e+003	20	1.810000e+001	18.5	3.477749e+000	2.965200e+000	0	0	0	0	0	0	0	19853.2	1985.33	1	0	1	1	49.3898	3.47775	1	0	49.3898	50.7771	50.7771	19895.1	0.820326	18.1	3.47775	0	19864.8	0	0
DATA	533	7	23	tair|AT1G33110.1|tair|AT1G33110.2|ref|NM_103045|ref|NM_001036056	at|chr1:12007799-12007858	0		1150	CCCAAAGGAGCCAAGTTTGCAACACTAACCGCGGTTTTCACATCACTCTCTTTAGGAATA	428	0	A_84_P22583	AT1G33110	AT1G33110.1	tair|MATE efflux family protein [AT1G33110.1]	4012.44	297.521	0	1	9.582767e+003	9.583131e+002	2	0	63	7.889190e+003	7774	1.291608e+003	1.309136e+003	25	1.720000e+001	17	6.383573e+000	8.154300e+000	0	0	0	0	0	0	0	7839.93	784.023	1	0	1	1	49.2588	6.38357	1	0	49.2588	48.2044	48.2044	7881.76	0.818128	17.2	6.38357	0	7851.4	0	0
DATA	534	7	24	tair|AT2G45480.1|ref|NM_180107|ug|BX820576|ta|TA53139_3702	at|chr2:18754426-18754485	0		1383	GGGTGAAGACGACGATGAGGAGTACTTGTCTTTGTTTTCACCAGGTGTTTAGAAACATAG	430	0	A_84_P788026	AtGRF9	AT2G45480.1	tair|AtGRF9 (GROWTH-REGULATING FACTOR 9) [AT2G45480.1]	4038	297.5	0	1	1.018093e+003	1.021535e+002	3	0	59	8.797119e+002	861	1.792068e+002	1.819892e+002	39	1.882051e+001	20	6.095174e+000	7.413000e+000	0	0	0	0	0	0	0	830.567	83.3374	1	1.70961e-206	1	1	49.1452	6.09517	1	0	49.1452	47.2035	47.2035	872.277	0.815806	18.8205	6.09517	0	841.938	0	0
DATA	535	7	25	tair|AT5G28527.1	at|chr5:10514073-10514132	0		703	AAAGAGAAGCCTTCAGAAACAACAGTAGGTGAGGACGACTCTTTCTTAGTATGTTTTGAT	432	0	A_84_P707999	AT5G28527	AT5G28527.1	tair|pseudogene, hypothetical protein [AT5G28527.1]	4064.42	297.427	0	1	2.165034e+001	8.677392e+000	2	0	62	6.661290e+001	63.5	2.382818e+001	2.260965e+001	28	1.900000e+001	18.5	5.477226e+000	5.559750e+000	0	0	0	0	0	0	0	17.6097	7.05792	1	4.38962e-010	1	0	49.0032	5.47723	1	0	49.0032	57.5363	57.5363	59.1782	0.813369	19	5.47723	0	28.8567	0	0
DATA	536	7	26	tair|AT2G25410.1|ref|NM_128098|ug|EG489133|ta|TA51479_3702	at|chr2:10822905-10822964	0		1042	ATTGCTTCCATACTGAATGTATTGATGCGTGGCTCAAGTTGCATAGTTCCTGCCCGGTTT	434	0	A_84_P287050	AT2G25410	AT2G25410.1	tair|protein binding / zinc ion binding [AT2G25410.1]	4088.98	297.167	0	1	1.914695e+002	2.091947e+001	3	0	63	2.041746e+002	189	6.948324e+001	6.449310e+001	38	1.913158e+001	18	4.598302e+000	4.262475e+000	0	0	0	0	0	0	0	155.287	16.9662	1	7.73506e-103	1	1	48.8878	4.5983	1	0	48.8878	44.4243	44.4243	196.74	0.811026	19.1316	4.5983	0	166.438	0	0
DATA	537	7	27	tair|AT2G30420.1|ref|NM_179814|ta|TA51112_3702|tc|TC306316	at|chr2:12968120-12968061	0		479	GGATTATGAGAAACTCTGACTATTTTTCTCACAAACGACGACGTCTTAATAATTCTCCCT	436	0	A_84_P20058	AT2G30420	AT2G30420.1	tair|myb family transcription factor [AT2G30420.1]	4115	297.455	0	1	5.573362e+002	5.637084e+001	2	3	57	4.994561e+002	498	9.157278e+001	8.599080e+001	26	1.853846e+001	18	5.338395e+000	5.003775e+000	0	0	0	0	0	0	0	450.695	45.5847	1	2.27395e-168	1	1	48.7616	5.3384	1	0	48.7616	55.8519	55.8519	492.021	0.808658	18.5385	5.3384	0	461.731	0	0
DATA	538	7	28	tair|AT4G16710.1|tair|AT4G16710.2|ref|NM_117772|ref|NM_179066	at|chr4:9398872-9398931	0		237	AGTGTTTGTAACTGTAGGAACAACGAGTTTCGATGCTCTTGTGAAAGCAGTGGTTAGTCA	438	0	A_84_P827240	AT4G16710	AT4G16710.1	tair|glycosyltransferase family protein 28 [AT4G16710.1]	4139.44	297.521	0	1	1.234382e+003	1.237289e+002	0	0	65	1.043954e+003	988	2.388386e+002	2.490768e+002	38	1.860526e+001	18	4.857646e+000	5.745075e+000	0	0	0	0	0	0	0	995.345	99.7689	1	8.47641e-218	1	1	48.6089	4.85765	1	0	48.6089	48.2044	48.2044	1036.52	0.806351	18.6053	4.85765	0	1006.24	0	0
DATA	539	7	29	tair|AT5G14260.1|tair|AT5G14260.3|ref|NM_203049|ref|NM_180707	at|chr5:4604005-4604064	0		1746	TCGTGTCCTTGATCATTACAATCTGAGGTCGCTTAACTACGGTCAGTTTTTGTGTGTACA	440	0	A_84_P16801	AT5G14260	AT5G14260.1	tair|SET domain-containing protein [AT5G14260.1]	4165.06	297.611	0	1	1.861757e+004	1.861777e+003	0	0	64	1.501517e+004	14368.5	3.433998e+003	3.761912e+003	35	1.877143e+001	16	6.782702e+000	6.671700e+000	0	0	0	0	0	0	0	14966.7	1496.69	1	0	1	1	48.4664	6.7827	1	0	48.4664	48.2044	48.2044	15007.7	0.803902	18.7714	6.7827	0	14977.5	0	0
DATA	540	7	30	tc|TC305885	at|chr1:4910431-4910490	0		1538	ACAGTTCTCCGAAAGTGTAAGCTTCGCACCTTCTTTGTTCATCATACAATACTTAGGCTT	442	0	A_84_P851061	TC305885	TC305885	tc|NM_101302 MYB124; DNA binding {Arabidopsis thaliana} (exp=-1; wgp=0; cg=0), partial (96%) [TC305885]	4191.42	297.427	0	1	1.835993e+001	8.725214e+000	1	0	63	6.303175e+001	61	1.691532e+001	1.556730e+001	38	2.076316e+001	20	6.024429e+000	8.895600e+000	0	0	0	0	0	0	0	14.7112	6.99124	1	1.07082e-007	1	0	48.3205	6.02443	1	0	48.3205	57.5363	57.5363	55.5971	0.801268	20.7632	6.02443	0	25.3559	0	0
DATA	541	7	31	tair|AT1G64640.1|ref|NM_105139|ta|TA39860_3702|tc|TC297515	at|chr1:24026477-24026418	0		288	TCCAATTTCAAGAGCTGCAACACCAAAGACCCAATCTTGTACATGAACGACGGCAACTCT	444	0	A_84_P19878	AT1G64640	AT1G64640.1	tair|plastocyanin-like domain-containing protein [AT1G64640.1]	4215.94	297.232	0	1	1.709398e+003	1.711538e+002	1	0	65	1.413600e+003	1346	2.946768e+002	2.765049e+002	41	1.890244e+001	18	6.011676e+000	5.930400e+000	0	0	0	0	0	0	0	1365.42	136.713	1	1.48819e-237	1	1	48.1796	6.01168	1	0	48.1796	46.5243	46.5243	1406.17	0.798773	18.9024	6.01168	0	1375.94	0	0
DATA	542	7	32	tair|AT3G28740.1|ref|NM_113795|ug|AY050849|ta|TA42452_3702	at|chr3:10790120-10790061	0		1411	AAGTATCTAGACATGAGAGAAAGTGAAAAAGGAACCACAATGCGAAAAGCTACATCGTTG	446	0	A_84_P24073	AT3G28740	AT3G28740.1	tair|cytochrome P450 family protein [AT3G28740.1]	4241.18	297.379	0	1	8.909440e+003	8.909853e+002	1	0	64	7.142297e+003	6928.5	1.354560e+003	1.378262e+003	32	1.875000e+001	18.5	5.741754e+000	3.891825e+000	0	0	0	0	0	0	0	7094.25	709.458	1	0	1	1	48.0424	5.74175	1	0	48.0424	45.4864	45.4864	7134.86	0.796263	18.75	5.74175	0	7104.65	0	0
DATA	543	7	33	tair|AT2G07736.1|tair|ATMG00300.1|tc|TC302960	at|chrM:90032-89973	0		22	TAGCAACTTCGAAAGAATGGGAAAGGCCCCGGCCCGTTGAAGCAAGTTGTAGTGAAGGAG	448	0	A_84_P755951	AT2G07736	AT2G07736.1	tair|transposable element gene [AT2G07736.1]	4266.82	297.639	0	1	2.785934e+002	2.915980e+001	0	0	65	2.690308e+002	268	4.793712e+001	4.670190e+001	42	1.714286e+001	18	5.201179e+000	5.189100e+000	0	0	0	0	0	0	0	221.121	23.1443	1	2.60109e-124	1	1	47.9096	5.20118	1	0	47.9096	47.8731	47.8731	261.596	0.793706	17.1429	5.20118	0	231.4	0	0
DATA	544	7	34	tair|AT1G47610.1|ref|NM_103654|ta|TA51970_3702|ta|CNS0AB9J	unmapped	0		1043	AGGTTGGTTTTGTATAGTGGAAGTCTTGACAAATCGGTCAAAGTGTGGAGGGTACCACGT	450	0	A_84_P18051	AT1G47610	AT1G47610.1	tair|transducin family protein / WD-40 repeat family protein [AT1G47610.1]	4292.41	297.406	0	1	6.738605e+001	1.095779e+001	2	0	62	1.010968e+002	96	2.442030e+001	2.094172e+001	33	1.918182e+001	19	5.997158e+000	5.930400e+000	0	0	0	0	0	0	0	53.3007	8.66734	1	4.9227e-044	1	1	47.7961	5.99716	1	0	47.7961	47.8731	47.8731	93.6621	0.790975	19.1818	5.99716	0	63.4854	0	0
DATA	545	7	35	tair|AT3G10480.1|tair|AT3G10480.2|ref|NM_202543|ref|NM_111883	at|chr3:3266972-3267031	0		1591	ATCCTTTTTTACTTTGGATGTTTCTGCATCTTTTGGGAACATTTTCAGGCTGATCCATTG	452	0	A_84_P291084	ANAC050	AT3G10480.1	tair|ANAC050; transcription factor [AT3G10480.1]	4317.42	297.635	0	1	5.737316e+003	5.737971e+002	0	0	64	4.571000e+003	4374	1.084865e+003	1.294310e+003	19	2.105263e+001	21	7.003758e+000	6.301050e+000	0	0	0	0	0	0	0	4523.3	452.381	1	1.90787e-312	1	1	47.7033	7.00376	1	0	47.7033	48.8603	48.8603	4563.57	0.788399	21.0526	7.00376	0	4533.4	0	0
DATA	546	7	36	tair|AT3G02520.1|ref|NM_111119|ta|TA33748_3702|ta|BP588384	at|chr3:527095-527036	0		706	AGCTGGATACATTAGGAGAAGAATCATACAAAGACAGTACGTTGATAATGCAACTTCTCC	454	0	A_84_P20227	GRF7	AT3G02520.1	tair|GRF7 (GENERAL REGULATORY FACTOR 7); protein phosphorylated amino acid binding [AT3G02520.1]	4342.75	297.627	0	1	1.893902e+003	1.895899e+002	0	0	65	1.535646e+003	1419	3.165195e+002	3.921477e+002	38	1.784211e+001	18	4.956712e+000	6.115725e+000	0	0	0	0	0	0	0	1488.01	148.958	1	6.28412e-243	1	1	47.6326	4.95671	1	0	47.6326	46.1809	46.1809	1528.21	0.785687	17.8421	4.95671	0	1498.06	0	0
DATA	547	7	37	ta|BX838487|tc|TC299466	unmapped	0		948	CACAGTTGTAGTGGCCAACAAGTATATAAACGTTCAACCGGCGTTGCATCGGAATAATAA	456	0	A_84_P847448	BX838487	BX838487	tc|NM_119928 SHR (SHORT ROOT); transcription factor {Arabidopsis thaliana} (exp=-1; wgp=0; cg=0), partial (54%) [TC299466]	4368.78	297.759	0	1	2.447449e+001	9.066525e+000	0	0	64	6.675000e+001	68	1.470773e+001	1.389937e+001	28	1.985714e+001	20.5	5.509011e+000	4.633125e+000	0	0	0	0	0	0	0	19.1612	7.09822	1	1.8996e-011	1	0	47.5888	5.50901	1	0	47.5888	43.3362	43.3362	59.3153	0.782904	19.8571	5.50901	0	29.1821	0	0
DATA	548	7	38	tair|AT4G21705.1|ref|NM_148369|ug|BT003959|ta|TA47895_3702	at|chr4:11533136-11533077	0		1641	TTTGTTAAGAACACTCTCTAGACTCTGTTTTCATAGCATCTATAGAACAGTCTACAAGAG	458	0	A_84_P606327	AT4G21705	AT4G21705.1	tair|pentatricopeptide (PPR) repeat-containing protein [AT4G21705.1]	4393.87	297.358	0	1	2.087298e+003	2.089137e+002	4	0	61	1.675721e+003	1636	3.027859e+002	2.357334e+002	28	1.642857e+001	17.5	5.795455e+000	6.486375e+000	0	0	0	0	0	0	0	1628.16	162.96	1	1.48393e-248	1	1	47.5576	5.79546	1	0	47.5576	45.835	45.835	1668.29	0.780034	16.4286	5.79546	0	1638.18	0	0
DATA	549	7	39	tair|AT3G11060.1|ref|NM_111943|ug|EG475965|tc|NP306340	at|chr3:3466911-3466852	0		39	AGAGGATTATGGTATGCAATGACTCTACTCTCCATCTTTGGCCTCTCCATATCCCTCAAC	460	0	A_84_P797928	AT3G11060	AT3G11060.1	tair|similar to unknown protein [Arabidopsis thaliana] (TAIR:AT3G06545.1) [AT3G11060.1]	4419.58	297.427	0	1	1.066875e+002	1.382592e+001	1	0	63	1.304127e+002	129	2.333185e+001	2.372160e+001	34	1.644118e+001	16.5	5.112025e+000	5.930400e+000	0	0	0	0	0	0	0	82.918	10.7456	1	1.52917e-066	1	1	47.4947	5.11202	1	0	47.4947	57.5363	57.5363	122.978	0.777205	16.4412	5.11202	0	92.8822	0	0
DATA	550	7	40	tair|AT2G36835.1|ref|NM_129239|ta|TA36967_3702|ta|TA36966_3702	at|chr2:15456954-15456895	0		457	TGTCGAGCTGATGAATAAGTCCTTCATTGACCGCTAAGCACAGTGGATAACCGGTCATAT	462	0	A_84_P596261	AT2G36835	AT2G36835.1	tair|similar to hypothetical protein [Vitis vinifera] (GB:CAN81061.1) [AT2G36835.1]	4444.39	297.406	0	1	2.582791e+004	2.582806e+003	0	0	64	2.004922e+004	19476.5	4.256939e+003	4.331231e+003	25	1.820000e+001	18	5.361903e+000	5.189100e+000	0	0	0	0	0	0	0	20001.7	2000.19	1	0	1	1	47.4752	5.3619	1	0	47.4752	47.5395	47.5395	20041.8	0.774424	18.2	5.3619	0	20011.7	0	0
DATA	551	7	41	tair|AT4G32940.1|ref|NM_119448|ug|AK230158|ta|TA30307_3702	at|chr4:15902965-15902650	0		306	CTAGCGGATATTGGAATTACAGGCATCAGGCTGATATATGCCATGCCTATCAACTTCTGA	464	0	A_84_P813613	GAMMA-VPE	AT4G32940.1	tair|GAMMA-VPE (Vacuolar processing enzyme gamma); cysteine-type endopeptidase [AT4G32940.1]	4470	297.729	0	1	4.192120e+002	4.284672e+001	0	0	65	3.709385e+002	356	8.050949e+001	8.747340e+001	42	1.704762e+001	17	5.016813e+000	4.818450e+000	0	0	0	0	0	0	0	323.479	33.062	1	9.03374e-148	1	1	47.4597	5.01681	1	0	47.4597	46.8651	46.8651	363.504	0.771635	17.0476	5.01681	0	333.436	0	0
DATA	552	7	42	ta|TA41752_3702|tc|TC307157	unmapped	0		416	ATCTTGGTCCTTTTGGATGGGTCTTCGTGAATTCCGGTGAAAGTTTCAAACTTTGGATTT	466	0	A_84_P825924	TA41752_3702	TA41752_3702	Unknown	4495.89	297.5	0	1	3.094037e+001	9.414972e+000	2	0	62	7.124194e+001	68	1.784146e+001	1.742055e+001	38	1.760526e+001	17	6.590491e+000	7.227675e+000	0	0	0	0	0	0	0	23.7817	7.23664	1	9.22642e-016	1	0	47.4602	6.59049	1	0	47.4602	56.9804	56.9804	63.8073	0.768631	17.6053	6.59049	0	33.7591	0	0
DATA	553	7	43	tair|AT1G80870.1|ref|NM_106735|ta|H76842|ta|H77140	at|chr1:30398961-30399020	0		1936	AGAAAGCTCCAGAGTTACGGCCTGATGTTAGTGAAGTTGTGAGAATCTTGAGAGGGGAAA	468	0	A_84_P16109	AT1G80870	AT1G80870.1	tair|protein kinase family protein [AT1G80870.1]	4520.69	297.622	0	1	6.976134e+003	6.976705e+002	0	0	65	5.390031e+003	5068	1.269486e+003	1.325444e+003	42	1.883333e+001	18.5	5.127243e+000	5.189100e+000	0	0	0	0	0	0	0	5342.63	534.306	1	7.41098e-323	1	1	47.4033	5.12724	1	0	47.4033	48.5334	48.5334	5382.6	0.765844	18.8333	5.12724	0	5352.56	0	0
DATA	554	7	44	tair|AT1G32640.1|ref|NM_102998|ug|X99548|ta|TA30254_3702	at|chr1:11799105-11799046	0		1863	ATTCAACAAGCGACGGTGAAGATGGGTTTTAGGATCTATACGCAAGAACAGCTCAGAGCA	470	0	A_84_P17140	ATMYC2	AT1G32640.1	tair|ATMYC2 (JASMONATE INSENSITIVE 1); DNA binding / transcription factor [AT1G32640.1]	4546.06	297.611	0	1	1.033731e+004	1.033769e+003	0	0	64	7.934266e+003	7329	2.069001e+003	2.453888e+003	32	1.853125e+001	18	4.406625e+000	5.189100e+000	0	0	0	0	0	0	0	7886.78	788.708	1	0	1	1	47.4813	4.40663	1	0	47.4813	48.2044	48.2044	7926.83	0.762944	18.5313	4.40663	0	7896.81	0	0
DATA	555	7	45	tair|AT5G66816.1|ref|NM_001126042	at|chr5:26698912-26698971	0		191	GATGAAGGAGAATGAAGAAAATGCTGGAGGGTATAAAGATGACTTCGAACCTACGACGCC	472	0	A_84_P769524	AT5G66816	AT5G66816.1	tair|similar to unknown protein [Arabidopsis thaliana] (TAIR:AT3G50610.1); similar to unnamed protein product [Vitis vinifera] (GB:CAO71825.1) [AT5G66816.1]	4572.11	297.5	0	1	7.753205e+001	1.187439e+001	0	0	64	1.064063e+002	102.5	2.938724e+001	2.724277e+001	42	2.090476e+001	19.5	7.867220e+000	8.154300e+000	0	0	0	0	0	0	0	58.9192	9.02374	1	8.38538e-049	1	1	47.4871	7.86722	1	0	47.4871	56.9804	56.9804	98.9716	0.759933	20.9048	7.86722	0	68.9723	0	0
DATA	556	7	46		 	66	Structural	0		474	-1	(-)3xSLv1	NegativeControl	NegativeControl		4597.4	297.596	9.06387	1	9.063874e+000	9.030531e+000	3	0	61	4.922951e+001	47	1.182708e+001	1.037820e+001	24	1.816667e+001	17	5.426719e+000	5.189100e+000	0	0	0	0	0	0	0	1.6899	6.83679	0	0.521338	1	0	47.5396	5.42672	1	0	47.5396	40.6843	40.6843	41.7948	0.757076	18.1667	5.42672	0	11.8104	1	0
DATA	557	7	47	tair|AT2G27030.2|tair|AT2G27030.3|ref|NM_179765|ref|NM_179766	at|chr2:11541278-11541337	0		2193	TCCTTTTCTTTATATGTTTGTGTGCAATAAGAGATTTGTACCTCTCACACCCATTAAACG	476	0	A_84_P513614	CAM5	AT2G27030.2	tair|CAM5 (CALMODULIN 5); calcium ion binding [AT2G27030.2]	4622.66	297.676	0	1	9.859666e+003	9.860082e+002	0	0	66	7.484000e+003	7398	1.402133e+003	1.401057e+003	15	2.026667e+001	20	4.992375e+000	4.077150e+000	0	0	0	0	0	0	0	7436.43	743.675	1	0	1	1	47.5688	4.99238	1	0	47.5688	48.2044	48.2044	7476.57	0.754227	20.2667	4.99238	0	7446.6	0	0
DATA	558	7	48	tair|AT1G79100.1|ref|NM_106561|tc|NP041893|ta|DQ446442	at|chr1:29758936-29758995	0		90	GATGCATATGTTGAATTCAAGGCAAAAATAGCTGATGCTGAGAAACCACAGCTGTACATG	478	0	A_84_P541047	AT1G79100	AT1G79100.1	tair|arginine/serine-rich protein-related [AT1G79100.1]	4648.42	297.427	9.13428	0	9.134277e+000	9.098711e+000	1	0	63	4.855556e+001	48	1.271369e+001	1.334340e+001	26	2.038462e+001	19	7.699750e+000	6.857025e+000	0	0	0	0	0	0	0	0.915054	6.83532	0	0.728276	1	0	47.6405	7.69975	1	0	47.6405	65	65	41.1209	0.75124	20.3846	7.69975	0	11.1717	1	0
DATA	559	7	49	tair|AT3G07280.1|ug|EG500605|ug|AY074562|ta|TA46493_3702	at|chr3:2320566-2320507	0		655	TTTGGGAGATCATAAAGAAATGTTTGGAGCTTCTAAGTGATATTATTGGATATGGTGGAC	480	0	A_84_P720051	AT3G07280	AT3G07280.1	tair|pseudogene of unknown protein [AT3G07280.1]	4673	297.5	0	1	5.845993e+002	5.916875e+001	1	0	61	4.852131e+002	460	1.208994e+002	1.230558e+002	28	1.789286e+001	17.5	4.732389e+000	4.447800e+000	0	0	0	0	0	0	0	437.576	44.2882	1	1.56619e-166	1	1	47.6366	4.73239	1	0	47.6366	47.2035	47.2035	477.778	0.748507	17.8929	4.73239	0	447.844	0	0
DATA	560	7	50	tair|AT4G16580.1|ref|NM_117759|ta|TA41190_3702|ta|CNS0A4N5	at|chr4:9341258-9341199	0		1610	CTTCAGATACTACGGTGGTAAGCTTGATGACATTACAGTTGTTGTCTCTTATGTGGCGGC	482	0	A_84_P61980	AT4G16580	AT4G16580.1	tair|catalytic [AT4G16580.1]	4698.65	297.556	0	1	8.845138e+003	8.845613e+002	1	0	63	6.643286e+003	6312	1.429180e+003	1.480376e+003	29	2.034483e+001	18	7.047167e+000	6.671700e+000	0	0	0	0	0	0	0	6595.64	659.599	1	0	1	1	47.6505	7.04717	1	0	47.6505	48.2044	48.2044	6635.85	0.745679	20.3448	7.04717	0	6605.93	0	0
DATA	561	7	51	tair|AT1G74140.5|tair|AT1G74140.4|tair|AT1G74140.1|tair|AT1G74140.2	at|chr1:27883350-27883409	0		1090	GGGTTGGACTTTTGTTTTGTAAACTGAAACCAAGAGATCAATTTGATGGGTTTGGACCGT	484	0	A_84_P754788	AT1G74140	AT1G74140.5	tair|similar to rhomboid family protein [Arabidopsis thaliana] (TAIR:AT1G74130.1); similar to unnamed protein product [Vitis vinifera] (GB:CAO62451.1); contains InterPro domain Peptidase S54, rhomboid; (InterPro:IPR002610) [AT1G74140.5]	4724.42	297.427	0	1	1.292914e+001	9.291367e+000	3	0	61	5.724590e+001	57	1.390522e+001	1.260210e+001	33	1.924242e+001	18	5.668059e+000	5.189100e+000	0	0	0	0	0	0	0	9.60408	6.90185	1	0.000361521	1	0	47.6418	5.66806	1	1	47.6418	57.5363	57.5363	49.8112	0.742824	19.2424	5.66806	0	19.911	1	0
DATA	562	7	52	tair|AT3G26330.1|ref|NM_113540|ta|TA46780_3702|tc|TC305528	at|chr3:9648615-9648556	0		1045	ATCAAATTGGGGGCAAGTCAATGATCTGCTTGGATGACATAGACCAACTCCATTACCTGA	486	0	A_84_P18388	CYP71B37	AT3G26330.1	tair|CYP71B37 (cytochrome P450, family 71, subfamily B, polypeptide 37); oxygen binding [AT3G26330.1]	4749.14	297.722	0	1	7.499927e+002	7.556544e+001	0	0	66	6.028485e+002	557	1.476888e+002	1.573409e+002	26	1.765385e+001	15.5	6.468028e+000	5.189100e+000	0	0	0	0	0	0	0	555.187	55.9378	1	2.33457e-181	1	1	47.6612	6.46803	1	0	47.6612	47.8731	47.8731	595.414	0.740257	17.6538	6.46803	0	565.525	0	0
DATA	563	7	53	tair|AT4G13440.1|ref|NM_117418|tc|TC301595	at|chr4:7810608-7810667	0		397	ATCGTCTCTTTTTGGATAGTTATGTCTTATTACGATCAAGACGTATCCACCATCCTTCGG	488	0	A_84_P514782	AT4G13440	AT4G13440.1	tair|calcium-binding EF hand family protein [AT4G13440.1]	4775.42	297.427	0	1	2.940552e+001	9.723882e+000	1	0	63	6.934921e+001	67	1.819975e+001	1.779120e+001	37	1.675676e+001	17	4.827038e+000	5.189100e+000	0	0	0	0	0	0	0	21.6837	7.17043	1	9.17277e-014	1	0	47.6655	4.82704	1	0	47.6655	57.5363	57.5363	61.9145	0.737404	16.7568	4.82704	0	32.0473	0	0
DATA	564	7	54	tair|AT5G35720.1|tc|NP231085	unmapped	0		1127	ACAACAACAACTTATGATAACTCTTACGACAATCCCTCCACCGGACAGCTCGAAAGGGTA	490	0	A_84_P101576	AT5G35720	AT5G35720.1	tair|transposable element gene [AT5G35720.1]	4800.52	297.677	0	1	4.055698e+001	1.014601e+001	1	1	63	7.752381e+001	78	1.814534e+001	1.667925e+001	32	1.753125e+001	16	6.475683e+000	7.042350e+000	0	0	0	0	0	0	0	29.8054	7.45633	1	1.07407e-021	1	0	47.7184	6.47568	1	0	47.7184	45.4864	45.4864	70.0891	0.734902	17.5313	6.47568	0	40.2344	0	0
DATA	565	7	55	tair|AT4G15733.1|ref|NM_001036571	at|chr4:8962041-8962100	0		184	CTAAGAATTGCAAATGCACTCCTCTTCCTCACAATCGTCGTCAATGTGACTGTTTTGTCG	492	0	A_84_P764715	SCRL11	AT4G15733.1	tair|SCRL11 (SCR-Like 11) [AT4G15733.1]	4826	297.455	0	1	1.265735e+002	1.572634e+001	1	0	61	1.404754e+002	137	3.068909e+001	2.965200e+001	30	1.630000e+001	16.5	5.350798e+000	6.486375e+000	0	0	0	0	0	0	0	92.6894	11.5164	1	1.0277e-072	1	1	47.786	5.3508	1	0	47.786	55.8519	55.8519	133.041	0.732297	16.3	5.3508	0	103.206	0	0
DATA	566	7	56	tair|AT1G30990.1|ref|NM_102837|tc|NP229971	at|chr1:11052965-11053024	0		379	CAGAACCCGCCAAGTTTTATAAGTTTCTCGAGAAGATGATTGCTGATTCGGATGACCACA	494	0	A_84_P17973	AT1G30990	AT1G30990.1	tair|major latex protein-related / MLP-related [AT1G30990.1]	4851.04	297.639	0	1	6.972569e+001	1.167434e+001	1	0	64	9.870313e+001	96.5	2.248928e+001	1.964445e+001	34	1.876471e+001	19	4.843357e+000	5.745075e+000	0	0	0	0	0	0	0	50.8954	8.52154	1	6.45989e-042	1	1	47.8078	4.84336	1	0	47.8078	48.5334	48.5334	91.2685	0.729937	18.7647	4.84336	0	61.4469	0	0
DATA	567	7	57	tair|AT4G02790.1|ref|NM_116513|ta|TA36106_3702|tc|TC288770	at|chr4:1248863-1248922	0		847	TCGATGATCAAGCAGCTGCTATAAAGCTGGCAATTTGTGATGACATTGGAGAGAAAGCTT	496	0	A_84_P820904	AT4G02790	AT4G02790.1	tair|GTP-binding family protein [AT4G02790.1]	4876.3	297.591	0	1	5.410637e+003	5.411452e+002	0	1	64	3.984531e+003	3775.5	6.090278e+002	6.762509e+002	34	1.994118e+001	19	6.256832e+000	5.374425e+000	0	0	0	0	0	0	0	3936.68	393.727	1	9.26484e-304	1	1	47.85	6.25683	1	0	47.85	52.3208	52.3208	3977.1	0.727582	19.9412	6.25683	0	3947.29	0	0
DATA	568	7	58	tair|AT3G49305.1|ref|NM_114790	at|chr3:18291056-18290816	0		119	ACCAACCAATATTCCTTAAACAATCTTGAGGAGAGTATCCCCACGATCATGGATTATCCA	498	0	A_84_P539551	AT3G49305	AT3G49305.1	tair|similar to proline-rich family protein [Arabidopsis thaliana] (TAIR:AT3G49300.1) [AT3G49305.1]	4902.42	297.427	9.46198	0	9.461983e+000	9.424295e+000	2	0	62	4.650000e+001	44	1.251720e+001	1.111950e+001	30	1.766667e+001	17	6.098803e+000	5.745075e+000	0	0	0	0	0	0	0	-1.40631	6.8347	0	0.593492	1	0	47.9063	6.0988	1	0	47.9063	65	65	39.0653	0.725222	17.6667	6.0988	0	9.28024	1	0
DATA	569	7	59	tair|AT1G55570.1|ref|NM_104433|ug|AF367325|ta|TA42282_3702	at|chr1:20762887-20762946	0		1320	CATCTCGGACAACCCAAATCCTGATCAGATCAAGAACATCAAGATCGAACCCAATGTTCT	500	0	A_84_P15137	SKS12	AT1G55570.1	tair|SKS12 (SKU5 Similar 12); copper ion binding / oxidoreductase [AT1G55570.1]	4927.58	297.427	9.48962	1	9.489620e+000	9.451823e+000	1	0	63	4.257143e+001	41	1.120731e+001	1.149015e+001	25	1.808000e+001	18	5.453745e+000	5.930400e+000	0	0	0	0	0	0	0	-5.3788	6.8347	0	0.0425604	1	0	47.9502	5.45374	1	0	47.9502	57.5363	57.5363	35.1368	0.72311	18.08	5.45374	0	5.36799	1	0
DATA	570	7	60	tair|AT5G10830.1|ref|NM_121121|ug|AK228188|ta|TA32102_3702	at|chr5:3424568-3424627	0		748	TTGAAACCGCTTGGGGAGGTTCTGATCTGGTTCGTTCCGTCGTTTACAAAGCTTTTATGA	502	0	A_84_P20574	AT5G10830	AT5G10830.1	tair|embryo-abundant protein-related [AT5G10830.1]	4952.31	297.662	0	1	9.544966e+003	9.545437e+002	0	0	66	6.932015e+003	6407	1.772558e+003	1.788201e+003	35	1.948571e+001	19	5.031497e+000	5.189100e+000	0	0	0	0	0	0	0	6884.03	688.437	1	0	1	1	47.9859	5.0315	1	0	47.9859	48.5334	48.5334	6924.58	0.721221	19.4857	5.0315	0	6894.82	0	0
DATA	571	7	61	tair|AT1G09010.1|ref|NM_100772|ug|AY045934|ta|TA33317_3702	at|chr1:2895706-2895647	0		2487	GCAAATACCTCTCAAGATCACTTGCAATGCAGTTATGGTGGGTTCAAGATATGAGCTGGA	504	0	A_84_P789949	AT1G09010	AT1G09010.1	tair|glycoside hydrolase family 2 protein [AT1G09010.1]	4977.81	297.739	0	1	3.598699e+003	3.599953e+002	3	0	62	2.636774e+003	2536	5.496900e+002	5.063079e+002	31	2.064516e+001	21	6.091242e+000	5.930400e+000	0	0	0	0	0	0	0	2588.77	258.967	1	1.50494e-277	1	1	48.0042	6.09124	1	0	48.0042	46.5243	46.5243	2629.34	0.719363	20.6452	6.09124	0	2599.6	0	0
DATA	572	7	62	tair|AT5G47455.2|ref|NM_180816|ta|TA36175_3702|tc|TC294010	at|chr5:19269628-19269687	0		621	AGCCTCATGATTGATTTCATGACTAGTTTGACATTGCGTTAACATAACCAACAACTCAAA	506	0	A_84_P567310	AT5G47455	AT5G47455.2	tair|similar to unknown protein [Arabidopsis thaliana] (TAIR:AT4G17310.1); similar to transcription factor [Arabidopsis thaliana] (TAIR:AT4G17310.2); similar to hypothetical protein 25.t00029 [Brassica oleracea] (GB:ABD64980.1) [AT5G47455.2]	5003.65	297.648	0	1	1.272398e+002	1.589392e+001	3	0	61	1.393115e+002	141	3.461769e+001	3.335850e+001	22	2.013636e+001	18.5	7.298372e+000	6.115725e+000	0	0	0	0	0	0	0	91.3057	11.4053	1	7.14854e-072	1	1	48.0058	7.29837	1	0	48.0058	48.2044	48.2044	131.877	0.717587	20.1364	7.29837	0	102.154	0	0
DATA	573	7	63	tair|AT3G47460.1|ref|NM_114614|ta|AU228373|tc|TC290724	at|chr3:17503930-17504099	0		3392	ACATTCACAGTTCATTGTGGTTTCACTGAAAGAAGGAATGTTCAGCAACGCCGATGTTCT	508	0	A_84_P16531	ATSMC2	AT3G47460.1	tair|ATSMC2 (Arabidopsis thaliana structural maintenance of chromosome 2) [AT3G47460.1]	5028.61	297.612	0	1	6.960779e+002	7.025919e+001	1	0	63	5.464127e+002	542	8.138293e+001	8.895600e+001	31	2.683871e+001	26	7.307972e+000	7.783650e+000	0	0	0	0	0	1	0	498.424	50.3088	1	1.228e-174	1	1	47.9887	7.30797	1	0	47.9887	45.835	45.835	538.978	0.716046	26.8387	7.30797	0	509.272	0	0
DATA	574	7	64	tair|AT5G66990.1|ref|NM_126099|tc|NP230094	at|chr5:26761807-26761661	0		596	TCACCGTAAGCTCACGAGCCTAAACGCTCTAATTGCTAATCTCAAGGACTTGTTAGGGAA	510	0	A_84_P578113	AT5G66990	AT5G66990.1	tair|RWP-RK domain-containing protein [AT5G66990.1]	5054.14	297.688	9.60162	1	9.601616e+000	9.563372e+000	2	0	63	4.184127e+001	41	9.765321e+000	1.074885e+001	33	1.954545e+001	20	5.852835e+000	7.413000e+000	0	0	0	0	0	0	0	-6.11565	6.8347	0	0.0213888	1	0	47.9569	5.85284	1	0	47.9569	45.4864	45.4864	34.4066	0.714675	19.5455	5.85284	0	4.71626	1	0
DATA	575	7	65	tair|AT1G21740.1|ref|NM_102023|tc|TC311461	at|chr1:7645004-7645063	0		2798	AGTTGTGAAAGCTCATGAAGATGTTAGGTTTCAACAACAACAACAGCCTGAGTCTGAAGA	512	0	A_84_P18050	AT1G21740	AT1G21740.1	tair|similar to unknown protein [Arabidopsis thaliana] (TAIR:AT1G77500.1); similar to hypothetical protein [Vitis vinifera] (GB:CAN81539.1); contains InterPro domain Protein of unknown function DUF632 (InterPro:IPR006867); contains InterPro domain Protein	5080	297.455	0	1	2.359397e+003	2.361342e+002	3	1	58	1.731103e+003	1695.5	2.911955e+002	2.679799e+002	27	1.733333e+001	17	4.795832e+000	3.706500e+000	0	0	0	0	0	0	0	1683.19	168.458	1	1.24004e-250	1	1	47.9114	4.79583	1	0	47.9114	55.8519	55.8519	1723.67	0.713399	17.3333	4.79583	0	1694	0	0
DATA	576	7	66	ug|AV535948	at|chr1:1808197-1808256	0		225	CCCCAACAAACAAAAACATTAAACAAACAGACAATTCTGAGTTTCTGCCCGACCTTTCGG	514	0	A_84_P793091	AT1G05960	AV535948	ug|AV535948 Arabidopsis thaliana flower buds Columbia Arabidopsis thaliana cDNA clone FB105a07F 3', mRNA sequence [AV535948]	5105.24	297.817	0	1	1.937903e+003	1.940276e+002	0	1	65	1.428615e+003	1441	2.146255e+002	2.164596e+002	32	2.271875e+001	20	8.065196e+000	7.042350e+000	0	0	0	0	0	0	0	1380.77	138.246	1	2.97689e-238	1	1	47.8421	8.0652	1	0	47.8421	47.2035	47.2035	1421.18	0.712509	22.7188	8.0652	0	1391.52	0	0
DATA	577	7	67	tair|AT2G24160.1|ug|AY099820|ta|TA51140_3702|ta|DR289548	at|chr2:10275343-10275284	0		2349	TTCGCATAAGCAGGAGTGGTTAATGGAAAAGTGTCGTAGAAACAAGCCCAGAGTTGTCAT	516	0	A_84_P10696	AT2G24160	AT2G24160.1	tair|pseudogene, leucine rich repeat protein family, contains leucine rich-repeat domains Pfam:PF00560, INTERPRO:IPR001611; contains some similarity to Cf-4 (Lycopersicon hirsutum) gi [AT2G24160.1]	5130.27	297.386	0	1	9.996614e+002	1.004264e+002	0	0	64	7.591563e+002	731.5	3.543206e+002	3.934450e+002	22	2.281818e+001	22	5.594524e+000	5.003775e+000	0	0	1	0	0	0	0	711.394	71.467	1	7.99309e-197	1	1	47.7622	5.59452	1	0	47.7622	37.4241	37.4241	751.722	0.711635	22.8182	5.59452	0	722.085	0	0
DATA	578	7	68	tair|AT5G46450.1|ref|NM_124015|tc|TC309088	at|chr5:18856695-18856754	0		3293	CAGTGAAGAGTGGGAAGACTGCAACGATAGCGGTCTTGGCAGTGAATCTGATAATTTAGA	518	0	A_84_P13092	AT5G46450	AT5G46450.1	tair|disease resistance protein (TIR-NBS-LRR class), putative [AT5G46450.1]	5155.75	297.627	0	1	2.949036e+003	2.950601e+002	0	0	65	2.144877e+003	2033	3.737981e+002	4.217997e+002	35	2.931429e+001	27	1.312557e+001	1.260210e+001	0	0	0	0	0	1	0	2097.2	209.832	1	2.20992e-264	1	1	47.6753	13.1256	1	0	47.6753	46.1809	46.1809	2137.44	0.711148	29.3143	13.1256	0	2107.82	0	0
DATA	579	7	69	tair|AT2G45160.1|ref|NM_130079|ta|TA37157_3702|ta|CNS0A9S3	at|chr2:18626180-18626121	0		1045	CACAAGTCTCCGTTTCAAAGAGCAGCTTCTCACATCGCTGAAGCTCTCCTCTCACTCATC	520	0	A_84_P738263	AT2G45160	AT2G45160.1	tair|scarecrow transcription factor family protein [AT2G45160.1]	5181.12	297.5	0	1	8.759675e+002	8.812289e+001	1	0	63	6.702222e+002	670	1.212988e+002	1.030407e+002	34	2.129412e+001	21	7.221724e+000	7.413000e+000	0	0	0	0	0	0	0	622.655	62.6395	1	1.6458e-188	1	1	47.5675	7.22172	1	0	47.5675	47.2035	47.2035	662.788	0.710819	21.2941	7.22172	0	633.183	0	0
DATA	580	7	70	tair|AT1G63600.1|ref|NM_105038|tc|TC291233	at|chr1:23586217-23586276	0		842	TTTTTAAGCGGCCGCAAACCGCGTCAGGGTTTAGCGGGTCATCTTCTATTAACGTTATAA	522	0	A_84_P11459	AT1G63600	AT1G63600.1	tair|protein kinase-related [AT1G63600.1]	5207	297.455	9.65429	1	9.654289e+000	9.653578e+000	4	0	58	5.351724e+001	54	1.221911e+001	1.278742e+001	26	2.273077e+001	22	6.200372e+000	6.301050e+000	0	0	0	0	0	0	0	6.06153	6.86153	0	0.0225453	1	0	47.4557	6.20037	1	0	47.4557	55.8519	55.8519	46.0826	0.710776	22.7308	6.20037	0	16.4955	1	0
DATA	581	7	71	tair|AT1G01490.1|tair|AT1G01490.2|ref|NM_100031|ref|NM_001035851	at|chr1:180447-180388	0		779	ACGCCCAAAGCATCGAAGAAAACCCTAATGCTTGCGTTATATGTTGAAATATTTATAATG	524	0	A_84_P209748	AT1G01490	AT1G01490.1	tair|heavy-metal-associated domain-containing protein [AT1G01490.1]	5231.87	297.7	0	1	3.708311e+004	3.708324e+003	0	0	66	2.641621e+004	25274	4.136026e+003	4.392944e+003	32	2.271875e+001	22	7.552972e+000	7.227675e+000	0	0	0	0	0	0	0	26368.9	2636.9	1	0	1	1	47.3316	7.55297	1	0	47.3316	47.2035	47.2035	26408.8	0.711075	22.7188	7.55297	0	26379.2	0	0
DATA	582	7	72	tair|AT3G55230.1|ref|NM_115381|ta|TA46913_3702|ta|AU228573	at|chr3:20483658-20483717	0		890	TGTTACTGATGGTCATGATACCATTCTCCATTTCAGTGTTTATCTTACATACTACAAAGC	526	0	A_84_P19403	AT3G55230	AT3G55230.1	tair|disease resistance-responsive family protein [AT3G55230.1]	5257.43	297.843	0	1	6.528123e+003	6.528830e+002	0	0	64	4.692953e+003	4580.5	7.888325e+002	8.252522e+002	22	2.400000e+001	23.5	7.309485e+000	7.042350e+000	0	0	0	0	0	0	0	4645.76	464.626	1	4.07388e-314	1	1	47.1951	7.30949	1	0	47.1951	47.5395	47.5395	4685.52	0.711653	24	7.30949	0	4655.96	0	0
DATA	583	7	73	tair|AT1G19640.1|ref|NM_101820|ta|TA38893_3702|tc|NP235691	at|chr1:6789222-6789163	0		1242	GAGTACTTCTATGTAAGCTCGCCACGATACGCTATTGTTATTCTTTCGCTCGTTAGAGCC	528	0	A_84_P13518	JMT	AT1G19640.1	tair|JMT (JASMONIC ACID CARBOXYL METHYLTRANSFERASE); jasmonate O-methyltransferase [AT1G19640.1]	5282.61	297.594	0	1	9.642813e+002	9.690416e+001	5	0	59	7.340339e+002	712	1.172467e+002	1.249090e+002	35	1.917143e+001	18	6.114042e+000	6.671700e+000	0	0	0	0	0	0	0	687.001	69.0392	1	1.20315e-194	1	1	47.0329	6.11404	1	0	47.0329	47.5395	47.5395	726.599	0.712449	19.1714	6.11404	0	697.06	0	0
DATA	584	7	74	tair|AT3G07000.1|ref|NM_111580|ug|BX824703|ta|TA48766_3702	at|chr3:2211017-2211076	0		1599	TGGTATGACTAGACCTTTTTGCATATCGTGTAAAAAACGTTGCAGCTTCCCTTCCTTCCT	530	0	A_84_P869955	AT3G07000	AT3G07000.1	tair|DC1 domain-containing protein [AT3G07000.1]	5308.37	297.794	0	1	1.453658e+003	1.456809e+002	1	0	64	1.084328e+003	1003	4.663336e+002	4.875901e+002	29	2.100000e+001	20	6.112049e+000	5.930400e+000	0	0	1	0	0	0	0	1037.48	103.973	1	2.17621e-220	1	1	46.8463	6.11205	1	0	46.8463	46.8651	46.8651	1076.89	0.713704	21	6.11205	0	1047.37	0	0
DATA	585	7	75	tair|AT1G42450.1	unmapped	0		2088	CGACTCCAGACCAAATGATGGTGTTAAATAAACAGGTTAGCTGGAGGATGGCAGATATCT	532	0	A_84_P750016	AT1G42450	AT1G42450.1	tair|transposable element gene [AT1G42450.1]	5334	297.455	9.59451	1	9.594507e+000	9.588309e+000	0	0	62	5.224194e+001	51.5	1.456662e+001	1.427002e+001	32	2.243750e+001	20.5	7.991679e+000	8.339625e+000	0	0	0	0	0	0	0	5.59942	6.8576	0	0.0348646	1	0	46.6425	7.99168	1	1	46.6425	55.8519	55.8519	44.8073	0.715205	22.4375	7.99168	0	15.3034	1	0
DATA	586	7	76	tair|AT5G38380.1|tair|AT5G38380.2|ref|NM_180773|ref|NM_123199	at|chr5:15365462-15365521	0		1316	CCTACACTAACGACGATGTACTGTTGAATGTACTTGTCCTTGACGATGTAAATCTGTCTG	534	0	A_84_P257710	AT5G38380	AT5G38380.1	tair|similar to cation efflux family protein [Arabidopsis thaliana] (TAIR:AT2G04620.1); similar to hypothetical protein OsJ_022901 [Oryza sativa (japonica cultivar-group)] (GB:EAZ39418.1); similar to hypothetical protein OsI_024738 [Oryza sativa (indica c	5358.61	297.722	0	1	5.553518e+003	5.554336e+002	2	0	63	4.029048e+003	3837	6.782965e+002	6.853318e+002	38	2.226316e+001	23	6.096894e+000	4.447800e+000	0	0	0	0	0	0	0	3982.6	398.318	1	1.74461e-304	1	1	46.4515	6.09689	1	0	46.4515	48.5334	48.5334	4021.61	0.71713	22.2632	6.09689	0	3992.12	0	0
DATA	587	7	77	tair|AT4G02790.1|ref|NM_116513|ta|TA36106_3702|tc|TC288563	at|chr4:1249477-1249536	0		1274	AAATCCATGACGACATCAGTCAGATGCTGCTAAATGCTAACCATTTTTCTCTTAAGCCCA	536	0	A_84_P132155	AT4G02790	AT4G02790.1	tair|GTP-binding family protein [AT4G02790.1]	5384.28	297.761	0	1	1.651736e+004	1.651763e+003	4	0	60	1.193030e+004	11498	1.875476e+003	1.603803e+003	30	2.070000e+001	20	7.909619e+000	8.524950e+000	0	0	0	0	0	0	0	11884.1	1188.43	1	0	1	1	46.2167	7.90962	1	0	46.2167	47.2035	47.2035	11922.9	0.719491	20.7	7.90962	0	11893.4	0	0
DATA	588	7	78	ug|BX815564|ta|CNS0AE0Y	at|chr1:1457145-1457097	0		1437	CCTTAGTTTCCAAACCCACTCCGTGTAAATTTGGTTTGTGAAATTGGAAGGCTAAACCAA	538	0	A_84_P785142	AT1G05070	BX815564	ug|Arabidopsis thaliana Full-length cDNA Complete sequence from clone GSLTLS71ZF07 of Adult vegetative tissue of strain col-0 of Arabidopsis thaliana (thale cress) [BX815564]	5410.33	297.5	0	1	4.422405e+002	4.542557e+001	4	0	62	3.654194e+002	313	2.583444e+002	2.375866e+002	27	2.092593e+001	19	8.466795e+000	8.154300e+000	0	0	1	0	0	0	0	319.419	32.8098	1	5.47217e-147	1	1	46	8.46679	0	0	46	57.5363	57.5363	357.985	0.722275	20.9259	8.46679	0	328.53	0	0
DATA	589	7	79		 	66	Structural	0		1	1	DarkCorner	DarkCorner	DarkCorner		5435.21	297.629	9.45902	1	9.459018e+000	9.421343e+000	0	0	65	4.049231e+001	39	1.177673e+001	1.186080e+001	36	1.713889e+001	16.5	4.870628e+000	5.189100e+000	0	0	0	0	0	0	0	-5.28963	6.8347	0	0.04606	1	0	45.7819	4.87063	1	0	45.7819	47.2035	47.2035	33.0576	0.725449	17.1389	4.87063	0	3.61782	0	0
DATA	590	7	80		 	66	Structural	0		1	1	DarkCorner	DarkCorner	DarkCorner		5461	297.455	9.41074	1	9.410740e+000	9.373256e+000	1	0	61	3.913115e+001	38	1.208922e+001	1.186080e+001	30	1.736667e+001	16.5	5.013660e+000	4.818450e+000	0	0	0	0	0	0	0	-6.45145	6.8347	0	0.0153122	1	0	45.5826	5.01366	1	0	45.5826	55.8519	55.8519	31.6965	0.729171	17.3667	5.01366	0	2.2762	0	0
DATA	591	7	81		 	66	Structural	0		1	1	DarkCorner	DarkCorner	DarkCorner		5486.3	297.891	9.35606	1	9.356058e+000	9.318792e+000	2	0	64	4.043750e+001	40	1.029081e+001	9.080925e+000	34	1.870588e+001	19	7.188077e+000	8.154300e+000	0	0	0	0	0	0	0	-4.87219	6.8347	0	0.0658659	1	0	45.3097	7.18808	1	0	45.3097	37.847	37.847	33.0028	0.733432	18.7059	7.18808	0	3.59285	0	0
DATA	592	7	82		 	66	Structural	0		1	1	DarkCorner	DarkCorner	DarkCorner		5511.58	297.727	9.29656	1	9.296556e+000	9.259528e+000	3	0	62	3.991935e+001	40	8.763371e+000	8.154300e+000	28	1.703571e+001	16	5.821303e+000	6.857025e+000	0	0	0	0	0	0	0	-5.16912	6.8347	0	0.0511763	1	0	45.0885	5.8213	1	0	45.0885	45.835	45.835	32.4847	0.738127	17.0357	5.8213	0	3.09379	0	0
DATA	593	7	83		 	66	Structural	0		1	1	DarkCorner	DarkCorner	DarkCorner		5536.55	297.768	9.23116	1	9.231159e+000	9.194391e+000	1	0	64	3.896875e+001	39	8.161016e+000	8.339625e+000	31	1.632258e+001	16	3.745104e+000	3.335850e+000	0	0	0	0	0	0	0	-5.86531	6.8347	0	0.0272112	1	0	44.8341	3.7451	1	0	44.8341	46.8651	46.8651	31.5341	0.743356	16.3226	3.7451	0	2.15909	0	0
DATA	594	7	84		 	66	Structural	0		1	1	DarkCorner	DarkCorner	DarkCorner		5562.33	298.061	9.15665	1	9.156646e+000	9.120175e+000	3	0	62	3.795161e+001	38.5	9.376335e+000	1.019287e+001	38	1.697368e+001	16	5.053695e+000	4.818450e+000	0	0	0	0	0	0	0	-6.59996	6.8347	0	0.0131544	1	0	44.5516	5.05369	1	0	44.5516	45.835	45.835	30.5169	0.749405	16.9737	5.05369	0	1.15471	0	0
DATA	595	7	85		 	66	Structural	0		1	1	DarkCorner	DarkCorner	DarkCorner		5587.55	297.606	9.0783	1	9.078296e+000	9.042137e+000	2	0	62	3.833871e+001	37	9.161472e+000	9.451575e+000	32	1.565625e+001	15	3.365953e+000	3.150525e+000	0	0	0	0	0	0	0	-5.89089	6.8347	0	0.0265588	1	0	44.2296	3.36595	1	0	44.2296	47.8731	47.8731	30.904	0.755873	15.6563	3.36595	0	1.56516	0	0
DATA	596	8	1		 	66	Structural	0		1	1	DarkCorner	DarkCorner	DarkCorner		3467.06	304.687	7.82229	1	7.822291e+000	7.791135e+000	0	0	65	4.353846e+001	43	1.052983e+001	1.186080e+001	48	1.772917e+001	17	6.878086e+000	6.857025e+000	0	0	0	0	0	0	0	-6.70522	6.8347	0	0.0117938	1	0	50.2437	6.87809	1	0	50.2437	45.835	45.835	36.1038	0.877241	17.7292	6.87809	0	5.29857	0	0
DATA	597	8	2		 	66	Structural	0		1	1	DarkCorner	DarkCorner	DarkCorner		3492.39	304.672	0	1	8.242185e+000	7.869026e+000	1	0	64	5.748438e+001	56.5	1.361488e+001	1.593795e+001	21	1.490476e+001	14	4.908205e+000	5.189100e+000	0	0	0	0	1	1	0	7.19841	6.87251	1	0.0069546	1	0	50.286	4.9082	1	0	50.286	45.1352	45.1352	50.0497	0.873362	14.9048	4.9082	0	19.2605	0	0
DATA	598	8	3		 	66	Structural	0		1	1	DarkCorner	DarkCorner	DarkCorner		3518.33	304.5	0	1	5.812867e+001	9.775640e+000	7	0	59	1.008475e+002	87	5.539290e+001	4.670190e+001	32	1.968750e+001	19.5	7.389782e+000	9.080925e+000	0	0	0	0	1	0	0	50.5485	8.50086	1	1.31656e-041	1	1	50.299	7.38978	1	0	50.299	57.5363	57.5363	93.4128	0.869597	19.6875	7.38978	0	62.6423	0	0
DATA	599	8	4		 	66	Structural	0		1	1	DarkCorner	DarkCorner	DarkCorner		3543.63	304.561	0	1	1.418222e+002	1.811612e+001	1	0	63	1.731746e+002	137	1.245453e+002	1.371405e+002	34	1.805882e+001	17	5.799379e+000	5.189100e+000	0	0	1	0	1	0	0	122.839	15.6912	1	6.60641e-089	1	1	50.3357	5.79938	0	0	50.3357	35.6825	35.6825	165.74	0.866147	18.0588	5.79938	0	134.984	0	0
DATA	600	8	5		 	66	Structural	0		1	1	DarkCorner	DarkCorner	DarkCorner		3568.89	304.5	0	1	1.279634e+003	1.282083e+002	0	0	64	1.154484e+003	1181.5	5.723932e+002	7.941176e+002	27	2.744444e+001	26	1.182999e+001	1.037820e+001	0	0	1	0	1	1	0	1104.16	110.627	1	2.79168e-224	1	1	50.3283	11.83	1	0	50.3283	56.9804	56.9804	1147.05	0.862869	27.4444	11.83	0	1116.31	0	0
DATA	601	8	6		 	66	Structural	0		1	1	DarkCorner	DarkCorner	DarkCorner		3593.82	304.545	0	1	5.842135e+002	5.895967e+001	5	0	61	5.526557e+002	484	3.206639e+002	2.765049e+002	25	1.880000e+001	17	6.429101e+000	6.671700e+000	0	0	1	0	1	0	0	502.309	50.6938	1	4.03194e-175	1	1	50.3466	6.4291	1	0	50.3466	37.847	37.847	545.221	0.859804	18.8	6.4291	0	514.497	0	0
DATA	602	8	7		 	66	Structural	0		1	1	DarkCorner	DarkCorner	DarkCorner		3619.76	304.571	8.00926	1	8.009262e+000	7.977361e+000	1	1	63	4.453968e+001	44	1.016132e+001	9.636900e+000	33	1.954545e+001	18	7.301930e+000	8.154300e+000	0	0	0	0	0	0	0	-5.81541	6.8347	0	0.0285245	1	0	50.3551	7.30193	1	0	50.3551	44.4243	44.4243	37.105	0.856763	19.5455	7.30193	0	6.39672	0	0
DATA	603	8	8	tair|AT2G47690.2|tair|AT2G47690.1|ref|NM_001125070|ref|NM_130337	at|chr2:19558591-19559079	0		258	GTTTCAAAGAAGGAACAGGATATACAAGGAGGAGCAGCGTAAACTAAGAGCAGCTTCGAG	399	0	A_84_P822887	AT2G47690	AT2G47690.2	tair|NADH-ubiquinone oxidoreductase-related [AT2G47690.2]	3644.76	304.552	0	1	6.996408e+003	6.996866e+002	0	0	66	6.024985e+003	5636	1.331012e+003	1.564143e+003	27	1.737037e+001	17	4.243984e+000	3.706500e+000	0	0	0	0	0	0	0	5974.62	597.501	1	0	1	1	50.3629	4.24398	1	0	50.3629	52.3208	52.3208	6017.55	0.853956	17.3704	4.24398	0	5986.86	0	0
DATA	604	8	9	tair|AT1G04240.1|ref|NM_100305|ta|TA39106_3702|ta|AA042741	at|chr1:1128752-1128589	0		716	TTCCATGGGAGATGTTCATATGTACGTGCAAGAGACTAAGGATCATGAAAGGATCAGAAG	401	0	A_84_P21812	SHY2	AT1G04240.1	tair|SHY2 (SHORT HYPOCOTYL 2); transcription factor [AT1G04240.1]	3669.89	304.648	0	1	3.534738e+003	3.535649e+002	0	0	65	3.059338e+003	2828	7.226308e+002	7.168371e+002	39	1.784615e+001	18	4.896500e+000	5.559750e+000	0	0	0	0	0	0	0	3009	300.977	1	5.90751e-287	1	1	50.3396	4.8965	1	0	50.3396	47.8731	47.8731	3051.9	0.851265	17.8462	4.8965	0	3021.23	0	0
DATA	605	8	10	tair|AT1G62790.1|tair|AT1G62790.2|ref|NM_179506|ref|NM_104957	at|chr1:23256209-23256268	0		231	AGAAGGAACTTACATGTCTCTGTACAATCTACACCAGTCCAGGTTTGCTCGCTCAGTTCA	403	0	A_84_P22443	AT1G62790	AT1G62790.1	tair|protease inhibitor/seed storage/lipid transfer protein (LTP) family protein [AT1G62790.1]	3695.39	304.704	0	1	9.918894e+003	9.919221e+002	0	0	65	8.467769e+003	7710	1.941822e+003	2.013371e+003	23	1.747826e+001	17	3.641548e+000	3.335850e+000	0	0	0	0	0	0	0	8417.49	841.777	1	0	1	1	50.2807	3.64155	1	0	50.2807	48.2044	48.2044	8460.33	0.848632	17.4783	3.64155	0	8429.67	0	0
DATA	606	8	11	tair|AT4G33280.1|ref|NM_119482|ta|TA47694_3702|tc|TC286050	at|chr4:16047453-16047394	0		966	ACAAAACCGCTTCATCTCAATGTCTATATATTCCGTGGTGAAGAAACGGAAAGAACCAAC	405	0	A_84_P543484	AT4G33280	AT4G33280.1	tair|DNA binding / transcription factor [AT4G33280.1]	3720.78	304.851	0	1	1.022046e+002	1.302718e+001	0	0	66	1.367273e+002	135	3.566707e+001	4.021553e+001	27	1.855556e+001	17	4.568566e+000	3.706500e+000	0	0	0	0	0	0	0	86.477	11.0225	1	7.48771e-069	1	1	50.2502	4.56857	1	0	50.2502	46.1809	46.1809	129.293	0.846117	18.5556	4.56857	0	98.6433	0	0
DATA	607	8	12	ta|TA27278_3702|ta|AI100178|ta|DR207916|tc|TC301465	at|chr5:10069787-10069725	0		299	GAAGAGGACAGAAGCAGCAATATGGTTTTTGTTCTGCATCACTCCTTTGAAGCCATGTTT	407	0	A_84_P807987	TA27278_3702	TA27278_3702	tc|Q42155_ARATH (Q42155) NADH dehoydrogenase, partial (70%) [TC301465]	3746.58	304.427	0	1	1.043410e+005	1.043411e+004	4	4	56	8.806613e+004	85684.5	1.009802e+004	9.570924e+003	27	2.103704e+001	21	4.988305e+000	5.930400e+000	0	0	0	0	0	0	0	88015.9	8801.59	1	0	1	1	50.2044	4.98831	1	0	50.2044	57.5363	57.5363	88058.7	0.843541	21.037	4.98831	0	88028.1	0	0
DATA	608	8	13	tair|AT4G23600.1|tair|AT4G23600.2|tair|AT4G23600.3|ref|NM_179099	at|chr4:12312822-12312881	0		1233	AAAGATTGAAGAGCTTCTGCGATCGCCATTCCAACAAAAAAGCTCCCCTCAAAGACGTCA	409	0	A_84_P12888	CORI3	AT4G23600.1	tair|CORI3 (CORONATINE INDUCED 1, JASMONIC ACID RESPONSIVE 2); transaminase [AT4G23600.1]	3771.63	304.514	0	1	6.365417e+003	6.365936e+002	0	0	65	5.404708e+003	5211	9.507254e+002	1.079333e+003	26	1.969231e+001	20	6.804523e+000	6.301050e+000	0	0	0	0	0	0	0	5354.52	535.496	1	5.43472e-323	1	1	50.1848	6.80452	1	0	50.1848	48.2044	48.2044	5397.27	0.84119	19.6923	6.80452	0	5366.66	0	0
DATA	609	8	14	tc|TC285246	at|chr5:7951322-7951381	0		2965	TTAGGATTGCTTTCAAGCATTTTCTTTATAAGATCTTTGGCACTCTCTGAAATGCTAGGC	411	0	A_84_P730517	TC285246	TC285246	tc|Q8VZJ5_ARATH (Q8VZJ5) AT5g08500/MAH20_6, complete [TC285246]	3797.5	304.5	0	1	7.484961e+001	1.106427e+001	1	0	67	1.128806e+002	106	4.617605e+001	5.337360e+001	35	2.068571e+001	20	4.128605e+000	4.447800e+000	0	0	0	0	0	0	0	62.7836	9.28068	1	6.12729e-052	1	1	50.097	4.1286	1	0	50.097	57.5363	57.5363	105.446	0.838797	20.6857	4.1286	0	74.8501	0	0
DATA	610	8	15	tair|AT1G50890.1|ref|NM_103969|ta|TA50976_3702|ta|BP651935	at|chr1:18866041-18865982	0		2674	GGAAGGTCTAGCTCCCGATCATCTTTTGGTCGAGTTAGCATCTAATTGGAACATCGAGAT	413	0	A_84_P249405	AT1G50890	AT1G50890.1	tair|binding [AT1G50890.1]	3822.25	304.627	0	1	2.385012e+003	2.386411e+002	1	0	64	2.045250e+003	1845.5	4.823832e+002	5.024161e+002	20	2.140000e+001	21.5	7.789331e+000	7.227675e+000	0	0	0	0	0	0	0	1995.25	199.642	1	2.88589e-261	1	1	50.0021	7.78933	1	0	50.0021	49.1849	49.1849	2037.82	0.836578	21.4	7.78933	0	2007.23	0	0
DATA	611	8	16	tair|AT4G23660.1|tair|AT4G23660.2|ref|NM_179100|ref|NM_118497	at|chr4:12328516-12328457	0		1281	CTTTGGTTAACTGGATTTGGCACAGCATCCATAGGTTTTCTTGCACTTTCTGGATTCAGT	415	0	A_84_P16670	ATPPT1	AT4G23660.1	tair|ATPPT1 (ARABIDOPSIS THALIANA POLYPRENYLTRANSFERASE 1); 4-hydroxybenzoate nonaprenyltransferase [AT4G23660.1]	3847.62	304.606	0	1	1.681737e+003	1.683732e+002	0	0	64	1.452984e+003	1383	3.284510e+002	3.157938e+002	22	2.027273e+001	19.5	6.755469e+000	7.227675e+000	0	0	0	0	0	0	0	1403.09	140.475	1	2.96293e-239	1	1	49.8976	6.75547	1	0	49.8976	47.8731	47.8731	1445.55	0.834308	20.2727	6.75547	0	1414.98	0	0
DATA	612	8	17	ta|TA28705_3702	at|chr2:2033343-2033284	0		610	CAGCGAGGTCTCTGGCTACCACCTCAGAAGCTATAAGAAGAACAACAATGAGACTTAAAA	417	0	A_84_P810776	TA28705_3702	TA28705_3702	Unknown	3873.13	304.623	0	1	5.890900e+002	5.947894e+001	1	0	64	5.400000e+002	531	1.030885e+002	1.152722e+002	43	1.906977e+001	19	5.216254e+000	4.447800e+000	0	0	0	0	0	0	0	490.157	49.4899	1	1.35203e-173	1	1	49.8432	5.21625	1	0	49.8432	46.8651	46.8651	532.565	0.832058	19.0698	5.21625	0	502.015	0	0
DATA	613	8	18	tair|AT3G49150.1|ref|NM_114774|tc|TC300053	at|chr3:18232454-18232513	0		1632	GTTGCTGAAACTCTTACTGATTTAGTGCAGCAAGATACAGTCATCGAAGTTGCCGATGCT	419	0	A_84_P531549	AT3G49150	AT3G49150.1	tair|Identical to Putative F-box/LRR-repeat protein At3g49150 [Arabidopsis Thaliana] (GB:Q9M3B7;GB:Q9SMV1); similar to F-box family protein [Arabidopsis thaliana] (TAIR:AT3G59240.1); similar to unnamed protein product [Vitis vinifera] (GB:CAO63564.1); con	3899.11	304.5	0	1	9.952865e+000	8.296953e+000	1	0	63	5.801587e+001	59	1.732190e+001	2.038575e+001	33	1.921212e+001	19	6.029913e+000	7.413000e+000	0	0	0	0	0	0	0	8.25841	6.88442	1	0.00204	1	0	49.7575	6.02991	1	0	49.7575	56.9804	56.9804	50.5812	0.829753	19.2121	6.02991	0	20.0493	1	0
DATA	614	8	19		 	0		0		421	1	RC2	RC2	RC2		3924.5	304.5	8.29217	1	8.292165e+000	8.259137e+000	5	0	63	4.365079e+001	43	1.221337e+001	1.408470e+001	28	2.153571e+001	21	7.833840e+000	8.524950e+000	0	0	0	0	0	0	0	-5.99926	6.8347	0	0.0239436	1	0	49.6501	7.83384	1	0	49.6501	57.5363	57.5363	36.2161	0.827533	21.5357	7.83384	0	5.70023	1	0
DATA	615	8	20	tair|AT5G47600.1|ref|NM_124133|ug|DR369058|ta|TA46151_3702	at|chr5:19317152-19317093	0		457	TGTGTCTCGTAATGGTACTTGTGTCTAGCGTCTCTATCTATCTATGAACTTTGATGCAGC	423	0	A_84_P575328	AT5G47600	AT5G47600.1	tair|heat shock protein-related [AT5G47600.1]	3949	304.648	0	1	1.514239e+003	1.516501e+002	0	0	65	1.299462e+003	1202	3.296106e+002	4.470039e+002	37	1.856757e+001	17	6.726979e+000	6.671700e+000	0	0	0	0	0	0	0	1249.89	125.176	1	4.99168e-232	1	1	49.5709	6.72698	1	0	49.5709	47.2035	47.2035	1292.03	0.825425	18.5676	6.72698	0	1261.52	0	0
DATA	616	8	21	tair|AT1G69620.1|ref|NM_105630|ug|BX816733|ta|TA29448_3702	at|chr1:26194656-26194715	0		335	TCATTCGTGCCTTCCTTGTGGAGGAGCAAAAGATTGTGAAGAAGGTTTTGAAGCTTCAGA	425	0	A_84_P19965	RPL34	AT1G69620.1	tair|RPL34 (RIBOSOMAL PROTEIN L34); structural constituent of ribosome [AT1G69620.1]	3975.42	304.427	0	1	1.226349e+005	1.226349e+004	2	5	57	1.009852e+005	101158	1.291802e+004	1.295125e+004	20	1.780000e+001	18	2.966479e+000	3.706500e+000	0	0	0	0	0	0	0	100936	10093.6	1	0	1	1	49.4434	2.96648	1	0	49.4434	57.5363	57.5363	100978	0.823059	17.8	2.96648	0	100947	0	0
DATA	617	8	22	ta|TA39336_3702|ta|BP800220|ta|BP855309|ta|BP844904	unmapped	0		328	TTATGGCCTTTATGGTGATGAAACACGTCGGCTTTAGCTTCAACAATCTGTTCAGTGAAG	427	0	A_84_P823957	TA39336_3702	TA39336_3702	Unknown	4000.58	304.427	8.35975	1	8.359753e+000	8.326456e+000	1	0	63	4.604762e+001	48	1.488388e+001	1.742055e+001	25	1.992000e+001	20	7.017359e+000	5.930400e+000	0	0	0	0	0	0	0	-3.27751	6.8347	0	0.214495	1	0	49.3251	7.01736	1	0	49.3251	57.5363	57.5363	38.6129	0.820842	19.92	7.01736	0	8.1462	1	0
DATA	618	8	23	tair|AT3G14620.1|ref|NM_112323|ta|TA37269_3702|ta|BP664068	at|chr3:4916728-4916787	0		1479	AGCTAAGATGGCACTTGTCTTGATTCTGCAGAGATTCTCCTTTGAGCTGTCTCCTTCGTA	429	0	A_84_P21188	CYP72A8	AT3G14620.1	tair|CYP72A8 (cytochrome P450, family 72, subfamily A, polypeptide 8); oxygen binding [AT3G14620.1]	4025.19	304.662	0	1	1.532444e+004	1.532467e+003	0	0	65	1.259554e+004	12147	2.125857e+003	2.140133e+003	28	1.882143e+001	19.5	6.446668e+000	8.895600e+000	0	0	0	0	0	0	0	12546.3	1254.65	1	0	1	1	49.2022	6.44667	1	0	49.2022	46.5243	46.5243	12588.1	0.818714	18.8214	6.44667	0	12557.6	0	0
DATA	619	8	24	tair|AT1G63120.1|ref|NM_104990|ug|BT004076|ta|TA37270_3702	at|chr1:23412554-23412541	0		639	CTTGGAGCAATGTTATCTGAACTTCTTACCAATTGGACTATCTATTGCCAACAAGGCGGC	431	0	A_84_P859203	ATRBL2	AT1G63120.1	tair|ATRBL2 (ARABIDOPSIS THALIANA RHOMBOID-LIKE 2); serine-type endopeptidase [AT1G63120.1]	4050.81	304.412	0	1	1.484435e+003	1.486794e+002	2	0	62	1.260903e+003	1182	2.466974e+002	2.285057e+002	47	1.836170e+001	18	5.463020e+000	5.930400e+000	0	0	0	0	0	0	0	1211.83	121.375	1	4.27633e-230	1	1	49.0756	5.46302	1	0	49.0756	46.5243	46.5243	1253.47	0.816356	18.3617	5.46302	0	1223.03	0	0
DATA	620	8	25	tair|AT1G71860.1|tair|AT1G71860.2|tair|AT1G71860.3|ref|NM_202398	at|chr1:27032269-27032328	0		1109	TGCTACAATGCTATTGTTGATGAATTAGAAGATCTAACCGCGGGGACAAATGCTGGAACG	433	0	A_84_P16261	PTP1	AT1G71860.1	tair|PTP1 (PROTEIN TYROSINE PHOSPHATASE 1) [AT1G71860.1]	4076.27	304.634	0	1	6.367615e+003	6.368169e+002	0	0	65	5.232846e+003	4923	1.184388e+003	1.268364e+003	28	1.921429e+001	18	4.130798e+000	4.077150e+000	0	0	0	0	0	0	0	5183.9	518.435	1	5.70152e-321	1	1	48.9502	4.1308	1	0	48.9502	47.8731	47.8731	5225.41	0.814103	19.2143	4.1308	0	5194.99	0	0
DATA	621	8	26	tair|AT3G29612.1	at|chr3:11413119-11413060	0		1725	ACCCGTGGAAGCAAACTTCACAAGAAGGATAACTCGGAGAACCAAAAATTGAATTTGGTT	435	0	A_84_P760409	AT3G29612	AT3G29612.1	tair|transposable element gene [AT3G29612.1]	4102.42	304.427	8.45446	1	8.454461e+000	8.423113e+000	2	0	62	5.043548e+001	48.5	1.249737e+001	1.130482e+001	37	1.891892e+001	18	4.303606e+000	4.447800e+000	0	0	0	0	0	0	0	1.60674	6.83659	0	0.542016	1	0	48.8287	4.30361	1	0	48.8287	57.5363	57.5363	43.0008	0.811647	18.9189	4.30361	0	12.5986	1	0
DATA	622	8	27	tair|AT1G68580.1|ref|NM_179531|ta|BX838827|tc|TC312199	at|chr1:25757414-25757473	0		531	TTTCAGGAGCCTATTCAGCAGATCAAAACGTTCTCTTGGATGGGTTTTTCTTGGACTTGC	437	0	A_84_P859484	AT1G68580	AT1G68580.1	tair|agenet domain-containing protein / bromo-adjacent homology (BAH) domain-containing protein [AT1G68580.1]	4126.99	304.568	0	1	2.660806e+002	2.791584e+001	0	0	64	2.640469e+002	267	6.768049e+001	8.209897e+001	20	2.095000e+001	23	4.346505e+000	5.374425e+000	0	0	0	0	0	0	0	215.364	22.5949	1	1.07523e-122	1	1	48.683	4.3465	1	0	48.683	48.5334	48.5334	256.612	0.809393	20.95	4.3465	0	226.223	0	0
DATA	623	8	28	tair|AT4G04500.1|ref|NM_116688|tc|TC282482	at|chr4:2240642-2240701	0		1817	TATTTCCAAAAGACCTAGCATTAATTCAATCCTCTTTTGGCTTGAGAGACACGCTACTAT	439	0	A_84_P19456	AT4G04500	AT4G04500.1	tair|protein kinase family protein [AT4G04500.1]	4153.11	304.5	0	1	3.036334e+001	8.998062e+000	3	0	61	7.303279e+001	74	1.618741e+001	1.927380e+001	46	1.989130e+001	19	7.162334e+000	6.486375e+000	0	0	0	0	0	0	0	24.5003	7.26057	1	1.86062e-016	1	0	48.5325	7.16233	1	0	48.5325	56.9804	56.9804	65.5981	0.806903	19.8913	7.16233	0	35.2269	0	0
DATA	624	8	29	tair|AT1G77020.1|ref|NM_106353|ta|TA52718_3702|tc|TC298611	at|chr1:28950128-28949984	0		1210	TCTGCTTACTCAGGGGATTGGTAGACTTTTCAGATGTCTCTGCAATCCAGCATTCGATGT	441	0	A_84_P18928	AT1G77020	AT1G77020.1	tair|DNAJ heat shock N-terminal domain-containing protein [AT1G77020.1]	4178.06	304.829	0	1	1.937154e+003	1.939015e+002	0	0	66	1.607015e+003	1558	3.007167e+002	2.963347e+002	40	2.170000e+001	20	7.716782e+000	8.895600e+000	0	0	0	0	0	0	0	1558.62	156.012	1	7.94666e-246	1	1	48.3929	7.71678	1	0	48.3929	46.8651	46.8651	1599.58	0.804594	21.7	7.71678	0	1569.22	0	0
DATA	625	8	30	tair|AT1G02850.1|tair|AT1G02850.4|tair|AT1G02850.5|tair|AT1G02850.2	at|chr1:632947-633006	0		1338	TGGGTACGAGAGGAGCTTTGGATTATTGTACGTGGACTTCAAGGATCCTTCTCTTAAGAG	443	0	A_84_P20984	AT1G02850	AT1G02850.1	tair|glycosyl hydrolase family 1 protein [AT1G02850.1]	4203.31	304.535	0	1	4.377255e+004	4.377263e+003	0	0	65	3.515591e+004	32794	7.305288e+003	8.384103e+003	34	2.064706e+001	20	6.736973e+000	7.227675e+000	0	0	0	0	0	0	0	35107.7	3510.77	1	0	1	1	48.25	6.73697	1	0	48.25	47.8731	47.8731	35148.5	0.802047	20.6471	6.73697	0	35118.1	0	0
DATA	626	8	31	tair|AT3G53700.1|ref|NM_115230|ta|TA46723_3702|tc|TC281581	at|chr3:19913427-19913486	0		2169	AGGAAGAGGTTTCAATGGTGAAAGGTTTGCTTAAAATCAGGAAATTTCAGGACGCTTTGG	445	0	A_84_P12777	MEE40	AT3G53700.1	tair|MEE40 (maternal effect embryo arrest 40) [AT3G53700.1]	4228.8	304.608	0	1	3.512968e+003	3.514008e+002	0	0	64	2.856859e+003	2753.5	7.027178e+002	7.766971e+002	38	2.107895e+001	19.5	6.235823e+000	6.486375e+000	0	0	0	0	0	0	0	2808.75	280.958	1	1.19616e-282	1	1	48.1094	6.23582	1	0	48.1094	49.1849	49.1849	2849.42	0.799538	21.0789	6.23582	0	2819.1	0	0
DATA	627	8	32	tc|TC296024	at|chr4:17199837-17199779	0		917	GCCTCTGTTATACCCTGCAGGGGTTATGATTATGACTTTATTCGTCCTGTACCATCAAGC	447	0	A_84_P846284	TC296024	TC296024	Unknown	4254.16	304.451	0	1	2.302923e+001	8.880050e+000	0	0	64	6.632813e+001	63.5	1.805376e+001	2.094172e+001	33	1.803030e+001	19	5.485691e+000	5.189100e+000	0	0	0	0	0	0	0	18.3528	7.07682	1	9.9036e-011	1	0	47.9753	5.48569	1	0	47.9753	47.8731	47.8731	58.8935	0.796935	18.0303	5.48569	0	28.5873	0	0
DATA	628	8	33	tair|AT1G47780.1|ref|NM_103672|ug|DQ446336|tc|NP232442	at|chr1:17597123-17597182	0		0	ATGTCTGCAGTTCAACTCGATTTGCAAGACAGATGGGTCTTAAAAATGTATGGATGGATG	449	0	A_84_P150568	AT1G47780	AT1G47780.1	tair|acyl-protein thioesterase-related [AT1G47780.1]	4280.11	304.5	8.63922	0	8.639219e+000	8.604809e+000	0	0	64	4.346875e+001	40	1.471957e+001	1.538197e+001	39	1.748718e+001	18	5.389423e+000	5.189100e+000	0	0	0	0	0	0	0	-4.38139	6.8347	0	0.0977413	1	0	47.8501	5.38942	1	0	47.8501	65	65	36.0341	0.794289	17.4872	5.38942	0	5.74375	1	0
DATA	629	8	34	tair|AT3G60210.1|ref|NM_115884|ta|TA38241_3702|ta|AA040982	at|chr3:22262595-22262442	0		522	AGCGCCTATGAGGTTGATTTTGGAACAGAAGATGCTAAGCATTGCTTTTGCAAAGAAAGC	451	0	A_84_P24153	AT3G60210	AT3G60210.1	tair|chloroplast chaperonin 10, putative [AT3G60210.1]	4304.8	304.6	0	1	1.000062e+004	1.000099e+003	0	0	64	7.965719e+003	7482.5	1.745708e+003	1.931642e+003	33	1.933333e+001	18	5.469613e+000	4.447800e+000	0	0	0	0	0	0	0	7917.97	791.827	1	0	1	1	47.7476	5.46961	1	0	47.7476	49.1849	49.1849	7958.28	0.791748	19.3333	5.46961	0	7928.01	0	0
DATA	630	8	35	tair|AT1G60780.1|ref|NM_104761|ta|TA39378_3702|tc|TC286294	at|chr1:22373192-22373052	0		1403	GAAAGGCTCCTATCCGTGTCAAATTTGAGATCCCTTATTTCACTGTTTCAGGGATTCAGG	453	0	A_84_P22714	AT1G60780	AT1G60780.1	tair|clathrin adaptor complexes medium subunit family protein [AT1G60780.1]	4330.1	304.875	0	1	1.979135e+004	1.979154e+003	0	0	67	1.566616e+004	14734	3.120046e+003	3.454458e+003	27	1.933333e+001	18	5.771282e+000	5.930400e+000	0	0	0	0	0	0	0	15618.5	1561.86	1	0	1	1	47.6675	5.77128	1	0	47.6675	46.8651	46.8651	15658.7	0.789158	19.3333	5.77128	0	15628.5	0	0
DATA	631	8	36	tair|AT1G20770.1|ref|NM_101929|tc|TC295373	at|chr1:7215511-7215369	0		646	AACAATCATTTGAAACAGCTCTTGAAACTCTGGTGGAAATAGCCAACATGCGTGCATCGA	455	0	A_84_P147628	AT1G20770	AT1G20770.1	tair|similar to hypothetical protein [Vitis vinifera] (GB:CAN80128.1) [AT1G20770.1]	4355.59	304.803	0	1	5.632784e+003	5.633454e+002	0	0	64	4.477266e+003	4212	1.066580e+003	1.274295e+003	36	1.791667e+001	17.5	5.778655e+000	6.671700e+000	0	0	0	0	0	0	0	4429.67	443.02	1	3.87755e-311	1	1	47.5971	5.77866	1	0	47.5971	47.5395	47.5395	4469.83	0.786408	17.9167	5.77866	0	4439.58	0	0
DATA	632	8	37	ug|AY062586|ta|TA45385_3702|tc|NP455183|tc|TC299525	at|chr2:16286000-16285842	0		297	TTCCTGGTGGAGCTGAACACTTGTACTTGGATCTCAAAGCTTTGTTGTTCTTGACGTGGT	457	0	A_84_P288754	AY062586	AY062586	ug|Arabidopsis thaliana Unknown protein (T7F6.15; At2g38980) mRNA, complete cds [AY062586]	4381.06	304.7	0	1	2.407087e+002	2.560234e+001	1	0	64	2.361875e+002	231	5.169289e+001	4.466333e+001	25	1.880000e+001	20	6.745369e+000	7.413000e+000	0	0	0	0	0	0	0	188.623	20.0624	1	1.33403e-114	1	1	47.564	6.74537	1	0	47.564	46.8651	46.8651	228.753	0.783617	18.8	6.74537	0	198.524	0	0
DATA	633	8	38	ug|AV440822|ta|BP641034	at|chr3:6324984-6325043	0		283	GCTCTTCAATGCTTCATCCACATTCTTCTGCAAGAAATGTATCTGCGCAATGATCAGTCT	459	0	A_84_P799422	AT3G18420	AV440822	ug|AV440822 Arabidopsis thaliana above-ground organ two to six-week old Arabidopsis thaliana cDNA clone APZ10f01_f 3', mRNA sequence [AV440822]	4406.59	304.908	0	1	9.139601e+001	1.265464e+001	1	0	63	1.188889e+002	111	2.969963e+001	3.039330e+001	33	1.678788e+001	18	5.818922e+000	5.930400e+000	0	0	0	0	0	0	0	71.3692	9.88174	1	1.66085e-058	1	1	47.5197	5.81892	1	0	47.5197	49.1849	49.1849	111.454	0.780879	16.7879	5.81892	0	81.2387	0	0
DATA	634	8	39	tair|AT5G55840.1|ref|NM_124966|tc|NP225997	at|chr5:22619663-22619722	0		3762	AAAGCTTCTTCTGTGTCTTTGAAGATTCTTTTTGATGAATATGTCGGAACAACGAGAAAC	461	0	A_84_P17853	AT5G55840	AT5G55840.1	tair|pentatricopeptide (PPR) repeat-containing protein [AT5G55840.1]	4432.5	304.5	0	1	9.613638e+002	9.653705e+001	1	1	66	7.953030e+002	788.5	1.761820e+002	1.827304e+002	29	1.841379e+001	20	5.415040e+000	5.930400e+000	0	0	0	0	0	0	0	747.83	75.0946	1	6.09241e-200	1	1	47.4733	5.41504	1	0	47.4733	57.5363	57.5363	787.868	0.777884	18.4138	5.41504	0	757.675	0	0
DATA	635	8	40	ug|EG485283	at|chr4:9508031-9508090	0		672	TTTAGATGGAAGATCTTCACGCTGGAAGTTGAAGGAACAGAAAACCAGATGATCCGTCTT	463	0	A_84_P798145	EG485283	EG485283	ug|AYASQ45TR pooled cDNA populations Arabidopsis thaliana cDNA, mRNA sequence [EG485283]	4457.33	305	8.8513	1	8.851299e+000	8.840447e+000	3	0	62	5.256452e+001	51.5	1.272615e+001	1.315807e+001	31	1.832258e+001	18	5.979895e+000	5.930400e+000	0	0	0	0	0	0	0	5.08883	6.85362	0	0.0548453	1	0	47.4757	5.97989	1	0	47.4757	45.4864	45.4864	45.1298	0.775258	18.3226	5.97989	0	14.9454	1	0
DATA	636	8	41	tc|TC292217	at|chr4:16062189-16062130	0		735	AGTTTGCCAGTCGGATCTTGCAATCTTGCTCTTCCTTTGTGGGCACCACAAGGTAAAATT	465	0	A_84_P84109	TC292217	TC292217	tc|NM_119487 transferase, transferring glycosyl groups {Arabidopsis thaliana} (exp=-1; wgp=0; cg=0), partial (42%) [TC292217]	4482.81	304.647	0	1	4.833510e+001	1.008395e+001	1	0	64	8.479688e+001	83.5	2.249386e+001	2.020042e+001	40	1.710000e+001	16	5.913045e+000	6.671700e+000	0	0	0	0	0	0	0	37.3282	7.78763	1	3.61344e-029	1	1	47.4687	5.91305	1	0	47.4687	46.8651	46.8651	77.3622	0.772279	17.1	5.91305	0	47.1994	0	0
DATA	637	8	42	tair|AT5G36228.1|ref|NM_001036896|ug|EF182917	at|chr5:14290256-14290315	0		1677	GGCTGGGTTTTGAAGATTCTGGAATCAAGAAATGAAGATGAACTGCGGACAAATCAGTTT	467	0	A_84_P768007	AT5G36228	AT5G36228.1	tair|nucleic acid binding / zinc ion binding [AT5G36228.1]	4508.5	304.5	8.9196	1	8.919598e+000	8.922198e+000	1	0	67	5.376119e+001	54	1.478850e+001	1.445535e+001	39	1.879487e+001	19	6.057529e+000	6.301050e+000	0	0	0	0	0	0	0	6.33884	6.86404	0	0.0171528	1	0	47.4223	6.05753	1	0	47.4223	57.5363	57.5363	46.3265	0.769321	18.7949	6.05753	0	16.1824	1	0
DATA	638	8	43	ta|TA38035_3702	at|chr3:23454554-23454702	0		3060	ATGTAAATTCATCTTCCTTGTCATCTTGGAAAACGAAGGTTTCAGCGTCGATGGGTCGAG	469	0	A_84_P822739	TA38035_3702	TA38035_3702	Unknown	4534.11	304.5	8.95353	1	8.953533e+000	8.919947e+000	1	0	63	4.890476e+001	49	1.081772e+001	1.037820e+001	39	1.856410e+001	19	5.325188e+000	5.189100e+000	0	0	0	0	0	0	0	1.47501	6.8363	0	0.575595	1	0	47.4298	5.32519	1	0	47.4298	56.9804	56.9804	41.4701	0.766405	18.5641	5.32519	0	11.3424	1	0
DATA	639	8	44	tc|NP229959	at|chr1:11014979-11014643	0		2022	GACATTGTTTTGTTCATGAAATTTGCGTCTAATCCGCTCCATCACTCTATTGGCCTAACT	471	0	A_84_P841765	NP229959	NP229959	tc|GB|AC000107.2|AAF98190.1 F17F8.20 [NP229959]	4558.63	304.926	8.98482	1	8.984821e+000	8.974038e+000	3	0	61	5.259016e+001	54	1.418377e+001	1.482600e+001	42	1.938095e+001	18	6.789347e+000	7.783650e+000	0	0	0	0	0	0	0	5.11283	6.8538	0	0.0537259	1	0	47.4773	6.78935	1	0	47.4773	46.1809	46.1809	45.1555	0.763737	19.381	6.78935	0	15.0372	1	0
DATA	640	8	45	tair|AT5G20660.1|ref|NM_122073|ta|TA45764_3702|tc|TC292651	at|chr5:6986667-6986726	0		430	ACATGTTAAAGCTTTGACTCAGTTTGGTCCTCATCCTGTTTCTTCTGATGCTCTTGTCCA	473	0	A_84_P829061	AT5G20660	AT5G20660.1	tair|24 kDa vacuolar protein, putative [AT5G20660.1]	4584.33	304.829	0	1	2.883944e+002	3.020635e+001	0	0	65	2.669231e+002	263	5.500435e+001	5.856270e+001	35	1.997143e+001	19	6.428273e+000	8.154300e+000	0	0	0	0	0	0	0	219.403	22.9802	1	7.82231e-124	1	1	47.5204	6.42827	1	0	47.5204	49.5074	49.5074	259.488	0.760773	19.9714	6.42827	0	229.388	0	0
DATA	641	8	46	tair|AT1G80650.1|ref|NM_106713|ta|TA46259_3702|tc|TC295300	at|chr1:30320358-30320417	0		535	ATTAGAGATTCTTCAGGGAAAACTGTTTTGGAGTGTTTTGGGGATCCCAGACGCAAAAAG	475	0	A_84_P23791	RTL1	AT1G80650.1	tair|RTL1 (RNASE THREE-LIKE PROTEIN 1); double-stranded RNA binding [AT1G80650.1]	4610.13	304.704	0	1	3.105988e+003	3.107297e+002	0	0	66	2.401227e+003	2225.5	5.345019e+002	5.696890e+002	23	1.865217e+001	19	4.782627e+000	4.818450e+000	0	0	0	0	0	0	0	2353.7	235.469	1	1.34832e-271	1	1	47.525	4.78263	1	0	47.525	47.5395	47.5395	2393.79	0.757795	18.6522	4.78263	0	2363.71	0	0
DATA	642	8	47	tair|AT1G79040.1|ref|NM_106555|ug|BE038985|ta|TA25847_3702	at|chr1:29741086-29741237	0		177	TTCAAAATTGTCGCCAGTGGGTCAAGAAGATCAAGACCGACAAGCCCTTCGGAATTAACG	477	0	A_84_P805152	PSBR	AT1G79040.1	tair|PSBR (photosystem II subunit R) [AT1G79040.1]	4635.5	304.5	0	1	2.998893e+005	2.998893e+004	2	2	64	2.264199e+005	220767	2.696409e+004	1.612012e+004	21	2.700000e+001	21	1.325142e+001	1.260210e+001	0	0	0	0	0	1	0	226372	22637.2	1	0	1	1	47.5957	13.2514	1	0	47.5957	57.5363	57.5363	226413	0.754853	27	13.2514	0	226382	0	0
DATA	643	8	48	tair|AT2G25850.3|ref|NM_001036340|tc|TC308934	at|chr2:11032804-11032745	0		2869	ATTGTTCGATATTATGGTCCAGGTGAAATGTGGAGCTGTGCTAGTTCAATGCTTTTGCTG	479	0	A_84_P854170	AT2G25850	AT2G25850.3	tair|nucleotidyltransferase family protein [AT2G25850.3]	4660.21	304.875	0	1	1.975561e+003	1.977649e+002	1	0	65	1.533600e+003	1486	3.643988e+002	3.469284e+002	28	1.803571e+001	17	5.776595e+000	5.374425e+000	0	0	0	0	0	0	0	1485.98	148.755	1	7.65165e-243	1	1	47.6206	5.77659	1	0	47.6206	47.5395	47.5395	1526.17	0.752181	18.0357	5.77659	0	1496.11	0	0
DATA	644	8	49	tair|AT5G45420.1|ref|NM_123910|ta|TA36055_3702|tc|TC287720	at|chr5:18423098-18423039	0		735	GGAGATGCGGAAGGTACTAAGGAGATTTGGAGTAATGGAGAAGACATTGCATTGCTCAAT	481	0	A_84_P820862	AT5G45420	AT5G45420.1	tair|myb family transcription factor [AT5G45420.1]	4685.82	304.831	0	1	7.168039e+003	7.168619e+002	1	0	65	5.418692e+003	5039	1.326280e+003	1.352872e+003	34	1.897059e+001	18.5	5.621848e+000	4.447800e+000	0	0	0	0	0	0	0	5371.05	537.149	1	3.45846e-323	1	1	47.6397	5.62185	1	0	47.6397	47.2035	47.2035	5411.26	0.749306	18.9706	5.62185	0	5381.22	0	0
DATA	645	8	50	tair|AT3G22540.1|ref|NM_113153|ta|TA50338_3702|tc|TC299200	at|chr3:7984276-7984217	0		358	GAAGTTTGGTAGATCTAACACCACCAAGTTGTACTGATCCATTTTTCTTCTATTTCGCTA	483	0	A_84_P590126	AT3G22540	AT3G22540.1	tair|similar to unknown protein [Arabidopsis thaliana] (TAIR:AT4G14819.1); similar to unnamed protein product [Vitis vinifera] (GB:CAO71190.1); contains InterPro domain Protein of unknown function DUF1677, plant (InterPro:IPR012876) [AT3G22540.1]	4711.06	304.768	0	1	1.033059e+004	1.033099e+003	0	0	66	7.759424e+003	7278.5	1.639375e+003	1.907365e+003	34	1.867647e+001	18	5.073524e+000	3.521175e+000	0	0	0	0	0	0	0	7711.78	771.208	1	0	1	1	47.648	5.07352	1	0	47.648	46.5243	46.5243	7751.99	0.746499	18.6765	5.07352	0	7721.97	0	0
DATA	646	8	51	tair|AT4G38570.1|ref|NM_120018|ug|BX827703|ta|TA53378_3702	at|chr4:18031635-18031576	0		837	CGCTCTCTTTACTCTTGGCTTTGAGCATATTTGGTTGGTCCATCAAGCAGATCATCAATG	485	0	A_84_P838169	PIS2	AT4G38570.1	tair|PIS2 (PROBABLE CDP-DIACYLGLYCEROL--INOSITOL 3-PHOSPHATIDYLTRANSFERASE 2); phosphotransferase, for other substituted phosphate groups [AT4G38570.1]	4736.64	304.87	0	1	5.185431e+003	5.186245e+002	0	0	65	3.904308e+003	3788	8.140949e+002	8.398929e+002	31	1.912903e+001	18	5.149381e+000	5.189100e+000	0	0	0	0	0	0	0	3856.65	385.725	1	1.78344e-302	1	1	47.6589	5.14938	1	0	47.6589	46.8651	46.8651	3896.87	0.743747	19.129	5.14938	0	3866.87	0	0
DATA	647	8	52	ta|TA39693_3702	at|chr1:4592805-4592864	0		386	TATATGCATATTGGACTACTCTTATGCAAGAGTCGAAATGGTCCTGTTGCTGCTGCGTCT	487	0	A_84_P824205	TA39693_3702	TA39693_3702	Unknown	4762.07	305.197	0	1	1.164082e+002	1.485107e+001	0	0	66	1.339394e+002	132.5	2.801806e+001	3.057862e+001	38	1.776316e+001	18	5.449692e+000	5.745075e+000	0	0	0	0	0	0	0	86.2736	11.0066	1	1.0103e-068	1	1	47.6658	5.44969	1	0	47.6658	44.7812	44.7812	126.505	0.741129	17.7632	5.44969	0	96.5138	0	0
DATA	648	8	53	tair|AT3G17830.1|ref|NM_112664|ta|TA52366_3702|tc|NP227586	at|chr3:6103857-6103916	0		1239	ACCTTCAATCCGGGGAGACCATTGCTTTGTAGTGAAAATTTCGATCCCCAAAAAACTGAG	489	0	A_84_P841627	AT3G17830	AT3G17830.1	tair|DNAJ heat shock family protein [AT3G17830.1]	4787.68	304.72	0	1	1.368976e+003	1.372103e+002	2	0	62	1.058419e+003	1029	1.989005e+002	2.103439e+002	29	1.927586e+001	18	6.723607e+000	7.413000e+000	0	0	0	0	0	0	0	1010.73	101.304	1	9.33138e-219	1	1	47.6902	6.72361	1	0	47.6902	49.1849	49.1849	1050.98	0.73831	19.2759	6.72361	0	1021.02	0	0
DATA	649	8	54	tair|AT1G65484.1|ref|NM_001124078|ug|EG520414	at|chr1:24352068-24352127	0		431	ACGAGACATTCCCAACCCTGCAAGCAAGAATATCTTAGTAGGGACTTTACAAAATCAGCA	491	0	A_84_P754651	AT1G65484	AT1G65484.1	tair|unknown protein [AT1G65484.1]	4812.94	305.072	0	1	9.516411e+001	1.329789e+001	5	0	62	1.177742e+002	120	2.627810e+001	2.260965e+001	33	1.809091e+001	20	5.631183e+000	5.930400e+000	0	0	0	0	0	0	0	70.0259	9.78516	1	1.63176e-057	1	1	47.7483	5.63118	1	0	47.7483	46.8651	46.8651	110.34	0.735843	18.0909	5.63118	0	80.3834	0	0
DATA	650	8	55	tair|AT4G35263.1|ref|NM_001125648	at|chr4:16776719-16776660	0		83	AGGAGTTGATTCACGTGACTATGCTTCGAATCTCTTAACATTGCCAATCTCCGTGTTTCT	493	0	A_84_P765437	AT4G35263	AT4G35263.1	tair|unknown protein [AT4G35263.1]	4838.67	304.5	9.35986	1	9.359857e+000	9.322576e+000	4	0	62	4.620968e+001	46.5	1.323202e+001	1.371405e+001	31	1.887097e+001	19	5.031514e+000	5.930400e+000	0	0	0	0	0	0	0	-1.58416	6.8347	0	0.5477	1	0	47.7938	5.03151	1	1	47.7938	57.5363	57.5363	38.775	0.733135	18.871	5.03151	0	8.84398	1	0
DATA	651	8	56	ug|BT025671	at|chr3:8956469-8956410	0		929	ATGCAAAGATAATAGAGATTGAAGCAATTTGGGATCTTCTGACGCCGGTGAGTAAGAGCT	495	0	A_84_P796278	BT025671	BT025671	ug|Arabidopsis thaliana [BT025671]	4864.33	304.5	9.39116	0	9.391156e+000	9.388654e+000	4	0	62	5.374194e+001	53	1.361043e+001	1.464068e+001	27	1.900000e+001	19	4.682209e+000	4.447800e+000	0	0	0	0	0	0	0	5.90985	6.86021	0	0.026084	1	0	47.8321	4.68221	1	0	47.8321	65	65	46.3073	0.730691	19	4.68221	0	16.3929	1	0
DATA	652	8	57	tair|AT5G67370.1|ref|NM_126137|ug|AF360127|ta|TA44078_3702	at|chr5:26894956-26894897	0		997	AGACCGGTACTACCGTGCATTAGCAGGTGGTCAATACTGCAAATGGGAAGATCTTGTTAA	497	0	A_84_P50780	AT5G67370	AT5G67370.1	tair|similar to unknown protein [Arabidopsis thaliana] (TAIR:AT5G11840.1); similar to hypothetical protein [Vitis vinifera] (GB:CAN75014.1); contains InterPro domain Protein of unknown function DUF1230 (InterPro:IPR009631) [AT5G67370.1]	4889.06	304.718	0	1	2.668218e+004	2.668234e+003	0	0	65	1.948571e+004	18578	2.735209e+003	2.854746e+003	33	2.072727e+001	18	7.484454e+000	6.671700e+000	0	0	0	0	0	0	0	19437.8	1943.8	1	0	1	1	47.8739	7.48445	1	0	47.8739	52.0157	52.0157	19478.3	0.728495	20.7273	7.48445	0	19448.4	0	0
DATA	653	8	58	tair|AT1G79910.1|tair|AT1G79910.2|ref|NM_106640|ref|NM_001036227	at|chr1:30060921-30061056	0		557	GAAACACACTTGATCAGTTTGTGAACCCTGAGTTTGTAGAGAGATTCAAAGCAGAGCCGC	499	0	A_84_P827514	AT1G79910	AT1G79910.1	tair|similar to unknown protein [Arabidopsis thaliana] (TAIR:AT1G52315.1); similar to unnamed protein product [Vitis vinifera] (GB:CAO45916.1); contains InterPro domain Protein of unknown function DUF292, eukaryotic (InterPro:IPR005061) [AT1G79910.1]	4914.89	304.5	0	1	3.588152e+001	1.007262e+001	3	0	61	7.398361e+001	71	1.649797e+001	1.482600e+001	34	1.705882e+001	17	4.917139e+000	4.447800e+000	0	0	0	0	0	0	0	26.0565	7.31455	1	5.60581e-018	1	0	47.9271	4.91714	1	0	47.9271	56.9804	56.9804	66.5489	0.726181	17.0588	4.91714	0	36.6674	0	0
DATA	654	8	59	tair|AT5G40480.1|ref|NM_123412|tc|NP230503	at|chr5:16240967-16241026	0		5642	ATCAGTGATCATCTTGATGAAAGTGATAGATCGACAAGTGCCCACAGGAGCTACTGGAAC	501	0	A_84_P766274	EMB3012	AT5G40480.1	tair|EMB3012 (EMBRYO DEFECTIVE 3012) [AT5G40480.1]	4939.9	304.731	0	1	4.712123e+003	4.713068e+002	2	0	64	3.460422e+003	3435	5.861262e+002	6.004530e+002	36	1.988889e+001	20	4.791527e+000	4.262475e+000	0	0	0	0	0	0	0	3412.45	341.314	1	8.00488e-295	1	1	47.97	4.79153	1	0	47.97	49.8279	49.8279	3452.99	0.724186	19.8889	4.79153	0	3423.12	0	0
DATA	655	8	60	tc|TC305074	at|chr1:6809488-6809547	0		2908	AAGTGGTGTGGGAGTAAAACGGAAAGGAATCTCCGGTGACAAACTTGGTAACTGAAAAAC	503	0	A_84_P850443	TC305074	TC305074	tc|Q9FXG6_ARATH (Q9FXG6) F6F9.27 protein (RING finger family protein), complete [TC305074]	4965.67	304.5	0	1	2.259872e+001	9.730717e+000	6	0	60	6.431667e+001	61.5	1.970760e+001	1.871782e+001	31	2.025806e+001	20	6.060626e+000	7.042350e+000	0	0	0	0	0	0	0	16.3192	7.02683	1	5.41599e-009	1	0	47.9975	6.06063	1	0	47.9975	57.5363	57.5363	56.882	0.722129	20.2581	6.06063	0	27.0335	0	0
DATA	656	8	61	tair|AT3G43550.1|ref|NM_114223|tc|NP205395|ta|DQ446726	at|chr3:15459623-15459682	0		0	ATGAAGCTTCAAATTATATGGCTCGCTTTGGTTTTAATCGCCGTTGAGACTTATGCAGTT	505	0	A_84_P596406	AT3G43550	AT3G43550.1	tair|carboxylesterase/ lipase [AT3G43550.1]	4991.33	304.5	9.52675	1	9.526754e+000	9.519487e+000	4	1	61	5.350820e+001	54	1.467381e+001	1.408470e+001	25	2.044000e+001	19	8.694251e+000	8.154300e+000	0	0	0	0	0	0	0	5.50038	6.8568	0	0.0381567	1	0	48.0078	8.69425	1	0	48.0078	57.5363	57.5363	46.0735	0.720291	20.44	8.69425	0	16.2418	1	0
DATA	657	8	62	tair|AT3G29300.1|ref|NM_113855|tc|NP301222	at|chr3:11248752-11248811	0		504	ATCGAAGTTTCAACGCCAACATTAACTCCAATGAAGGATCTACCTGAAAAGGCATGCTCT	507	0	A_84_P546611	AT3G29300	AT3G29300.1	tair|unknown protein [AT3G29300.1]	5016.03	304.969	0	1	2.868179e+001	9.931663e+000	3	1	65	6.861538e+001	69	1.339973e+001	1.260210e+001	30	2.173333e+001	20.5	7.104798e+000	8.339625e+000	0	0	0	0	0	0	0	20.6165	7.13888	1	9.02797e-013	1	0	47.9989	7.1048	1	0	47.9989	46.1809	46.1809	61.1807	0.7188	21.7333	7.1048	0	31.3581	0	0
DATA	658	8	63	ug|BP625456	at|chr4:10017120-10017274	0		349	TCATCTCCATGATCAAACTGCTCTCCAATAAATGCAAGCAAAGTGTAGAGCCAGCTCTTA	509	0	A_84_P795100	EIF4E	BP625456	ug|BP625456 RAFL17 Arabidopsis thaliana cDNA clone RAFL17-43-O03 3', mRNA sequence [BP625456]	5041.89	304.5	0	0	1.720053e+002	1.966437e+001	0	0	64	1.713281e+002	168	3.612678e+001	3.965955e+001	33	2.460606e+001	25	6.383276e+000	5.930400e+000	0	0	0	0	0	0	0	123.353	14.1022	1	3.75668e-089	1	1	47.9752	6.38328	1	0	47.9752	65	65	163.893	0.717146	24.6061	6.38328	0	134.095	0	0
DATA	659	8	64	tair|AT3G42770.1|ref|NM_114145|tc|NP208455	unmapped	0		1378	CACTTGAGGACTTTGCAATACATATCAAGTCATTCAGGAGGAAAGCAAGAAGTGAAAACG	511	0	A_84_P593269	AT3G42770	AT3G42770.1	tair|F-box family protein [AT3G42770.1]	5067.42	304.573	9.58596	1	9.585961e+000	9.547780e+000	0	0	64	4.428125e+001	44.5	1.141076e+001	1.130482e+001	30	1.980000e+001	19	6.310364e+000	5.745075e+000	0	0	0	0	0	0	0	-3.65507	6.8347	0	0.166543	1	0	47.9363	6.31036	1	1	47.9363	57.5363	57.5363	36.8466	0.715842	19.8	6.31036	0	7.06339	1	0
DATA	660	8	65	tair|AT2G38120.1|ref|NM_129368|ta|TA31026_3702|ta|AA586160	at|chr2:15983943-15984002	0		1819	GTGTTCGTATACGTGAAGGGAGTAAAAGTCACGAAAATAGTGTACTTTTTACACACCCCT	513	0	A_84_P107652	AUX1	AT2G38120.1	tair|AUX1 (AUXIN RESISTANT 1); amino acid transmembrane transporter/ transporter [AT2G38120.1]	5092.13	304.771	0	1	1.549695e+004	1.549725e+003	1	0	65	1.112509e+004	10738	2.227224e+003	2.037834e+003	30	2.280000e+001	20	9.075925e+000	8.154300e+000	0	0	0	0	0	0	0	11077.2	1107.74	1	0	1	1	47.8783	9.07592	1	0	47.8783	46.5243	46.5243	11117.7	0.7148	22.8	9.07592	0	11087.9	0	0
DATA	661	8	66	tair|AT2G47730.1|ref|NM_180148|ug|BX842448|ug|DQ069797	at|chr2:19565982-19566041	0		450	TAACGTATGGCTTCAAGTTGAAGGTCAACAGTTTGACCCTAACGCCTCTAAGCTTGCCTT	515	0	A_84_P18196	ATGSTF8	AT2G47730.1	tair|ATGSTF8 (GLUTATHIONE S-TRANSFERASE 8); glutathione transferase [AT2G47730.1]	5117.63	304.738	0	1	2.442625e+004	2.442643e+003	0	0	64	1.748489e+004	17027.5	2.424529e+003	2.838252e+003	28	2.103571e+001	20	4.749130e+000	3.335850e+000	0	0	0	0	0	0	0	17437.1	1743.72	1	0	1	1	47.804	4.74913	1	0	47.804	51.0895	51.0895	17477.5	0.713867	21.0357	4.74913	0	17447.7	0	0
DATA	662	8	67	tair|AT5G56330.1|ref|NM_125016|tc|NP237653|ta|DR372762	at|chr5:22833050-22833332	0		937	ACGATGCTTCAGATTCAAATGCCAGGCCGCTTCAAGCAGTCAATAAGCGCAAGGTATATT	517	0	A_84_P15017	AT5G56330	AT5G56330.1	tair|carbonic anhydrase family protein [AT5G56330.1]	5142.33	304.744	0	1	8.560775e+001	1.285018e+001	2	0	62	1.087742e+002	101	4.735510e+001	5.281763e+001	32	3.587500e+001	31.5	1.381852e+001	1.445535e+001	0	0	0	0	0	1	0	61.0543	9.16458	1	1.50121e-050	1	1	47.7199	13.8185	1	0	47.7199	36.9964	36.9964	101.34	0.713187	35.875	13.8185	0	71.6028	0	0
DATA	663	8	68	tair|AT3G61560.1|tair|AT3G61560.2|ref|NM_001035836|ref|NM_116021	at|chr3:22790083-22790142	0		787	GGTGTTTGATGAGAAGGTTCTTTCTAAGCTTCCTGTTGCTTCCCTTAAGGCAAAGTTGGG	519	0	A_84_P541342	AT3G61560	AT3G61560.1	tair|reticulon family protein (RTNLB6) [AT3G61560.1]	5168.44	305.028	0	1	3.604454e+003	3.605730e+002	1	0	62	2.616806e+003	2505	5.339107e+002	4.844396e+002	32	2.196875e+001	21	6.779877e+000	6.301050e+000	0	0	0	0	0	0	0	2569.18	257.009	1	4.49176e-277	1	1	47.6232	6.77988	1	0	47.6232	48.2044	48.2044	2609.37	0.71278	21.9688	6.77988	0	2579.65	0	0
DATA	664	8	69	tair|AT5G53350.1|ref|NM_124714|ta|TA26710_3702|ta|TA26720_3702	at|chr5:21664670-21664729	0		1842	GGATCGGATGGAGAAACTGAAGTGGAGGCAGAGATTCCATCTGTTGTAGCAAGTATGTAA	521	0	A_84_P20682	CLPX	AT5G53350.1	tair|CLPX (Clp protease regulatory subunit X); ATPase [AT5G53350.1]	5193.94	304.768	0	1	3.250099e+004	3.250113e+003	0	0	66	2.320476e+004	21870.5	4.654681e+003	5.090136e+003	30	2.253333e+001	22	5.697751e+000	4.262475e+000	0	0	0	0	0	0	0	23157.2	2315.73	1	0	1	1	47.5131	5.69775	1	0	47.5131	46.5243	46.5243	23197.3	0.712509	22.5333	5.69775	0	23167.6	0	0
DATA	665	8	70	tair|AT4G36925.1|ref|NM_148405	at|chr4:17404309-17404368	0		332	AGGAAGAATTCTGCTTGTTTTAAGCTTCTTTCACCTTCGGTTTATCCCCATGTTTTTTGC	523	0	A_84_P583222	AT4G36925	AT4G36925.1	tair|similar to unknown protein [Arabidopsis thaliana] (TAIR:AT2G24945.1) [AT4G36925.1]	5219.58	304.573	0	1	6.168961e+002	6.243091e+001	1	1	62	4.869516e+002	477.5	7.370709e+001	7.598325e+001	28	2.300000e+001	22.5	6.236096e+000	6.301050e+000	0	0	0	0	0	0	0	439.556	44.4838	1	8.20276e-167	1	1	47.3952	6.2361	1	0	47.3952	57.5363	57.5363	479.517	0.712529	23	6.2361	0	449.833	0	0
DATA	666	8	71	tair|AT4G32920.1|ref|NM_119446|ta|TA48239_3702|tc|TC289700	at|chr4:15887688-15887629	0		4766	ACCACCCTATATGCAAGGTTGTGGTACTGAATTATAATGTTGTAGAGAATAATAGCCTAT	525	0	A_84_P198054	AT4G32920	AT4G32920.1	tair|glycine-rich protein [AT4G32920.1]	5245.11	304.5	0	1	4.037423e+002	4.149699e+001	1	1	62	3.350806e+002	335	4.855023e+001	4.948177e+001	36	2.311111e+001	22.5	7.174470e+000	8.895600e+000	0	0	0	0	0	0	0	287.816	29.582	1	1.52851e-140	1	1	47.2649	7.17447	1	0	47.2649	56.9804	56.9804	327.646	0.71287	23.1111	7.17447	0	297.98	0	0
DATA	667	8	72	tair|AT1G61010.1|tair|AT1G61010.3|tair|AT1G61010.2|ref|NM_104782	at|chr1:22478716-22478657	0		2055	AGGTAGAGAGTGAGCATTCAGGTCTTAAGGAAAGAGTGAGAGTAGCTTTTGAGCGGATTC	527	0	A_84_P23760	CPSF73-I	AT1G61010.1	tair|CPSF73-I; protein binding [AT1G61010.1]	5269.87	304.786	0	1	8.956530e+003	8.957043e+002	0	0	66	6.438288e+003	6175.5	1.332560e+003	1.407729e+003	30	1.783333e+001	17	6.209466e+000	5.374425e+000	0	0	0	0	0	0	0	6391.17	639.153	1	0	1	1	47.122	6.20947	1	0	47.122	46.5243	46.5243	6430.85	0.713576	17.8333	6.20947	0	6401.2	0	0
DATA	668	8	73	ug|EF183044	at|chr4:5439171-5439230	0		1232	TCATGTGATTCTTTTTTCATTGAGGCTGAGTCGAGTAGAGCTGGAGAAGAGAGAGAAGGA	529	0	A_84_P798077	EF183044	EF183044	ug|Arabidopsis thaliana clone asmbl_11795 unknown mRNA sequence [EF183044]	5295.89	304.5	0	1	1.128796e+002	1.479581e+001	1	0	63	1.276032e+002	127	3.752829e+001	3.706500e+001	36	2.063889e+001	21.5	6.512199e+000	7.598325e+000	0	0	0	0	0	0	0	80.6547	10.5719	1	4.92672e-065	1	1	46.9485	6.5122	1	0	46.9485	56.9804	56.9804	120.169	0.71452	20.6389	6.5122	0	90.5361	0	0
DATA	669	8	74	tair|AT5G06610.1|ref|NM_120744|ug|AF370524|ta|TA43280_3702	at|chr5:2033578-2033637	0		1119	ACCACCAAGATGCTCAAAAACATTTACCAAACTACAATACATGATCGAGGCAAAACTGTA	531	0	A_84_P150678	AT5G06610	AT5G06610.1	tair|similar to unknown protein [Arabidopsis thaliana] (TAIR:AT1G27690.1); similar to unnamed protein product [Vitis vinifera] (GB:CAO23452.1); contains InterPro domain Protein of unknown function DUF620 (InterPro:IPR006873) [AT5G06610.1]	5320.85	304.924	0	1	7.076654e+002	7.140759e+001	0	0	66	5.533636e+002	552.5	1.141813e+002	1.297275e+002	28	2.207143e+001	21.5	6.139903e+000	6.301050e+000	0	0	0	0	0	0	0	506.628	51.1218	1	1.18076e-175	1	1	46.7355	6.1399	1	0	46.7355	46.1809	46.1809	545.929	0.715915	22.0714	6.1399	0	516.307	0	0
DATA	670	8	75	tair|AT3G06660.1|ref|NM_111546|ta|TA44949_3702|tc|TC286742	at|chr3:2104812-2104871	0		1654	GCTTAACTCTTGTCCAATTGACCTTTACATTTCAGTTTACTTGATATCCATATCCAACAG	533	0	A_84_P263540	AT3G06660	AT3G06660.1	tair|PAPA-1-like family protein / zinc finger (HIT type) family protein [AT3G06660.1]	5346.04	304.855	0	1	6.313774e+003	6.314492e+002	0	0	66	4.577152e+003	4378	9.517628e+002	1.104352e+003	28	2.196429e+001	21	7.505465e+000	7.783650e+000	0	0	0	0	0	0	0	4530.6	453.112	1	1.51221e-312	1	1	46.5481	7.50547	1	0	46.5481	46.8651	46.8651	4569.72	0.717575	21.9643	7.50547	0	4540.11	0	0
DATA	671	8	76	tair|AT1G27210.1|ref|NM_102483|ta|TA37679_3702|tc|NP221412	at|chr1:9455822-9455763	0		1909	AAGAGATCACGAAGAGACCAGTTCCAAGACTGTATGCATACAACACTACAGAAACCAACC	535	0	A_84_P18645	AT1G27210	AT1G27210.1	tair|binding [AT1G27210.1]	5371.75	304.806	0	1	1.712131e+004	1.712157e+003	0	0	65	1.236797e+004	11768	2.230924e+003	2.323976e+003	41	2.114634e+001	21	7.916947e+000	8.154300e+000	0	0	0	0	0	0	0	12321.6	1232.18	1	0	1	1	46.3434	7.91695	1	0	46.3434	47.8731	47.8731	12360.5	0.719666	21.1463	7.91695	0	12330.9	0	0
DATA	672	8	77	tair|AT3G07670.1|ref|NM_111646|ta|TA37978_3702|ta|BP608442	at|chr3:2454413-2454572	0		1447	AGGATACTGTACCGTGCTCAATACATTCTGAGGAGGAGACTGAGAGATATCAGAAGTGGT	537	0	A_84_P12654	AT3G07670	AT3G07670.1	tair|SET domain-containing protein [AT3G07670.1]	5397.03	304.853	0	1	5.248904e+003	5.249757e+002	0	0	66	3.836621e+003	3632	7.313493e+002	7.390761e+002	30	2.186667e+001	20.5	8.896855e+000	9.636900e+000	0	0	0	0	0	0	0	3790.51	379.113	1	2.15251e-301	1	1	46.1092	8.89685	1	0	46.1092	46.8651	46.8651	3829.19	0.722153	21.8667	8.89685	0	3799.62	0	0
DATA	673	8	78	ug|EG457990|tc|TC312328	at|chrM:181777-181836	0		597	ATAATGAAATCCATATAACTCTACTCCGGGTTGTGAGAACATCGTGCCTGTTGCGATTGT	539	0	A_84_P789973	EG457990	EG457990	ug|AYAWH62TF pooled cDNA populations Arabidopsis thaliana cDNA, mRNA sequence [EG457990]	5422.48	304.907	0	1	7.823131e+003	7.823699e+002	2	0	61	5.718393e+003	5434	1.025823e+003	1.105278e+003	26	1.788462e+001	16	6.860478e+000	6.301050e+000	0	0	0	0	0	0	0	5672.5	567.292	1	0	1	1	45.8891	6.86048	1	0	45.8891	48.8603	48.8603	5710.96	0.725094	17.8846	6.86048	0	5681.4	0	0
DATA	674	8	79		 	66	Structural	0		1	1	DarkCorner	DarkCorner	DarkCorner		5448.42	304.573	9.41938	1	9.419385e+000	9.381867e+000	1	0	63	4.104762e+001	38	8.675937e+000	8.895600e+000	37	1.862162e+001	18	5.736585e+000	5.930400e+000	0	0	0	0	0	0	0	-4.63911	6.8347	0	0.079722	1	0	45.6867	5.73659	1	0	45.6867	57.5363	57.5363	33.6129	0.728502	18.6216	5.73659	0	4.08005	0	0
DATA	675	8	80		 	66	Structural	0		1	1	DarkCorner	DarkCorner	DarkCorner		5473.23	305.197	9.36923	1	9.369228e+000	9.331910e+000	2	0	63	3.673016e+001	36	9.628932e+000	9.266250e+000	26	1.692308e+001	16	5.491252e+000	6.115725e+000	0	0	0	0	0	0	0	-8.70741	6.8347	0	0.00116967	1	0	45.4376	5.49125	1	0	45.4376	45.835	45.835	29.2955	0.732401	16.9231	5.49125	0	-0.23014	0	0
DATA	676	8	81		 	66	Structural	0		1	1	DarkCorner	DarkCorner	DarkCorner		5498.16	305.243	9.3143	1	9.314304e+000	9.277204e+000	1	0	65	4.021538e+001	41	1.034935e+001	1.111950e+001	33	1.742424e+001	17	5.344567e+000	5.189100e+000	0	0	0	0	0	0	0	-4.98065	6.8347	0	0.0601375	1	0	45.196	5.34457	1	0	45.196	46.5243	46.5243	32.7807	0.73672	17.4242	5.34457	0	3.27091	0	0
DATA	677	8	82		 	66	Structural	0		1	1	DarkCorner	DarkCorner	DarkCorner		5523.75	305.159	9.2519	1	9.251900e+000	9.215049e+000	3	0	63	3.779365e+001	37	9.144289e+000	7.413000e+000	27	1.603704e+001	15	5.026709e+000	5.189100e+000	0	0	0	0	0	0	0	-7.1892	6.8347	0	0.00702533	1	0	44.9828	5.02671	1	0	44.9828	46.1809	46.1809	30.359	0.741689	16.037	5.02671	0	0.867339	0	0
DATA	678	8	83		 	66	Structural	0		1	1	DarkCorner	DarkCorner	DarkCorner		5549.32	305.153	9.18292	1	9.182917e+000	9.146341e+000	3	0	62	3.740323e+001	36.5	1.000075e+001	1.019287e+001	32	1.750000e+001	17.5	4.572005e+000	3.891825e+000	0	0	0	0	0	0	0	-7.2948	6.8347	0	0.00625261	1	0	44.698	4.572	1	0	44.698	47.8731	47.8731	29.9686	0.747261	17.5	4.572	0	0.493949	0	0
DATA	679	8	84		 	66	Structural	0		1	1	DarkCorner	DarkCorner	DarkCorner		5575.42	304.573	9.10652	1	9.106517e+000	9.070246e+000	2	0	62	3.854839e+001	39	1.137682e+001	1.241677e+001	27	1.725926e+001	16	4.808587e+000	4.447800e+000	0	0	0	0	0	0	0	-5.85407	6.8347	0	0.0275023	1	0	44.4025	4.80859	1	0	44.4025	57.5363	57.5363	31.1137	0.75353	17.2593	4.80859	0	1.66488	0	0
DATA	680	8	85		 	66	Structural	0		1	1	DarkCorner	DarkCorner	DarkCorner		5600.58	304.573	9.02522	1	9.025219e+000	8.989272e+000	0	0	64	3.956250e+001	38	9.838175e+000	1.056353e+001	363	1.705510e+001	17	4.788597e+000	4.447800e+000	0	0	0	0	0	0	0	-4.56347	6.8347	0	0.0847035	1	0	44.126	4.7886	1	0	44.126	57.5363	57.5363	32.1278	0.760318	17.0551	4.7886	0	2.69569	0	0
DATA	681	9	1		 	66	Structural	0		1	1	DarkCorner	DarkCorner	DarkCorner		3453.84	311.93	7.79801	1	7.798007e+000	7.766947e+000	0	0	66	4.586364e+001	45	1.015857e+001	1.019287e+001	395	1.722532e+001	17	4.729470e+000	5.189100e+000	0	0	0	0	0	0	0	-4.36638	6.8347	0	0.0988852	1	0	50.23	4.72947	1	0	50.23	46.8651	46.8651	38.429	0.879973	17.2253	4.72947	0	7.50653	0	0
DATA	682	9	2		 	66	Structural	0		1	1	DarkCorner	DarkCorner	DarkCorner		3480.09	311.614	7.83455	1	7.834552e+000	7.803347e+000	5	0	59	4.016949e+001	41	9.849125e+000	7.413000e+000	35	1.745714e+001	15	7.060007e+000	7.042350e+000	0	0	0	0	0	0	0	-10.1043	6.8347	0	0.000181194	1	0	50.2738	7.06001	1	0	50.2738	57.259	57.259	32.7348	0.875868	17.4571	7.06001	0	1.83349	0	0
DATA	683	9	3		 	66	Structural	0		1	1	DarkCorner	DarkCorner	DarkCorner		3505.03	311.939	0	1	9.872401e+000	7.897656e+000	1	0	68	5.891176e+001	55.5	1.577144e+001	1.908847e+001	32	1.825000e+001	17.5	7.084741e+000	8.710275e+000	0	0	0	0	1	0	0	8.61121	6.88874	1	0.0013201	1	0	50.3006	7.08474	1	0	50.3006	46.8651	46.8651	51.4771	0.872251	18.25	7.08474	0	20.5864	0	0
DATA	684	9	4		 	66	Structural	0		1	1	DarkCorner	DarkCorner	DarkCorner		3530.58	311.573	0	1	1.146954e+002	1.445569e+001	4	0	60	1.499500e+002	127.5	9.726905e+001	9.618367e+001	30	1.880000e+001	18	5.653196e+000	5.003775e+000	0	0	0	0	1	0	0	99.6337	12.5574	1	8.5202e-077	1	1	50.3163	5.6532	0	0	50.3163	57.5363	57.5363	142.515	0.868681	18.8	5.6532	0	111.646	0	0
DATA	685	9	5		 	66	Structural	0		1	1	DarkCorner	DarkCorner	DarkCorner		3556.42	311.573	0	0	1.134478e+003	1.137224e+002	0	0	64	1.032016e+003	1054	5.986105e+002	7.635390e+002	27	2.355556e+001	22	1.022190e+001	1.037820e+001	0	0	1	0	1	0	0	981.667	98.4043	1	6.20478e-217	1	1	50.3491	10.2219	1	0	50.3491	65	65	1024.58	0.865303	23.5556	10.2219	0	993.728	0	0
DATA	686	9	6		 	66	Structural	0		1	1	DarkCorner	DarkCorner	DarkCorner		3581.29	312.167	0	1	1.539762e+003	1.541801e+002	0	0	65	1.378077e+003	1484	4.304585e+002	3.832521e+002	24	2.341667e+001	21	1.022748e+001	7.783650e+000	0	0	0	0	1	0	0	1327.73	132.949	1	8.36314e-236	1	1	50.3493	10.2275	1	0	50.3493	45.835	45.835	1370.64	0.862294	23.4167	10.2275	0	1339.8	0	0
DATA	687	9	7		 	66	Structural	0		1	1	DarkCorner	DarkCorner	DarkCorner		3607.09	311.614	7.98673	1	7.986727e+000	7.954915e+000	3	0	61	4.347541e+001	44	9.747831e+000	9.636900e+000	29	1.917241e+001	18	6.006360e+000	5.930400e+000	0	0	0	0	0	0	0	-6.88039	6.8347	0	0.00980718	1	0	50.3558	6.00636	1	0	50.3558	57.259	57.259	36.0407	0.85918	19.1724	6.00636	0	5.21878	0	0
DATA	688	9	8	ug|EG457338	at|chr1:12005303-12005362	0		527	CACCGTTCTCCTCCGGTTTAGTAATGGGATCTTGGGGAGCACTTTCTTCAATTATTACTC	541	0	A_84_P797556	EG457338	EG457338	ug|AYAVW60TF pooled cDNA populations Arabidopsis thaliana cDNA, mRNA sequence [EG457338]	3631.87	311.771	0	1	4.400795e+003	4.401518e+002	0	0	66	3.819273e+003	3712.5	7.497926e+002	7.746585e+002	35	2.082857e+001	20	6.147624e+000	6.301050e+000	0	0	0	0	0	0	0	3768.9	376.952	1	4.90362e-301	1	1	50.3732	6.14762	1	0	50.3732	46.5243	46.5243	3811.84	0.856413	20.8286	6.14762	0	3781.03	0	0
DATA	689	9	9	tair|AT3G44470.2|ug|EG431983|ta|DQ446731	at|chr3:16095806-16095747	0		542	CTCGTGCTCGTCCAAGGCGGAAGTTTACTTTATCCAACAACTTCTTTTTTGATAGTACGC	543	0	A_84_P761961	AT3G44470	AT3G44470.2	tair|transposable element gene [AT3G44470.2]	3656.83	311.81	0	1	2.202816e+001	8.303226e+000	0	0	66	6.918182e+001	71	1.741698e+001	2.186835e+001	39	1.787179e+001	18	3.961522e+000	4.447800e+000	0	0	0	0	0	0	0	18.8061	7.08872	1	3.93849e-011	1	0	50.3757	3.96152	1	0	50.3757	43.7019	43.7019	61.7471	0.85373	17.8718	3.96152	0	30.9534	0	0
DATA	690	9	10		 	1028	E1A	0		44	1	(+)E1A_r60_3	E1A_r60_3	E1A_r60_3		3683.42	311.573	8.06403	1	8.064034e+000	8.039204e+000	1	1	62	5.325806e+001	50	1.326642e+001	1.241677e+001	31	1.870968e+001	18	5.768845e+000	5.930400e+000	0	0	0	0	0	0	0	2.91252	6.84091	0	0.269728	1	0	50.3455	5.76884	1	0	50.3455	57.5363	57.5363	45.8234	0.850943	18.7097	5.76884	0	15.0499	1	0
DATA	691	9	11	tair|AT3G59290.1|ref|NM_115791|ta|TA45515_3702|tc|TC280614	at|chr3:21928213-21928272	0		3081	TTTCCATGGGAATGAACCAGAACTATCCCATGGGAATGAACCAAAACTATCCAATGGGAA	545	0	A_84_P23203	AT3G59290	AT3G59290.1	tair|(EPSIN3); binding [AT3G59290.1]	3708.5	311.648	0	1	4.237726e+002	4.313609e+001	1	3	62	4.098387e+002	414	7.148821e+001	6.393712e+001	24	1.758333e+001	17	4.074488e+000	3.150525e+000	0	0	0	0	0	0	0	359.552	36.5991	1	2.51013e-154	1	1	50.2862	4.07449	1	0	50.2862	57.5363	57.5363	402.404	0.848456	17.5833	4.07449	0	371.645	0	0
DATA	692	9	12	tair|AT3G43682.1|ref|NM_148826	unmapped	0		19	TTTCTGACATAGTGCCTAGTGAGAGTATCTGCAAGCCTTCCTCTGCTTCAGCTTCTTCAT	547	0	A_84_P760484	AT3G43682	AT3G43682.1	tair|unknown protein [AT3G43682.1]	3734.09	311.614	0	1	1.430160e+002	1.642578e+001	0	0	64	1.712500e+002	166.5	3.846128e+001	3.891825e+001	28	2.264286e+001	23.5	6.038238e+000	7.598325e+000	0	0	0	0	0	0	0	120.989	13.8959	1	5.12524e-088	1	1	50.2608	6.03824	1	0	50.2608	57.259	57.259	163.815	0.845983	22.6429	6.03824	0	133.073	0	0
DATA	693	9	13	tair|AT4G12570.1|ref|NM_117327|ta|TA47548_3702|tc|TC281001	at|chr4:7448680-7448739	0		2708	CTAATGATCGTCTTCCATTGTCTCATACTTGCTTTTACCGTCTCTGTATACCGAGATACC	549	0	A_84_P23263	UPL5	AT4G12570.1	tair|UPL5 (UBIQUITIN PROTEIN LIGASE 5); ubiquitin-protein ligase [AT4G12570.1]	3758.91	312.074	0	1	5.913056e+003	5.913610e+002	0	0	67	5.039299e+003	4696	1.153107e+003	1.355096e+003	25	2.028000e+001	20	5.062279e+000	4.447800e+000	0	0	0	0	0	0	0	4989.08	498.955	1	1.41707e-318	1	1	50.2179	5.06228	1	0	50.2179	46.8651	46.8651	5031.86	0.84374	20.28	5.06228	0	5001.13	0	0
DATA	694	9	14	tair|AT1G17520.1|ref|NM_101614|ta|TA46554_3702|tc|NP221657	at|chr1:6026080-6025550	0		622	CTTCATTGAGCAACGACAAGAAGTGCCACCAAATTTCAGGAGGATGCTTAGTTCAAGATT	551	0	A_84_P829634	AT1G17520	AT1G17520.1	tair|DNA-binding protein, putative [AT1G17520.1]	3784	312.226	0	1	1.006875e+003	1.010146e+002	0	0	65	8.974462e+002	840	1.921571e+002	1.890315e+002	37	2.097297e+001	21	5.927743e+000	5.930400e+000	0	0	0	0	0	0	0	847.263	85.0015	1	9.77188e-208	1	1	50.1836	5.92774	1	0	50.1836	45.4864	45.4864	890.011	0.841477	20.973	5.92774	0	859.291	0	0
DATA	695	9	15	tair|AT1G36745.1|ref|NM_148514	at|chr1:13912699-13912758	0		201	CTGATGTATTTGAGGGTTAAGCATTTTGGGAGATTTATAGCGGTCAGGTGGCTCGCTGAA	553	0	A_84_P524103	AT1G36745	AT1G36745.1	tair|unknown protein [AT1G36745.1]	3810.42	311.573	0	1	8.624022e+001	1.186326e+001	4	0	60	1.224333e+002	116.5	3.654408e+001	3.484110e+001	27	1.981481e+001	20	4.914946e+000	4.818450e+000	0	0	0	0	0	0	0	72.3546	9.95315	1	3.16471e-059	1	1	50.0787	4.91495	1	0	50.0787	57.5363	57.5363	114.999	0.838989	19.8148	4.91495	0	84.305	0	0
DATA	696	9	16	tair|AT2G26630.1|tc|NP456849	unmapped	0		0	ATGGTTGCGGCAGACGCAGCTTGGTCATCGACAAATTTTTTCATCCACAAATTTGTTAAT	555	0	A_84_P209398	AT2G26630	AT2G26630.1	tair|transposable element gene [AT2G26630.1]	3835.5	311.648	0	1	1.066767e+001	8.237079e+000	0	0	66	5.890909e+001	56	1.886040e+001	1.723523e+001	24	1.950000e+001	20.5	6.310791e+000	7.783650e+000	0	0	0	0	0	0	0	8.92666	6.89275	1	0.000884574	1	0	49.9824	6.31079	1	0	49.9824	57.5363	57.5363	51.4744	0.836796	19.5	6.31079	0	20.7955	1	0
DATA	697	9	17	tair|AT2G35860.1|ref|NM_179922|ta|TA33813_3702|ta|TA33814_3702	at|chr2:15068833-15068892	0		1377	AAATTGATGGAGGTAGCTTGTAGAATGATGGGGTCACGGTTTATTCCGTGTCAGTGATTT	557	0	A_84_P94769	FLA16	AT2G35860.1	tair|FLA16 (FASCICLIN-LIKE ARABINOGALACTAN PROTEIN 16 PRECURSOR) [AT2G35860.1]	3860.31	311.986	0	1	1.909335e+004	1.909352e+003	0	0	65	1.598726e+004	14553	3.675002e+003	3.869586e+003	32	2.071875e+001	19	6.980315e+000	7.413000e+000	0	0	0	0	0	0	0	15937.4	1593.75	1	0	1	1	49.8904	6.98032	1	0	49.8904	47.2035	47.2035	15979.8	0.834708	20.7188	6.98032	0	15949.2	0	0
DATA	698	9	18	tair|AT5G57565.1|tair|AT5G57565.2|ref|NM_203223|ref|NM_001125982	at|chr5:23327770-23327829	0		198	ACGCTAAAACTCTCATACCCAATCGCAAAAGAGAATGAAGAAGAAGCTCCAGCGTCTAAA	559	0	A_84_P858164	AT5G57565	AT5G57565.1	tair|protein kinase family protein [AT5G57565.1]	3885.87	312.145	0	1	9.927402e+002	9.961289e+001	0	1	66	8.763182e+002	813	1.797311e+002	2.023749e+002	37	1.964865e+001	20	5.706800e+000	5.930400e+000	0	0	0	0	0	0	0	826.496	82.9317	1	3.46504e-206	1	1	49.8221	5.7068	1	0	49.8221	45.4864	45.4864	868.884	0.83254	19.6486	5.7068	0	838.229	0	0
DATA	699	9	19	tair|AT2G19830.1|ref|NM_127541|ta|TA34591_3702|ta|CNS0A9L1	at|chr2:8565485-8565331	0		586	GGCTCCATTTGGGGCTAATGATTTTGATGAGGATGAATTGGAAGCAGAACTTGACGAACT	561	0	A_84_P15332	SNF7.2	AT2G19830.1	tair|SNF7.2 [AT2G19830.1]	3911.03	311.939	0	1	1.401953e+004	1.401977e+003	0	0	69	1.169071e+004	11226	2.447876e+003	2.478166e+003	35	2.091429e+001	20	7.674907e+000	9.266250e+000	0	0	0	0	0	0	0	11641	1164.12	1	0	1	1	49.7444	7.67491	1	0	49.7444	46.8651	46.8651	11683.3	0.830339	20.9143	7.67491	0	11652.6	0	0
DATA	700	9	20	tair|AT5G06670.1|ref|NM_120750	at|chr5:2048310-2048251	0		2912	AGGAGCTGCTAATTCAGGTTTGTCTGATTCAGTATCAGAGACAAGAATCGAGCATTTTGG	563	0	A_84_P22451	AT5G06670	AT5G06670.1	tair|kinesin motor protein-related [AT5G06670.1]	3936.44	312.028	0	1	3.063566e+003	3.064678e+002	0	0	63	2.586841e+003	2388	5.641204e+002	5.374425e+002	30	1.916667e+001	19.5	5.936929e+000	6.486375e+000	0	0	0	0	0	0	0	2537.2	253.812	1	2.72748e-276	1	1	49.6433	5.93693	1	0	49.6433	48.2044	48.2044	2579.41	0.828184	19.1667	5.93693	0	2548.79	0	0
DATA	701	9	21	tair|AT1G35700.1	at|chr1:13217909-13217968	0		81	ACAATGTATTCAAATGAAAAACAATGATTCAAGGTCCCAACGGTACTCCCTACGCCAGTG	565	0	A_84_P751321	AT1G35700	AT1G35700.1	tair|pseudogene, putative ubiquitin-conjugating enzyme, similar to ubiquitin-conjugating enzyme GB:CAB40394 GI:4583656 from (Guillardia theta); blastp match of 61% identity and 1.6e-34 P-value to GP [AT1G35700.1]	3962.5	311.648	0	1	8.508280e+000	8.319468e+000	0	0	66	5.659091e+001	55	1.410398e+001	1.445535e+001	28	1.885714e+001	18	6.269942e+000	5.374425e+000	0	0	0	0	0	0	0	7.02666	6.87073	1	0.00838488	1	0	49.5642	6.26994	1	0	49.5642	57.5363	57.5363	49.1562	0.825862	18.8571	6.26994	0	18.5576	1	0
DATA	702	9	22	tair|AT1G60900.1|ref|NM_104771|ta|TA39897_3702|tc|NP305724	at|chr1:22430830-22430957	0		1481	GCAAGAAGAAGTCTTACTTTATGCCCAACAACAGATTGCTTTGCAGAGGCTTATGTTCCA	567	0	A_84_P13357	AT1G60900	AT1G60900.1	tair|U2 snRNP auxiliary factor large subunit, putative [AT1G60900.1]	3987.38	312	0	1	5.433110e+003	5.433744e+002	0	0	65	4.525231e+003	4285	8.886749e+002	9.955659e+002	23	2.069565e+001	20	6.025965e+000	4.818450e+000	0	0	0	0	0	0	0	4475.8	447.632	1	8.72398e-312	1	1	49.434	6.02596	1	0	49.434	48.5334	48.5334	4517.8	0.8238	20.6957	6.02596	0	4487.21	0	0
DATA	703	9	23	tair|AT5G45640.1|ref|NM_123932|tc|NP230897	at|chr5:18524795-18524736	0		2185	ATCGATATCGGTTTGGATGGTTTAGCTGGACCGATGGACATCATGTTGTGAGGAGTTCAA	569	0	A_84_P20654	AT5G45640	AT5G45640.1	tair|subtilase family protein [AT5G45640.1]	4013.5	311.648	8.3536	1	8.353596e+000	8.320566e+000	0	0	66	4.983333e+001	48	1.515721e+001	1.593795e+001	23	2.039130e+001	21	7.056519e+000	6.671700e+000	0	0	0	0	0	0	0	0.522736	6.8349	0	0.842657	1	0	49.3106	7.05652	1	0	49.3106	57.5363	57.5363	42.3987	0.821447	20.3913	7.05652	0	11.8323	1	0
DATA	704	9	24	tair|AT4G33940.1|ref|NM_119554|ta|TA37920_3702|tc|TC300224	at|chr4:16267658-16267717	0		891	TGTGGATAAGTTTGGTAGTAGATCATAGAAACCTCGAGAGTCGTGTGCAGTTTTACAGAC	571	0	A_84_P286620	AT4G33940	AT4G33940.1	tair|zinc finger (C3HC4-type RING finger) family protein [AT4G33940.1]	4037.91	312.328	0	1	7.446868e+003	7.447336e+002	0	0	66	6.151712e+003	5944	1.321851e+003	1.611586e+003	41	1.868293e+001	18	6.270722e+000	7.413000e+000	0	0	0	0	0	0	0	6102.52	610.291	1	0	1	1	49.1884	6.27072	1	0	49.1884	45.1352	45.1352	6144.28	0.819475	18.6829	6.27072	0	6113.72	0	0
DATA	705	9	25	tc|NP281505	at|chr1:4317547-4317606	0		396	AATGCAGTTATCCATAAGCTGCTTCAGTGTGGGAAGTACTACGATGATGAAATAGCTTGG	573	0	A_84_P510716	NP281505	NP281505	tc|GB|AC025417.4|AAF88083.1 T12C24.20 [NP281505]	4064.37	311.596	0	0	3.766384e+001	9.174882e+000	2	0	62	7.982258e+001	76	3.052681e+001	3.076395e+001	31	1.783871e+001	18	4.597802e+000	4.447800e+000	0	0	0	0	0	0	0	30.7693	7.49538	1	1.17326e-022	1	0	49.0533	4.5978	1	0	49.0533	65	65	72.3879	0.816945	17.8387	4.5978	0	41.8546	0	0
DATA	706	9	26	tc|TC292130	at|chr4:9224475-9225558	0		4485	TTCCTCGACTCAAAGCGGAAAAATAAGCTTGTGGAAGATGCATTGCTACGACGCAGGTTA	575	0	A_84_P568873	TC292130	TC292130	tc|NM_117726 amine oxidase/ oxidoreductase {Arabidopsis thaliana} (exp=-1; wgp=0; cg=0), complete [TC292130]	4089.3	312.27	0	1	1.273318e+002	1.524738e+001	10	0	54	1.527037e+002	145.5	4.230510e+001	3.372915e+001	46	2.023913e+001	19.5	5.918651e+000	5.003775e+000	0	0	0	0	0	0	0	103.76	12.4247	1	4.11235e-079	1	1	48.9439	5.91865	1	0	48.9439	44.7812	44.7812	145.269	0.814877	20.2391	5.91865	0	114.742	0	0
DATA	707	9	27	ta|BP654252|tc|TC313766	unmapped	0		152	TTTATCCAGCGTATGTACCGAGAAGGTCCTTTGAGACCTTCAACCATCTCAGTATCCTTT	577	0	A_84_P862135	BP654252	BP654252	tc|CB26_ARATH (Q9XF89) Chlorophyll a-b binding protein CP26, chloroplast precursor (Light-harvesting complex II protein 5) (LHCB5) (LHCIIc), partial (86%) [TC313766]	4115	311.681	0	1	1.273384e+002	1.526212e+001	2	2	61	1.522623e+002	155	2.892341e+001	2.298030e+001	29	1.837931e+001	18	5.420950e+000	5.189100e+000	0	0	0	0	0	0	0	103.447	12.3986	1	6.12201e-079	1	1	48.8151	5.42095	1	0	48.8151	58.0869	58.0869	144.828	0.81238	18.3793	5.42095	0	114.325	0	0
DATA	708	9	28	tair|AT3G07620.1|ref|NM_111641|tc|NP332201	at|chr3:2433393-2433334	0		1292	CGAGGGAGTGAAGAAAGTGAAGAGGCATATTTTGGTTAATGATCCTCCAAAGAGATACGA	579	0	A_84_P248505	AT3G07620	AT3G07620.1	tair|exostosin family protein [AT3G07620.1]	4139.7	312.317	0	1	3.028769e+001	8.962461e+000	1	0	63	7.320635e+001	69	1.970521e+001	1.890315e+001	29	1.913793e+001	19	5.623447e+000	5.189100e+000	0	0	0	0	0	0	0	24.541	7.26194	1	1.69882e-016	1	0	48.6654	5.62345	1	0	48.6654	44.4243	44.4243	65.7717	0.810262	19.1379	5.62345	0	35.2756	0	0
DATA	709	9	29	tair|AT3G11220.1|ref|NM_111957|ug|AY062095|ta|TA40308_3702	at|chr3:3513795-3513736	0		1322	TTTTTCCCTCTCCATTGAGTTCTCTAAGTTCACTCACTAACCTGAGCAGTTACATTATTA	581	0	A_84_P70724	ELO1	AT3G11220.1	tair|ELO1 (ELONGATA 1) [AT3G11220.1]	4165	312.226	0	1	3.542165e+003	3.543175e+002	0	0	65	2.910092e+003	2717	6.367719e+002	6.938568e+002	31	2.083871e+001	20	7.174477e+000	8.154300e+000	0	0	0	0	0	0	0	2861.56	286.238	1	8.18314e-284	1	1	48.5285	7.17448	1	0	48.5285	45.4864	45.4864	2902.66	0.807857	20.8387	7.17448	0	2872.18	0	0
DATA	710	9	30	tair|AT3G11130.1|ref|NM_111950|ta|TA30684_3702|tc|TC297371	at|chr3:3482507-3482448	0		5432	GCTTACTAGAAGACTGTGACCGCGGAATTCTGTCGGAATGTTTCCTTGTTTTGTTTTGTT	583	0	A_84_P846600	AT3G11130	AT3G11130.1	tair|clathrin heavy chain, putative [AT3G11130.1]	4191.37	311.596	0	1	5.593892e+004	5.593898e+003	3	4	57	4.508821e+004	44015	6.709715e+003	6.610913e+003	35	2.205714e+001	22	8.065697e+000	8.524950e+000	0	0	0	0	0	0	0	45039.8	4503.99	1	0	1	1	48.3876	8.0657	1	0	48.3876	57.8122	57.8122	45080.8	0.805161	22.0571	8.0657	0	45050.3	0	0
DATA	711	9	31	tair|AT3G08910.1|ref|NM_111725|ug|AK117285|ta|TA43484_3702	at|chr3:2710502-2710443	0		961	AAGGGAACTTGAGAATCAAGTTCACTGTTAAGTTCCCATCGAGGCTAACAACAGAGCAGA	585	0	A_84_P21148	AT3G08910	AT3G08910.1	tair|DNAJ heat shock protein, putative [AT3G08910.1]	4216	312.226	0	1	1.651108e+003	1.653300e+002	0	0	65	1.373985e+003	1361	2.439328e+002	2.713158e+002	45	2.093333e+001	19	6.169573e+000	5.930400e+000	0	0	0	0	0	0	0	1325.73	132.75	1	1.03818e-235	1	1	48.2502	6.16957	1	0	48.2502	45.4864	45.4864	1366.55	0.802936	20.9333	6.16957	0	1336.1	0	0
DATA	712	9	32	tair|AT3G09740.1|ref|NM_111809|ta|TA27008_3702|ta|AA605502	at|chr3:2991489-2991548	0		1114	TCTTATCTTCCTGCATCGACTTTTCTCCATGTTGTTCGTGTGCATAGATTCATCTGTCAA	587	0	A_84_P257420	SYP71	AT3G09740.1	tair|SYP71 (SYNTAXIN OF PLANTS 71) [AT3G09740.1]	4241.32	312.116	0	1	4.862021e+004	4.862029e+003	0	0	65	3.896369e+004	37031	7.963949e+003	8.960834e+003	26	1.865385e+001	18	5.082852e+000	3.706500e+000	0	0	0	0	0	0	0	38915.6	3891.56	1	0	1	1	48.1179	5.08285	1	0	48.1179	46.5243	46.5243	38956.3	0.800399	18.6538	5.08285	0	38925.8	0	0
DATA	713	9	33	tair|AT4G02005.1|ref|NR_022906|ug|BX827411|ta|CNS0A2GO	at|chr4:877114-877055	0		1687	TCCACAGTCTTGCTTTCTTTAGGAACATTCTTCAGAATCTCTAAGAGAGACCACAAGCGT	589	0	A_84_P765082	AT4G02005	AT4G02005.1	tair|other RNA [AT4G02005.1]	4266.5	312.324	0	1	4.250910e+002	4.336350e+001	2	0	62	3.871774e+002	388.5	8.095344e+001	8.395222e+001	33	1.763636e+001	19	4.820647e+000	5.189100e+000	0	0	0	0	0	0	0	339.19	34.6008	1	1.03834e-150	1	1	47.9874	4.82065	1	0	47.9874	46.5243	46.5243	379.743	0.797923	17.6364	4.82065	0	349.327	0	0
DATA	714	9	34	tair|AT2G41945.1|ref|NM_201934|ta|TA39494_3702|tc|TC301070	at|chr2:17517977-17517918	0		704	GGTCCTCTCTACTGATAATGCCATGGTATTTGATTCTTGAATATATTATACTGCTTACAC	591	0	A_84_P572206	AT2G41945	AT2G41945.1	tair|similar to unknown protein [Arabidopsis thaliana] (TAIR:AT3G04040.1); similar to unnamed protein product [Vitis vinifera] (GB:CAO23431.1) [AT2G41945.1]	4292	312.424	0	1	4.291897e+003	4.292757e+002	2	0	61	3.461410e+003	3191	8.123122e+002	9.288489e+002	37	1.945946e+001	19	4.924962e+000	3.706500e+000	0	0	0	0	0	0	0	3413.53	341.422	1	7.6478e-295	1	1	47.8763	4.92496	1	0	47.8763	45.4864	45.4864	3453.98	0.795344	19.4595	4.92496	0	3423.57	0	0
DATA	715	9	35	tair|AT2G24310.1|ref|NM_127993|ug|AY144110|ta|TA50273_3702	at|chr2:10352473-10352532	0		1035	TACGCGTTCAGATCTTTCCTTTTTTGTTGATATGAATGCGTCGGGGTAAAAAGAGTTGGG	593	0	A_84_P505629	AT2G24310	AT2G24310.1	tair|similar to unknown protein [Arabidopsis thaliana] (TAIR:AT5G47170.1) [AT2G24310.1]	4318.37	311.596	0	0	2.922557e+002	3.047191e+001	0	3	61	2.793607e+002	270	6.175598e+001	6.523440e+001	32	1.990625e+001	20.5	4.237767e+000	3.891825e+000	0	0	0	0	0	0	0	231.572	24.1447	1	3.81809e-127	1	1	47.7887	4.23777	1	0	47.7887	65	65	271.926	0.792361	19.9063	4.23777	0	241.555	0	0
DATA	716	9	36	tair|AT1G21090.1|ref|NM_101963|ug|BX814054|ta|TA41553_3702	at|chr1:7386003-7386165	0		871	CAGCTCATCAGGTGATGATGATGACATTAACGGTGAAGCTAGGTTTGTGTTGTGTAGCCA	595	0	A_84_P16303	AT1G21090	AT1G21090.1	tair|hydroxyproline-rich glycoprotein family protein [AT1G21090.1]	4342.77	312.359	0	1	2.244999e+003	2.246665e+002	0	0	65	1.821292e+003	1715	3.917241e+002	4.240236e+002	37	1.859459e+001	17	6.563618e+000	8.154300e+000	0	0	0	0	0	0	0	1773.57	177.488	1	6.66283e-254	1	1	47.7238	6.56362	1	0	47.7238	44.7812	44.7812	1813.86	0.790009	18.5946	6.56362	0	1783.49	0	0
DATA	717	9	37	tair|AT5G09400.1|ref|NM_120977|ug|AY056263|ta|TA41376_3702	at|chr5:2918275-2918334	0		1179	TCTTCAAGAGGAATTCTATAAATGCGTGGTATGCACTTGGAGGTTGCATTCTCTGTGCTA	597	0	A_84_P839890	KUP7	AT5G09400.1	tair|KUP7 (K+ uptake permease 7); potassium ion transmembrane transporter [AT5G09400.1]	4369	311.681	0	1	2.843699e+002	2.973354e+001	0	1	64	2.714844e+002	279	5.998068e+001	5.726542e+001	31	1.951613e+001	19	5.726377e+000	6.671700e+000	0	0	0	0	0	0	0	223.799	23.4003	1	4.75483e-125	1	1	47.6856	5.72638	1	0	47.6856	58.0869	58.0869	264.05	0.786999	19.5161	5.72638	0	233.71	0	0
DATA	718	9	38	tair|AT1G08990.1|ref|NM_100770|ta|AA651010|ta|CNS0ABTA	at|chr1:2890654-2890712	0		1598	CGTTGAGAAGTGGAGGAAAATGGCTAAGCTCAATGGTTTTCCTGAAAATCCATTGGAAAA	599	0	A_84_P848437	PGSIP5	AT1G08990.1	tair|PGSIP5 (PLANT GLYCOGENIN-LIKE STARCH INITIATION PROTEIN 5); transferase, transferring glycosyl groups [AT1G08990.1]	4393.64	312.318	0	1	5.050684e+002	5.125271e+001	0	0	65	4.438923e+002	432	1.127899e+002	1.363992e+002	30	1.873333e+001	19	6.575468e+000	5.745075e+000	0	0	0	0	0	0	0	396.235	40.2086	1	2.32401e-160	1	1	47.6577	6.57547	1	0	47.6577	45.835	45.835	436.458	0.784517	18.7333	6.57547	0	406.124	0	0
DATA	719	9	39	tair|AT2G27400.1|ref|NR_022558|ug|CD534192|ta|TA51674_3702	at|chr2:11729263-11729204	0		283	CTTCCCCTCCCGTCGCCCTCTCTGTTTTTGGTATTCATTGGAATACGGAGATATATTTTC	601	0	A_84_P790201	TAS1A	AT2G27400.1	tair|TAS1A; other RNA [AT2G27400.1]	4419	312.226	0	1	1.179606e+003	1.182842e+002	2	0	63	9.697143e+002	981	9.406817e+001	9.562770e+001	32	1.753125e+001	17	5.741666e+000	6.115725e+000	0	0	0	0	0	0	0	922.105	92.4635	1	5.0451e-213	1	1	47.6089	5.74167	1	0	47.6089	45.4864	45.4864	962.28	0.781706	17.5313	5.74167	0	931.963	0	0
DATA	720	9	40	tair|AT1G33870.1|ref|NM_103109|ug|BX842527|tc|NP305178	at|chr1:12301380-12301321	0		683	GAGGCTTAAGCAGAATTCTGAAGCACATGAAAGAGCGATGCGTGAGATGAGAGAAGCTAT	603	0	A_84_P22808	AT1G33870	AT1G33870.1	tair|avirulence-responsive protein, putative / avirulence induced gene protein, putative / AIG protein, putative [AT1G33870.1]	4444.55	311.887	8.81137	1	8.811371e+000	8.789687e+000	0	0	64	5.137500e+001	50	1.441505e+001	1.519665e+001	27	1.840741e+001	20	5.988831e+000	7.042350e+000	0	0	0	0	0	0	0	3.78003	6.84515	0	0.152613	1	0	47.595	5.98883	1	0	47.595	43.7019	43.7019	43.9403	0.778771	18.4074	5.98883	0	13.6456	1	0
DATA	721	9	41	tair|AT3G46960.1|ref|NM_114563|ta|TA45800_3702|ta|Z26060	at|chr3:17302049-17301990	0		3956	TTCAAATGCCATAAAACGTGACATCGTCTTTGCGGCTAGTCTGTATGTGACCGGAGTGTA	605	0	A_84_P14638	AT3G46960	AT3G46960.1	tair|ATP-dependent helicase [AT3G46960.1]	4469.91	312.328	0	1	5.707681e+003	5.708360e+002	0	0	66	4.477121e+003	4205	1.005640e+003	1.004462e+003	35	1.820000e+001	17	6.115554e+000	6.671700e+000	0	0	0	0	0	0	0	4429.54	443.007	1	3.89347e-311	1	1	47.5787	6.11555	1	0	47.5787	45.1352	45.1352	4469.69	0.776067	18.2	6.11555	0	4439.4	0	0
DATA	722	9	42	tair|AT1G22990.1|ref|NM_102147|ta|TA42917_3702|ta|AI993408	at|chr1:8139833-8139892	0		313	TGGGAAAAAGAAAGCTGAGCTGTGGCCGTATGTTCCATACACAATGGTGGCTTATCCATA	607	0	A_84_P14212	AT1G22990	AT1G22990.1	tair|heavy-metal-associated domain-containing protein / copper chaperone (CCH)-related [AT1G22990.1]	4495.34	312.515	0	1	9.935780e+002	9.975018e+001	3	0	62	8.158871e+002	804.5	1.486845e+002	1.321367e+002	41	1.834146e+001	18	4.998048e+000	4.447800e+000	0	0	0	0	0	0	0	768.291	77.1325	1	1.25765e-201	1	1	47.5959	4.99805	1	0	47.5959	45.835	45.835	808.452	0.773257	18.3415	4.99805	0	778.181	0	0
DATA	723	9	43	tair|AT3G29767.1	unmapped	0		2596	TTAGAGATTTCATGCAGTTTATTCCGAGTGATTTTGAGGGTTCGTCGGTGGAGTAACCAA	609	0	A_84_P758884	AT3G29767	AT3G29767.1	tair|transposable element gene [AT3G29767.1]	4520.84	312.365	0	1	7.120214e+001	1.137628e+001	1	0	64	1.023750e+002	102	2.004637e+001	1.964445e+001	42	1.892857e+001	19	5.688640e+000	5.003775e+000	0	0	0	0	0	0	0	54.8484	8.76337	1	2.25736e-045	1	1	47.5266	5.68864	1	0	47.5266	44.7812	44.7812	94.9403	0.77032	18.9286	5.68864	0	64.6876	0	0
DATA	724	9	44	ug|DQ446767	at|chr3:20757539-20757477	0		407	GAAGTTGAGTAGGATCTTAAGTGGTATATATAAGATATGGGCCTCTCCACCTATTGCCAA	611	0	A_84_P731211	AT3G55930	DQ446767	ug|Arabidopsis thaliana clone pENTR221-At3g55930 RNA splicing factor-like protein (At3g55930) mRNA, complete cds [DQ446767]	4546.23	312.344	0	1	5.574540e+001	1.050682e+001	5	0	60	9.038333e+001	88	1.910372e+001	1.964445e+001	34	1.864706e+001	17.5	5.342127e+000	3.706500e+000	0	0	0	0	0	0	0	42.7803	8.06317	1	1.92504e-034	1	1	47.6031	5.34213	1	0	47.6031	44.7812	44.7812	82.9487	0.767423	18.6471	5.34213	0	52.7126	0	0
DATA	725	9	45	tair|AT4G40070.1|ref|NM_120172|ta|TA45158_3702|tc|TC290521	at|chr4:18577413-18577472	0		1001	ATCGATGGGGTTTGACTTTGTTCGTTTCGAAGTCAAACTCGGGTTCCGTTAGATCACAGA	613	0	A_84_P15793	AT4G40070	AT4G40070.1	tair|protein binding / zinc ion binding [AT4G40070.1]	4571.97	312.284	0	1	8.687829e+002	8.733710e+001	0	0	65	7.117692e+002	710	1.270204e+002	1.527078e+002	39	1.774359e+001	18	5.138697e+000	4.818450e+000	0	0	0	0	0	0	0	664.157	66.7665	1	1.55102e-192	1	1	47.6122	5.1387	1	0	47.6122	45.835	45.835	704.335	0.764468	17.7436	5.1387	0	674.116	0	0
DATA	726	9	46	tair|AT3G48425.1|ref|NM_114702|ta|TA49399_3702|tc|TC293888	at|chr3:17945403-17945462	0		1111	GAGTGATCATTGTCCGGTTACACTCGAGCTTTCGAAGCCATCTTCAGAAATGGAACAGAA	615	0	A_84_P23156	AT3G48425	AT3G48425.1	tair|endonuclease/exonuclease/phosphatase family protein [AT3G48425.1]	4597.43	312.29	0	1	3.178003e+003	3.179270e+002	0	0	65	2.467938e+003	2257	5.178258e+002	5.374425e+002	35	1.740000e+001	18	4.420540e+000	4.447800e+000	0	0	0	0	0	0	0	2420.26	242.122	1	2.43345e-273	1	1	47.68	4.42054	1	0	47.68	46.8651	46.8651	2460.5	0.761566	17.4	4.42054	0	2430.3	0	0
DATA	727	9	47	tair|AT4G09150.1|ref|NM_116984|ta|TA45175_3702|tc|TC305986	at|chr4:5833518-5833577	0		3475	GTTGGGTCCAGATTAAGTGTTTGTAGATAAGAGTCAGAACAACACACCACGTTTGTATTT	617	0	A_84_P552884	AT4G09150	AT4G09150.1	tair|T-complex protein 11 [AT4G09150.1]	4622.91	311.614	0	1	1.000072e+004	1.000113e+003	1	1	62	7.632839e+003	7498	1.732347e+003	1.605100e+003	24	1.791667e+001	19	4.853655e+000	5.189100e+000	0	0	0	0	0	0	0	7585.13	758.544	1	0	1	1	47.7054	4.85366	1	0	47.7054	57.259	57.259	7625.4	0.758459	17.9167	4.85366	0	7595.23	0	0
DATA	728	9	48	tair|AT5G16750.1|ref|NM_121681|ta|TA38515_3702|ta|AA651277	at|chr5:5504608-5504549	0		2643	CCAAAGGTAAATCGAATAAGAAGAGACTCATTGCCGAAGCACAGGGAAGCGTAATTGCAG	619	0	A_84_P17908	TOZ	AT5G16750.1	tair|TOZ (TORMOZEMBRYO DEFECTIVE); nucleotide binding [AT5G16750.1]	4647.83	312.323	0	1	6.614676e+003	6.615294e+002	0	0	65	5.047492e+003	4764	9.740598e+002	1.021511e+003	25	2.320000e+001	20	1.045227e+001	6.671700e+000	0	0	0	0	0	0	0	4999.73	500.019	1	1.04254e-318	1	1	47.7658	10.4523	1	0	47.7658	45.4864	45.4864	5040.06	0.755854	23.2	10.4523	0	5009.89	0	0
DATA	729	9	49	tair|AT3G45730.1|ref|NM_114442|ug|BX825725|ta|TA44219_3702	at|chr3:16801215-16801274	0		250	TGATCTAGTCGGATCAGGGAAACAGAACAACTACGACGGAGACGGTAAGAGAGGAGGCTA	621	0	A_84_P169053	AT3G45730	AT3G45730.1	tair|unknown protein [AT3G45730.1]	4672.91	312.104	0	1	3.669347e+003	3.670470e+002	0	0	67	2.810657e+003	2742	6.035119e+002	7.268447e+002	40	1.890000e+001	18	5.541452e+000	6.115725e+000	0	0	0	0	0	0	0	2762.89	276.374	1	1.27983e-281	1	1	47.7653	5.54145	1	0	47.7653	46.8651	46.8651	2803.22	0.752965	18.9	5.54145	0	2773.07	0	0
DATA	730	9	50	tair|AT1G13640.1|ref|NM_101234|ta|TA36811_3702|ta|BP585200	at|chr1:4677403-4677344	0		2109	CCGACATGAAAGAAGTTGAATGGGTTGTGTTCTTGGAGAGGTTTCAGGAGTTGCTTTACT	623	0	A_84_P11513	AT1G13640	AT1G13640.1	tair|phosphatidylinositol 3- and 4-kinase family protein [AT1G13640.1]	4698.4	312.04	0	1	6.895587e+003	6.896189e+002	0	0	64	5.220219e+003	4915.5	1.296890e+003	1.324888e+003	26	1.988462e+001	19.5	5.435637e+000	4.818450e+000	0	0	0	0	0	0	0	5172.42	517.288	1	7.84082e-321	1	1	47.7944	5.43564	1	0	47.7944	49.1849	49.1849	5212.78	0.750106	19.8846	5.43564	0	5182.65	0	0
DATA	731	9	51	tair|AT1G21770.1|ref|NM_102026|ta|TA30482_3702|tc|TC310101	at|chr1:7651848-7651789	0		358	TCAAGTCTAGCATCTGATCAAGTCCTGCTTTAAAGCCTTTTGGTGTATAATAAAAACTTG	625	0	A_84_P228399	AT1G21770	AT1G21770.1	tair|similar to unknown protein [Arabidopsis thaliana] (TAIR:AT1G77540.1); similar to unnamed protein product [Vitis vinifera] (GB:CAO61877.1); contains InterPro domain Acyl-CoA N-acyltransferase (InterPro:IPR016181) [AT1G21770.1]	4723.84	312.103	0	1	3.097877e+004	3.097890e+003	0	0	66	2.319909e+004	22297.5	4.746805e+003	5.612382e+003	43	1.862791e+001	17	5.576410e+000	4.077150e+000	0	0	0	0	0	0	0	23151.3	2315.14	1	0	1	1	47.7897	5.57641	1	0	47.7897	46.5243	46.5243	23191.7	0.747328	18.6279	5.57641	0	23161.5	0	0
DATA	732	9	52	tair|AT3G14980.1|ref|NM_112360|tc|NP225073	at|chr3:5040003-5039944	0		3847	AGCGATGAGATGTTGCTTTGTGTTGATGAACAGCTTGACTCTGATAGCTCTCAGGATTCG	627	0	A_84_P10809	AT3G14980	AT3G14980.1	tair|PHD finger transcription factor, putative [AT3G14980.1]	4748.91	312.104	0	1	4.365417e+003	4.366382e+002	0	0	67	3.298358e+003	3154	7.143213e+002	8.676916e+002	29	1.700000e+001	18	4.440077e+000	4.447800e+000	0	0	0	0	0	0	0	3250.55	325.127	1	8.76666e-292	1	1	47.8059	4.44008	1	0	47.8059	46.8651	46.8651	3290.92	0.744614	17	4.44008	0	3260.82	0	0
DATA	733	9	53	tair|AT1G66730.1|ref|NM_105343|tc|TC298050	at|chr1:24895407-24895466	0		4257	AAGAATGTAGTACGGCTACAGATATCGCAGAGATGTTTCATGCTCAAACCAGAAAAATGA	629	0	A_84_P17142	AT1G66730	AT1G66730.1	tair|ATP dependent DNA ligase family protein [AT1G66730.1]	4774.57	311.985	0	1	9.514426e+002	9.558928e+001	0	0	63	7.536508e+002	744	1.773206e+002	2.183129e+002	33	1.939394e+001	19	7.318382e+000	8.895600e+000	0	0	0	0	0	0	0	705.832	70.9133	1	2.46967e-196	1	1	47.8189	7.31838	1	0	47.8189	47.5395	47.5395	746.216	0.741854	19.3939	7.31838	0	716.133	0	0
DATA	734	9	54	tair|AT2G19710.1|ref|NM_127529|ta|TA42522_3702|tc|TC280855	at|chr2:8516939-8516998	0		3062	TCACACGGAAAACAGTTCCCCTCATTCTTTACTCTGACTGAATTTGATATTCTTACACGT	631	0	A_84_P613090	AT2G19710	AT2G19710.1	tair|similar to unknown protein [Arabidopsis thaliana] (TAIR:AT4G29440.1); similar to unnamed protein product [Vitis vinifera] (GB:CAO65395.1); contains InterPro domain Protein of unknown function DUF292, eukaryotic (InterPro:IPR005061) [AT2G19710.1]	4799.84	312.103	0	1	5.851949e+003	5.852679e+002	0	0	66	4.374030e+003	4052.5	1.150413e+003	1.199609e+003	32	1.950000e+001	20.5	6.148695e+000	5.930400e+000	0	0	0	0	0	0	0	4326.16	432.67	1	1.16738e-309	1	1	47.8735	6.1487	1	0	47.8735	46.5243	46.5243	4366.6	0.739268	19.5	6.1487	0	4336.53	0	0
DATA	735	9	55	tair|AT1G03320.1|ref|NM_100214|ug|EG501743|tc|NP396384	at|chr1:817339-817398	0		234	GGTAAAAACTTGTCAAGCGAGGAAAATGGTGGTAAAAACTTGCCAAGCGAGAAAAATGGT	633	0	A_84_P798558	AT1G03320	AT1G03320.1	tair|unknown protein [AT1G03320.1]	4826	312	0	1	3.381553e+001	9.875739e+000	2	0	67	7.283582e+001	73	1.720870e+001	1.556730e+001	33	1.836364e+001	18	5.549877e+000	6.671700e+000	0	0	0	0	0	0	0	24.9084	7.27444	1	7.45738e-017	1	0	47.9274	5.54988	1	0	47.9274	54.9904	54.9904	65.4011	0.736597	18.3636	5.54988	0	35.3513	0	0
DATA	736	9	56	ug|BP835607|ta|TA33359_3702|tc|TC307429	at|chr2:012309283-012309224	0		151	AGACGTTCGATGAAATGCGTGAGAGAGGAAAAATGCAACCAACGATCGTGATTTACAATT	635	0	A_84_P852326	BP835607	BP835607	ug|BP835607 RAFL19 Arabidopsis thaliana cDNA clone RAFL22-13-O17 5', mRNA sequence [BP835607]	4851.5	312	0	1	1.202681e+001	9.387595e+000	1	0	61	5.678689e+001	55	1.547376e+001	1.704990e+001	40	1.830000e+001	17	4.868528e+000	4.633125e+000	0	0	0	0	0	0	0	8.82896	6.89149	1	0.00100247	1	0	47.9579	4.86853	1	0	47.9579	54.1152	54.1152	49.3522	0.734107	18.3	4.86853	0	19.319	1	0
DATA	737	9	57	tair|AT1G19350.4|ref|NM_202135|ta|TA31813_3702|ta|DR279858	at|chr1:6688596-6688785	0		83	ATTCATCATCGACACGTGGCTGGTTTAACTCAAATCAACGCTGAATCCAAATACCCATTT	637	0	A_84_P815721	BES1	AT1G19350.4	tair|BES1 (BRI1-EMS-SUPPRESSOR 1) [AT1G19350.4]	4876.17	312	0	1	5.389456e+002	5.469786e+001	0	0	65	4.423846e+002	437	7.939610e+001	8.821470e+001	25	1.792000e+001	18	3.936157e+000	2.965200e+000	0	0	0	0	0	0	0	394.392	40.027	1	4.52833e-160	1	1	47.9928	3.93616	1	0	47.9928	46.8651	46.8651	434.95	0.731784	17.92	3.93616	0	404.933	0	0
DATA	738	9	58	tair|AT2G34123.1|tair|AT2G34135.1|ref|NM_001036396	at|chr2:14413409-14413725	0		90	TGTAGGCCAGGGTATTACGAACGTTTTGAATGCTTCCATGATTGTATAACGGAAGGGTAT	639	0	A_84_P757354	AT2G34123	AT2G34123.1	tair|Encodes a defensin-like (DEFL) family protein. [AT2G34123.1]	4902.5	312	9.40763	1	9.407635e+000	9.371581e+000	3	0	59	4.923729e+001	48	1.429654e+001	1.334340e+001	36	2.008333e+001	18	7.564485e+000	7.783650e+000	0	0	0	0	0	0	0	1.18871	6.83574	0	0.651808	1	0	48.0486	7.56448	1	1	48.0486	54.1152	54.1152	41.8026	0.729411	20.0833	7.56448	0	11.8026	1	0
DATA	739	9	59	tair|AT5G61960.1|tair|AT5G61960.2|ref|NM_125589|ref|NM_001037045	at|chr5:24896298-24896239	0		3334	AGCATCTCTTCCGTTTCTGAAAACCGAGAAGAAACTCCTAATGGAACTGATCCGTTCTTG	641	0	A_84_P19771	AML1	AT5G61960.1	tair|AML1 (ARABIDOPSIS MEI2-LIKE PROTEIN 1); RNA binding [AT5G61960.1]	4926.76	312	0	1	5.864245e+003	5.864998e+002	0	0	65	4.313338e+003	4139	8.050491e+002	9.147642e+002	37	1.824324e+001	18	4.745790e+000	4.447800e+000	0	0	0	0	0	0	0	4265.25	426.58	1	8.99156e-309	1	1	48.0851	4.74579	1	0	48.0851	46.8651	46.8651	4305.9	0.727332	18.2432	4.74579	0	4275.92	0	0
DATA	740	9	60	tair|AT5G57260.1|ref|NM_125108|ug|BT004038|ta|AU227443	at|chr5:23215989-23215930	0		1484	TGAAGCTTCTGGACTCACTTCTCATAAGAAACATGACCTTTTACTTGTTCCTGTGAAATC	642	0	A_84_P15966	CYP71B10	AT5G57260.1	tair|CYP71B10 (cytochrome P450, family 71, subfamily B, polypeptide 10); oxygen binding [AT5G57260.1]	4953	312	0	1	1.660681e+001	9.569659e+000	1	0	68	6.016176e+001	58.5	1.485111e+001	1.501132e+001	33	2.012121e+001	19	5.206712e+000	5.189100e+000	0	0	0	0	0	0	0	12.0434	6.94	1	9.9194e-006	1	0	48.1184	5.20671	1	0	48.1184	54.9904	54.9904	52.7271	0.725209	20.1212	5.20671	0	22.76	0	0
DATA	741	9	61	tair|AT5G41880.1|ref|NM_123553|tc|NP237155	at|chr5:16780922-16780981	0		1134	GGCCTCAGAATGGACGTGGATGATGATGGTATGTTCTCAAATAGAATCAGTGTTGAATTG	644	0	A_84_P15911	POLA3/POLA4	AT5G41880.1	tair|POLA3/POLA4; DNA primase [AT5G41880.1]	4977.69	312.389	0	1	1.621012e+003	1.623763e+002	4	0	61	1.220852e+003	1176	2.402619e+002	2.513007e+002	30	1.943333e+001	19	6.547878e+000	7.042350e+000	0	0	0	0	0	0	0	1172.72	117.471	1	4.79681e-228	1	1	48.1289	6.54788	1	0	48.1289	48.2044	48.2044	1213.42	0.723451	19.4333	6.54788	0	1183.46	0	0
DATA	742	9	62	tair|AT5G37790.1|ref|NM_123138|ta|TA40570_3702|tc|TC310137	at|chr5:15025504-15025445	0		1944	TTCCGGTTTGGTTATGGAGACAGCCGATTCTCCGGTTTCGTTTTCAGTTTTCAATATTTT	646	0	A_84_P855885	AT5G37790	AT5G37790.1	tair|protein kinase family protein [AT5G37790.1]	5003.06	312.389	0	1	6.982409e+003	6.983051e+002	0	0	64	5.087172e+003	4835	1.013068e+003	1.031334e+003	28	1.792857e+001	17.5	5.098501e+000	4.633125e+000	0	0	0	0	0	0	0	5039.05	503.951	1	3.37437e-319	1	1	48.1243	5.0985	1	0	48.1243	48.2044	48.2044	5079.74	0.721677	17.9286	5.0985	0	5049.8	0	0
DATA	743	9	63	tair|AT4G34070.1|ref|NM_119568	at|chr4:16325871-16325062	0		167	GCAGAAAGAGCGCGTTGAGCGAGTGAGGGCGATTCTAAGTGGAAGATCAATCAAAAATAA	648	0	A_84_P110332	AT4G34070	AT4G34070.1	tair|calcium ion binding [AT4G34070.1]	5029.5	312.352	0	1	1.917310e+001	9.684512e+000	0	0	66	6.190909e+001	61.5	1.338395e+001	1.556730e+001	34	2.414706e+001	25	8.038288e+000	8.154300e+000	0	0	0	0	0	0	0	13.8044	6.97272	1	5.31773e-007	1	0	48.1047	8.03829	1	0	48.1047	57.5363	57.5363	54.4744	0.719987	24.1471	8.03829	0	24.5522	0	0
[truncated: 25,209,447 more chars]
