# Supplementary material for: The Ectopic Overexpression of the Cotton Ve1 and Ve2-Homolog Sequences Leads to Resistance Response to Verticillium Wilt in Arabidopsis
Source: Front Plant Sci. 2017 May 29;8:844. doi: 10.3389/fpls.2017.00844 (PMC5447073; doi:10.3389/fpls.2017.00844)
Supplement: Supplementary file 15 [file DataSheet10.zip › Wild-type (Col-0)-T3.txt]

TYPE	text	text	text	text	integer	float	float	text	text	text	integer	integer	integer	integer	float	float	float	float	float	float	text	text	text	text	text	text	text	text	text	text	text	text	integer	integer	text	integer	integer	integer	float	float	float	float	float	float	float	float	integer	integer	float	integer	float	float	float	float	integer	float	integer	float	integer	text	integer	integer	float	float	integer	float	float	float	float	float	float	float	integer	integer	integer	float	float	integer	float	float	integer	float	integer	integer	float	integer	integer	text	integer	float	float	integer	float	float	float	float	integer	integer	float	float	integer	integer	integer	integer	integer	float	integer	integer	float	integer	integer	integer	integer	float	float	integer	integer	integer	integer	integer	integer	integer	float	float	integer	float	integer	integer	float	integer	float	integer	float	float	float	integer	text	integer	integer	float	float	float	float	float	float	integer	integer	float	text	integer	integer	integer	integer	integer
FEPARAMS	Protocol_Name	Protocol_date	Scan_Date	Scan_ScannerName	Scan_NumChannels	Scan_MicronsPerPixelX	Scan_MicronsPerPixelY	Scan_OriginalGUID	Grid_Name	Grid_Date	Grid_NumSubGridRows	Grid_NumSubGridCols	Grid_NumRows	Grid_NumCols	Grid_RowSpacing	Grid_ColSpacing	Grid_OffsetX	Grid_OffsetY	Grid_NomSpotWidth	Grid_NomSpotHeight	Grid_GenomicBuild	FeatureExtractor_Barcode	FeatureExtractor_Sample	FeatureExtractor_ScanFileName	FeatureExtractor_ArrayName	FeatureExtractor_DesignFileName	FeatureExtractor_PrintingFileName	FeatureExtractor_PatternName	FeatureExtractor_ExtractionTime	FeatureExtractor_UserName	FeatureExtractor_ComputerName	FeatureExtractor_ScanFileGUID	FeatureExtractor_IsXDRExtraction	Scan_NumScanPass	GridPlacement_Version	GridPlacement_ArrayFormat	GridPlacement_placementMode	GridPlacement_ptsPerSide	GridPlacement_minPeakSpacing	GridPlacement_blocksizeAllowance	GridPlacement_initialFilterWidth	GridPlacement_coarseFilterWidth	GridPlacement_fineFilterWidth	GridPlacement_areaCutoffFactor	GridPlacement_areaQuestionableFactor	GridPlacement_areaSafetyFactor	GridPlacement_lineHalfWidth	GridPlacement_halfDepth	GridPlacement_maximumSlope	GridPlacement_gridWithChannel	GridPlacement_relativeStartProjectionRow	GridPlacement_relativeSizeProjectionRow	GridPlacement_relativeStartProjectionCol	GridPlacement_relativeSizeProjectionCol	IterativeSpotFind_CornerAdjust	IterativeSpotFind_AdjustThreshold	IterativeSpotFind_MaxIterations	IterativeSpotFind_FoundSpotThreshold	IterativeSpotFind_NumCornerFeatures	SpotAnalysis_Version	SpotAnalysis_weakthresh	SpotAnalysis_MinimumNumPixels	SpotAnalysis_RegionOfInterestMultiplier	SpotAnalysis_convergence_factor	SpotAnalysis_max_em_iter	SpotAnalysis_max_reject_ratio	SpotAnalysis_kmeans_rad_reject_factor	SpotAnalysis_kmeans_cen_reject_factor	SpotAnalysis_kmeans_moi_reject_factor	SpotAnalysis_isspot_factor	SpotAnalysis_isweakspot_factor	SpotAnalysis_BackgroundThreshold	SpotAnalysis_ROIType	SpotAnalysis_UseNominalDiameterFromGT	SpotAnalysis_RejectMethod	SpotAnalysis_StatBoundFeat	SpotAnalysis_StatBoundBG	SpotAnalysis_SpotStatsMethod	SpotAnalysis_CookiePercentage	SpotAnalysis_ExclusionZonePercentage	SpotAnalysis_EstimateLocalRadius	SpotAnalysis_LocalBGRadius	SpotAnalysis_SignalMethod	SpotAnalysis_ComputePixelSkew	SpotAnalysis_PixelSkewCookiePct	SpotAnalysis_CentroidDiff	SpotAnalysis_NozzleAdjust	OutlierFlagger_Version	OutlierFlagger_NonUnifOLOn	OutlierFlagger_FeatATerm	OutlierFlagger_BGATerm	OutlierFlagger_OLAutoComputeABC	OutlierFlagger_FeatBCoeff	OutlierFlagger_BGBCoeff	OutlierFlagger_FeatCCoeff	OutlierFlagger_BGCCoeff	OutlierFlagger_PopnOLOn	OutlierFlagger_MinPopulation	OutlierFlagger_IQRatio	OutlierFlagger_BackgroundIQRatio	OutlierFlagger_UseQtest	BGSubtractor_MultiplicativeDetrendOn	BGSubtractor_MultDetrendWinFilter	BGSubtractor_MultDetrendIncrement	BGSubtractor_MultDetrendWindow	BGSubtractor_MultDetrendNeighborhoodSize	BGSubtractor_MultHighPassFilter	BGSubtractor_PolynomialMultiplicativeDetrend	BGSubtractor_NegCtrlThresholdMultDetrendFactor	BGSubtractor_PolynomialMultiplicativeDetrendDegree	BGSubtractor_TestMultDetrendOnCVs	BGSubtractor_MultDetrendOnReplicates	BGSubtractor_BGSubMethod	BGSubtractor_MaxPVal	BGSubtractor_WellAboveMulti	BGSubtractor_BackgroundCorrectionOn	BGSubtractor_CalculateSurfaceMetricsOn	BGSubtractor_SpatialDetrendOn	BGSubtractor_DetrendLowPassFilter	BGSubtractor_DetrendLowPassPercentage	BGSubtractor_DetrendLowPassWindow	BGSubtractor_DetrendLowPassIncrement	BGSubtractor_NegCtrlSpreadCoeff	BGSubtractor_NegCtrlSpreadRobustOn	BGSubtractor_AdditiveDetrendFeatureSet	BGSubtractor_DetrendNeighborhoodSize	BGSubtractor_ErrModelSignificance	BGSubtractor_RobustNCStats	BGSubtractor_RobustNCOutlierFactor	BGSubtractor_ErrorModel	BGSubtractor_MultErrorGreen	BGSubtractor_AutoEstimateAddErrorGreen	BGSubtractor_MultNcAutoEstimate	BGSubtractor_MultRMSAutoEstimate	BGSubtractor_MultResidualsRMSAutoEstimate	BGSubtractor_UseSurrogates	BGSubtractor_Version	QCMetrics_UseSpikeIns	QCMetrics_minReplicatePopulation	QCMetrics_differentialExpressionPValue	QCMetrics_MaxEdgeDefectThreshold	QCMetrics_MaxEdgeNotFoundThreshold	QCMetrics_MaxLocalBGNonUnifThreshold	QCMetrics_MinNegCtrlSDev	QCMetrics_MinReproducibility	QCMetrics_Formulation	QCMetrics_EnableDyeFlip	QCMetrics_PercentileValueForSignal	FeatureExtractor_Version	FeatureExtractor_SingleTextFileOutput	FeatureExtractor_JPEGDownSampleFactor	FeatureExtractor_ColorMode	FeatureExtractor_QCReportType	FeatureExtractor_OutputQCReportGraphText
DATA	GE1_105_Dec08 (Read Only)	21-Nov-2008 12:35	05-08-2007 10:01:11	Agilent Technologies Scanner G2505C US80803205	1	5	5	b9d1b97a-b54d-41fa-b176-de3a56c7161c	021169_D_F_20080807	07-Aug-2008 00:00	1	1	532	85	73.3235	63.5	0	36.6617	65	65	ath1:Jan2004	252116910144_1_3		D:\agilent\gene experession\CB2009111-2\\252116910144_S01.tif	252116910144_S01	021169_D_F_20080807.xml		Agilent-021169	08-May-2009 10:18:43	Administrator	DATASYSTEM01	0124878f-a14c-4a9c-84c5-87205c4ac6ca	0	1	10.5.1.1	0	0	5	7	0.666667	6	5	3	0.005	0.05	0.7	6	3	0.015	0	0.25	0.25	0.25	0.25	1	0.3	5	0.2	20	10.5.1.1	10	15	0.6	0.001	5	0.75	0.45	1.5	2.5	0.5	3	10	1	1	3	1.42	1.42	1	0.7	1.2	0	100	1	0	0.99	0	0	10.5.1.1	1	0.04	0.09	1	20	3	1	1	1	10	1.42	1.42	1	1	1	2	3	0.2	1	1	5	4	1	1	7	0.01	13	0	1	1	1	1	10	10	3	1	2	0.2	1	0	5	0	0.1	1	0	0	1	1	10.5.1.1	1	5	0.01	0.1	0.72	0.02	100	50	2	0	75	10.5.1.1	1	4	0	0	0
*
TYPE	float	float	float	integer	integer	float	float	float	integer	float	float	float	integer	float	float	integer	integer	integer	integer	integer	float	float	float	integer	float	float	float	float	float	integer	integer	float	float	float	float	float	integer	float	float	float	float	integer	float	float	float	float	float	integer	float	float	float	float	float	float	float	integer	float	integer	float	float	float	float	integer	float	float	float	float	text	float	float	float	float	float	float	float	float	float	float	float	float	float	float	float	float	float	float	float	float	float	integer	integer	integer	float	integer	text	integer	boolean	float	float	boolean	float	boolean	float	boolean	float	boolean	float	boolean	float	boolean	float	boolean	float	boolean	float	boolean
STATS	gDarkOffsetAverage	gDarkOffsetMedian	gDarkOffsetStdDev	gDarkOffsetNumPts	gSaturationValue	gAvgSig2BkgeQC	gAvgSig2BkgNegCtrl	gRatioSig2BkgeQC_NegCtrl	gNumSatFeat	gLocalBGInlierNetAve	gLocalBGInlierAve	gLocalBGInlierSDev	gLocalBGInlierNum	gGlobalBGInlierAve	gGlobalBGInlierSDev	gGlobalBGInlierNum	gNumFeatureNonUnifOL	gNumPopnOL	gNumNonUnifBGOL	gNumPopnBGOL	gOffsetUsed	gGlobalFeatInlierAve	gGlobalFeatInlierSDev	gGlobalFeatInlierNum	AnyColorPrcntFeatNonUnifOL	AnyColorPrcntBGNonUnifOL	AnyColorPrcntFeatPopnOL	AnyColorPrcntBGPopnOL	TotalPrcntFeatOL	gNumNegBGSubFeat	gNonCtrlNumNegFeatBGSubSig	gSpatialDetrendRMSFit	gSpatialDetrendRMSFilteredMinusFit	gSpatialDetrendSurfaceArea	gSpatialDetrendVolume	gSpatialDetrendAveFit	gNonCtrlNumSatFeat	gNonCtrl99PrcntNetSig	gNonCtrl50PrcntNetSig	gNonCtrl1PrcntNetSig	gNonCtrlMedPrcntCVBGSubSig	gCtrleQCNumSatFeat	gCtrleQC99PrcntNetSig	gCtrleQC50PrcntNetSig	gCtrleQC1PrcntNetSig	geQCMedPrcntCVBGSubSig	geQCSig2BkgLow2	gNegCtrlNumInliers	gNegCtrlAveNetSig	gNegCtrlSDevNetSig	gNegCtrlAveBGSubSig	gNegCtrlSDevBGSubSig	gAveNumPixOLLo	gAveNumPixOLHi	gPixCVofHighSignalFeat	gNumHighSignalFeat	AddErrorEstimateGreen	TotalNumFeatures	ROIHeight	ROIWidth	CentroidDiffX	CentroidDiffY	NumFoundFeat	MaxNonUnifEdges	MaxSpotNotFoundEdges	gMultDetrendRMSFit	gMultDetrendSurfaceAverage	eQCLowSigName2	eQCOneColorLogLowSignal	eQCOneColorLogLowSignalError	eQCOneColorLogHighSignal	eQCOneColorLinFitLogLowConc	eQCOneColorLinFitLogLowSignal	eQCOneColorLinFitLogHighConc	eQCOneColorLinFitLogHighSignal	eQCOneColorLinFitSlope	eQCOneColorLinFitIntercept	eQCOneColorLinFitRSQ	eQCOneColorSpikeDetectionLimit	gNonCtrl50PrcntBGSubSig	gCtrleQC50PrcntBGSubSig	gMedPrcntCVProcSignal	geQCMedPrcntCVProcSignal	gOutlierFlagger_Auto_FeatB_Term	gOutlierFlagger_Auto_FeatC_Term	gOutlierFlagger_Auto_BgndB_Term	gOutlierFlagger_Auto_BgndC_Term	OutlierFlagger_FeatChiSq	OutlierFlagger_BgndChiSq	GriddingStatus	NumGeneNonUnifOL	TotalNumberOfReplicatedGenes	gPercentileIntensityProcessedSignal	ExtractionStatus	QCMetricResults	gNonCtrlNumWellAboveBG	GridHasBeenOptimized	gNegCtrlSpread	Metric_AnyColorPrcntFeatNonUnifOL	Metric_AnyColorPrcntFeatNonUnifOL_IsInRange	Metric_DetectionLimit	Metric_DetectionLimit_IsInRange	Metric_absGE1E1aSlope	Metric_absGE1E1aSlope_IsInRange	Metric_gE1aMedCVProcSignal	Metric_gE1aMedCVProcSignal_IsInRange	Metric_gNegCtrlAveBGSubSig	Metric_gNegCtrlAveBGSubSig_IsInRange	Metric_gNegCtrlAveNetSig	Metric_gNegCtrlAveNetSig_IsInRange	Metric_gNegCtrlSDevBGSubSig	Metric_gNegCtrlSDevBGSubSig_IsInRange	Metric_gNonCntrlMedCVProcSignal	Metric_gNonCntrlMedCVProcSignal_IsInRange	Metric_gSpatialDetrendRMSFilteredMinusFit	Metric_gSpatialDetrendRMSFilteredMinusFit_IsInRange
DATA	7.43467	7.43467	1.51292	0	778979	1.16546	3.51167	0.331881	0	11.7783	19.2129	1.58138	43825	19.2129	1.58138	43825	68	107	106	1395	7.43467	8203.79	31364.8	45050	0.150376	0.23441	0.236621	3.08492	0.143826	5640	4645	5.0317	8.53106	1.00673	10.4421	53.5577	0	133958	881.311	33.831	9.9466	0	107.081	49.0497	36.1346	-1	1.01484	138	36.8641	6.38765	-8.51456	5.03879	0.36705	1.12435	0.148916	12111	8.53106	45220	4.48015	7.61922	1.42989	1.3472	42618	0.0176471	0.0705882	0.0893561	1.00445	(+)E1A_r60_3	0	0	0	0	0	0	0	0	0	0	-1	835.581	3.66404	3.04073	-1	805	106.368	54.9643	23.8135	1.94816	2.44627	0	62	43603	5309.47	0	ExtractionInRange	32495	1	25.8189	0.15038	1	-1	0	0	0	-1	1	-8.51456	1	36.8641	1	5.03879	1	3.04073	1	8.53106	1
*
TYPE	integer	integer	integer	text	text	integer	text	integer	text	integer	integer	text	text	text	text	float	float	float	boolean	float	float	integer	integer	integer	float	float	float	float	integer	float	float	float	float	integer	boolean	boolean	boolean	boolean	boolean	boolean	float	float	boolean	float	integer	boolean	float	float	integer	boolean	float	float	float	float	float	float	float	boolean	float	boolean	boolean
FEATURES	FeatureNum	Row	Col	accessions	chr_coord	SubTypeMask	SubTypeName	Start	Sequence	ProbeUID	ControlType	ProbeName	GeneName	SystematicName	Description	PositionX	PositionY	gSurrogateUsed	gIsFound	gProcessedSignal	gProcessedSigError	gNumPixOLHi	gNumPixOLLo	gNumPix	gMeanSignal	gMedianSignal	gPixSDev	gPixNormIQR	gBGNumPix	gBGMeanSignal	gBGMedianSignal	gBGPixSDev	gBGPixNormIQR	gNumSatPix	gIsSaturated	gIsFeatNonUnifOL	gIsBGNonUnifOL	gIsFeatPopnOL	gIsBGPopnOL	IsManualFlag	gBGSubSignal	gBGSubSigError	gIsPosAndSignif	gPValFeatEqBG	gNumBGUsed	gIsWellAboveBG	gBGUsed	gBGSDUsed	ErrorModel	gSpatialDetrendIsInFilteredSet	gSpatialDetrendSurfaceValue	SpotExtentX	SpotExtentY	gNetSignal	gMultDetrendSignal	gProcessedBackground	gProcessedBkngError	IsUsedBGAdjust	gInterpolatedNegCtrlSub	gIsInNegCtrlRange	gIsUsedInMD
DATA	1	1	1		 	260	BrightCorner	0		0	1	GE_BrightCorner	GE_BrightCorner	GE_BrightCorner		6603.26	253.816	0	1	5.795641e+002	5.874647e+001	1	2	62	5.605161e+002	563	6.949720e+001	6.708765e+001	699	1.650501e+001	16	4.892649e+000	5.189100e+000	0	0	0	0	0	0	0	514.912	52.1931	1	1.67097e-156	1	1	45.6042	4.89265	1	0	45.6042	51.7088	51.7088	553.081	0.888447	16.505	4.89265	0	525.418	0	0
DATA	2	1	2		 	66	Structural	0		1	1	DarkCorner	DarkCorner	DarkCorner		6629.42	253.427	9.62705	1	9.627045e+000	9.582049e+000	2	0	62	4.403226e+001	45	1.201224e+001	1.389937e+001	527	1.654459e+001	16	4.743357e+000	5.189100e+000	0	0	0	0	0	0	0	-1.70334	8.53106	0	0.604511	1	0	45.7356	4.74336	1	0	45.7356	57.5363	57.5363	36.5976	0.890317	16.5446	4.74336	0	9.13198	0	0
DATA	3	1	3		 	66	Structural	0		1	1	DarkCorner	DarkCorner	DarkCorner		6654.58	253.427	9.60368	1	9.603679e+000	9.558792e+000	3	1	60	3.966667e+001	40.5	9.362143e+000	8.339625e+000	523	1.690440e+001	16	5.068349e+000	5.189100e+000	0	0	0	0	0	0	0	-6.191	8.53106	0	0.0613001	1	0	45.8577	5.06835	1	0	45.8577	57.5363	57.5363	32.232	0.892483	16.9044	5.06835	0	4.94413	0	0
DATA	4	1	4		 	66	Structural	0		1	1	DarkCorner	DarkCorner	DarkCorner		6680.11	253.5	9.57673	1	9.576727e+000	9.531966e+000	1	0	63	3.885714e+001	39	1.101591e+001	1.111950e+001	516	1.691667e+001	17	5.316291e+000	5.930400e+000	0	0	0	0	0	0	0	-7.09999	8.53106	0	0.0322096	1	0	45.9571	5.31629	1	0	45.9571	56.9804	56.9804	31.4225	0.894995	16.9167	5.31629	0	4.30868	0	0
DATA	5	1	5		 	66	Structural	0		1	1	DarkCorner	DarkCorner	DarkCorner		6704.88	253.941	9.5478	1	9.547803e+000	9.503177e+000	0	0	66	4.137879e+001	40	1.230105e+001	1.445535e+001	508	1.718307e+001	17	5.439641e+000	5.930400e+000	0	0	0	0	0	0	0	-4.67735	8.53106	0	0.156284	1	0	46.0561	5.43964	1	0	46.0561	46.8651	46.8651	33.9441	0.897706	17.1831	5.43964	0	6.98684	0	0
DATA	6	1	6		 	66	Structural	0		1	1	DarkCorner	DarkCorner	DarkCorner		6730.07	253.479	9.51622	1	9.516218e+000	9.471739e+000	0	0	63	4.280952e+001	43	9.743248e+000	1.000755e+001	524	1.724809e+001	17	5.244272e+000	5.189100e+000	0	0	0	0	0	0	0	-3.32596	8.53106	0	0.312538	1	0	46.1355	5.24427	1	0	46.1355	47.8731	47.8731	35.3749	0.900686	17.2481	5.24427	0	8.59174	0	0
DATA	7	1	7		 	66	Structural	0		1	1	DarkCorner	DarkCorner	DarkCorner		6756.33	253.5	9.48109	1	9.481093e+000	9.436779e+000	3	0	63	4.149206e+001	42	1.081050e+001	1.149015e+001	529	1.678639e+001	16	5.046913e+000	5.189100e+000	0	0	0	0	0	0	0	-4.70907	8.53106	0	0.153516	1	0	46.2011	5.04691	1	0	46.2011	57.5363	57.5363	34.0574	0.904023	16.7864	5.04691	0	7.4402	0	0
DATA	8	1	8		 	66	Structural	0		1	1	DarkCorner	DarkCorner	DarkCorner		6781.58	253.427	9.44568	1	9.445677e+000	9.402422e+000	9	0	55	4.743636e+001	43	1.459549e+001	1.519665e+001	524	1.703626e+001	17	5.081047e+000	5.930400e+000	0	0	0	0	1	0	0	1.17612	8.53187	0	0.720563	1	0	46.2602	5.08105	1	0	46.2602	57.5363	57.5363	40.0017	0.907412	17.0363	5.08105	0	13.5413	0	0
DATA	9	1	9		 	66	Structural	0		1	1	DarkCorner	DarkCorner	DarkCorner		6806.46	253.324	9.40954	1	9.409539e+000	9.365559e+000	2	0	62	4.020968e+001	42	9.481885e+000	9.636900e+000	521	1.655278e+001	16	5.000154e+000	5.189100e+000	0	0	0	0	0	0	0	-6.10369	8.53106	0	0.0649997	1	0	46.3134	5.00015	1	0	46.3134	46.8651	46.8651	32.775	0.910897	16.5528	5.00015	0	6.46534	0	0
DATA	10	1	10		 	66	Structural	0		1	1	DarkCorner	DarkCorner	DarkCorner		6831.83	253.778	9.37185	1	9.371852e+000	9.328048e+000	1	0	65	3.921538e+001	38	1.142433e+001	1.260210e+001	513	1.666472e+001	16	5.186433e+000	5.189100e+000	0	0	0	0	0	0	0	-7.1388	8.53106	0	0.0312943	1	0	46.3542	5.18643	1	0	46.3542	45.1352	45.1352	31.7807	0.91456	16.6647	5.18643	0	5.60819	0	0
DATA	11	1	11		 	66	Structural	0		1	1	DarkCorner	DarkCorner	DarkCorner		6857.67	253.5	9.33269	1	9.332689e+000	9.289068e+000	5	0	61	4.086885e+001	40	9.204121e+000	9.636900e+000	513	1.711891e+001	17	5.527938e+000	5.930400e+000	0	0	0	0	0	0	0	-5.51474	8.53106	0	0.0950961	1	0	46.3836	5.52794	1	0	46.3836	57.5363	57.5363	33.4342	0.918398	17.1189	5.52794	0	7.4124	0	0
DATA	12	1	12	ug|EG492221	unmapped	0		394	GCAGCATCCTCAATACATTCCTCAGTAGCTGTCATGCGACCATTTAAGCAATCAAAGTTT	3	0	A_84_P800302	AT1G21580	EG492221	ug|AYAXY85TF pooled cDNA populations Arabidopsis thaliana cDNA, mRNA sequence [EG492221]	6883.33	253.5	0	1	2.461487e+001	9.571989e+000	2	1	63	6.911111e+001	68	1.703139e+001	1.704990e+001	515	1.686408e+001	17	5.316534e+000	5.189100e+000	0	0	0	0	0	0	0	22.7015	8.82795	1	1.59552e-010	1	0	46.4096	5.31653	1	0	46.4096	57.5363	57.5363	61.6764	0.922269	16.8641	5.31653	0	35.7937	0	0
DATA	13	1	13	tair|AT1G09650.1|ref|NM_100837|ug|AK229128|ta|TA50806_3702	at|chr1:3127055-3127114	0		1246	ATGATGTTGCTTTCGAGGCTGACTCCATCGGTCATCCTGTCTGTTATTTCCCGAGTTTAA	5	0	A_84_P20838	AT1G09650	AT1G09650.1	tair|F-box family protein [AT1G09650.1]	6908	254.078	0	1	3.221027e+002	3.350191e+001	1	1	67	3.446866e+002	337	6.420238e+001	5.633880e+001	501	1.676647e+001	16	5.236731e+000	5.189100e+000	0	0	0	0	0	0	0	298.267	31.0227	1	2.44178e-124	1	1	46.4198	5.23673	1	0	46.4198	46.1809	46.1809	337.252	0.925999	16.7665	5.23673	0	311.486	0	0
DATA	14	1	14	tair|AT4G30510.1|tair|AT4G30510.2|ref|NM_202912|ref|NM_119197	at|chr4:14905745-14905686	0		831	CAGTGTGAGTGATGCACTAGATCCAGCTCATCATCATGTGCTTCAAAACGCAGTTTCTTC	7	0	A_84_P763788	AtATG18b	AT4G30510.1	tair|AtATG18b (Arabidopsis thaliana homolog of yeast autophagy 18 (ATG18) b) [AT4G30510.1]	6933.22	254.206	0	1	1.257553e+003	1.260895e+002	0	0	65	1.215738e+003	1189	2.562213e+002	2.676093e+002	493	1.706085e+001	17	5.412304e+000	5.189100e+000	0	0	0	0	0	0	0	1169.32	117.243	1	3.59444e-205	1	1	46.4207	5.4123	1	0	46.4207	45.1352	45.1352	1208.3	0.929836	17.0609	5.4123	0	1182.66	0	0
DATA	15	1	15	tair|AT1G18460.1|ref|NM_101703|ta|TA34493_3702|tc|NP184598	at|chr1:6354181-6354240	0		982	TGACGTTTCGGATGATGAGATCATTCAGACTGCCATTCTAGGAGATAACGATTCATCTCT	9	0	A_84_P840007	AT1G18460	AT1G18460.1	tair|lipase family protein [AT1G18460.1]	6958.57	254.262	0	1	8.726668e+002	8.774372e+001	0	0	66	8.612121e+002	827.5	2.260325e+002	2.918869e+002	507	1.778895e+001	17	5.778934e+000	6.671700e+000	0	0	0	0	0	0	0	814.79	81.9244	1	1.03611e-183	1	1	46.4219	5.77893	1	0	46.4219	45.835	45.835	853.777	0.933678	17.789	5.77893	0	828.259	0	0
DATA	16	1	16	tair|AT2G30670.1|ref|NM_128619|tc|NP457000	at|chr2:13076713-13076548	0		571	TTATCTACACTGCTATGGCTCAACCTTTTTTCAAAGACGCCGATTACGAGAAGAGTTTGG	11	0	A_84_P13493	AT2G30670	AT2G30670.1	tair|tropinone reductase, putative / tropine dehydrogenase, putative [AT2G30670.1]	6984.13	254.286	0	1	4.124062e+002	4.223260e+001	1	0	65	4.330769e+002	426	8.980331e+001	8.969730e+001	470	1.742340e+001	17	5.566566e+000	5.930400e+000	0	0	0	0	0	0	0	386.636	39.5936	1	1.39253e-139	1	1	46.4408	5.56657	1	0	46.4408	45.1352	45.1352	425.642	0.937513	17.4234	5.56657	0	400.243	0	0
DATA	17	1	17	tc|TC314163	at|chr3:10683940-10683999	0		567	GCCCCATAATAATAGGAGGGCACTTCCCCCTTTTCTGAGAGTTTGTGAACATATTACTCA	13	0	A_84_P863067	TC314163	TC314163	tc|NM_113770 structural constituent of ribosome {Arabidopsis thaliana} (exp=-1; wgp=0; cg=0), partial (84%) [TC314163]	7010.33	253.5	0	1	7.402761e+004	7.402766e+003	0	7	59	6.973834e+004	78167	9.383754e+003	-1.344199e+004	526	1.708935e+001	17	5.307820e+000	5.930400e+000	0	0	0	0	0	0	0	69691.9	6969.19	1	0	1	1	46.4482	5.30782	1	0	46.4482	57.5363	57.5363	69730.9	0.941431	17.0894	5.30782	0	69705.6	0	0
DATA	18	1	18	tair|AT4G26690.1|ref|NM_118803|ta|TA25810_3702|ta|TA25794_3702	at|chr4:13456621-13456562	0		2627	TATTCTAGTTCTGTCCAAAAAACAACAGGTTATTCTTTGAGTGTGACTTTCCCTCGGATT	15	0	A_84_P76784	MRH5/SHV3	AT4G26690.1	tair|MRH5/SHV3 (morphogenesis of root hair 5); glycerophosphodiester phosphodiesterase/ kinase [AT4G26690.1]	7035.5	253.5	0	1	1.153155e+004	1.153191e+003	4	6	58	1.094448e+004	10908.5	2.345497e+003	2.194433e+003	522	1.672797e+001	16	4.992772e+000	5.189100e+000	0	0	0	0	0	0	0	10898	1089.83	1	0	1	1	46.4702	4.99277	1	0	46.4702	57.5363	57.5363	10937	0.94506	16.728	4.99277	0	10911.9	0	0
DATA	19	1	19	tair|AT3G28550.1|ref|NM_113775|ta|TA33856_3702|ta|N38107	at|chr3:10702171-10702112	0		2995	CATATGTCTACAGTTCTCCACCACCACCATCATACTCACCTTCTCCAAAAACTGAGTACT	17	0	A_84_P856120	AT3G28550	AT3G28550.1	tair|proline-rich extensin-like family protein [AT3G28550.1]	7060.6	253.844	0	1	1.413514e+004	1.413542e+003	0	7	57	1.345430e+004	13556	1.050482e+003	9.770334e+002	512	1.672266e+001	16	4.993267e+000	5.189100e+000	0	0	0	0	0	0	0	13407.8	1340.81	1	0	1	1	46.4828	4.99327	1	0	46.4828	49.8279	49.8279	13446.9	0.948545	16.7227	4.99327	0	13421.8	0	0
DATA	20	1	20	tair|AT4G11450.1|ref|NM_117216|ta|TA49999_3702|ta|BX835399	at|chr4:6959173-6959114	0		2288	TTAGTTGAAGCAGTAACAGAGGAAGAAGAAGTCCCTAAGCCTCTGAAAGAAGCTGTGACC	19	0	A_84_P844437	AT4G11450	AT4G11450.1	tair|similar to unknown protein [Arabidopsis thaliana] (TAIR:AT1G63520.1); similar to hypothetical protein [Vitis vinifera] (GB:CAN65660.1) [AT4G11450.1]	7085.86	254.03	0	1	7.416967e+002	7.470913e+001	0	0	66	7.525455e+002	728.5	1.435183e+002	1.688311e+002	511	1.710959e+001	17	5.215712e+000	5.930400e+000	0	0	0	0	0	0	0	706.047	71.1182	1	3.28674e-175	1	1	46.4984	5.21571	1	0	46.4984	46.5243	46.5243	745.111	0.951935	17.1096	5.21571	0	720.148	0	0
DATA	21	1	21	tair|AT1G49975.1|ref|NM_103885|ta|TA40861_3702|ta|TA40862_3702	at|chr1:18509024-18509083	0		357	TATAAAGGGAAAGACAGAAGCAGAGCTCAGTGAATCTGAAAAACGGATTCTGGAATGGCT	21	0	A_84_P825165	AT1G49975	AT1G49975.1	tair|similar to hypothetical protein [Vitis vinifera] (GB:CAN66219.1) [AT1G49975.1]	7111.3	253.911	0	1	1.190370e+004	1.190404e+003	0	0	66	1.141724e+004	10947.5	2.323271e+003	2.170526e+003	504	1.715675e+001	17	5.036372e+000	5.189100e+000	0	0	0	0	0	0	0	11370.7	1137.1	1	0	1	1	46.5301	5.03637	1	0	46.5301	49.8279	49.8279	11409.8	0.955225	17.1567	5.03637	0	11384.9	0	0
DATA	22	1	22	ug|EG453064	at|chr4:10034268-10034327	0		745	TCCCATCTAAAGTCCCAAAGTTGTTACCATCTTCTACATTGCACACAGATTCTTCAGCAT	23	0	A_84_P792466	AT4G18080	EG453064	ug|AYAWZ05TR pooled cDNA populations Arabidopsis thaliana cDNA, mRNA sequence [EG453064]	7137.33	253.5	8.94272	1	8.942720e+000	8.901197e+000	3	0	63	4.723810e+001	47	1.378722e+001	1.371405e+001	525	1.761524e+001	17	5.373862e+000	5.189100e+000	0	0	0	0	0	0	0	0.670061	8.53133	0	0.83849	1	0	46.568	5.37386	1	0	46.568	57.5363	57.5363	39.8034	0.958447	17.6152	5.37386	0	15.0414	1	0
DATA	23	1	23	tair|AT5G36657.1|tair|AT5G36658.1|tair|AT5G36350.1|tair|AT5G36360.1	at|chr5:14401236-14401177	0		170	GGCTTGTTGCAAAGCATTTTTGGACACCGATAATTGCAAACCGAAAATTCCATTCATTCC	25	0	A_84_P768557	AT5G36657	AT5G36657.1	tair|Encodes a ECA1 gametogenesis related family protein [AT5G36657.1]	7162.5	253.5	8.9158	1	8.915796e+000	8.874124e+000	5	0	63	4.150794e+001	43	9.804333e+000	1.037820e+001	519	1.737765e+001	17	4.898976e+000	5.189100e+000	0	0	0	0	0	0	0	-5.10806	8.53106	0	0.121831	1	0	46.616	4.89898	1	0	46.616	57.5363	57.5363	34.0733	0.961341	17.3776	4.89898	0	9.39704	1	0
DATA	24	1	24	tair|AT4G32440.2|ref|NM_202931|ug|AK229215|ta|TA43592_3702	at|chr4:15659516-15659575	0		1493	GCAGGCTTCCTTATTTGCAGTCTGGTTGGATAATTTTGCTGACATCATGTCAAGTTCTGA	27	0	A_84_P851423	AT4G32440	AT4G32440.2	tair|agenet domain-containing protein [AT4G32440.2]	7187.24	254.333	0	1	2.355901e+003	2.357562e+002	0	0	64	2.317531e+003	2159	6.305748e+002	7.470451e+002	489	1.670348e+001	16	4.599092e+000	4.447800e+000	0	0	0	0	0	0	0	2270.86	227.246	1	1.22362e-244	1	1	46.669	4.59909	1	0	46.669	45.4864	45.4864	2310.1	0.963904	16.7035	4.59909	0	2285.48	0	0
DATA	25	1	25	tair|AT4G13940.4|tair|AT4G13940.3|tair|AT4G13940.2|tair|AT4G13940.1	at|chr4:8054862-8054921	0		6	ACACACTTCTCTCTCTCTCTCTCTCTGCCTCCTTTCGGATTCAAATCTCAGATCTAGCTC	29	0	A_84_P808310	HOG1	AT4G13940.4	tair|HOG1 (HOMOLOGY-DEPENDENT GENE SILENCING 1) [AT4G13940.4]	7213.5	253.5	0	1	4.414096e+004	4.414105e+003	0	6	62	4.271287e+004	42941.5	7.179028e+003	6.211353e+003	521	1.693090e+001	17	5.263721e+000	5.189100e+000	0	0	0	0	0	0	0	42666.1	4266.62	1	0	1	1	46.7333	5.26372	1	0	46.7333	57.5363	57.5363	42705.4	0.966588	16.9309	5.26372	0	42680.9	0	0
DATA	26	1	26	tair|AT1G50950.1|ref|NM_103975	at|chr1:18887824-18887883	0		1712	AGCCGTTTGAAAGAGAGAATAGAGTAACAATCTTCTTTGCAGCGTCTTGACTTCTTCTTG	31	0	A_84_P501920	AT1G50950	AT1G50950.1	tair|thioredoxin-related [AT1G50950.1]	7237.71	254.413	0	1	5.483293e+002	5.553571e+001	2	0	63	5.779524e+002	545	1.642114e+002	1.871782e+002	498	1.679518e+001	16	5.352956e+000	5.930400e+000	0	0	0	0	0	0	0	531.141	53.7949	1	2.43458e-158	1	1	46.811	5.35296	1	0	46.811	44.4243	44.4243	570.518	0.968654	16.7952	5.35296	0	546.051	0	0
DATA	27	1	27	tair|AT3G11950.1|ref|NM_112028|ug|AK226618|ta|TA51721_3702	at|chr3:3783699-3783640	0		1427	AGACAACAACTCTGCAGATGATTTATCAGAGAGAACCGAAACCAAAGCTCCAGAAGTTGT	33	0	A_84_P759826	AT3G11950	AT3G11950.1	tair|homogentisate farnesyltransferase/ homogentisate geranylgeranyltransferase/ homogentisate solanesyltransferase/ prenyltransferase [AT3G11950.1]	7263.29	254.238	0	1	4.215194e+002	4.305833e+001	0	0	64	4.560781e+002	447.5	9.483692e+001	1.008168e+002	505	1.692079e+001	16	5.280398e+000	5.189100e+000	0	0	0	0	0	0	0	409.182	41.7981	1	6.34673e-143	1	1	46.8956	5.2804	1	0	46.8956	45.1352	45.1352	448.643	0.970732	16.9208	5.2804	0	424.25	0	0
DATA	28	1	28	tair|AT5G52440.1|ref|NM_124623|ta|TA33517_3702|ta|H76320	at|chr5:21305590-21305649	0		745	AAGTTCACTGAAGAGCAGCTAAAAGCTTTGTCTCCCGCTGAAAGCCAAACAGAGGATCAA	35	0	A_84_P13114	HCF106	AT5G52440.1	tair|HCF106 (High chlorophyll fluorescence 106) [AT5G52440.1]	7289	254.226	0	1	7.182512e+003	7.183047e+002	0	0	65	7.032323e+003	6750	1.461385e+003	1.400316e+003	514	1.688132e+001	16	5.008328e+000	5.189100e+000	0	0	0	0	0	0	0	6985.33	698.586	1	1.73656e-311	1	1	46.9885	5.00833	1	0	46.9885	45.4864	45.4864	7024.89	0.972548	16.8813	5.00833	0	7000.56	0	0
DATA	29	1	29	tair|AT5G36223.1	at|chr5:014273678-014273619	0		2805	TAATGCGTCGAAGGGGTATGGCCTTCATAACACTTTTTGGGTTAAAGAGTACTATATGGC	37	0	A_84_P766049	AT5G36223	AT5G36223.1	tair|transposable element gene [AT5G36223.1]	7314.89	253.5	8.79806	1	8.798063e+000	8.762414e+000	1	0	63	5.011111e+001	49	1.270269e+001	1.223145e+001	527	1.643264e+001	16	4.997596e+000	5.930400e+000	0	0	0	0	0	0	0	3.01646	8.53639	0	0.359543	1	0	47.0946	4.9976	1	0	47.0946	56.9804	56.9804	42.6764	0.974206	16.4326	4.9976	0	18.4221	1	0
DATA	30	1	30	tair|AT3G59360.1|tair|AT3G59360.2|ref|NM_115798|ref|NM_180390	at|chr3:21947178-21946976	0		1396	GAGCAACAACAGAATGGGAACCTAGAACTAGGCAACACAAAGGATACTCACAGGGCTAAT	39	0	A_84_P14691	ATUTR6/UTR6	AT3G59360.1	tair|ATUTR6/UTR6 (UDP-GALACTOSE TRANSPORTER 6); nucleotide-sugar transmembrane transporter [AT3G59360.1]	7339.42	253.833	0	1	2.713001e+003	2.714411e+002	0	0	64	2.693406e+003	2563	7.368406e+002	7.876312e+002	502	1.642032e+001	16	4.852374e+000	5.189100e+000	0	0	0	0	0	0	0	2646.22	264.759	1	9.7341e-254	1	1	47.188	4.85237	1	0	47.188	48.2044	48.2044	2685.97	0.975384	16.4203	4.85237	0	2661.76	0	0
DATA	31	1	31	tair|AT1G70600.1|ref|NM_105728|ta|TA28585_3702|ta|AA041053	at|chr1:26624794-26624735	0		528	TCTTCTATGGAGTTTTATCATCTTTTGTTGTCTTTTGGATTTTGGAAAGAGCGAGATCTC	41	0	A_84_P216048	AT1G70600	AT1G70600.1	tair|60S ribosomal protein L27A (RPL27aC) [AT1G70600.1]	7365.67	253.5	0	1	1.094528e+005	1.094528e+004	1	3	62	1.069239e+005	96350	1.953324e+004	-2.050047e+004	515	1.654757e+001	16	4.933721e+000	5.189100e+000	0	0	0	0	0	0	0	106877	10687.7	1	0	1	1	47.2816	4.93372	1	0	47.2816	57.5363	57.5363	106916	0.976463	16.5476	4.93372	0	106892	0	0
DATA	32	1	32	tair|AT2G14110.1|ref|NM_126983|ta|TA47975_3702|tc|NP453050	at|chr2:5960017-5960076	0		623	AGAATAAACAGGTTTGGCGTGACAAGTATTCTGGAAAGCCTACATCATCGGAGACAGACA	43	0	A_84_P51360	AT2G14110	AT2G14110.1	tair|similar to unnamed protein product [Vitis vinifera] (GB:CAO43153.1); contains InterPro domain HAD-superfamily phosphatase, subfamily IIIC (InterPro:IPR010033) [AT2G14110.1]	7390.36	253.87	0	1	2.089535e+003	2.091358e+002	0	0	65	2.089092e+003	1959	5.631253e+002	5.670945e+002	501	1.696008e+001	17	4.658154e+000	5.189100e+000	0	0	0	0	0	0	0	2041.7	204.349	1	2.59873e-238	1	1	47.3879	4.65815	1	0	47.3879	46.8651	46.8651	2081.66	0.97711	16.9601	4.65815	0	2057.54	0	0
DATA	33	1	33	ug|DR227250	at|chr5:9761618-9761990	0		248	TCCTGGTTTTGGCTTTTGGCGTTCTGGGGTTGACATTAATACTCAACATGTCGATTTTTA	45	0	A_84_P792507	DR227250	DR227250	ug|1106779 CERES-147 Arabidopsis thaliana cDNA clone 252145 5', mRNA sequence [DR227250]	7415.71	254.308	0	1	1.971001e+003	1.972932e+002	0	0	64	1.974125e+003	1854.5	4.870236e+002	5.958199e+002	479	1.668058e+001	16	4.798912e+000	5.189100e+000	0	0	0	0	0	0	0	1926.63	192.852	1	7.33148e-235	1	1	47.4971	4.79891	1	0	47.4971	45.1352	45.1352	1966.69	0.977487	16.6806	4.79891	0	1942.61	0	0
DATA	34	1	34	tair|AT3G53340.1|ref|NM_115194|ta|TA53194_3702|ta|TA47150_3702	at|chr3:19786017-19785665	0		585	AACAAGGCTCATTCTCACAGGGTCCTTATGGAAACTCTCAAGGTTCGAATATGATGGTTC	47	0	A_84_P837809	AT3G53340	AT3G53340.1	tair|transcription factor [AT3G53340.1]	7441.09	254.182	0	1	5.223514e+003	5.224243e+002	0	0	66	5.154500e+003	4889	1.373006e+003	1.608065e+003	501	1.665269e+001	16	4.777775e+000	5.189100e+000	0	0	0	0	0	0	0	5106.9	510.761	1	7.49974e-293	1	1	47.6037	4.77778	1	0	47.6037	45.835	45.835	5147.07	0.977675	16.6527	4.77778	0	5123.02	0	0
DATA	35	1	35	tair|AT2G01340.1|ref|NM_126195|tc|NP454716|ta|AV552747	at|chr2:164358-164417	0		300	AGAAGGGTAAGATCAGGAATTCACGTGAGTGCAAAGGAGAGGCTTGAGAGTCTCATGCTG	49	0	A_84_P843544	AT2G01340	AT2G01340.1	tair|similar to unknown protein [Arabidopsis thaliana] (TAIR:AT1G71015.1); similar to unknown [Glycine max] (GB:AAG38147.1); contains InterPro domain Trigger factor, C-terminal, bacterial; (InterPro:IPR008880) [AT2G01340.1]	7466.51	254.129	0	1	3.371987e+002	3.483082e+001	1	0	63	3.773333e+002	362	9.877116e+001	9.414510e+001	499	1.664729e+001	17	4.717294e+000	4.818450e+000	0	0	0	0	0	0	0	329.637	34.0497	1	3.35104e-130	1	1	47.6968	4.71729	1	0	47.6968	47.8731	47.8731	369.899	0.977574	16.6473	4.71729	0	345.885	0	0
DATA	36	1	36	tair|AT1G21330.1|ug|AY800590|tc|NP1339806	at|chr1:7475310-7475369	0		619	GACATGATCATCAAACTCATCACGGATACATCTCTCGGGAAAGGATGTTTGTTCTTGGTG	51	0	A_84_P13371	AT1G21330	AT1G21330.1	tair|transposable element gene [AT1G21330.1]	7492.54	254.058	8.77121	1	8.771211e+000	8.735924e+000	4	0	59	5.086441e+001	52	1.327489e+001	1.149015e+001	492	1.705488e+001	17	4.888475e+000	4.447800e+000	0	0	0	0	0	0	0	3.08577	8.53664	0	0.348644	1	0	47.7786	4.88847	1	0	47.7786	47.5395	47.5395	43.4297	0.977188	17.0549	4.88847	0	19.4447	1	0
DATA	37	1	37	tair|AT5G02630.1|ref|NM_120341|ug|AK117185|ta|TA47245_3702	at|chr5:593012-593071	0		1243	GGCCAATAGAGAAGAACGAGTATTGTGATGTTGATGATGAAGAAGAAATTGTAGAGCTTT	53	0	A_84_P12037	AT5G02630	AT5G02630.1	tair|similar to unknown protein [Arabidopsis thaliana] (TAIR:AT5G18520.1); similar to unknown protein [Arabidopsis thaliana] (TAIR:AT3G09570.1); similar to unnamed protein product [Vitis vinifera] (GB:CAO18079.1); contains InterPro domain Transmembrane re	7517.37	254.265	0	1	1.323355e+003	1.326235e+002	1	0	64	1.340109e+003	1208	3.406998e+002	3.276546e+002	493	1.768154e+001	17	5.468127e+000	5.189100e+000	0	0	0	0	0	0	0	1292.27	129.508	1	4.10138e-211	1	1	47.8431	5.46813	1	0	47.8431	46.5243	46.5243	1332.67	0.976508	17.6815	5.46813	0	1308.71	0	0
DATA	38	1	38	tair|AT1G49360.1|ref|NM_103826|ta|TA45835_3702|ta|CNS0ACHK	at|chr1:18271042-18270983	0		1434	CTCCGAAGCAGTAAATACAGAGTACGTATTTATCTGAATTTTCAGCTTGATTTAGTCTCA	55	0	A_84_P225689	AT1G49360	AT1G49360.1	tair|F-box family protein [AT1G49360.1]	7543	254.226	0	1	1.974144e+003	1.976080e+002	0	0	65	1.973846e+003	1898	4.175805e+002	4.951884e+002	508	1.699803e+001	17	5.136979e+000	5.189100e+000	0	0	0	0	0	0	0	1925.94	192.783	1	7.69794e-235	1	1	47.9043	5.13698	1	0	47.9043	45.4864	45.4864	1966.41	0.975583	16.998	5.13698	0	1942.46	0	0
DATA	39	1	39	tair|AT5G05080.1|tair|AT5G05080.2|ref|NM_120590|ref|NM_001085061	at|chr5:1498800-1498741	0		982	AGCAGGTTTGGCCAAGGTTCAGGCAGATAAGAAGAAGGTAGACGCTAGAAAGAAAAGCTT	57	0	A_84_P22446	UBC22	AT5G05080.1	tair|UBC22 (UBIQUITIN-CONJUGATING ENZYME 22); ubiquitin-protein ligase [AT5G05080.1]	7568	254.226	0	1	1.631360e+004	1.631383e+003	0	0	65	1.594429e+004	15141	4.019847e+003	4.646468e+003	507	1.649507e+001	16	4.912422e+000	5.189100e+000	0	0	0	0	0	0	0	15896.3	1589.65	1	0	1	1	47.9742	4.91242	1	0	47.9742	45.4864	45.4864	15936.9	0.974421	16.4951	4.91242	0	15912.9	0	0
DATA	40	1	40	ug|EG501568	at|chr3:8227017-8227076	0		190	CCCTTGCCGTGAGATTTCAGGTCAGAGTTTCCATTCAGTGTACGTTTTGTGAATCTCATA	59	0	A_84_P798549	EG501568	EG501568	ug|AYBGS51TF pooled cDNA populations Arabidopsis thaliana cDNA, mRNA sequence [EG501568]	7593.51	254.132	0	1	2.491599e+003	2.493141e+002	0	0	64	2.472375e+003	2403.5	5.491829e+002	5.921134e+002	501	1.659880e+001	16	4.705392e+000	5.189100e+000	0	0	0	0	0	0	0	2424.34	242.584	1	1.57609e-248	1	1	48.0381	4.70539	1	0	48.0381	46.8651	46.8651	2464.94	0.973005	16.5988	4.70539	0	2441.01	0	0
DATA	41	1	41	tair|AT5G66190.2|tair|AT5G66190.1|ref|NM_001085336|ref|NM_126017	at|chr5:26469909-26469850	0		409	GTCAACAAATTCAAACCTAAGAACCCTTACACTGGTCGCTGCCTTTTGAACACCAAGATC	61	0	A_84_P861344	ATLFNR1	AT5G66190.2	tair|ATLFNR1 (LEAF FNR 1); poly(U) binding [AT5G66190.2]	7618.94	254.031	0	1	1.326355e+004	1.326384e+003	0	0	69	1.293171e+004	11835	3.470000e+003	4.421113e+003	500	1.783200e+001	17	5.507490e+000	5.189100e+000	0	0	0	0	0	0	0	12883.6	1288.39	1	0	1	1	48.088	5.50749	1	0	48.088	46.8651	46.8651	12924.3	0.971355	17.832	5.50749	0	12900.4	0	0
DATA	42	1	42	tair|AT1G28620.1|ug|BX815895|tc|NP251564|ta|CNS0AAVE	at|chr1:10056850-10056791	0		955	GCCAGGAAAGTTTCCAACTGGATGTTCTGCTGCATATTTAACGAGATTTAGGACAACAGA	63	0	A_84_P842536	AT1G28620	AT1G28620.1	tair|pseudogene, lipase, similar to lipase Arab-1 GB:S68410 GI:2129636 (Arabidopsis thaliana); blastp match of 44% identity and 1.2e-48 P-value to GP [AT1G28620.1]	7644.78	254.015	0	1	1.202209e+002	1.489873e+001	0	0	65	1.646923e+002	166	4.013101e+001	3.632370e+001	496	1.732258e+001	17	5.673683e+000	5.930400e+000	0	0	0	0	0	0	0	116.546	14.4433	1	5.48946e-071	1	1	48.1467	5.67368	1	0	48.1467	46.1809	46.1809	157.258	0.969429	17.3226	5.67368	0	133.333	0	0
DATA	43	1	43	tair|AT5G53900.1|tair|AT5G53900.2|ref|NM_180855|ref|NM_124769	at|chr5:21898558-21898499	0		1615	AAGCTCTCGATGCTAGTTATTAGCTTATGCTTGTTATAAATACATGAAACTCTCTGTTCG	65	0	A_84_P229159	AT5G53900	AT5G53900.1	tair|similar to unknown protein [Arabidopsis thaliana] (TAIR:AT3G15240.2); similar to unnamed protein product [Vitis vinifera] (GB:CAO39314.1); contains domain PTHR13902:SF3 (PTHR13902:SF3); contains domain PTHR13902 (PTHR13902) [AT5G53900.1]	7669.86	254.03	0	1	8.822087e+003	8.822528e+002	0	0	66	8.582182e+003	8062.5	1.892005e+003	2.144210e+003	508	1.667913e+001	16	4.703999e+000	5.189100e+000	0	0	0	0	0	0	0	8533.97	853.44	1	1.97626e-323	1	1	48.2075	4.704	1	0	48.2075	46.5243	46.5243	8574.75	0.967342	16.6791	4.704	0	8550.82	0	0
DATA	44	1	44	tair|AT4G13030.1|tair|AT4G13030.2|ref|NM_179040|ref|NM_117372	at|chr4:7609536-7609595	0		1417	GCCAATAAGCATTGATTTGCATATAGCTCGACGCTTATGGTTCAACGAAGAGCAAGTGGC	67	0	A_84_P55070	AT4G13030	AT4G13030.1	tair|similar to unnamed protein product [Vitis vinifera] (GB:CAO18001.1); contains domain SSF52540 (SSF52540) [AT4G13030.1]	7695.13	254.145	0	1	1.073640e+003	1.077273e+002	0	2	65	1.084338e+003	1089	1.865572e+002	1.860663e+002	506	1.691700e+001	16	4.781258e+000	5.189100e+000	0	0	0	0	0	0	0	1036.09	103.959	1	5.5517e-198	1	1	48.252	4.78126	1	0	48.252	45.4864	45.4864	1076.9	0.965022	16.917	4.78126	0	1052.96	0	0
DATA	45	1	45	tair|AT3G06250.1|ref|NM_111500|ug|AF360270|ta|TA47117_3702	at|chr3:1889924-1889865	0		2458	TTCTCAGGACCTTAAGGCCTTGATGATCTGGAGCCTAAGGGAAGCAGCTTCAAAGTATAT	69	0	A_84_P23129	FRS7	AT3G06250.1	tair|FRS7 (FAR1-RELATED SEQUENCE 7); zinc ion binding [AT3G06250.1]	7720.71	254.145	0	1	2.047732e+003	2.049649e+002	0	0	65	2.019231e+003	1976	3.444335e+002	3.921477e+002	450	1.919556e+001	18	6.950476e+000	6.671700e+000	0	0	0	0	0	0	0	1970.97	197.281	1	3.25019e-236	1	1	48.2625	6.95048	1	0	48.2625	46.5243	46.5243	2011.8	0.962513	19.1956	6.95048	0	1987.84	0	0
DATA	46	1	46	tair|AT3G44590.1|tair|AT3G44590.2|ref|NM_114327|ref|NM_202655	at|chr3:16175656-16175715	0		418	CCCACGGAAAGGAGTCGAGATTTGATTTTTTGTTCTCTTAGTGGTTCTGGTTTTTGCTCC	71	0	A_84_P813529	AT3G44590	AT3G44590.1	tair|60S acidic ribosomal protein P2 (RPP2D) [AT3G44590.1]	7746.09	253.896	0	1	1.930703e+004	1.930723e+003	0	0	67	1.858134e+004	17715	4.368906e+003	4.970416e+003	474	1.895148e+001	17	7.391768e+000	6.486375e+000	0	0	0	0	0	0	0	18533	1853.32	1	0	1	1	48.328	7.39177	1	0	48.328	46.8651	46.8651	18573.9	0.95991	18.9515	7.39177	0	18549.9	0	0
DATA	47	1	47	ug|BU917432	at|chr1:023704904-023704962	0		65	AGAGTGTTTCGCTCAGCCTGTTACGACTATTGAGCACTCTCCTTCTTTTATTCATCTGAT	73	0	A_84_P723122	BU917432	BU917432	ug|JKHR01A12 Size-selected small cDNAs of Arabidopsis thaliana Arabidopsis thaliana cDNA clone JKHR01A12, mRNA sequence [BU917432]	7771.48	253.853	0	1	1.233718e+003	1.236934e+002	0	0	64	1.229172e+003	1180	2.707288e+002	2.911456e+002	515	1.645049e+001	16	4.824445e+000	4.447800e+000	0	0	0	0	0	0	0	1180.81	118.389	1	9.4241e-206	1	1	48.3599	4.82444	1	0	48.3599	49.8279	49.8279	1221.74	0.957117	16.4505	4.82444	0	1197.74	0	0
DATA	48	1	48	tair|AT2G07521.1|ref|NM_001124812	at|chr2:3136677-3136736	0		63	TGTAACCTGTCGGAAGCTTTGAGATTCAAGAACCAAAGCGGAATCAAGGAAAGAAGAGAT	75	0	A_84_P758342	AT2G07521	AT2G07521.1	tair|unknown protein [AT2G07521.1]	7797.5	253.5	8.98261	1	8.982609e+000	8.940624e+000	3	0	65	4.403077e+001	43	1.190978e+001	1.334340e+001	533	1.722326e+001	17	5.227607e+000	5.189100e+000	0	0	0	0	0	0	0	-4.36634	8.53106	0	0.185491	1	0	48.3971	5.22761	1	0	48.3971	57.5363	57.5363	36.5961	0.954191	17.2233	5.22761	0	12.575	1	0
DATA	49	1	49	tair|AT1G56460.1|ref|NM_104524|ta|TA48100_3702|tc|NP305866	at|chr1:21153062-21153121	0		1617	TACAAATATAGAGATTCAGAGTCAAATCTTCCATTGTGCAGCCTCCGATGCTACAAGGCA	77	0	A_84_P11290	AT1G56460	AT1G56460.1	tair|PAPA-1-like family protein / zinc finger (HIT type) family protein [AT1G56460.1]	7822.43	254.299	0	1	7.967210e+003	7.967715e+002	0	0	65	7.625462e+003	7178	1.768905e+003	1.845096e+003	503	1.715507e+001	17	5.107588e+000	5.189100e+000	0	0	0	0	0	0	0	7577.04	757.752	1	2.52363e-316	1	1	48.4211	5.10759	1	0	48.4211	46.1809	46.1809	7618.03	0.951028	17.1551	5.10759	0	7593.96	0	0
DATA	50	1	50	tair|AT3G01330.1|ref|NM_110999|ta|TA43559_3702|tc|TC289010	at|chr3:124675-124616	0		1022	AATAACTGGTCTTCTTGGGCATTTCACGGAGGCATGGAAGAAATGGTATGCAGAGGTTGA	79	0	A_84_P69834	DEL3	AT3G01330.1	tair|DEL3 (DP-E2F-like 3); transcription factor [AT3G01330.1]	7847.58	254.119	0	1	2.211815e+003	2.213645e+002	0	0	63	2.145206e+003	2010	5.983515e+002	5.982291e+002	505	1.713069e+001	17	5.194505e+000	5.930400e+000	0	0	0	0	0	0	0	2096.75	209.848	1	6.7993e-240	1	1	48.4575	5.19451	1	0	48.4575	46.1809	46.1809	2137.77	0.947977	17.1307	5.19451	0	2113.67	0	0
DATA	51	1	51	tair|AT1G60390.1|ref|NM_104726|ug|AK227564|ta|TA53204_3702	at|chr1:22253053-22252994	0		177	TCACGCCATCGGAGAATCCATTCACACCAAAAGCTTCTTTGATTCGTTATTGGAACAATC	81	0	A_84_P837838	AT1G60390	AT1G60390.1	tair|BURP domain-containing protein / polygalacturonase, putative [AT1G60390.1]	7873.58	253.427	0	1	1.249227e+001	9.114740e+000	3	1	60	6.028333e+001	58.5	1.544711e+001	1.297275e+001	519	1.703854e+001	17	5.306663e+000	5.189100e+000	0	0	0	0	0	0	0	11.8037	8.61233	1	0.000447826	1	0	48.4796	5.30666	1	0	48.4796	57.5363	57.5363	52.8487	0.94488	17.0385	5.30666	0	28.7129	0	0
DATA	52	1	52	tc|TC312098	at|chr5:19572599-19572657	0		157	GGTTGTTGGTGAATCAGCGACGATAACTACGATGAAGAGCAACACGACTGCTATATGATC	83	0	A_84_P859330	TC312098	TC312098	tc|AB023039 acetyl-CoA C-acetyltransferase {Arabidopsis thaliana} (exp=0; wgp=1; cg=0), partial (16%) [TC312098]	7898.02	254.295	0	1	3.347756e+002	3.468195e+001	0	0	65	3.637385e+002	347	1.014164e+002	1.134189e+002	491	1.676986e+001	16	4.914990e+000	5.189100e+000	0	0	0	0	0	0	0	315.217	32.6557	1	1.41085e-127	1	1	48.5213	4.91499	1	0	48.5213	44.4243	44.4243	356.304	0.941577	16.7699	4.91499	0	332.104	0	0
DATA	53	1	53	tair|AT2G03550.1|ref|NM_126405|ta|TA45126_3702|tc|TC291026	at|chr2:1077926-1077985	0		893	AATGAAGGTCATGTTTTTCATTTGAAGAATCCTAATAGTGATAATGCTCGTCAAGTCGTG	85	0	A_84_P23015	AT2G03550	AT2G03550.1	tair|hydrolase [AT2G03550.1]	7923.7	254.333	0	1	9.695882e+003	9.696308e+002	0	0	64	9.146203e+003	8857	1.928642e+003	2.300439e+003	504	1.669246e+001	16	4.843748e+000	5.189100e+000	0	0	0	0	0	0	0	9097.64	909.804	1	0	1	1	48.5584	4.84375	1	0	48.5584	44.4243	44.4243	9138.77	0.9383	16.6925	4.84375	0	9114.51	0	0
DATA	54	1	54	tair|AT3G46310.1|ref|NM_114499|tc|NP162734	at|chr3:17028498-17028439	0		312	GTCCGATTCACATGGAAATGTTTGTCTTGTACTTGCCCTAATAAGTTTGATCTTAAACAG	87	0	A_84_P508474	AT3G46310	AT3G46310.1	tair|similar to unknown protein [Arabidopsis thaliana] (TAIR:AT3G46300.1); similar to hypothetical protein [Vitis vinifera] (GB:CAN66779.1) [AT3G46310.1]	7949.18	253.892	0	1	2.083899e+001	9.357358e+000	1	0	65	6.809231e+001	67	1.749529e+001	1.779120e+001	519	1.656455e+001	16	4.986001e+000	5.189100e+000	0	0	0	0	0	0	0	19.4882	8.75083	1	2.23688e-008	1	0	48.6041	4.986	1	0	48.6041	47.8731	47.8731	60.6576	0.935181	16.5645	4.986	0	36.3557	0	0
DATA	55	1	55	tair|AT2G23580.1|ref|NM_127922|ta|TA43530_3702|tc|TC311185	at|chr2:10040259-10040200	0		989	TGGATAAAACTCTCACGTTGAAGATGAAACCAATAAATCAAGAGCATACGAATGGAAAGT	89	0	A_84_P574806	AT2G23580	AT2G23580.1	tair|hydrolase, alpha/beta fold family protein [AT2G23580.1]	7974.91	254.167	9.1975	1	9.197499e+000	9.154511e+000	2	0	64	4.575000e+001	46	1.210142e+001	1.334340e+001	505	1.655842e+001	16	4.889357e+000	5.189100e+000	0	0	0	0	0	0	0	-2.87905	8.53106	0	0.381781	1	0	48.6291	4.88936	1	0	48.6291	46.1809	46.1809	38.3153	0.931897	16.5584	4.88936	0	13.945	1	0
DATA	56	1	56	tair|AT1G48500.1|tair|AT1G48500.2|tair|AT1G48500.3|ref|NM_103746	at|chr1:17937240-17937501	0		635	TATGCCGGTTCAGTATTAGTTTACCAAGACATAGCTCCTGAAAAGGCCCAAGCTATCATG	91	0	A_84_P840800	JAZ4/TIFY6A	AT1G48500.1	tair|JAZ4/TIFY6A (JASMONATE-ZIM-DOMAIN PROTEIN 4) [AT1G48500.1]	7999.84	254.365	0	1	3.016547e+001	9.667707e+000	0	0	65	7.667692e+001	74	2.064969e+001	2.372160e+001	493	1.657404e+001	16	4.779816e+000	4.447800e+000	0	0	0	0	0	0	0	28.0177	8.97936	1	2.3035e-014	1	0	48.6592	4.77982	1	0	48.6592	44.7812	44.7812	69.2422	0.9288	16.574	4.77982	0	44.8026	0	0
DATA	57	1	57	tair|AT2G26310.1|ref|NM_128188|ug|EG427545|ug|BX818818	at|chr2:11210641-11210776	0		1029	GGAACAATAATAGACTTTCGGCGAACAGAAGATGGACAGCTAATCACAGAGATTGGTGGT	93	0	A_84_P843637	AT2G26310	AT2G26310.1	tair|similar to unknown protein [Arabidopsis thaliana] (TAIR:AT3G63170.1); similar to unnamed protein product [Vitis vinifera] (GB:CAO43896.1); contains InterPro domain Chalcone isomerase-like (InterPro:IPR016087) [AT2G26310.1]	8025.11	254.062	0	1	3.217101e+002	3.346447e+001	3	0	64	3.465469e+002	340	7.669191e+001	7.765117e+001	504	1.656349e+001	16	4.748123e+000	5.189100e+000	0	0	0	0	0	0	0	297.867	30.9843	1	2.92523e-124	1	1	48.6796	4.74812	1	0	48.6796	46.1809	46.1809	339.112	0.925887	16.5635	4.74812	0	314.608	0	0
DATA	58	1	58	tair|AT1G08430.1|ref|NM_100716|ta|CNS0AEME|tc|TC302593	at|chr1:2660883-2660942	0		1422	AATGTTGATGATTCACGTGGAGGGAGTTCACAGGACTCATGTCATCATGTTGCCATAAAG	95	0	A_84_P16132	ALMT1/ATALMT1	AT1G08430.1	tair|ALMT1/ATALMT1 (AL-ACTIVATED MALATE TRANSPORTER 1); malate transmembrane transporter/ [AT1G08430.1]	8050.62	253.972	0	1	1.045411e+004	1.045452e+003	2	0	63	9.698032e+003	9099	2.221867e+003	1.986684e+003	503	1.649105e+001	16	4.940626e+000	5.189100e+000	0	0	0	0	0	0	0	9649.37	964.975	1	0	1	1	48.6605	4.94063	1	0	48.6605	47.8731	47.8731	9690.6	0.923022	16.4911	4.94063	0	9666.02	0	0
DATA	59	1	59	tair|AT1G74300.1|ref|NM_106090|ug|AK227535|ta|TA34520_3702	at|chr1:27940074-27940133	0		1049	ACTTCTTCCCCCTCGCTAAAGGTGTCGTTGATGAGATTGTTAAGACAGCTCTTAACCACT	97	0	A_84_P218478	AT1G74300	AT1G74300.1	tair|esterase/lipase/thioesterase family protein [AT1G74300.1]	8076.09	253.896	0	1	1.805096e+003	1.807474e+002	1	0	66	1.709955e+003	1610.5	3.065584e+002	3.341410e+002	508	1.671850e+001	17	4.721587e+000	5.189100e+000	0	0	0	0	0	0	0	1661.27	166.345	1	4.76773e-226	1	1	48.6893	4.72159	1	0	48.6893	46.8651	46.8651	1702.52	0.92032	16.7185	4.72159	0	1677.86	0	0
DATA	60	1	60	tair|AT1G18020.1|tair|AT1G17990.2|tair|AT1G17990.1|ref|NM_179352	at|chr1:6203369-6203428	0		613	GTAGATTTGCTCTTGAAGTAATCGAAGCAGTGGTGAACGAGATCGGTTCAGATCGTGTTG	99	0	A_84_P803569	AT1G18020	AT1G18020.1	tair|12-oxophytodienoate reductase, putative [AT1G18020.1]	8101.39	254.129	0	1	8.231803e+003	8.232327e+002	0	0	65	7.603415e+003	7248	1.724720e+003	1.991132e+003	501	1.674052e+001	16	4.868320e+000	5.189100e+000	0	0	0	0	0	0	0	7554.69	755.517	1	3.78279e-316	1	1	48.7285	4.86832	1	0	48.7285	47.2035	47.2035	7595.98	0.917744	16.7405	4.86832	0	7571.23	0	0
DATA	61	1	61	tair|AT1G01320.1|ref|NM_100014|ta|TA48154_3702|tc|TC284484	at|chr1:123484-123425	0		3491	GCAAAGCAATGTTTCTGAACACTTGGTGGAAATTCCGAGAGAAAAGCAAAAGGAGATGTC	101	0	A_84_P830659	AT1G01320	AT1G01320.1	tair|tetratricopeptide repeat (TPR)-containing protein [AT1G01320.1]	8127.5	253.5	0	1	3.039673e+002	3.179283e+001	2	0	66	3.270000e+002	300.5	1.003974e+002	9.525705e+001	527	1.645351e+001	16	4.731299e+000	5.189100e+000	0	0	0	0	0	0	0	278.3	29.1082	1	2.74621e-120	1	1	48.6999	4.7313	1	0	48.6999	57.5363	57.5363	319.565	0.915559	16.4535	4.7313	0	294.739	0	0
DATA	62	1	62	tair|AT4G15393.1|tair|AT4G15393.3|tair|AT4G15393.2|ref|NM_148329	at|chr4:8805799-8805858	0		796	CATCTTTGGAGATACGGAAAGTGTAACTATGAGCATAGAGATTGCGACTGAGTACATATT	103	0	A_84_P124941	CYP702A5	AT4G15393.1	tair|CYP702A5 (cytochrome P450, family 702, subfamily A, polypeptide 5); heme binding / iron ion binding / monooxygenase [AT4G15393.1]	8152.19	253.971	0	1	1.657910e+002	1.902867e+001	0	0	66	2.001515e+002	192.5	4.848481e+001	5.355892e+001	500	1.623200e+001	16	4.902473e+000	4.447800e+000	0	0	0	0	0	0	0	151.442	17.3818	1	2.28905e-085	1	1	48.7096	4.90247	1	0	48.7096	46.8651	46.8651	192.717	0.913451	16.232	4.90247	0	167.789	0	0
DATA	63	1	63	tair|AT1G05470.1|ref|NM_100426|ug|BX816898|ta|TA52738_3702	at|chr1:1608692-1608633	0		1622	CTACGGCATTTTCTGTGCAGAGGTTGAGTCAGCTCATAATAGGATAAAGCGAACAACGAG	105	0	A_84_P14283	AT1G05470	AT1G05470.1	tair|endonuclease/exonuclease/phosphatase family protein [AT1G05470.1]	8178	253.735	0	1	7.789886e+002	7.845879e+001	1	0	64	7.589063e+002	703	1.714103e+002	1.912554e+002	521	1.646833e+001	16	5.040934e+000	4.447800e+000	0	0	0	0	0	0	0	710.243	71.5348	1	1.46306e-175	1	1	48.6634	5.04093	1	0	48.6634	46.1809	46.1809	751.472	0.91175	16.4683	5.04093	0	726.448	0	0
DATA	64	1	64	tair|AT5G40420.1|ref|NM_123406|ta|TA30249_3702|ta|TA30247_3702	at|chr5:16191233-16191174	0		259	TTACTTCTAGCTGGTTCGGTGATCGGCTTAATGGTTGCTTTACCACTATTTCTCCTCTTC	107	0	A_84_P813534	OLEO2	AT5G40420.1	tair|OLEO2 (OLEOSIN 2) [AT5G40420.1]	8203.67	253.5	0	1	1.707491e+001	9.524957e+000	1	0	65	6.415385e+001	61	1.570552e+001	1.630860e+001	522	1.711494e+001	17	5.593234e+000	5.930400e+000	0	0	0	0	0	0	0	15.545	8.67154	1	5.34143e-006	1	0	48.6088	5.59323	1	0	48.6088	57.5363	57.5363	56.7192	0.910402	17.1149	5.59323	0	31.5952	0	0
DATA	65	1	65	tair|AT1G02500.1|tair|AT1G02500.2|ref|NM_100131|ref|NM_179246	at|chr1:520084-520143	0		1176	ATTAACCTTGACCTAAAGAGAGGAGGAAACGGAAGGTTCTTGAAAACTGCGGCTTACGGA	109	0	A_84_P13370	SAM1	AT1G02500.1	tair|SAM1 (S-adenosylmethionine synthetase 1); methionine adenosyltransferase [AT1G02500.1]	8229.33	253.5	0	1	7.976486e+004	7.976491e+003	0	5	61	7.258389e+004	85869	1.398870e+004	-1.637828e+004	510	1.674118e+001	16	5.284785e+000	5.189100e+000	0	0	0	0	0	0	0	72535.3	7253.53	1	0	1	1	48.6192	5.28478	1	0	48.6192	57.5363	57.5363	72576.5	0.909364	16.7412	5.28478	0	72551.2	0	0
DATA	66	1	66	tair|AT1G10500.1|ref|NM_100924|ug|AK226457|ta|TA31305_3702	at|chr1:3460290-3460231	0		558	GAGCATGCTCTTTCTTTTTGGAATGCAGCTTGATTACAGCGATGCTTTGATTGGTGGAGG	111	0	A_84_P12356	ATCPISCA	AT1G10500.1	tair|ATCPISCA (CHLOROPLAST-LOCALIZED ISCA-LIKE PROTEIN); structural molecule [AT1G10500.1]	8253.81	253.887	0	1	1.336715e+004	1.336748e+003	0	0	66	1.219461e+004	11857.5	2.124543e+003	2.345288e+003	515	1.686408e+001	16	4.968869e+000	5.930400e+000	0	0	0	0	0	0	0	12146	1214.63	1	0	1	1	48.6017	4.96887	1	0	48.6017	44.7812	44.7812	12187.2	0.908646	16.8641	4.96887	0	12161.8	0	0
DATA	67	1	67	tair|AT3G28150.1|ref|NM_113733|ta|TA44664_3702|tc|TC287154	at|chr3:10473262-10473203	0		1198	TGTTTGCCCGGGCCAATCGATGCGTGGAACGACTTTTTAATGGCGATAATTAGACAGTTA	113	0	A_84_P125381	AT3G28150	AT3G28150.1	tair|similar to unknown protein [Arabidopsis thaliana] (TAIR:AT5G15900.1); similar to hypothetical protein [Vitis vinifera] (GB:CAN82134.1); contains InterPro domain Protein of unknown function DUF231, plant (InterPro:IPR004253) [AT3G28150.1]	8280.11	253.5	0	1	1.155737e+002	1.489071e+001	2	1	61	1.536230e+002	150	3.850851e+001	3.780630e+001	522	1.662452e+001	16	5.063589e+000	5.189100e+000	0	0	0	0	0	0	0	105.009	13.5295	1	1.89868e-065	1	1	48.6142	5.06359	1	0	48.6142	56.9804	56.9804	146.188	0.908587	16.6245	5.06359	0	120.724	0	0
DATA	68	1	68	tair|AT3G57810.2|tair|AT3G57810.3|tair|AT3G57810.1|ref|NM_180385	at|chr3:21428483-21428652	0		998	CTTCACACGTTCTCCAGATGCCAATCACAGTGTATATGAAAGACGATAAAGCTGGAGGAC	115	0	A_84_P787759	AT3G57810	AT3G57810.2	tair|OTU-like cysteine protease family protein [AT3G57810.2]	8305.5	253.5	0	1	7.646769e+003	7.647345e+002	2	5	61	6.998902e+003	6612	1.351110e+003	1.319514e+003	528	1.737689e+001	17	5.436890e+000	5.189100e+000	0	0	0	0	0	0	0	6950.29	695.082	1	3.45858e-311	1	1	48.608	5.43689	1	0	48.608	57.5363	57.5363	6991.47	0.908919	17.3769	5.43689	0	6965.88	0	0
DATA	69	1	69	ta|TA28590_3702	unmapped	0		24	ATTTCACCGGAAGAAGCAAGGAGGTTCAATTTCAAAACGTTCGAGACCACTTTGAATCAC	117	0	A_84_P810523	TA28590_3702	TA28590_3702	Unknown	8330.67	253.5	9.42109	1	9.421087e+000	9.377053e+000	3	0	63	4.806349e+001	47	1.258759e+001	1.149015e+001	532	1.729323e+001	17	5.130731e+000	5.930400e+000	0	0	0	0	0	0	0	-0.556674	8.53106	0	0.86553	1	0	48.6202	5.13073	1	0	48.6202	57.5363	57.5363	40.6288	0.909781	17.2932	5.13073	0	14.9163	1	0
DATA	70	1	70	ta|TA52104_3702|tc|TC310040	unmapped	0		635	GCTATTTGGTGTAACTTTGCTGGGTGTGGTAATGAGTTGTAGCCTTCCTTAAACTCATGC	119	0	A_84_P835581	TA52104_3702	TA52104_3702	tc|NM_073958 GRound-Like (grd related) family member (grl-17) {Caenorhabditis elegans} (exp=-1; wgp=0; cg=0), partial (5%) [TC310040]	8355.75	253.522	0	1	2.831327e+001	9.781132e+000	2	0	65	7.441538e+001	72	1.750705e+001	2.001510e+001	516	1.691085e+001	17	4.860361e+000	4.447800e+000	0	0	0	0	0	0	0	25.7992	8.91263	1	1.00018e-012	1	0	48.6161	4.86036	1	0	48.6161	46.8651	46.8651	66.9807	0.911207	16.9109	4.86036	0	41.1378	0	0
DATA	71	1	71	tair|AT3G28270.1|tair|AT3G28270.2|ref|NM_113746|ref|NM_180313	at|chr3:10540185-10540243	0		843	GTGTGGCAGACTTCATTACCGAAATAGAAGACGATGTGTGGGACAACCTAAGCTCTAAAG	121	0	A_84_P822373	AT3G28270	AT3G28270.1	tair|Identical to UPF0496 protein At3g28270 [Arabidopsis Thaliana] (GB:Q9LHD9;GB:Q8H7D0;GB:Q8H7E9;GB:Q944H3); similar to AT14A [Arabidopsis thaliana] (TAIR:AT3G28290.1); similar to AT14A [Arabidopsis thaliana] (TAIR:AT3G28300.1); similar to unnamed protei	8381.03	253.853	0	1	1.023363e+003	1.027619e+002	0	0	66	9.831515e+002	926.5	2.335208e+002	2.344361e+002	490	1.629388e+001	16	4.733746e+000	5.189100e+000	0	0	0	0	0	0	0	934.502	93.8388	1	7.4976e-192	1	1	48.6499	4.73375	1	0	48.6499	46.8651	46.8651	975.717	0.913167	16.2939	4.73375	0	949.732	0	0
DATA	72	1	72	tair|AT4G28040.1|tair|AT4G28040.4|tair|AT4G28040.5|tair|AT4G28040.2	at|chr4:13941242-13941301	0		541	CAAAGGGATTGACTTGTCTTCTTCATCCATGGCTTGTGCCATGACTAATCTTATTCCTGC	123	0	A_84_P852955	AT4G28040	AT4G28040.1	tair|nodulin MtN21 family protein [AT4G28040.1]	8406.36	253.863	0	1	1.936850e+003	1.939088e+002	0	0	65	1.822738e+003	1756	3.730963e+002	4.195758e+002	507	1.666864e+001	16	4.767796e+000	5.189100e+000	0	0	0	0	0	0	0	1774.01	177.606	1	5.93673e-230	1	1	48.7325	4.7678	1	0	48.7325	48.5334	48.5334	1815.3	0.915923	16.6686	4.7678	0	1789.18	0	0
DATA	73	1	73	ta|TA44112_3702|tc|TC308887	at|chr4:7484833-7484774	0		1464	TATGGGTCATGTGTATATCAGAACCCTTCCTCATGCTTTTTACGCTGTCTCGTCACATTG	125	0	A_84_P854109	TA44112_3702	TA44112_3702	Unknown	8431.79	254.143	0	1	4.418100e+003	4.419075e+002	0	0	66	4.110530e+003	3865.5	8.557891e+002	9.490493e+002	504	1.688889e+001	16	5.276411e+000	5.189100e+000	0	0	0	0	0	0	0	4061.75	406.264	1	3.14702e-279	1	1	48.7814	5.27641	1	0	48.7814	45.1352	45.1352	4103.1	0.919343	16.8889	5.27641	0	4076.82	0	0
DATA	74	1	74	ta|BU917423|tc|TC303313	at|chr3:5211950-5211891	0		210	GATGAGATCGATGTTGAGTGATTTATTATTCTTTTGCATCTTGGTCGTTACAATGATTCC	127	0	A_84_P721670	BU917423	BU917423	tc|Q9LE10_ARATH (Q9LE10) Arabidopsis thaliana genomic DNA, chromosome 3, P1 clone: MJK13 (MJK13.10 protein), complete [TC303313]	8457.67	253.5	9.27626	1	9.276260e+000	9.265902e+000	4	0	62	5.606452e+001	55	1.235389e+001	1.278742e+001	516	1.721318e+001	17	5.407034e+000	5.930400e+000	0	0	0	0	0	0	0	7.21916	8.56155	0	0.0294704	1	0	48.8454	5.40703	1	0	48.8454	57.5363	57.5363	48.6298	0.923985	17.2132	5.40703	0	22.2127	1	0
DATA	75	1	75		 	66	Structural	0		1	1	DarkCorner	DarkCorner	DarkCorner		8483.33	253.5	9.22362	1	9.223616e+000	9.180505e+000	4	0	62	4.220968e+001	42.5	1.052886e+001	1.093418e+001	512	1.714063e+001	17	5.064337e+000	5.930400e+000	0	0	0	0	0	0	0	-6.70995	8.53106	0	0.042771	1	0	48.9196	5.06434	1	0	48.9196	57.5363	57.5363	34.775	0.929259	17.1406	5.06434	0	8.2014	0	0
DATA	76	1	76		 	66	Structural	0		1	1	DarkCorner	DarkCorner	DarkCorner		8508.23	254.136	9.1665	1	9.166504e+000	9.123661e+000	1	0	65	3.953846e+001	39	9.034789e+000	8.895600e+000	513	1.741910e+001	17	5.112579e+000	5.930400e+000	0	0	0	0	0	0	0	-9.44948	8.53106	0	0.00461793	1	0	48.9879	5.11258	1	0	48.9879	45.835	45.835	32.1038	0.935048	17.4191	5.11258	0	5.36123	0	0
DATA	77	1	77		 	66	Structural	0		1	1	DarkCorner	DarkCorner	DarkCorner		8533.94	253.743	9.09443	1	9.094431e+000	9.051924e+000	2	0	64	4.334375e+001	43	1.038653e+001	9.822225e+000	520	1.645962e+001	16	4.782988e+000	4.447800e+000	0	0	0	0	0	0	0	-5.73679	8.53106	0	0.0826358	1	0	49.0805	4.78299	1	0	49.0805	46.5243	46.5243	35.9091	0.942459	16.4596	4.78299	0	9.00817	0	0
DATA	78	1	78		 	66	Structural	0		1	1	DarkCorner	DarkCorner	DarkCorner		8559.21	253.838	9.01608	1	9.016082e+000	8.973942e+000	0	0	66	4.290909e+001	41.5	8.848689e+000	9.451575e+000	520	1.659423e+001	16	4.898858e+000	5.189100e+000	0	0	0	0	0	0	0	-6.28477	8.53106	0	0.0575252	1	0	49.1939	4.89886	1	0	49.1939	46.1809	46.1809	35.4744	0.950648	16.5942	4.89886	0	8.40375	0	0
DATA	79	1	79		 	66	Structural	0		1	1	DarkCorner	DarkCorner	DarkCorner		8584.29	253.74	8.92806	1	8.928058e+000	8.886329e+000	4	0	60	4.260000e+001	40.5	9.458563e+000	8.154300e+000	514	1.697471e+001	16	5.122414e+000	5.189100e+000	0	0	0	0	0	0	0	-6.72302	8.53106	0	0.0423744	1	0	49.323	5.12241	1	0	49.323	48.2044	48.2044	35.1653	0.960021	16.9747	5.12241	0	7.9254	0	0
DATA	80	1	80		 	66	Structural	0		1	1	DarkCorner	DarkCorner	DarkCorner		8609.59	253.853	8.83025	1	8.830249e+000	8.788977e+000	0	0	64	4.442188e+001	44	9.235550e+000	9.266250e+000	497	1.673642e+001	16	4.880935e+000	5.189100e+000	0	0	0	0	0	0	0	-5.03003	8.53106	0	0.127583	1	0	49.4519	4.88094	1	0	49.4519	46.8651	46.8651	36.9872	0.970655	16.7364	4.88094	0	9.56774	0	0
DATA	81	1	81		 	66	Structural	0		1	1	DarkCorner	DarkCorner	DarkCorner		8635.31	253.681	8.71933	1	8.719326e+000	8.678573e+000	2	0	62	4.108065e+001	39	8.944819e+000	8.524950e+000	520	1.655385e+001	16	4.846883e+000	5.189100e+000	0	0	0	0	0	0	0	-8.51926	8.53106	0	0.0104483	1	0	49.5999	4.84688	1	0	49.5999	48.2044	48.2044	33.646	0.983003	16.5538	4.84688	0	6.04498	0	0
DATA	82	1	82		 	66	Structural	0		1	1	DarkCorner	DarkCorner	DarkCorner		8660.89	253.5	8.59836	1	8.598365e+000	8.558177e+000	3	0	61	4.109836e+001	41	1.105849e+001	1.037820e+001	519	1.659345e+001	16	5.530054e+000	6.301050e+000	0	0	0	0	0	0	0	-8.66183	8.53106	0	0.00925623	1	0	49.7602	5.53005	1	0	49.7602	56.9804	56.9804	33.6637	0.996832	16.5934	5.53005	0	5.87752	0	0
DATA	83	1	83		 	66	Structural	0		1	1	DarkCorner	DarkCorner	DarkCorner		8685.76	253.652	8.47194	1	8.471935e+000	8.432338e+000	0	0	64	4.340625e+001	43	1.138604e+001	1.278742e+001	514	1.708949e+001	17	5.194442e+000	5.930400e+000	0	0	0	0	0	0	0	-6.52352	8.53106	0	0.0487867	1	0	49.9298	5.19444	1	0	49.9298	45.835	45.835	35.9716	1.01171	17.0895	5.19444	0	7.99451	0	0
DATA	84	1	84		 	260	BrightCorner	0		0	1	GE_BrightCorner	GE_BrightCorner	GE_BrightCorner		8711.16	253.882	0	1	4.646504e+002	4.719942e+001	2	1	63	5.280635e+002	535	7.113569e+001	6.819960e+001	510	1.658824e+001	16	4.810256e+000	5.189100e+000	0	0	0	0	0	0	0	477.949	48.5503	1	4.25473e-152	1	1	50.1145	4.81026	1	0	50.1145	46.5243	46.5243	520.629	1.02862	16.5882	4.81026	0	492.451	0	0
DATA	85	1	85		 	260	BrightCorner	0		0	1	GE_BrightCorner	GE_BrightCorner	GE_BrightCorner		8736.76	253.714	0	1	4.433601e+002	4.507737e+001	1	0	63	5.148571e+002	510	6.688986e+001	5.893335e+001	533	1.649906e+001	16	4.957953e+000	5.189100e+000	0	0	0	0	0	0	0	464.561	47.2329	1	2.03334e-150	1	1	50.2961	4.95795	1	0	50.2961	51.4001	51.4001	507.422	1.04782	16.4991	4.95795	0	479.045	0	0
DATA	86	2	1		 	260	BrightCorner	0		0	1	GE_BrightCorner	GE_BrightCorner	GE_BrightCorner		6615.93	261.433	0	1	5.599536e+002	5.681048e+001	0	0	63	5.438413e+002	543	9.270804e+001	9.673965e+001	216	1.699537e+001	17	4.876615e+000	4.633125e+000	0	0	0	0	0	0	0	498.171	50.5423	1	1.50775e-154	1	1	45.6699	4.87661	1	0	45.6699	45.835	45.835	536.407	0.889665	16.9954	4.87661	0	508.672	0	0
DATA	87	2	2		 	66	Structural	0		1	1	DarkCorner	DarkCorner	DarkCorner		6641.72	261.103	9.6129	1	9.612897e+000	9.567967e+000	0	0	66	3.915152e+001	37.5	1.116484e+001	1.241677e+001	206	1.653398e+001	16	4.988407e+000	5.189100e+000	0	0	0	0	0	0	0	-6.64671	8.53106	0	0.0447366	1	0	45.7982	4.98841	1	0	45.7982	45.835	45.835	31.7168	0.891628	16.534	4.98841	0	4.17368	0	0
DATA	88	2	3		 	66	Structural	0		1	1	DarkCorner	DarkCorner	DarkCorner		6667.42	260.573	9.58823	1	9.588230e+000	9.543415e+000	1	0	63	3.819048e+001	37	1.029541e+001	9.636900e+000	219	1.701370e+001	17	5.047008e+000	5.189100e+000	0	0	0	0	0	0	0	-7.71963	8.53106	0	0.0200608	1	0	45.9101	5.04701	1	0	45.9101	57.5363	57.5363	30.7558	0.893921	17.0137	5.04701	0	3.40337	0	0
DATA	89	2	4		 	66	Structural	0		1	1	DarkCorner	DarkCorner	DarkCorner		6692.58	260.573	9.56085	1	9.560847e+000	9.516160e+000	4	0	60	3.758333e+001	38	1.112836e+001	1.130482e+001	217	1.739171e+001	17	5.614014e+000	6.671700e+000	0	0	0	0	0	0	0	-8.42491	8.53106	0	0.0113114	1	0	46.0082	5.61401	1	0	46.0082	57.5363	57.5363	30.1487	0.896482	17.3917	5.61401	0	2.96725	0	0
DATA	90	2	5		 	66	Structural	0		1	1	DarkCorner	DarkCorner	DarkCorner		6718.42	260.573	9.53007	1	9.530066e+000	9.485523e+000	4	0	60	3.920000e+001	40.5	9.309736e+000	9.636900e+000	220	1.743182e+001	17	5.222002e+000	5.930400e+000	0	0	0	0	0	0	0	-6.89816	8.53106	0	0.037353	1	0	46.0982	5.222	1	0	46.0982	57.5363	57.5363	31.7653	0.899377	17.4318	5.222	0	4.75477	0	0
DATA	91	2	6		 	66	Structural	0		1	1	DarkCorner	DarkCorner	DarkCorner		6742.97	261.18	9.49864	1	9.498637e+000	9.454241e+000	0	0	66	4.175758e+001	42	1.033003e+001	1.241677e+001	212	1.671226e+001	16	4.880296e+000	5.189100e+000	0	0	0	0	0	0	0	-4.41203	8.53106	0	0.180961	1	0	46.1696	4.8803	1	0	46.1696	45.1352	45.1352	34.3229	0.902353	16.7123	4.8803	0	7.45725	0	0
DATA	92	2	7		 	66	Structural	0		1	1	DarkCorner	DarkCorner	DarkCorner		6768.57	261.254	9.46414	1	9.464141e+000	9.419906e+000	4	1	61	3.800000e+001	38	6.918574e+000	5.930400e+000	203	1.732020e+001	17	5.067948e+000	5.189100e+000	0	0	0	0	0	0	0	-8.23152	8.53106	0	0.0132831	1	0	46.2315	5.06795	1	0	46.2315	46.5243	46.5243	30.5653	0.905642	17.3202	5.06795	0	3.85814	0	0
DATA	93	2	8		 	66	Structural	0		1	1	DarkCorner	DarkCorner	DarkCorner		6793.47	261.35	9.42916	1	9.429162e+000	9.385091e+000	1	0	64	3.957813e+001	39	1.089314e+001	1.260210e+001	199	1.719095e+001	17	5.114222e+000	5.930400e+000	0	0	0	0	0	0	0	-6.71192	8.53106	0	0.0427112	1	0	46.29	5.11422	1	0	46.29	42.5954	42.5954	32.1435	0.909002	17.191	5.11422	0	5.58535	0	0
DATA	94	2	9		 	66	Structural	0		1	1	DarkCorner	DarkCorner	DarkCorner		6819.58	260.573	9.39121	1	9.391208e+000	9.347314e+000	3	0	61	4.162295e+001	41	1.338303e+001	1.260210e+001	220	1.673182e+001	16	5.072613e+000	5.189100e+000	0	0	0	0	0	0	0	-4.71241	8.53106	0	0.153226	1	0	46.3354	5.07261	1	0	46.3354	57.5363	57.5363	34.1883	0.912675	16.7318	5.07261	0	7.80046	0	0
DATA	95	2	10		 	66	Structural	0		1	1	DarkCorner	DarkCorner	DarkCorner		6845.42	260.573	9.35288	1	9.352882e+000	9.309167e+000	4	0	60	3.838333e+001	36	1.274534e+001	1.149015e+001	229	1.759389e+001	17	6.096171e+000	5.930400e+000	0	0	0	0	0	0	0	-7.98753	8.53106	0	0.0162058	1	0	46.3709	6.09617	1	0	46.3709	57.5363	57.5363	30.9487	0.916415	17.5939	6.09617	0	4.70807	0	0
DATA	96	2	11	tair|AT1G53280.1|ref|NM_104206|ug|AY056268|ta|TA32223_3702	at|chr1:19870589-19870430	0		390	TTCGACCTTATTATGCTCCCTGGAGGACTTCCTGGTGGTGAGACTCTTAAGAATTGTAAA	2	0	A_84_P816283	AT1G53280	AT1G53280.1	tair|DJ-1 family protein [AT1G53280.1]	6870.58	260.573	0	1	5.119990e+003	5.120829e+002	1	4	59	4.757475e+003	4578	8.524106e+002	7.357402e+002	225	1.734222e+001	17	5.548749e+000	5.930400e+000	0	0	0	0	0	0	0	4711.08	471.185	1	4.72892e-288	1	1	46.3945	5.54875	1	0	46.3945	57.5363	57.5363	4750.04	0.920135	17.3422	5.54875	0	4723.94	0	0
DATA	97	2	12	tair|AT1G31650.1|ref|NM_102900|ta|TA44218_3702|ta|AV439637	at|chr1:11326522-11326463	0		2014	ATACAACTCCAAGTAGAAGCAGTAGACTGTGGTGTTTGAGTAAAGTGCCTTCTGATACTT	4	0	A_84_P89749	ATROPGEF14/ROPGEF14	AT1G31650.1	tair|ATROPGEF14/ROPGEF14 (KINASE PARTNER PROTEIN-LIKE); Rho guanyl-nucleotide exchange factor/ [AT1G31650.1]	6896	260.545	0	1	6.830348e+003	6.830972e+002	0	0	62	6.357258e+003	6278	1.792973e+003	1.631787e+003	220	1.628636e+001	16	4.857306e+000	4.447800e+000	0	0	0	0	0	0	0	6310.84	631.142	1	1.91068e-305	1	1	46.4173	4.85731	1	0	46.4173	55.8519	55.8519	6349.82	0.923941	16.2864	4.85731	0	6323.86	0	0
DATA	98	2	13	ug|DR751271	at|chr2:11513826-11513885	0		708	TCACAAAGACGTTAGTGGGAGGAACATGTCGAAGCATTGACTGGTAGTATGAAGAAGATC	6	0	A_84_P799943	DR751271	DR751271	ug|14-L021131-065-005-F02-SeLB MPIZ-ADIS-065d Arabidopsis thaliana cDNA clone 005-F02, mRNA sequence [DR751271]	6921.42	260.573	9.23843	1	9.238429e+000	9.195272e+000	4	1	59	4.661017e+001	47	1.017776e+001	8.154300e+000	219	1.668493e+001	17	5.135441e+000	5.189100e+000	0	0	0	0	0	0	0	0.190074	8.53108	0	0.95389	1	0	46.4201	5.13544	1	0	46.4201	57.5363	57.5363	39.1755	0.927769	16.6849	5.13544	0	13.3402	1	0
DATA	99	2	14	tair|AT1G51270.2|tair|AT1G51270.1|ref|NM_104005|ref|NM_001084226	at|chr1:19013787-19013846	0		1300	ACCGGAGTGAGCCTGAGAGAATACAGAAATGGAAGGAAGCTTTATCATCAGTTTTCAGTA	8	0	A_84_P752993	AT1G51270	AT1G51270.2	tair|similar to transmembrane receptor [Arabidopsis thaliana] (TAIR:AT5G45000.1); similar to unnamed protein product [Vitis vinifera] (GB:CAO24545.1); contains InterPro domain Toll-Interleukin receptor; (InterPro:IPR000157); contains InterPro domain PapD-	6946.07	261.448	0	1	3.471414e+002	3.590208e+001	1	0	62	3.697581e+002	357	8.971059e+001	8.969730e+001	200	1.788000e+001	17	5.832296e+000	5.930400e+000	0	0	0	0	0	0	0	323.341	33.4406	1	4.53933e-129	1	1	46.4173	5.8323	1	0	46.4173	45.4864	45.4864	362.323	0.931438	17.88	5.8323	0	336.592	0	0
DATA	100	2	15	tair|AT5G45570.1|ref|NM_123925|tc|NP236795	at|chr5:18491475-18491600	0		1680	TTTGATGATGATGTTGTGGATGTCACTGACAAGATGGCTAATAAGGCAACGGCTGATGCA	10	0	A_84_P610057	AT5G45570	AT5G45570.1	tair|Ulp1 protease family protein [AT5G45570.1]	6972.42	260.573	9.16293	1	9.162928e+000	9.126716e+000	1	1	62	4.967742e+001	48.5	1.201744e+001	1.297275e+001	226	1.766814e+001	17	5.508019e+000	5.745075e+000	0	0	0	0	0	0	0	3.24983	8.53725	0	0.323703	1	0	46.4276	5.50802	1	0	46.4276	57.5363	57.5363	42.2427	0.935413	17.6681	5.50802	0	16.656	1	0
DATA	101	2	16	tair|AT1G11650.1|tair|AT1G11650.2|ref|NM_179310|ref|NM_101037	at|chr1:3918053-3918112	0		1451	GTCTTTGCTTTTCTCTAGGTGTGTGTTGAGTTTTTAACTCTTAATAATGTTTCTGCGATG	12	0	A_84_P505397	ATRBP45B	AT1G11650.1	tair|ATRBP45B; RNA binding [AT1G11650.1]	6997.58	260.573	0	1	5.272546e+004	5.272554e+003	0	3	61	4.956192e+004	46741	9.758738e+003	7.843695e+003	222	1.737838e+001	16	5.244353e+000	4.447800e+000	0	0	0	0	0	0	0	49515.5	4951.55	1	0	1	1	46.4485	5.24435	1	0	46.4485	57.5363	57.5363	49554.5	0.939119	17.3784	5.24435	0	49529	0	0
DATA	102	2	17	tair|AT1G07420.2|tair|AT1G07420.1|ref|NM_202048|ref|NM_100616	at|chr1:2278975-2279034	0		501	AATAACACACCTGCAGCCCAAGGAAAATGTATTACTCGCCTGTTGCTTTATCATTTCTCC	14	0	A_84_P822107	SMO2-2	AT1G07420.2	tair|SMO2-2 (sterol 4-alpha-methyl-oxidase 2); C-4 methylsterol oxidase [AT1G07420.2]	7023	260.545	0	1	5.107305e+002	5.186845e+001	0	2	60	5.279667e+002	513	1.294155e+002	1.074885e+002	222	1.722523e+001	17	5.199521e+000	5.930400e+000	0	0	0	0	0	0	0	481.51	48.9009	1	1.5487e-152	1	1	46.4563	5.19952	1	0	46.4563	55.8519	55.8519	520.532	0.942788	17.2252	5.19952	0	495.174	0	0
DATA	103	2	18	tair|AT1G49760.1|ref|NM_103863|ta|TA31079_3702|tc|TC307228	at|chr1:18423489-18423548	0		2343	GGAGAATCAGAAACAGAGTTGTTCTTGAAAGTTTTGGATTTTTGAGTTTTTGTTTTGGGC	16	0	A_84_P123752	PAB8	AT1G49760.1	tair|PAB8 (POLY(A) BINDING PROTEIN 8); RNA binding / translation initiation factor [AT1G49760.1]	7048.42	260.573	0	1	1.461705e+004	1.461733e+003	0	2	62	1.387939e+004	13519.5	3.226152e+003	3.158123e+003	228	1.731579e+001	16	5.161388e+000	5.189100e+000	0	0	0	0	0	0	0	13832.9	1383.32	1	0	1	1	46.4758	5.16139	1	0	46.4758	57.5363	57.5363	13872	0.946354	17.3158	5.16139	0	13846.7	0	0
DATA	104	2	19	tair|AT3G01820.1|ref|NM_111048|ta|TA25780_3702|ta|BU635424	at|chr3:294364-294305	0		600	ACCTCGTTGTCAATCTCAAATGCTCTGAAGACCATCTGGTAAACCGGAATGAAACAGCTC	18	0	A_84_P10748	AT3G01820	AT3G01820.1	tair|adenylate kinase family protein [AT3G01820.1]	7073.09	261.328	0	1	5.244517e+003	5.245287e+002	0	0	66	5.026924e+003	4848.5	1.151897e+003	1.210914e+003	204	1.700490e+001	17	5.182861e+000	5.189100e+000	0	0	0	0	0	0	0	4980.43	498.116	1	2.32747e-291	1	1	46.4915	5.18286	1	0	46.4915	45.1352	45.1352	5019.49	0.949646	17.0049	5.18286	0	4994.32	0	0
DATA	105	2	20	tair|AT1G23550.1|ref|NM_102204|ta|TA40610_3702|ta|TA40609_3702	at|chr1:8352139-8352198	0		1008	GGAAGATGAGAGAAGTGGCTGGAGATAATCTTTTGGCTGAGATAATCAAGAATCACAAAA	20	0	A_84_P23645	SRO2	AT1G23550.1	tair|SRO2 (SIMILAR TO RCD ONE 2); NAD+ ADP-ribosyltransferase [AT1G23550.1]	7099.33	260.5	0	1	7.036580e+002	7.093277e+001	1	2	63	7.171905e+002	701	2.209558e+002	1.971858e+002	230	1.684783e+001	16	5.153400e+000	5.189100e+000	0	0	0	0	0	0	0	670.677	67.6081	1	3.67443e-172	1	1	46.5133	5.1534	1	0	46.5133	57.5363	57.5363	709.756	0.95313	16.8478	5.1534	0	684.708	0	0
DATA	106	2	21	ta|TA29683_3702|ta|TA29681_3702|ta|TA29680_3702|ta|BP808144	at|chr5:3555480-3555539	0		149	TATCATAGCAAAACTCACATCTATGAAGAGAACCTGGTGGACGAGGATCTCAGATCAGGG	22	0	A_84_P812638	TA29683_3702	TA29683_3702	Unknown	7124.1	261.403	0	1	8.999918e+002	9.044040e+001	0	0	64	9.070469e+002	885	1.925317e+002	2.108998e+002	204	1.770588e+001	16	5.745143e+000	5.189100e+000	0	0	0	0	0	0	0	860.5	86.4719	1	5.95079e-187	1	1	46.5467	5.74514	1	0	46.5467	44.0646	44.0646	899.612	0.95612	17.7059	5.74514	0	874.637	0	0
DATA	107	2	22	tair|AT2G32410.1|tair|AT2G32410.2|ref|NM_001036388|ref|NM_128800	at|chr2:13767750-13767910	0		1592	TCAAGCTCATCACAAAGCAGTTTGTTCCCAAGCGAGGAACTTTCATCTTCAACGGCATTG	24	0	A_84_P15378	AXL	AT2G32410.1	tair|AXL (AXR1-LIKE); catalytic [AT2G32410.1]	7149.57	261.416	0	1	1.055355e+003	1.059096e+002	0	0	64	1.058781e+003	994	2.119209e+002	2.329535e+002	194	1.827835e+001	18	5.014471e+000	5.745075e+000	0	0	0	0	0	0	0	1012.19	101.578	1	1.35157e-196	1	1	46.5912	5.01447	1	0	46.5912	48.5334	48.5334	1051.35	0.9591	18.2784	5.01447	0	1026.46	0	0
DATA	108	2	23	tair|AT3G21220.1|ref|NM_113017|ta|TA37444_3702|ta|TA37443_3702	at|chr3:7446861-7446920	0		1098	ATGGTCAGCTCAACAGCTTTTGCAGCATCCTTTCATACTTAAAGCTACCGGTGGTCCTAA	26	0	A_84_P17406	ATMKK5	AT3G21220.1	tair|ATMKK5 (MITOGEN-ACTIVATED PROTEIN KINASE KINASE 5); kinase [AT3G21220.1]	7174.87	261.433	0	1	4.479842e+003	4.480720e+002	3	0	60	4.355650e+003	4181.5	9.322004e+002	9.336673e+002	189	1.692593e+001	16	4.761863e+000	4.447800e+000	0	0	0	0	0	0	0	4309.01	430.985	1	9.59795e-283	1	1	46.6408	4.76186	1	0	46.6408	45.835	45.835	4348.22	0.961866	16.9259	4.76186	0	4323.41	0	0
DATA	109	2	24	tair|AT1G20540.1|ref|NM_101904|tc|NP221333|tc|TC301737	at|chr1:7113235-7113294	0		353	CTGAATTCTCCACAATTGGAGCGTGTTGCTTCTCTTGATGCTCATGTTGGTAAGATTAAT	28	0	A_84_P867803	AT1G20540	AT1G20540.1	tair|transducin family protein / WD-40 repeat family protein [AT1G20540.1]	7200.58	260.573	0	1	8.722791e+002	8.767516e+001	1	4	59	8.880678e+002	870	1.756642e+002	1.590089e+002	230	1.735652e+001	17	5.175001e+000	5.930400e+000	0	0	0	0	0	0	0	841.368	84.5682	1	1.28725e-185	1	1	46.6996	5.175	1	0	46.6996	57.5363	57.5363	880.633	0.964563	17.3565	5.175	0	855.93	0	0
DATA	110	2	25	tair|AT2G05790.1|ref|NM_126593|ta|TA35125_3702|ta|TA35126_3702	at|chr2:2200853-2200912	0		1519	CTTCGTTTGCTTTCAATAGTTATTACCAGAAGAAGGGTCGTGCCGGTGGGAGTTGTTACT	30	0	A_84_P18216	AT2G05790	AT2G05790.1	tair|glycosyl hydrolase family 17 protein [AT2G05790.1]	7226.11	260.5	0	1	2.836476e+004	2.836490e+003	0	3	61	2.747370e+004	27440	7.113897e+003	6.252865e+003	218	1.703670e+001	16.5	5.371759e+000	5.189100e+000	0	0	0	0	0	0	0	27426.9	2742.71	1	0	1	1	46.771	5.37176	1	0	46.771	56.9804	56.9804	27466.3	0.966937	17.0367	5.37176	0	27441.6	0	0
DATA	111	2	26	tc|NP188002	at|chr4:14445016-14444957	0		340	ATCTCTCGATCAAAATCGAATCGAAGCAAAGTTTCAATAGAGGGGAACGGAACTCACTCG	32	0	A_84_P840018	NP188002	NP188002	tc|GB|AL161574.2|CAB79690.1 hypothetical protein [NP188002]	7251.5	260.5	8.84481	1	8.844810e+000	8.803559e+000	0	0	68	4.723529e+001	49	1.482044e+001	1.501132e+001	234	1.677350e+001	16	5.316181e+000	5.930400e+000	0	0	0	0	0	0	0	0.383676	8.53115	0	0.907085	1	0	46.8516	5.31618	1	0	46.8516	57.5363	57.5363	39.8006	0.969057	16.7735	5.31618	0	15.2445	1	0
DATA	112	2	27	tair|AT1G67400.1|ref|NM_105407|ug|AK175216|ta|TA50182_3702	at|chr1:25251839-25251780	0		838	GGGCAGCTTGAGAGAGAGCTGATGATGGATGATGTTTTCAGAATTGAGGATATGCCTTCT	34	0	A_84_P14198	AT1G67400	AT1G67400.1	tair|similar to phagocytosis and cell motility protein ELMO1-related [Arabidopsis thaliana] (TAIR:AT3G43400.1); similar to phagocytosis and cell motility protein ELMO1, putative, expressed [Oryza sativa (japonica cultivar-group)] (GB:ABA93689.2); contains	7275.89	261.462	0	1	2.307402e+003	2.309075e+002	1	0	63	2.286841e+003	2137	5.574497e+002	5.741368e+002	197	1.673604e+001	16	4.969434e+000	5.189100e+000	0	0	0	0	0	0	0	2239.9	224.152	1	8.02223e-244	1	1	46.9438	4.96943	1	0	46.9438	44.4243	44.4243	2279.41	0.970744	16.736	4.96943	0	2254.89	0	0
DATA	113	2	28	tair|AT1G31420.1|ref|NM_102881|ta|TA37070_3702|ta|TA37069_3702	at|chr1:11253308-11253367	0		1916	AAGGGATATTGTTGATCCAAACTGTGAAGGAATGCAGATGGAGAGCCTTGACGCTCTACT	36	0	A_84_P21905	AT1G31420	AT1G31420.1	tair|leucine-rich repeat transmembrane protein kinase, putative [AT1G31420.1]	7301.23	261.359	0	1	1.354062e+004	1.354090e+003	0	1	64	1.321369e+004	12943.5	2.578956e+003	2.665159e+003	212	1.714151e+001	17	5.427573e+000	5.189100e+000	0	0	0	0	0	0	0	13166.6	1316.69	1	0	1	1	47.0405	5.42757	1	0	47.0405	44.7812	44.7812	13206.3	0.972382	17.1415	5.42757	0	13181.8	0	0
DATA	114	2	29	tair|AT4G27030.1|ref|NM_118837	at|chr4:13572859-13572918	0		932	ACCTAGGTCATGGAGTGAGCCAAACTCTGACTGGATAGAAGAAACCGAAATCTCCAACAA	38	0	A_84_P15740	AT4G27030	AT4G27030.1	tair|small conjugating protein ligase [AT4G27030.1]	7327.09	261.182	0	1	1.329434e+004	1.329463e+003	0	0	66	1.299311e+004	12342.5	2.886596e+003	3.030064e+003	206	1.600000e+001	16	4.587363e+000	5.745075e+000	0	0	0	0	0	0	0	12946	1294.62	1	0	1	1	47.1425	4.58736	1	0	47.1425	45.835	45.835	12985.7	0.973795	16	4.58736	0	12961.3	0	0
DATA	115	2	30	tair|AT5G65580.1|ref|NM_125956|ta|TA49692_3702|ta|CNS0A6EN	at|chr5:26225026-26225085	0		146	TTTCATGAGCGTGATGGAAGTTGATGCTGATTCTTCTTCGACCAAGATGATGCCTCAGAC	40	0	A_84_P505320	AT5G65580	AT5G65580.1	tair|unknown protein [AT5G65580.1]	7353.11	260.5	0	1	5.166406e+001	1.016117e+001	1	0	63	9.760317e+001	94	3.151167e+001	3.409980e+001	222	1.685135e+001	16.5	5.304354e+000	5.189100e+000	0	0	0	0	0	0	0	50.3729	9.90724	1	1.44149e-031	1	1	47.2302	5.30435	1	0	47.2302	56.9804	56.9804	90.1685	0.975009	16.8514	5.30435	0	65.8478	0	0
DATA	116	2	31	tair|AT3G61060.2|tair|AT3G61060.1|ref|NM_202741|ref|NM_115970	at|chr3:22615196-22615255	0		1016	GAATCAAATTCTCCATGACTCAAATCGATTGCACTCACACGAAAGGTGGGCTATGCATAG	42	0	A_84_P789365	ATPP2-A13	AT3G61060.2	tair|ATPP2-A13 [AT3G61060.2]	7377.67	261.197	0	1	3.603281e+003	3.604342e+002	0	0	65	3.563077e+003	3387	7.271659e+002	9.058686e+002	202	1.689604e+001	17	5.079868e+000	5.189100e+000	0	0	0	0	0	0	0	3515.74	351.678	1	1.2201e-270	1	1	47.3359	5.07987	1	0	47.3359	45.4864	45.4864	3555.64	0.975706	16.896	5.07987	0	3531.35	0	0
DATA	117	2	32		 	1028	E1A	0		44	1	(+)E1A_r60_3	E1A_r60_3	E1A_r60_3		7403.67	260.5	8.77857	1	8.778572e+000	8.738334e+000	0	0	66	4.859091e+001	46	1.330122e+001	1.389937e+001	217	1.710599e+001	17	4.643076e+000	4.447800e+000	0	0	0	0	0	0	0	1.14957	8.53184	0	0.726613	1	0	47.4413	4.64308	1	0	47.4413	57.5363	57.5363	41.1562	0.976369	17.106	4.64308	0	16.925	1	0
DATA	118	2	33	tair|AT2G22960.1|ref|NM_127861|tc|NP455784|tc|NP456258	at|chr2:9777994-9778053	0		20	GTTGCTGCTTCTTCTTTTACTTGTTTTAAGACATCATGCTGAATCTGGCTCTATCGTCAA	46	0	A_84_P63574	AT2G22960	AT2G22960.1	tair|serine carboxypeptidase S10 family protein [AT2G22960.1]	7429.42	260.573	0	1	7.005369e+001	1.119729e+001	0	2	62	1.159677e+002	116	2.702759e+001	2.501887e+001	215	1.674884e+001	16	5.147560e+000	5.189100e+000	0	0	0	0	0	0	0	68.4164	10.9356	1	2.43729e-044	1	1	47.5513	5.14756	1	0	47.5513	57.5363	57.5363	108.533	0.976628	16.7488	5.14756	0	84.3388	0	0
DATA	119	2	34	tair|AT5G40430.1|ref|NM_123407|ug|AF175986|ta|TA52846_3702	at|chr5:16193750-16193691	0		675	ATATCACCTTATATTCCGATGCCAAAAGAAAACTATACTCTGGAGGTTTGTGAATCACTG	48	0	A_84_P18744	MYB22	AT5G40430.1	tair|MYB22 (myb domain protein 22); DNA binding / transcription factor [AT5G40430.1]	7454.58	260.573	8.77634	1	8.776343e+000	8.735323e+000	2	0	62	4.485484e+001	43	1.212212e+001	1.111950e+001	230	1.693043e+001	17	4.941088e+000	5.189100e+000	0	0	0	0	0	0	0	-2.79922	8.53106	0	0.395084	1	0	47.6541	4.94109	1	0	47.6541	57.5363	57.5363	37.4202	0.976617	16.9304	4.94109	0	13.2589	1	0
DATA	120	2	35	tair|AT3G62000.1|ref|NM_116065|ug|AY070483|ta|TA47008_3702	at|chr3:22970751-22970605	0		721	GCATGGACGAGTTTCGGATCCTATGGTGAATGATGCGAAGACCATCAGCATTAGGAATTT	50	0	A_84_P22268	AT3G62000	AT3G62000.1	tair|O-methyltransferase family 3 protein [AT3G62000.1]	7479.16	261.365	0	1	2.478467e+003	2.480007e+002	0	0	65	2.467262e+003	2384	6.342421e+002	7.635390e+002	208	1.674038e+001	17	4.698638e+000	4.447800e+000	0	0	0	0	0	0	0	2419.52	242.102	1	2.07004e-248	1	1	47.7452	4.69864	1	0	47.7452	44.7812	44.7812	2459.83	0.976215	16.7404	4.69864	0	2435.68	0	0
DATA	121	2	36	tair|AT4G04730.1|ref|NM_116711|tc|TC304004	at|chr4:2402135-2402076	0		212	GATTACTTATGGAGTAAGGCAAGTTTTTGAGGTGGGAAAATCATCAAGAGGTGCTCAAGA	52	0	A_84_P17565	AT4G04730	AT4G04730.1	tair|similar to unknown protein [Arabidopsis thaliana] (TAIR:AT2G13500.1); similar to unknown protein [Arabidopsis thaliana] (TAIR:AT2G31590.1) [AT4G04730.1]	7505.42	260.573	8.78395	0	8.783949e+000	8.759753e+000	3	0	61	5.311475e+001	52	1.406544e+001	1.334340e+001	218	1.785780e+001	17	5.526055e+000	5.189100e+000	0	0	0	0	0	0	0	5.30048	8.54751	0	0.10852	1	0	47.8143	5.52606	1	0	47.8143	65	65	45.6801	0.975771	17.8578	5.52606	0	21.5716	1	0
DATA	122	2	37	tair|AT3G02555.1|ref|NM_111123|ta|TA44886_3702|ta|AV441237	at|chr3:539844-539785	0		770	TCTACCGTAATTAAGAGGTAAGGTCGAGACTTTATGTGTTAACTTCTTATTTCTGAAGTC	54	0	A_84_P553584	AT3G02555	AT3G02555.1	tair|similar to unknown protein [Arabidopsis thaliana] (TAIR:AT5G16110.1); similar to hypothetical protein [Cleome spinosa] (GB:ABD96883.1) [AT3G02555.1]	7530.06	261.462	0	1	2.234473e+003	2.236186e+002	0	0	63	2.226079e+003	2148	5.271658e+002	5.570870e+002	201	1.788060e+001	17	5.312784e+000	5.930400e+000	0	0	0	0	0	0	0	2178.21	217.988	1	3.67669e-242	1	1	47.872	5.31278	1	0	47.872	44.4243	44.4243	2218.64	0.974819	17.8806	5.31278	0	2194.54	0	0
DATA	123	2	38	ta|TA42621_3702	at|chr3:001047416-001047466	0		729	TTTGGTCTTCTTCTGTACCGAATATTTGCCCACTTGGGCTTTATAAAACATATTGGGCAT	56	0	A_84_P826646	TA42621_3702	TA42621_3702	Unknown	7556.42	260.573	0	0	1.667838e+002	1.883903e+001	4	2	58	2.103621e+002	209.5	3.767343e+001	3.372915e+001	234	1.714103e+001	17	4.924471e+000	5.189100e+000	0	0	0	0	0	0	0	162.422	18.3463	1	2.68607e-089	1	1	47.9402	4.92447	1	0	47.9402	65	65	202.927	0.973847	17.141	4.92447	0	178.853	0	0
DATA	124	2	39	tair|AT5G28830.1|ref|NM_122766|ta|TA45486_3702|tc|TC298348	at|chr5:10858273-10858332	0		859	TCTCAGTTGAATAACAAAGAGAATGCTTCTACAAAAGAGGAGTTTATGGATGCTCTAAAG	58	0	A_84_P607354	AT5G28830	AT5G28830.1	tair|calcium-binding EF hand family protein [AT5G28830.1]	7581.22	261.246	0	1	8.125025e+002	8.172252e+001	2	0	62	8.380806e+002	826	1.874550e+002	1.938499e+002	200	1.680000e+001	16	4.411041e+000	4.447800e+000	0	0	0	0	0	0	0	790.091	79.4683	1	6.96278e-182	1	1	47.9899	4.41104	1	0	47.9899	45.1352	45.1352	830.646	0.972416	16.8	4.41104	0	806.568	0	0
DATA	125	2	40	tair|AT5G06580.1|ref|NM_120741|ta|TA45806_3702|tc|TC287648	at|chr5:2011564-2011505	0		1692	AAGAGAATCAAGAAAACGTTGGACCCAAACGATATCATGAACCCGGGAAAGTTAATTCCT	60	0	A_84_P18667	AT5G06580	AT5G06580.1	tair|FAD linked oxidase family protein [AT5G06580.1]	7607	260.545	0	1	3.653390e+003	3.654446e+002	0	0	62	3.595274e+003	3531.5	1.065738e+003	9.827785e+002	222	1.731982e+001	17	5.263334e+000	5.930400e+000	0	0	0	0	0	0	0	3547.21	354.824	1	3.59939e-271	1	1	48.0621	5.26333	1	0	48.0621	55.8519	55.8519	3587.84	0.970937	17.3198	5.26333	0	3563.78	0	0
DATA	126	2	41	tair|AT5G65410.1|ref|NM_125939|ta|TA43005_3702|ta|DR355532	at|chr5:26154120-26154179	0		800	TTAAGGTTTGGTTACATAACAACAAACACACTCTTGGTAAGTCGCCTTCACCACTTCATC	62	0	A_84_P290774	ATHB25/ZFHD2	AT5G65410.1	tair|ATHB25/ZFHD2 (ZINC FINGER HOMEODOMAIN 2); transcription factor [AT5G65410.1]	7631.81	261.275	0	1	6.238300e+003	6.238921e+002	0	0	65	6.093200e+003	5641	1.536666e+003	1.540421e+003	199	1.846231e+001	18	5.848883e+000	5.189100e+000	0	0	0	0	0	0	0	6045.08	604.568	1	6.9343e-303	1	1	48.1246	5.84888	1	0	48.1246	46.8651	46.8651	6085.77	0.969026	18.4623	5.84888	0	6061.69	0	0
DATA	127	2	42	tair|AT3G12340.1|ref|NM_112068|ug|EF183406|tc|NP396415	at|chr3:3926289-3926230	0		957	GAAGTTGAAAGACACCGGGAACTTGTTTGATTCAAACTTGGGAGAAGATCCACTAAGATT	64	0	A_84_P508409	AT3G12340	AT3G12340.1	tair|FK506 binding / peptidyl-prolyl cis-trans isomerase [AT3G12340.1]	7657	261.279	0	1	1.580989e+003	1.583449e+002	2	0	63	1.577016e+003	1471	4.391535e+002	4.373670e+002	204	1.693137e+001	17	5.184782e+000	5.930400e+000	0	0	0	0	0	0	0	1528.83	153.121	1	4.15336e-221	1	1	48.1862	5.18478	1	0	48.1862	46.1809	46.1809	1569.58	0.967008	16.9314	5.18478	0	1545.51	0	0
DATA	128	2	43	tair|AT1G62500.1|ref|NM_104929|ta|TA26357_3702|ta|DR252567	at|chr1:23135854-23135913	0		144	GAGAGTTTTGGCTTCCTTCTTTGTTTTCTTAATCTTCACGGTCATCACATTGCCTCCCAC	66	0	A_84_P850575	AT1G62500	AT1G62500.1	tair|protease inhibitor/seed storage/lipid transfer protein (LTP) family protein [AT1G62500.1]	7682.63	261.277	0	1	9.208831e+001	1.276705e+001	0	0	64	1.370625e+002	141.5	2.945261e+001	3.002265e+001	203	1.675862e+001	16	4.589685e+000	4.818450e+000	0	0	0	0	0	0	0	88.842	12.317	1	7.47279e-057	1	1	48.2205	4.58969	1	0	48.2205	45.1352	45.1352	129.628	0.964748	16.7586	4.58969	0	105.543	0	0
DATA	129	2	44	tair|AT5G41765.1|ref|NM_148069	at|chr5:16733863-16733804	0		375	TTACTTAAGATAGAACAAGCCAATTTCACATCACATCCCCAAATAAGTTTCAACAACTCG	68	0	A_84_P541585	AT5G41765	AT5G41765.1	tair|similar to unknown protein [Arabidopsis thaliana] (TAIR:AT4G00232.1); contains InterPro domain Protein of unknown function DUF573 (InterPro:IPR007592) [AT5G41765.1]	7708.58	260.573	8.90596	1	8.905960e+000	8.864334e+000	1	0	63	4.314286e+001	42	1.284756e+001	1.297275e+001	218	1.764679e+001	17	5.417076e+000	5.189100e+000	0	0	0	0	0	0	0	-5.11619	8.53106	0	0.121243	1	0	48.2591	5.41708	1	0	48.2591	57.5363	57.5363	35.7082	0.962403	17.6468	5.41708	0	11.6249	1	0
DATA	130	2	45	tair|AT1G73490.1|ref|NM_106008|ug|BT002025|ta|TA36520_3702	at|chr1:27637385-27637326	0		703	TTATAGGCCATGGCTTGTTTTAAAAGCCATGTCAGATGCCTGCTTTGAATATCACCAGAG	70	0	A_84_P786741	AT1G73490	AT1G73490.1	tair|RNA recognition motif (RRM)-containing protein [AT1G73490.1]	7734	260.545	0	1	5.647700e+003	5.648399e+002	1	2	59	5.468949e+003	5372	9.413263e+002	8.673210e+002	208	2.414904e+001	20	1.262740e+001	1.186080e+001	0	0	0	0	0	1	0	5420.66	542.133	1	2.12616e-296	1	1	48.2887	12.6274	1	0	48.2887	55.8519	55.8519	5461.51	0.9598	24.149	12.6274	0	5437.41	0	0
DATA	131	2	46	tair|AT3G31475.1	at|chr3:12823913-12823972	0		803	AGATCTTTAAAACCTTCAATGGATAGCGTCTCCGCCATGGATCTTTGAAACTCGATCACA	72	0	A_84_P759401	AT3G31475	AT3G31475.1	tair|transposable element gene [AT3G31475.1]	7759.42	260.573	0	1	1.662670e+001	9.067854e+000	2	0	62	6.425806e+001	63.5	1.541868e+001	1.445535e+001	229	1.677293e+001	17	4.693310e+000	4.447800e+000	0	0	0	0	0	0	0	15.9122	8.67819	1	3.3128e-006	1	0	48.3458	4.69331	1	0	48.3458	57.5363	57.5363	56.8234	0.957028	16.7729	4.69331	0	32.6999	0	0
DATA	132	2	47	tair|AT1G74410.1|ref|NM_106101|ta|TA34955_3702|ta|AA395606	at|chr1:27971281-27971340	0		782	TTGATAAATGGCTCATCAGACACGGGTCATGCCCCATTTGCAGACAGGCAGTTAAAGATT	74	0	A_84_P12433	AT1G74410	AT1G74410.1	tair|zinc finger (C3HC4-type RING finger) family protein [AT1G74410.1]	7784.31	261.369	0	1	3.730368e+003	3.731440e+002	0	0	65	3.607200e+003	3502	7.773788e+002	9.021621e+002	207	1.640580e+001	16	4.754106e+000	5.189100e+000	0	0	0	0	0	0	0	3558.83	355.985	1	2.29962e-271	1	1	48.3674	4.75411	1	0	48.3674	45.4864	45.4864	3599.77	0.954016	16.4058	4.75411	0	3575.6	0	0
DATA	133	2	48	tair|AT5G45680.1|ref|NM_123935|ta|TA38394_3702|tc|NP506822	at|chr5:18548745-18549147	0		462	ATCAAGGAATCCTTGGCTCTGATGGAATTCCTCCTATGCTTACTGGTGGGAAACGAACAT	76	0	A_84_P23492	AT5G45680	AT5G45680.1	tair|FK506-binding protein 1 (FKBP13) [AT5G45680.1]	7809.87	261.368	0	1	1.568105e+004	1.568131e+003	1	0	64	1.496077e+004	14232	2.944735e+003	2.597330e+003	198	1.702525e+001	17	4.962230e+000	4.447800e+000	0	0	0	0	0	0	0	14912.4	1491.26	1	0	1	1	48.4057	4.96223	1	0	48.4057	46.1809	46.1809	14953.3	0.95098	17.0253	4.96223	0	14929.1	0	0
DATA	134	2	49	tair|AT1G73360.1|ref|NM_105996|ta|TA47159_3702|tc|TC281723	at|chr1:27582472-27582413	0		2951	TCCTTCTTTTGCCTTCAATGCCAGAGAGAGAGAAGAGAAGCTCATTAACTCCAATTGTTC	78	0	A_84_P226439	HDG11	AT1G73360.1	tair|HDG11 (HOMEODOMAIN GLABROUS11); DNA binding / transcription factor [AT1G73360.1]	7834.97	261.348	0	1	5.628037e+002	5.699542e+001	2	0	63	5.819365e+002	550	1.467231e+002	1.300982e+002	203	1.753202e+001	17	5.216378e+000	5.930400e+000	0	0	0	0	0	0	0	533.486	54.0264	1	1.33578e-158	1	1	48.4507	5.21638	1	0	48.4507	46.1809	46.1809	574.502	0.947907	17.532	5.21638	0	550.268	0	0
DATA	135	2	50		 	0		0		80	1	ETG02_36680	ETG02_36680	ETG02_36680		7861	260.545	9.07166	1	9.071656e+000	9.029256e+000	0	0	62	4.746774e+001	46	1.212059e+001	1.260210e+001	224	1.725893e+001	17	5.666748e+000	5.930400e+000	0	0	0	0	0	0	0	-1.00544	8.53106	0	0.759744	1	0	48.4732	5.66675	1	0	48.4732	55.8519	55.8519	40.0331	0.944825	17.2589	5.66675	0	15.7742	1	0
DATA	136	2	51	tair|AT5G17920.2|tair|AT5G17920.1|ref|NM_001085130|ref|NM_121798	at|chr5:5939008-5939069	0		2218	AAGAATACCATCTTCTGAGAAATCCCAGACAGGTCAACAAGATGCTTGCTGTCCTAGAGC	82	0	A_84_P806626	ATCIMS	AT5G17920.2	tair|ATCIMS (COBALAMIN-INDEPENDENT METHIONINE SYNTHASE) [AT5G17920.2]	7886.42	260.573	0	1	6.199006e+004	6.199012e+003	0	4	60	5.841735e+004	52872.5	9.721378e+003	8.649674e+003	214	1.717290e+001	17	5.076228e+000	5.189100e+000	0	0	0	0	0	0	0	58368.8	5836.89	1	0	1	1	48.5006	5.07623	1	0	48.5006	57.5363	57.5363	58409.9	0.941584	17.1729	5.07623	0	58385.6	0	0
DATA	137	2	52	tair|AT3G20170.1|ref|NM_112908|ta|TA50016_3702|tc|TC299465	at|chr3:7043187-7043246	0		1454	CTTGCCCATGACCATGATCTTCCATGATCTGAAGGGCAAATTAAGCTTCCCATCTGTTTT	84	0	A_84_P597258	AT3G20170	AT3G20170.1	tair|armadillo/beta-catenin repeat family protein [AT3G20170.1]	7911	261.424	0	1	2.801159e+003	2.802635e+002	0	0	63	2.676683e+003	2582	4.162927e+002	4.596060e+002	206	1.686893e+001	17	4.507696e+000	4.447800e+000	0	0	0	0	0	0	0	2628.14	262.953	1	2.48897e-253	1	1	48.5398	4.5077	1	0	48.5398	45.4864	45.4864	2669.25	0.938234	16.8689	4.5077	0	2644.88	0	0
DATA	138	2	53	tair|AT5G44200.1|tair|AT5G44200.2|ref|NM_123787|ref|NM_001085236	at|chr5:17819053-17819041	0		460	GCAGTCAAGTATATAAGTGGGGACTATTCTCGATGACCGGCCTATTTCGTGTGGATTTTG	86	0	A_84_P824378	CBP20	AT5G44200.1	tair|CBP20 (CAP-BINDING PROTEIN 20); RNA binding [AT5G44200.1]	7936.25	261.074	0	1	2.628101e+003	2.629684e+002	0	0	66	2.506061e+003	2393	6.921944e+002	7.752145e+002	209	1.675598e+001	16	4.799116e+000	5.189100e+000	0	0	0	0	0	0	0	2457.48	245.896	1	2.45371e-249	1	1	48.5779	4.79912	1	0	48.5779	45.835	45.835	2498.63	0.935079	16.756	4.79912	0	2474.21	0	0
DATA	139	2	54	tair|AT1G78670.1|ref|NM_106514|ta|TA33496_3702|ta|AI099918	at|chr1:29598003-29598062	0		1070	TTCTGAGAAAGTGCTGAGCAATCTCATCTACAACTACAAGCCTACGTACTCCGGATACAA	88	0	A_84_P14236	ATGGH3	AT1G78670.1	tair|ATGGH3 (GAMMA-GLUTAMYL HYDROLASE 3); gamma-glutamyl hydrolase [AT1G78670.1]	7962	261.424	0	1	1.595437e+004	1.595463e+003	0	0	63	1.491365e+004	14513	2.871321e+003	2.962235e+003	207	1.693237e+001	16	5.160084e+000	5.189100e+000	0	0	0	0	0	0	0	14865	1486.53	1	0	1	1	48.6121	5.16008	1	0	48.6121	45.4864	45.4864	14906.2	0.931722	16.9324	5.16008	0	14881.7	0	0
DATA	140	2	55	tair|AT4G38215.1|ref|NR_023059	at|chr4:17923850-17923909	0		524	TCACAGGTGGCAGACAAAAGTGATGCGTTTGAGAGAGTTTTGGGGGTTCCTTTTGATCAT	90	0	A_84_P726318	AT4G38215	AT4G38215.1	tair|other RNA [AT4G38215.1]	7987	261.424	0	1	1.874169e+002	2.087229e+001	2	1	60	2.226667e+002	222.5	4.747619e+001	4.707255e+001	197	1.679695e+001	17	5.180358e+000	5.189100e+000	0	0	0	0	0	0	0	174.035	19.382	1	3.3317e-093	1	1	48.6317	5.18036	1	0	48.6317	45.4864	45.4864	215.232	0.928598	16.797	5.18036	0	190.683	0	0
DATA	141	2	56		 	1028	E1A	0		92	1	(+)E1A_r60_a97	E1A_r60_a97	E1A_r60_a97		8013.42	260.573	9.26008	1	9.260076e+000	9.216795e+000	2	0	62	4.772581e+001	46	1.154772e+001	1.093418e+001	221	1.642534e+001	17	4.492427e+000	5.189100e+000	0	0	0	0	0	0	0	-0.949648	8.53106	0	0.772695	1	0	48.6755	4.49243	1	0	48.6755	57.5363	57.5363	40.2911	0.9256	16.4253	4.49243	0	15.6883	1	0
DATA	142	2	57	tair|AT3G28915.1	unmapped	0		4996	TGGGGCATTTATTGTACCAGCCTCTATACCAACTTTCTCACCGGTTCAATCTTAATTGAA	94	0	A_84_P760033	AT3G28915	AT3G28915.1	tair|transposable element gene [AT3G28915.1]	8038.58	260.573	0	0	1.536369e+001	9.372951e+000	0	2	62	6.285484e+001	61	1.299665e+001	1.371405e+001	227	1.679295e+001	16	5.236558e+000	5.930400e+000	0	0	0	0	0	0	0	14.1754	8.64803	1	2.97341e-005	1	0	48.6794	5.23656	1	0	48.6794	65	65	55.4202	0.922658	16.793	5.23656	0	30.7446	0	0
DATA	143	2	58	tair|AT4G38230.1|ref|NM_119985|tc|TC285428	at|chr4:17929058-17928999	0		1498	AAGGCATTGTTGGAAGAACAATGAGGAAAAGCATAAACATGAGCATCAGGAACAATGCCG	96	0	A_84_P17677	CPK26	AT4G38230.1	tair|CPK26 (calcium-dependent protein kinase 26); calmodulin-dependent protein kinase/ kinase [AT4G38230.1]	8064.42	260.573	0	1	2.520036e+002	2.685302e+001	0	2	62	2.804677e+002	273	6.505753e+001	5.837737e+001	229	1.700873e+001	17	5.074006e+000	5.189100e+000	0	0	0	0	0	0	0	231.79	24.6991	1	1.19247e-109	1	1	48.6781	5.07401	1	0	48.6781	57.5363	57.5363	273.033	0.919787	17.0087	5.07401	0	248.278	0	0
DATA	144	2	59	tair|AT4G13965.1|ref|NM_148317	at|chr4:8066768-8066709	0		815	ATCTCTAACTTCAGTCAAACGTCTGTTCTTAGAATTCTCACCCTTGATGGTAGATTTTCT	98	0	A_84_P107672	AT4G13965	AT4G13965.1	tair|F-box family protein [AT4G13965.1]	8089.58	260.573	9.34523	1	9.345230e+000	9.301551e+000	3	0	61	4.155738e+001	42	1.061842e+001	8.154300e+000	220	1.707727e+001	17	4.735799e+000	4.447800e+000	0	0	0	0	0	0	0	-7.15516	8.53106	0	0.0309151	1	0	48.7125	4.7358	1	0	48.7125	57.5363	57.5363	34.1227	0.917166	17.0773	4.7358	0	9.28565	1	0
DATA	145	2	60	tair|AT2G41460.1|tair|AT2G41460.2|ref|NM_001125028|ref|NM_129709	at|chr2:17294987-17295046	0		1079	TAGATATGGTACTGGTCTATCTGGTCATGACACGGAAGGGCGTATTGTAACTGCTGAATT	100	0	A_84_P755315	ARP	AT2G41460.1	tair|ARP (apurinic endonuclease-redox protein) [AT2G41460.1]	8114.09	261.328	0	1	1.486900e+003	1.489822e+002	1	0	65	1.408646e+003	1312	3.562142e+002	3.202416e+002	208	1.658173e+001	16	4.747036e+000	4.447800e+000	0	0	0	0	0	0	0	1359.93	136.26	1	3.7933e-214	1	1	48.7184	4.74704	1	0	48.7184	45.1352	45.1352	1401.21	0.914606	16.5817	4.74704	0	1376.27	0	0
DATA	146	2	61	tair|AT4G22513.1|ref|NM_001084959|ug|EF182870	at|chr4:11855258-11855317	0		438	AGGATCACTTAAATAAGCAAACACGTTCCGTAGTATCGGTTCATGGTGCAACTATGTGGT	102	0	A_84_P764933	AT4G22513	AT4G22513.1	tair|Encodes a Protease inhibitor/seed storage/LTP family protein [AT4G22513.1]	8140	261.424	0	1	2.133682e+004	2.133703e+003	0	0	63	1.951494e+004	19050	3.888567e+003	4.325115e+003	190	1.711053e+001	17	5.308812e+000	5.189100e+000	0	0	0	0	0	0	0	19466.2	1946.64	1	0	1	1	48.6921	5.30881	1	0	48.6921	45.4864	45.4864	19507.5	0.912331	17.1105	5.30881	0	19482.5	0	0
DATA	147	2	62	tair|AT3G05780.1|ref|NM_111452|tc|NP502574	at|chr3:1715112-1715053	0		2609	GAAGACTATAGCTGCAAGACGGAGTCAGATCAAGACAATAATATTCCCGGAAGCAAATCG	104	0	A_84_P21162	AT3G05780	AT3G05780.1	tair|Lon protease, putative [AT3G05780.1]	8165.58	260.573	0	1	2.661364e+001	9.739009e+000	4	0	60	7.290000e+001	72.5	1.820011e+001	1.649393e+001	223	1.657848e+001	16	4.949464e+000	4.447800e+000	0	0	0	0	0	0	0	24.2351	8.86862	1	1.33753e-011	1	0	48.6649	4.94946	1	0	48.6649	57.5363	57.5363	65.4653	0.910629	16.5785	4.94946	0	40.3529	0	0
DATA	148	2	63	tair|AT3G46150.1|ref|NM_114484|tc|NP214035	at|chr3:16960631-16960572	0		313	TGTTGCTTCCTCTTTCATTTGCTCAAGTTTATGAAGGTTTTATTTCTTTCTACGAGGAAG	106	0	A_84_P595520	AT3G46150	AT3G46150.1	tair|unknown protein [AT3G46150.1]	8190.65	261.197	0	1	1.487520e+002	1.758915e+001	0	0	65	1.838154e+002	182	3.377910e+001	3.187590e+001	199	1.718090e+001	17	5.084879e+000	4.447800e+000	0	0	0	0	0	0	0	135.195	15.9861	1	4.57543e-079	1	1	48.6202	5.08488	1	0	48.6202	47.5395	47.5395	176.381	0.908863	17.1809	5.08488	0	151.156	0	0
DATA	149	2	64	tair|AT1G78370.1|ref|NM_106484|ta|TA31945_3702|ta|AV819763	at|chr1:29489411-29489352	0		649	GTGCATGGAGAAAGAGAGTGTGTCTAAGTCTCTCCCTGACTCTGAGAAGATTGTTGCATA	108	0	A_84_P11530	ATGSTU20	AT1G78370.1	tair|ATGSTU20 (Arabidopsis thaliana Glutathione S-transferase (class tau) 20); glutathione transferase [AT1G78370.1]	8216.58	260.573	0	1	7.728546e+004	7.728552e+003	0	4	60	7.020490e+004	84600.5	1.005714e+004	-1.051886e+004	220	1.754091e+001	17	5.776125e+000	5.930400e+000	0	0	0	0	0	0	0	70156.3	7015.63	1	0	1	1	48.6069	5.77612	1	0	48.6069	57.5363	57.5363	70197.5	0.907755	17.5409	5.77612	0	70172.1	0	0
DATA	150	2	65	tair|AT1G19130.1|ref|NM_101771|ug|CF653020|ta|TA39543_3702	at|chr1:6609609-6609550	0		499	CGAAACGCTCTGATCTCTTATCAAGGTTTCCGCAACACGAGTCACTCATCACAATGCTAT	110	0	A_84_P16067	AT1G19130	AT1G19130.1	tair|similar to unknown [Populus trichocarpa] (GB:ABK94529.1); contains InterPro domain Protein of unknown function DUF985 (InterPro:IPR009327); contains InterPro domain RmlC-like jelly roll fold (InterPro:IPR014710) [AT1G19130.1]	8241.21	260.845	0	1	8.418159e+003	8.418685e+002	2	0	64	7.682438e+003	7435.5	1.549281e+003	1.520221e+003	197	1.676650e+001	16	5.141497e+000	5.930400e+000	0	0	0	0	0	0	0	7633.83	763.431	1	9.07255e-317	1	1	48.6031	5.1415	1	0	48.6031	47.5395	47.5395	7675	0.906829	16.7665	5.1415	0	7649.57	0	0
DATA	151	2	66	tair|AT1G58025.1|ref|NM_104585|ug|AK226822|ta|TA52828_3702	at|chr1:21462320-21462261	0		1397	TGTGAATAGTGCTGCAGAGAAATTGGTTGTTTTAGCTTCCCTTGAAGGTCCAAAATCGAC	112	0	A_84_P788002	AT1G58025	AT1G58025.1	tair|DNA binding [AT1G58025.1]	8266.51	261.071	0	1	4.061393e+003	4.062484e+002	0	0	62	3.729484e+003	3504	8.142572e+002	8.628732e+002	210	1.678095e+001	16	5.005224e+000	5.745075e+000	0	0	0	0	0	0	0	3680.88	368.187	1	2.26773e-273	1	1	48.601	5.00522	1	0	48.601	47.8731	47.8731	3722.05	0.90631	16.781	5.00522	0	3696.5	0	0
DATA	152	2	67	tair|AT4G03837.1	unmapped	0		1	AATCCTGGACTCATCGTTGAGGCTTTGACTCAGGCCCATTTAAAGAATGATGACGGATCT	114	0	A_84_P762930	AT4G03837	AT4G03837.1	tair|transposable element gene [AT4G03837.1]	8292.58	260.573	9.45534	0	9.455339e+000	9.411145e+000	2	0	62	4.485484e+001	44	1.202845e+001	1.167547e+001	220	1.722273e+001	17	5.363536e+000	5.189100e+000	0	0	0	0	0	0	0	-3.74893	8.53106	0	0.255216	1	0	48.6038	5.36354	1	0	48.6038	65	65	37.4202	0.906485	17.2227	5.36354	0	11.7549	1	0
DATA	153	2	68	tair|AT2G17800.2|tair|AT2G17800.1|ref|NM_001084441|ref|NM_127334	at|chr2:7746950-7747010	0		6	TCGGAGAAAGTTGATGGAGGAGATGTTCGTTTTGTGAACGCTTCAATGGCATAAATTTCC	116	0	A_84_P820441	ARAC1/ATGP2/ATRAC1/AtROP3/RAC1/ROP3	AT2G17800.2	tair|ARAC1/ATGP2/ATRAC1/AtROP3/RAC1/ROP3 (Rho-related protein from plants 3) [AT2G17800.2]	8317.17	261.354	0	1	1.776184e+002	2.009973e+001	1	0	64	2.096719e+002	213.5	4.124378e+001	4.336605e+001	205	1.763902e+001	18	5.250251e+000	5.189100e+000	0	0	0	0	0	0	0	161.057	18.2256	1	8.02633e-089	1	1	48.6146	5.25025	1	0	48.6146	45.4864	45.4864	202.237	0.90676	17.639	5.25025	0	176.436	0	0
DATA	154	2	69	tair|AT1G30440.1|ref|NM_102780|ta|AV561282|tc|TC298738	at|chr1:10762105-10762164	0		1921	AGATAGAGAAGCTAAAGGATGTTAAAGAGCGTCGTGGGAAGCATAAGAAAGCTTCGAGCA	118	0	A_84_P20523	AT1G30440	AT1G30440.1	tair|phototropic-responsive NPH3 family protein [AT1G30440.1]	8343.09	261.182	0	1	1.221207e+004	1.221243e+003	0	0	66	1.113626e+004	10828	2.445384e+003	2.644402e+003	211	1.754976e+001	18	4.772055e+000	5.189100e+000	0	0	0	0	0	0	0	11087.7	1108.8	1	0	1	1	48.6048	4.77206	1	0	48.6048	45.835	45.835	11128.8	0.907926	17.5498	4.77206	0	11102.9	0	0
DATA	155	2	70	tair|AT5G47229.1|ref|NM_001125915	at|chr5:19197024-19196965	0		52	AGCCGTTGGATCGAATGACCGACTCATCTATAGTCGACATTGTGATTGTTTTCGTTTTGT	120	0	A_84_P769060	AT5G47229	AT5G47229.1	tair|unknown protein [AT5G47229.1]	8368.89	260.5	0	1	1.454964e+001	9.488195e+000	3	0	61	6.188525e+001	61	1.581360e+001	1.704990e+001	224	1.627232e+001	16	4.779622e+000	5.930400e+000	0	0	0	0	0	0	0	13.2385	8.63317	1	9.04451e-005	1	0	48.6467	4.77962	1	0	48.6467	56.9804	56.9804	54.4506	0.909885	16.2723	4.77962	0	28.3986	0	0
DATA	156	2	71	tair|AT5G51030.1|ref|NM_124482|ug|BX830624|ta|TA52707_3702	at|chr5:20765271-20765212	0		915	ACCAGAGGGAGAGAAGATATATGCAAACTGTTTTTGTCCCGGTTGGGTGAAAACCGCAAT	122	0	A_84_P12164	AT5G51030	AT5G51030.1	tair|short-chain dehydrogenase/reductase (SDR) family protein [AT5G51030.1]	8394.42	260.573	0	1	1.997696e+002	2.205747e+001	4	1	59	2.309322e+002	217	5.407685e+001	5.485620e+001	220	1.640000e+001	16	4.456179e+000	4.447800e+000	0	0	0	0	0	0	0	182.241	20.122	1	7.98708e-096	1	1	48.6914	4.45618	1	0	48.6914	57.5363	57.5363	223.498	0.912255	16.4	4.45618	0	197.305	0	0
DATA	157	2	72	tair|AT1G23380.1|tair|AT1G23380.2|ref|NM_180620|ref|NM_102187	at|chr1:8301743-8301684	0		652	CGTTTGACGAGGCAACGTGTTTCTTGAACAAGATTGAGATGCAGCTACGGAACCTATGTA	124	0	A_84_P22490	KNAT6	AT1G23380.1	tair|KNAT6 (Knotted-like Arabidopsis thaliana 6); DNA binding / transcription factor [AT1G23380.1]	8419.3	261.284	0	1	1.136566e+003	1.140383e+002	0	0	64	1.088766e+003	1042	1.978616e+002	2.288764e+002	202	1.708911e+001	16.5	5.475589e+000	5.189100e+000	0	0	0	0	0	0	0	1040	104.35	1	3.31337e-198	1	1	48.7631	5.47559	1	0	48.7631	46.1809	46.1809	1081.33	0.915039	17.0891	5.47559	0	1054.98	0	0
DATA	158	2	73	ug|DQ108794|tc|TC301921	at|chr1:12429220-12429161	0		448	GTCTACGTTTCCCGGATTCCGGGTCATCTCCGATGTAATTTTCTGAATCGATTTCGTATT	126	0	A_84_P804189	DQ108794	DQ108794	ug|Arabidopsis thaliana clone 252351 mRNA sequence [DQ108794]	8445.11	260.5	9.32419	1	9.324185e+000	9.280604e+000	3	0	61	4.875410e+001	47	1.148718e+001	1.186080e+001	221	1.700452e+001	17	4.831241e+000	4.447800e+000	0	0	0	0	0	0	0	-0.051156	8.53106	0	0.987584	1	0	48.8053	4.83124	1	0	48.8053	56.9804	56.9804	41.3194	0.919236	17.0045	4.83124	0	14.8381	1	0
DATA	159	2	74	tair|AT1G60920.1|ref|NM_104772|ug|DR749756|ta|TA53282_3702	at|chr1:22433439-22433380	0		493	AACTCGAAGGTGAAACTTCCGCTTCTGCAAGTTTGTTAAAGAACGTAGTGGATAATCTAC	128	0	A_84_P14302	AGL55	AT1G60920.1	tair|AGL55 (AGAMOUS-LIKE 55); DNA binding / transcription factor [AT1G60920.1]	8470.42	260.573	0	1	1.978340e+001	9.443310e+000	2	0	62	6.716129e+001	67	1.977678e+001	2.316562e+001	210	1.670476e+001	16	4.589198e+000	5.189100e+000	0	0	0	0	0	0	0	18.2779	8.72467	1	1.29708e-007	1	0	48.8834	4.5892	1	0	48.8834	57.5363	57.5363	59.7266	0.923899	16.7048	4.5892	0	33.092	0	0
DATA	160	2	75		 	66	Structural	0		1	1	DarkCorner	DarkCorner	DarkCorner		8495.09	260.942	9.22424	1	9.224245e+000	9.181131e+000	2	0	65	4.064615e+001	38	9.363211e+000	8.895600e+000	207	1.738647e+001	17	4.952729e+000	5.930400e+000	0	0	0	0	0	0	0	-8.30531	8.53106	0	0.0124971	1	0	48.9515	4.95273	1	0	48.9515	46.8651	46.8651	33.2115	0.929195	17.3865	4.95273	0	6.4171	0	0
DATA	161	2	76		 	66	Structural	0		1	1	DarkCorner	DarkCorner	DarkCorner		8521.05	261.459	9.16008	1	9.160076e+000	9.117262e+000	0	0	63	4.139683e+001	41	1.141524e+001	1.297275e+001	212	1.666981e+001	16	5.342704e+000	5.930400e+000	0	0	0	0	0	0	0	-7.63682	8.53106	0	0.021406	1	0	49.0336	5.3427	1	0	49.0336	43.7019	43.7019	33.9622	0.935705	16.6698	5.3427	0	6.9924	0	0
DATA	162	2	77		 	66	Structural	0		1	1	DarkCorner	DarkCorner	DarkCorner		8546.4	261.073	9.08478	1	9.084782e+000	9.042320e+000	6	0	58	4.055172e+001	40.5	8.487705e+000	8.710275e+000	210	1.692857e+001	17	4.890147e+000	5.003775e+000	0	0	0	0	0	0	0	-8.57954	8.53106	0	0.00992836	1	0	49.1313	4.89015	1	0	49.1313	42.5954	42.5954	33.1171	0.94346	16.9286	4.89015	0	5.98899	0	0
DATA	163	2	78		 	66	Structural	0		1	1	DarkCorner	DarkCorner	DarkCorner		8571.51	261	9.00196	1	9.001962e+000	8.959888e+000	3	0	59	4.191525e+001	43	9.674510e+000	9.636900e+000	210	1.632857e+001	16	4.723113e+000	5.189100e+000	0	0	0	0	0	0	0	-7.34273	8.53106	0	0.0268461	1	0	49.258	4.72311	1	0	49.258	44.4243	44.4243	34.4806	0.95214	16.3286	4.72311	0	7.18504	0	0
DATA	164	2	79		 	66	Structural	0		1	1	DarkCorner	DarkCorner	DarkCorner		8597.07	261.101	8.9084	1	8.908404e+000	8.866767e+000	0	0	67	3.883582e+001	38	9.274594e+000	1.111950e+001	196	1.670918e+001	16	4.606808e+000	5.189100e+000	0	0	0	0	0	0	0	-10.5514	8.53106	0	0.00162334	1	0	49.3872	4.60681	1	0	49.3872	46.8651	46.8651	31.4011	0.962139	16.7092	4.60681	0	3.92696	0	0
DATA	165	2	80		 	66	Structural	0		1	1	DarkCorner	DarkCorner	DarkCorner		8622.14	261.155	8.80655	1	8.806552e+000	8.765391e+000	1	0	65	4.386154e+001	43	1.159455e+001	1.260210e+001	210	1.676190e+001	17	5.173587e+000	5.189100e+000	0	0	0	0	0	0	0	-5.66101	8.53106	0	0.0867289	1	0	49.5225	5.17359	1	0	49.5225	44.0646	44.0646	36.4269	0.973267	16.7619	5.17359	0	8.77386	0	0
DATA	166	2	81		 	66	Structural	0		1	1	DarkCorner	DarkCorner	DarkCorner		8648.42	260.573	8.68646	1	8.686455e+000	8.645855e+000	1	0	63	3.928571e+001	39	1.069885e+001	1.037820e+001	222	1.672973e+001	16	5.107790e+000	5.189100e+000	0	0	0	0	0	0	0	-10.393	8.53106	0	0.0018963	1	0	49.6787	5.10779	1	0	49.6787	57.5363	57.5363	31.851	0.986723	16.7297	5.10779	0	4.01825	0	0
DATA	167	2	82		 	66	Structural	0		1	1	DarkCorner	DarkCorner	DarkCorner		8673.28	261.164	8.56701	1	8.567007e+000	8.526965e+000	6	0	59	3.757627e+001	39	7.481479e+000	6.301050e+000	195	1.696923e+001	16	5.249357e+000	5.930400e+000	0	0	0	0	0	0	0	-12.2647	8.53106	0	0.00027165	1	0	49.841	5.24936	1	0	49.841	45.835	45.835	30.1416	1.00048	16.9692	5.24936	0	2.11166	0	0
DATA	168	2	83		 	66	Structural	0		1	1	DarkCorner	DarkCorner	DarkCorner		8699	260.545	8.42793	0	8.427925e+000	8.388533e+000	1	0	61	4.000000e+001	38	1.017349e+001	1.037820e+001	218	1.650917e+001	16	4.757958e+000	5.003775e+000	0	0	0	0	0	0	0	-10.0229	8.53106	0	0.00270824	1	0	50.0229	4.75796	1	0	50.0229	65	65	32.5653	1.01699	16.5092	4.75796	0	4.35099	0	0
DATA	169	2	84		 	66	Structural	0		1	1	DarkCorner	DarkCorner	DarkCorner		8724.42	260.573	8.28233	1	8.282331e+000	8.243620e+000	2	0	62	4.022581e+001	41	9.906811e+000	1.000755e+001	223	1.675785e+001	16	5.077296e+000	5.189100e+000	0	0	0	0	0	0	0	-9.97802	8.53106	0	0.00282614	1	0	50.2038	5.0773	1	0	50.2038	57.5363	57.5363	32.7911	1.03487	16.7578	5.0773	0	4.37729	0	0
DATA	170	2	85		 	260	BrightCorner	0		0	1	GE_BrightCorner	GE_BrightCorner	GE_BrightCorner		8749.35	261.383	0	1	4.299174e+002	4.374710e+001	2	0	62	5.035000e+002	495	8.510066e+001	8.988262e+001	532	1.678571e+001	16	5.242441e+000	5.189100e+000	0	0	0	0	0	0	0	453.11	46.1072	1	6.06529e-149	1	1	50.3896	5.24244	1	0	50.3896	43.3362	43.3362	496.065	1.05395	16.7857	5.24244	0	467.436	0	0
DATA	171	3	1		 	66	Structural	0		1	1	DarkCorner	DarkCorner	DarkCorner		6603.91	268.386	9.63867	1	9.638666e+000	9.593616e+000	1	0	63	4.036508e+001	39	1.026001e+001	1.149015e+001	367	1.717439e+001	17	5.279830e+000	5.930400e+000	0	0	0	0	0	0	0	-5.33481	8.53106	0	0.106273	1	0	45.6999	5.27983	1	0	45.6999	57.259	57.259	32.9304	0.889244	17.1744	5.27983	0	4.95842	0	0
DATA	172	3	2		 	66	Structural	0		1	1	DarkCorner	DarkCorner	DarkCorner		6629.32	268.958	9.61981	1	9.619809e+000	9.574847e+000	0	0	65	3.820000e+001	38	1.134295e+001	1.186080e+001	46	1.789130e+001	17.5	5.506474e+000	5.003775e+000	0	0	0	0	0	0	0	-7.62979	8.53106	0	0.0215238	1	0	45.8298	5.50647	1	0	45.8298	47.2035	47.2035	30.7653	0.890987	17.8913	5.50647	0	2.96559	0	0
DATA	173	3	3		 	66	Structural	0		1	1	DarkCorner	DarkCorner	DarkCorner		6654.37	268.517	9.59812	1	9.598121e+000	9.553260e+000	2	0	63	3.942857e+001	40	9.076226e+000	1.000755e+001	56	1.803571e+001	18	5.457153e+000	6.115725e+000	0	0	0	0	0	0	0	-6.52699	8.53106	0	0.0486685	1	0	45.9556	5.45715	1	0	45.9556	42.5954	42.5954	31.9939	0.893	18.0357	5.45715	0	4.38085	0	0
DATA	174	3	4		 	66	Structural	0		1	1	DarkCorner	DarkCorner	DarkCorner		6679.49	268.703	9.57289	1	9.572891e+000	9.528148e+000	1	0	65	3.758462e+001	36	8.910830e+000	9.636900e+000	46	1.656522e+001	16.5	4.819646e+000	5.930400e+000	0	0	0	0	0	0	0	-8.47827	8.53106	0	0.0108157	1	0	46.0629	4.81965	1	0	46.0629	49.1849	49.1849	30.1499	0.895354	16.5652	4.81965	0	2.70619	0	0
DATA	175	3	5		 	66	Structural	0		1	1	DarkCorner	DarkCorner	DarkCorner		6704.7	268.367	9.54493	1	9.544927e+000	9.500315e+000	0	0	65	4.186154e+001	39	1.096141e+001	1.037820e+001	60	1.755000e+001	17	5.347025e+000	5.930400e+000	0	0	0	0	0	0	0	-4.29714	8.53106	0	0.192512	1	0	46.1587	5.34703	1	0	46.1587	43.3362	43.3362	34.4269	0.897977	17.55	5.34703	0	7.15963	0	0
DATA	176	3	6		 	66	Structural	0		1	1	DarkCorner	DarkCorner	DarkCorner		6730.34	268.526	9.51388	1	9.513881e+000	9.469414e+000	2	0	63	3.922222e+001	37	1.067322e+001	1.111950e+001	53	1.784906e+001	18	6.187445e+000	5.930400e+000	0	0	0	0	0	0	0	-7.02065	8.53106	0	0.0341534	1	0	46.2429	6.18744	1	0	46.2429	49.8279	49.8279	31.7875	0.900907	17.8491	6.18744	0	4.68444	0	0
DATA	177	3	7		 	66	Structural	0		1	1	DarkCorner	DarkCorner	DarkCorner		6756.42	268.427	9.48022	1	9.480220e+000	9.435910e+000	7	0	57	3.549123e+001	36	7.812816e+000	9.636900e+000	61	1.734426e+001	16	5.597277e+000	5.930400e+000	0	0	0	0	0	0	0	-10.8209	8.53106	0	0.00124123	1	0	46.3121	5.59728	1	0	46.3121	57.5363	57.5363	28.0566	0.904106	17.3443	5.59728	0	1.12107	0	0
DATA	178	3	8		 	66	Structural	0		1	1	DarkCorner	DarkCorner	DarkCorner		6781.34	268.479	9.44639	1	9.446390e+000	9.402238e+000	2	0	63	3.907937e+001	39	8.604765e+000	8.154300e+000	54	1.788889e+001	18	4.068594e+000	5.189100e+000	0	0	0	0	0	0	0	-7.2921	8.53106	0	0.0278956	1	0	46.3715	4.06859	1	0	46.3715	47.8731	47.8731	31.6447	0.907344	17.8889	4.06859	0	4.86171	0	0
DATA	179	3	9		 	66	Structural	0		1	1	DarkCorner	DarkCorner	DarkCorner		6807.01	268.623	9.41023	1	9.410227e+000	9.366245e+000	1	0	64	4.001563e+001	37.5	1.032256e+001	1.149015e+001	57	1.675439e+001	17	4.575871e+000	5.189100e+000	0	0	0	0	0	0	0	-6.41265	8.53106	0	0.0526937	1	0	46.4283	4.57587	1	0	46.4283	46.5243	46.5243	32.581	0.910831	16.7544	4.57587	0	5.94849	0	0
DATA	180	3	10		 	66	Structural	0		1	1	DarkCorner	DarkCorner	DarkCorner		6832.52	268.906	9.37337	1	9.373368e+000	9.329557e+000	1	0	62	3.977419e+001	40	9.736562e+000	9.636900e+000	53	1.801887e+001	17	4.849626e+000	4.447800e+000	0	0	0	0	0	0	0	-6.69621	8.53106	0	0.0431916	1	0	46.4704	4.84963	1	0	46.4704	44.0646	44.0646	32.3395	0.914412	18.0189	4.84963	0	5.8489	0	0
DATA	181	3	11	tair|AT1G33980.1|tair|AT1G33980.2|ref|NM_001123934|ref|NM_103120	at|chr1:12354526-12354585	0		1642	TATAGATCTCAATCGAAATGGGGAAGTAACATTATCAACATCACTTGGGTTTTGGAGACT	130	0	A_84_P240295	ATUPF3/UPF3	AT1G33980.1	tair|ATUPF3/UPF3; nucleotide binding [AT1G33980.1]	6857	268.657	0	1	5.391710e+003	5.392511e+002	0	0	65	4.995800e+003	4772	1.304373e+003	1.653099e+003	54	1.925926e+001	19	6.422793e+000	5.930400e+000	0	0	0	0	0	0	0	4949.3	495.003	1	5.49541e-291	1	1	46.5037	6.42279	1	0	46.5037	45.4864	45.4864	4988.37	0.917946	19.2593	6.42279	0	4962.02	0	0
DATA	182	3	12	tair|AT3G57062.1|ref|NM_001125378|ug|AK228360|ta|TA50954_3702	at|chr3:21132558-21132617	0		233	ACGTCGGATGATTGAATTCGAGATCCTTAGCTCTCCTTCTGTGCGTATATGTTCTTCTCT	132	0	A_84_P762529	AT3G57062	AT3G57062.1	tair|similar to hypothetical protein MtrDRAFT_AC153128g25v2 [Medicago truncatula] (GB:ABN07999.1) [AT3G57062.1]	6882.57	268.608	0	1	7.251846e+003	7.252436e+002	0	0	64	6.730531e+003	6526	1.750055e+003	1.738534e+003	57	1.740351e+001	18	4.122498e+000	3.706500e+000	0	0	0	0	0	0	0	6684	668.455	1	7.29869e-309	1	1	46.5291	4.1225	1	0	46.5291	49.1849	49.1849	6723.1	0.921697	17.4035	4.1225	0	6696.89	0	0
DATA	183	3	13	tair|AT3G59370.1|ref|NM_115799|ug|AK228000|ta|TA42872_3702	at|chr3:21953281-21953222	0		82	AGATCGTTGAGACGGAGGTGAATCAACACCCGGAAGAAGTGTTTGTGGAAGATGCAGAGA	134	0	A_84_P87299	AT3G59370	AT3G59370.1	tair|contains domain PTHR22683 (PTHR22683) [AT3G59370.1]	6908.2	268.662	0	1	1.099664e+002	1.434904e+001	2	0	63	1.483175e+002	148	3.269055e+001	3.632370e+001	60	1.770000e+001	17	5.447126e+000	5.189100e+000	0	0	0	0	0	0	0	101.773	13.2799	1	8.24858e-064	1	1	46.5443	5.44713	1	0	46.5443	48.8603	48.8603	140.883	0.925493	17.7	5.44713	0	114.809	0	0
DATA	184	3	14	tair|AT3G55005.1|ref|NM_115358|ta|TA36666_3702|tc|NP032251	at|chr3:20396976-20397035	0		839	CCTCAACAGCACTTGAAAATCTTCAGCTAGACAGGAAAACTCGGAACCTAACATCGTCTT	136	0	A_84_P821408	TON1B	AT3G55005.1	tair|TON1B (TONNEAU 1B) [AT3G55005.1]	6933.51	268.63	0	1	3.844215e+003	3.845311e+002	0	0	65	3.618800e+003	3427	8.609803e+002	7.813302e+002	44	1.747727e+001	17	4.364170e+000	3.891825e+000	0	0	0	0	0	0	0	3572.25	357.327	1	1.37332e-271	1	1	46.5493	4.36417	1	0	46.5493	48.5334	48.5334	3611.37	0.929254	17.4773	4.36417	0	3585.42	0	0
DATA	185	3	15	tair|AT2G28700.1|ref|NM_128431|ug|AY291206|ta|TA53502_3702	at|chr2:12325115-12325056	0		708	AGAGAATTCTCTGGCAAGTAATCTCTTTTTCAGTGAAGGGCAAGACATTTGCATTCCAGA	138	0	A_84_P11577	AGL46	AT2G28700.1	tair|AGL46; DNA binding / transcription factor [AT2G28700.1]	6959.06	268.551	0	1	4.546516e+001	1.021132e+001	1	0	62	8.896774e+001	85.5	2.233351e+001	2.242433e+001	67	1.849254e+001	17	5.097156e+000	5.930400e+000	0	0	0	0	0	0	0	42.4207	9.52755	1	1.71574e-025	1	0	46.547	5.09716	1	0	46.547	47.5395	47.5395	81.5331	0.933039	18.4925	5.09716	0	55.7144	0	0
DATA	186	3	16	tair|AT5G49400.1|ref|NM_124317|ta|TA41803_3702|tc|TC292271	at|chr5:20049131-20049190	0		868	CTTCGGACTCAGATTCTGATGAAGATAGAAGCAGAAGAAAGAAGAAGAGCAAGAGGCACA	140	0	A_84_P149138	AT5G49400	AT5G49400.1	tair|zinc knuckle (CCHC-type) family protein [AT5G49400.1]	6984.63	268.404	0	1	1.635222e+003	1.637756e+002	0	1	63	1.578429e+003	1517	3.267793e+002	3.228361e+002	54	1.859259e+001	17	5.104635e+000	7.042350e+000	0	0	0	0	0	0	0	1531.86	153.424	1	3.16656e-221	1	1	46.5667	5.10464	1	0	46.5667	57.8122	57.8122	1570.99	0.936791	18.5926	5.10464	0	1545.3	0	0
DATA	187	3	17	tair|AT3G49220.1|ref|NM_114781|ta|TA31682_3702|ta|CNS0A5R5	at|chr3:18264421-18264480	0		1649	GGAACACAACATTTGCTTTAGATACTTTGTATTATGGAGAGTATTTGAACAGTGGACCTG	142	0	A_84_P12757	AT3G49220	AT3G49220.1	tair|pectinesterase family protein [AT3G49220.1]	7009.44	268.597	0	1	9.101969e+003	9.102421e+002	0	0	64	8.605641e+003	8419	1.952048e+003	2.217970e+003	56	2.016071e+001	19	6.781732e+000	7.042350e+000	0	0	0	0	0	0	0	8559.06	855.949	1	1.4822e-323	1	1	46.5774	6.78173	1	0	46.5774	48.2044	48.2044	8598.21	0.940353	20.1607	6.78173	0	8572.62	0	0
DATA	188	3	18	tair|AT4G15802.1|ref|NM_179061|ta|TA34477_3702|ta|AI100192	at|chr4:8986711-8986652	0		496	TCTCCACCTATGAATTGCATTTCTATTTTGGTCTTGAGAGAACTAAGAAGTCTTCTTATG	144	0	A_84_P518347	AT4G15802	AT4G15802.1	tair|similar to unknown [Populus trichocarpa] (GB:ABK93842.1); contains InterPro domain Heat shock factor binding 1 (InterPro:IPR009643) [AT4G15802.1]	7034.81	268.547	0	1	1.032106e+004	1.032146e+003	1	0	64	9.788891e+003	9588.5	2.227701e+003	2.270602e+003	61	1.975410e+001	20	5.593615e+000	6.671700e+000	0	0	0	0	0	0	0	9742.29	974.267	1	0	1	1	46.597	5.59361	1	0	46.597	49.1849	49.1849	9781.46	0.943923	19.7541	5.59361	0	9755.98	0	0
DATA	189	3	19	tair|AT2G27160.2|tair|AT2G27160.1|ref|NM_001084498|ref|NM_128274	at|chr2:11614605-11614546	0		722	CATCTACCAATACCTCTTCCTCTGGGTCTGAGAATGCCACACGTGCAAATAAAAAGAAGA	146	0	A_84_P758007	AT2G27160	AT2G27160.2	tair|unknown protein [AT2G27160.2]	7061.09	268.386	0	1	4.849078e+001	1.022636e+001	1	0	63	9.255556e+001	92	2.007629e+001	1.964445e+001	51	1.927451e+001	20	5.632330e+000	4.447800e+000	0	0	0	0	0	0	0	45.9458	9.68964	1	3.28486e-028	1	1	46.6097	5.63233	1	0	46.6097	57.259	57.259	85.1209	0.947516	19.2745	5.63233	0	59.7574	0	0
DATA	190	3	20	tair|AT3G46070.1|ref|NM_114476|ug|DR750002|ta|TA51241_3702	at|chr3:16931504-16931445	0		438	TGTTTGGATTTCGACTTAACTTCGGTGGAGAGCTTTGTCAACACGGAATTGGAGTTGGGA	148	0	A_84_P17470	AT3G46070	AT3G46070.1	tair|zinc finger (C2H2 type) family protein [AT3G46070.1]	7086.6	268.586	9.01419	1	9.014188e+000	8.980435e+000	3	1	60	5.031667e+001	51	1.073643e+001	1.074885e+001	56	1.691071e+001	16.5	4.687611e+000	5.189100e+000	0	0	0	0	0	0	0	3.68782	8.53903	0	0.263008	1	0	46.6288	4.68761	1	0	46.6288	47.8731	47.8731	42.882	0.950848	16.9107	4.68761	0	17.6156	1	0
DATA	191	3	21	tair|AT5G24610.1|ref|NM_122369|ug|AK176365|ta|TA36841_3702	at|chr5:8429137-8429196	0		681	TCTCGCAGGGAGGTCTAGGCATATCCTCCCTGCCTTAAAGAGAGCTTTTATCTTAGTAAT	150	0	A_84_P223019	AT5G24610	AT5G24610.1	tair|similar to unknown protein [Arabidopsis thaliana] (TAIR:AT3G49550.1); similar to hypothetical protein [Vitis vinifera] (GB:CAN64634.1) [AT5G24610.1]	7111.43	268.691	0	1	2.733766e+003	2.735228e+002	0	2	63	2.654540e+003	2672	3.252680e+002	2.894776e+002	45	1.777778e+001	17	4.930835e+000	5.930400e+000	0	0	0	0	0	0	0	2607.88	260.928	1	7.18368e-253	1	1	46.6563	4.93083	1	0	46.6563	51.0895	51.0895	2647.11	0.953953	17.7778	4.93083	0	2621.93	0	0
DATA	192	3	22	tair|AT4G16155.1|ref|NM_117711|ta|TA33926_3702	at|chr4:9154742-9154600	0		1251	TTTATACCAGTTGATGAGCGAATGCGTGTTATTGATGGAAATGGAAAGCTGGTTCCCCAC	152	0	A_84_P763635	AT4G16155	AT4G16155.1	tair|dihydrolipoamide dehydrogenase 2, plastidic / lipoamide dehydrogenase 2 (PTLPD2) [AT4G16155.1]	7136.57	268.853	0	1	3.485464e+003	3.486604e+002	0	0	63	3.382032e+003	3291	6.682358e+002	7.398174e+002	49	1.912245e+001	18	5.967386e+000	6.671700e+000	0	0	0	0	0	0	0	3335.34	333.643	1	1.66016e-267	1	1	46.6934	5.96739	1	0	46.6934	47.2035	47.2035	3374.6	0.956928	19.1224	5.96739	0	3349.51	0	0
DATA	193	3	23	tair|AT1G52825.1|ref|NM_179470|ug|BT004663|ug|BX823467	at|chr1:19674545-19674486	0		90	ATCAAAGGGGATTCTAGAAATCGCCAAATTCGGTGTATACGTCGCAGTACCAATCGTCCT	154	0	A_84_P559565	AT1G52825	AT1G52825.1	tair|similar to unknown protein [Arabidopsis thaliana] (TAIR:AT4G14615.1); similar to unnamed protein product [Vitis vinifera] (GB:CAO71274.1) [AT1G52825.1]	7161.99	268.718	0	1	7.299466e+002	7.353385e+001	1	0	64	7.473281e+002	720.5	2.031457e+002	2.159036e+002	49	1.812245e+001	18	4.820238e+000	5.189100e+000	0	0	0	0	0	0	0	700.588	70.5763	1	9.48966e-175	1	1	46.7405	4.82024	1	0	46.7405	47.2035	47.2035	739.893	0.959779	18.1224	4.82024	0	714.896	0	0
DATA	194	3	24	tair|AT2G38780.1|ref|NM_129435|ta|TA41980_3702|ta|AI997247	at|chr2:16221167-16221226	0		1383	ACAGAGAGGGTATACACACTGAAGACACAAATTCTTGTCAATTTCTTACATGTAAGTGTT	156	0	A_84_P561518	AT2G38780	AT2G38780.1	tair|binding [AT2G38780.1]	7187.27	268.784	0	1	6.909049e+003	6.909618e+002	0	0	64	6.696063e+003	6500	1.573000e+003	1.803954e+003	47	1.893617e+001	18	6.080633e+000	5.930400e+000	0	0	0	0	0	0	0	6649.27	664.982	1	1.49005e-308	1	1	46.7911	6.08063	1	0	46.7911	48.8603	48.8603	6688.63	0.9624	18.9362	6.08063	0	6663.71	0	0
DATA	195	3	25	tair|AT4G10970.1|tair|AT4G10970.2|ref|NM_202803|ref|NM_117167	at|chr4:6719636-6719577	0		796	TTGTTTCAAGTGTAGAACATTCGTATGTGAAGCTCTAAAACCTTGAATCTTTTTCTTGGC	158	0	A_84_P240925	AT4G10970	AT4G10970.1	tair|similar to unknown protein [Arabidopsis thaliana] (TAIR:AT4G23910.1); similar to unknown protein [Oryza sativa (japonica cultivar-group)] (GB:BAD05314.1) [AT4G10970.1]	7212.86	268.581	0	1	7.610750e+003	7.611263e+002	0	0	63	7.390206e+003	6894	1.665252e+003	1.734642e+003	53	2.171698e+001	21	6.452124e+000	5.930400e+000	0	0	0	0	0	0	0	7343.35	734.385	1	1.84455e-314	1	1	46.8534	6.45212	1	0	46.8534	48.5334	48.5334	7382.77	0.964866	21.717	6.45212	0	7357.94	0	0
DATA	196	3	26	tair|AT5G43930.3|tair|AT5G43930.2|tair|AT5G43930.1|ref|NM_001036929	at|chr5:17697934-17697993	0		2452	AGCAAGCAAGAAGCAAACATAGGTTTCATCGAATCTTTTCCACTCCTCTTCATACAGTCT	160	0	A_84_P768383	AT5G43930	AT5G43930.3	tair|transducin family protein / WD-40 repeat family protein [AT5G43930.3]	7237.94	268.768	0	1	5.149221e+003	5.149976e+002	0	0	66	5.026318e+003	4757	1.287508e+003	1.479820e+003	58	1.803448e+001	16	6.187042e+000	5.930400e+000	0	0	0	0	0	0	0	4979.39	498.012	1	2.39521e-291	1	1	46.9282	6.18704	1	0	46.9282	46.5243	46.5243	5018.88	0.967018	18.0345	6.18704	0	4994.12	0	0
DATA	197	3	27	tair|AT4G34020.1|tair|AT4G34020.2|ref|NM_001036710|ref|NM_119563	at|chr4:16299295-16299236	0		1024	GGCATTCCAAGGCACCAAAATTATCACTGACAAATTGATTGGTGAAGCTGCTGAGTCATC	162	0	A_84_P14824	AT4G34020	AT4G34020.1	tair|DJ-1 family protein [AT4G34020.1]	7263.53	268.727	0	1	1.950284e+003	1.952270e+002	0	0	67	1.936836e+003	1834	4.348920e+002	5.155741e+002	44	1.836364e+001	17.5	5.090305e+000	5.189100e+000	0	0	0	0	0	0	0	1889.83	189.175	1	1.02864e-233	1	1	47.0103	5.09031	1	0	47.0103	49.8279	49.8279	1929.4	0.969	18.3636	5.09031	0	1904.71	0	0
DATA	198	3	28	tair|AT2G31985.1|ref|NM_179848|ug|AK117989|ta|TA45616_3702	at|chr2:13621137-13621078	0		824	CCTCAAAGCAAGCAATGTATGTTTTGGTAAACACAAAACGTACGGAACTAGACAACAAGA	164	0	A_84_P574834	AT2G31985	AT2G31985.1	tair|similar to unknown protein [Arabidopsis thaliana] (TAIR:AT1G05510.1); similar to unnamed protein product [Vitis vinifera] (GB:CAO45247.1); contains InterPro domain Protein of unknown function DUF1264 (InterPro:IPR010686) [AT2G31985.1]	7289.5	268.352	0	1	1.043376e+001	8.849435e+000	0	0	66	5.722727e+001	55	1.648663e+001	1.612328e+001	52	1.803846e+001	17	5.444773e+000	4.818450e+000	0	0	0	0	0	0	0	10.129	8.59098	1	0.00244748	1	0	47.0982	5.44477	1	0	47.0982	57.5363	57.5363	49.7926	0.970795	18.0385	5.44477	0	25.1695	1	0
DATA	199	3	29	tair|AT4G16960.1|tair|AT4G16940.1|tair|AT4G16860.1|tair|AT4G16920.1	at|chr4:9550613-9550554	0		413	ACAAAGATGGGTTAAAGCTCTCACAGATATATCAAATTTAGCCGGGGAGGATCTTCGGAA	166	0	A_84_P825937	AT4G16960	AT4G16960.1	tair|disease resistance protein (TIR-NBS-LRR class), putative [AT4G16960.1]	7314.18	268.324	0	1	2.807769e+003	2.809140e+002	0	0	65	2.776954e+003	2685	6.779001e+002	7.753998e+002	66	1.733333e+001	16.5	5.581104e+000	6.486375e+000	0	0	0	0	0	0	0	2729.75	273.108	1	1.37892e-255	1	1	47.2032	5.5811	1	0	47.2032	47.5395	47.5395	2769.52	0.972213	17.3333	5.5811	0	2744.95	0	0
DATA	200	3	30	tair|AT5G48680.1|ref|NM_124245|ta|TA39716_3702|ta|TA39715_3702	at|chr5:19763201-19762919	0		215	TTCTCTTCTCGCGGCAAACAACAACAAGTCACAAGGAAGAGAGGAAGGCAAGATGATGAT	168	0	A_84_P203728	AT5G48680	AT5G48680.1	tair|sterile alpha motif (SAM) domain-containing protein [AT5G48680.1]	7339.88	268.527	0	1	3.168731e+002	3.287700e+001	1	1	61	3.557377e+002	350	6.045078e+001	5.782140e+001	62	1.669355e+001	16.5	4.720339e+000	5.189100e+000	0	0	0	0	0	0	0	308.443	32.0023	1	2.64813e-126	1	1	47.295	4.72034	1	0	47.295	48.8603	48.8603	348.303	0.973395	16.6935	4.72034	0	323.789	0	0
DATA	201	3	31	tair|AT5G39540.1|ref|NM_123316	at|chr5:15851429-15851370	0		219	GCTCCTTTTGCACATATGGTCATTATTGTATGTATGTATGTATTATTGTCTCACAACAGC	170	0	A_84_P589562	AT5G39540	AT5G39540.1	tair|similar to ANAC063 (Arabidopsis NAC domain containing protein 63), transcription factor [Arabidopsis thaliana] (TAIR:AT3G55210.1); contains InterPro domain F-box associated type 3 (InterPro:IPR013187) [AT5G39540.1]	7365.64	268.773	8.79726	1	8.797260e+000	8.779528e+000	2	0	63	5.361905e+001	52	1.234246e+001	1.111950e+001	44	1.850000e+001	18	4.364231e+000	3.706500e+000	0	0	0	0	0	0	0	6.23918	8.55385	0	0.0593356	1	0	47.3799	4.36423	1	0	47.3799	45.835	45.835	46.1844	0.974295	18.5	4.36423	0	21.7157	1	0
DATA	202	3	32	tair|AT2G46200.2|tair|AT2G46200.1|ref|NM_201967|ref|NM_180117	at|chr2:18983365-18983306	0		416	TGCAGTACAAGATTCGGGAGTAGAGTATTTAGAGGCTAGAAAGATGGATTTGGGACAGCA	172	0	A_84_P828262	AT2G46200	AT2G46200.2	tair|similar to unnamed protein product [Vitis vinifera] (GB:CAO39689.1) [AT2G46200.2]	7391.42	268.427	0	1	6.973627e+001	1.118890e+001	1	0	63	1.154762e+002	115	2.925244e+001	2.965200e+001	55	1.807273e+001	18	5.017948e+000	5.559750e+000	0	0	0	0	0	0	0	67.9925	10.9091	1	4.65953e-044	1	1	47.4837	5.01795	1	0	47.4837	57.5363	57.5363	108.042	0.974994	18.0727	5.01795	0	83.6258	0	0
DATA	203	3	33	tair|AT1G53600.1|ref|NM_104238|tc|TC281256	at|chr1:20008459-20008518	0		2170	AGGAGACTGTCATTAATGAGGGATCTGCACAAAAGCCTAACAACCAGAGAACAAGAGCAG	174	0	A_84_P12671	AT1G53600	AT1G53600.1	tair|pentatricopeptide (PPR) repeat-containing protein [AT1G53600.1]	7416.5	268.352	0	1	4.142669e+001	9.677978e+000	2	2	62	8.800000e+001	85	2.095115e+001	1.686457e+001	47	1.859574e+001	17	6.027688e+000	6.301050e+000	0	0	0	0	0	0	0	40.4062	9.43958	1	6.30776e-024	1	0	47.5938	6.02769	1	0	47.5938	57.5363	57.5363	80.5653	0.975367	18.5957	6.02769	0	56.1911	0	0
DATA	204	3	34	tair|AT1G15772.1|ref|NM_001123823|ug|BX814315|ta|CNS0AEIL	at|chr1:5428648-5428589	0		816	GTTGGTCTTCTCTCTTCTGATGTGTTTTGAACTCTCATCCTCAATGTTGTTGACTCCGGT	176	0	A_84_P754845	AT1G15772	AT1G15772.1	tair|similar to protein binding / transcription cofactor [Arabidopsis thaliana] (TAIR:AT1G15780.1) [AT1G15772.1]	7441.21	268.583	0	1	5.381948e+002	5.452549e+001	0	0	65	5.726769e+002	591	9.690380e+001	1.022994e+002	52	1.759615e+001	17	4.851762e+000	5.189100e+000	0	0	0	0	0	0	0	524.968	53.1855	1	1.19769e-157	1	1	47.7086	4.85176	1	0	47.7086	47.8731	47.8731	565.242	0.975424	17.5962	4.85176	0	540.898	0	0
DATA	205	3	35	tair|AT5G05435.1|ref|NR_023099|ug|BX818750|ta|CNS0AB3P	at|chr5:1607273-1607435	0		344	TCTGCTCTTCTAAGTGAAGAGGGCTTACAAGCTTGGAAAGCAAGTTTCCAACAGAGTAAT	178	0	A_84_P768816	AT5G05435	AT5G05435.1	tair|other RNA [AT5G05435.1]	7466.87	268.5	0	1	4.948781e+002	5.025498e+001	1	1	62	5.304355e+002	530	6.921779e+001	7.746585e+001	55	1.705455e+001	17	4.781981e+000	4.818450e+000	0	0	0	0	0	0	0	482.633	49.0114	1	1.12801e-152	1	1	47.8028	4.78198	1	0	47.8028	50.4627	50.4627	523.001	0.975256	17.0545	4.78198	0	498.69	0	0
DATA	206	3	36	tair|AT1G66430.1|ref|NM_105314|ta|TA33557_3702|tc|TC288477	at|chr1:24783421-24783646	0		1020	TACTACACCAAGGATTTTAGTGGGAGAGTGCATGGATTGAAGGTGGATGTAGTGGACACA	180	0	A_84_P22836	AT1G66430	AT1G66430.1	tair|pfkB-type carbohydrate kinase family protein [AT1G66430.1]	7492.06	268.536	0	1	9.271917e+003	9.272330e+002	0	0	63	9.086143e+003	8574	2.410457e+003	2.647924e+003	51	1.782353e+001	18	4.292812e+000	4.447800e+000	0	0	0	0	0	0	0	9038.26	903.867	1	0	1	1	47.8795	4.29281	1	0	47.8795	47.5395	47.5395	9078.71	0.9748	17.8235	4.29281	0	9054.42	0	0
DATA	207	3	37	tair|AT4G15760.1|ref|NM_117667|ta|TA31055_3702|ta|TA31056_3702	at|chr4:8972794-8972735	0		1362	GGCCGTCTCTAGAGATTTGATGGACATTTTGTATTTTTTAGTGTGAGGTTGTGTGCTTTA	182	0	A_84_P89389	AT4G15760	AT4G15760.1	tair|monooxygenase, putative (MO1) [AT4G15760.1]	7517.5	268.711	0	1	3.037356e+004	3.037369e+003	0	0	66	2.963324e+004	27594	7.035795e+003	8.870952e+003	46	1.884783e+001	19	5.120622e+000	6.486375e+000	0	0	0	0	0	0	0	29585.3	2958.54	1	0	1	1	47.9573	5.12062	1	0	47.9573	49.1849	49.1849	29625.8	0.974047	18.8478	5.12062	0	29601.5	0	0
DATA	208	3	38	tair|AT2G28830.1|ref|NM_128442|ug|AK226821|ta|TA50343_3702	at|chr2:12375500-12375441	0		2005	GGTTTAGGTTTGGAAGATCAAATCTCCCTAATCTGAGAGTTTAGTGTTTAAGGTTTGCTT	184	0	A_84_P68474	AT2G28830	AT2G28830.1	tair|armadillo/beta-catenin repeat family protein / U-box domain-containing protein [AT2G28830.1]	7543	268.648	0	1	1.115212e+003	1.118653e+002	0	0	65	1.133185e+003	1109	2.356361e+002	2.149770e+002	68	1.827941e+001	18	5.222928e+000	5.374425e+000	0	0	0	0	0	0	0	1085.17	108.852	1	9.85932e-201	1	1	48.0106	5.22293	1	0	48.0106	47.2035	47.2035	1125.75	0.973065	18.2794	5.22293	0	1101.5	0	0
DATA	209	3	39	tair|AT3G14600.1|ref|NM_112321|ta|TA32023_3702|ta|AV788411	at|chr3:4911865-4911924	0		537	TTTCAGGAAGGTCAGACCACCAAGCAGGAAGCTTAAGACTACATACAAGGCATCAAAACC	186	0	A_84_P19296	AT3G14600	AT3G14600.1	tair|60S ribosomal protein L18A (RPL18aC) [AT3G14600.1]	7568.91	268.386	0	1	7.353836e+004	7.353841e+003	0	0	64	7.151541e+004	88778	1.391155e+004	-1.419830e+004	60	1.913333e+001	17	6.745913e+000	7.413000e+000	0	0	0	0	0	0	0	71467.3	7146.74	1	0	1	1	48.0723	6.74591	1	0	48.0723	57.259	57.259	71508	0.971837	19.1333	6.74591	0	71483.7	0	0
DATA	210	3	40	tair|AT5G61020.1|tair|AT5G61020.2|ref|NM_180905|ref|NM_125495	at|chr5:24576390-24576331	0		271	TCTTTTGTCTAAAGATGGAGGTGTGACCAAAGACAAGGGATCCAACCTTAAGAAACTCGG	188	0	A_84_P805060	ECT3	AT5G61020.1	tair|ECT3 (evolutionary conserved C-terminal 3) [AT5G61020.1]	7594.5	268.352	0	1	4.553545e+002	4.637644e+001	1	2	63	4.899841e+002	513	1.151138e+002	1.086005e+002	47	1.712766e+001	18	4.688640e+000	5.559750e+000	0	0	0	0	0	0	0	441.846	45.0006	1	1.86135e-147	1	1	48.1383	4.68864	1	0	48.1383	57.5363	57.5363	482.549	0.970334	17.1277	4.68864	0	458.329	0	0
DATA	211	3	41	tair|AT3G12060.1|ref|NM_112040|ta|DQ446655|tc|TC283675	at|chr3:3844861-3844920	0		1375	TGTTGAAGATGGAGATACTTGAAAGAGTTCTCAGGGGAATGAAAACACCAGTCACGTATC	190	0	A_84_P599908	AT3G12060	AT3G12060.1	tair|similar to unknown protein [Arabidopsis thaliana] (TAIR:AT5G06700.1); similar to unnamed protein product [Vitis vinifera] (GB:CAO23412.1); contains InterPro domain Protein of unknown function DUF231, plant (InterPro:IPR004253) [AT3G12060.1]	7619.58	268.427	0	1	6.991699e+001	1.124531e+001	0	0	64	1.159063e+002	115.5	3.299193e+001	3.243187e+001	50	1.824000e+001	18	5.093253e+000	4.262475e+000	0	0	0	0	0	0	0	67.722	10.8923	1	7.05253e-044	1	1	48.1842	5.09325	1	0	48.1842	57.5363	57.5363	108.472	0.968606	18.24	5.09325	0	84.2524	0	0
DATA	212	3	42	tair|AT1G61000.1|ref|NM_104781|ug|AY080858|ta|TA45837_3702	at|chr1:22475053-22474994	0		1253	GCGAAGACTAACCAGGTGAGACAGTCAGGAGAAGCTAAAGTTAAAAAACTAGCCGCTAAA	192	0	A_84_P750567	AT1G61000	AT1G61000.1	tair|similar to myosin heavy chain-related [Arabidopsis thaliana] (TAIR:AT1G64330.1); similar to unnamed protein product [Vitis vinifera] (GB:CAO24685.1); contains InterPro domain Nuf2; (InterPro:IPR005549) [AT1G61000.1]	7644.62	268.527	0	1	1.789088e+003	1.791264e+002	1	0	64	1.777688e+003	1670	4.729592e+002	4.692429e+002	48	1.768750e+001	17	6.032382e+000	7.413000e+000	0	0	0	0	0	0	0	1729.43	173.154	1	1.9356e-228	1	1	48.2533	6.03238	1	0	48.2533	49.1849	49.1849	1770.25	0.966657	17.6875	6.03238	0	1746.03	0	0
DATA	213	3	43	tair|AT5G36001.1|ref|NM_001036895|ug|EF183138	at|chr5:14159639-14159698	0		359	CTTGAGCTGTCATAACGAAAACGTCAAATCCTCTTCTTTGGAACCCATCCATTGCCTTAC	194	0	A_84_P768032	AT5G36001	AT5G36001.1	tair|similar to zinc finger (C3HC4-type RING finger) family protein [Arabidopsis thaliana] (TAIR:AT2G46495.1); similar to unnamed protein product [Vitis vinifera] (GB:CAO39757.1) [AT5G36001.1]	7670.05	268.595	0	1	1.365504e+001	8.950115e+000	0	0	64	6.148438e+001	61	1.567426e+001	1.649393e+001	53	1.796226e+001	18	5.232893e+000	5.189100e+000	0	0	0	0	0	0	0	13.1699	8.63212	1	9.79203e-005	1	0	48.3145	5.23289	1	0	48.3145	48.8603	48.8603	54.0497	0.96447	17.9623	5.23289	0	29.82	0	0
DATA	214	3	44	tair|AT2G11440.1	at|chr2:4574800-4574859	0		1111	GCAGGTTTTAATTATAGGGAAGGCCTTGAGAAGGAGAATCATTTCGTGAGGATGGAAAGT	196	0	A_84_P756064	AT2G11440	AT2G11440.1	tair|pseudogene, hypothetical protein [AT2G11440.1]	7695.91	268.386	8.9088	1	8.908798e+000	8.872466e+000	3	0	61	5.131148e+001	49	1.665587e+001	1.779120e+001	54	1.770370e+001	17	5.067952e+000	5.003775e+000	0	0	0	0	0	0	0	2.95198	8.53617	0	0.369874	1	0	48.3595	5.06795	1	0	48.3595	57.259	57.259	43.8768	0.962097	17.7037	5.06795	0	19.6406	1	0
DATA	215	3	45		 	0		0		198	1	RC5	RC5	RC5		7721.42	268.427	8.93269	1	8.932693e+000	8.890942e+000	1	0	63	4.795238e+001	47	1.085896e+001	1.260210e+001	46	2.756522e+001	18	1.894630e+001	1.371405e+001	0	0	0	1	0	1	0	-0.421064	8.53106	0	0.898078	1	0	48.3734	18.9463	1	0	48.3734	57.5363	57.5363	40.5177	0.959523	27.5652	18.9463	0	16.2654	0	0
DATA	216	3	46	tair|AT1G60900.1|ref|NM_104771|ta|TA39896_3702|ta|TA39897_3702	at|chr1:22431440-22431499	0		1837	ACAAGTATGCCCAAGGCGACTACGAAGACTGAGCTATCTATCGTCTTCTTCTTAAGCTTT	200	0	A_84_P824410	AT1G60900	AT1G60900.1	tair|U2 snRNP auxiliary factor large subunit, putative [AT1G60900.1]	7746.06	268.611	0	1	1.390013e+004	1.390042e+003	0	0	64	1.334877e+004	13141.5	2.297995e+003	2.614194e+003	57	1.936842e+001	19	4.726942e+000	4.447800e+000	0	0	0	0	0	0	0	13300.3	1330.06	1	0	1	1	48.4279	4.72694	1	0	48.4279	48.2044	48.2044	13341.3	0.95685	19.3684	4.72694	0	13317.1	0	0
DATA	217	3	47	tair|AT1G64340.1|ref|NM_105108|tc|NP305663	at|chr1:23882609-23882668	0		688	AGTCTGGAGAGTCAACAGAGATGGTTGGCTCAGAGATCAACTCGCTTGTTAGGAAAACAA	202	0	A_84_P17838	AT1G64340	AT1G64340.1	tair|similar to unknown protein [Arabidopsis thaliana] (TAIR:AT5G41810.1); similar to Avr9/Cf-9 rapidly elicited protein 194 [Nicotiana tabacum] (GB:AAG43553.1) [AT1G64340.1]	7772.09	268.386	8.98478	0	8.984781e+000	8.942958e+000	0	0	64	4.898438e+001	48	1.157651e+001	1.074885e+001	53	1.800000e+001	17	4.661627e+000	4.447800e+000	0	0	0	0	0	0	0	0.528309	8.53123	0	0.872321	1	0	48.4561	4.66163	1	0	48.4561	65	65	41.5497	0.95396	18	4.66163	0	17.2539	1	0
DATA	218	3	48	tair|AT1G54550.1|ref|NM_104333|ta|TA49942_3702|tc|TC286568	at|chr1:20374551-20374610	0		1233	TGTTTCTTGCTTTGAACAAGACTGCTTTTAGTTCTAAAGATCACCAGAGAACAGTTTATC	204	0	A_84_P183264	AT1G54550	AT1G54550.1	tair|F-box family protein [AT1G54550.1]	7797.5	268.352	9.013	0	9.012996e+000	8.970869e+000	2	0	64	4.118750e+001	38	1.231063e+001	1.204613e+001	64	1.767188e+001	17	5.512049e+000	5.930400e+000	0	0	0	0	0	0	0	-7.30376	8.53106	0	0.0276508	1	0	48.4913	5.51205	1	0	48.4913	65	65	33.7528	0.950974	17.6719	5.51205	0	9.42852	1	0
DATA	219	3	49	tair|AT1G20795.1|ref|NM_179361|tc|NP222363	at|chr1:7226447-7226388	0		1108	TCGACGTCAGGATGATTACAACGGTTCGTGATGATTACAACGTCAGGATGATTACAATGG	206	0	A_84_P589759	AT1G20795	AT1G20795.1	tair|F-box family protein [AT1G20795.1]	7822.91	268.386	9.04253	1	9.042533e+000	9.000269e+000	1	0	63	4.484127e+001	44	1.055127e+001	1.297275e+001	55	1.770909e+001	18	5.314804e+000	5.930400e+000	0	0	0	0	0	0	0	-3.67725	8.53106	0	0.264371	1	0	48.5185	5.3148	1	0	48.5185	57.259	57.259	37.4066	0.947868	17.7091	5.3148	0	13.0478	1	0
DATA	220	3	50	tair|AT1G50820.1|ref|NM_103963|tc|NP306371	at|chr1:18837081-18837022	0		1448	CATGAAGCAAGCTCATAGGGGTACAATGGGTCTTTGTCAGAAACAGGTTCCATCAGACAA	208	0	A_84_P507254	AT1G50820	AT1G50820.1	tair|similar to unknown protein [Arabidopsis thaliana] (TAIR:AT1G50790.1); similar to unnamed protein product [Vitis vinifera] (GB:CAO38989.1); contains InterPro domain Protein of unknown function DUF1723 (InterPro:IPR013541) [AT1G50820.1]	7848	268.5	0	1	1.678519e+001	9.185108e+000	3	0	59	6.440678e+001	65	1.511350e+001	1.334340e+001	51	2.003922e+001	19	6.994171e+000	6.301050e+000	0	0	0	0	0	0	0	15.857	8.67718	1	3.56122e-006	1	0	48.5498	6.99417	1	0	48.5498	48.5334	48.5334	56.9721	0.944701	20.0392	6.99417	0	32.573	0	0
DATA	221	3	51	tair|AT4G21650.1|ref|NM_118285|ta|TA32812_3702|ta|BU635967	at|chr4:11501771-11501712	0		1877	AACCAGGACTTGTCTACGATATGGGGATTGTGGATTACATCAAGTATATGTGTTCTGCGG	210	0	A_84_P21392	AT4G21650	AT4G21650.1	tair|subtilase family protein [AT4G21650.1]	7873	268.5	0	1	1.172541e+004	1.172576e+003	0	0	62	1.108818e+004	10484.5	3.077239e+003	3.362351e+003	51	1.837255e+001	18	5.071334e+000	5.189100e+000	0	0	0	0	0	0	0	11039.6	1103.99	1	0	1	1	48.5747	5.07133	1	0	48.5747	48.5334	48.5334	11080.7	0.941511	18.3725	5.07133	0	11056.3	0	0
DATA	222	3	52	tair|AT5G10750.1|ref|NM_121113|ta|TA36219_3702|tc|TC288417	at|chr5:3399972-3400031	0		1020	CGAGGATTGAGATTAAACCACAACATGTCAATGAAGTATTTTTCTCTTTACTGTCTCTCA	212	0	A_84_P175431	AT5G10750	AT5G10750.1	tair|similar to unknown protein [Arabidopsis thaliana] (TAIR:AT5G24990.1); similar to hypothetical protein [Vitis vinifera] (GB:CAN83078.1); contains InterPro domain Protein of unknown function DUF1336 (InterPro:IPR009769) [AT5G10750.1]	7898.56	268.458	0	1	2.526955e+003	2.528591e+002	2	0	62	2.419452e+003	2346	4.945336e+002	4.659070e+002	51	1.801961e+001	18	4.696766e+000	5.930400e+000	0	0	0	0	0	0	0	2370.85	237.238	1	3.34742e-247	1	1	48.6051	4.69677	1	0	48.6051	48.5334	48.5334	2412.02	0.938223	18.0196	4.69677	0	2387.53	0	0
DATA	223	3	53	tair|AT1G51340.1|tair|AT1G51340.2|ref|NM_202271|ref|NM_104012	at|chr1:19038119-19038178	0		1412	GTGTTTGCTCTTCCTCTCATCGACTCATGGTTTTATTGGACTTTGGTTTGGTCTCACCAT	214	0	A_84_P20810	AT1G51340	AT1G51340.1	tair|MATE efflux family protein [AT1G51340.1]	7924	268.583	0	1	2.728861e+003	2.730386e+002	0	0	65	2.599846e+003	2485	6.390629e+002	7.487130e+002	57	1.836842e+001	17	6.309380e+000	5.930400e+000	0	0	0	0	0	0	0	2551.21	255.263	1	1.45659e-251	1	1	48.6373	6.30938	1	0	48.6373	48.5334	48.5334	2592.41	0.934899	18.3684	6.30938	0	2567.87	0	0
DATA	224	3	54	tair|AT1G02900.1|ref|NM_100171|ug|DR372377|ta|TA40443_3702	at|chr1:654047-653988	0		296	AATTGTCAGAACGGAGCTCAGGCTAATCCTTATAGTCGTGGTTGCAGCAAAATTGCTCGT	216	0	A_84_P266950	RALFL1	AT1G02900.1	tair|RALFL1 (RALF-LIKE 1) [AT1G02900.1]	7949.91	268.386	0	1	3.521520e+003	3.522710e+002	2	0	62	3.329339e+003	3216.5	7.217744e+002	6.732857e+002	58	1.910345e+001	18	6.392676e+000	6.671700e+000	0	0	0	0	0	0	0	3280.66	328.177	1	1.59759e-266	1	1	48.6771	6.39268	1	0	48.6771	57.259	57.259	3321.9	0.931604	19.1034	6.39268	0	3297.31	0	0
DATA	225	3	55	tair|AT3G02030.1|ref|NM_111069|tc|TC310635	at|chr3:347861-347920	0		1815	TACAATGACCAGATAAAGGTTCCGTTGGTGAAAGAGGTGCTAAAAAGAGTGACAGCGGAA	218	0	A_84_P856720	AT3G02030	AT3G02030.1	tair|hydrolase, alpha/beta fold family protein [AT3G02030.1]	7974.94	268.536	0	1	1.425048e+002	1.695633e+001	1	0	62	1.810000e+002	180.5	3.630924e+001	3.650903e+001	55	1.872727e+001	19	4.851325e+000	5.189100e+000	0	0	0	0	0	0	0	132.299	15.742	1	7.10171e-078	1	1	48.7009	4.85132	1	0	48.7009	47.5395	47.5395	173.565	0.928383	18.7273	4.85132	0	148.904	0	0
DATA	226	3	56		 	0		0		220	1	ETG10_13482	ETG10_13482	ETG10_13482		8000.26	268.671	9.2641	1	9.264101e+000	9.220801e+000	3	0	61	4.121311e+001	40	9.716163e+000	1.037820e+001	48	1.833333e+001	17	5.284797e+000	4.447800e+000	0	0	0	0	0	0	0	-7.51593	8.53106	0	0.0235122	1	0	48.729	5.2848	1	0	48.729	47.2035	47.2035	33.7784	0.925198	18.3333	5.2848	0	9.04829	1	0
DATA	227	3	57	tair|AT1G58360.1|ref|NM_104616|ta|TA28400_3702|ta|TA28401_3702	at|chr1:21680489-21680548	0		294	GGTTGGATCGCAGGGACATCGATCTTACTCATTTTCTCGTTCATTACTTACTTCACCTCC	222	0	A_84_P810116	AAP1	AT1G58360.1	tair|AAP1 (AMINO ACID PERMEASE 1); amino acid transmembrane transporter [AT1G58360.1]	8025.24	268.62	0	1	4.021372e+003	4.022436e+002	0	0	64	3.757234e+003	3513	8.610412e+002	8.447113e+002	43	1.879070e+001	19	5.946420e+000	5.189100e+000	0	0	0	0	0	0	0	3708.49	370.947	1	8.14948e-274	1	1	48.7488	5.94642	1	0	48.7488	47.5395	47.5395	3749.8	0.922194	18.7907	5.94642	0	3725	0	0
DATA	228	3	58	tair|AT5G61600.1|ref|NM_125553|ta|TA33774_3702|ta|AV537062	at|chr5:24783942-24783883	0		714	CAGGAGATGGTATTTTCAGTATTCCTCCGTTATCTCCGACGTCTCCCAACTTTTCCGTTA	224	0	A_84_P22607	AT5G61600	AT5G61600.1	tair|ethylene-responsive element-binding family protein [AT5G61600.1]	8050.63	268.606	0	1	3.579261e+003	3.580464e+002	0	0	64	3.338984e+003	3240	5.995276e+002	6.538266e+002	63	1.757143e+001	17	5.738141e+000	6.671700e+000	0	0	0	0	0	0	0	3290.27	329.137	1	1.07035e-266	1	1	48.7166	5.73814	1	0	48.7166	47.8731	47.8731	3331.55	0.919259	17.5714	5.73814	0	3306.68	0	0
DATA	229	3	59	ug|BP603107	at|chr4:14871226-14871286	0		111	TAATGACCAACAACAAGATCCGATCGACTCATGGTTTGGCAACTAATCTCCGCAGATAAA	226	0	A_84_P794973	AT4G30410	BP603107	ug|BP603107 RAFL16 Arabidopsis thaliana cDNA clone RAFL16-57-H03 3', mRNA sequence [BP603107]	8076.43	268.8	0	1	2.489937e+001	9.636685e+000	1	0	64	7.156250e+001	71	1.468816e+001	1.408470e+001	48	1.729167e+001	17	5.592390e+000	5.003775e+000	0	0	0	0	0	0	0	22.8175	8.83093	1	1.32607e-010	1	0	48.745	5.59239	1	0	48.745	47.2035	47.2035	64.1278	0.916387	17.2917	5.59239	0	39.1686	0	0
DATA	230	3	60	tair|AT3G27850.1|ref|NM_113701|ta|TA26217_3702|ta|AV532897	at|chr3:10326826-10326885	0		750	GAATCAATTTGGTTTCGTATTACAGTTTTAGTCTTCAACAAGTTCTTCCTCTAGATGCAC	228	0	A_84_P530643	RPL12-C	AT3G27850.1	tair|RPL12-C (RIBOSOMAL PROTEIN L12-C); structural constituent of ribosome [AT3G27850.1]	8102.42	268.427	0	1	4.127366e+004	4.127377e+003	0	3	61	3.776625e+004	37546	7.831838e+003	7.387054e+003	51	1.833333e+001	18	4.962526e+000	5.189100e+000	0	0	0	0	0	0	0	37717.5	3771.76	1	0	1	1	48.7713	4.96253	1	0	48.7713	57.5363	57.5363	37758.8	0.913839	18.3333	4.96253	0	37733.8	0	0
DATA	231	3	61	tair|AT4G20850.1|ref|NM_118203|ta|TA36045_3702|ta|W43747	at|chr4:11161018-11160959	0		4070	TTGGAGCCATTTGGTTACGTATGAGAAGCAATGGATGCAGGTTCGTTTCCCTAAAAGCCT	230	0	A_84_P10987	TPP2	AT4G20850.1	tair|TPP2 (TRIPEPTIDYL PEPTIDASE II); subtilase [AT4G20850.1]	8127.5	268.352	0	1	3.759810e+004	3.759821e+003	0	0	66	3.432056e+004	32612	8.745594e+003	8.388921e+003	56	1.748214e+001	17.5	3.751320e+000	3.706500e+000	0	0	0	0	0	0	0	34271.8	3427.19	1	0	1	1	48.7548	3.75132	1	0	48.7548	57.5363	57.5363	34313.1	0.91153	17.4821	3.75132	0	34288	0	0
DATA	232	3	62	tc|TC312787	unmapped	0		417	ATAAATGATCCAACGGACACGGTCTCTAAACATAAAATCTCACCCAGGGGTTACCTTTCC	232	0	A_84_P860437	TC312787	TC312787	tc|NM_102263 transferase, transferring glycosyl groups {Arabidopsis thaliana} (exp=-1; wgp=0; cg=0), partial (19%) [TC312787]	8152.39	268.781	0	1	4.592380e+001	1.044518e+001	4	0	60	9.051667e+001	90.5	2.147327e+001	2.020042e+001	49	1.869388e+001	17	6.038778e+000	6.671700e+000	0	0	0	0	0	0	0	41.761	9.49836	1	5.57689e-025	1	0	48.7557	6.03878	1	0	48.7557	44.7812	44.7812	83.082	0.909354	18.6939	6.03878	0	57.8557	0	0
DATA	233	3	63	tair|AT5G15640.1|ref|NM_121568|ta|TA32463_3702|ta|CB074587	at|chr5:5089464-5089523	0		1102	GCCCAAGATTCTTTAGCATGTCGGCTTGGGGAACCTCGATGATATTGACTTACGAATACT	234	0	A_84_P13177	AT5G15640	AT5G15640.1	tair|mitochondrial substrate carrier family protein [AT5G15640.1]	8177.95	268.534	0	1	2.174320e+003	2.176351e+002	1	0	62	2.022097e+003	1956.5	4.043805e+002	3.995607e+002	58	1.782759e+001	17.5	4.739302e+000	4.447800e+000	0	0	0	0	0	0	0	1973.4	197.525	1	2.7447e-236	1	1	48.6941	4.7393	1	0	48.6941	48.5334	48.5334	2014.66	0.907595	17.8276	4.7393	0	1989.34	0	0
DATA	234	3	64	tair|AT1G02090.3|tair|AT1G02090.2|tair|AT1G02090.1|ref|NM_202010	at|chr1:387472-387415	0		1463	CAAAGAGAGAGCAAATGGTCAGTGCGGATTGACATTCCATTTACCGAGAGTAGATTATGA	236	0	A_84_P820476	FUS5	AT1G02090.3	tair|FUS5 (FUSCA 5); MAP kinase kinase [AT1G02090.3]	8203.13	268.5	0	1	1.803071e+004	1.803095e+003	0	0	64	1.638684e+004	15661	3.371907e+003	4.140531e+003	60	2.006667e+001	19	6.861503e+000	6.857025e+000	0	0	0	0	0	0	0	16338.2	1633.84	1	0	1	1	48.6402	6.8615	1	0	48.6402	49.8279	49.8279	16379.4	0.906132	20.0667	6.8615	0	16354	0	0
DATA	235	3	65		 	0		0		238	1	ETG04_27747	ETG04_27747	ETG04_27747		8229.42	268.427	9.47085	1	9.470847e+000	9.427157e+000	1	0	63	4.960317e+001	47	1.408103e+001	1.630860e+001	55	1.998182e+001	20	5.807055e+000	6.301050e+000	0	0	0	0	0	0	0	0.942968	8.53158	0	0.77425	1	0	48.6602	5.80705	1	1	48.6602	57.5363	57.5363	42.1685	0.905001	19.9818	5.80705	0	16.6357	1	0
DATA	236	3	66	tair|AT4G19390.1|ref|NM_118059|ta|TA40998_3702|ta|AA395648	at|chr4:10574906-10574847	0		902	ATGGTGTTGTCCCAAAACAAAAGAAACTTTGTATGTGTATAATGTTTTAGCAACGCTCCA	240	0	A_84_P195794	AT4G19390	AT4G19390.1	tair|similar to unknown protein [Arabidopsis thaliana] (TAIR:AT5G13720.1); similar to unnamed protein product [Vitis vinifera] (GB:CAO63752.1); contains InterPro domain Uncharacterised conserved protein UCP022348 (InterPro:IPR016804); contains InterPro do	8254	268.5	0	1	1.442448e+003	1.445530e+002	0	0	62	1.353032e+003	1274.5	2.717998e+002	3.041183e+002	44	1.765909e+001	18	4.870142e+000	5.374425e+000	0	0	0	0	0	0	0	1304.4	130.719	1	1.14114e-211	1	1	48.6318	4.87014	1	0	48.6318	47.2035	47.2035	1345.6	0.904296	17.6591	4.87014	0	1319.95	0	0
DATA	237	3	67	tair|AT5G08210.1|ref|NR_023113|ta|BT015047|ta|AA395197	at|chr5:2641556-2641497	0		119	CATCACAAGAAAATTCATGCAAGTGGAAACGGTGATAGTAGCAGCTGGTATGACACGTTG	242	0	A_84_P765962	MIR834a	AT5G08210.1	tair|MIR834a; miRNA [AT5G08210.1]	8279.06	268.464	0	1	6.760622e+002	6.826163e+001	0	0	63	6.598413e+002	653	1.384399e+002	1.619740e+002	62	1.727419e+001	17	5.593232e+000	5.745075e+000	0	0	0	0	0	0	0	611.188	61.7113	1	1.18007e-166	1	1	48.6535	5.59323	1	0	48.6535	47.5395	47.5395	652.407	0.904041	17.2742	5.59323	0	626.648	0	0
DATA	238	3	68	tair|AT2G05510.3|tair|AT2G05510.6|tair|AT2G05510.2|tair|AT2G05510.5	at|chr2:2015794-2015851	0		91	TCTTGAAAAACATGGCTTCCAAGGCTTTGATTCTGTTGGGTCTCTTTCGCAATTCTTCTG	244	0	A_84_P806384	AT2G05510	AT2G05510.3	tair|glycine-rich protein [AT2G05510.3]	8304.63	268.589	0	1	4.408724e+002	4.508545e+001	1	0	63	4.472857e+002	420	9.829374e+001	9.451575e+001	53	1.858491e+001	18	7.533091e+000	7.413000e+000	0	0	0	0	0	0	0	398.647	40.7673	1	2.19188e-141	1	1	48.6392	7.53309	1	0	48.6392	48.5334	48.5334	439.851	0.904222	18.5849	7.53309	0	413.968	0	0
DATA	239	3	69	ug|EG428945	at|chr2:18116868-18116809	0		426	ACCCTAACTCATGGCAAAGTCCATTGCAATCTGGTTTAACCAAATTTCCACATACTCCAG	246	0	A_84_P790233	AT2G20070	EG428945	ug|AYAHK61TR pooled cDNA populations Arabidopsis thaliana cDNA, mRNA sequence [EG428945]	8330.54	268.397	9.47028	1	9.470285e+000	9.426021e+000	1	0	63	4.050794e+001	40	9.299450e+000	1.000755e+001	57	1.747368e+001	17	4.892068e+000	5.189100e+000	0	0	0	0	0	0	0	-8.14195	8.53106	0	0.0142963	1	0	48.6499	4.89207	1	1	48.6499	44.7812	44.7812	33.0733	0.905055	17.4737	4.89207	0	7.06447	1	0
DATA	240	3	70	tair|AT1G31070.1|tair|AT1G31070.2|ref|NM_102846|ref|NM_102845	at|chr1:11088248-11088307	0		1697	TAGAGGTTTCACCTTTGTGCTCATACGCCGGAGAAAATCTTGAAGCTATTTGTCGAGGAA	248	0	A_84_P867277	AT1G31070	AT1G31070.1	tair|UDP-N-acetylglucosamine pyrophosphorylase-related [AT1G31070.1]	8355.64	268.5	0	1	8.711781e+003	8.712289e+002	0	0	66	7.944576e+003	7542	1.491785e+003	1.598057e+003	64	1.770313e+001	18	5.214996e+000	5.189100e+000	0	0	0	0	0	0	0	7895.91	789.637	1	8.90089e-319	1	1	48.6659	5.215	1	0	48.6659	48.5334	48.5334	7937.14	0.906349	17.7031	5.215	0	7911	0	0
DATA	241	3	71	tair|AT4G06474.1	unmapped	0		1312	ATATTATACTCAAGCTGACTATGAGCAGCAAGTCGAGTTCGAGCAACTTAGCGAACAACC	250	0	A_84_P763572	AT4G06474	AT4G06474.1	tair|transposable element gene [AT4G06474.1]	8381.65	268.415	9.4354	1	9.435400e+000	9.391299e+000	3	0	61	4.467213e+001	43	1.202182e+001	1.111950e+001	59	1.659322e+001	17	3.719096e+000	3.706500e+000	0	0	0	0	0	0	0	-4.03426	8.53106	0	0.220986	1	0	48.7064	3.7191	1	0	48.7064	45.1352	45.1352	37.2375	0.908401	16.5932	3.7191	0	10.9594	1	0
DATA	242	3	72	tair|AT1G16460.2|tair|AT1G16460.1|tair|AT1G16460.3|ref|NM_179344	at|chr1:5620051-5619904	0		1050	CAGCTTGTATTTTGGCATTGGGACTTTATCGTCTGGGAAAAACTAATGTGGCAATCTATG	252	0	A_84_P21827	ATRDH2	AT1G16460.2	tair|ATRDH2 (ARABIDOPSIS THALIANA RHODANESE HOMOLOGUE 2); thiosulfate sulfurtransferase [AT1G16460.2]	8406.45	268.338	0	1	1.188365e+004	1.188402e+003	0	0	64	1.087508e+004	10326.5	2.512209e+003	2.751150e+003	46	1.813043e+001	17	5.829460e+000	6.115725e+000	0	0	0	0	0	0	0	10826.3	1082.66	1	0	1	1	48.7721	5.82946	1	0	48.7721	48.8603	48.8603	10867.6	0.911026	18.1304	5.82946	0	10841.2	0	0
DATA	243	3	73	tair|AT5G47550.1|ref|NM_124128|ug|DR374828|ta|TA36409_3702	at|chr5:19303744-19303685	0		477	TTATTGTGTCTATTTTATGTATTTCTATAGTTTTCAAAATATGCAAATCTGAAGAAATGA	254	0	A_84_P182704	AT5G47550	AT5G47550.1	tair|cysteine protease inhibitor, putative / cystatin, putative [AT5G47550.1]	8432.22	268.507	0	1	2.230879e+002	2.418102e+001	4	2	60	2.528167e+002	255.5	4.591130e+001	3.706500e+001	53	1.688679e+001	16	5.542356e+000	6.671700e+000	0	0	0	0	0	0	0	203.995	22.1115	1	2.80237e-102	1	1	48.8213	5.54236	1	0	48.8213	47.2035	47.2035	245.382	0.914417	16.8868	5.54236	0	218.818	0	0
DATA	244	3	74	ug|BP792669|ta|TA28639_3702|ta|AV808706	at|chr5:2606435-2606494	0		271	ACCGGGTCGCCCTAGTCTTCTTAGGTCTCATACGATTATGGACCCACGAGATATATATAA	256	0	A_84_P795619	BP792669	BP792669	ug|BP792669 RAFL7 Arabidopsis thaliana cDNA clone RAFL07-52-O10 3', mRNA sequence [BP792669]	8457.58	268.427	0	1	1.375228e+002	1.659416e+001	1	0	63	1.752222e+002	173	3.941894e+001	3.521175e+001	56	1.817857e+001	18.5	5.253941e+000	5.930400e+000	0	0	0	0	0	0	0	126.334	15.2441	1	2.37234e-075	1	1	48.8879	5.25394	1	0	48.8879	57.5363	57.5363	167.788	0.918643	18.1786	5.25394	0	141.075	0	0
DATA	245	3	75	tair|AT4G10180.1|ref|NM_117086|ta|TA47636_3702|tc|TC283964	at|chr4:6349076-6349135	0		1645	TGCCATCTCTATTCAACAAACACTTTTCATGCCACCTTCTGTCGTCAATATCCATTTTAG	258	0	A_84_P11905	DET1	AT4G10180.1	tair|DET1 (DE-ETIOLATED 1); catalytic [AT4G10180.1]	8482.51	268.37	0	1	1.671380e+004	1.671406e+003	0	0	65	1.548629e+004	14803	3.652273e+003	4.298799e+003	46	1.819565e+001	18	5.418567e+000	5.745075e+000	0	0	0	0	0	0	0	15437.3	1543.76	1	0	1	1	48.958	5.41857	1	0	48.958	48.5334	48.5334	15478.9	0.923628	18.1957	5.41857	0	15452	0	0
DATA	246	3	76	tair|AT1G06920.1|ref|NM_100566	at|chr1:2124920-2124861	0		880	ATCTCATTATCAAGGTTTTCGTTCAAGTCTGGCTTGAAGTCATAAACTCTACATTTGCAT	260	0	A_84_P19387	ATOFP4/OFP4	AT1G06920.1	tair|ATOFP4/OFP4 (ARABIDOPSIS THALIANA OVATE FAMILY PROTEIN 4) [AT1G06920.1]	8508.01	268.716	9.22111	1	9.221110e+000	9.178011e+000	0	0	65	4.446154e+001	44	1.129723e+001	1.186080e+001	63	1.731746e+001	18	4.801967e+000	5.189100e+000	0	0	0	0	0	0	0	-4.57048	8.53106	0	0.165894	1	0	49.032	4.80197	1	0	49.032	49.1849	49.1849	37.0269	0.929511	17.3175	4.80197	0	9.99744	1	0
DATA	247	3	77		 	66	Structural	0		1	1	DarkCorner	DarkCorner	DarkCorner		8533.6	268.417	9.15064	1	9.150644e+000	9.107874e+000	2	0	62	3.888710e+001	38.5	8.030893e+000	8.710275e+000	61	1.826230e+001	17	5.784755e+000	5.189100e+000	0	0	0	0	0	0	0	-10.2375	8.53106	0	0.00220518	1	0	49.1246	5.78475	1	0	49.1246	47.8731	47.8731	31.4524	0.936669	18.2623	5.78475	0	4.26398	0	0
DATA	248	3	78		 	66	Structural	0		1	1	DarkCorner	DarkCorner	DarkCorner		8558.81	268.97	9.075	1	9.074996e+000	9.032580e+000	1	0	65	4.446154e+001	43	1.157324e+001	1.037820e+001	49	1.742857e+001	18	6.003471e+000	6.671700e+000	0	0	0	0	0	0	0	-4.78296	8.53106	0	0.147213	1	0	49.2445	6.00347	1	0	49.2445	46.1809	46.1809	37.0269	0.944477	17.4286	6.00347	0	9.66043	0	0
DATA	249	3	79		 	66	Structural	0		1	1	DarkCorner	DarkCorner	DarkCorner		8584.58	268.427	8.98357	1	8.983570e+000	8.941582e+000	0	0	64	4.326563e+001	40	1.058337e+001	1.260210e+001	58	1.677586e+001	16	4.468381e+000	5.003775e+000	0	0	0	0	0	0	0	-6.10612	8.53106	0	0.0648942	1	0	49.3717	4.46838	1	0	49.3717	57.5363	57.5363	35.831	0.954089	16.7759	4.46838	0	8.29958	0	0
DATA	250	3	80		 	66	Structural	0		1	1	DarkCorner	DarkCorner	DarkCorner		8610.06	268.567	8.8856	1	8.885600e+000	8.844069e+000	3	1	59	3.935593e+001	39	9.056837e+000	8.154300e+000	49	1.644898e+001	15	5.307468e+000	5.189100e+000	0	0	0	0	0	0	0	-10.1461	8.53106	0	0.00240784	1	0	49.502	5.30747	1	0	49.502	45.835	45.835	31.9213	0.964608	16.449	5.30747	0	4.20888	0	0
DATA	251	3	81		 	66	Structural	0		1	1	DarkCorner	DarkCorner	DarkCorner		8635.73	268.274	8.7748	1	8.774797e+000	8.733784e+000	2	0	62	4.191935e+001	41.5	1.152943e+001	1.074885e+001	68	1.723529e+001	17	5.226561e+000	5.930400e+000	0	0	0	0	0	0	0	-7.73303	8.53106	0	0.0198501	1	0	49.6524	5.22656	1	0	49.6524	44.4243	44.4243	34.4847	0.976789	17.2353	5.22656	0	6.59374	0	0
DATA	252	3	82		 	66	Structural	0		1	1	DarkCorner	DarkCorner	DarkCorner		8660.96	268.461	8.6573	1	8.657295e+000	8.616832e+000	1	0	61	3.862295e+001	39	8.895999e+000	8.895600e+000	51	1.607843e+001	16	5.476653e+000	5.559750e+000	0	0	0	0	0	0	0	-11.188	8.53106	0	0.000854515	1	0	49.8109	5.47665	1	0	49.8109	49.1849	49.1849	31.1883	0.990046	16.0784	5.47665	0	3.10785	0	0
DATA	253	3	83		 	66	Structural	0		1	1	DarkCorner	DarkCorner	DarkCorner		8686.37	268.403	8.52748	1	8.527481e+000	8.487624e+000	1	0	63	4.031746e+001	41	9.240209e+000	9.266250e+000	50	1.872000e+001	18	5.660605e+000	5.930400e+000	0	0	0	0	0	0	0	-9.67012	8.53106	0	0.00377095	1	0	49.9876	5.66061	1	0	49.9876	44.0646	44.0646	32.8828	1.00512	18.72	5.66061	0	4.61172	0	0
DATA	254	3	84		 	66	Structural	0		1	1	DarkCorner	DarkCorner	DarkCorner		8711.32	268.648	8.39084	1	8.390836e+000	8.351617e+000	0	0	66	4.031818e+001	39	1.056869e+001	1.111950e+001	44	1.663636e+001	16	3.306730e+000	2.965200e+000	0	0	0	0	0	0	0	-9.84971	8.53106	0	0.00318963	1	0	50.1679	3.30673	1	0	50.1679	48.2044	48.2044	32.8835	1.02149	16.6364	3.30673	0	4.41483	0	0
DATA	255	3	85		 	66	Structural	0		1	1	DarkCorner	DarkCorner	DarkCorner		8736.74	268.508	8.23958	1	8.239583e+000	8.201072e+000	5	0	61	4.063934e+001	40	7.922611e+000	7.413000e+000	58	1.598276e+001	15	4.616870e+000	3.706500e+000	0	0	0	0	0	0	0	-9.71211	8.53106	0	0.00362693	1	0	50.3515	4.61687	1	0	50.3515	45.835	45.835	33.2047	1.04024	15.9828	4.61687	0	4.53773	0	0
DATA	256	4	1		 	66	Structural	0		1	1	DarkCorner	DarkCorner	DarkCorner		6616.58	275.427	9.62593	1	9.625934e+000	9.580943e+000	0	0	64	4.092188e+001	38	1.303025e+001	1.501132e+001	42	1.685714e+001	16	5.367342e+000	6.301050e+000	0	0	0	0	0	0	0	-4.84395	8.53106	0	0.142162	1	0	45.7658	5.36734	1	0	45.7658	57.5363	57.5363	33.4872	0.89042	16.8571	5.36734	0	5.45726	0	0
DATA	257	4	2		 	66	Structural	0		1	1	DarkCorner	DarkCorner	DarkCorner		6642	275.455	9.60607	1	9.606073e+000	9.561175e+000	3	0	59	3.920339e+001	40	1.062817e+001	1.111950e+001	30	1.810000e+001	18	5.809327e+000	7.042350e+000	0	0	0	0	0	0	0	-6.69032	8.53106	0	0.0433732	1	0	45.8937	5.80933	1	0	45.8937	55.8519	55.8519	31.7687	0.892261	18.1	5.80933	0	3.92055	0	0
DATA	258	4	3		 	66	Structural	0		1	1	DarkCorner	DarkCorner	DarkCorner		6666.85	275.723	9.58318	1	9.583181e+000	9.538389e+000	2	0	64	3.878125e+001	38	1.053109e+001	1.186080e+001	38	1.721053e+001	16.5	5.905370e+000	7.227675e+000	0	0	0	0	0	0	0	-7.23093	8.53106	0	0.0292113	1	0	46.0122	5.90537	1	0	46.0122	45.835	45.835	31.3466	0.894392	17.2105	5.90537	0	3.66648	0	0
DATA	259	4	4		 	66	Structural	0		1	1	DarkCorner	DarkCorner	DarkCorner		6691.64	276.186	9.55738	1	9.557379e+000	9.512709e+000	2	0	63	3.944444e+001	39	8.375806e+000	7.783650e+000	31	1.735484e+001	16	6.483561e+000	6.671700e+000	0	0	0	0	0	0	0	-6.6649	8.53106	0	0.0441634	1	0	46.1093	6.48356	1	0	46.1093	42.9674	42.9674	32.0098	0.896807	17.3548	6.48356	0	4.48882	0	0
DATA	260	4	5		 	66	Structural	0		1	1	DarkCorner	DarkCorner	DarkCorner		6717.61	275.722	9.52795	1	9.527949e+000	9.483416e+000	2	1	62	3.766129e+001	36.5	7.869725e+000	7.413000e+000	37	1.586486e+001	16	5.940268e+000	5.930400e+000	0	0	0	0	0	0	0	-8.54263	8.53106	0	0.0102439	1	0	46.2039	5.94027	1	0	46.2039	48.5334	48.5334	30.2266	0.899577	15.8649	5.94027	0	2.88778	0	0
DATA	261	4	6		 	66	Structural	0		1	1	DarkCorner	DarkCorner	DarkCorner		6743.18	275.591	9.49653	1	9.496529e+000	9.452143e+000	0	0	64	3.848438e+001	38	9.629637e+000	1.111950e+001	40	1.730000e+001	17.5	6.564083e+000	7.598325e+000	0	0	0	0	0	0	0	-7.79427	8.53106	0	0.0189127	1	0	46.2786	6.56408	1	0	46.2786	45.835	45.835	31.0497	0.902553	17.3	6.56408	0	3.87851	0	0
DATA	262	4	7		 	66	Structural	0		1	1	DarkCorner	DarkCorner	DarkCorner		6769	275.455	9.46286	1	9.462860e+000	9.418631e+000	0	0	62	4.003226e+001	40	9.557364e+000	1.037820e+001	38	1.700000e+001	16.5	5.666402e+000	5.930400e+000	0	0	0	0	0	0	0	-6.31016	8.53106	0	0.0565372	1	0	46.3424	5.6664	1	0	46.3424	55.8519	55.8519	32.5976	0.905765	17	5.6664	0	5.59095	0	0
DATA	263	4	8		 	66	Structural	0		1	1	DarkCorner	DarkCorner	DarkCorner		6794.42	275.427	9.42817	1	9.428172e+000	9.384106e+000	1	0	63	3.788889e+001	36	8.734638e+000	9.636900e+000	41	1.739024e+001	18	4.403851e+000	3.706500e+000	0	0	0	0	0	0	0	-8.51466	8.53106	0	0.0104889	1	0	46.4036	4.40385	1	0	46.4036	57.5363	57.5363	30.4542	0.909097	17.3902	4.40385	0	3.60266	0	0
DATA	264	4	9		 	66	Structural	0		1	1	DarkCorner	DarkCorner	DarkCorner		6819.58	275.427	9.39269	1	9.392690e+000	9.348789e+000	5	0	59	3.923729e+001	37	1.029452e+001	1.111950e+001	33	1.763636e+001	17	4.226540e+000	4.447800e+000	0	0	0	0	0	0	0	-7.21321	8.53106	0	0.0296021	1	0	46.4505	4.22654	1	0	46.4505	57.5363	57.5363	31.8026	0.912531	17.6364	4.22654	0	5.09941	0	0
DATA	265	4	10	tair|AT1G69340.1|ref|NM_105601|ta|TA33073_3702|ta|BX834778	at|chr1:26073268-26073327	0		1884	CGTTGACCCAAGAACAAAATACGTTTATCAACGGCCATGAACCAAAATCAAAGACCGTTA	129	0	A_84_P817369	AT1G69340	AT1G69340.1	tair|appr-1-p processing enzyme family protein [AT1G69340.1]	6844.5	276.265	0	1	6.598281e+003	6.598939e+002	0	0	66	6.090682e+003	5757.5	1.438569e+003	1.440161e+003	26	2.007692e+001	18	5.313553e+000	6.301050e+000	0	0	0	0	0	0	0	6044.19	604.48	1	7.07427e-303	1	1	46.4881	5.31355	1	0	46.4881	46.5243	46.5243	6083.25	0.916025	20.0769	5.31355	0	6056.67	0	0
DATA	266	4	11	tair|AT5G52180.1|ref|NM_124597|ta|TA46370_3702|tc|TC284932	at|chr5:21217518-21217459	0		1318	CTTTGCCTTGTAGCGATTTCATTAAACAAGTTGGTTTGTTGATGTCTTGGTGGGTTCTTT	131	0	A_84_P568212	AT5G52180	AT5G52180.1	tair|similar to hypothetical protein [Vitis vinifera] (GB:CAN83669.1) [AT5G52180.1]	6869.66	276.359	0	1	2.764112e+003	2.765668e+002	2	0	62	2.588484e+003	2443	6.805825e+002	6.988606e+002	33	1.684848e+001	17	4.597018e+000	3.706500e+000	0	0	0	0	0	0	0	2541.97	254.34	1	2.39407e-251	1	1	46.5136	4.59702	1	0	46.5136	45.1352	45.1352	2581.05	0.919634	16.8485	4.59702	0	2554.61	0	0
DATA	267	4	12	tair|AT1G08465.1|ref|NM_001084021|ta|TA37835_3702|ta|DR380173	at|chr1:2679476-2679535	0		865	GTACGTACGCATTAATGAATGTGTAAGCAGAGAGCTGATGATGGAAAGAGATCAGGCGAG	133	0	A_84_P751359	YAB2	AT1G08465.1	tair|YAB2 (YABBY 2); transcription factor [AT1G08465.1]	6895.36	276.222	0	1	3.118214e+003	3.119582e+002	0	0	65	2.925831e+003	2825	7.528210e+002	7.420413e+002	36	1.791667e+001	17	3.736882e+000	2.965200e+000	0	0	0	0	0	0	0	2879.29	288.055	1	9.26526e-259	1	1	46.5399	3.73688	1	0	46.5399	44.7812	44.7812	2918.4	0.923378	17.9167	3.73688	0	2892.1	0	0
DATA	268	4	13	tair|AT5G48390.1|ref|NM_124214|ug|AB354634|tc|NP225847	at|chr5:19632496-19632555	0		2717	GGAAATCGCTGATAAGGTTACAGGTATGGATACTTATAAAGCTTGTATGCAGGATTACTT	135	0	A_84_P301530	AT5G48390	AT5G48390.1	tair|binding [AT5G48390.1]	6921.42	275.427	0	1	3.366175e+001	9.797115e+000	2	0	62	7.775806e+001	77.5	2.125774e+001	1.890315e+001	38	1.663158e+001	17	4.468636e+000	4.818450e+000	0	0	0	0	0	0	0	31.2119	9.0841	1	8.75649e-017	1	0	46.5461	4.46864	1	0	46.5461	57.5363	57.5363	70.3234	0.927222	16.6316	4.46864	0	44.174	0	0
DATA	269	4	14	tair|AT3G03330.1|ref|NM_111204|ta|TA32506_3702|ta|TA32507_3702	at|chr3:783647-783588	0		979	GTCGCGGAAAAGAAAGGCAACACATACTCGTGGGATTTACTGTTCGGGAAGAAGACTAAA	137	0	A_84_P15470	AT3G03330	AT3G03330.1	tair|short-chain dehydrogenase/reductase (SDR) family protein [AT3G03330.1]	6946.08	276.238	0	1	5.660484e+003	5.661226e+002	1	0	65	5.315369e+003	5047	1.424396e+003	1.395127e+003	31	1.712903e+001	17	4.333912e+000	4.447800e+000	0	0	0	0	0	0	0	5268.82	526.951	1	1.04209e-294	1	1	46.5469	4.33391	1	0	46.5469	45.4864	45.4864	5307.93	0.930808	17.129	4.33391	0	5281.89	0	0
DATA	270	4	15	tair|AT5G66840.1|ref|NM_126083|tc|NP231140	at|chr5:26710356-26710297	0		1447	TGAGGGACTTGGAACACTTCTCGCATATGATGATAAGCCACAGAAGAGAAGGAGACACAT	139	0	A_84_P519500	AT5G66840	AT5G66840.1	tair|SAP domain-containing protein [AT5G66840.1]	6972.33	275.5	9.17032	1	9.170324e+000	9.147787e+000	4	2	60	5.225000e+001	51.5	9.311238e+000	7.598325e+000	40	1.922500e+001	17.5	5.337278e+000	6.857025e+000	0	0	0	0	0	0	0	5.69636	8.55006	0	0.0847996	1	0	46.5536	5.33728	1	1	46.5536	57.5363	57.5363	44.8153	0.934659	19.225	5.33728	0	18.9134	1	0
DATA	271	4	16	tair|AT1G69490.1|ref|NM_105616|ug|AF360201|ta|TA31972_3702	at|chr1:26126816-26126875	0		831	GTTCGGGGACCTTCAGTTTAACCAAGACGAGATCTTAAACCATCATCGTCAAGCGATGTT	141	0	A_84_P14306	NAP	AT1G69490.1	tair|NAP (NAC-LIKE, ACTIVATED BY AP3/PI); transcription factor [AT1G69490.1]	6996.87	275.838	0	1	1.870460e+004	1.870482e+003	0	0	66	1.759456e+004	17249	4.290783e+003	4.503953e+003	35	2.028571e+001	18	6.595772e+000	7.042350e+000	0	0	0	0	0	0	0	17548	1754.82	1	0	1	1	46.5766	6.59577	1	0	46.5766	46.1809	46.1809	17587.1	0.938164	20.2857	6.59577	0	17561.3	0	0
DATA	272	4	17	tair|AT2G38560.1|ref|NM_129413|ta|TA37206_3702|ta|DR381697	at|chr2:16143334-16143393	0		1237	TGATGAGCCAATGACGACTTATGTTACATGTGTTAACTGTGACAACCACTGGAAGTTCTG	143	0	A_84_P16317	AT2G38560	AT2G38560.1	tair|transcription factor S-II (TFIIS) domain-containing protein [AT2G38560.1]	7022.42	275.831	0	1	7.912718e+003	7.913237e+002	2	0	62	7.498452e+003	7119.5	1.633571e+003	1.583231e+003	42	1.954762e+001	19	5.562077e+000	5.930400e+000	0	0	0	0	0	0	0	7451.87	745.236	1	2.47246e-315	1	1	46.5847	5.56208	1	0	46.5847	47.5395	47.5395	7491.02	0.941758	19.5476	5.56208	0	7465.33	0	0
DATA	273	4	18	tair|AT3G23980.1|ref|NM_113303|ta|TA49337_3702|tc|TC300280	at|chr3:8667069-8667010	0		443	TAGCCAACAAAGTGTCATAGATTCAGATGGAGCTGGTGCATCTATCTCTAATGGACCTCT	145	0	A_84_P831862	AT3G23980	AT3G23980.1	tair|similar to hypothetical protein OsI_004770 [Oryza sativa (indica cultivar-group)] (GB:EAY76923.1); contains domain Spectrin repeat (SSF46966) [AT3G23980.1]	7048	275.934	0	1	1.670487e+002	1.898701e+001	0	0	69	2.045072e+002	202	5.330948e+001	6.078660e+001	41	2.109756e+001	21	5.864320e+000	4.447800e+000	0	0	0	0	0	0	0	157.903	17.9475	1	1.04067e-087	1	1	46.6043	5.86432	1	0	46.6043	44.0646	44.0646	197.073	0.945251	21.0976	5.86432	0	171.497	0	0
DATA	274	4	19	tair|AT2G29800.1|ref|NM_128534|tc|NP455395	at|chr2:12730612-12730553	0		1067	GATTTTGGGATGTTATCGGAGTAGTTTTGATTATTACAGAAAAGACGTTTGGTGCGTTGA	147	0	A_84_P612821	AT2G29800	AT2G29800.1	tair|kelch repeat-containing F-box family protein [AT2G29800.1]	7073.58	275.427	9.03492	1	9.034921e+000	8.998828e+000	3	0	61	4.977049e+001	50	1.487884e+001	1.482600e+001	33	1.784848e+001	16	5.477917e+000	5.930400e+000	0	0	0	0	0	0	0	3.15204	8.53688	0	0.338425	1	0	46.6185	5.47792	1	0	46.6185	57.5363	57.5363	42.3358	0.948666	17.8485	5.47792	0	16.8749	1	0
DATA	275	4	20	tair|AT5G38930.1|ref|NM_123255	at|chr5:15602810-15602869	0		410	CCCCGATAATCGCCTATTCACTAAAGTTCTCAACGAGGGTGATGTATTTGTGTTTCCAGA	149	0	A_84_P216298	AT5G38930	AT5G38930.1	tair|germin-like protein, putative [AT5G38930.1]	7098.63	275.857	0	1	1.398362e+003	1.401231e+002	0	0	65	1.377615e+003	1326	3.462982e+002	3.550827e+002	34	1.626471e+001	15.5	4.685948e+000	5.189100e+000	0	0	0	0	0	0	0	1330.98	133.371	1	7.21682e-213	1	1	46.6398	4.68595	1	0	46.6398	47.2035	47.2035	1370.18	0.951811	16.2647	4.68595	0	1344.81	0	0
DATA	276	4	21	tair|AT5G65740.3|ref|NM_001037076|ta|TA52403_3702|tc|TC309116	at|chr5:26320348-26320289	0		311	ACTTTGCAACCTATGTAGCTCCATCTTCATGTGACATGTTAGCTTTGTGCCATCATCATG	151	0	A_84_P836308	AT5G65740	AT5G65740.3	tair|protein binding / zinc ion binding [AT5G65740.3]	7124.12	275.941	0	1	1.547319e+002	1.786727e+001	0	0	66	1.944242e+002	188.5	6.004948e+001	6.653167e+001	36	1.938889e+001	18.5	6.321292e+000	7.042350e+000	0	0	0	0	0	0	0	147.75	17.0611	1	5.46886e-084	1	1	46.6742	6.32129	1	0	46.6742	46.8651	46.8651	186.99	0.954878	19.3889	6.32129	0	161.71	0	0
DATA	277	4	22	tair|AT5G40400.1|ref|NM_123404|ug|AK227121|tc|TC311596	at|chr5:16185384-16185443	0		1718	AGCGTTAGAGCTTCAAGAAAGAATGCAAAGACTCGGGTTTGTTCCAAACAGGTTAACTTG	153	0	A_84_P787226	AT5G40400	AT5G40400.1	tair|binding [AT5G40400.1]	7149.56	276.174	0	1	3.009205e+002	3.138269e+001	0	0	65	3.349231e+002	315	9.225886e+001	1.074885e+002	34	1.914706e+001	19	5.592920e+000	5.745075e+000	0	0	0	0	0	0	0	288.207	30.0568	1	2.48209e-122	1	1	46.7159	5.59292	1	0	46.7159	47.2035	47.2035	327.488	0.957752	19.1471	5.59292	0	302.293	0	0
DATA	278	4	23	tair|AT3G16490.1|ref|NM_112520|ug|BX824788|ta|TA47640_3702	at|chr3:5604056-5603997	0		1289	AAACGCAAACGCAGCAACAGAAACGCTCTCCTTGTTCGTATGATCATCAGTTTCGTCAGA	155	0	A_84_P17428	IQD26	AT3G16490.1	tair|IQD26 (IQ-domain 26); calmodulin binding [AT3G16490.1]	7175.42	275.427	0	1	1.126473e+003	1.129968e+002	0	0	64	1.128813e+003	1084	3.464942e+002	3.324731e+002	31	1.977419e+001	18	7.209760e+000	8.524950e+000	0	0	0	0	0	0	0	1082.05	108.541	1	1.46298e-200	1	1	46.7638	7.20976	1	0	46.7638	57.5363	57.5363	1121.38	0.960564	19.7742	7.20976	0	1096.28	0	0
DATA	279	4	24	tair|AT5G35360.1|tair|AT5G35360.2|ref|NM_001036891|ref|NM_122927	at|chr5:13605560-13605619	0		1817	TCATTGGTACAAACTTCGGTAACGATAAGACTGTTTTACTAGAGTCTGTGGTTTTATCAA	157	0	A_84_P260540	CAC2	AT5G35360.1	tair|CAC2 (acetyl co-enzyme A carboxylase biotin carboxylase subunit) [AT5G35360.1]	7200.58	275.427	0	1	3.830762e+004	3.830772e+003	0	2	62	3.693831e+004	36214	8.061877e+003	7.682463e+003	29	2.244828e+001	23	7.471786e+000	7.413000e+000	0	0	0	0	0	0	0	36891.5	3689.16	1	0	1	1	46.8205	7.47179	1	0	46.8205	57.5363	57.5363	36930.9	0.963033	22.4483	7.47179	0	36905.9	0	0
DATA	280	4	25	tair|AT5G65440.1|tair|AT5G65440.2|ref|NM_001126032|ref|NM_125942	at|chr5:26174217-26174276	0		3510	AATGTAGTTAAAAGAAGGCGCGGGGGTAAACAGAGAGTTTAACTGTACTTGTATGTTATA	159	0	A_84_P165273	AT5G65440	AT5G65440.1	tair|similar to unknown protein [Arabidopsis thaliana] (TAIR:AT4G24610.1); similar to unknown protein [Arabidopsis thaliana] (TAIR:AT5G48310.1); similar to unnamed protein product [Vitis vinifera] (GB:CAO61624.1); similar to unnamed protein product [Vitis	7225.07	276.433	0	1	1.029224e+004	1.029262e+003	0	0	63	9.980190e+003	9154	2.744944e+003	3.265427e+003	38	2.168421e+001	21.5	7.959714e+000	1.019287e+001	0	0	0	0	0	0	0	9933.3	993.367	1	0	1	1	46.8896	7.95971	1	0	46.8896	45.835	45.835	9972.76	0.965125	21.6842	7.95971	0	9947.79	0	0
DATA	281	4	26	tair|AT3G25490.1|ref|NM_113445	at|chr3:9244385-9244444	0		1336	AGTCCAGGAAGAGGTTGTGGCATCATTGGATTCACTGGAACAGGAAACTTATGAGCAGAA	161	0	A_84_P257760	AT3G25490	AT3G25490.1	tair|wall-associated kinase, putative [AT3G25490.1]	7251.13	276.132	0	1	1.923002e+002	2.115619e+001	0	0	67	2.329701e+002	223	6.370385e+001	7.153545e+001	38	1.573684e+001	15	4.530284e+000	4.262475e+000	0	0	0	0	0	0	0	186.003	20.4634	1	5.4581e-097	1	1	46.9675	4.53028	1	0	46.9675	46.8651	46.8651	225.535	0.967252	15.7368	4.53028	0	200.653	0	0
DATA	282	4	27	tair|AT3G23600.1|tair|AT3G23600.2|ref|NM_113263|ref|NM_001035672	at|chr3:8475598-8475657	0		713	CGGTTAAAGCAGCAGAAGAAGCTCACAAGGAGATGCTTGATTGGTTTGTGACCTACATCA	163	0	A_84_P18350	AT3G23600	AT3G23600.1	tair|dienelactone hydrolase family protein [AT3G23600.1]	7276.89	275.5	0	1	3.790609e+004	3.790619e+003	0	4	60	3.678353e+004	35973.5	6.900129e+003	6.335150e+003	25	1.824000e+001	18	5.925088e+000	5.930400e+000	0	0	0	0	0	0	0	36736.5	3673.66	1	0	1	1	47.0578	5.92509	1	0	47.0578	56.9804	56.9804	36776.1	0.969145	18.24	5.92509	0	36751.3	0	0
DATA	283	4	28	tc|TC312168	at|chr4:14341925-14341983	0		288	ACTCACCAGCCCAACAAATCTTGTGTTACAACAACAGACCACAACAAACCTGTTATGAAT	165	0	A_84_P859431	TC312168	TC312168	tc|NM_119054 transcription factor {Arabidopsis thaliana} (exp=-1; wgp=0; cg=0), partial (26%) [TC312168]	7301.59	276.345	0	1	5.103672e+001	1.016417e+001	3	1	60	9.668333e+001	97	2.118641e+001	1.797652e+001	34	1.811765e+001	18	5.541932e+000	6.486375e+000	0	0	0	0	0	0	0	49.5336	9.86483	1	6.16223e-031	1	1	47.1497	5.54193	1	0	47.1497	42.2201	42.2201	89.2487	0.970549	18.1176	5.54193	0	64.4884	0	0
DATA	284	4	29	tair|AT5G65970.1|ref|NM_125994|ug|BX831968|ta|TA51160_3702	at|chr5:26404851-26404792	0		1638	GGGCACACTCTCGTCAGGGTTGGTGATCAGAACACAGAGATAGAATATACTGGAGATATT	167	0	A_84_P784727	MLO10	AT5G65970.1	tair|MLO10 (MILDEW RESISTANCE LOCUS O 10); calmodulin binding [AT5G65970.1]	7326.85	275.916	0	1	2.216931e+003	2.218668e+002	0	0	66	2.201848e+003	2029	6.141498e+002	6.404832e+002	37	1.613514e+001	15	5.271317e+000	5.930400e+000	0	0	0	0	0	0	0	2154.6	215.629	1	1.63565e-241	1	1	47.2512	5.27132	1	0	47.2512	46.8651	46.8651	2194.41	0.971883	16.1351	5.27132	0	2169.72	0	0
DATA	285	4	30	tair|AT5G23790.1|ref|NM_122284|tc|TC313834	at|chr5:8021498-8021439	0		102	TGGATGCTTGTAGTTGGTCTAGCCAAAGGTCTTCGTAAAGTGAAATCAGCTTATCCACTC	169	0	A_84_P11147	ATGOLS5	AT5G23790.1	tair|ATGOLS5 (ARABIDOPSIS THALIANA GALACTINOL SYNTHASE 5); transferase, transferring glycosyl groups / transferase, transferring hexosyl groups [AT5G23790.1]	7353.11	275.5	8.80905	0	8.809047e+000	8.767874e+000	6	0	58	4.358621e+001	45	1.114818e+001	1.093418e+001	39	1.700000e+001	17	4.322524e+000	5.189100e+000	0	0	0	0	0	0	0	-3.74637	8.53106	0	0.255538	1	0	47.3326	4.32252	1	1	47.3326	65	65	36.1515	0.972991	17	4.32252	0	11.5196	1	0
DATA	286	4	31	tair|AT3G26616.1|ref|NM_148755|ug|EG467360	unmapped	0		190	CTCTCGGTTTGGATAAGGTCCAGAAAGGAGATTCAAGTGTTGGACAGTTTGCTGTAATCA	171	0	A_84_P797801	AT3G26616	AT3G26616.1	tair|unknown protein [AT3G26616.1]	7377.97	275.79	8.80277	1	8.802769e+000	8.761963e+000	3	0	63	4.819048e+001	45	1.163401e+001	1.149015e+001	31	1.832258e+001	18	5.682647e+000	5.559750e+000	0	0	0	0	0	0	0	0.748075	8.53139	0	0.819994	1	0	47.4424	5.68265	1	0	47.4424	45.4864	45.4864	40.7558	0.973685	18.3226	5.68265	0	16.1645	1	0
DATA	287	4	32	ta|TA51703_3702|tc|TC301359	at|chr4:15239088-15239147	0		377	ATTTTGTTTGTTTGTTTGTATAAAATCGCAGGGAAAGCTTTCGCAACAATGGGTGCATGC	173	0	A_84_P834832	TA51703_3702	TA51703_3702	tc|XM_473049 {Oryza sativa (japonica cultivar-group)} (exp=-1; wgp=0; cg=0), partial (8%) [TC301359]	7403.44	275.8	0	1	1.930814e+001	8.967678e+000	0	0	65	6.635385e+001	66	1.892702e+001	2.223900e+001	35	1.828571e+001	18	5.507062e+000	5.559750e+000	0	0	0	0	0	0	0	18.8092	8.73595	1	6.04281e-008	1	0	47.5446	5.50706	1	0	47.5446	49.1849	49.1849	58.9192	0.97416	18.2857	5.50706	0	34.3708	0	0
DATA	288	4	33	tair|AT1G37130.1|ref|NM_103364|ug|AK230230|ta|TA27277_3702	at|chr1:14164028-14164087	0		2778	TTTGCGGTTCAGCCGAATTTGGAGAAGATGCAATATAACATCAAGGAGGATTTCTTGATA	175	0	A_84_P16255	NIA2	AT1G37130.1	tair|NIA2 (NITRATE REDUCTASE 2) [AT1G37130.1]	7429.42	275.427	0	1	9.711104e+004	9.711108e+003	0	4	60	9.467395e+004	92699.5	1.655597e+004	1.911442e+004	26	1.842308e+001	18.5	6.087187e+000	7.227675e+000	0	0	0	0	0	0	0	94626.3	9462.63	1	0	1	1	47.6492	6.08719	1	0	47.6492	57.5363	57.5363	94666.5	0.974413	18.4231	6.08719	0	94642	0	0
DATA	289	4	34	tair|AT4G17098.1|ref|NR_022976	at|chr4:9611652-9611711	0		1644	GGGAAATCAAAATGCTGAATATTAAAGGCTTTTTGCAGGTAAGGAAGAGCCTGGGTTTCT	177	0	A_84_P765100	AT4G17098	AT4G17098.1	tair|other RNA [AT4G17098.1]	7454	276.078	0	1	3.775993e+002	3.876197e+001	2	0	67	4.156269e+002	406	8.323112e+001	7.635390e+001	39	1.702564e+001	17	4.939035e+000	5.189100e+000	0	0	0	0	0	0	0	367.873	37.7635	1	1.18426e-136	1	1	47.7538	4.93903	1	0	47.7538	46.1809	46.1809	408.192	0.974242	17.0256	4.93903	0	383.71	0	0
DATA	290	4	35	ta|TA33883_3702	at|chr5:26380093-26379879	0		570	CATCCTGAGACTTGGGTTGGATTTTCCTTTACCTGATGACGACGATAGCTTTTGATGACT	179	0	A_84_P818310	TA33883_3702	TA33883_3702	Unknown	7480.11	275.5	0	1	1.322864e+003	1.325761e+002	0	1	63	1.336270e+003	1302	3.516344e+002	3.432219e+002	33	1.812121e+001	18	4.722007e+000	4.447800e+000	0	0	0	0	0	0	0	1288.42	129.125	1	6.16515e-211	1	1	47.8458	4.72201	1	0	47.8458	56.9804	56.9804	1328.84	0.973965	18.1212	4.72201	0	1304.39	0	0
DATA	291	4	36	tair|AT5G18070.1|ref|NM_121812|ta|TA49050_3702|tc|TC283674	at|chr5:5982710-5982769	0		1701	AGGCTTCCACTCAAGAAGATGCTGATTCTTTGGCTAATTCTGTGGCTCAGCTCGTCAAAA	181	0	A_84_P17754	DRT101	AT5G18070.1	tair|DRT101 (DNA-DAMAGE-REPAIR/TOLERATION 101); intramolecular transferase, phosphotransferases [AT5G18070.1]	7505.13	276.081	0	1	2.728747e+003	2.730154e+002	0	0	66	2.703697e+003	2561.5	7.045670e+002	7.657629e+002	32	1.793750e+001	18	4.362135e+000	5.189100e+000	0	0	0	0	0	0	0	2655.78	265.715	1	5.94082e-254	1	1	47.9218	4.36214	1	0	47.9218	45.1352	45.1352	2696.26	0.973258	17.9375	4.36214	0	2671.83	0	0
DATA	292	4	37	tair|AT2G38000.1|ref|NM_129357	at|chr2:15910315-15910256	0		1452	TTAGTGTGGATTGAGAGCTTTAGAGAGAAAATCAAACTGGATTTCTAGACCTTGCGAGCT	183	0	A_84_P170233	AT2G38000	AT2G38000.1	tair|chaperone protein dnaJ-related [AT2G38000.1]	7530	276.226	0	1	2.093995e+003	2.095832e+002	0	0	65	2.084108e+003	1986	4.569111e+002	4.855515e+002	30	2.050000e+001	20	5.083781e+000	5.003775e+000	0	0	0	0	0	0	0	2036.12	203.791	1	3.78036e-238	1	1	47.9832	5.08378	1	0	47.9832	45.4864	45.4864	2076.67	0.972364	20.5	5.08378	0	2052.26	0	0
DATA	293	4	38	tair|AT2G43160.1|tair|AT2G43160.3|tair|AT2G43160.2|tair|AT2G43160.4	at|chr2:17960343-17960402	0		2981	AAGATCAAGCCAAACATGATGCACTTGACTTCATTCGTGTAATCAAGAATACGCTCGCCT	185	0	A_84_P579341	AT2G43160	AT2G43160.1	tair|epsin N-terminal homology (ENTH) domain-containing protein [AT2G43160.1]	7555.7	276.086	0	1	2.016675e+004	2.016694e+003	0	0	66	1.963447e+004	19091.5	4.445940e+003	4.407955e+003	41	1.970732e+001	19	6.245974e+000	5.930400e+000	0	0	0	0	0	0	0	19586.4	1958.66	1	0	1	1	48.0417	6.24597	1	0	48.0417	47.2035	47.2035	19627	0.971224	19.7073	6.24597	0	19602.6	0	0
DATA	294	4	39	tair|AT1G50960.1|ref|NM_103976|tc|NP306380	at|chr1:18895318-18895377	0		941	CAAAGAGCAGAGTGAACATGATGTTAAAGAAACTGGTGATAAGGTAGGCTTGTCCAGGTT	187	0	A_84_P12417	ATGA2OX7	AT1G50960.1	tair|ATGA2OX7 (GIBBERELLIN 2-OXIDASE 7); gibberellin 2-beta-dioxygenase/ gibberellin 20-oxidase [AT1G50960.1]	7581.58	275.427	0	1	1.299284e+001	8.891228e+000	0	0	64	6.070313e+001	62	1.645550e+001	1.519665e+001	34	2.023529e+001	21.5	6.448203e+000	8.154300e+000	0	0	0	0	0	0	0	12.6018	8.62364	1	0.000186885	1	0	48.1013	6.4482	1	0	48.1013	57.5363	57.5363	53.2685	0.969904	20.2353	6.4482	0	28.8991	0	0
DATA	295	4	40	tair|AT1G16240.1|tair|AT1G16240.3|tair|AT1G16240.2|ref|NM_101490	at|chr1:5555160-5555101	0		928	CTTATAAGTTCCTCTGTAGGTCCACTGGCCTCTACTCTCTATGTGAATGGTTGCAATGTA	189	0	A_84_P750282	SYP51	AT1G16240.1	tair|SYP51 (SYNTAXIN OF PLANTS 51) [AT1G16240.1]	7606.44	276.028	0	1	3.235292e+004	3.235304e+003	0	0	63	3.137194e+004	29702	7.130305e+003	8.688407e+003	31	1.800000e+001	18	4.501851e+000	4.447800e+000	0	0	0	0	0	0	0	31323.8	3132.39	1	0	1	1	48.1664	4.50185	1	0	48.1664	48.2044	48.2044	31364.5	0.96819	18	4.50185	0	31340.1	0	0
DATA	296	4	41	tair|AT1G56400.1|ref|NM_104518|tc|NP305863	at|chr1:21115607-21115548	0		1302	CATGGGCCTATGCTGGAAAGAGTGGAGCTTTACATGGATAGTAGTATGGCAGAAAGTCAA	191	0	A_84_P588775	AT1G56400	AT1G56400.1	tair|F-box family protein [AT1G56400.1]	7632.07	275.324	8.86894	1	8.868940e+000	8.836004e+000	2	0	63	5.196825e+001	52	1.380973e+001	1.334340e+001	32	1.984375e+001	19	8.695974e+000	1.056353e+001	0	0	0	0	0	0	0	3.74854	8.53929	0	0.255265	1	0	48.2197	8.69597	1	0	48.2197	45.835	45.835	44.5336	0.96642	19.8438	8.69597	0	20.1733	1	0
DATA	297	4	42	tair|AT4G34830.1|ref|NM_119649|ta|TA45418_3702|ta|R90347	at|chr4:16600937-16600570	0		2907	TTGCCGAAAAACGTTGCTGAGGTTTACCTGTTAACCATCTTTAAAGGTCTTAAGCATCGC	193	0	A_84_P845559	AT4G34830	AT4G34830.1	tair|binding [AT4G34830.1]	7657.15	275.785	0	1	7.535366e+003	7.535885e+002	0	0	66	7.314409e+003	6878	1.742747e+003	1.937944e+003	31	1.700000e+001	17	5.744563e+000	6.301050e+000	0	0	0	0	0	0	0	7266.12	726.662	1	7.85156e-314	1	1	48.2893	5.74456	1	0	48.2893	45.835	45.835	7306.97	0.964269	17	5.74456	0	7282.6	0	0
DATA	298	4	43	tair|AT4G32610.1|ref|NM_119413|ta|TA45621_3702|ta|CNS0A3VQ	at|chr4:15728336-15728277	0		1452	CATATGAGACTTACTTGCCTTGAACAAATCTTTTGATGGGGAATGTGGTTGGGTCGTGTT	195	0	A_84_P763045	AT4G32610	AT4G32610.1	tair|similar to unknown protein [Arabidopsis thaliana] (TAIR:AT2G25670.2); similar to unknown protein [Arabidopsis thaliana] (TAIR:AT2G25670.1); similar to unnamed protein product [Vitis vinifera] (GB:CAO44124.1) [AT4G32610.1]	7682.48	275.904	0	1	1.031501e+004	1.031539e+003	0	0	63	9.970889e+003	9192	2.640856e+003	3.095669e+003	24	1.729167e+001	17.5	5.320013e+000	5.374425e+000	0	0	0	0	0	0	0	9922.57	992.293	1	0	1	1	48.3233	5.32001	1	0	48.3233	48.5334	48.5334	9963.45	0.961954	17.2917	5.32001	0	9939.07	0	0
DATA	299	4	44	ug|DR376987	at|chr1:015834244-015834192	0		7	TGATGTTTGTGAGTAGAGGAGAAGACAAATGGCTCATCGGACTCTGATTCATCTCCAATT	197	0	A_84_P796086	AT1G72360	DR376987	ug|992465 CERES-131 Arabidopsis thaliana cDNA clone 41785 3', mRNA sequence [DR376987]	7708.58	275.427	8.93306	1	8.933064e+000	8.917566e+000	1	0	63	5.492063e+001	54	1.230565e+001	1.149015e+001	34	1.973529e+001	16.5	8.166112e+000	7.968975e+000	0	0	0	0	0	0	0	6.56075	8.55625	0	0.047531	1	0	48.3599	8.16611	1	0	48.3599	57.5363	57.5363	47.486	0.959483	19.7353	8.16611	0	23.0992	1	0
DATA	300	4	45	tair|AT1G52191.1|ref|NM_001123996	at|chr1:19443124-19443065	0		328	CCACAGGTAGACTATGGATGAGCCTGTTGAAGACACCATTTAGCCTAAATGTCAAACACA	199	0	A_84_P754512	AT1G52191	AT1G52191.1	tair|similar to thioesterase family protein [Arabidopsis thaliana] (TAIR:AT3G16175.1); similar to hypothetical protein [Vitis vinifera] (GB:CAN75402.1); contains domain Thioesterase/thiol ester dehydrase-isomerase (SSF54637); contains domain no descriptio	7734	275.455	8.95803	1	8.958031e+000	8.916162e+000	2	0	60	4.591667e+001	45.5	1.314752e+001	1.501132e+001	23	2.026087e+001	20	5.056206e+000	4.447800e+000	0	0	0	0	0	0	0	-2.47871	8.53106	0	0.451286	1	0	48.3954	5.05621	1	0	48.3954	55.8519	55.8519	38.482	0.956809	20.2609	5.05621	0	14.0773	1	0
DATA	301	4	46	tair|AT3G09200.2|tair|AT3G09200.1|ref|NM_001084656|ref|NM_111754	at|chr3:2825002-2824943	0		118	AAGAAGATCGCCTACGATACCAAGCTATGTCAGCTTATCGATGAGTACACCCAGATCTTG	201	0	A_84_P810958	AT3G09200	AT3G09200.2	tair|60S acidic ribosomal protein P0 (RPP0B) [AT3G09200.2]	7758.94	275.776	0	1	5.612068e+003	5.612780e+002	0	0	66	5.402212e+003	5075.5	1.198782e+003	1.348054e+003	41	1.865854e+001	19	5.355417e+000	5.189100e+000	0	0	0	0	0	0	0	5353.77	535.445	1	1.16489e-295	1	1	48.4381	5.35542	1	0	48.4381	45.835	45.835	5394.78	0.953975	18.6585	5.35542	0	5370.34	0	0
DATA	302	4	47	tair|AT3G61670.1|ref|NM_116032|ta|TA47630_3702|tc|TC305977	at|chr3:22830397-22830456	0		512	GAAGATACAGCCAAACCGGTTTCAGCTAGTTCCCCAGAGAAAGCAATATTGGATTCTAGT	203	0	A_84_P830318	AT3G61670	AT3G61670.1	tair|similar to unknown protein [Arabidopsis thaliana] (TAIR:AT2G46380.1); similar to unnamed protein product [Vitis vinifera] (GB:CAO65830.1) [AT3G61670.1]	7784.45	275.662	0	1	1.048466e+002	1.379839e+001	3	0	61	1.481803e+002	147	3.201797e+001	3.187590e+001	34	1.685294e+001	16.5	5.366181e+000	5.189100e+000	0	0	0	0	0	0	0	99.712	13.1226	1	9.557e-063	1	1	48.4683	5.36618	1	0	48.4683	48.8603	48.8603	140.746	0.951028	16.8529	5.36618	0	116.288	0	0
DATA	303	4	48	tair|AT1G01880.1|ref|NM_100069|tc|NP302922	at|chr1:306633-306574	0		1637	AAAGAAGAGACAGGCAACTTCTACTAGTAGTAGTAACCTTACAAAGTCGGTCAGGCGTCG	205	0	A_84_P20001	AT1G01880	AT1G01880.1	tair|DNA repair protein, putative [AT1G01880.1]	7809.94	275.824	0	1	5.979656e+002	6.047005e+001	0	0	66	6.153182e+002	602	1.518344e+002	1.645686e+002	32	1.753125e+001	17.5	6.021383e+000	5.374425e+000	0	0	0	0	0	0	0	566.817	57.3201	1	3.44593e-162	1	1	48.5015	6.02138	1	0	48.5015	46.5243	46.5243	607.884	0.947909	17.5313	6.02138	0	583.392	0	0
DATA	304	4	49	tair|AT1G48910.1|ref|NM_103784|ta|DQ056487|tc|TC288515	at|chr1:18097375-18097434	0		1084	GTGCTGAGGATGCTATGTCTGTAGCCGACGACATCAGATCTATCTTGGCTACCTTAAAAA	207	0	A_84_P18152	YUC10	AT1G48910.1	tair|YUC10; monooxygenase [AT1G48910.1]	7835.21	276.127	9.07293	1	9.072931e+000	9.030525e+000	2	0	64	4.792188e+001	46	1.442034e+001	1.297275e+001	34	1.682353e+001	17	4.693455e+000	4.262475e+000	0	0	0	0	0	0	0	-0.615255	8.53106	0	0.851538	1	0	48.5371	4.69346	1	0	48.5371	45.1352	45.1352	40.4872	0.944692	16.8235	4.69346	0	15.9534	1	0
DATA	305	4	50	tair|AT5G46140.1|ref|NM_123983|ug|EG449818|ug|AY735701	at|chr5:18722949-18722890	0		780	TTGATCTCAACTTCAAGGAGAAGGATAAGCTCGAGTTTGTCGAGGTGCGAAAAACAGATC	209	0	A_84_P791052	AT5G46140	AT5G46140.1	tair|similar to unknown protein [Arabidopsis thaliana] (TAIR:AT5G46130.1); contains InterPro domain Protein of unknown function DUF295 (InterPro:IPR005174) [AT5G46140.1]	7861	275.455	0	1	2.977351e+001	9.537386e+000	0	0	62	7.659677e+001	77	1.998234e+001	2.409225e+001	33	2.057576e+001	19	7.905814e+000	1.037820e+001	0	0	0	0	0	0	0	28.033	8.97984	1	2.24366e-014	1	0	48.5638	7.90581	1	0	48.5638	55.8519	55.8519	69.1621	0.941541	20.5758	7.90581	0	44.6007	0	0
DATA	306	4	51	tair|AT5G50340.1|ref|NM_124415|ug|AK226617|tc|TC313021	at|chr5:20508932-20508873	0		1793	AGTTTGAAAGAGATTGAGATAATCGGATGCAAGAATCTGAAAGAGTTAATCAATGCTGTG	211	0	A_84_P16889	AT5G50340	AT5G50340.1	tair|ATP binding / ATP-dependent peptidase/ damaged DNA binding / nucleoside-triphosphatase/ nucleotide binding / serine-type endopeptidase [AT5G50340.1]	7885.56	276.219	0	1	1.264766e+003	1.268030e+002	0	0	65	1.235185e+003	1168	3.167856e+002	3.409980e+002	33	1.803030e+001	19	5.168927e+000	5.930400e+000	0	0	0	0	0	0	0	1186.6	118.966	1	4.82881e-206	1	1	48.5892	5.16893	1	0	48.5892	45.1352	45.1352	1227.75	0.938194	18.0303	5.16893	0	1203.13	0	0
DATA	307	4	52	tair|AT1G11592.1|tair|AT1G11592.2|ref|NR_022069|ref|NR_022070	at|chr1:3895373-3895314	0		967	TACCAAATCTGTGATGATCTGAAATCTTGTGTCCATAAGTTCGGTTCCCGATTCCTTCCC	213	0	A_84_P753401	AT1G11592	AT1G11592.1	tair|other RNA [AT1G11592.1]	7911	276.226	0	1	3.151363e+003	3.152684e+002	0	0	65	2.994738e+003	2864	7.037998e+002	8.517537e+002	28	1.910714e+001	19.5	5.513212e+000	5.003775e+000	0	0	0	0	0	0	0	2946.12	294.735	1	3.99938e-260	1	1	48.6229	5.51321	1	0	48.6229	45.4864	45.4864	2987.3	0.93487	19.1071	5.51321	0	2962.63	0	0
DATA	308	4	53	tair|AT5G48657.2|tair|AT5G48657.1|ref|NM_203180|ref|NM_203181	at|chr5:19751255-19751196	0		784	TGGAGATGTAAGGAGTAGTTTTTGCTAAAACATTATGCAACTTCTGTTACTCTATTTGCG	215	0	A_84_P555790	AT5G48657	AT5G48657.2	tair|defense protein-related [AT5G48657.2]	7936.77	275.639	0	1	3.321917e+002	3.445816e+001	1	0	64	3.581406e+002	351.5	7.933451e+001	7.746585e+001	39	1.969231e+001	20	5.573215e+000	5.189100e+000	0	0	0	0	0	0	0	309.482	32.1025	1	1.68172e-126	1	1	48.6583	5.57322	1	0	48.6583	43.7019	43.7019	350.706	0.931638	19.6923	5.57322	0	325.992	0	0
DATA	309	4	54	tair|AT2G01735.1|ref|NM_179593|ug|AK227479|ta|TA41839_3702	at|chr2:325877-325936	0		1089	ACCACTGATCAATCTTGAAGACAAAACTCAACCAACCAGAGGGAATAAGATTCTGCACAT	217	0	A_84_P756924	RIE1	AT2G01735.1	tair|RIE1 (RING-FINGER PROTEIN FOR EMBRYOGENESIS); zinc ion binding [AT2G01735.1]	7962.03	275.939	0	1	3.594469e+003	3.595644e+002	0	0	69	3.385435e+003	3285	7.961672e+002	9.125403e+002	27	2.107407e+001	23	6.713511e+000	5.559750e+000	0	0	0	0	0	0	0	3336.75	333.784	1	1.56671e-267	1	1	48.6855	6.71351	1	0	48.6855	46.8651	46.8651	3378	0.928301	21.0741	6.71351	0	3353.22	0	0
DATA	310	4	55		 	0		0		219	1	RC1	RC1	RC1		7988	275.455	9.26498	1	9.264981e+000	9.221677e+000	2	0	60	3.878333e+001	39	1.104704e+001	1.371405e+001	34	1.967647e+001	19	6.498114e+000	7.968975e+000	0	0	0	0	0	0	0	-9.92272	8.53106	0	0.00297783	1	0	48.7061	6.49811	1	0	48.7061	55.8519	55.8519	31.3487	0.92511	19.6765	6.49811	0	6.51447	1	0
DATA	311	4	56	tair|AT5G28950.1|ref|NM_122779	unmapped	0		367	ATCAACAGAGAGAATATGCCAATCAGTGGAGAGAAACAATAGCATCAAACATGTGGAACA	221	0	A_84_P10217	AT5G28950	AT5G28950.1	tair|similar to unknown protein [Arabidopsis thaliana] (TAIR:AT5G41980.1); similar to hypothetical protein [Vitis vinifera] (GB:CAN67849.1); contains domain PTHR22930 (PTHR22930) [AT5G28950.1]	8013.42	275.427	9.29654	0	9.296540e+000	9.253088e+000	0	0	64	4.845313e+001	49	1.091516e+001	1.297275e+001	24	1.695833e+001	16	4.496174e+000	4.633125e+000	0	0	0	0	0	0	0	-0.286935	8.53106	0	0.930442	1	0	48.7401	4.49617	1	0	48.7401	65	65	41.0185	0.921969	16.9583	4.49617	0	16.1163	1	0
DATA	312	4	57	tair|AT3G18600.1|ref|NM_112746|ta|TA39962_3702|tc|TC283336	at|chr3:6399979-6399831	0		1692	TGGCTGTTGCTGAATCGTTCTGCTTCTCTTCGCCGCCTAAAGTGAATCTGAACATAGAAA	223	0	A_84_P24066	AT3G18600	AT3G18600.1	tair|DEAD/DEAH box helicase, putative [AT3G18600.1]	8038.03	275.939	0	1	9.564490e+003	9.564940e+002	0	0	69	8.837609e+003	8698	1.785858e+003	1.891056e+003	35	1.814286e+001	19	6.426704e+000	6.671700e+000	0	0	0	0	0	0	0	8788.87	878.928	1	0	1	1	48.7384	6.4267	1	0	48.7384	46.8651	46.8651	8830.17	0.918906	18.1429	6.4267	0	8805.19	0	0
DATA	313	4	58	tair|AT1G32172.1|ref|NR_022193|ug|EF183178	at|chr1:11580437-11580496	0		1951	GCCAAGCTAGATTGTCGTATCTTGGAGGTTCAACGGTTCAAAATTTAATTCGCATCTTCA	225	0	A_84_P754363	AT1G32172	AT1G32172.1	tair|other RNA [AT1G32172.1]	8064.33	275.5	9.35692	1	9.356922e+000	9.313189e+000	6	0	60	4.106667e+001	40.5	1.096352e+001	1.130482e+001	41	1.678049e+001	16	6.306791e+000	7.413000e+000	0	0	0	0	0	0	0	-7.66403	8.53106	0	0.0209555	1	0	48.7307	6.30679	1	0	48.7307	57.5363	57.5363	33.632	0.91602	16.7805	6.30679	0	8.5771	1	0
DATA	314	4	59	tair|AT2G24120.1|tair|AT2G24120.2|ref|NM_201796|ref|NM_127973	at|chr2:10256524-10256465	0		3006	TACCCGAATCTCGTGTTTCCTCCAGTACCAAAGAGAGGTGATTTCGATTTAAAGGAAGTT	227	0	A_84_P16367	PDE319/SCA3	AT2G24120.1	tair|PDE319/SCA3 (SCABRA 3); DNA binding / DNA-directed RNA polymerase [AT2G24120.1]	8088.94	275.691	0	1	5.431060e+003	5.431863e+002	0	0	65	5.009169e+003	4810	1.250320e+003	1.311360e+003	33	1.784848e+001	18	5.374251e+000	2.965200e+000	0	0	0	0	0	0	0	4960.41	496.114	1	4.04158e-291	1	1	48.759	5.37425	1	0	48.759	45.835	45.835	5001.73	0.913341	17.8485	5.37425	0	4976.6	0	0
DATA	315	4	60	tc|NP221488	at|chr1:16713849-16713908	0		307	GGGATTGGAGAGCAAGAGAAGATGGGATCTATTTAAAGAAAGAAGCTGGCGAGGCATTAT	229	0	A_84_P840517	NP221488	NP221488	tc|GB|AC022314.5|AAF79667.1 F9C16.21 [NP221488]	8115	275.455	0	1	2.052598e+001	9.588564e+000	2	0	60	6.745000e+001	68	1.897494e+001	2.020042e+001	39	1.774359e+001	18	4.716812e+000	4.447800e+000	0	0	0	0	0	0	0	18.6956	8.73352	1	7.12238e-008	1	0	48.7544	4.71681	1	0	48.7544	55.8519	55.8519	60.0153	0.910826	17.7436	4.71681	0	34.7923	0	0
DATA	316	4	61	ta|TA52628_3702|tc|TC290446	at|chr2:15032750-15032687	0		1055	AAACCGAGTCAAGAAACATCTCGAGAAATATACCCGGCAGAATTGGTTTTAGCGGGATAT	231	0	A_84_P836811	TA52628_3702	TA52628_3702	tc|NM_129132 carbohydrate transporter/ sugar porter {Arabidopsis thaliana} (exp=-1; wgp=0; cg=0), partial (39%) [TC290446]	8140.42	275.427	9.43368	1	9.433681e+000	9.390408e+000	2	0	62	4.987097e+001	48.5	1.227884e+001	1.111950e+001	28	1.878571e+001	19	5.989850e+000	5.930400e+000	0	0	0	0	0	0	0	1.12762	8.53181	0	0.731627	1	0	48.7433	5.98985	1	0	48.7433	57.5363	57.5363	42.4363	0.908566	18.7857	5.98985	0	17.122	1	0
DATA	317	4	62	tair|AT5G64880.1|ref|NM_125886|ug|AK229074|ta|TA40892_3702	at|chr5:25951249-25951308	0		727	CAACGCATTCGCTTTTTTCTTTTTGCGTGAAAACGATATTGTCACTGTGGTTAAATTATC	233	0	A_84_P202428	AT5G64880	AT5G64880.1	tair|unknown protein [AT5G64880.1]	8165.03	275.939	0	1	2.077487e+003	2.079618e+002	2	0	67	1.931940e+003	1909	3.419611e+002	3.169057e+002	35	1.780000e+001	18	4.303214e+000	4.818450e+000	0	0	0	0	0	0	0	1883.24	188.517	1	1.65943e-233	1	1	48.703	4.30321	1	0	48.703	46.8651	46.8651	1924.51	0.906498	17.8	4.30321	0	1899.09	0	0
DATA	318	4	63	tair|AT1G64890.1|ref|NM_105163|ug|DR380930|ta|TA37244_3702	at|chr1:24114651-24114710	0		1361	AGTTAGCGGATATCTTGGAATCGTTCTTGCATCGTTTGTCGGTGTAACAGAGGATGATTT	235	0	A_84_P822038	AT1G64890	AT1G64890.1	tair|integral membrane transporter family protein [AT1G64890.1]	8191.33	275.5	0	1	8.365847e+002	8.418804e+001	3	3	60	8.056500e+002	778	1.680808e+002	1.721669e+002	34	1.855882e+001	18.5	5.695246e+000	5.930400e+000	0	0	0	0	0	0	0	756.999	76.1791	1	2.41115e-179	1	1	48.6506	5.69525	1	0	48.6506	57.5363	57.5363	798.215	0.904869	18.5588	5.69525	0	772.702	0	0
DATA	319	4	64	tair|AT2G45360.1|ref|NM_130099|tc|TC295369	at|chr2:18706252-18706311	0		492	AAATGGCACGATGTGTTGAAAAGAGGAACACGTGTGGTGAGATCCGTGTTTTTACCGGTT	237	0	A_84_P88159	AT2G45360	AT2G45360.1	tair|similar to unknown protein [Arabidopsis thaliana] (TAIR:AT3G60780.1); similar to unnamed protein product [Vitis vinifera] (GB:CAO24498.1); contains InterPro domain Protein of unknown function DUF1442 (InterPro:IPR009902) [AT2G45360.1]	8215.89	275.738	0	1	8.980910e+001	1.303115e+001	0	0	66	1.297879e+002	125.5	3.369479e+001	3.224655e+001	49	2.173469e+001	21	7.626094e+000	7.413000e+000	0	0	0	0	0	0	0	81.1434	11.7738	1	2.27198e-052	1	1	48.6445	7.62609	1	0	48.6445	45.835	45.835	122.353	0.903509	21.7347	7.62609	0	96.7328	0	0
DATA	320	4	65	tair|AT2G12557.1|ref|NM_001124833	at|chr2:5129001-5129060	0		27	AGAAAAAGAGAGGATAGAGCTTTAGCAAGATCCTCCCCTGAGTTTAGTGAACCTGGCATA	239	0	A_84_P758267	AT2G12557	AT2G12557.1	tair|unknown protein [AT2G12557.1]	8241.89	275.5	0	1	1.749236e+001	9.612186e+000	0	0	64	6.442188e+001	61.5	1.908860e+001	2.168302e+001	26	1.892308e+001	18.5	4.542449e+000	3.706500e+000	0	0	0	0	0	0	0	15.7886	8.67593	1	3.89414e-006	1	0	48.6333	4.54245	1	0	48.6333	56.9804	56.9804	56.9872	0.902597	18.9231	4.54245	0	31.2588	0	0
DATA	321	4	66	tair|AT3G07360.1|tair|AT3G07360.3|tair|AT3G07360.2|ref|NM_001035579	at|chr3:2356491-2356550	0		1417	AAAGAAGAGGAGAATGCTCATGGAACGATAACAAAGCTTTCGCGTGAAGGAACTTCAAGG	241	0	A_84_P758964	AT3G07360	AT3G07360.1	tair|armadillo/beta-catenin repeat family protein / U-box domain-containing protein [AT3G07360.1]	8266.54	275.662	0	1	1.195151e+004	1.195188e+003	0	0	64	1.082931e+004	10640	2.411081e+003	2.504111e+003	22	1.677273e+001	17	4.740221e+000	5.745075e+000	0	0	0	0	0	0	0	10780.7	1078.1	1	0	1	1	48.6373	4.74022	1	0	48.6373	46.5243	46.5243	10821.9	0.902035	16.7727	4.74022	0	10796	0	0
DATA	322	4	67	tair|AT5G38500.1|ref|NM_123211|tc|NP236569	at|chr5:15433540-15433481	0		943	ATATTAGTGTGGGAACGATTCTTGTGTGTCAAGCCAAGCAGGAAGACGAAGACAAAGACG	243	0	A_84_P531960	AT5G38500	AT5G38500.1	tair|DNA binding [AT5G38500.1]	8292.58	275.427	9.502	1	9.501998e+000	9.457586e+000	3	0	61	4.693443e+001	47	1.233271e+001	1.260210e+001	37	1.567568e+001	15	4.678877e+000	3.706500e+000	0	0	0	0	0	0	0	-1.70005	8.53106	0	0.60521	1	0	48.6345	4.67888	1	0	48.6345	57.5363	57.5363	39.4998	0.902034	15.6757	4.67888	0	13.5389	1	0
DATA	323	4	68	ug|CD532728|ta|TA32582_3702|ta|CD534562|ta|BP659285	at|chr1:1559039-1559098	0		158	AAACTCGTCATAAATAGACCATCCCAATTCCCAAATGGCTTAGAAGCAAATGTCCAGGGC	245	0	A_84_P799685	CD532728	CD532728	ug|28I22 Arabidopsis Leaf Senescence Library Arabidopsis thaliana cDNA 3', mRNA sequence [CD532728]	8318.33	275.5	0	1	2.792050e+001	9.856708e+000	1	1	64	7.384375e+001	74	2.079852e+001	1.964445e+001	36	1.786111e+001	18.5	5.986426e+000	5.374425e+000	0	0	0	0	0	0	0	25.1975	8.8954	1	2.73196e-012	1	0	48.6463	5.98643	1	0	48.6463	57.5363	57.5363	66.4091	0.902472	17.8611	5.98643	0	40.3208	0	0
DATA	324	4	69	tair|AT4G32605.1|ref|NM_001085012|ta|TA38832_3702|ta|DR377398	at|chr4:15726504-15726445	0		697	CCTACTGCGATGGTTCAAATCAGTTGGCACGTTTGTTCATGAAAACCCATCTGCAGAAAA	247	0	A_84_P10093	AT4G32605	AT4G32605.1	tair|transcription factor [AT4G32605.1]	8343.11	275.648	0	1	9.374517e+003	9.374993e+002	0	0	65	8.517646e+003	8290	1.587283e+003	1.853250e+003	35	1.645714e+001	17	5.124008e+000	5.189100e+000	0	0	0	0	0	0	0	8469.01	846.944	1	5.92879e-323	1	1	48.6337	5.12401	1	0	48.6337	47.8731	47.8731	8510.21	0.903408	16.4571	5.12401	0	8483.99	0	0
DATA	325	4	70	ug|BP577321	at|chr1:23779934-23779875	0		289	TTGAATGTGTTGCATAGTTTGCTAAGCTCCTTCCCTAAAAGCGGTACTCCGCAATAAAAC	249	0	A_84_P794751	BP577321	BP577321	ug|BP577321 RAFL14 Arabidopsis thaliana cDNA clone RAFL14-96-E03 3', mRNA sequence [BP577321]	8368.89	275.5	0	1	2.836441e+001	9.843248e+000	0	1	63	7.436508e+001	71	1.606469e+001	1.630860e+001	46	1.680435e+001	17	4.612156e+000	4.447800e+000	0	0	0	0	0	0	0	25.6722	8.90896	1	1.23747e-012	1	0	48.6929	4.61216	1	0	48.6929	56.9804	56.9804	66.9304	0.905084	16.8043	4.61216	0	40.581	0	0
DATA	326	4	71	tair|AT4G34100.2|tair|AT4G34100.1|ref|NM_001125641|ref|NM_119571	at|chr4:16332273-16332329	0		1441	GCTTGCTACTGATCTCCTGAAAGGTTCTACTGTTGGGGCCTCAAAGCTTTCTGATATTAA	251	0	A_84_P832362	AT4G34100	AT4G34100.2	tair|similar to protein binding / zinc ion binding [Arabidopsis thaliana] (TAIR:AT4G32670.1); similar to predicted protein [Physcomitrella patens subsp. patens] (GB:EDQ59867.1); similar to unnamed protein product [Vitis vinifera] (GB:CAO47840.1); similar 	8394.42	275.427	0	1	5.542346e+002	5.621525e+001	1	0	63	5.516508e+002	532	1.150878e+002	1.326927e+002	33	1.657576e+001	17	4.286828e+000	3.706500e+000	0	0	0	0	0	0	0	502.905	51.0089	1	4.15834e-155	1	1	48.7459	4.28683	1	0	48.7459	57.5363	57.5363	544.216	0.907386	16.5758	4.28683	0	517.729	0	0
DATA	327	4	72	tair|AT2G43250.1|ref|NM_129887|ug|AK228887|ta|TA50897_3702	at|chr2:17984885-17984944	0		580	TTATCAGAGAGATCTGCTAGTGATGCTGAGTGTCTTATACGAGAAAATCGTCCTGGTGCG	253	0	A_84_P833751	AT2G43250	AT2G43250.1	tair|similar to unnamed protein product [Vitis vinifera] (GB:CAO67796.1) [AT2G43250.1]	8419.58	275.427	0	0	3.709752e+001	1.007891e+001	1	0	63	8.257143e+001	81	2.152172e+001	2.260965e+001	27	1.877778e+001	17	6.565254e+000	6.671700e+000	0	0	0	0	0	0	0	33.7712	9.17518	1	9.30167e-019	1	0	48.8003	6.56525	1	0	48.8003	65	65	75.1368	0.910335	18.7778	6.56525	0	48.5086	0	0
DATA	328	4	73	tair|AT2G18670.1|tair|AT2G18680.1|ref|NM_127423|ref|NM_127424	at|chr2:8102666-8102725	0		1926	CTGAGGGATGTTGAATATACGAAATTGTCATCCACTACTCCCATGGGAGGATTGCCTTGA	255	0	A_84_P824985	AT2G18670	AT2G18670.1	tair|zinc finger (C3HC4-type RING finger) family protein [AT2G18670.1]	8444.88	276.292	0	1	2.671429e+002	2.829871e+001	1	0	65	2.929538e+002	288	5.744602e+001	5.411490e+001	38	1.860526e+001	19	6.314032e+000	5.003775e+000	0	0	0	0	0	0	0	244.106	25.8584	1	1.18507e-112	1	1	48.8476	6.31403	1	0	48.8476	45.835	45.835	285.519	0.913767	18.6053	6.31403	0	258.727	0	0
DATA	329	4	74	tair|AT2G03030.1|ref|NM_126355	at|chr2:890387-890446	0		482	TAAGGCGGTTCAGTGTGTTGTAGCAACGATTGGACTTGAGGAAGAAGAAGAGAATCATTT	257	0	A_84_P755996	AT2G03030	AT2G03030.1	tair|Toll-Interleukin-Resistance (TIR) domain-containing protein [AT2G03030.1]	8470.5	275.5	0	0	9.610819e+000	9.336226e+000	0	0	68	5.775000e+001	58	1.802848e+001	1.945913e+001	39	1.828205e+001	17	5.758055e+000	6.671700e+000	0	0	0	0	0	0	0	8.82888	8.57663	1	0.00801647	1	0	48.9211	5.75805	1	0	48.9211	65	65	50.3153	0.91864	18.2821	5.75805	0	23.3856	1	0
DATA	330	4	75	tair|AT1G80010.1|ref|NM_106650|tc|TC281981	at|chr1:30104679-30104738	0		2281	CTGGGAAGCGTTTAGAGAGTGTGCCAATAAGGTCCAATTTGTGACAGAGAAGCCTTCATA	259	0	A_84_P18108	FRS8	AT1G80010.1	tair|FRS8 (FAR1-related sequence 8); zinc ion binding [AT1G80010.1]	8495.31	275.662	0	1	1.007465e+004	1.007508e+003	0	0	66	9.357061e+003	9066.5	2.075091e+003	2.234093e+003	33	1.727273e+001	18	4.784563e+000	5.189100e+000	0	0	0	0	0	0	0	9308.07	930.846	1	0	1	1	48.9914	4.78456	1	0	48.9914	48.5334	48.5334	9349.63	0.92391	17.2727	4.78456	0	9322.54	0	0
DATA	331	4	76	tair|AT4G09700.1|tc|TC288917	unmapped	0		953	TAACTTCAGGAGAGACTCAGTAAGATCAGGGTTTGATTTGCATCCTCATGATCGTTCTCA	261	0	A_84_P595600	AT4G09700	AT4G09700.1	tair|transposable element gene [AT4G09700.1]	8521.42	275.427	9.21038	0	9.210383e+000	9.167334e+000	7	0	57	4.107018e+001	42	1.002472e+001	1.111950e+001	37	1.686486e+001	18	6.382102e+000	7.413000e+000	0	0	0	0	0	0	0	-8.00623	8.53106	0	0.0159632	1	0	49.0764	6.3821	1	0	49.0764	65	65	33.6355	0.930594	16.8649	6.3821	0	6.38837	1	0
DATA	332	4	77		 	66	Structural	0		1	1	DarkCorner	DarkCorner	DarkCorner		8546.53	275.77	9.1391	1	9.139102e+000	9.096387e+000	1	0	66	3.953030e+001	40.5	9.514717e+000	1.111950e+001	37	1.794595e+001	19	6.480509e+000	6.671700e+000	0	0	0	0	0	0	0	-9.65151	8.53106	0	0.00383645	1	0	49.1818	6.48051	1	0	49.1818	48.8603	48.8603	32.0956	0.937852	17.9459	6.48051	0	4.6777	0	0
DATA	333	4	78		 	66	Structural	0		1	1	DarkCorner	DarkCorner	DarkCorner		8571.83	276	9.05735	1	9.057351e+000	9.015017e+000	4	0	63	3.874603e+001	38	9.055329e+000	8.154300e+000	33	1.687879e+001	17	5.672067e+000	5.930400e+000	0	0	0	0	0	0	0	-10.5621	8.53106	0	0.00160629	1	0	49.3081	5.67207	1	0	49.3081	46.1809	46.1809	31.3114	0.946317	16.8788	5.67207	0	3.71898	0	0
DATA	334	4	79		 	66	Structural	0		1	1	DarkCorner	DarkCorner	DarkCorner		8597.5	275.5	8.96165	1	8.961648e+000	8.919761e+000	0	1	67	4.210448e+001	44	1.028257e+001	1.074885e+001	37	1.645946e+001	16	4.873936e+000	5.930400e+000	0	0	0	0	0	0	0	-7.33105	8.53106	0	0.0270851	1	0	49.4355	4.87394	1	0	49.4355	57.5363	57.5363	34.6698	0.956423	16.4595	4.87394	0	6.91013	0	0
DATA	335	4	80		 	66	Structural	0		1	1	DarkCorner	DarkCorner	DarkCorner		8621.99	275.944	8.86411	1	8.864112e+000	8.822682e+000	1	0	68	3.842647e+001	36	9.367005e+000	9.080925e+000	37	1.754054e+001	17	4.919319e+000	6.671700e+000	0	0	0	0	0	0	0	-11.1492	8.53106	0	0.000889298	1	0	49.5756	4.91932	1	0	49.5756	46.8651	46.8651	30.9918	0.966947	17.5405	4.91932	0	3.05008	0	0
DATA	336	4	81		 	66	Structural	0		1	1	DarkCorner	DarkCorner	DarkCorner		8647.94	275.778	8.7478	1	8.747801e+000	8.706915e+000	3	0	63	4.038095e+001	40	9.939216e+000	9.266250e+000	37	1.754054e+001	17	4.816607e+000	4.447800e+000	0	0	0	0	0	0	0	-9.35082	8.53106	0	0.00505029	1	0	49.7318	4.81661	1	0	49.7318	45.4864	45.4864	32.9463	0.979803	17.5405	4.81661	0	4.81938	0	0
DATA	337	4	82		 	66	Structural	0		1	1	DarkCorner	DarkCorner	DarkCorner		8673.58	275.427	8.62132	1	8.621319e+000	8.581023e+000	2	0	62	3.927419e+001	39.5	9.177966e+000	8.895600e+000	28	1.653571e+001	17	4.149807e+000	3.891825e+000	0	0	0	0	0	0	0	-10.6205	8.53106	0	0.00151601	1	0	49.8947	4.14981	1	0	49.8947	57.5363	57.5363	31.8395	0.994178	16.5357	4.14981	0	3.52847	0	0
DATA	338	4	83		 	66	Structural	0		1	1	DarkCorner	DarkCorner	DarkCorner		8698.65	275.455	8.48861	1	8.488605e+000	8.448930e+000	3	0	61	3.734426e+001	36	1.011745e+001	1.037820e+001	25	1.708000e+001	16	4.386722e+000	3.706500e+000	0	0	0	0	0	0	0	-12.7342	8.53106	0	0.00016103	1	0	50.0785	4.38672	1	0	50.0785	45.4864	45.4864	29.9096	1.00972	17.08	4.38672	0	1.40673	0	0
DATA	339	4	84		 	66	Structural	0		1	1	DarkCorner	DarkCorner	DarkCorner		8724.07	275.725	8.34435	1	8.344354e+000	8.305353e+000	1	0	65	4.386154e+001	44	9.481688e+000	8.154300e+000	26	1.623077e+001	16	3.290078e+000	2.223900e+000	0	0	0	0	0	0	0	-6.39754	8.53106	0	0.0532459	1	0	50.2591	3.29008	1	0	50.2591	46.1809	46.1809	36.4269	1.02718	16.2308	3.29008	0	7.72019	0	0
DATA	340	4	85		 	66	Structural	0		1	1	DarkCorner	DarkCorner	DarkCorner		8749.9	276.078	8.18721	1	8.187213e+000	8.148947e+000	2	1	64	4.107813e+001	40	8.900338e+000	9.080925e+000	374	1.620053e+001	16	4.684113e+000	4.447800e+000	0	0	0	0	0	0	0	-9.36676	8.53106	0	0.00497801	1	0	50.4449	4.68411	1	0	50.4449	47.8731	47.8731	33.6435	1.04689	16.2005	4.68411	0	4.72344	0	0
DATA	341	5	1		 	66	Structural	0		1	1	DarkCorner	DarkCorner	DarkCorner		6603.38	283.137	9.62977	1	9.629768e+000	9.584759e+000	2	0	63	3.725397e+001	36	8.040158e+000	6.671700e+000	376	1.734574e+001	17	5.408402e+000	5.930400e+000	0	0	0	0	0	0	0	-8.53603	8.53106	0	0.0103013	1	0	45.79	5.4084	1	0	45.79	48.5334	48.5334	29.8193	0.890065	17.3457	5.4084	0	1.5285	0	0
DATA	342	5	2		 	66	Structural	0		1	1	DarkCorner	DarkCorner	DarkCorner		6628.83	282.662	9.61285	1	9.612852e+000	9.567922e+000	1	0	64	3.992188e+001	40.5	9.895172e+000	8.895600e+000	28	1.814286e+001	19	5.803666e+000	4.077150e+000	0	0	0	0	0	0	0	-6.00461	8.53106	0	0.0694212	1	0	45.9265	5.80367	1	0	45.9265	47.5395	47.5395	32.4872	0.891632	18.1429	5.80367	0	4.39167	0	0
DATA	343	5	3		 	66	Structural	0		1	1	DarkCorner	DarkCorner	DarkCorner		6653.86	283.4	9.59189	1	9.591886e+000	9.547054e+000	0	0	65	3.940000e+001	40	9.507891e+000	1.111950e+001	32	1.768750e+001	16.5	4.993140e+000	4.633125e+000	0	0	0	0	0	0	0	-6.65158	8.53106	0	0.0445824	1	0	46.0516	4.99314	1	0	46.0516	45.4864	45.4864	31.9653	0.893581	17.6875	4.99314	0	4.03171	0	0
DATA	344	5	4		 	66	Structural	0		1	1	DarkCorner	DarkCorner	DarkCorner		6680.09	282.614	9.56722	1	9.567224e+000	9.522508e+000	3	1	60	3.780000e+001	39	7.241125e+000	5.930400e+000	36	1.719444e+001	17	7.086484e+000	7.598325e+000	0	0	0	0	0	0	0	-8.36569	8.53106	0	0.0118853	1	0	46.1657	7.08648	1	0	46.1657	57.259	57.259	30.3653	0.895884	17.1944	7.08648	0	2.62962	0	0
DATA	345	5	5		 	66	Structural	0		1	1	DarkCorner	DarkCorner	DarkCorner		6704.82	283.147	9.54062	1	9.540625e+000	9.496032e+000	0	0	66	3.753030e+001	36.5	7.938649e+000	7.968975e+000	35	1.640000e+001	16	5.510418e+000	5.930400e+000	0	0	0	0	0	0	0	-8.73039	8.53106	0	0.00872782	1	0	46.2607	5.51042	1	0	46.2607	46.1809	46.1809	30.0956	0.898382	16.4	5.51042	0	2.51502	0	0
DATA	346	5	6		 	66	Structural	0		1	1	DarkCorner	DarkCorner	DarkCorner		6730.81	283.095	9.51039	1	9.510389e+000	9.465938e+000	2	0	64	4.210938e+001	39.5	1.145331e+001	1.074885e+001	27	1.659259e+001	15	7.158960e+000	7.042350e+000	0	0	0	0	0	0	0	-4.24016	8.53106	0	0.19844	1	0	46.3495	7.15896	1	0	46.3495	45.835	45.835	34.6747	0.901238	16.5926	7.15896	0	7.26525	0	0
DATA	347	5	7		 	66	Structural	0		1	1	DarkCorner	DarkCorner	DarkCorner		6755.74	283.414	9.47926	1	9.479262e+000	9.434956e+000	0	0	66	3.906061e+001	39	9.191767e+000	1.019287e+001	34	1.608824e+001	14.5	5.495826e+000	5.189100e+000	0	0	0	0	0	0	0	-7.36164	8.53106	0	0.0264632	1	0	46.4222	5.49583	1	0	46.4222	46.5243	46.5243	31.6259	0.904197	16.0882	5.49583	0	4.36835	0	0
DATA	348	5	8		 	66	Structural	0		1	1	DarkCorner	DarkCorner	DarkCorner		6781.2	283.422	9.44586	1	9.445855e+000	9.401706e+000	0	0	65	3.998462e+001	40	9.472810e+000	9.636900e+000	37	1.662162e+001	16	3.361145e+000	3.706500e+000	0	0	0	0	0	0	0	-6.49871	8.53106	0	0.0496388	1	0	46.4833	3.36115	1	0	46.4833	45.1352	45.1352	32.5499	0.907395	16.6216	3.36115	0	5.44954	0	0
DATA	349	5	9		 	66	Structural	0		1	1	DarkCorner	DarkCorner	DarkCorner		6807.07	283.2	9.41053	1	9.410528e+000	9.366543e+000	1	0	65	3.947692e+001	39	9.564106e+000	8.895600e+000	41	1.717073e+001	17	4.188690e+000	4.447800e+000	0	0	0	0	0	0	0	-7.06535	8.53106	0	0.0330462	1	0	46.5423	4.18869	1	0	46.5423	46.8651	46.8651	32.0422	0.910802	17.1707	4.18869	0	5.10162	0	0
DATA	350	5	10	tair|AT3G15070.1|ref|NM_112369|tc|TC284436	at|chr3:5070613-5070554	0		1492	ACGCTGGATTGCATGCACAAATACCATGCAGAATGCTTGAAGAAGTGGTTGGTTATCAAG	263	0	A_84_P18373	AT3G15070	AT3G15070.1	tair|zinc finger (C3HC4-type RING finger) family protein [AT3G15070.1]	6832.1	283.403	0	1	2.816157e+003	2.817703e+002	0	0	64	2.621172e+003	2433	5.569416e+002	5.987851e+002	25	1.852000e+001	18	4.528797e+000	3.706500e+000	0	0	0	0	0	0	0	2574.59	257.6	1	4.17599e-252	1	1	46.5865	4.5288	1	0	46.5865	44.0646	44.0646	2613.74	0.914219	18.52	4.5288	0	2586.94	0	0
DATA	351	5	11	ta|TA27785_3702	at|chr4:12568474-12568533	0		3005	AACAGCTTCATCGACTTCATAAACTCGATCAGCTTCTTCGCTAAGAAACCGATCGACAAG	265	0	A_84_P730916	TA27785_3702	TA27785_3702	Unknown	6857.37	283.343	0	1	5.925066e+001	1.102327e+001	0	0	64	1.010000e+002	100	2.383675e+001	2.316562e+001	27	1.944444e+001	18	6.868733e+000	6.671700e+000	0	0	0	0	0	0	0	54.3781	10.1168	1	1.54476e-034	1	1	46.6219	6.86873	1	0	46.6219	45.835	45.835	93.5653	0.917764	19.4444	6.86873	0	66.9095	0	0
DATA	352	5	12	tair|AT3G28340.1|ref|NM_113753|ta|TA39080_3702|tc|TC289121	at|chr3:10590725-10590666	0		1064	CCTTGTCCAATTGATTATCTTTGGGCTCCTTATGATCTTCACAAGTCACAGAGGCAGTAT	267	0	A_84_P823733	GATL10	AT3G28340.1	tair|GATL10 (Galacturonosyltransferase-like 10); polygalacturonate 4-alpha-galacturonosyltransferase/ transferase, transferring hexosyl groups [AT3G28340.1]	6882.71	283.288	0	1	9.619266e+002	9.663724e+001	0	0	64	9.329531e+002	895	2.414839e+002	2.270231e+002	25	1.652000e+001	17	4.214262e+000	3.706500e+000	0	0	0	0	0	0	0	886.304	89.0401	1	1.04706e-188	1	1	46.6488	4.21426	1	0	46.6488	45.1352	45.1352	925.518	0.921385	16.52	4.21426	0	899.002	0	0
DATA	353	5	13	tair|AT1G18410.1|ref|NM_101699|tc|NP184582	at|chr1:6336979-6336920	0		3167	AGGATCCACTGATGCTCCTTGTGCAGCAGAAGGGAGAAAACCTTTAAAGATTTCAGACAA	269	0	A_84_P18086	AT1G18410	AT1G18410.1	tair|kinesin motor protein-related [AT1G18410.1]	6908.11	283.394	0	1	4.672440e+001	1.033839e+001	0	0	64	8.989063e+001	90.5	2.378349e+001	2.594550e+001	36	1.694444e+001	17	4.560354e+000	5.189100e+000	0	0	0	0	0	0	0	43.2223	9.56351	1	4.10859e-026	1	1	46.6683	4.56035	1	0	46.6683	45.4864	45.4864	82.456	0.925048	16.9444	4.56035	0	56.0708	0	0
DATA	354	5	14	ug|CK119463|ta|TA51668_3702|tc|TC293578	unmapped	0		547	TGTGTACCAGAAGACCAATGCCGTGTCTGAGATTAAAAGGGTTGGTAAAGACAGCTTCTG	271	0	A_84_P802323	CK119463	CK119463	ug|212g03.p1 AtM1 Arabidopsis thaliana cDNA clone MPMGp2011G03212 5-PRIME, mRNA sequence [CK119463]	6934.09	282.614	9.22782	1	9.227817e+000	9.185263e+000	2	0	62	4.762903e+001	45	1.262606e+001	1.445535e+001	33	1.660606e+001	17	3.872494e+000	4.447800e+000	0	0	0	0	0	0	0	0.955771	8.5316	0	0.771271	1	0	46.6733	3.87249	1	0	46.6733	57.259	57.259	40.1944	0.928836	16.6061	3.87249	0	13.9576	1	0
DATA	355	5	15	tair|AT3G27999.1|ref|NM_001125251|ug|EF183429|tc|NP301510	at|chr3:10404482-10404541	0		373	CAGATATTTAGCTGCCAAAGACTATAACAGCGTAAACACTAGGGTCAGTGGAACGTTGGA	273	0	A_84_P762818	AT3G27999	AT3G27999.1	tair|enzyme inhibitor/ pectinesterase [AT3G27999.1]	6959.44	283.452	9.1919	1	9.191899e+000	9.148936e+000	1	0	63	4.625397e+001	45	1.100142e+001	1.223145e+001	42	1.850000e+001	17.5	4.559899e+000	5.003775e+000	0	0	0	0	0	0	0	-0.421415	8.53106	0	0.897994	1	0	46.6754	4.5599	1	0	46.6754	43.7019	43.7019	38.8193	0.932465	18.5	4.5599	0	12.6891	1	0
DATA	356	5	16	tair|AT1G22882.1|ref|NM_148482|ta|TA29544_3702|tc|TC282317	at|chr1:8101229-8101288	0		2205	TTTACACTGTAGAGTCATGTTACCAATGGATGAAATATACCTTGTTTTTCAATAACCGGC	275	0	A_84_P540904	AT1G22882	AT1G22882.1	tair|similar to unknown protein [Arabidopsis thaliana] (TAIR:AT1G71360.1); similar to unnamed protein product [Vitis vinifera] (GB:CAO44551.1); contains InterPro domain Sad1/UNC-like, C-terminal (InterPro:IPR012919); contains InterPro domain Galactose-bin	6984.17	283.323	0	1	4.828146e+003	4.829006e+002	0	0	65	4.565846e+003	4360	1.059889e+003	1.174219e+003	37	2.067568e+001	22	5.939763e+000	7.413000e+000	0	0	0	0	0	0	0	4519.15	451.996	1	1.41017e-285	1	1	46.6923	5.93976	1	0	46.6923	45.4864	45.4864	4558.41	0.936002	20.6757	5.93976	0	4532.4	0	0
DATA	357	5	17	tair|AT4G04293.1|ta|TA47282_3702|tc|TC300138	at|chr4:2077119-2077178	0		289	TCGTTGGAGCCTTATCAAGAAATGACGACTACTTCACCCAACGTGTTGACGAAACAAATA	277	0	A_84_P763873	AT4G04293	AT4G04293.1	tair|transposable element gene [AT4G04293.1]	7010.42	282.573	9.1209	1	9.120896e+000	9.101048e+000	2	0	62	5.275806e+001	53	1.570808e+001	1.686457e+001	46	1.882609e+001	18	5.113400e+000	6.486375e+000	0	0	0	0	0	0	0	6.04773	8.55247	0	0.0674672	1	0	46.7103	5.1134	1	0	46.7103	57.5363	57.5363	45.3234	0.939724	18.8261	5.1134	0	19.4473	1	0
DATA	358	5	18	tair|AT4G24990.1|ref|NM_118631|ug|AK227315|ta|TA28118_3702	at|chr4:12850710-12849983	0		585	ACAGAGAAGAAGGTTGATAAAGCACCAAAGGCAGTAATCTGCACATGCACCATTTTGTGA	279	0	A_84_P15730	ATGP4	AT4G24990.1	tair|ATGP4 (Arabidopsis thaliana geranylgeranylated protein) [AT4G24990.1]	7035.09	283.328	0	1	7.997644e+003	7.998156e+002	0	0	66	7.589030e+003	7215.5	1.608064e+003	1.770410e+003	33	2.081818e+001	21	6.321860e+000	7.413000e+000	0	0	0	0	0	0	0	7542.31	754.279	1	4.73582e-316	1	1	46.724	6.32186	1	0	46.724	45.1352	45.1352	7581.6	0.943066	20.8182	6.32186	0	7555.81	0	0
DATA	359	5	19	tc|NP221272	at|chr1:13148189-13148130	0		37	TGGTCGGGGCGTTACACTTTACCACTCGACAAAAGAAATTTGGTTATTCTCTGATCCTTA	281	0	A_84_P840368	NP221272	NP221272	tc|GB|AC007887.9|AAF79352.1 F15O4.24 [NP221272]	7061	283.131	9.05542	1	9.055415e+000	9.013091e+000	4	0	63	4.517460e+001	44	1.019098e+001	9.266250e+000	36	2.013889e+001	20	6.019743e+000	7.042350e+000	0	0	0	0	0	0	0	-1.56298	8.53106	0	0.634586	1	0	46.7376	6.01974	1	0	46.7376	44.7812	44.7812	37.7399	0.946519	20.1389	6.01974	0	12.0674	1	0
DATA	360	5	20	tair|AT3G22170.2|tair|AT3G22170.1|ref|NM_001125201|ref|NM_113114	at|chr3:7824663-7824604	0		1105	TTATGCAGTAGATCTGGGCGATGATCAGCGAGTGAAGAATGTATTTTGGGTAGATGCAAA	283	0	A_84_P838385	FHY3	AT3G22170.2	tair|FHY3 (FAR-RED ELONGATED HYPOCOTYLS 3) [AT3G22170.2]	7086.11	283.333	0	1	4.194447e+002	4.289555e+001	1	0	64	4.451094e+002	439.5	1.145182e+002	1.130483e+002	33	1.760606e+001	17	4.358464e+000	4.447800e+000	0	0	0	0	0	0	0	398.353	40.7386	1	2.42227e-141	1	1	46.7562	4.35846	1	0	46.7562	45.1352	45.1352	437.675	0.949716	17.6061	4.35846	0	412.098	0	0
DATA	361	5	21	tair|AT2G17190.1|ref|NM_127273|ta|TA31451_3702|tc|TC307027	at|chr2:7486292-7485844	0		1538	CAAATGATGTCTCTACAACAATCACTTTTCTCTCAGAATAGGAACACGGCTGGCCAGGAT	285	0	A_84_P16305	AT2G17190	AT2G17190.1	tair|ubiquitin family protein [AT2G17190.1]	7111.21	283.419	0	1	4.580233e+003	4.581108e+002	0	0	65	4.410708e+003	4261	9.598574e+002	1.033372e+003	36	1.755556e+001	16.5	4.563485e+000	4.262475e+000	0	0	0	0	0	0	0	4363.92	436.476	1	1.69339e-283	1	1	46.7827	4.56349	1	0	46.7827	43.7019	43.7019	4403.27	0.952774	17.5556	4.56349	0	4377.79	0	0
DATA	362	5	22	tair|AT2G23100.1|ref|NM_127874|ta|TA53462_3702	at|chr2:9845930-9845871	0		886	GGGTTGTCTCTCAATGACGCTCATGATCCAGTTTACGCTTGTCTTCCTTGTAACTACATG	287	0	A_84_P838344	AT2G23100	AT2G23100.1	tair|DC1 domain-containing protein [AT2G23100.1]	7137.42	282.573	0	1	5.282995e+001	1.037133e+001	1	0	63	9.731746e+001	96	2.685074e+001	2.705745e+001	31	2.074194e+001	20	6.239486e+000	7.042350e+000	0	0	0	0	0	0	0	50.4985	9.91363	1	1.16054e-031	1	1	46.819	6.23949	1	0	46.819	57.5363	57.5363	89.8828	0.955869	20.7419	6.23949	0	64.5122	0	0
DATA	363	5	23	tair|AT5G08530.1|ref|NM_120938|ta|TA30375_3702|ta|TA30376_3702	at|chr5:2761776-2761299	0		100	AAAGACCAGTATCTCTCTGAAAGACTACTTCTAGGAAATTTTCGTCTCCATGGCACCCGT	289	0	A_84_P813705	CI51	AT5G08530.1	tair|CI51 (51 KDA SUBUNIT OF COMPLEX I); NADH dehydrogenase (ubiquinone) [AT5G08530.1]	7162.5	282.648	0	1	9.335677e+001	1.289802e+001	1	3	62	1.363548e+002	139	3.109167e+001	2.779875e+001	36	1.913889e+001	18	6.499023e+000	6.486375e+000	0	0	0	0	0	0	0	89.4902	12.3638	1	3.22218e-057	1	1	46.8646	6.49902	1	0	46.8646	57.5363	57.5363	128.92	0.958583	19.1389	6.49902	0	103.634	0	0
DATA	364	5	24	ta|TA26934_3702	at|chr2:013380352-013380303	0		325	ATAACGGGAGTTTGAAAGCTCCCTAAATGGCTTGAGTATCTCTTAGCCTATTGTGCCTTC	291	0	A_84_P807436	TA26934_3702	TA26934_3702	Unknown	7188	282.545	0	1	2.999499e+003	3.000812e+002	0	5	57	2.929912e+003	2946	4.751760e+002	3.943716e+002	39	2.156410e+001	21	7.369192e+000	7.783650e+000	0	0	0	0	0	0	0	2883	288.426	1	7.76782e-259	1	1	46.9135	7.36919	1	0	46.9135	55.8519	55.8519	2922.48	0.96116	21.5641	7.36919	0	2897.28	0	0
DATA	365	5	25	tair|AT3G03680.1|ref|NM_111239|ta|TA49626_3702|tc|TC309536	at|chr3:910585-910644	0		3078	TTTTTACTACATTCGACATCCGAGGTTTAGAGACGATATGCCTTCCGTTCCGGTCAACTT	293	0	A_84_P14519	AT3G03680	AT3G03680.1	tair|C2 domain-containing protein [AT3G03680.1]	7212.76	283.273	0	1	3.652285e+003	3.653359e+002	1	0	63	3.565508e+003	3345	8.487771e+002	7.401880e+002	33	2.000000e+001	19	6.383573e+000	7.413000e+000	0	0	0	0	0	0	0	3518.53	351.957	1	1.09433e-270	1	1	46.9737	6.38357	1	0	46.9737	45.4864	45.4864	3558.07	0.963379	20	6.38357	0	3532.93	0	0
DATA	366	5	26	tair|AT4G39020.1|ref|NM_120062|tc|TC299446	at|chr4:18184040-18184232	0		348	TTTGAGCTCAGCTTATCAGTTGGAGACTATGTTGTTATCAGAGAGGTAGTGAGTAGCGTG	295	0	A_84_P586800	AT4G39020	AT4G39020.1	tair|SH3 domain-containing protein [AT4G39020.1]	7238.58	282.573	8.87643	1	8.876427e+000	8.834939e+000	5	1	58	4.474138e+001	44	1.114429e+001	8.895600e+000	47	1.834043e+001	16	6.474957e+000	5.930400e+000	0	0	0	0	0	0	0	-2.30396	8.53106	0	0.483761	1	0	47.0453	6.47496	1	0	47.0453	57.5363	57.5363	37.3067	0.965605	18.3404	6.47496	0	12.2558	1	0
DATA	367	5	27	tair|AT4G24060.1|ref|NM_118538|ug|AY037220|ta|TA39071_3702	at|chr4:12505314-12505373	0		1103	GCAACAATTAATGTCGACATTAATGAACATCAGAAGCGAGGAAGCGGTAGTGATGCAGCT	297	0	A_84_P13835	AT4G24060	AT4G24060.1	tair|Dof-type zinc finger domain-containing protein [AT4G24060.1]	7264.42	282.573	0	1	1.785997e+003	1.788173e+002	0	3	61	1.775115e+003	1759	4.180585e+002	3.639783e+002	22	1.568182e+001	15.5	4.075319e+000	2.965200e+000	0	0	0	0	0	0	0	1727.99	173.009	1	2.17043e-228	1	1	47.1261	4.07532	1	0	47.1261	57.5363	57.5363	1767.68	0.96752	15.6818	4.07532	0	1742.7	0	0
DATA	368	5	28	tair|AT4G27860.1|ref|NM_118924|ta|TA39279_3702|tc|TC282633	at|chr4:13876187-13876246	0		1787	AGTCAATGGCTTGAGAAAAGCGGGTTTTATGATGATTCTCCAGAAACTCAACGAGTTTGA	299	0	A_84_P823905	AT4G27860	AT4G27860.1	tair|integral membrane family protein [AT4G27860.1]	7288.86	283.47	0	1	4.103415e+003	4.104360e+002	0	0	64	4.023406e+003	3764	1.011737e+003	1.169215e+003	29	1.848276e+001	18	5.991784e+000	6.671700e+000	0	0	0	0	0	0	0	3976.2	397.711	1	5.81296e-278	1	1	47.2108	5.99178	1	0	47.2108	45.1352	45.1352	4015.97	0.968997	18.4828	5.99178	0	3991.03	0	0
DATA	369	5	29	tair|AT4G36770.1|ref|NM_119841|ta|TA32672_3702|tc|TC286168	at|chr4:17330288-17330229	0		1342	GAACTGAAGAAGACAGCAGAAGAAGCTCTCAACATGACTCACATTCCATCTGCTTACTTC	301	0	A_84_P19592	AT4G36770	AT4G36770.1	tair|UDP-glucoronosyl/UDP-glucosyl transferase family protein [AT4G36770.1]	7315	282.545	0	1	3.496307e+002	3.605112e+001	0	1	61	3.866393e+002	371	1.044980e+002	1.082298e+002	33	1.851515e+001	18	5.810127e+000	6.671700e+000	0	0	0	0	0	0	0	339.325	34.9885	1	6.66746e-132	1	1	47.3146	5.81013	1	0	47.3146	55.8519	55.8519	379.205	0.970523	18.5152	5.81013	0	354.347	0	0
DATA	370	5	30	ta|CF651583|tc|TC313423	unmapped	0		306	TACCTGCAATCAAGTCTATAGAAAGCTTGCGACGCTATAGAGGAGCAAGCTGTTTCATTT	303	0	A_84_P861499	CF651583	CF651583	tc|Q2V3J4_ARATH (Q2V3J4) Protein At4g13640, partial (65%) [TC313423]	7339.78	282.908	8.82192	1	8.821919e+000	8.780685e+000	0	0	66	4.221212e+001	42	1.006520e+001	9.451575e+000	40	1.642500e+001	17	4.856333e+000	5.374425e+000	0	0	0	0	0	0	0	-5.1913	8.53106	0	0.115923	1	0	47.4034	4.85633	1	0	47.4034	49.1849	49.1849	34.7774	0.971571	16.425	4.85633	0	9.96568	1	0
DATA	371	5	31	tair|AT3G56490.1|ref|NM_115507|ta|TA26101_3702|ta|TA26727_3702	at|chr3:20953202-20953616	0		161	AGAGATTCCATCCACCGTGGTTTTTGAGGATGACAAGGTCTTAGCTTTTAGGGACATAAC	305	0	A_84_P805641	AT3G56490	AT3G56490.1	tair|zinc-binding protein, putative / protein kinase C inhibitor, putative [AT3G56490.1]	7365.09	283.328	0	1	6.443153e+003	6.443751e+002	0	0	66	6.312606e+003	6184	1.342481e+003	1.535974e+003	33	1.900000e+001	18	5.700877e+000	4.447800e+000	0	0	0	0	0	0	0	6265.12	626.57	1	5.17345e-305	1	1	47.4846	5.70088	1	0	47.4846	45.1352	45.1352	6305.17	0.972369	19	5.70088	0	6280.4	0	0
DATA	372	5	32	tair|AT5G16230.1|ref|NM_121628|ta|TA44170_3702|tc|TC287964	at|chr5:5305877-5305936	0		1181	ATAGGGTCAAACTTGTGTCAAAACCTTCTGTTTCGTTTAGCTGGGTTTTTGGTAGAGATG	307	0	A_84_P23583	AT5G16230	AT5G16230.1	tair|acyl-(acyl-carrier-protein) desaturase, putative / stearoyl-ACP desaturase, putative [AT5G16230.1]	7390.35	283.455	0	1	1.491816e+003	1.494391e+002	0	0	64	1.499016e+003	1489.5	3.757278e+002	3.713913e+002	36	1.705556e+001	17	5.231468e+000	4.818450e+000	0	0	0	0	0	0	0	1451.43	145.394	1	5.09846e-218	1	1	47.5843	5.23147	1	0	47.5843	45.1352	45.1352	1491.58	0.972929	17.0556	5.23147	0	1466.85	0	0
DATA	373	5	33	ug|CB257190	unmapped	0		276	TTGGACTTTCAGTTGATCCCGAAACATTCCCAGGGAACCGGGACCTAAAATTTTTCCACA	309	0	A_84_P801706	CAB3	CB257190	ug|41-E012738-027-002-A20-T7R MPIZ-ADIS-027 Arabidopsis thaliana cDNA clone MPIZp772A202Q 5-PRIME, mRNA sequence [CB257190]	7416.5	282.648	0	1	3.760122e+003	3.761143e+002	0	5	61	3.707607e+003	3858	5.753307e+002	4.699842e+002	34	1.858824e+001	19	5.240389e+000	5.003775e+000	0	0	0	0	0	0	0	3659.91	366.09	1	4.96094e-273	1	1	47.6984	5.24039	1	0	47.6984	57.5363	57.5363	3700.17	0.973348	18.5882	5.24039	0	3675.5	0	0
DATA	374	5	34	tair|AT3G19590.1|ref|NM_112849|ta|TA36115_3702|tc|TC286706	at|chr3:6808314-6808373	0		1123	TGTAAGAAGCGTGAATGAAATCGAAGTGAAACCAAAACCGAAAGTATACCCGAATCCTGC	311	0	A_84_P22165	AT3G19590	AT3G19590.1	tair|WD-40 repeat family protein / mitotic checkpoint protein, putative [AT3G19590.1]	7441.23	283.359	0	1	2.653067e+003	2.654514e+002	0	0	65	2.629985e+003	2505	6.727199e+002	7.042350e+002	32	1.718750e+001	18	4.815549e+000	4.818450e+000	0	0	0	0	0	0	0	2582.17	258.358	1	2.79156e-252	1	1	47.8177	4.81555	1	0	47.8177	44.7812	44.7812	2622.55	0.973276	17.1875	4.81555	0	2597.9	0	0
DATA	375	5	35	tair|AT1G65430.1|ref|NM_105217|ta|TA41101_3702|ta|AA713270	at|chr1:24304893-24304834	0		1715	GAATATTGCACTTACGTAAATCCAAGGTCGACCACCATTTGCCAAATGTGTGAACATGGC	313	0	A_84_P825359	AT1G65430	AT1G65430.1	tair|zinc finger protein-related [AT1G65430.1]	7466.94	283.462	0	1	5.480553e+003	5.481254e+002	0	0	63	5.380540e+003	5114	1.152584e+003	1.240566e+003	35	1.717143e+001	16	5.305301e+000	5.189100e+000	0	0	0	0	0	0	0	5332.64	533.332	1	2.00286e-295	1	1	47.9033	5.3053	1	0	47.9033	44.4243	44.4243	5373.11	0.973011	17.1714	5.3053	0	5348.49	0	0
DATA	376	5	36	tair|AT2G37925.1|ref|NM_179958|ug|AF466372|tc|NP432021	at|chr2:15877363-15877304	0		412	GGCGTTTAGGAATAGGGATATTCAATAACTTGTGAGTGTAACCAACCAAACCCTATGAGA	315	0	A_84_P602497	COPT4	AT2G37925.1	tair|COPT4 (copper transporter 4); copper ion transmembrane transporter [AT2G37925.1]	7492.58	282.573	0	1	1.067561e+002	1.381679e+001	0	0	64	1.518125e+002	146.5	4.676414e+001	4.670190e+001	40	1.760000e+001	18	4.578657e+000	4.447800e+000	0	0	0	0	0	0	0	103.832	13.4384	1	7.40312e-065	1	1	47.98	4.57866	1	0	47.98	57.5363	57.5363	144.378	0.972614	17.6	4.57866	0	119.805	0	0
DATA	377	5	37	tair|AT2G37200.1|ref|NM_129276|ta|TA39507_3702|tc|TC295765	at|chr2:15629307-15629248	0		462	TCAACGATCTTGGACAATGTAACGTGAATCACTGCACAAGGTTTGAGACTGCCACAGCAA	317	0	A_84_P132585	AT2G37200	AT2G37200.1	tair|integral membrane protein, putative [AT2G37200.1]	7517.69	283.463	0	1	7.065415e+003	7.065960e+002	0	0	65	6.913523e+003	6526	1.594569e+003	1.760587e+003	30	1.956667e+001	20	6.926627e+000	7.783650e+000	0	0	0	0	0	0	0	6865.45	686.598	1	1.8605e-310	1	1	48.0703	6.92663	1	0	48.0703	45.835	45.835	6906.09	0.971698	19.5667	6.92663	0	6881.52	0	0
DATA	378	5	38	tair|AT1G48170.1|ref|NM_103713|tc|NP221695|ta|BE037575	at|chr1:17793093-17793253	0		375	TGCAACATCCCTAAAAACAATCCCTTGCTTGAGGCAAAAGCTGAGAAAGTGTTGATTAGA	319	0	A_84_P840693	AT1G48170	AT1G48170.1	tair|similar to expressed protein [Oryza sativa (japonica cultivar-group)] (GB:ABA95965.1); similar to hypothetical protein OsI_036449 [Oryza sativa (indica cultivar-group)] (GB:EAY82490.1); similar to Os12g0182800 [Oryza sativa (japonica cultivar-group)]	7543	283.424	0	1	5.425749e+003	5.426460e+002	3	0	60	5.314650e+003	5126	1.240448e+003	1.269476e+003	39	1.689744e+001	17	4.185155e+000	5.189100e+000	0	0	0	0	0	0	0	5266.53	526.722	1	1.10613e-294	1	1	48.121	4.18515	1	0	48.121	45.4864	45.4864	5307.22	0.970655	16.8974	4.18515	0	5282.66	0	0
DATA	379	5	39	tair|AT2G45190.1|ref|NM_130082|ug|AK228902|ta|TA41697_3702	at|chr2:18636401-18636252	0		595	TCCGCATATAACCGATTCATCAAGGAGGAGATCCAACGTATCAAAGCTGGTAATCCTGAT	321	0	A_84_P224829	AFO	AT2G45190.1	tair|AFO (ABNORMAL FLORAL ORGANS); transcription factor [AT2G45190.1]	7568.31	283.369	0	1	3.495674e+003	3.496782e+002	0	0	65	3.436738e+003	3360	7.791918e+002	7.842954e+002	40	2.082500e+001	21.5	6.842130e+000	8.339625e+000	0	0	0	0	0	0	0	3388.57	338.964	1	1.89767e-268	1	1	48.1706	6.84213	1	0	48.1706	45.4864	45.4864	3429.3	0.96936	20.825	6.84213	0	3404.77	0	0
DATA	380	5	40	tair|AT2G35620.1|ref|NM_129116|ta|AV548454|tc|TC307414	at|chr2:14968450-14968391	0		1831	AGATTGTTGATCTAAGCTGTGAAGGAGTGGAGAGAGAGAGTCTCGACGCACTTCTATCAA	323	0	A_84_P23006	AT2G35620	AT2G35620.1	tair|leucine-rich repeat transmembrane protein kinase, putative [AT2G35620.1]	7594.42	282.573	0	1	2.282552e+003	2.284254e+002	3	3	58	2.257500e+003	2213.5	4.309075e+002	3.552680e+002	33	1.978788e+001	21	5.977863e+000	8.154300e+000	0	0	0	0	0	0	0	2209.26	221.091	1	5.28982e-243	1	1	48.2381	5.97786	1	0	48.2381	57.5363	57.5363	2250.07	0.967891	19.7879	5.97786	0	2225.55	0	0
DATA	381	5	41	tair|AT4G15735.1|ref|NM_202827|ug|BT014951|ta|TA46945_3702	at|chr4:8963439-8963498	0		293	TGTACCCCTCAGCCCAATAACAAGCGTCTTTGTGAATGTTCAGTTATTTGCACCGATTGT	325	0	A_84_P523670	SCRL10	AT4G15735.1	tair|SCRL10 (SCR-Like 10) [AT4G15735.1]	7619.58	282.573	0	1	9.004632e+000	8.876083e+000	5	0	59	5.698305e+001	56	1.187941e+001	1.074885e+001	31	1.790323e+001	17	5.769777e+000	7.413000e+000	0	0	0	0	0	0	0	8.6995	8.5753	1	0.00896245	1	0	48.2836	5.76978	1	1	48.2836	57.5363	57.5363	49.5484	0.966114	17.9032	5.76978	0	25.0402	1	0
DATA	382	5	42	tair|AT4G19480.1|ref|NM_118068|tc|TC306313	at|chr4:10614976-10614917	0		201	TTCGAGTGTGGTGTATCAGACGCTACGGAAGAAGTGTTCTTGTATATTCTGGGTTTCTTG	327	0	A_84_P553809	AT4G19480	AT4G19480.1	tair|unknown protein [AT4G19480.1]	7645.37	282.596	8.89066	1	8.890663e+000	8.849109e+000	1	0	63	4.573016e+001	44	1.251993e+001	1.037820e+001	33	1.830303e+001	17	7.346278e+000	8.895600e+000	0	0	0	0	0	0	0	-2.62233	8.53106	0	0.425556	1	0	48.3525	7.34628	1	0	48.3525	57.8122	57.8122	38.2955	0.964059	18.303	7.34628	0	13.7858	1	0
DATA	383	5	43	tc|TC304600	at|chr1:2123562-2123503	0		1272	GTTGTTGGTACTCGTCTACTCACAAAAAGGTCTGATGCCTACTCCAGTACTCCAATACCT	329	0	A_84_P850199	TC304600	TC304600	tc|Q9M9Z6_ARATH (Q9M9Z6) F4H5.2 protein, complete [TC304600]	7670.5	282.648	0	0	6.732334e+001	1.113520e+001	0	1	65	1.131692e+002	108	2.865123e+001	2.891070e+001	30	1.640000e+001	17	4.476760e+000	4.818450e+000	0	0	0	0	0	0	0	64.7543	10.7103	1	7.05024e-042	1	1	48.4149	4.47676	1	0	48.4149	65	65	105.735	0.961841	16.4	4.47676	0	81.2182	0	0
DATA	384	5	44	tc|TC313260	at|chr3:20292961-20292902	0		2311	ACTATATTCTTCTTCTGCGGTTACACGAAAACACACCAAGTTCAGTTTCTTATTGATCGA	331	0	A_84_P71354	TC313260	TC313260	tc|NM_115336 ubiquitin-protein ligase {Arabidopsis thaliana} (exp=-1; wgp=0; cg=0), partial (95%) [TC313260]	7695.52	283.359	0	1	2.170690e+001	9.153913e+000	1	0	64	6.928125e+001	70	1.784543e+001	1.853250e+001	29	1.827586e+001	17	7.909743e+000	7.413000e+000	0	0	0	0	0	0	0	20.8239	8.78154	1	2.99987e-009	1	0	48.4574	7.90974	1	0	48.4574	44.7812	44.7812	61.8466	0.95932	18.2759	7.90974	0	37.3057	0	0
DATA	385	5	45	tair|AT3G14420.1|tair|AT3G14420.6|tair|AT3G14420.3|tair|AT3G14420.5	at|chr3:4823885-4823944	0		1214	ACGTCCTTCAGCCAGGTTATAGAGAGGAAAATAACCAACAAGCAGAGAACAGCAGCAACA	333	0	A_84_P167863	AT3G14420	AT3G14420.1	tair|(S)-2-hydroxy-acid oxidase, peroxisomal, putative / glycolate oxidase, putative / short chain alpha-hydroxy acid oxidase, putative [AT3G14420.1]	7721.42	282.573	0	1	2.376841e+005	2.376841e+004	0	3	61	2.274652e+005	223475	2.446537e+004	-2.647256e+004	32	2.325000e+001	20.5	1.090723e+001	9.266250e+000	0	0	0	0	0	0	0	227417	22741.7	1	0	1	1	48.4808	10.9072	1	0	48.4808	57.5363	57.5363	227458	0.956803	23.25	10.9072	0	227433	0	0
DATA	386	5	46	tair|AT4G17245.1|ref|NM_117830|ug|AY054245|tc|TC309288	at|chr4:9669858-9669916	0		481	TTCACTCACAAAGCTTACCACTAACGAGTACACCTTAGTCAGATGGTAGGCTAGTTCCTG	335	0	A_84_P854609	AT4G17245	AT4G17245.1	tair|zinc finger (C3HC4-type RING finger) family protein [AT4G17245.1]	7746.23	283.359	0	1	1.453592e+004	1.453620e+003	0	0	65	1.391497e+004	13427	2.733722e+003	3.029693e+003	35	1.954286e+001	19	5.002016e+000	5.189100e+000	0	0	0	0	0	0	0	13866.4	1386.67	1	0	1	1	48.5223	5.00202	1	0	48.5223	44.7812	44.7812	13907.5	0.953943	19.5429	5.00202	0	13883	0	0
DATA	387	5	47	tair|AT5G13880.1|ref|NM_121391|ug|AY050319|ta|TA51529_3702	at|chr5:4477456-4477397	0		655	CCTTGTTTTTTGTTTCGGGGTGAAGGACTCAATGATCCATACAGATTTTTGTTTTACGTA	337	0	A_84_P78679	AT5G13880	AT5G13880.1	tair|similar to unknown protein [Arabidopsis thaliana] (TAIR:AT5G47920.1); similar to hypothetical protein [Vitis vinifera] (GB:CAN74736.1) [AT5G13880.1]	7771.71	283.429	0	1	8.224256e+002	8.273035e+001	0	0	65	8.306769e+002	811	2.082766e+002	2.090466e+002	37	1.851351e+001	18	4.908166e+000	5.189100e+000	0	0	0	0	0	0	0	782.126	78.6765	1	2.78077e-181	1	1	48.5506	4.90817	1	0	48.5506	46.1809	46.1809	823.242	0.950999	18.5135	4.90817	0	798.642	0	0
DATA	388	5	48	tair|AT4G15790.1|ref|NM_117670|ug|AY072116|ta|TA40745_3702	at|chr4:8984142-8984201	0		653	TACTAGTATGCTTAATATGTAGTTCCGCGGTTTAGTTGATTCTAATGATGCACCATGACA	339	0	A_84_P296164	AT4G15790	AT4G15790.1	tair|similar to unnamed protein product [Vitis vinifera] (GB:CAO70981.1) [AT4G15790.1]	7797.09	283.328	0	1	6.818659e+003	6.819252e+002	1	0	65	6.512492e+003	6170	1.454290e+003	1.487789e+003	27	1.607407e+001	16	4.187214e+000	3.706500e+000	0	0	0	0	0	0	0	6463.91	646.447	1	7.16745e-307	1	1	48.5858	4.18721	1	0	48.5858	45.1352	45.1352	6505.06	0.947973	16.0741	4.18721	0	6480.43	0	0
DATA	389	5	49	tair|AT5G61240.1|ref|NM_125517|ta|TA32436_3702|ta|AV518665	at|chr5:24649113-24649172	0		1114	TTCAAGTCAGGCGTGAACCCAATTGGTACCCACAAAGTTTTAGAAGTTTCTGATGCCGAT	341	0	A_84_P23551	AT5G61240	AT5G61240.1	tair|protein binding [AT5G61240.1]	7822.16	283.365	0	1	1.686948e+004	1.686972e+003	0	0	65	1.598782e+004	15300	3.532091e+003	3.808799e+003	34	1.679412e+001	17	4.551253e+000	4.262475e+000	0	0	0	0	0	0	0	15939.2	1593.94	1	0	1	1	48.6129	4.55125	1	0	48.6129	44.7812	44.7812	15980.4	0.944854	16.7941	4.55125	0	15955.7	0	0
DATA	390	5	50	tair|AT1G50800.1|ref|NM_103962|tc|NP306366	at|chr1:18830636-18830577	0		624	GCTAGCAAAATAAAGGCGAGATTGGAATCTCCAGTTTCGTATAGATTAATGATCACTTGA	343	0	A_84_P190844	AT1G50800	AT1G50800.1	tair|similar to unknown protein [Arabidopsis thaliana] (TAIR:AT1G50790.1) [AT1G50800.1]	7848.42	282.573	9.10205	1	9.102053e+000	9.059510e+000	8	0	56	4.700000e+001	45.5	1.513094e+001	1.334340e+001	39	1.830769e+001	17	6.875409e+000	7.413000e+000	0	0	0	0	0	0	0	-1.63988	8.53106	0	0.61803	1	0	48.6399	6.87541	1	0	48.6399	57.5363	57.5363	39.5653	0.941669	18.3077	6.87541	0	14.8809	1	0
DATA	391	5	51	tair|AT3G16360.1|ref|NM_112507|ug|AB041766|tc|NP226519	at|chr3:5555314-5555373	0		334	AAGAAAGAACACTCAACGTTGAGAAAGAAGCTTGAACATTATTTCCAGGCGAGCCAATAA	345	0	A_84_P22136	AHP4	AT3G16360.1	tair|AHP4 (HPT PHOSPHOTRANSMITTER 4); histidine phosphotransfer kinase/ transferase, transferring phosphorus-containing groups [AT3G16360.1]	7873.16	283.365	0	1	2.692793e+002	2.842147e+001	1	0	64	3.013281e+002	296	6.088554e+001	6.023062e+001	34	1.923529e+001	19	5.483080e+000	5.559750e+000	0	0	0	0	0	0	0	252.663	26.6677	1	1.17869e-114	1	1	48.6652	5.48308	1	0	48.6652	44.7812	44.7812	293.893	0.938293	19.2353	5.48308	0	269.151	0	0
DATA	392	5	52	ta|BX837570|tc|TC307873	at|chr4:15501687-15501746	0		607	GGGCAATCTTCCCCGCGTTTCCTCCAACAGAATCTCTTCTATTATGAGAAGGATATGTTT	347	0	A_84_P852792	BX837570	BX837570	tc|NM_119358 calcium ion binding {Arabidopsis thaliana} (exp=-1; wgp=0; cg=0), partial (27%) [TC307873]	7899.09	282.614	0	1	4.429447e+002	4.522434e+001	0	5	59	4.628644e+002	463	7.427824e+001	7.079415e+001	28	1.757143e+001	16.5	5.685775e+000	6.857025e+000	0	0	0	0	0	0	0	414.174	42.2869	1	1.22249e-143	1	1	48.6899	5.68578	1	0	48.6899	57.259	57.259	455.43	0.935048	17.5714	5.68578	0	430.654	0	0
DATA	393	5	53	tair|AT1G80090.1|ref|NM_106658|ta|TA45825_3702|tc|NP159531	at|chr1:30136460-30136519	0		920	TCATTTAGCCACATTGCGTTCGTGGTTGCCGCTAAATGCACTAGAGTTCGTCGAGAAAAT	349	0	A_84_P13419	AT1G80090	AT1G80090.1	tair|CBS domain-containing protein [AT1G80090.1]	7923.69	283.056	0	1	1.186186e+001	9.232843e+000	0	0	65	5.976923e+001	60	1.428042e+001	1.408470e+001	38	1.878947e+001	20	6.477228e+000	8.154300e+000	0	0	0	0	0	0	0	11.0518	8.60235	1	0.000982443	1	0	48.7174	6.47723	1	0	48.7174	47.2035	47.2035	52.3346	0.931712	18.7895	6.47723	0	27.5001	0	0
DATA	394	5	54	tair|AT4G09610.1|ref|NM_117029|ta|ATU11765|tc|TC310118	at|chr4:6075560-6075404	0		82	TCCGAAGTACACTGGTTCTGTTACTAATCATCGTCTGTCTCACCACTTATGAGCTTCACG	351	0	A_84_P10958	GASA2	AT4G09610.1	tair|GASA2 (GAST1 PROTEIN HOMOLOG 2) [AT4G09610.1]	7949.91	282.614	9.23245	1	9.232448e+000	9.219238e+000	2	0	62	5.564516e+001	55.5	1.316366e+001	1.167547e+001	36	1.913889e+001	19.5	6.298085e+000	5.559750e+000	0	0	0	0	0	0	0	6.89246	8.55886	0	0.0375079	1	0	48.7527	6.29808	1	0	48.7527	57.259	57.259	48.2105	0.92837	19.1389	6.29808	0	23.3264	1	0
DATA	395	5	55	tair|AT3G53232.1|ref|NM_202692|ug|DR202323|ta|TA49811_3702	at|chr3:19742063-19742004	0		338	GTTGGGTCGCCGTTTTTCATTTTTCCCTCTAGTATCAAACTTTTGAACTAGGGTTGATAT	353	0	A_84_P586644	DVL20/RTFL1	AT3G53232.1	tair|DVL20/RTFL1 (ROTUNDIFOLIA 1) [AT3G53232.1]	7974.43	283.343	0	1	3.313566e+002	3.439515e+001	1	0	63	3.552857e+002	345	8.001077e+001	7.968975e+001	32	2.043750e+001	22	6.871810e+000	9.080925e+000	0	0	0	0	0	0	0	306.515	31.8165	1	6.17011e-126	1	1	48.7708	6.87181	1	0	48.7708	46.5243	46.5243	347.851	0.92503	20.4375	6.87181	0	322.893	0	0
DATA	396	5	56	tair|AT4G29700.1|ref|NM_119115|ta|TA37022_3702|ta|AV440020	at|chr4:14544101-14544042	0		1043	TTGAAAGTTTACTTGAAGGAGAAGCTACCAGAGAGACTGCATTTTTCAGAGAGTTATCGG	355	0	A_84_P16698	AT4G29700	AT4G29700.1	tair|type I phosphodiesterase/nucleotide pyrophosphatase family protein [AT4G29700.1]	8000.58	282.573	0	1	1.949467e+003	1.951662e+002	0	1	63	1.845984e+003	1868	4.704271e+002	5.048253e+002	41	1.880488e+001	17	6.701565e+000	6.671700e+000	0	0	0	0	0	0	0	1797.19	179.921	1	1.00327e-230	1	1	48.7956	6.70157	1	0	48.7956	57.5363	57.5363	1838.55	0.921887	18.8049	6.70157	0	1813.54	0	0
DATA	397	5	57	tair|AT3G01760.1|ref|NM_111042|tc|NP332318|tc|NP332342	at|chr3:275200-275259	0		1362	GGGGGACTGGCCAAACTAATCTATAATATTCAAAAGGGCACTCTACCTAATTCAAGATGC	357	0	A_84_P21150	AT3G01760	AT3G01760.1	tair|lysine and histidine specific transporter, putative [AT3G01760.1]	8026.09	282.614	9.32919	1	9.329186e+000	9.318971e+000	4	0	60	5.605000e+001	57	1.237469e+001	1.074885e+001	23	1.773913e+001	18	3.945278e+000	4.077150e+000	0	0	0	0	0	0	0	7.24113	8.56174	0	0.0289882	1	0	48.8089	3.94528	1	0	48.8089	57.259	57.259	48.6153	0.918743	17.7391	3.94528	0	23.5333	1	0
DATA	398	5	58	tair|AT4G08520.1|ref|NM_116921|ug|AY074506|ta|TA36123_3702	at|chr4:5418813-5418872	0		150	CCGATGATTGGGCAACTAATGCTTCCAAGTTAGCTTTTGAAAAATATGTCTTCTCGAAAA	359	0	A_84_P20409	AT4G08520	AT4G08520.1	tair|clathrin adaptor complex small chain family protein [AT4G08520.1]	8051.02	283.338	0	1	1.974087e+003	1.976284e+002	0	0	65	1.856308e+003	1798	4.511272e+002	5.367012e+002	48	1.781250e+001	16.5	7.018687e+000	8.154300e+000	0	0	0	0	0	0	0	1807.54	180.955	1	4.57042e-231	1	1	48.7707	7.01869	1	0	48.7707	45.4864	45.4864	1848.87	0.915632	17.8125	7.01869	0	1823.7	0	0
DATA	399	5	59	tair|AT1G15520.1|ref|NM_101421|ta|TA51991_3702|tc|TC307764	at|chr1:5332073-5332014	0		4337	TTGCCGCCATGAACGTCATCTTTCCTTTGCTCTTTGCCGTTATCTTTGCTATCGGAATCA	361	0	A_84_P11446	ATPDR12/PDR12	AT1G15520.1	tair|ATPDR12/PDR12 (PLEIOTROPIC DRUG RESISTANCE 12); ATPase, coupled to transmembrane movement of substances [AT1G15520.1]	8076.63	282.596	0	1	2.435875e+002	2.608964e+001	1	0	63	2.711746e+002	281	6.590329e+001	6.486375e+001	35	1.840000e+001	18	5.735339e+000	5.930400e+000	0	0	0	0	0	0	0	222.382	23.8184	1	2.9754e-107	1	1	48.7925	5.73534	1	0	48.7925	57.8122	57.8122	263.74	0.912945	18.4	5.73534	0	238.504	0	0
DATA	400	5	60	tair|AT1G76820.1|ref|NM_106332|ta|TA42658_3702|tc|TC292666	at|chr1:28843215-28843274	0		659	CATAAGAAGAAGAACAAGAGTGGAAGGACACTTCAGGAAGATGATGATTTGGACAAGCTT	363	0	A_84_P87569	AT1G76820	AT1G76820.1	tair|similar to eukaryotic translation initiation factor 2 family protein / eIF-2 family protein [Arabidopsis thaliana] (TAIR:AT1G76810.1) [AT1G76820.1]	8101.5	283.318	0	1	7.428910e+002	7.487805e+001	2	0	62	7.249677e+002	728.5	1.427117e+002	1.393644e+002	34	1.808824e+001	17.5	5.065436e+000	4.262475e+000	0	0	0	0	0	0	0	676.16	68.1521	1	1.20868e-172	1	1	48.8076	5.06544	1	0	48.8076	46.5243	46.5243	717.533	0.910174	18.0882	5.06544	0	692.2	0	0
DATA	401	5	61	tair|AT1G75600.1|ref|NM_106212|tc|NP227902|ta|DR232283	at|chr1:28395013-28395072	0		389	TGGTTGGTTTGTTTGAAGATACAAATCTGTGTGCCATTCATGCCAAGAGGGTTACGATCA	365	0	A_84_P252955	AT1G75600	AT1G75600.1	tair|histone H3.2, putative [AT1G75600.1]	8127.35	283.387	0	1	2.797529e+003	2.799107e+002	0	1	63	2.588063e+003	2552	3.679249e+002	3.736152e+002	34	1.861765e+001	19	4.082592e+000	4.818450e+000	0	0	0	0	0	0	0	2539.27	254.07	1	2.76978e-251	1	1	48.7972	4.08259	1	0	48.7972	44.4243	44.4243	2580.63	0.907682	18.6176	4.08259	0	2555.2	0	0
DATA	402	5	62	tair|AT1G51820.1|ref|NM_104062|tc|NP232362|tc|NP306444	at|chr1:19241341-19241282	0		2392	CAAAAGGAGACATCCAAAGCATTATGGATCCAAGTCTCAATGAAGATTATGATTCCGGTT	367	0	A_84_P13200	AT1G51820	AT1G51820.1	tair|leucine-rich repeat protein kinase, putative [AT1G51820.1]	8153.09	282.614	0	1	1.177779e+002	1.508124e+001	1	0	63	1.554603e+002	159	3.478219e+001	3.595305e+001	32	1.709375e+001	16.5	4.881561e+000	4.818450e+000	0	0	0	0	0	0	0	106.669	13.6588	1	2.83798e-066	1	1	48.7915	4.88156	1	0	48.7915	57.259	57.259	148.026	0.905678	17.0938	4.88156	0	122.521	0	0
DATA	403	5	63	tair|AT4G12730.1|ref|NM_117342|ug|AK230362|ta|TA30114_3702	at|chr4:7492351-7492292	0		522	TCACTACGTGAAATCCGTCTTTGAAAAGCCTTACAACATCTCTGTTCTTCACATCAGCCA	369	0	A_84_P859502	FLA2	AT4G12730.1	tair|FLA2 [AT4G12730.1]	8178.22	283.246	0	1	7.093679e+002	7.156223e+001	0	0	64	6.897500e+002	663.5	1.372052e+002	1.610474e+002	38	1.805263e+001	18.5	5.816785e+000	5.930400e+000	0	0	0	0	0	0	0	641.025	64.6677	1	1.76411e-169	1	1	48.7249	5.81679	1	0	48.7249	45.1352	45.1352	682.315	0.903657	18.0526	5.81679	0	656.7	0	0
DATA	404	5	64	tc|NP043841	at|chr5:9489305-9489162	0		690	GAGAGGGAGAAAGAGATACAACAGGCAAGTGCTTGCACTACGTCTTTGTTCTTAGTTGTT	371	0	A_84_P839233	NP043841	NP043841	tc|GB|AF007270.1|AAB61065.1 contains similarity to syntaxin [NP043841]	8203.63	283.225	9.50124	1	9.501242e+000	9.456834e+000	1	0	64	4.843750e+001	45.5	1.272153e+001	1.427002e+001	39	1.966667e+001	19	5.559881e+000	6.301050e+000	0	0	0	0	0	0	0	-0.232681	8.53106	0	0.94357	1	0	48.6702	5.55988	1	0	48.6702	47.5395	47.5395	41.0028	0.902106	19.6667	5.55988	0	15.2852	1	0
DATA	405	5	65	tc|NP453501	unmapped	0		642	GCTTCAATTTCGATAACCCTTTTGTTGGTTTACCATCTGATTTCTGCTCTGGTAGTTTAG	373	0	A_84_P15403	NP453501	NP453501	tc|GB|AC007018.7|AAD29065.1 putative Ta11-like non-LTR retroelement protein [Arabidopsis thaliana] [NP453501]	8229.42	282.573	0	1	1.422144e+001	9.573859e+000	0	0	64	6.150000e+001	58.5	1.990693e+001	2.390692e+001	39	1.871795e+001	18	5.384914e+000	5.930400e+000	0	0	0	0	0	0	0	12.8146	8.62677	1	0.000147043	1	0	48.6854	5.38491	1	0	48.6854	57.5363	57.5363	54.0653	0.901076	18.7179	5.38491	0	28.2513	0	0
DATA	406	5	66	tair|AT1G42350.1|tc|NP173340	unmapped	0		166	TACATTCCAGAGGGAGTAGCAGAAGATGGGGAATTGATGCGTGTTTCATTTCGCCTCATA	375	0	A_84_P839714	AT1G42350	AT1G42350.1	tair|transposable element gene [AT1G42350.1]	8254.5	282.648	9.52047	0	9.520474e+000	9.478026e+000	4	0	62	5.043548e+001	49	1.496840e+001	1.575262e+001	27	1.822222e+001	18	4.643716e+000	4.077150e+000	0	0	0	0	0	0	0	1.77481	8.53291	0	0.58945	1	0	48.6607	4.64372	1	0	48.6607	65	65	43.0008	0.900283	18.2222	4.64372	0	17.0742	1	0
DATA	407	5	67	tair|AT1G49590.1|ref|NM_103847|ug|BX816601|ta|TA40258_3702	at|chr1:18359989-18360048	0		851	AAGCTGCATTGAAGGCAAGAGAAGCTGCTAGGAAACGAGTTGAAGATAGAGAAAAACCAT	377	0	A_84_P17756	AT1G49590	AT1G49590.1	tair|formin-binding protein-related [AT1G49590.1]	8279.3	283.379	0	1	3.969799e+003	3.970931e+002	0	0	65	3.620477e+003	3472	8.129293e+002	8.265495e+002	34	1.676471e+001	15	5.857183e+000	6.486375e+000	0	0	0	0	0	0	0	3571.79	357.28	1	1.39802e-271	1	1	48.691	5.85718	1	0	48.691	45.835	45.835	3613.04	0.89974	16.7647	5.85718	0	3586.99	0	0
DATA	408	5	68	tair|AT1G22882.1|ref|NM_148482|ta|TA29550_3702|ta|TA29544_3702	at|chr1:8101134-8101193	0		2110	AGAGAAGACCGGTAGTGGGGCTTGGCTCTTGTTATTGATTAGCTCAACATTCATTATGTT	379	0	A_84_P812434	AT1G22882	AT1G22882.1	tair|similar to unknown protein [Arabidopsis thaliana] (TAIR:AT1G71360.1); similar to unnamed protein product [Vitis vinifera] (GB:CAO44551.1); contains InterPro domain Sad1/UNC-like, C-terminal (InterPro:IPR012919); contains InterPro domain Galactose-bin	8304.57	283.299	0	1	1.065136e+004	1.065178e+003	2	0	63	9.633714e+003	9134	2.212436e+003	2.242803e+003	30	1.913333e+001	19	6.866879e+000	7.227675e+000	0	0	0	0	0	0	0	9585.04	958.542	1	0	1	1	48.6693	6.86688	1	0	48.6693	46.1809	46.1809	9626.28	0.899889	19.1333	6.86688	0	9600.11	0	0
DATA	409	5	69	tair|AT1G69526.1|tair|AT1G69526.2|ref|NM_105621|ref|NM_001036179	at|chr1:26136565-26136624	0		1134	AGACCTCATGTCTATGGAGCAGCATACAAGTAAGGTTTCTTGCTTACTACAAAGAGTCAA	381	0	A_84_P587219	AT1G69526	AT1G69526.1	tair|UbiE/COQ5 methyltransferase family protein [AT1G69526.1]	8330.37	283.265	0	1	3.411824e+003	3.413139e+002	0	0	65	3.121262e+003	2966	5.888180e+002	6.716178e+002	26	1.800000e+001	17.5	8.064738e+000	8.339625e+000	0	0	0	0	0	0	0	3072.58	307.377	1	1.26355e-262	1	1	48.6771	8.06474	1	0	48.6771	46.5243	46.5243	3113.83	0.900569	18	8.06474	0	3087.52	0	0
DATA	410	5	70	tair|AT3G47840.1|ref|NM_114654|tc|NP034728	at|chr3:17664791-17664850	0		1894	AAGCTGCAAATGTAAGAAAGAATATGAAAGCAAAAGGCGTGATCAAAGAGCCCGGATGGT	383	0	A_84_P524463	AT3G47840	AT3G47840.1	tair|pentatricopeptide (PPR) repeat-containing protein [AT3G47840.1]	8355.73	283.2	0	1	1.832114e+002	2.061919e+001	0	0	65	2.139385e+002	217	4.726517e+001	5.114970e+001	33	1.609091e+001	16	3.320049e+000	2.965200e+000	0	0	0	0	0	0	0	165.225	18.5949	1	2.90885e-090	1	1	48.7135	3.32005	1	0	48.7135	44.0646	44.0646	206.504	0.901827	16.0909	3.32005	0	180.072	0	0
DATA	411	5	71	tair|AT5G21990.1|ref|NM_147882|ta|TA35022_3702|ta|DR379561	at|chr5:7276244-7276303	0		1813	AAAGGCGGATTGATCTTTGCAATATTAATGCTCGTTTTAGCAATGGTCCTTCACCGTCTC	385	0	A_84_P242765	AT5G21990	AT5G21990.1	tair|tetratricopeptide repeat (TPR)-containing protein [AT5G21990.1]	8381.09	283.328	0	1	1.326286e+004	1.326319e+003	0	0	66	1.203373e+004	11584.5	2.427936e+003	2.604928e+003	40	1.827500e+001	17.5	4.830393e+000	5.374425e+000	0	0	0	0	0	0	0	11985	1198.53	1	0	1	1	48.7572	4.83039	1	0	48.7572	45.1352	45.1352	12026.3	0.903649	18.275	4.83039	0	11999.7	0	0
DATA	412	5	72	tc|TC281983	at|chr4:001652309-001652262	0		2021	CTCTTTTGCTCTTGTTGCGGGTCGTGATGGTTCTCCTGCTCCTGATGCATTAATACATTT	387	0	A_84_P16616	TC281983	TC281983	tc|Q9FN97_ARATH (Q9FN97) Transposon protein-like, partial (33%) [TC281983]	8406.7	283.234	0	1	1.774058e+002	2.008345e+001	2	0	62	2.095806e+002	209.5	3.806791e+001	3.465577e+001	31	1.809677e+001	17	6.441298e+000	7.413000e+000	0	0	0	0	0	0	0	160.773	18.2005	1	1.00949e-088	1	1	48.8079	6.4413	1	0	48.8079	45.1352	45.1352	202.146	0.906243	18.0968	6.4413	0	175.437	0	0
DATA	413	5	73	tair|AT4G23260.1|ref|NM_118455|ta|TA45355_3702|ta|TA45354_3702	at|chr4:12169334-12169275	0		762	ATGGGAAGTGTATCCCTTCTCTGGTGCTATTGATCAGATTAATTTACCAAAGTCACCGCC	389	0	A_84_P828734	AT4G23260	AT4G23260.1	tair|protein kinase [AT4G23260.1]	8432.15	283.277	0	1	2.111426e+002	2.310395e+001	3	0	63	2.409048e+002	242	4.034957e+001	3.558240e+001	31	1.864516e+001	19	5.492713e+000	5.189100e+000	0	0	0	0	0	0	0	192.038	21.0134	1	8.16671e-099	1	1	48.8671	5.49271	1	0	48.8671	45.835	45.835	233.47	0.909516	18.6452	5.49271	0	206.615	0	0
DATA	414	5	74	tair|AT3G03070.1|ref|NM_111177|ta|TA27499_3702|ta|TA27495_3702	at|chr3:696617-696558	0		402	CAAGATCATCACCATTGAGGCAAATTCTGAAAGTGAATTGCTGGTCTCTCTCCCCTTTTT	391	0	A_84_P808363	AT3G03070	AT3G03070.1	tair|NADH-ubiquinone oxidoreductase-related [AT3G03070.1]	8457.29	283.308	0	1	2.999589e+004	2.999603e+003	0	0	64	2.745116e+004	26695.5	4.794248e+003	5.685956e+003	34	1.791176e+001	17	6.828495e+000	6.671700e+000	0	0	0	0	0	0	0	27402.2	2740.24	1	0	1	1	48.9276	6.82849	1	0	48.9276	45.1352	45.1352	27443.7	0.913533	17.9118	6.82849	0	27416.7	0	0
DATA	415	5	75	tair|AT4G16960.1|ref|NM_117799|tc|TC280573	at|chr4:9546436-9546377	0		3051	TCCATGATAACTAAGCGACAAGCTAAAGAAATTCCCATCGCGCATAGGGACGAAGATTCT	393	0	A_84_P15804	AT4G16960	AT4G16960.1	tair|disease resistance protein (TIR-NBS-LRR class), putative [AT4G16960.1]	8483.42	282.573	0	1	6.647825e+002	6.712346e+001	1	2	61	6.598361e+002	668	1.179290e+002	1.052646e+002	34	1.708824e+001	16.5	5.053458e+000	5.189100e+000	0	0	0	0	0	0	0	610.84	61.6769	1	1.27537e-166	1	1	48.996	5.05346	1	0	48.996	57.5363	57.5363	652.401	0.918857	17.0882	5.05346	0	625.254	0	0
DATA	416	5	76	tair|AT3G19480.1|ref|NM_112835|ug|BX824744|ta|TA40315_3702	at|chr3:6754582-6754641	0		1751	CAACCAAGCAAAGAAACTTTGAAGAAAATCGGAGACATTCCTGCCATTGAAGAGTTTGTT	395	0	A_84_P20245	AT3G19480	AT3G19480.1	tair|D-3-phosphoglycerate dehydrogenase, putative / 3-PGDH, putative [AT3G19480.1]	8508.09	283.328	0	1	7.320151e+003	7.320733e+002	0	0	66	6.815000e+003	6551	1.215257e+003	1.379374e+003	39	1.735897e+001	18	4.928367e+000	5.189100e+000	0	0	0	0	0	0	0	6765.93	676.646	1	1.37544e-309	1	1	49.0733	4.92837	1	0	49.0733	45.1352	45.1352	6807.57	0.924288	17.359	4.92837	0	6780.25	0	0
DATA	417	5	77	tair|AT4G29670.1|tair|AT4G29670.2|ref|NM_179138|ref|NM_119112	at|chr4:14535701-14535642	0		926	ATATCGTCATATTTTTGGGTGTAAAAGAATACTTCCTAAAGCCAGTTACGATTCTTCTGC	397	0	A_84_P126561	AT4G29670	AT4G29670.1	tair|thioredoxin family protein [AT4G29670.1]	8533.16	283.365	0	1	2.084189e+004	2.084210e+003	0	0	65	1.945331e+004	19001	3.583500e+003	3.883671e+003	32	1.818750e+001	19	5.744212e+000	7.413000e+000	0	0	0	0	0	0	0	19404.1	1940.43	1	0	1	1	49.1705	5.74421	1	0	49.1705	44.7812	44.7812	19445.9	0.931016	18.1875	5.74421	0	19418.4	0	0
DATA	418	5	78		 	66	Structural	0		1	1	DarkCorner	DarkCorner	DarkCorner		8558.85	283.25	9.12738	1	9.127379e+000	9.084718e+000	4	0	62	3.966129e+001	40	9.784470e+000	1.130482e+001	37	1.700000e+001	17	5.916080e+000	5.930400e+000	0	0	0	0	0	0	0	-9.63265	8.53106	0	0.0039039	1	0	49.2939	5.91608	1	0	49.2939	39.0882	39.0882	32.2266	0.939056	17	5.91608	0	4.5803	0	0
DATA	419	5	79		 	66	Structural	0		1	1	DarkCorner	DarkCorner	DarkCorner		8584.34	283.203	9.03953	1	9.039531e+000	8.997280e+000	0	0	65	4.263077e+001	42	1.162375e+001	1.334340e+001	34	1.788235e+001	17.5	6.054123e+000	5.745075e+000	0	0	0	0	0	0	0	-6.7882	8.53106	0	0.0404418	1	0	49.419	6.05412	1	0	49.419	42.9674	42.9674	35.1961	0.948182	17.8824	6.05412	0	7.37743	0	0
DATA	420	5	80		 	66	Structural	0		1	1	DarkCorner	DarkCorner	DarkCorner		8610.42	282.573	8.93696	1	8.936961e+000	8.895190e+000	1	0	63	4.131746e+001	41	1.122903e+001	1.111950e+001	31	1.651613e+001	16	4.537775e+000	4.818450e+000	0	0	0	0	0	0	0	-8.23529	8.53106	0	0.0132419	1	0	49.5528	4.53777	1	0	49.5528	57.5363	57.5363	33.8828	0.959065	16.5161	4.53777	0	5.89426	0	0
DATA	421	5	81		 	66	Structural	0		1	1	DarkCorner	DarkCorner	DarkCorner		8635.29	283.232	8.83368	1	8.833680e+000	8.792392e+000	0	0	64	4.060938e+001	38	1.183835e+001	1.278742e+001	36	1.713889e+001	17	4.888194e+000	4.818450e+000	0	0	0	0	0	0	0	-9.09517	8.53106	0	0.0063482	1	0	49.7045	4.88819	1	0	49.7045	46.8651	46.8651	33.1747	0.970278	17.1389	4.88819	0	4.99508	0	0
DATA	422	5	82		 	66	Structural	0		1	1	DarkCorner	DarkCorner	DarkCorner		8660.7	283.296	8.71548	1	8.715482e+000	8.674747e+000	0	0	64	3.918750e+001	39.5	1.039670e+001	1.130482e+001	34	1.617647e+001	16	4.920400e+000	4.262475e+000	0	0	0	0	0	0	0	-10.6737	8.53106	0	0.00143798	1	0	49.8612	4.9204	1	0	49.8612	47.2035	47.2035	31.7528	0.983437	16.1765	4.9204	0	3.38521	0	0
DATA	423	5	83		 	66	Structural	0		1	1	DarkCorner	DarkCorner	DarkCorner		8686.99	283.343	8.58198	1	8.581976e+000	8.541864e+000	1	0	64	3.931250e+001	37	1.228223e+001	1.260210e+001	26	1.661538e+001	17	3.677792e+000	3.521175e+000	0	0	0	0	0	0	0	-10.7294	8.53106	0	0.00136037	1	0	50.0419	3.67779	1	0	50.0419	46.1809	46.1809	31.8778	0.998736	16.6154	3.67779	0	3.31128	0	0
DATA	424	5	84		 	66	Structural	0		1	1	DarkCorner	DarkCorner	DarkCorner		8711.38	283.147	8.44687	1	8.446872e+000	8.407391e+000	0	0	65	4.098462e+001	39	1.009408e+001	1.111950e+001	25	1.496000e+001	15	3.824047e+000	3.706500e+000	0	0	0	0	0	0	0	-9.23797	8.53106	0	0.00559002	1	0	50.2226	3.82405	1	0	50.2226	46.5243	46.5243	33.5499	1.01471	14.96	3.82405	0	4.79893	0	0
DATA	425	5	85		 	66	Structural	0		1	1	DarkCorner	DarkCorner	DarkCorner		8736.8	282.955	8.29561	1	8.295608e+000	8.256835e+000	1	0	65	4.113846e+001	41	9.735369e+000	8.895600e+000	37	1.562162e+001	15	4.043866e+000	2.965200e+000	0	0	0	0	0	0	0	-9.26779	8.53106	0	0.00544251	1	0	50.4062	4.04387	1	0	50.4062	45.835	45.835	33.7038	1.03321	15.6216	4.04387	0	4.75578	0	0
DATA	426	6	1		 	66	Structural	0		1	1	DarkCorner	DarkCorner	DarkCorner		6616.39	290.246	9.61703	1	9.617029e+000	9.572080e+000	0	0	65	3.938462e+001	41	8.479188e+000	8.895600e+000	40	1.760000e+001	18	5.596702e+000	5.930400e+000	0	0	0	0	0	0	0	-6.47995	8.53106	0	0.0502916	1	0	45.8646	5.5967	1	0	45.8646	46.8651	46.8651	31.9499	0.891244	17.6	5.5967	0	3.60346	0	0
DATA	427	6	2		 	66	Structural	0		1	1	DarkCorner	DarkCorner	DarkCorner		6642	290	9.5985	1	9.598502e+000	9.553639e+000	2	1	66	3.518182e+001	34	8.131438e+000	7.783650e+000	36	1.750000e+001	17.5	5.659379e+000	4.818450e+000	0	0	0	0	0	0	0	-10.8069	8.53106	0	0.00125882	1	0	45.9887	5.65938	1	0	45.9887	54.9904	54.9904	27.7471	0.892965	17.5	5.65938	0	-0.410028	0	0
DATA	428	6	3		 	66	Structural	0		1	1	DarkCorner	DarkCorner	DarkCorner		6667.18	290.268	9.5765	1	9.576504e+000	9.531744e+000	0	0	65	3.750769e+001	38	9.110645e+000	1.111950e+001	34	1.855882e+001	18	6.760810e+000	7.227675e+000	0	0	0	0	0	0	0	-8.60326	8.53106	0	0.00973027	1	0	46.1109	6.76081	1	0	46.1109	42.2201	42.2201	30.073	0.895016	18.5588	6.76081	0	2.08658	0	0
DATA	429	6	4		 	66	Structural	0		1	1	DarkCorner	DarkCorner	DarkCorner		6692.47	290.212	9.55151	1	9.551508e+000	9.506864e+000	3	0	63	3.992063e+001	40	1.031645e+001	9.266250e+000	30	1.740000e+001	17	7.228297e+000	6.857025e+000	0	0	0	0	0	0	0	-6.29412	8.53106	0	0.0571598	1	0	46.2148	7.2283	1	0	46.2148	46.1809	46.1809	32.486	0.897358	17.4	7.2283	0	4.6733	0	0
DATA	430	6	5		 	66	Structural	0		1	1	DarkCorner	DarkCorner	DarkCorner		6717.54	289.857	9.52418	1	9.524177e+000	9.479662e+000	1	0	64	3.770313e+001	37	9.642300e+000	9.822225e+000	31	1.583871e+001	15	5.768286e+000	6.671700e+000	0	0	0	0	0	0	0	-8.60491	8.53106	0	0.00971656	1	0	46.308	5.76829	1	0	46.308	44.0646	44.0646	30.2685	0.899933	15.8387	5.76829	0	2.62982	0	0
DATA	431	6	6		 	66	Structural	0		1	1	DarkCorner	DarkCorner	DarkCorner		6743.07	290.207	9.49383	1	9.493832e+000	9.449458e+000	1	0	65	4.070769e+001	39	9.980799e+000	9.636900e+000	32	1.696875e+001	16	7.476779e+000	9.080925e+000	0	0	0	0	0	0	0	-5.67928	8.53106	0	0.0857273	1	0	46.387	7.47678	1	0	46.387	42.9674	42.9674	33.273	0.90281	16.9688	7.47678	0	5.79195	0	0
DATA	432	6	7		 	66	Structural	0		1	1	DarkCorner	DarkCorner	DarkCorner		6768.68	290.477	9.46152	1	9.461519e+000	9.417297e+000	2	0	63	3.941270e+001	38	1.101119e+001	1.223145e+001	34	1.658824e+001	18	3.806833e+000	3.706500e+000	0	0	0	0	0	0	0	-7.0419	8.53106	0	0.0336231	1	0	46.4546	3.80683	1	0	46.4546	45.1352	45.1352	31.978	0.905893	16.5882	3.80683	0	4.65201	0	0
DATA	433	6	8		 	66	Structural	0		1	1	DarkCorner	DarkCorner	DarkCorner		6793.97	290.385	9.42813	1	9.428131e+000	9.384065e+000	0	0	65	3.647692e+001	35	1.001578e+001	1.037820e+001	42	1.680952e+001	16	3.890188e+000	4.077150e+000	0	0	0	0	0	0	0	-10.0387	8.53106	0	0.00266805	1	0	46.5156	3.89019	1	0	46.5156	45.4864	45.4864	29.0422	0.909101	16.8095	3.89019	0	1.87232	0	0
DATA	434	6	9	tair|AT3G24800.1|ref|NM_113392|ta|TA40421_3702|ta|DR749529	at|chr3:9057690-9057749	0		1264	TCAATTCTATCGGTATCCTTCTCGGACCCGTTATCTCAAATGAAGGCATGGATACAGATG	262	0	A_84_P24044	PRT1	AT3G24800.1	tair|PRT1 (PROTEOLYSIS 1); ubiquitin-protein ligase [AT3G24800.1]	6819.16	290.371	0	1	4.064412e+003	4.065487e+002	0	0	65	3.755077e+003	3789	7.007912e+002	5.708010e+002	23	1.621739e+001	17	2.503752e+000	2.223900e+000	0	0	0	0	0	0	0	3708.51	370.949	1	8.14189e-274	1	1	46.5661	2.50375	1	0	46.5661	44.0646	44.0646	3747.64	0.912435	16.2174	2.50375	0	3720.62	0	0
DATA	435	6	10	tair|AT3G25480.1|ref|NM_113444|ug|AK221606|ta|TA26954_3702	at|chr3:9236907-9236848	0		724	CACCGGTGCATATGTACACTGCGAAAAACGTAAAATCTTCAAACAACAATGAAGCGTCTG	264	0	A_84_P15518	AT3G25480	AT3G25480.1	tair|rhodanese-like domain-containing protein [AT3G25480.1]	6844.5	290.265	0	1	4.632307e+003	4.633243e+002	1	0	65	4.289323e+003	4244	9.353312e+002	8.969730e+002	18	1.927778e+001	17	6.219566e+000	6.301050e+000	0	0	0	0	0	0	0	4242.72	424.358	1	8.02717e-282	1	1	46.6052	6.21957	1	0	46.6052	46.5243	46.5243	4281.89	0.915897	19.2778	6.21957	0	4255.02	0	0
DATA	436	6	11	tair|AT3G57790.1|ref|NM_115640|ta|TA38332_3702|ta|BP646830	at|chr3:21416427-21416368	0		1703	TTACACGAAATTGTTTGAGTCTGATTACGTTATGGTTGGTGAAAACAACATTGCTTTTGC	266	0	A_84_P88989	AT3G57790	AT3G57790.1	tair|glycoside hydrolase family 28 protein / polygalacturonase (pectinase) family protein [AT3G57790.1]	6869.94	290.469	0	1	3.584811e+003	3.586011e+002	0	0	63	3.342698e+003	3085	8.752279e+002	1.026700e+003	23	1.726087e+001	17	5.100957e+000	4.447800e+000	0	0	0	0	0	0	0	3296.06	329.717	1	8.41092e-267	1	1	46.6357	5.10096	1	0	46.6357	44.0646	44.0646	3335.26	0.919452	17.2609	5.10096	0	3308.53	0	0
DATA	437	6	12	tair|ATCG00360.1|tc|TC301824	at|chrC:42643-42584	0		321	ACTCCTGGTAATTATATTGAAGCACAGAATTGGTTGACGATCACGAGGCGCTTCGAATAA	268	0	A_84_P769702	ATCG00360.1	ATCG00360.1	tair|Encodes a protein required for photosystem I assembly and stability. In Chlamydomonas reinhardtii, this protein seems to act as a PSI specific chaperone facilitating the assembly of the complex by interacting with PsaA and PsaD. A loss of function mu	6895.45	290.379	0	1	3.651436e+004	3.651447e+003	0	0	64	3.375214e+004	33045.5	7.218847e+003	7.604626e+003	19	1.905263e+001	19	7.321761e+000	7.413000e+000	0	0	0	0	0	0	0	33705.5	3370.56	1	0	1	1	46.6605	7.32176	1	0	46.6605	45.4864	45.4864	33744.7	0.923075	19.0526	7.32176	0	33718.1	0	0
DATA	438	6	13	tair|AT5G50915.2|tair|AT5G50915.1|ref|NM_124470|ref|NM_180832	at|chr5:20728291-20728232	0		740	GGGTTCTCCAGAAGTAGGAACGTCTTTTACCAATGCAATGCCAACAACTACTCCTATCTT	270	0	A_84_P825374	AT5G50915	AT5G50915.2	tair|basic helix-loop-helix (bHLH) family protein [AT5G50915.2]	6920.56	290.465	0	1	4.623012e+003	4.623929e+002	0	0	64	4.330641e+003	4034.5	1.104626e+003	1.204613e+003	41	1.682927e+001	17	4.560167e+000	4.447800e+000	0	0	0	0	0	0	0	4283.97	428.482	1	2.13262e-282	1	1	46.6717	4.56017	1	0	46.6717	47.2035	47.2035	4323.21	0.926662	16.8293	4.56017	0	4296.74	0	0
DATA	439	6	14	tair|AT3G05680.1|ref|NM_111442|ta|TA43709_3702|tc|TC295933	at|chr3:1660702-1660643	0		6279	AAAGCGGTAATCGGTATCGCTTTCTGTTGTTGTTTAGTCATATTCATGTACATTAGCTAG	272	0	A_84_P292924	EMB2016	AT3G05680.1	tair|EMB2016 (EMBRYO DEFECTIVE 2016) [AT3G05680.1]	6946.14	290.477	0	1	7.772382e+003	7.772922e+002	0	0	64	7.277453e+003	7119	1.502066e+003	1.622706e+003	29	1.741379e+001	17	3.717884e+000	4.447800e+000	0	0	0	0	0	0	0	7230.78	723.128	1	1.53129e-313	1	1	46.676	3.71788	1	0	46.676	44.7812	44.7812	7270.02	0.930317	17.4138	3.71788	0	7243.68	0	0
DATA	440	6	15	tair|AT3G14310.1|ref|NM_112289|ta|TA30443_3702|ta|TA30445_3702	at|chr3:4772336-4772277	0		1687	GGGGCTTTAAGGTAATTACGGCTGCTGCTGAAGCTCAAAAATATACGGCTGGTCAGTTTA	274	0	A_84_P20232	ATPME3	AT3G14310.1	tair|ATPME3 (Arabidopsis thaliana pectin methylesterase 3) [AT3G14310.1]	6971.44	290.465	0	1	2.573391e+004	2.573407e+003	2	0	62	2.407979e+004	22386.5	6.067249e+003	5.788812e+003	31	1.974194e+001	20	5.489188e+000	7.042350e+000	0	0	0	0	0	0	0	24033.1	2403.33	1	0	1	1	46.68	5.48919	1	0	46.68	47.2035	47.2035	24072.4	0.933908	19.7419	5.48919	0	24046.1	0	0
DATA	441	6	16	tair|AT1G77630.1|ref|NM_106411|ug|BX817126|ta|TA42171_3702	at|chr1:29180155-29180214	0		1414	CAATTCAATCCCGGGTAATCCAGCTAATGGTCCAGGCGGAAGTATTTCTATAGCTTCTTG	276	0	A_84_P786152	AT1G77630	AT1G77630.1	tair|peptidoglycan-binding LysM domain-containing protein [AT1G77630.1]	6996.75	290.552	0	1	4.036625e+003	4.037651e+002	2	0	64	3.830828e+003	3739	8.179334e+002	6.955247e+002	41	1.931707e+001	19	5.506537e+000	5.930400e+000	0	0	0	0	0	0	0	3784.13	378.509	1	5.12748e-275	1	1	46.7022	5.50654	1	0	46.7022	45.835	45.835	3823.39	0.937448	19.3171	5.50654	0	3797.29	0	0
DATA	442	6	17	tair|AT1G62260.1|ref|NM_104906|ta|TA50750_3702|tc|TC301258	at|chr1:23002572-23002513	0		889	TGGTCTCTGCTAGGTTGCTATTTGATCAGATGAAAGACCGCGATACAATTTCTTGGAACA	278	0	A_84_P833485	AT1G62260	AT1G62260.1	tair|pentatricopeptide (PPR) repeat-containing protein [AT1G62260.1]	7023	290	0	0	2.973594e+001	9.540479e+000	3	0	66	7.469697e+001	73	2.252450e+001	2.242433e+001	36	2.080556e+001	20.5	6.426816e+000	6.671700e+000	0	0	0	0	0	0	0	27.9837	8.9783	1	2.44203e-014	1	0	46.7132	6.42682	1	0	46.7132	65	65	67.2623	0.941075	20.8056	6.42682	0	41.2865	0	0
DATA	443	6	18	ug|AA712483	at|chr4:14012069-14012016	0		316	TCATCGAGACGCTTGTTACTTGCTCACCCGATAACATTTTGCAATTGGTTCTGATTTTGT	280	0	A_84_P787419	AT4G28290	AA712483	ug|32198 Lambda-PRL2 Arabidopsis thaliana cDNA clone 195E1T7, mRNA sequence [AA712483]	7047.56	290.465	0	1	7.043424e+003	7.044004e+002	1	0	63	6.698032e+003	6578	1.498782e+003	1.510769e+003	32	2.059375e+001	20.5	6.184577e+000	5.745075e+000	0	0	0	0	0	0	0	6651.3	665.185	1	1.42906e-308	1	1	46.7317	6.18458	1	0	46.7317	47.2035	47.2035	6690.6	0.944328	20.5938	6.18458	0	6664.72	0	0
DATA	444	6	19	tair|AT5G39990.1|ref|NM_123362|ta|TA41121_3702|ta|TA41120_3702	at|chr5:16021944-16022003	0		435	ACCGGATCTGGTTCATCAGCTTTCGTTGAATCCAAAATCAAACCTCAACAAATCTCATCA	282	0	A_84_P825371	AT5G39990	AT5G39990.1	tair|glycosyltransferase family 14 protein / core-2/I-branching enzyme family protein [AT5G39990.1]	7073.09	290.319	0	1	4.246020e+002	4.340408e+001	2	0	64	4.491094e+002	438.5	9.906565e+001	9.618367e+001	28	1.875000e+001	16.5	6.444205e+000	6.115725e+000	0	0	0	0	0	0	0	402.364	41.1308	1	6.21716e-142	1	1	46.7457	6.4442	1	0	46.7457	45.835	45.835	441.675	0.947626	18.75	6.4442	0	415.901	0	0
DATA	445	6	20	tair|AT2G33980.1|ref|NM_128949|ug|AK229595|ta|TA44226_3702	at|chr2:14357151-14357092	0		1681	AGCCAAGTGGTCGATAAAGCCATCACTCGTCTTATGGAACAAAGGAGAATGCCTAAATAT	284	0	A_84_P785024	ATNUDT22	AT2G33980.1	tair|ATNUDT22 (Arabidopsis thaliana Nudix hydrolase homolog 22); hydrolase [AT2G33980.1]	7098.17	290.648	0	1	1.159136e+003	1.162604e+002	1	1	63	1.148762e+003	1081	2.685036e+002	2.446290e+002	34	1.732353e+001	17.5	3.763626e+000	4.447800e+000	0	0	0	0	0	0	0	1101.99	110.529	1	1.20186e-201	1	1	46.7684	3.76363	1	0	46.7684	41.4593	41.4593	1141.33	0.950703	17.3235	3.76363	0	1115.64	0	0
DATA	446	6	21	tair|AT4G14200.1|ref|NM_117497|ta|TA42115_3702|tc|TC289675	at|chr4:8185467-8185408	0		2522	CTTGCTAGTACAAAGACGTGTTAGTAGTTTGGTTCTTGTAGGCGCTACTGTTGCTTAGGC	286	0	A_84_P115272	AT4G14200	AT4G14200.1	tair|similar to unnamed protein product [Vitis vinifera] (GB:CAO66985.1); contains domain PENTATRICOPEPTIDE REPEAT-CONTAINING PROTEIN-RELATED (PTHR10483:SF9); contains domain PENTATRICOPEPTIDE REPEAT-CONTAINING PROTEIN (PTHR10483) [AT4G14200.1]	7123.94	290.469	0	1	5.226845e+003	5.227610e+002	0	0	63	5.031857e+003	4676	1.406475e+003	1.486306e+003	39	2.033333e+001	20	6.182885e+000	6.671700e+000	0	0	0	0	0	0	0	4985.06	498.579	1	2.04962e-291	1	1	46.8004	6.18289	1	0	46.8004	44.0646	44.0646	5024.42	0.953741	20.3333	6.18289	0	4998.84	0	0
DATA	447	6	22	tair|AT1G29040.1|ref|NM_102645|ta|TA50543_3702|ta|TA35657_3702	at|chr1:10135910-10135969	0		1391	AGACAAAGAGATTGAGAAGATGAGCTGTGTGCAAATCCTCTTGCAAAAGGGATTCAAATT	288	0	A_84_P752505	AT1G29040	AT1G29040.1	tair|similar to unnamed protein product [Vitis vinifera] (GB:CAO48077.1); contains InterPro domain Conserved hypothetical protein CHP02058 (InterPro:IPR011719) [AT1G29040.1]	7149.18	290.561	0	1	7.709361e+002	7.760780e+001	0	0	65	7.842615e+002	764	1.892033e+002	2.105292e+002	34	2.067647e+001	19.5	5.798226e+000	5.930400e+000	0	0	0	0	0	0	0	737.421	74.2339	1	8.65439e-178	1	1	46.8409	5.79823	1	0	46.8409	45.1352	45.1352	776.827	0.956526	20.6765	5.79823	0	751.332	0	0
DATA	448	6	23	tair|AT5G52440.1|ref|NM_124623|ta|TA33517_3702|tc|NP221602	at|chr5:21304428-21304487	0		352	AAGAAGAGAAGATGTAAGAGTATGGTGATTAGTGCGTCTCTGTTTGGTGTTGGAGCACCT	290	0	A_84_P840613	HCF106	AT5G52440.1	tair|HCF106 (High chlorophyll fluorescence 106) [AT5G52440.1]	7174.67	290.377	0	1	2.195010e+003	2.196812e+002	0	0	65	2.152277e+003	2038	5.444349e+002	5.418903e+002	41	1.836585e+001	18	5.102725e+000	5.189100e+000	0	0	0	0	0	0	0	2105.39	210.712	1	3.87144e-240	1	1	46.8879	5.10273	1	0	46.8879	46.8651	46.8651	2144.84	0.95917	18.3659	5.10273	0	2119.44	0	0
DATA	449	6	24	tair|AT3G29305.1|ref|NM_148763	at|chr3:11250101-11249953	0		277	CATTCACGGTGGTTAACTATAGTACTCTCGGGTACTTAGATGGTGCTCGTGGAGATTGTT	292	0	A_84_P540397	AT3G29305	AT3G29305.1	tair|unknown protein [AT3G29305.1]	7200.5	290	0	0	1.674931e+001	9.027919e+000	1	0	61	6.304918e+001	62	1.720797e+001	1.779120e+001	42	2.114286e+001	20.5	8.086639e+000	9.451575e+000	0	0	0	0	0	0	0	16.1071	8.68179	1	2.56337e-006	1	0	46.942	8.08664	1	0	46.942	65	65	55.6145	0.96166	21.1429	8.08664	0	30.2981	0	0
DATA	450	6	25	tair|AT1G09930.1|ref|NM_100867|tc|NP043947|ta|DQ446240	at|chr1:3227716-3227657	0		1980	TACTTTGTGTTCAAGTACTGCAAAAAGTGGTGGCAGAGGTATAACTACGTGCTATCGGCA	294	0	A_84_P839281	ATOPT2	AT1G09930.1	tair|ATOPT2 (oligopeptide transporter 2); oligopeptide transporter [AT1G09930.1]	7225.92	290.677	0	1	6.423694e+001	1.093680e+001	2	0	63	1.089206e+002	105	2.173692e+001	2.112705e+001	32	1.746875e+001	15	6.549978e+000	6.671700e+000	0	0	0	0	0	0	0	61.9112	10.5408	1	6.40032e-040	1	1	47.0094	6.54998	1	0	47.0094	44.0646	44.0646	101.486	0.963794	17.4688	6.54998	0	76.2315	0	0
DATA	451	6	26	tair|AT1G52950.1|ref|NM_104173|ug|DQ446355|tc|NP305116	at|chr1:19731609-19731668	0		1634	ACGAGAGAAGATTGTTCTGAAGAACATTAAAGTTGAGAAGATTGATGGGAAAAACGCTCC	296	0	A_84_P21171	AT1G52950	AT1G52950.1	tair|replication protein-related [AT1G52950.1]	7251.5	290	8.8743	1	8.874296e+000	8.832818e+000	2	2	58	4.565517e+001	45	9.875633e+000	7.968975e+000	40	1.795000e+001	16	6.250949e+000	6.671700e+000	0	0	0	0	0	0	0	-1.42893	8.53106	0	0.66389	1	0	47.0841	6.25095	1	0	47.0841	54.1152	54.1152	38.2205	0.965837	17.95	6.25095	0	13.0517	1	0
DATA	452	6	27	tair|AT4G09890.1|ref|NM_117057|ug|BT004240|ug|CB265174	at|chr4:6218698-6218757	0		305	CAGTTTCAAATGGATCAAGAACAAATTCTCAGGCGATGATAATAGTATCCGGTACAACGT	298	0	A_84_P19468	AT4G09890	AT4G09890.1	tair|similar to unknown protein [Arabidopsis thaliana] (TAIR:AT2G47480.1); similar to unknown [Populus trichocarpa] (GB:ABK92947.1) [AT4G09890.1]	7276.08	290.516	0	1	1.546832e+004	1.546858e+003	0	0	63	1.501206e+004	14089	3.216952e+003	3.398860e+003	27	1.688889e+001	16	5.590743e+000	5.189100e+000	0	0	0	0	0	0	0	14964.9	1496.51	1	0	1	1	47.1722	5.59074	1	0	47.1722	43.7019	43.7019	15004.6	0.967454	16.8889	5.59074	0	14979.5	0	0
DATA	453	6	28	tc|TC293169|tc|TC311988	at|chr3:2144736-2144887	0		1243	ACCTTTCCTTCAACGTACAAGTCACCTCCGTAGTCTTTGTTTGGTACATCGAGATAGGAA	300	0	A_84_P845785	TC293169	TC293169	tc|Q9M7Y4_ARATH (Q9M7Y4) F3E22.8 protein, complete [TC293169]	7301.7	290.682	0	1	1.146148e+002	1.445295e+001	0	0	64	1.583125e+002	154	3.990380e+001	3.669435e+001	37	1.967568e+001	20	5.906936e+000	4.447800e+000	0	0	0	0	0	0	0	111.053	14.0038	1	2.08927e-068	1	1	47.2595	5.90694	1	0	47.2595	44.7812	44.7812	150.878	0.968924	19.6757	5.90694	0	125.822	0	0
DATA	454	6	29	tair|AT4G35905.1|ref|NM_119757|ug|DR370125|ta|TA42284_3702	at|chr4:17007221-17007162	0		386	CAGCAACTTATCAATGGTTCGTTCTGTCCTCTGTACTAGTTACCTGATCATCTCTTCTAA	302	0	A_84_P521977	AT4G35905	AT4G35905.1	tair|similar to unnamed protein product [Vitis vinifera] (GB:CAO43077.1); contains InterPro domain Protein of unknown function DUF343 (InterPro:IPR005651) [AT4G35905.1]	7327	290.348	0	1	7.507596e+003	7.508111e+002	0	0	65	7.331031e+003	7014	1.979294e+003	2.040058e+003	41	1.782927e+001	18	4.989501e+000	5.189100e+000	0	0	0	0	0	0	0	7283.67	728.417	1	5.64191e-314	1	1	47.361	4.9895	1	0	47.361	45.4864	45.4864	7323.6	0.970173	17.8293	4.9895	0	7298.6	0	0
DATA	455	6	30	tair|AT3G13010.1|ref|NM_112138|tc|NP396448	at|chr3:4163359-4163300	0		1381	TGGTAAAAGAACCTCACCTTCAAGTGAAGATTGGTACACAGCTTGATGTGTATAGATACG	304	0	A_84_P534143	AT3G13010	AT3G13010.1	tair|hAT dimerisation domain-containing protein [AT3G13010.1]	7353	290	8.82541	0	8.825414e+000	8.784165e+000	1	0	68	4.720588e+001	45	1.551846e+001	1.612328e+001	26	1.876923e+001	18.5	3.385944e+000	2.779875e+000	0	0	0	0	0	0	0	-0.232056	8.53106	0	0.943721	1	0	47.4379	3.38594	1	0	47.4379	65	65	39.7712	0.971187	18.7692	3.38594	0	14.8403	1	0
DATA	456	6	31	tair|AT1G54300.1|ref|NM_104308|ta|BT012097	at|chr1:20275610-20275669	0		878	TCAGGCTGGATCGTGTCTAGAAAGCATGTTGTTCTGGTATGAACATAGAAGAAGATTTCA	306	0	A_84_P595186	AT1G54300	AT1G54300.1	tair|similar to catalytic/ cobalamin binding [Arabidopsis thaliana] (TAIR:AT3G05770.1); similar to hypothetical protein OsJ_027300 [Oryza sativa (japonica cultivar-group)] (GB:EAZ43817.1) [AT1G54300.1]	7378.5	290	8.81924	1	8.819241e+000	8.778021e+000	2	0	60	4.511667e+001	43	1.139148e+001	9.822225e+000	37	1.910811e+001	19	6.194907e+000	7.413000e+000	0	0	0	0	0	0	0	-2.42612	8.53106	0	0.460925	1	0	47.5428	6.19491	1	1	47.5428	54.1152	54.1152	37.682	0.971866	19.1081	6.19491	0	12.7992	1	0
DATA	457	6	32	tair|AT1G21973.1	at|chr1:7730985-7730926	0		148	TTCCAAACCAATGTTTGAAGATGGTCAAAGGTGCTACTCATGATGTATGCGAAGAAGCTT	308	0	A_84_P753122	AT1G21973	AT1G21973.1	tair|Encodes a Plant thionin family protein [pseudogene] [AT1G21973.1]	7403.91	290.065	8.81566	0	8.815661e+000	8.774457e+000	0	0	67	4.265672e+001	43	9.350988e+000	9.266250e+000	32	1.756250e+001	17.5	5.730155e+000	6.115725e+000	0	0	0	0	0	0	0	-4.98825	8.53106	0	0.13075	1	0	47.645	5.73016	1	0	47.645	65	65	35.222	0.972261	17.5625	5.73016	0	10.3812	1	0
DATA	458	6	33	tair|AT3G01560.1|ref|NM_111022|ta|TA37205_3702|ta|TA37204_3702	at|chr3:219993-220052	0		404	GATGATCACCAGAAGAAGCAGGTGATCGGCGATAATGGATTGGACTCTAAGAAAGAAGTG	310	0	A_84_P821989	AT3G01560	AT3G01560.1	tair|proline-rich family protein [AT3G01560.1]	7428.9	290.534	0	1	6.176321e+001	1.072976e+001	2	0	61	1.078033e+002	107	2.227092e+001	2.372160e+001	29	1.851724e+001	19	5.342690e+000	5.189100e+000	0	0	0	0	0	0	0	60.054	10.4328	1	1.28023e-038	1	1	47.7493	5.34269	1	0	47.7493	42.9674	42.9674	100.369	0.972327	18.5172	5.34269	0	75.5562	0	0
DATA	459	6	34	tair|AT3G04184.1|tair|AT2G38980.1|ref|NM_001125098|ug|AY062586	at|chr3:1100153-1100094	0		100	AACAATGTGGTTTACGTTCCAACGACGACTTGAACCAGAAAACAACAGATCATCTTGCTT	312	0	A_84_P762101	AT3G04184	AT3G04184.1	tair|unknown protein [AT3G04184.1]	7453.94	290.469	0	1	9.244673e+002	9.286226e+001	0	0	63	9.466190e+002	916	2.182007e+002	2.468529e+002	32	1.928125e+001	17.5	7.944300e+000	6.857025e+000	0	0	0	0	0	0	0	898.762	90.2802	1	1.55246e-189	1	1	47.857	7.9443	1	0	47.857	44.0646	44.0646	939.184	0.972195	19.2813	7.9443	0	914.407	0	0
DATA	460	6	35	tair|AT4G26870.1|ref|NM_118821|ug|EG468002|ta|TA34653_3702	at|chr4:13507544-13507603	0		1567	TGTGGTAATGCTCTTATGTGCCCTCAATAACATCCGCAAAACTTCGCTATTCCCTCGTGA	314	0	A_84_P19523	AT4G26870	AT4G26870.1	tair|aspartyl-tRNA synthetase, putative / aspartate--tRNA ligase, putative [AT4G26870.1]	7479.31	290.403	0	1	1.759362e+004	1.759384e+003	0	0	65	1.714526e+004	16330	4.191273e+003	4.274336e+003	37	1.783784e+001	18	4.456665e+000	4.447800e+000	0	0	0	0	0	0	0	17097.3	1709.75	1	0	1	1	47.9516	4.45666	1	0	47.9516	44.0646	44.0646	17137.8	0.97179	17.8378	4.45666	0	17113.1	0	0
DATA	461	6	36	tair|AT2G44065.1|tair|AT2G44065.2|ref|NM_129969|ref|NM_201956	at|chr2:18236971-18237030	0		319	ATGATAGGAAGTTCCATGCCACTAGGTATGATGCGTATCGGAACAATCATCCACAACATC	316	0	A_84_P822632	AT2G44065	AT2G44065.1	tair|ribosomal protein L2 family protein [AT2G44065.1]	7504.78	290.444	0	1	1.111792e+003	1.115257e+002	1	0	64	1.127688e+003	1086.5	2.583005e+002	2.614936e+002	40	1.875000e+001	18.5	6.291019e+000	6.115725e+000	0	0	0	0	0	0	0	1079.66	108.302	1	1.97993e-200	1	1	48.0291	6.29102	1	0	48.0291	44.0646	44.0646	1120.25	0.971098	18.75	6.29102	0	1095.53	0	0
DATA	462	6	37	ta|BE844797|tc|TC307766	at|chr1:2476078-2476137	0		629	TGTTAGTGAGGGCTTTGGTGTCCAGATGCACTTTTATGTGAAAACCACAGTGATTTTCAG	318	0	A_84_P852663	BE844797	BE844797	tc|Q3EDG6_ARATH (Q3EDG6) Protein At1g07985, complete [TC307766]	7530.5	290	8.83439	0	8.834389e+000	8.822684e+000	1	0	61	5.509836e+001	54	1.622827e+001	1.704990e+001	31	1.832258e+001	19	5.564094e+000	5.189100e+000	0	0	0	0	0	0	0	7.0043	8.55977	0	0.0345663	1	0	48.0941	5.56409	1	0	48.0941	65	65	47.6637	0.9702	18.3226	5.56409	0	22.9706	1	0
DATA	463	6	38	tair|AT1G49990.1|ref|NM_103887|ug|AY735533|tc|TC286979	at|chr1:18518394-18518453	0		1098	CCCTGGCAATGAATCCGTTTGATACTTATATCGTCTATCTGTGGGATCGTCAACACGGTT	320	0	A_84_P550701	AT1G49990	AT1G49990.1	tair|Identical to F-box protein At1g49990 [Arabidopsis Thaliana] (GB:Q9LPM2); similar to F-box family protein [Arabidopsis thaliana] (TAIR:AT3G26010.1); contains InterPro domain Cyclin-like F-box (InterPro:IPR001810) [AT1G49990.1]	7556.5	290	0	1	5.488972e+002	5.559135e+001	1	2	59	5.800000e+002	586	1.305095e+002	1.282449e+002	34	1.808824e+001	16	6.757118e+000	7.227675e+000	0	0	0	0	0	0	0	531.858	53.8656	1	2.02598e-158	1	1	48.1421	6.75712	1	0	48.1421	54.1152	54.1152	572.565	0.968957	18.0882	6.75712	0	547.888	0	0
DATA	464	6	39	tair|AT4G15430.1|ref|NM_117632|ug|AY064008|ta|TA47861_3702	at|chr4:8831309-8831368	0		2393	AACACTCCTTTGCCTAGCAAAGATAGCTGCCGTGAAATACCCTAATCCTTGCTCTGTTCT	322	0	A_84_P136665	AT4G15430	AT4G15430.1	tair|similar to early-responsive to dehydration protein-related / ERD protein-related [Arabidopsis thaliana] (TAIR:AT4G04340.1); similar to early-responsive to dehydration protein-related / ERD protein-related [Arabidopsis thaliana] (TAIR:AT4G04340.3); si	7580.94	290.469	0	1	8.196371e+003	8.196845e+002	0	0	63	7.977984e+003	7655	1.776779e+003	1.900693e+003	35	1.962857e+001	21	5.906555e+000	7.413000e+000	0	0	0	0	0	0	0	7929.78	793.024	1	4.95182e-319	1	1	48.2043	5.90656	1	0	48.2043	44.0646	44.0646	7970.55	0.967475	19.6286	5.90656	0	7945.87	0	0
DATA	465	6	40	tair|AT3G42140.1|ref|NM_114081|tc|NP166615	unmapped	0		688	GAAAACTGAAGCCTCTTCTTCAACGTCTAACTATGGAAGTCCCTTGGTGTGTTGCAACAT	324	0	A_84_P597295	AT3G42140	AT3G42140.1	tair|nucleic acid binding / zinc ion binding [AT3G42140.1]	7606.61	290.852	0	1	2.003303e+001	9.058458e+000	0	0	65	6.761538e+001	66	1.888013e+001	1.853250e+001	32	1.893750e+001	18	6.805773e+000	8.895600e+000	0	0	0	0	0	0	0	19.3457	8.74766	1	2.76016e-008	1	0	48.2697	6.80577	1	0	48.2697	42.5954	42.5954	60.1807	0.96569	18.9375	6.80577	0	35.5029	0	0
DATA	466	6	41	tair|AT5G24600.1|ref|NM_122368|ug|AK176440|ta|TA48054_3702	at|chr5:8421951-8421892	0		726	TTCCTATGGATCTTTGGTCCCATCCCAATGTTCATAACTTGTTGCGTTCTTGTTTGTTCG	326	0	A_84_P787273	AT5G24600	AT5G24600.1	tair|similar to unknown protein [Arabidopsis thaliana] (TAIR:AT3G18215.1); similar to unnamed protein product [Vitis vinifera] (GB:CAO65983.1); contains InterPro domain Protein of unknown function DUF599 (InterPro:IPR006747) [AT5G24600.1]	7631.7	290.435	0	1	3.019015e+002	3.146087e+001	2	0	63	3.393016e+002	337	6.859903e+001	6.671700e+001	41	1.619512e+001	15	6.411784e+000	6.671700e+000	0	0	0	0	0	0	0	290.987	30.3235	1	6.81629e-123	1	1	48.3149	6.41178	1	0	48.3149	46.1809	46.1809	331.867	0.963847	16.1951	6.41178	0	307.199	0	0
DATA	467	6	42	tair|AT3G61010.1|ref|NM_115965|ta|TA51141_3702|ta|T45382	at|chr3:22582931-22582723	0		1601	GTTATGCTGAGAAGTTTATGGAGTATCAGATGCATTGTTTGCGATGGAGCTTGCACTGAC	328	0	A_84_P834134	AT3G61010	AT3G61010.1	tair|glycosyl hydrolase family protein 85 [AT3G61010.1]	7657.06	290.313	0	1	1.559087e+003	1.561608e+002	0	0	65	1.547785e+003	1477	3.381308e+002	3.313611e+002	36	1.686111e+001	18	4.654661e+000	5.374425e+000	0	0	0	0	0	0	0	1499.4	150.183	1	5.94392e-220	1	1	48.3824	4.65466	1	0	48.3824	45.835	45.835	1540.35	0.961718	16.8611	4.65466	0	1515.68	0	0
DATA	468	6	43	tair|AT3G43433.1	unmapped	0		964	TTTTGAATGCGTTAAGAAGTGGGTCTGTAAGCCTGGGTGGACACATTCTGAACCTTCACA	330	0	A_84_P207608	AT3G43433	AT3G43433.1	tair|transposable element gene [AT3G43433.1]	7682.85	290.564	8.93496	1	8.934956e+000	8.893572e+000	1	0	62	4.920968e+001	47	1.199472e+001	1.149015e+001	29	1.772414e+001	17	6.474657e+000	5.189100e+000	0	0	0	0	0	0	0	0.785259	8.53142	0	0.811213	1	0	48.4244	6.47466	1	0	48.4244	42.9674	42.9674	41.775	0.95928	17.7241	6.47466	0	17.0939	1	0
DATA	469	6	44	tair|AT1G80040.1|tair|AT1G80040.2|ref|NM_202459|ref|NM_106653	at|chr1:30114245-30114186	0		1070	AACAAAAGTGCTTTTGCATTGTAATACTGTGTAGTCAGGACAAACAAACATTCTGTTTCC	332	0	A_84_P302240	AT1G80040	AT1G80040.1	tair|similar to unknown protein [Arabidopsis thaliana] (TAIR:AT5G32440.1); similar to hypothetical protein [Vitis vinifera] (GB:CAN67646.1); contains InterPro domain UBA-like (InterPro:IPR009060) [AT1G80040.1]	7707.94	290.469	0	1	1.485832e+004	1.485859e+003	0	0	63	1.426460e+004	13721	2.985786e+003	3.432590e+003	33	2.348485e+001	22	1.317697e+001	1.260210e+001	0	0	0	0	0	0	0	14216.1	1421.64	1	0	1	1	48.4618	13.177	1	0	48.4618	44.0646	44.0646	14257.2	0.95678	23.4848	13.177	0	14232.5	0	0
DATA	470	6	45	tair|AT3G06380.1|ref|NM_111513|ta|TA38680_3702|ta|TA38679_3702	at|chr3:1937973-1938032	0		1341	CTGCGTTTCAAGCGTTTGCTATCTGCCTGAGCAGTTTTGAAACCAGAATTGCCTGTGAAT	334	0	A_84_P13589	ATTLP9	AT3G06380.1	tair|ATTLP9 (TUBBY-LIKE PROTEIN 9); phosphoric diester hydrolase/ protein binding / transcription factor [AT3G06380.1]	7733.72	290.134	0	1	7.994979e+003	7.995479e+002	0	0	66	7.676333e+003	7433.5	1.382503e+003	1.368069e+003	26	2.230769e+001	22	6.310431e+000	5.374425e+000	0	0	0	0	0	0	0	7627.83	762.831	1	1.01047e-316	1	1	48.5007	6.31043	1	0	48.5007	45.835	45.835	7668.9	0.954078	22.3077	6.31043	0	7644.2	0	0
DATA	471	6	46	tair|AT5G57685.1|ref|NM_148146|ta|TA37832_3702|ta|TA37833_3702	at|chr5:23383915-23383856	0		178	TTTAGCAGCGATGCTTGGTCTCATAGCTTTTGCTCTTCTAATCCTCGCTTGCTCTTACTG	336	0	A_84_P822593	ATGDU3	AT5G57685.1	tair|ATGDU3 (ARABIDOPSIS THALIANA GLUTAMINE DUMPER 3) [AT5G57685.1]	7759	290.203	0	1	1.117103e+003	1.120697e+002	3	0	62	1.111129e+003	1096	2.096205e+002	1.949619e+002	42	1.942857e+001	19	5.250518e+000	5.003775e+000	0	0	0	0	0	0	0	1062.59	106.601	1	1.75219e-199	1	1	48.5393	5.25052	1	0	48.5393	46.8651	46.8651	1103.69	0.951201	19.4286	5.25052	0	1078.97	0	0
DATA	472	6	47	tair|AT4G04940.1|ref|NM_116732|ta|BX841453|ta|AV548299	at|chr4:2511291-2511232	0		2792	GAGTTTGGTGTGGCAGAAAATGGAGAAGCTTTTCCAGAGCACAAGATGCATAGTTACCTT	338	0	A_84_P19458	AT4G04940	AT4G04940.1	tair|transducin family protein / WD-40 repeat family protein [AT4G04940.1]	7784.06	290.389	0	1	3.322549e+003	3.323767e+002	0	0	64	3.198984e+003	2948.5	8.122435e+002	7.676161e+002	23	1.786957e+001	18	5.537511e+000	5.559750e+000	0	0	0	0	0	0	0	3150.42	315.158	1	4.10495e-264	1	1	48.5614	5.53751	1	0	48.5614	48.2044	48.2044	3191.55	0.948194	17.8696	5.53751	0	3166.8	0	0
DATA	473	6	48	tair|AT5G52560.1|ref|NM_124635|ta|TA35237_3702|tc|NP223998	at|chr5:21351661-21351720	0		1998	TGGTTGGACCATGGAGAGTGTAGATTACAAGGACACATCGGTTCCAGAAGAAATAAGAAT	340	0	A_84_P819904	ATUSP	AT5G52560.1	tair|ATUSP (ARABIDOPSIS THALIANA UDP-SUGAR PYROPHOSPHORYLASE); UTP-monosaccharide-1-phosphate uridylyltransferase/ UTP:arabinose-1-phosphate uridylyltransferase/ UTP:galactose-1-phosphate uridylyltransferase/ UTP:glucose-1-phosphate uridylyltransferase/ U	7809.67	290.319	0	1	6.147074e+003	6.147737e+002	1	0	65	5.857908e+003	5554	1.360161e+003	1.286897e+003	28	1.617857e+001	16.5	3.580333e+000	3.150525e+000	0	0	0	0	0	0	0	5809.31	580.994	1	1.61394e-300	1	1	48.5986	3.58033	1	0	48.5986	46.8651	46.8651	5850.47	0.945053	16.1786	3.58033	0	5825.69	0	0
DATA	474	6	49	ta|CK117626|tc|TC308581	at|chr4:9039592-9039754	0		464	AAACACTTTTTGATTCTCTAGTTTAACTGCCAAAGGCGATGGTGCGTGATCCCGATAATC	342	0	A_84_P853668	CK117626	CK117626	tc|Q93ZE5_ARATH (Q93ZE5) AT4g15940/dl4011w (At4g15940) (Isomerase like protein), partial (63%) [TC308581]	7835.03	290.828	0	1	3.053300e+003	3.054644e+002	2	0	64	2.924016e+003	2914	4.969612e+002	4.594207e+002	32	1.659375e+001	17	4.226334e+000	4.447800e+000	0	0	0	0	0	0	0	2875.39	287.666	1	1.11548e-258	1	1	48.6234	4.22633	1	0	48.6234	45.4864	45.4864	2916.58	0.941733	16.5938	4.22633	0	2891.75	0	0
DATA	475	6	50	tair|AT4G27800.1|tair|AT4G27800.2|tair|AT4G27800.3|ref|NM_179128	at|chr4:13852088-13852029	0		1197	ACTGGTTCAGGCTGCAACGACTATCGGTTTAGTTACTGTTGGCATATGGATGTCTTCACA	344	0	A_84_P22365	AT4G27800	AT4G27800.1	tair|protein phosphatase 2C PPH1 / PP2C PPH1 (PPH1) [AT4G27800.1]	7860.32	290.618	0	1	3.459523e+004	3.459535e+003	0	0	65	3.251592e+004	31365	7.390600e+003	8.052742e+003	36	1.986111e+001	19	6.383697e+000	6.486375e+000	0	0	0	0	0	0	0	32467.3	3246.74	1	0	1	1	48.6524	6.3837	1	0	48.6524	46.5243	46.5243	32508.5	0.93849	19.8611	6.3837	0	32483.6	0	0
DATA	476	6	51	tair|AT5G24775.1	unmapped	0		2940	GATTAGGTAGCCTAAACGAAAGCACCAAAGATTTTTATGACGGCCCATCACGGGATTCTG	346	0	A_84_P767190	AT5G24775	AT5G24775.1	tair|transposable element gene [AT5G24775.1]	7886.03	290.466	9.16568	1	9.165681e+000	9.123999e+000	2	0	60	5.003333e+001	48	1.495640e+001	1.352873e+001	33	1.751515e+001	18	5.315786e+000	5.189100e+000	0	0	0	0	0	0	0	1.35893	8.53215	0	0.679406	1	0	48.6744	5.31579	1	0	48.6744	43.3362	43.3362	42.5987	0.935132	17.5152	5.31579	0	17.6907	1	0
DATA	477	6	52	tair|AT1G08390.1|ref|NM_100712|ta|TA43815_3702|tc|TC300325	at|chr1:2643034-2643093	0		353	GTGGTATTTAGAAGTCATGGACGCATACAGACTCTTCTATGAGCCCTTGATCCAAGAGTT	348	0	A_84_P11405	AT1G08390	AT1G08390.1	tair|nucleic acid binding [AT1G08390.1]	7911.12	290.574	0	1	4.578294e+003	4.579209e+002	0	0	63	4.314667e+003	4106	8.203343e+002	8.747340e+002	37	1.759459e+001	19	5.861643e+000	6.671700e+000	0	0	0	0	0	0	0	4265.96	426.681	1	3.79762e-282	1	1	48.7047	5.86164	1	0	48.7047	46.5243	46.5243	4307.23	0.93178	17.5946	5.86164	0	4282.27	0	0
DATA	478	6	53	tair|AT2G18840.1|ref|NM_127440|ta|TA43023_3702|tc|TC292038	at|chr2:8167068-8167127	0		1073	TGGGTTTGGTTAAAAAGAAGATCATCATTTGTATGTGCCCCGCTCTATCTGCATTAAGCT	350	0	A_84_P147398	AT2G18840	AT2G18840.1	tair|integral membrane Yip1 family protein [AT2G18840.1]	7936.63	290.63	0	1	3.624276e+003	3.625441e+002	1	0	63	3.413444e+003	3150	8.847598e+002	9.659139e+002	40	1.867500e+001	19	6.027235e+000	5.374425e+000	0	0	0	0	0	0	0	3364.71	336.579	1	4.99531e-268	1	1	48.7348	6.02724	1	0	48.7348	48.2044	48.2044	3406.01	0.928381	18.675	6.02724	0	3381	0	0
DATA	479	6	54	tair|AT3G55140.1|tair|AT3G55140.2|ref|NM_202710|ref|NM_115372	at|chr3:20451127-20451186	0		967	TCTCAAGCAAATCATGCAAATTTGTACCGGTTGGCAATCTTTGTCCCGTCCTTCTGATCA	352	0	A_84_P11839	AT3G55140	AT3G55140.1	tair|pectate lyase family protein [AT3G55140.1]	7962.07	290.653	0	1	7.322650e+003	7.323231e+002	0	0	65	6.822400e+003	6671	1.368949e+003	1.487789e+003	25	1.916000e+001	21	6.374951e+000	5.930400e+000	0	0	0	0	0	0	0	6773.64	677.418	1	1.17661e-309	1	1	48.7576	6.37495	1	0	48.7576	48.5334	48.5334	6814.97	0.925026	19.16	6.37495	0	6789.89	0	0
DATA	480	6	55	tair|AT2G25760.1|tair|AT2G25760.2|ref|NM_201803|ref|NM_128136	at|chr2:10992040-10991981	0		2449	GTGTATCGACTGCAAAAACTTATCCTACTTTTCAACTTGGATGACTTGTTTGATGAAAGA	354	0	A_84_P62490	AT2G25760	AT2G25760.1	tair|protein kinase family protein [AT2G25760.1]	7987.44	290.521	0	1	1.024388e+004	1.024430e+003	0	0	65	9.491262e+003	9111	2.096105e+003	2.124566e+003	39	1.866667e+001	17	6.594788e+000	7.783650e+000	0	0	0	0	0	0	0	9442.48	944.287	1	0	1	1	48.7773	6.59479	1	0	48.7773	48.2044	48.2044	9483.83	0.921768	18.6667	6.59479	0	9458.69	0	0
DATA	481	6	56	tair|AT1G78880.1|tair|AT1G78882.1|ref|NM_001124146|ref|NM_106536	at|chr1:29657533-29657526	0		361	CCATCTATTCTCTAGCCAGGTTCGGAGTTGCCTGAAGAAATCAAATGGGTTTCGAGATAC	356	0	A_84_P851436	AT1G78880	AT1G78880.1	tair|balbiani ring 1-related / BR1-related [AT1G78880.1]	8013.5	290.352	0	1	6.641152e+002	6.705785e+001	1	0	65	6.588000e+002	645	1.667665e+002	1.549317e+002	32	1.809375e+001	16.5	5.220057e+000	5.374425e+000	0	0	0	0	0	0	0	610	61.5937	1	1.53881e-166	1	1	48.7998	5.22006	1	0	48.7998	57.5363	57.5363	651.365	0.918516	18.0938	5.22006	0	626.164	0	0
DATA	482	6	57	tair|AT4G16840.1|ref|NM_117786|ug|AK118753|ta|TA45032_3702	at|chr4:9475469-9475528	0		377	TTTTGTGCCGCAAACCATTCGTATTTGTAATTTTTGGTTCTGTAGACACACAAAAGGATC	358	0	A_84_P129556	AT4G16840	AT4G16840.1	tair|similar to unknown protein [Arabidopsis thaliana] (TAIR:AT2G35658.3); similar to unknown protein [Arabidopsis thaliana] (TAIR:AT2G35658.2); similar to unknown protein [Arabidopsis thaliana] (TAIR:AT2G35658.1) [AT4G16840.1]	8038.12	290.5	0	1	1.843122e+003	1.845476e+002	0	0	64	1.736141e+003	1706.5	3.469499e+002	3.341410e+002	29	1.796552e+001	18	4.814285e+000	4.447800e+000	0	0	0	0	0	0	0	1687.35	168.95	1	5.64923e-227	1	1	48.7953	4.81428	1	0	48.7953	47.2035	47.2035	1728.71	0.915482	17.9655	4.81428	0	1703.43	0	0
DATA	483	6	58	tair|AT3G25260.1|ref|NM_113432|ta|TA46940_3702|tc|TC306492	at|chr3:9202885-9202944	0		1587	ACGGGATGGCTCCGCGACGATCTTAATGAGTCCAGGCTCGAACTATTTTATTTGGTTTTA	360	0	A_84_P19305	AT3G25260	AT3G25260.1	tair|proton-dependent oligopeptide transport (POT) family protein [AT3G25260.1]	8063.72	290.361	0	1	5.039176e+001	1.062037e+001	1	0	64	9.476563e+001	91.5	2.136734e+001	2.446290e+001	41	1.782927e+001	18	5.982902e+000	6.671700e+000	0	0	0	0	0	0	0	45.9843	9.69147	1	3.06937e-028	1	1	48.7814	5.9829	1	0	48.7814	48.2044	48.2044	87.331	0.912536	17.8293	5.9829	0	61.9814	0	0
DATA	484	6	59	tair|AT2G03270.1|ref|NM_126378	at|chr2:995904-995963	0		1974	AGCAGTGATGCGTTTCTCAAACGTATGATCGAATACTTTGAGGAGCATGGCGAGTATCTC	362	0	A_84_P12614	AT2G03270	AT2G03270.1	tair|DNA-binding protein, putative [AT2G03270.1]	8089	290.657	0	1	2.707727e+003	2.709351e+002	0	0	65	2.512015e+003	2510	4.351016e+002	4.855515e+002	29	1.775862e+001	18	5.533374e+000	5.189100e+000	0	0	0	0	0	0	0	2463.21	246.469	1	1.78366e-249	1	1	48.8036	5.53337	1	0	48.8036	45.4864	45.4864	2504.58	0.909697	17.7586	5.53337	0	2479.14	0	0
DATA	485	6	60	tair|AT1G29760.1|ref|NM_102716|ta|TA50001_3702|ta|AI997993	at|chr1:10424087-10424146	0		1616	GGAGTCTGGAGGTAGATTATGAATCAACAGTTACTGTACATCATGTTTTTAACACGGCAA	364	0	A_84_P565723	AT1G29760	AT1G29760.1	tair|similar to unknown protein [Arabidopsis thaliana] (TAIR:AT2G34380.1); similar to unnamed protein product [Vitis vinifera] (GB:CAO48004.1); contains domain BERNARDINELLI-SEIP CONGENITAL LIPODYSTROPHY 2 HOMOLOG (BSCL2 PROTEIN) (PTHR21212) [AT1G29760.1]	8114.32	290.618	0	1	3.399862e+003	3.401163e+002	1	0	64	3.132922e+003	3091	6.385464e+002	6.781042e+002	32	1.787500e+001	16.5	5.216290e+000	5.374425e+000	0	0	0	0	0	0	0	3084.13	308.531	1	7.55815e-263	1	1	48.7888	5.21629	1	0	48.7888	46.5243	46.5243	3125.49	0.907135	17.875	5.21629	0	3099.96	0	0
DATA	486	6	61	tair|AT5G02500.2|ref|NM_001125684|ta|AA042376|ta|AA721839	at|chr5:553784-553743	0		973	AGATTGACTCTCTATACTGAGGGTATCGACTTCTACTCCACCATCACCCGTGCTAGATTT	366	0	A_84_P860187	HSC70-1	AT5G02500.2	tair|HSC70-1 (heat shock cognate 70 kDa protein 1); ATP binding [AT5G02500.2]	8139.63	290.529	0	1	1.603319e+004	1.603347e+003	2	0	63	1.455598e+004	14154	2.428286e+003	2.490768e+003	36	1.733333e+001	18.5	4.181592e+000	4.447800e+000	0	0	0	0	0	0	0	14507.2	1450.74	1	0	1	1	48.8009	4.18159	1	0	48.8009	47.5395	47.5395	14548.5	0.904822	17.3333	4.18159	0	14522.9	0	0
DATA	487	6	62	tair|AT1G22750.1|tair|AT1G22750.3|tair|AT1G22750.4|tair|AT1G22750.2	at|chr1:8052831-8052890	0		1009	ATGTACTTAACTTTTTTGGGTCACGACTTGAAAAACCACATATGGATTGAGACTTTTTGG	368	0	A_84_P86609	AT1G22750	AT1G22750.1	tair|similar to unnamed protein product [Vitis vinifera] (GB:CAO67528.1); contains InterPro domain Protein of unknown function DUF1475 (InterPro:IPR009943) [AT1G22750.1]	8165.12	290.657	0	1	6.946537e+003	6.947180e+002	0	0	65	6.319477e+003	6205	1.374097e+003	1.534491e+003	28	1.739286e+001	18	5.028359e+000	4.077150e+000	0	0	0	0	0	0	0	6270.72	627.13	1	4.57788e-305	1	1	48.7597	5.02836	1	0	48.7597	45.835	45.835	6312.04	0.902711	17.3929	5.02836	0	6286.33	0	0
DATA	488	6	63	tair|AT3G46658.1|ref|NR_022807|ug|AK117305	at|chr3:17202011-17202070	0		1884	AGAGTGGTAACCAAAGAAAAGCAAAAATGCTATTGTCTTCTTGGTTCTCTTGCCGCATTT	370	0	A_84_P761741	AT3G46658	AT3G46658.1	tair|other RNA [AT3G46658.1]	8190.37	290.586	0	1	2.702234e+002	2.863326e+001	2	0	62	2.921452e+002	290	5.746898e+001	5.967465e+001	34	1.714706e+001	17.5	5.898805e+000	5.189100e+000	0	0	0	0	0	0	0	243.464	25.7978	1	1.6854e-112	1	1	48.6811	5.8988	1	0	48.6811	47.8731	47.8731	284.71	0.900974	17.1471	5.8988	0	258.902	0	0
DATA	489	6	64	tair|AT5G54220.1|ref|NM_124802|ug|EG459156|tc|NP231180	at|chr5:22028855-22028914	0		164	AGGATTGGCTTATAAAGATGGTAGCTGCATTTATCCTCCTCCTGAGGTTGATGGTCTTCC	372	0	A_84_P520348	AT5G54220	AT5G54220.1	tair|Encodes a defensin-like (DEFL) family protein. [AT5G54220.1]	8216.18	290.806	0	1	4.743081e+001	1.060438e+001	2	1	62	9.135484e+001	89	2.028736e+001	1.686457e+001	36	1.913889e+001	18	5.457120e+000	6.115725e+000	0	0	0	0	0	0	0	42.6627	9.53835	1	1.11409e-025	1	1	48.6921	5.45712	1	0	48.6921	45.1352	45.1352	83.9202	0.899472	19.1389	5.45712	0	58	0	0
DATA	490	6	65	tair|AT5G48500.1|ref|NM_124226|ug|BT002825|ta|TA37726_3702	at|chr5:19671213-19671272	0		717	AAGGTGTTTTTTGCCAACACGGGTGCTTTGAAGAAACAAGCGTGAGAGACTTGAGTCAGA	374	0	A_84_P187444	AT5G48500	AT5G48500.1	tair|similar to unknown protein [Arabidopsis thaliana] (TAIR:AT2G10930.1) [AT5G48500.1]	8241.25	290.627	0	1	2.037077e+004	2.037100e+003	0	0	65	1.835166e+004	17152	4.262682e+003	4.426302e+003	36	1.783333e+001	17	4.705620e+000	4.633125e+000	0	0	0	0	0	0	0	18303	1830.32	1	0	1	1	48.6706	4.70562	1	0	48.6706	46.1809	46.1809	18344.2	0.898493	17.8333	4.70562	0	18318.2	0	0
DATA	491	6	66	ug|BE038835	unmapped	0		465	CTTGAAAACTAGCATAGTCTTTCTGATAACTTTGTTCGCTTGGCTGCCTTGCTTCCAGTG	376	0	A_84_P790088	BE038835	BE038835	ug|AB04H01 AB Arabidopsis thaliana cDNA 5' similar to drought-induced protein, mRNA sequence [BE038835]	8267.5	290.352	0	0	9.566381e+000	9.548829e+000	1	1	64	5.726563e+001	56.5	1.517542e+001	1.371405e+001	24	1.654167e+001	17	5.445215e+000	6.671700e+000	0	0	0	0	0	0	0	8.58996	8.5742	1	0.00984087	1	0	48.6757	5.44521	1	0	48.6757	65	65	49.831	0.897932	16.5417	5.44521	0	23.693	1	0
DATA	492	6	67	tair|AT1G58380.1|tair|AT1G59359.1|tair|AT1G58684.1|tair|AT1G58983.1	at|chr1:21693070-21693129	0		373	CGAGGTTATGAAGATCATGCCTGTTCAGAAACAAACCAGAGCTGGTCAAAGGACTAGATT	378	0	A_84_P810275	XW6	AT1G58380.1	tair|XW6; structural constituent of ribosome [AT1G58380.1]	8292.5	290.352	0	1	9.785833e+004	9.785838e+003	0	2	64	8.790466e+004	87065.5	1.501807e+004	1.764183e+004	23	1.847826e+001	18	4.879172e+000	4.818450e+000	0	0	0	0	0	0	0	87856	8785.6	1	0	1	1	48.6641	4.87917	1	0	48.6641	57.5363	57.5363	87897.2	0.897788	18.4783	4.87917	0	87871	0	0
DATA	493	6	68	tair|AT5G57860.2|tair|AT5G57860.1|tair|AT5G57860.3|tair|AT5G57860.4	at|chr5:23455581-23455640	0		247	CAAAAACTGTTTGCTCTCATTGAGCAACCAGTCAACAATCAGCGTCTGGTCTTAATGTCT	380	0	A_84_P823491	AT5G57860	AT5G57860.2	tair|ubiquitin family protein [AT5G57860.2]	8317.66	290.324	0	1	5.274788e+002	5.359628e+001	0	1	65	5.224308e+002	519	8.557233e+001	8.747340e+001	25	1.712000e+001	18	5.797413e+000	5.930400e+000	0	0	0	0	0	0	0	473.752	48.1372	1	1.4134e-151	1	1	48.6787	5.79741	1	0	48.6787	48.2044	48.2044	514.996	0.898144	17.12	5.79741	0	488.619	0	0
DATA	494	6	69	tair|AT1G12840.1|ref|NM_101154|ta|TA30497_3702|tc|TC294255	at|chr1:4376895-4377053	0		641	TTCCCAAAAAGACTGGCTAGCATGTTATGAGACTTTGACCGATTATGTGGTTCCTAGGTC	382	0	A_84_P845914	DET3	AT1G12840.1	tair|DET3 (DE-ETIOLATED 3) [AT1G12840.1]	8342.94	290.304	0	1	1.388171e+004	1.388204e+003	0	0	65	1.252895e+004	12229	2.372721e+003	2.434429e+003	33	1.630303e+001	17	5.300264e+000	5.189100e+000	0	0	0	0	0	0	0	12480.3	1248.06	1	0	1	1	48.6806	5.30026	1	0	48.6806	46.1809	46.1809	12521.5	0.899044	16.303	5.30026	0	12495	0	0
DATA	495	6	70	tair|AT1G18980.1|ref|NM_101755|ta|TA31461_3702|ta|AI998771	at|chr1:6557478-6557419	0		558	ATCGGCTGTTCTGCCTAGTACTCTGTTTGGCTCAAACCCTACCATTCCAAATGCTGTTTT	384	0	A_84_P20796	AT1G18980	AT1G18980.1	tair|germin-like protein, putative [AT1G18980.1]	8368.61	290.446	0	1	6.819565e+003	6.820223e+002	0	0	64	6.189859e+003	5874	1.208718e+003	1.250944e+003	33	1.739394e+001	17	5.183745e+000	4.447800e+000	0	0	0	0	0	0	0	6141.13	614.172	1	8.00005e-304	1	1	48.7327	5.18374	1	0	48.7327	49.1849	49.1849	6182.42	0.900516	17.3939	5.18374	0	6155.78	0	0
DATA	496	6	71	tair|AT5G38365.1	unmapped	0		5396	TCTCTTCTTTAACTGTGCATTCAGCCGTGAAGTTTGGTCTTCCTTTACTACAAGAGTGAA	386	0	A_84_P712198	AT5G38365	AT5G38365.1	tair|transposable element gene [AT5G38365.1]	8394.24	290.618	9.49567	1	9.495674e+000	9.467815e+000	0	0	64	5.382813e+001	55.5	1.350080e+001	1.427002e+001	34	1.808824e+001	17	5.827665e+000	5.374425e+000	0	0	0	0	0	0	0	5.04675	8.54598	0	0.126333	1	0	48.7814	5.82766	1	0	48.7814	46.5243	46.5243	46.3935	0.902635	18.0882	5.82766	0	19.6091	1	0
DATA	497	6	72	tair|AT5G54370.1|ref|NM_124817|ta|TA38757_3702|ta|BT023723	at|chr5:22093709-22093768	0		980	TTCTGTTAAGTCAGAGATTGAATATGCAACTTTGGATTGTACCCGTGGAGCGTCTTCTGG	388	0	A_84_P20686	AT5G54370	AT5G54370.1	tair|late embryogenesis abundant protein-related / LEA protein-related [AT5G54370.1]	8419.16	290.254	0	1	1.698421e+003	1.701031e+002	0	1	65	1.586831e+003	1517	3.222903e+002	3.491523e+002	30	1.946667e+001	18.5	6.229703e+000	6.486375e+000	0	0	0	0	0	0	0	1537.99	154.036	1	1.83245e-221	1	1	48.8367	6.2297	1	0	48.8367	45.835	45.835	1579.4	0.905544	19.4667	6.2297	0	1552.48	0	0
DATA	498	6	73	tair|AT1G50780.1|ref|NM_103960|tc|NP306384	at|chr1:18824975-18825321	0		40	TCCTGTACCTCATTTCGATCCCCTACAGCGATGTGAATAACTTTGTTGGAGTTCTTCGTT	390	0	A_84_P554123	AT1G50780	AT1G50780.1	tair|electron carrier/ iron-sulfur cluster binding [AT1G50780.1]	8445	290.319	9.42716	1	9.427163e+000	9.383101e+000	0	0	65	4.564615e+001	46	1.293545e+001	1.334340e+001	29	1.693103e+001	17	3.654069e+000	3.706500e+000	0	0	0	0	0	0	0	-3.24291	8.53106	0	0.32473	1	0	48.8891	3.65407	1	0	48.8891	58.0869	58.0869	38.2115	0.909194	16.931	3.65407	0	11.1437	1	0
DATA	499	6	74	tair|AT3G19710.1|ref|NM_112861|ta|TA31589_3702|ta|TA31588_3702	at|chr3:6847440-6847283	0		998	AAAGACAAAAAGACCGGATTCAAAACAGGGGAAGAAACATTGGCTGCGAAGCTATACGAG	392	0	A_84_P17435	BCAT4	AT3G19710.1	tair|BCAT4 (BRANCHED-CHAIN AMINOTRANSFERASE4); catalytic/ methionine-oxo-acid transaminase [AT3G19710.1]	8470	290.5	0	1	2.277404e+004	2.277423e+003	0	0	62	2.085292e+004	20389.5	4.188480e+003	4.732830e+003	46	1.784783e+001	16.5	6.394329e+000	6.486375e+000	0	0	0	0	0	0	0	20804	2080.41	1	0	1	1	48.9654	6.39433	1	0	48.9654	44.4243	44.4243	20845.5	0.913494	17.8478	6.39433	0	20818.3	0	0
DATA	500	6	75	tair|AT1G30580.1|ref|NM_102795|ta|TA34450_3702|ta|AV795181	at|chr1:10832012-10831953	0		1191	GAGGGTAAAACATATGTTGTTCAGGATGGAGATATCATTTTCTTCAAGTTCAATGTTTCC	394	0	A_84_P23706	AT1G30580	AT1G30580.1	tair|GTP binding [AT1G30580.1]	8495.44	290.479	0	1	1.889931e+004	1.889954e+003	1	0	64	1.741400e+004	16469	3.331505e+003	3.271728e+003	30	1.756667e+001	17.5	5.137310e+000	5.745075e+000	0	0	0	0	0	0	0	17365	1736.52	1	0	1	1	49.0335	5.13731	1	0	49.0335	48.2044	48.2044	17406.6	0.918815	17.5667	5.13731	0	17379.2	0	0
DATA	501	6	76	tc|TC312975	at|chr1:5451588-5451529	0		660	AGATTCCTCCACTGTTCATGGAATCCCCTCTGCTCAAACGCTAATCATTTTCTGATTTCT	396	0	A_84_P860718	TC312975	TC312975	Unknown	8521.5	290.352	0	1	3.160727e+001	9.746546e+000	2	1	63	7.836508e+001	76	1.850135e+001	1.630860e+001	34	1.608824e+001	15	5.065436e+000	6.486375e+000	0	0	0	0	0	0	0	29.2461	9.01845	1	2.74786e-015	1	0	49.119	5.06544	1	0	49.119	57.5363	57.5363	70.9304	0.925297	16.0882	5.06544	0	43.3911	0	0
DATA	502	6	77	tair|AT2G28560.2|tair|AT2G28560.1|tair|AT2G28560.3|ref|NM_128416	at|chr2:12244833-12244674	0		722	CCTCAGTTGGGTTGGCATATCTCTTTCTTAAAATCGCTTGCTGAATTTTCACGGATTCCT	398	0	A_84_P757473	ATRAD51B/RAD51B	AT2G28560.2	tair|ATRAD51B/RAD51B [AT2G28560.2]	8546.09	290.8	0	1	6.182315e+001	1.104403e+001	0	0	66	1.068636e+002	107	2.678857e+001	3.020797e+001	39	1.764103e+001	17	5.137515e+000	4.447800e+000	0	0	0	0	0	0	0	57.6319	10.2953	1	6.76068e-037	1	1	49.2318	5.13752	1	0	49.2318	46.8651	46.8651	99.429	0.932205	17.641	5.13752	0	71.7206	0	0
DATA	503	6	78		 	66	Structural	0		1	1	DarkCorner	DarkCorner	DarkCorner		8572	290.319	9.10893	1	9.108929e+000	9.066354e+000	2	0	63	4.214286e+001	41	1.198770e+001	1.037820e+001	27	1.718519e+001	17	6.170881e+000	5.930400e+000	0	0	0	0	0	0	0	-7.21415	8.53106	0	0.0295814	1	0	49.357	6.17088	1	0	49.357	58.0869	58.0869	34.7082	0.940959	17.1852	6.17088	0	6.83553	0	0
DATA	504	6	79		 	66	Structural	0		1	1	DarkCorner	DarkCorner	DarkCorner		8597.22	290.595	9.01839	1	9.018390e+000	8.976238e+000	1	0	64	4.090625e+001	40	9.582919e+000	9.080925e+000	37	1.718919e+001	17	4.221886e+000	4.447800e+000	0	0	0	0	0	0	0	-8.57766	8.53106	0	0.00994418	1	0	49.4839	4.22189	1	0	49.4839	48.8603	48.8603	33.4716	0.950405	17.1892	4.22189	0	5.41994	0	0
DATA	505	6	80		 	66	Structural	0		1	1	DarkCorner	DarkCorner	DarkCorner		8622.68	290.348	8.91482	1	8.914820e+000	8.873153e+000	3	0	63	3.622222e+001	37	9.719360e+000	1.074885e+001	29	1.789655e+001	18	4.091322e+000	4.447800e+000	0	0	0	0	0	0	0	-13.4053	8.53106	0	7.44805e-005	1	0	49.6275	4.09132	1	0	49.6275	46.8651	46.8651	28.7875	0.961447	17.8966	4.09132	0	0.560714	0	0
DATA	506	6	81		 	66	Structural	0		1	1	DarkCorner	DarkCorner	DarkCorner		8648	290.561	8.80311	1	8.803107e+000	8.761962e+000	3	0	58	3.931034e+001	38	8.732289e+000	7.227675e+000	32	1.662500e+001	17	4.434105e+000	4.077150e+000	0	0	0	0	0	0	0	-10.4717	8.53106	0	0.0017557	1	0	49.782	4.43411	1	0	49.782	45.835	45.835	31.8757	0.973648	16.625	4.43411	0	3.46114	0	0
DATA	507	6	82		 	66	Structural	0		1	1	DarkCorner	DarkCorner	DarkCorner		8673.5	290.352	8.67837	1	8.678371e+000	8.637809e+000	0	0	66	3.803030e+001	37	9.238664e+000	9.451575e+000	25	1.740000e+001	17	3.807887e+000	3.706500e+000	0	0	0	0	0	0	0	-11.9208	8.53106	0	0.000394951	1	0	49.9511	3.80789	1	0	49.9511	57.5363	57.5363	30.5956	0.987642	17.4	3.80789	0	1.99558	0	0
DATA	508	6	83		 	66	Structural	0		1	1	DarkCorner	DarkCorner	DarkCorner		8698.47	290.147	8.54574	1	8.545743e+000	8.505801e+000	3	0	61	3.919672e+001	39	9.119246e+000	8.154300e+000	20	1.645000e+001	16.5	4.382681e+000	4.447800e+000	0	0	0	0	0	0	0	-10.9359	8.53106	0	0.00110536	1	0	50.1326	4.38268	1	0	50.1326	46.8651	46.8651	31.762	1.00297	16.45	4.38268	0	2.97579	0	0
DATA	509	6	84		 	66	Structural	0		1	1	DarkCorner	DarkCorner	DarkCorner		8724.33	289.879	8.39719	1	8.397187e+000	8.357939e+000	1	0	64	4.320313e+001	41	1.008563e+001	1.019287e+001	30	1.606667e+001	16	5.432554e+000	5.745075e+000	0	0	0	0	0	0	0	-7.11072	8.53106	0	0.0319543	1	0	50.3138	5.43255	1	0	50.3138	45.835	45.835	35.7685	1.02071	16.0667	5.43255	0	6.78568	0	0
DATA	510	6	85		 	66	Structural	0		1	1	DarkCorner	DarkCorner	DarkCorner		8749.78	290.348	8.24292	1	8.242922e+000	8.204395e+000	3	0	62	4.053226e+001	41	1.008768e+001	8.895600e+000	378	1.635714e+001	16	4.801852e+000	4.447800e+000	0	0	0	0	0	0	0	-9.96956	8.53106	0	0.00284888	1	0	50.5018	4.80185	1	0	50.5018	46.8651	46.8651	33.0976	1.03982	16.3571	4.80185	0	3.9026	0	0
DATA	511	7	1		 	66	Structural	0		1	1	DarkCorner	DarkCorner	DarkCorner		6603.39	297.697	9.61976	1	9.619758e+000	9.574796e+000	0	0	65	4.121538e+001	40	9.766800e+000	8.895600e+000	376	1.698138e+001	17	5.125848e+000	5.189100e+000	0	0	0	0	0	0	0	-4.66428	8.53106	0	0.157436	1	0	45.8797	5.12585	1	0	45.8797	45.835	45.835	33.7807	0.890992	16.9814	5.12585	0	5.18127	0	0
DATA	512	7	2		 	66	Structural	0		1	1	DarkCorner	DarkCorner	DarkCorner		6629.03	297.717	9.60372	1	9.603718e+000	9.558831e+000	1	0	64	3.843750e+001	37.5	1.022738e+001	9.822225e+000	39	1.710256e+001	17	5.739039e+000	5.189100e+000	0	0	0	0	0	0	0	-7.58777	8.53106	0	0.0222397	1	0	46.0253	5.73904	1	0	46.0253	43.7019	43.7019	31.0028	0.89248	17.1026	5.73904	0	2.58986	0	0
DATA	513	7	3		 	66	Structural	0		1	1	DarkCorner	DarkCorner	DarkCorner		6654.74	297.767	9.58377	1	9.583765e+000	9.538971e+000	1	0	63	3.534921e+001	36	7.746297e+000	7.042350e+000	25	1.804000e+001	16	5.135497e+000	5.189100e+000	0	0	0	0	0	0	0	-10.7982	8.53106	0	0.0012698	1	0	46.1474	5.1355	1	0	46.1474	48.5334	48.5334	27.9145	0.894338	18.04	5.1355	0	-0.316874	0	0
DATA	514	7	4		 	66	Structural	0		1	1	DarkCorner	DarkCorner	DarkCorner		6679.43	298	9.56131	1	9.561306e+000	9.516617e+000	1	0	62	3.941935e+001	39	1.107730e+001	1.241677e+001	28	1.539286e+001	16	5.223446e+000	4.818450e+000	0	0	0	0	0	0	0	-6.84538	8.53106	0	0.0388094	1	0	46.2647	5.22345	1	0	46.2647	48.5334	48.5334	31.9847	0.896439	15.3929	5.22345	0	3.9193	0	0
DATA	515	7	5		 	66	Structural	0		1	1	DarkCorner	DarkCorner	DarkCorner		6704.52	297.667	9.53591	1	9.535909e+000	9.491339e+000	2	0	63	3.552381e+001	35	9.344409e+000	9.266250e+000	29	1.817241e+001	18	4.928554e+000	4.447800e+000	0	0	0	0	0	0	0	-10.8419	8.53106	0	0.00121529	1	0	46.3657	4.92855	1	0	46.3657	44.4243	44.4243	28.0891	0.898826	18.1724	4.92855	0	0.199995	0	0
DATA	516	7	6		 	66	Structural	0		1	1	DarkCorner	DarkCorner	DarkCorner		6730.58	297.383	9.50686	1	9.506863e+000	9.462429e+000	2	0	62	3.624194e+001	34	8.983930e+000	9.080925e+000	39	1.664103e+001	17	5.787860e+000	6.301050e+000	0	0	0	0	0	0	0	-10.2135	8.53106	0	0.0022567	1	0	46.4555	5.78786	1	0	46.4555	42.9674	42.9674	28.8073	0.901572	16.641	5.78786	0	1.09502	0	0
DATA	517	7	7		 	66	Structural	0		1	1	DarkCorner	DarkCorner	DarkCorner		6756.15	297.648	9.47603	1	9.476031e+000	9.431741e+000	2	0	63	3.622222e+001	37	8.917986e+000	8.524950e+000	34	1.694118e+001	15.5	5.493474e+000	5.559750e+000	0	0	0	0	0	0	0	-10.3083	8.53106	0	0.00205901	1	0	46.5306	5.49347	1	0	46.5306	47.5395	47.5395	28.7875	0.904506	16.9412	5.49347	0	1.23273	0	0
DATA	518	7	8		 	66	Structural	0		1	1	DarkCorner	DarkCorner	DarkCorner		6781.2	297.6	9.44421	1	9.444207e+000	9.400065e+000	0	0	64	4.053125e+001	41	1.020421e+001	9.822225e+000	32	1.690625e+001	16.5	4.237767e+000	3.891825e+000	0	0	0	0	0	0	0	-6.06537	8.53106	0	0.0666809	1	0	46.5966	4.23777	1	0	46.5966	47.2035	47.2035	33.0966	0.907554	16.9063	4.23777	0	5.69783	0	0
DATA	519	7	9	tair|AT2G28940.1|tair|AT2G28940.2|ref|NM_179797|ref|NM_201827	at|chr2:12434011-12433952	0		1366	TAGGGATAAGATGAACTTAAACAAGTCGCTTTCGAAGCTAGACTGGCGAAACTGGACACC	400	0	A_84_P11674	AT2G28940	AT2G28940.1	tair|protein kinase family protein [AT2G28940.1]	6806.58	297.892	0	1	2.213469e+003	2.215449e+002	0	0	63	2.062683e+003	1983	3.984988e+002	4.084563e+002	29	1.620690e+001	16	2.717395e+000	2.223900e+000	0	0	0	0	0	0	0	2016.03	201.783	1	1.47066e-237	1	1	46.6554	2.7174	1	0	46.6554	44.7812	44.7812	2055.25	0.9108	16.2069	2.7174	0	2028	0	0
DATA	520	7	10	ug|AV781489	at|chr2:1683089-1683030	0		383	CGCCACCCGCGGGCTTTTTCGAAGATTTTGAAGGTTTCTTCTTAATATAGACAACATCTT	402	0	A_84_P785287	AT2G04795	AV781489	ug|AV781489 RAFL2 Arabidopsis thaliana cDNA clone RAFL02-08-J17 3', mRNA sequence [AV781489]	6832.5	297.5	0	1	2.145438e+001	9.574794e+000	2	0	66	6.631818e+001	65	1.802917e+001	1.890315e+001	27	1.844444e+001	18	6.356906e+000	5.559750e+000	0	0	0	0	0	0	0	19.6144	8.75364	1	1.85573e-008	1	0	46.7038	6.35691	1	0	46.7038	57.5363	57.5363	58.8835	0.914238	18.4444	6.35691	0	31.7904	0	0
DATA	521	7	11	ug|AV524886	at|chr1:001357617-001357557	0		291	CTGGTACTTACCGTCAGCTTTTCACCCTGAACAACTCATCATTTGTAAACAAGATGCAGC	404	0	A_84_P793013	TUA4	AV524886	ug|AV524886 Arabidopsis thaliana aboveground organs two to six-week old Arabidopsis thaliana cDNA clone APD12c08R 5', mRNA sequence [AV524886]	6857.32	297.746	0	1	1.227367e+004	1.227402e+003	0	0	64	1.130939e+004	11216	2.136637e+003	2.471124e+003	22	1.772727e+001	17	5.156428e+000	5.745075e+000	0	0	0	0	0	0	0	11262.7	1126.3	1	0	1	1	46.7399	5.15643	1	0	46.7399	47.5395	47.5395	11302	0.917627	17.7273	5.15643	0	11275	0	0
DATA	522	7	12	tair|AT3G03760.1|ref|NM_111247|ta|TA46081_3702|tc|TC291931	at|chr3:944590-944649	0		806	AGAGAGCGGTGCTGATTTTTCGGTGGCTGTTGGATCGACGGCGGTGGCTTCGAAGGTTAT	406	0	A_84_P277680	LBD20	AT3G03760.1	tair|LBD20 (LOB DOMAIN-CONTAINING PROTEIN 20) [AT3G03760.1]	6883.33	297.5	0	1	1.975716e+002	2.181969e+001	1	1	64	2.287813e+002	236	5.425322e+001	5.152035e+001	23	2.047826e+001	18	8.933439e+000	8.524950e+000	0	0	0	0	0	0	0	182.013	20.1014	1	9.41341e-096	1	1	46.7685	8.93344	1	0	46.7685	57.5363	57.5363	221.347	0.921249	20.4783	8.93344	0	194.536	0	0
DATA	523	7	13	tair|AT3G16590.1|ref|NM_112532|tc|NP301708	at|chr3:5650090-5650031	0		972	CTCATCGTGTGTACTTGTGATGAAAGTGGTAAGCCTTGCATATACATTGTGAAGGGGGAT	408	0	A_84_P523086	AT3G16590	AT3G16590.1	tair|F-box family protein [AT3G16590.1]	6908.58	297.427	9.26803	1	9.268028e+000	9.232196e+000	3	0	61	5.022951e+001	51	1.323051e+001	1.186080e+001	28	1.660714e+001	16	4.700979e+000	5.189100e+000	0	0	0	0	0	0	0	3.43774	8.53799	0	0.296614	1	0	46.7918	4.70098	1	0	46.7918	57.5363	57.5363	42.7948	0.924806	16.6071	4.70098	0	16.1185	1	0
DATA	524	7	14	tair|AT5G28500.1|ref|NM_122733|ug|T22873|ta|TA34258_3702	at|chr5:10477962-10478021	0		187	CAAAACAACAACTCTATCAACCATTCCGTCCACCACCATCACCAATCCCTCCAAAGTTCC	410	0	A_84_P801021	AT5G28500	AT5G28500.1	tair|similar to unknown protein [Arabidopsis thaliana] (TAIR:AT3G04550.1); similar to unnamed protein product [Vitis vinifera] (GB:CAO65032.1) [AT5G28500.1]	6934.11	297.5	0	1	8.990803e+002	9.037638e+001	1	1	62	8.815161e+002	900	1.309871e+002	1.102684e+002	37	1.724324e+001	17	4.057951e+000	3.706500e+000	0	0	0	0	0	0	0	834.716	83.9065	1	3.81014e-185	1	1	46.7998	4.05795	1	0	46.7998	56.9804	56.9804	874.081	0.928411	17.2432	4.05795	0	847.534	0	0
DATA	525	7	15	ta|TA29602_3702|tc|TC299909	at|chr4:15470341-15470400	0		299	CTATTCGAGACTGATTCTGTGTATGACTCAGAGAAGCTCGCTGAGAGAATTGCGAACGTA	412	0	A_84_P812497	TA29602_3702	TA29602_3702	tc|RUBA_ARATH (P21238) RuBisCO large subunit-binding protein subunit alpha, chloroplast precursor (60 kDa chaperonin subunit alpha) (CPN-60 alpha), partial (23%) [TC299909]	6958.96	297.94	0	1	2.350182e+004	2.350200e+003	0	0	69	2.194809e+004	21377	4.514145e+003	4.382566e+003	28	1.978571e+001	19.5	4.653610e+000	4.633125e+000	0	0	0	0	0	0	0	21901.3	2190.14	1	0	1	1	46.8039	4.65361	1	0	46.8039	46.8651	46.8651	21940.7	0.931897	19.7857	4.65361	0	21914.2	0	0
DATA	526	7	16	tair|AT5G13620.1|ref|NM_121365|tc|NP231602	at|chr5:4385461-4385402	0		832	TTTGGGCTCGAAAATACATTCCCAGATCCTCCATTAATAATAATCTTGCCCCATCCTATG	414	0	A_84_P585958	AT5G13620	AT5G13620.1	tair|similar to unknown protein [Arabidopsis thaliana] (TAIR:AT1G49290.1); similar to hypothetical protein [Vitis vinifera] (GB:CAN72326.1) [AT5G13620.1]	6984.67	297.5	9.16213	1	9.162132e+000	9.132167e+000	6	0	60	5.135000e+001	51	1.301215e+001	1.186080e+001	28	2.053571e+001	20.5	6.203238e+000	5.559750e+000	0	0	0	0	0	0	0	4.53184	8.54309	0	0.169477	1	0	46.8182	6.20324	1	0	46.8182	57.5363	57.5363	43.9153	0.935494	20.5357	6.20324	0	17.6111	1	0
DATA	527	7	17	ug|BX822613	at|chr3:2365243-2365184	0		1071	TGTGGAGAGTGCGTGTTCTTTTGGAAGTTTACTGCCACTGGCTTTTTTCATATTTTCACT	416	0	A_84_P790043	AIR12	BX822613	ug|Arabidopsis thaliana Full-length cDNA Complete sequence from clone GSLTFB52ZE08 of Flowers and buds of strain col-0 of Arabidopsis thaliana (thale cress) [BX822613]	7009.5	297.957	0	1	1.008394e+003	1.012480e+002	0	0	62	9.935968e+002	900	2.714289e+002	2.613082e+002	46	1.941304e+001	19	5.389604e+000	5.745075e+000	0	0	0	0	0	0	0	946.759	95.0595	1	1.2615e-192	1	1	46.8381	5.3896	1	0	46.8381	47.8731	47.8731	986.162	0.938878	19.413	5.3896	0	959.961	0	0
DATA	528	7	18	tair|AT4G16710.1|tair|AT4G16710.2|ref|NM_117772|ref|NM_179066	at|chr4:9399527-9399586	0		622	CTTCATCAAACCTTGACGAAAATGGAGTTGGGGTCTCTGGTTCAGTATACTCCAGGTGAT	418	0	A_84_P222086	AT4G16710	AT4G16710.1	tair|glycosyltransferase family protein 28 [AT4G16710.1]	7035	298.078	0	1	3.673840e+003	3.674956e+002	0	0	69	3.508638e+003	3313	8.768777e+002	1.063024e+003	31	1.787097e+001	18	6.015214e+000	5.559750e+000	0	0	0	0	0	0	0	3461.79	346.284	1	1.01498e-269	1	1	46.8513	6.01521	1	0	46.8513	46.1809	46.1809	3501.2	0.94228	17.871	6.01521	0	3475.11	0	0
DATA	529	7	19	tair|AT5G04320.1|tair|AT5G04320.2|ref|NM_120514|ref|NM_001085057	at|chr5:1212296-1212355	0		1747	AAGACCATCGAGACATGCCGCAGAGAAAGTCCAATCATACAGAGAAGTCTCACTTAGAGT	420	0	A_84_P273130	AT5G04320	AT5G04320.1	tair|similar to unknown protein [Arabidopsis thaliana] (TAIR:AT3G10440.1); similar to hypothetical protein OsI_009118 [Oryza sativa (indica cultivar-group)] (GB:EAY87885.1); contains InterPro domain Shugoshin, C-terminal; (InterPro:IPR011515) [AT5G04320.1	7060.48	297.849	0	1	6.411915e+003	6.412550e+002	0	0	64	6.109922e+003	5737	1.631180e+003	1.600281e+003	29	1.989655e+001	19	8.195577e+000	8.895600e+000	0	0	0	0	0	0	0	6063.06	606.366	1	4.61641e-303	1	1	46.8664	8.19558	1	0	46.8664	47.8731	47.8731	6102.49	0.945592	19.8966	8.19558	0	6076.51	0	0
DATA	530	7	20	tair|AT5G42220.1|ref|NM_123587|ug|AY139764|ta|TA34729_3702	at|chr5:16894529-16894667	0		2722	AGCTCTTTCTCAAGAATATGCGGAGTTGCTAAGACGTGATATCGAAGGCCGGCTAAAAGA	422	0	A_84_P241673	AT5G42220	AT5G42220.1	tair|ubiquitin family protein [AT5G42220.1]	7085.97	297.939	0	1	1.659564e+004	1.659588e+003	0	0	69	1.579220e+004	15097	3.811619e+003	4.149056e+003	28	1.796429e+001	18	2.886522e+000	2.965200e+000	0	0	0	0	0	0	0	15745.3	1574.56	1	0	1	1	46.8836	2.88652	1	0	46.8836	46.8651	46.8651	15784.8	0.948762	17.9643	2.88652	0	15758.9	0	0
DATA	531	7	21	tair|AT4G23130.1|tair|AT4G23130.2|ref|NM_179094|ref|NM_118442	at|chr4:12117779-12117720	0		1899	GAACAAGCAGGTCCATCGATGGATAAGTCTTCTCTTTGTTCCATTGATGCTGCATCGATT	424	0	A_84_P12886	CRK5	AT4G23130.1	tair|CRK5 (CYSTEINE-RICH RLK5); kinase [AT4G23130.1]	7111.67	297.5	0	1	3.689752e+001	9.692453e+000	1	0	65	8.203077e+001	81	2.475377e+001	2.742810e+001	35	1.817143e+001	18	4.699723e+000	4.077150e+000	0	0	0	0	0	0	0	35.1207	9.22571	1	8.3231e-020	1	0	46.9101	4.69972	1	0	46.9101	57.5363	57.5363	74.5961	0.951844	18.1714	4.69972	0	48.8227	0	0
DATA	532	7	22	tair|AT5G02450.1|ref|NM_120323|ta|TA29214_3702|ta|TA29216_3702	at|chr5:533542-534049	0		138	TTGTTACCAAACGCGAGCAACCTCCTCGCCCTAACAACAGAAAAGGGAAAACAAGCAAAA	426	0	A_84_P13926	AT5G02450	AT5G02450.1	tair|60S ribosomal protein L36 (RPL36C) [AT5G02450.1]	7137	298.226	0	1	2.304792e+004	2.304810e+003	0	0	65	2.204945e+004	22299	3.174047e+003	3.126803e+003	33	2.224242e+001	21	6.077779e+000	6.671700e+000	0	0	0	0	0	0	0	22002.5	2200.27	1	0	1	1	46.9452	6.07778	1	0	46.9452	45.4864	45.4864	22042	0.954641	22.2424	6.07778	0	22016.3	0	0
DATA	533	7	23	tair|AT1G33110.1|tair|AT1G33110.2|ref|NM_103045|ref|NM_001036056	at|chr1:12007799-12007858	0		1150	CCCAAAGGAGCCAAGTTTGCAACACTAACCGCGGTTTTCACATCACTCTCTTTAGGAATA	428	0	A_84_P22583	AT1G33110	AT1G33110.1	tair|MATE efflux family protein [AT1G33110.1]	7161.91	298.328	0	1	1.208727e+004	1.208760e+003	0	0	66	1.161759e+004	11293.5	2.292654e+003	2.575647e+003	31	1.996774e+001	18	5.890579e+000	5.559750e+000	0	0	0	0	0	0	0	11570.6	1157.09	1	0	1	1	46.9891	5.89058	1	0	46.9891	45.1352	45.1352	11610.2	0.957255	19.9677	5.89058	0	11584.5	0	0
DATA	534	7	24	tair|AT2G45480.1|ref|NM_180107|ug|BX820576|ta|TA53139_3702	at|chr2:18754426-18754485	0		1383	GGGTGAAGACGACGATGAGGAGTACTTGTCTTTGTTTTCACCAGGTGTTTAGAAACATAG	430	0	A_84_P788026	AtGRF9	AT2G45480.1	tair|AtGRF9 (GROWTH-REGULATING FACTOR 9) [AT2G45480.1]	7187.26	298.191	0	1	1.273270e+003	1.276369e+002	0	0	65	1.269046e+003	1218	2.895542e+002	3.558240e+002	45	2.017778e+001	19	6.796687e+000	6.671700e+000	0	0	0	0	0	0	0	1222.01	122.498	1	8.62646e-208	1	1	47.0362	6.79669	1	0	47.0362	46.1809	46.1809	1261.61	0.959741	20.1778	6.79669	0	1236.08	0	0
DATA	535	7	25	tair|AT5G28527.1	at|chr5:10514073-10514132	0		703	AAAGAGAAGCCTTCAGAAACAACAGTAGGTGAGGACGACTCTTTCTTAGTATGTTTTGAT	432	0	A_84_P707999	AT5G28527	AT5G28527.1	tair|pseudogene, hypothetical protein [AT5G28527.1]	7213.5	297.5	8.90838	1	8.908385e+000	8.866747e+000	2	0	66	4.284848e+001	42	1.206042e+001	1.352873e+001	39	1.876923e+001	19	6.729595e+000	7.042350e+000	0	0	0	0	0	0	0	-4.24621	8.53106	0	0.197805	1	0	47.0947	6.7296	1	0	47.0947	57.5363	57.5363	35.4138	0.962141	18.7692	6.7296	0	9.98219	1	0
DATA	536	7	26	tair|AT2G25410.1|ref|NM_128098|ug|EG489133|ta|TA51479_3702	at|chr2:10822905-10822964	0		1042	ATTGCTTCCATACTGAATGTATTGATGCGTGGCTCAAGTTGCATAGTTCCTGCCCGGTTT	434	0	A_84_P287050	AT2G25410	AT2G25410.1	tair|protein binding / zinc ion binding [AT2G25410.1]	7238.11	298.016	0	1	5.092415e+001	1.020964e+001	1	0	66	9.625758e+001	96.5	2.345950e+001	2.335095e+001	40	1.780000e+001	15.5	6.131884e+000	6.115725e+000	0	0	0	0	0	0	0	49.0947	9.84286	1	1.32067e-030	1	1	47.1628	6.13188	1	0	47.1628	44.7812	44.7812	88.8229	0.964076	17.8	6.13188	0	63.4521	0	0
DATA	537	7	27	tair|AT2G30420.1|ref|NM_179814|ta|TA51112_3702|tc|TC306316	at|chr2:12968120-12968061	0		479	GGATTATGAGAAACTCTGACTATTTTTCTCACAAACGACGACGTCTTAATAATTCTCCCT	436	0	A_84_P20058	AT2G30420	AT2G30420.1	tair|myb family transcription factor [AT2G30420.1]	7264.33	297.5	0	1	5.098478e+002	5.174400e+001	0	2	64	5.397500e+002	548	1.447979e+002	1.480747e+002	33	1.618182e+001	16	3.819805e+000	4.447800e+000	0	0	0	0	0	0	0	492.508	49.9842	1	7.15386e-154	1	1	47.2418	3.8198	1	0	47.2418	57.5363	57.5363	532.315	0.965991	16.1818	3.8198	0	507.026	0	0
DATA	538	7	28	tair|AT4G16710.1|tair|AT4G16710.2|ref|NM_117772|ref|NM_179066	at|chr4:9398872-9398931	0		237	AGTGTTTGTAACTGTAGGAACAACGAGTTTCGATGCTCTTGTGAAAGCAGTGGTTAGTCA	438	0	A_84_P827240	AT4G16710	AT4G16710.1	tair|glycosyltransferase family protein 28 [AT4G16710.1]	7288.87	298.233	0	1	1.125550e+003	1.129000e+002	0	0	66	1.136212e+003	1136.5	2.610556e+002	3.256160e+002	28	2.092857e+001	21	5.206325e+000	3.891825e+000	0	0	0	0	0	0	0	1088.89	109.222	1	6.17829e-201	1	1	47.3251	5.20633	1	0	47.3251	44.4243	44.4243	1128.78	0.967426	20.9286	5.20633	0	1103.54	0	0
DATA	539	7	29	tair|AT5G14260.1|tair|AT5G14260.3|ref|NM_203049|ref|NM_180707	at|chr5:4604005-4604064	0		1746	TCGTGTCCTTGATCATTACAATCTGAGGTCGCTTAACTACGGTCAGTTTTTGTGTGTACA	440	0	A_84_P16801	AT5G14260	AT5G14260.1	tair|SET domain-containing protein [AT5G14260.1]	7314.31	297.903	0	1	1.904560e+004	1.904580e+003	0	0	66	1.849829e+004	17570.5	4.494629e+003	5.068453e+003	34	1.894118e+001	18.5	6.550231e+000	7.042350e+000	0	0	0	0	0	0	0	18450.9	1845.11	1	0	1	1	47.4244	6.55023	1	0	47.4244	47.8731	47.8731	18490.9	0.968773	18.9412	6.55023	0	18465.7	0	0
DATA	540	7	30	tc|TC305885	at|chr1:4910431-4910490	0		1538	ACAGTTCTCCGAAAGTGTAAGCTTCGCACCTTCTTTGTTCATCATACAATACTTAGGCTT	442	0	A_84_P851061	TC305885	TC305885	tc|NM_101302 MYB124; DNA binding {Arabidopsis thaliana} (exp=-1; wgp=0; cg=0), partial (96%) [TC305885]	7340.5	297.5	0	1	9.068655e+000	8.842477e+000	0	0	68	5.630882e+001	56	1.911728e+001	2.335095e+001	35	1.908571e+001	19	4.661301e+000	3.335850e+000	0	0	0	0	0	0	0	8.79566	8.57629	1	0.00825035	1	0	47.5132	4.6613	1	0	47.5132	57.5363	57.5363	48.8741	0.969896	19.0857	4.6613	0	23.7642	1	0
DATA	541	7	31	tair|AT1G64640.1|ref|NM_105139|ta|TA39860_3702|tc|TC297515	at|chr1:24026477-24026418	0		288	TCCAATTTCAAGAGCTGCAACACCAAAGACCCAATCTTGTACATGAACGACGGCAACTCT	444	0	A_84_P19878	AT1G64640	AT1G64640.1	tair|plastocyanin-like domain-containing protein [AT1G64640.1]	7365.11	297.648	0	1	1.356299e+003	1.359144e+002	1	0	64	1.364063e+003	1283	2.988036e+002	3.395154e+002	31	2.067742e+001	21	5.746808e+000	5.559750e+000	0	0	0	0	0	0	0	1316.47	131.923	1	3.23397e-212	1	1	47.591	5.74681	1	0	47.591	47.8731	47.8731	1356.63	0.970635	20.6774	5.74681	0	1331.56	0	0
DATA	542	7	32	tair|AT3G28740.1|ref|NM_113795|ug|AY050849|ta|TA42452_3702	at|chr3:10790120-10790061	0		1411	AAGTATCTAGACATGAGAGAAAGTGAAAAAGGAACCACAATGCGAAAAGCTACATCGTTG	446	0	A_84_P24073	AT3G28740	AT3G28740.1	tair|cytochrome P450 family protein [AT3G28740.1]	7390.55	297.746	0	1	9.472693e+003	9.473101e+002	0	0	66	9.246955e+003	9053	2.072819e+003	2.197213e+003	32	1.965625e+001	18.5	6.162370e+000	5.930400e+000	0	0	0	0	0	0	0	9199.27	919.967	1	0	1	1	47.6839	6.16237	1	0	47.6839	47.5395	47.5395	9239.52	0.971136	19.6563	6.16237	0	9214.5	0	0
DATA	543	7	33	tair|AT2G07736.1|tair|ATMG00300.1|tc|TC302960	at|chrM:90032-89973	0		22	TAGCAACTTCGAAAGAATGGGAAAGGCCCCGGCCCGTTGAAGCAAGTTGTAGTGAAGGAG	448	0	A_84_P755951	AT2G07736	AT2G07736.1	tair|transposable element gene [AT2G07736.1]	7416.15	297.864	0	1	2.482642e+002	2.633411e+001	1	1	64	2.889531e+002	288	4.855906e+001	4.206877e+001	36	1.747222e+001	17.5	4.771859e+000	5.930400e+000	0	0	0	0	0	0	0	241.154	25.5799	1	6.02837e-112	1	1	47.7994	4.77186	1	0	47.7994	46.1809	46.1809	281.518	0.971359	17.4722	4.77186	0	256.537	0	0
DATA	544	7	34	tair|AT1G47610.1|ref|NM_103654|ta|TA51970_3702|ta|CNS0AB9J	unmapped	0		1043	AGGTTGGTTTTGTATAGTGGAAGTCTTGACAAATCGGTCAAAGTGTGGAGGGTACCACGT	450	0	A_84_P18051	AT1G47610	AT1G47610.1	tair|transducin family protein / WD-40 repeat family protein [AT1G47610.1]	7441.89	297.5	0	0	4.795336e+001	1.000643e+001	1	0	63	9.450794e+001	98	2.314392e+001	2.186835e+001	24	1.775000e+001	19	4.901198e+000	4.818450e+000	0	0	0	0	0	0	0	46.5802	9.71989	1	1.07436e-028	1	1	47.9278	4.9012	1	0	47.9278	65	65	87.0733	0.971364	17.75	4.9012	0	62.1367	0	0
DATA	545	7	35	tair|AT3G10480.1|tair|AT3G10480.2|ref|NM_202543|ref|NM_111883	at|chr3:3266972-3267031	0		1591	ATCCTTTTTTACTTTGGATGTTTCTGCATCTTTTGGGAACATTTTCAGGCTGATCCATTG	452	0	A_84_P291084	ANAC050	AT3G10480.1	tair|ANAC050; transcription factor [AT3G10480.1]	7466.75	297.859	0	1	5.003299e+003	5.004070e+002	0	0	66	4.906258e+003	4478	1.347899e+003	1.422740e+003	31	1.874194e+001	17	7.429526e+000	7.042350e+000	0	0	0	0	0	0	0	4858.25	485.9	1	6.99207e-290	1	1	48.0044	7.42953	1	0	48.0044	47.5395	47.5395	4898.82	0.97101	18.7419	7.42953	0	4873.91	0	0
DATA	546	7	36	tair|AT3G02520.1|ref|NM_111119|ta|TA33748_3702|ta|BP588384	at|chr3:527095-527036	0		706	AGCTGGATACATTAGGAGAAGAATCATACAAAGACAGTACGTTGATAATGCAACTTCTCC	454	0	A_84_P20227	GRF7	AT3G02520.1	tair|GRF7 (GENERAL REGULATORY FACTOR 7); protein phosphorylated amino acid binding [AT3G02520.1]	7491.91	298.182	0	1	1.593990e+003	1.596413e+002	0	0	66	1.594879e+003	1530	3.449499e+002	3.649049e+002	40	1.775000e+001	17	5.275731e+000	5.374425e+000	0	0	0	0	0	0	0	1546.79	154.914	1	8.39284e-222	1	1	48.0882	5.27573	1	0	48.0882	45.835	45.835	1587.44	0.970389	17.75	5.27573	0	1562.55	0	0
DATA	547	7	37	ta|BX838487|tc|TC299466	unmapped	0		948	CACAGTTGTAGTGGCCAACAAGTATATAAACGTTCAACCGGCGTTGCATCGGAATAATAA	456	0	A_84_P847448	BX838487	BX838487	tc|NM_119928 SHR (SHORT ROOT); transcription factor {Arabidopsis thaliana} (exp=-1; wgp=0; cg=0), partial (54%) [TC299466]	7518.07	298.162	0	1	2.241774e+001	9.080407e+000	0	0	66	6.990909e+001	72	1.888078e+001	2.223900e+001	34	1.838235e+001	17.5	6.504146e+000	6.671700e+000	0	0	0	0	0	0	0	21.7343	8.80357	1	7.34167e-010	1	0	48.1748	6.50415	1	0	48.1748	46.8651	46.8651	62.4744	0.969513	18.3824	6.50415	0	37.6061	0	0
DATA	548	7	38	tair|AT4G21705.1|ref|NM_148369|ug|BT003959|ta|TA47895_3702	at|chr4:11533136-11533077	0		1641	TTTGTTAAGAACACTCTCTAGACTCTGTTTTCATAGCATCTATAGAACAGTCTACAAGAG	458	0	A_84_P606327	AT4G21705	AT4G21705.1	tair|pentatricopeptide (PPR) repeat-containing protein [AT4G21705.1]	7543.03	297.939	0	1	1.855053e+003	1.857144e+002	1	0	68	1.844750e+003	1792.5	3.961593e+002	3.819548e+002	40	1.822500e+001	16.5	6.719613e+000	7.413000e+000	0	0	0	0	0	0	0	1796.52	179.855	1	1.05555e-230	1	1	48.228	6.71961	1	0	48.228	46.8651	46.8651	1837.32	0.968448	18.225	6.71961	0	1812.47	0	0
DATA	549	7	39	tair|AT3G11060.1|ref|NM_111943|ug|EG475965|tc|NP306340	at|chr3:3466911-3466852	0		39	AGAGGATTATGGTATGCAATGACTCTACTCTCCATCTTTGGCCTCTCCATATCCCTCAAC	460	0	A_84_P797928	AT3G11060	AT3G11060.1	tair|similar to unknown protein [Arabidopsis thaliana] (TAIR:AT3G06545.1) [AT3G11060.1]	7568.89	297.5	0	1	9.221635e+001	1.276130e+001	0	0	64	1.374531e+002	140	2.984294e+001	2.983733e+001	34	1.761765e+001	16	5.964616e+000	6.486375e+000	0	0	0	0	0	0	0	89.1841	12.3417	1	4.7914e-057	1	1	48.2691	5.96462	1	0	48.2691	56.9804	56.9804	130.018	0.967118	17.6176	5.96462	0	105.195	0	0
DATA	550	7	40	tair|AT2G36835.1|ref|NM_129239|ta|TA36967_3702|ta|TA36966_3702	at|chr2:15456954-15456895	0		457	TGTCGAGCTGATGAATAAGTCCTTCATTGACCGCTAAGCACAGTGGATAACCGGTCATAT	462	0	A_84_P596261	AT2G36835	AT2G36835.1	tair|similar to hypothetical protein [Vitis vinifera] (GB:CAN81061.1) [AT2G36835.1]	7593.73	298.031	0	1	2.328127e+004	2.328144e+003	0	0	65	2.252537e+004	21833	4.963398e+003	6.391489e+003	31	1.893548e+001	18	6.387151e+000	7.042350e+000	0	0	0	0	0	0	0	22477	2247.72	1	0	1	1	48.3346	6.38715	1	0	48.3346	45.4864	45.4864	22517.9	0.965456	18.9355	6.38715	0	22493.1	0	0
DATA	551	7	41	tair|AT4G32940.1|ref|NM_119448|ug|AK230158|ta|TA30307_3702	at|chr4:15902965-15902650	0		306	CTAGCGGATATTGGAATTACAGGCATCAGGCTGATATATGCCATGCCTATCAACTTCTGA	464	0	A_84_P813613	GAMMA-VPE	AT4G32940.1	tair|GAMMA-VPE (Vacuolar processing enzyme gamma); cysteine-type endopeptidase [AT4G32940.1]	7619.01	297.909	0	1	3.541626e+002	3.650599e+001	2	0	66	3.896667e+002	387	7.810414e+001	7.375935e+001	31	1.629032e+001	15	5.242096e+000	5.189100e+000	0	0	0	0	0	0	0	341.283	35.1784	1	3.06099e-132	1	1	48.3837	5.2421	1	0	48.3837	46.8651	46.8651	382.232	0.963633	16.2903	5.2421	0	357.413	0	0
DATA	552	7	42	ta|TA41752_3702|tc|TC307157	unmapped	0		416	ATCTTGGTCCTTTTGGATGGGTCTTCGTGAATTCCGGTGAAAGTTTCAAACTTTGGATTT	466	0	A_84_P825924	TA41752_3702	TA41752_3702	Unknown	7645	297.21	0	1	2.038758e+001	9.102775e+000	2	0	63	6.806349e+001	65	1.505567e+001	1.556730e+001	46	1.741304e+001	17.5	5.651258e+000	6.486375e+000	0	0	0	0	0	0	0	19.6052	8.75344	1	1.88137e-008	1	0	48.4583	5.65126	1	0	48.4583	45.4864	45.4864	60.6288	0.961623	17.413	5.65126	0	35.823	0	0
DATA	553	7	43	tair|AT1G80870.1|ref|NM_106735|ta|H76842|ta|H77140	at|chr1:30398961-30399020	0		1936	AGAAAGCTCCAGAGTTACGGCCTGATGTTAGTGAAGTTGTGAGAATCTTGAGAGGGGAAA	468	0	A_84_P16109	AT1G80870	AT1G80870.1	tair|protein kinase family protein [AT1G80870.1]	7670.06	297.686	0	1	5.653376e+003	5.654076e+002	0	0	65	5.471723e+003	5087	1.348146e+003	1.430709e+003	41	1.824390e+001	18	5.673537e+000	5.930400e+000	0	0	0	0	0	0	0	5423.22	542.389	1	1.99319e-296	1	1	48.5066	5.67354	1	0	48.5066	46.8651	46.8651	5464.29	0.959288	18.2439	5.67354	0	5439.47	0	0
DATA	554	7	44	tair|AT1G32640.1|ref|NM_102998|ug|X99548|ta|TA30254_3702	at|chr1:11799105-11799046	0		1863	ATTCAACAAGCGACGGTGAAGATGGGTTTTAGGATCTATACGCAAGAACAGCTCAGAGCA	470	0	A_84_P17140	ATMYC2	AT1G32640.1	tair|ATMYC2 (JASMONATE INSENSITIVE 1); DNA binding / transcription factor [AT1G32640.1]	7695.59	297.784	0	1	9.373813e+003	9.374237e+002	0	0	65	9.017169e+003	8100	2.546339e+003	2.648665e+003	26	1.803846e+001	17.5	5.744429e+000	6.301050e+000	0	0	0	0	0	0	0	8968.62	896.902	1	0	1	1	48.5536	5.74443	1	0	48.5536	48.8603	48.8603	9009.73	0.956774	18.0385	5.74443	0	8984.9	0	0
DATA	555	7	45	tair|AT5G66816.1|ref|NM_001126042	at|chr5:26698912-26698971	0		191	GATGAAGGAGAATGAAGAAAATGCTGGAGGGTATAAAGATGACTTCGAACCTACGACGCC	472	0	A_84_P769524	AT5G66816	AT5G66816.1	tair|similar to unknown protein [Arabidopsis thaliana] (TAIR:AT3G50610.1); similar to unnamed protein product [Vitis vinifera] (GB:CAO71825.1) [AT5G66816.1]	7721.5	297.5	0	1	4.330023e+001	9.934729e+000	0	0	68	8.989706e+001	89	2.190627e+001	2.279497e+001	31	2.183871e+001	20	8.374950e+000	9.266250e+000	0	0	0	0	0	0	0	41.3128	9.47874	1	1.24329e-024	1	0	48.5842	8.37495	1	0	48.5842	57.5363	57.5363	82.4624	0.954102	21.8387	8.37495	0	57.6208	0	0
DATA	556	7	46		 	66	Structural	0		474	-1	(-)3xSLv1	NegativeControl	NegativeControl		7746.3	297.553	9.00964	1	9.009642e+000	8.967531e+000	1	0	64	4.145313e+001	40.5	9.999888e+000	1.056353e+001	31	1.845161e+001	18	4.048364e+000	5.189100e+000	0	0	0	0	0	0	0	-7.15925	8.53106	0	0.0308212	1	0	48.6124	4.04836	1	0	48.6124	49.5074	49.5074	34.0185	0.951328	18.4516	4.04836	0	9.15707	1	0
DATA	557	7	47	tair|AT2G27030.2|tair|AT2G27030.3|ref|NM_179765|ref|NM_179766	at|chr2:11541278-11541337	0		2193	TCCTTTTCTTTATATGTTTGTGTGCAATAAGAGATTTGTACCTCTCACACCCATTAAACG	476	0	A_84_P513614	CAM5	AT2G27030.2	tair|CAM5 (CALMODULIN 5); calcium ion binding [AT2G27030.2]	7771.81	297.716	0	1	8.445483e+003	8.445962e+002	0	0	65	8.057585e+003	7704	1.731348e+003	1.929604e+003	31	1.793548e+001	18	4.178800e+000	5.189100e+000	0	0	0	0	0	0	0	8008.94	800.94	1	1.2699e-319	1	1	48.6433	4.1788	1	0	48.6433	45.835	45.835	8050.15	0.948311	17.9355	4.1788	0	8025.26	0	0
DATA	558	7	48	tair|AT1G79100.1|ref|NM_106561|tc|NP041893|ta|DQ446442	at|chr1:29758936-29758995	0		90	GATGCATATGTTGAATTCAAGGCAAAAATAGCTGATGCTGAGAAACCACAGCTGTACATG	478	0	A_84_P541047	AT1G79100	AT1G79100.1	tair|arginine/serine-rich protein-related [AT1G79100.1]	7797.5	297.5	9.06794	0	9.067942e+000	9.025559e+000	1	0	67	4.770149e+001	49	1.402813e+001	1.593795e+001	33	1.939394e+001	17	6.494899e+000	5.189100e+000	0	0	0	0	0	0	0	-0.974093	8.53106	0	0.767013	1	0	48.6756	6.4949	1	0	48.6756	65	65	40.2668	0.945212	19.3939	6.4949	0	15.3538	1	0
DATA	559	7	49	tair|AT3G07280.1|ug|EG500605|ug|AY074562|ta|TA46493_3702	at|chr3:2320566-2320507	0		655	TTTGGGAGATCATAAAGAAATGTTTGGAGCTTCTAAGTGATATTATTGGATATGGTGGAC	480	0	A_84_P720051	AT3G07280	AT3G07280.1	tair|pseudogene of unknown protein [AT3G07280.1]	7822.89	297.5	0	1	4.361057e+002	4.454097e+001	4	0	60	4.595167e+002	442	1.394549e+002	1.338046e+002	22	1.531818e+001	14.5	3.834510e+000	3.521175e+000	0	0	0	0	0	0	0	410.813	41.9578	1	3.69772e-143	1	1	48.7034	3.83451	1	0	48.7034	56.9804	56.9804	452.082	0.942004	15.3182	3.83451	0	427.136	0	0
DATA	560	7	50	tair|AT4G16580.1|ref|NM_117759|ta|TA41190_3702|ta|CNS0A4N5	at|chr4:9341258-9341199	0		1610	CTTCAGATACTACGGTGGTAAGCTTGATGACATTACAGTTGTTGTCTCTTATGTGGCGGC	482	0	A_84_P61980	AT4G16580	AT4G16580.1	tair|catalytic [AT4G16580.1]	7847.68	297.783	0	1	8.448741e+003	8.449230e+002	0	0	65	7.979877e+003	7567	1.886863e+003	2.345473e+003	33	1.906061e+001	18	5.868025e+000	6.671700e+000	0	0	0	0	0	0	0	7931.15	793.161	1	4.83591e-319	1	1	48.7262	5.86802	1	0	48.7262	47.2035	47.2035	7972.44	0.938738	19.0606	5.86802	0	7947.45	0	0
DATA	561	7	51	tair|AT1G74140.5|tair|AT1G74140.4|tair|AT1G74140.1|tair|AT1G74140.2	at|chr1:27883350-27883409	0		1090	GGGTTGGACTTTTGTTTTGTAAACTGAAACCAAGAGATCAATTTGATGGGTTTGGACCGT	484	0	A_84_P754788	AT1G74140	AT1G74140.5	tair|similar to rhomboid family protein [Arabidopsis thaliana] (TAIR:AT1G74130.1); similar to unnamed protein product [Vitis vinifera] (GB:CAO62451.1); contains InterPro domain Peptidase S54, rhomboid; (InterPro:IPR002610) [AT1G74140.5]	7872.95	297.8	9.16307	1	9.163067e+000	9.135992e+000	2	0	64	5.376563e+001	53	1.463605e+001	1.501132e+001	32	1.840625e+001	18.5	5.173502e+000	5.559750e+000	0	0	0	0	0	0	0	5.01622	8.5458	0	0.128623	1	0	48.7494	5.1735	1	1	48.7494	44.7812	44.7812	46.331	0.935399	18.4063	5.1735	0	21.2999	1	0
DATA	562	7	52	tair|AT3G26330.1|ref|NM_113540|ta|TA46780_3702|tc|TC305528	at|chr3:9648615-9648556	0		1045	ATCAAATTGGGGGCAAGTCAATGATCTGCTTGGATGACATAGACCAACTCCATTACCTGA	486	0	A_84_P18388	CYP71B37	AT3G26330.1	tair|CYP71B37 (cytochrome P450, family 71, subfamily B, polypeptide 37); oxygen binding [AT3G26330.1]	7898.43	297.794	0	1	6.125912e+002	6.193922e+001	0	0	65	6.197077e+002	580	1.661834e+002	1.793946e+002	33	1.536364e+001	15	4.910564e+000	5.930400e+000	0	0	0	0	0	0	0	570.935	57.7274	1	1.28384e-162	1	1	48.7726	4.91056	1	0	48.7726	46.8651	46.8651	612.273	0.932	15.3636	4.91056	0	587.195	0	0
DATA	563	7	53	tair|AT4G13440.1|ref|NM_117418|tc|TC301595	at|chr4:7810608-7810667	0		397	ATCGTCTCTTTTTGGATAGTTATGTCTTATTACGATCAAGACGTATCCACCATCCTTCGG	488	0	A_84_P514782	AT4G13440	AT4G13440.1	tair|calcium-binding EF hand family protein [AT4G13440.1]	7924.5	297.5	0	1	1.102000e+001	9.253195e+000	3	0	65	5.903077e+001	56	1.950318e+001	1.779120e+001	39	1.828205e+001	19	5.539089e+000	5.559750e+000	0	0	0	0	0	0	0	10.2328	8.59221	1	0.00221511	1	0	48.798	5.53909	1	0	48.798	57.5363	57.5363	51.5961	0.928567	18.2821	5.53909	0	26.4709	0	0
DATA	564	7	54	tair|AT5G35720.1|tc|NP231085	unmapped	0		1127	ACAACAACAACTTATGATAACTCTTACGACAATCCCTCCACCGGACAGCTCGAAAGGGTA	490	0	A_84_P101576	AT5G35720	AT5G35720.1	tair|transposable element gene [AT5G35720.1]	7949.89	297.5	0	1	2.316324e+001	9.507452e+000	1	0	63	7.025397e+001	66	1.859151e+001	1.779120e+001	37	1.843243e+001	18	5.932680e+000	5.189100e+000	0	0	0	0	0	0	0	21.4302	8.79611	1	1.17869e-009	1	0	48.8238	5.93268	1	0	48.8238	56.9804	56.9804	62.8193	0.925181	18.4324	5.93268	0	37.6377	0	0
DATA	565	7	55	tair|AT4G15733.1|ref|NM_001036571	at|chr4:8962041-8962100	0		184	CTAAGAATTGCAAATGCACTCCTCTTCCTCACAATCGTCGTCAATGTGACTGTTTTGTCG	492	0	A_84_P764715	SCRL11	AT4G15733.1	tair|SCRL11 (SCR-Like 11) [AT4G15733.1]	7975.33	297.5	0	1	8.980649e+001	1.289565e+001	0	2	64	1.316250e+002	132	2.897919e+001	2.816940e+001	29	1.768966e+001	17	5.305681e+000	6.671700e+000	0	0	0	0	0	0	0	82.7862	11.8876	1	2.38244e-053	1	1	48.8388	5.30568	1	0	48.8388	57.5363	57.5363	124.19	0.921828	17.6897	5.30568	0	98.9476	0	0
DATA	566	7	56	tair|AT1G30990.1|ref|NM_102837|tc|NP229971	at|chr1:11052965-11053024	0		379	CAGAACCCGCCAAGTTTTATAAGTTTCTCGAGAAGATGATTGCTGATTCGGATGACCACA	494	0	A_84_P17973	AT1G30990	AT1G30990.1	tair|major latex protein-related / MLP-related [AT1G30990.1]	7999.8	297.682	0	1	3.535667e+001	9.937017e+000	0	0	65	8.133846e+001	81	2.240415e+001	2.223900e+001	41	1.773171e+001	16	5.540868e+000	6.671700e+000	0	0	0	0	0	0	0	32.4797	9.12844	1	9.27788e-018	1	0	48.8588	5.54087	1	0	48.8588	45.4864	45.4864	73.9038	0.918629	17.7317	5.54087	0	48.5943	0	0
DATA	567	7	57	tair|AT4G02790.1|ref|NM_116513|ta|TA36106_3702|tc|TC288770	at|chr4:1248863-1248922	0		847	TCGATGATCAAGCAGCTGCTATAAAGCTGGCAATTTGTGATGACATTGGAGAGAAAGCTT	496	0	A_84_P820904	AT4G02790	AT4G02790.1	tair|GTP-binding family protein [AT4G02790.1]	8025.38	297.884	0	1	5.548077e+003	5.548860e+002	3	1	60	5.127450e+003	4935.5	7.264800e+002	6.836639e+002	28	1.839286e+001	18.5	4.886408e+000	4.447800e+000	0	0	0	0	0	0	0	5078.58	507.93	1	1.60619e-292	1	1	48.8658	4.88641	1	0	48.8658	46.5243	46.5243	5120.02	0.915377	18.3929	4.88641	0	5094.63	0	0
DATA	568	7	58	tair|AT3G49305.1|ref|NM_114790	at|chr3:18291056-18290816	0		119	ACCAACCAATATTCCTTAAACAATCTTGAGGAGAGTATCCCCACGATCATGGATTATCCA	498	0	A_84_P539551	AT3G49305	AT3G49305.1	tair|similar to proline-rich family protein [Arabidopsis thaliana] (TAIR:AT3G49300.1) [AT3G49305.1]	8051.2	297.892	9.39543	1	9.395434e+000	9.351521e+000	2	0	64	4.854688e+001	47	1.162227e+001	1.223145e+001	39	1.792308e+001	19	5.253493e+000	5.189100e+000	0	0	0	0	0	0	0	-0.27609	8.53106	0	0.933065	1	0	48.823	5.25349	1	0	48.823	45.835	45.835	41.1122	0.912265	17.9231	5.25349	0	15.6518	1	0
DATA	569	7	59	tair|AT1G55570.1|ref|NM_104433|ug|AF367325|ta|TA42282_3702	at|chr1:20762887-20762946	0		1320	CATCTCGGACAACCCAAATCCTGATCAGATCAAGAACATCAAGATCGAACCCAATGTTCT	500	0	A_84_P15137	SKS12	AT1G55570.1	tair|SKS12 (SKU5 Similar 12); copper ion binding / oxidoreductase [AT1G55570.1]	8076.9	297.683	9.42527	1	9.425274e+000	9.381221e+000	1	0	65	4.661538e+001	45	1.247709e+001	1.111950e+001	39	1.825641e+001	18	5.879124e+000	5.559750e+000	0	0	0	0	0	0	0	-2.22602	8.53106	0	0.49865	1	0	48.8414	5.87912	1	0	48.8414	45.1352	45.1352	39.1807	0.909377	18.2564	5.87912	0	13.644	1	0
DATA	570	7	60	tair|AT5G10830.1|ref|NM_121121|ug|AK228188|ta|TA32102_3702	at|chr5:3424568-3424627	0		748	TTGAAACCGCTTGGGGAGGTTCTGATCTGGTTCGTTCCGTCGTTTACAAAGCTTTTATGA	502	0	A_84_P20574	AT5G10830	AT5G10830.1	tair|embryo-abundant protein-related [AT5G10830.1]	8101.55	297.746	0	1	7.288882e+003	7.289489e+002	0	0	66	6.657879e+003	6298.5	1.696203e+003	1.939611e+003	30	1.736667e+001	17	5.209298e+000	5.745075e+000	0	0	0	0	0	0	0	6609.04	660.959	1	3.42222e-308	1	1	48.8423	5.2093	1	0	48.8423	47.5395	47.5395	6650.44	0.906728	17.3667	5.2093	0	6624.82	0	0
DATA	571	7	61	tair|AT1G09010.1|ref|NM_100772|ug|AY045934|ta|TA33317_3702	at|chr1:2895706-2895647	0		2487	GCAAATACCTCTCAAGATCACTTGCAATGCAGTTATGGTGGGTTCAAGATATGAGCTGGA	504	0	A_84_P789949	AT1G09010	AT1G09010.1	tair|glycoside hydrolase family 2 protein [AT1G09010.1]	8127.11	297.648	0	1	3.807721e+003	3.808889e+002	0	0	65	3.491923e+003	3440	7.521166e+002	8.821470e+002	30	1.793333e+001	18	4.242099e+000	3.706500e+000	0	0	0	0	0	0	0	3443.09	344.414	1	2.1314e-269	1	1	48.8352	4.2421	1	0	48.8352	47.8731	47.8731	3484.49	0.904239	17.9333	4.2421	0	3458.78	0	0
DATA	572	7	62	tair|AT5G47455.2|ref|NM_180816|ta|TA36175_3702|tc|TC294010	at|chr5:19269628-19269687	0		621	AGCCTCATGATTGATTTCATGACTAGTTTGACATTGCGTTAACATAACCAACAACTCAAA	506	0	A_84_P567310	AT5G47455	AT5G47455.2	tair|similar to unknown protein [Arabidopsis thaliana] (TAIR:AT4G17310.1); similar to transcription factor [Arabidopsis thaliana] (TAIR:AT4G17310.2); similar to hypothetical protein 25.t00029 [Brassica oleracea] (GB:ABD64980.1) [AT5G47455.2]	8153.11	297.5	0	0	1.110783e+002	1.458904e+001	2	0	62	1.490161e+002	148	3.202534e+001	3.391447e+001	32	1.975000e+001	19	6.956083e+000	6.301050e+000	0	0	0	0	0	0	0	100.191	13.1591	1	5.39263e-063	1	1	48.8255	6.95608	1	0	48.8255	65	65	141.581	0.901982	19.75	6.95608	0	115.782	0	0
DATA	573	7	63	tair|AT3G47460.1|ref|NM_114614|ta|AU228373|tc|TC290724	at|chr3:17503930-17504099	0		3392	ACATTCACAGTTCATTGTGGTTTCACTGAAAGAAGGAATGTTCAGCAACGCCGATGTTCT	508	0	A_84_P16531	ATSMC2	AT3G47460.1	tair|ATSMC2 (Arabidopsis thaliana structural maintenance of chromosome 2) [AT3G47460.1]	8177.72	297.877	0	1	7.401987e+002	7.462434e+001	0	0	66	7.149394e+002	707.5	1.143451e+002	1.130483e+002	25	1.680000e+001	16	6.582806e+000	5.930400e+000	0	0	0	0	0	0	0	666.177	67.1617	1	9.21373e-172	1	1	48.7622	6.58281	1	0	48.7622	45.835	45.835	707.505	0.899998	16.8	6.58281	0	681.602	0	0
DATA	574	7	64	tair|AT5G66990.1|ref|NM_126099|tc|NP230094	at|chr5:26761807-26761661	0		596	TCACCGTAAGCTCACGAGCCTAAACGCTCTAATTGCTAATCTCAAGGACTTGTTAGGGAA	510	0	A_84_P578113	AT5G66990	AT5G66990.1	tair|RWP-RK domain-containing protein [AT5G66990.1]	8203.67	297.5	9.54016	1	9.540160e+000	9.495569e+000	2	0	64	4.439063e+001	44	1.362260e+001	1.501132e+001	31	1.822581e+001	17	5.914444e+000	5.559750e+000	0	0	0	0	0	0	0	-4.32597	8.53106	0	0.189563	1	0	48.7166	5.91444	1	0	48.7166	57.5363	57.5363	36.956	0.898426	18.2258	5.91444	0	10.9562	1	0
DATA	575	7	65	tair|AT1G21740.1|ref|NM_102023|tc|TC311461	at|chr1:7645004-7645063	0		2798	AGTTGTGAAAGCTCATGAAGATGTTAGGTTTCAACAACAACAACAGCCTGAGTCTGAAGA	512	0	A_84_P18050	AT1G21740	AT1G21740.1	tair|similar to unknown protein [Arabidopsis thaliana] (TAIR:AT1G77500.1); similar to hypothetical protein [Vitis vinifera] (GB:CAN81539.1); contains InterPro domain Protein of unknown function DUF632 (InterPro:IPR006867); contains InterPro domain Protein	8228.97	297.586	0	1	2.492682e+003	2.494495e+002	0	0	64	2.285000e+003	2229.5	4.720394e+002	4.353284e+002	34	1.879412e+001	18	5.352878e+000	6.115725e+000	0	0	0	0	0	0	0	2236.29	223.792	1	1.00035e-243	1	1	48.7094	5.35288	1	0	48.7094	47.8731	47.8731	2277.57	0.897142	18.7941	5.35288	0	2251.46	0	0
DATA	576	7	66	ug|AV535948	at|chr1:1808197-1808256	0		225	CCCCAACAAACAAAAACATTAAACAAACAGACAATTCTGAGTTTCTGCCCGACCTTTCGG	514	0	A_84_P793091	AT1G05960	AV535948	ug|AV535948 Arabidopsis thaliana flower buds Columbia Arabidopsis thaliana cDNA clone FB105a07F 3', mRNA sequence [AV535948]	8254.5	297.5	0	1	2.861893e+001	9.939103e+000	1	1	66	7.434848e+001	75	1.803884e+001	1.834718e+001	35	1.880000e+001	18	4.987042e+000	4.077150e+000	0	0	0	0	0	0	0	25.651	8.90835	1	1.28219e-012	1	0	48.6975	4.98704	1	0	48.6975	57.5363	57.5363	66.9138	0.896294	18.8	4.98704	0	40.6945	0	0
DATA	577	7	67	tair|AT2G24160.1|ug|AY099820|ta|TA51140_3702|ta|DR289548	at|chr2:10275343-10275284	0		2349	TTCGCATAAGCAGGAGTGGTTAATGGAAAAGTGTCGTAGAAACAAGCCCAGAGTTGTCAT	516	0	A_84_P10696	AT2G24160	AT2G24160.1	tair|pseudogene, leucine rich repeat protein family, contains leucine rich-repeat domains Pfam:PF00560, INTERPRO:IPR001611; contains some similarity to Cf-4 (Lycopersicon hirsutum) gi [AT2G24160.1]	8280.11	297.5	0	1	4.311962e+002	4.415861e+001	1	1	62	4.350161e+002	435.5	1.092887e+002	1.199053e+002	30	1.823333e+001	18	5.506631e+000	5.003775e+000	0	0	0	0	0	0	0	386.294	39.5602	1	1.57022e-139	1	1	48.7221	5.50663	1	0	48.7221	56.9804	56.9804	427.581	0.895866	18.2333	5.50663	0	401.244	0	0
DATA	578	7	68	tair|AT5G46450.1|ref|NM_124015|tc|TC309088	at|chr5:18856695-18856754	0		3293	CAGTGAAGAGTGGGAAGACTGCAACGATAGCGGTCTTGGCAGTGAATCTGATAATTTAGA	518	0	A_84_P13092	AT5G46450	AT5G46450.1	tair|disease resistance protein (TIR-NBS-LRR class), putative [AT5G46450.1]	8304.81	297.739	0	1	2.629235e+003	2.630958e+002	0	0	65	2.404108e+003	2316	4.600092e+002	5.300295e+002	25	1.824000e+001	19	5.768304e+000	5.189100e+000	0	0	0	0	0	0	0	2355.41	235.695	1	8.19155e-247	1	1	48.7016	5.7683	1	0	48.7016	46.5243	46.5243	2396.67	0.895852	18.24	5.7683	0	2370.21	0	0
DATA	579	7	69	tair|AT2G45160.1|ref|NM_130079|ta|TA37157_3702|ta|CNS0A9S3	at|chr2:18626180-18626121	0		1045	CACAAGTCTCCGTTTCAAAGAGCAGCTTCTCACATCGCTGAAGCTCTCCTCTCACTCATC	520	0	A_84_P738263	AT2G45160	AT2G45160.1	tair|scarecrow transcription factor family protein [AT2G45160.1]	8330.31	297.662	0	1	9.086307e+002	9.136007e+001	0	0	66	8.632424e+002	842	1.650979e+002	1.918114e+002	26	1.665385e+001	17	5.122049e+000	5.003775e+000	0	0	0	0	0	0	0	814.539	81.8994	1	1.08077e-183	1	1	48.7037	5.12205	1	0	48.7037	48.5334	48.5334	855.808	0.896446	16.6538	5.12205	0	829.223	0	0
DATA	580	7	70	tair|AT1G63600.1|ref|NM_105038|tc|TC291233	at|chr1:23586217-23586276	0		842	TTTTTAAGCGGCCGCAAACCGCGTCAGGGTTTAGCGGGTCATCTTCTATTAACGTTATAA	522	0	A_84_P11459	AT1G63600	AT1G63600.1	tair|protein kinase-related [AT1G63600.1]	8356.33	297.5	9.54818	0	9.548179e+000	9.503551e+000	0	0	66	4.263636e+001	41	1.047728e+001	1.019287e+001	33	1.815152e+001	18	5.995421e+000	6.671700e+000	0	0	0	0	0	0	0	-6.11144	8.53106	0	0.0646638	1	0	48.7478	5.99542	1	0	48.7478	65	65	35.2017	0.897671	18.1515	5.99542	0	8.48645	1	0
DATA	581	7	71	tair|AT1G01490.1|tair|AT1G01490.2|ref|NM_100031|ref|NM_001035851	at|chr1:180447-180388	0		779	ACGCCCAAAGCATCGAAGAAAACCCTAATGCTTGCGTTATATGTTGAAATATTTATAATG	524	0	A_84_P209748	AT1G01490	AT1G01490.1	tair|heavy-metal-associated domain-containing protein [AT1G01490.1]	8381.24	297.552	0	1	3.395152e+004	3.395165e+003	0	0	66	3.058461e+004	29942	4.881971e+003	5.776395e+003	32	1.978125e+001	17.5	6.404305e+000	6.301050e+000	0	0	0	0	0	0	0	30535.8	3053.59	1	0	1	1	48.7909	6.4043	1	0	48.7909	52.3208	52.3208	30577.2	0.899395	19.7813	6.4043	0	30550.3	0	0
DATA	582	7	72	tair|AT3G55230.1|ref|NM_115381|ta|TA46913_3702|ta|AU228573	at|chr3:20483658-20483717	0		890	TGTTACTGATGGTCATGATACCATTCTCCATTTCAGTGTTTATCTTACATACTACAAAGC	526	0	A_84_P19403	AT3G55230	AT3G55230.1	tair|disease resistance-responsive family protein [AT3G55230.1]	8406.41	297.746	0	1	4.164479e+003	4.165554e+002	0	1	64	3.804156e+003	3600	5.884224e+002	6.308463e+002	26	1.869231e+001	16.5	6.392303e+000	6.486375e+000	0	0	0	0	0	0	0	3755.31	375.628	1	1.4609e-274	1	1	48.8432	6.3923	1	0	48.8432	47.5395	47.5395	3796.72	0.901749	18.6923	6.3923	0	3769.73	0	0
DATA	583	7	73	tair|AT1G19640.1|ref|NM_101820|ta|TA38893_3702|tc|NP235691	at|chr1:6789222-6789163	0		1242	GAGTACTTCTATGTAAGCTCGCCACGATACGCTATTGTTATTCTTTCGCTCGTTAGAGCC	528	0	A_84_P13518	JMT	AT1G19640.1	tair|JMT (JASMONIC ACID CARBOXYL METHYLTRANSFERASE); jasmonate O-methyltransferase [AT1G19640.1]	8431.93	297.704	0	1	8.232720e+002	8.286520e+001	0	0	65	7.939077e+002	778	1.566131e+002	1.868076e+002	36	1.686111e+001	16	4.517602e+000	4.633125e+000	0	0	0	0	0	0	0	745.007	74.9875	1	2.1374e-178	1	1	48.9008	4.5176	1	0	48.9008	47.2035	47.2035	786.473	0.904934	16.8611	4.5176	0	759.337	0	0
DATA	584	7	74	tair|AT3G07000.1|ref|NM_111580|ug|BX824703|ta|TA48766_3702	at|chr3:2211017-2211076	0		1599	TGGTATGACTAGACCTTTTTGCATATCGTGTAAAAAACGTTGCAGCTTCCCTTCCTTCCT	530	0	A_84_P869955	AT3G07000	AT3G07000.1	tair|DC1 domain-containing protein [AT3G07000.1]	8457.54	297.594	0	1	1.731786e+002	1.969768e+001	1	0	63	2.063810e+002	203	4.662217e+001	4.262475e+001	30	1.666667e+001	16.5	3.726266e+000	3.706500e+000	0	0	0	0	0	0	0	157.41	17.9042	1	1.55903e-087	1	1	48.9706	3.72627	1	0	48.9706	47.5395	47.5395	198.946	0.908948	16.6667	3.72627	0	171.662	0	0
DATA	585	7	75	tair|AT1G42450.1	unmapped	0		2088	CGACTCCAGACCAAATGATGGTGTTAAATAAACAGGTTAGCTGGAGGATGGCAGATATCT	532	0	A_84_P750016	AT1G42450	AT1G42450.1	tair|transposable element gene [AT1G42450.1]	8483.33	297.5	9.37903	1	9.379029e+000	9.335457e+000	1	0	65	4.967692e+001	50	1.414667e+001	1.260210e+001	36	1.780556e+001	16.5	6.074864e+000	6.671700e+000	0	0	0	0	0	0	0	0.643197	8.53131	0	0.84488	1	0	49.0337	6.07486	1	0	49.0337	57.5363	57.5363	42.2422	0.913861	17.8056	6.07486	0	14.804	1	0
DATA	586	7	76	tair|AT5G38380.1|tair|AT5G38380.2|ref|NM_180773|ref|NM_123199	at|chr5:15365462-15365521	0		1316	CCTACACTAACGACGATGTACTGTTGAATGTACTTGTCCTTGACGATGTAAATCTGTCTG	534	0	A_84_P257710	AT5G38380	AT5G38380.1	tair|similar to cation efflux family protein [Arabidopsis thaliana] (TAIR:AT2G04620.1); similar to hypothetical protein OsJ_022901 [Oryza sativa (japonica cultivar-group)] (GB:EAZ39418.1); similar to hypothetical protein OsI_024738 [Oryza sativa (indica c	8508.03	297.785	0	1	4.664520e+003	4.665443e+002	0	0	66	4.337318e+003	4095	8.528396e+002	8.752900e+002	37	1.613514e+001	15	4.547051e+000	5.189100e+000	0	0	0	0	0	0	0	4288.2	428.905	1	1.86265e-282	1	1	49.1144	4.54705	1	0	49.1144	45.835	45.835	4329.88	0.919324	16.1351	4.54705	0	4302.29	0	0
DATA	587	7	77	tair|AT4G02790.1|ref|NM_116513|ta|TA36106_3702|tc|TC288563	at|chr4:1249477-1249536	0		1274	AAATCCATGACGACATCAGTCAGATGCTGCTAAATGCTAACCATTTTTCTCTTAAGCCCA	536	0	A_84_P132155	AT4G02790	AT4G02790.1	tair|GTP-binding family protein [AT4G02790.1]	8533.41	297.753	0	1	1.729541e+004	1.729565e+003	0	0	65	1.606505e+004	15896	2.786740e+003	2.955563e+003	32	1.775000e+001	17.5	4.792467e+000	5.374425e+000	0	0	0	0	0	0	0	16015.8	1601.61	1	0	1	1	49.2197	4.79247	1	0	49.2197	48.5334	48.5334	16057.6	0.926016	17.75	4.79247	0	16029.9	0	0
DATA	588	7	78	ug|BX815564|ta|CNS0AE0Y	at|chr1:1457145-1457097	0		1437	CCTTAGTTTCCAAACCCACTCCGTGTAAATTTGGTTTGTGAAATTGGAAGGCTAAACCAA	538	0	A_84_P785142	AT1G05070	BX815564	ug|Arabidopsis thaliana Full-length cDNA Complete sequence from clone GSLTLS71ZF07 of Adult vegetative tissue of strain col-0 of Arabidopsis thaliana (thale cress) [BX815564]	8559.5	297.5	9.17597	1	9.175967e+000	9.133079e+000	2	0	66	4.659091e+001	45.5	1.422347e+001	1.575262e+001	30	1.916667e+001	17.5	6.465203e+000	5.745075e+000	0	0	0	0	0	0	0	-2.75128	8.53106	0	0.403209	1	0	49.3422	6.4652	1	1	49.3422	57.5363	57.5363	39.1562	0.934084	19.1667	6.4652	0	11.2286	1	0
DATA	589	7	79		 	66	Structural	0		1	1	DarkCorner	DarkCorner	DarkCorner		8584.26	298.181	9.09371	1	9.093709e+000	9.051206e+000	1	0	64	4.242188e+001	42	9.947169e+000	1.111950e+001	22	1.827273e+001	17	6.634555e+000	5.559750e+000	0	0	0	0	0	0	0	-7.04425	8.53106	0	0.0335649	1	0	49.4661	6.63455	1	0	49.4661	47.5395	47.5395	34.9872	0.942533	18.2727	6.63455	0	6.87837	0	0
DATA	590	7	80		 	66	Structural	0		1	1	DarkCorner	DarkCorner	DarkCorner		8609.71	297.662	8.99486	1	8.994859e+000	8.952818e+000	1	0	63	3.953968e+001	39	8.553108e+000	9.636900e+000	32	1.784375e+001	18.5	3.836240e+000	3.150525e+000	0	0	0	0	0	0	0	-10.0639	8.53106	0	0.00260458	1	0	49.6036	3.83624	1	0	49.6036	45.1352	45.1352	32.105	0.952891	17.8438	3.83624	0	3.82892	0	0
DATA	591	7	81		 	66	Structural	0		1	1	DarkCorner	DarkCorner	DarkCorner		8635.67	297.667	8.88517	1	8.885170e+000	8.843641e+000	2	0	64	3.778125e+001	37	9.474224e+000	8.339625e+000	25	1.852000e+001	20	3.938274e+000	3.706500e+000	0	0	0	0	0	0	0	-11.973	8.53106	0	0.000373306	1	0	49.7543	3.93827	1	0	49.7543	50.7771	50.7771	30.3466	0.964655	18.52	3.93827	0	1.8847	0	0
DATA	592	7	82		 	66	Structural	0		1	1	DarkCorner	DarkCorner	DarkCorner		8661	297.49	8.76681	1	8.766813e+000	8.725837e+000	1	0	61	3.957377e+001	39	1.027206e+001	1.037820e+001	33	1.609091e+001	17	4.252673e+000	3.706500e+000	0	0	0	0	0	0	0	-10.3423	8.53106	0	0.00199216	1	0	49.9161	4.25267	1	0	49.9161	39.8942	39.8942	32.1391	0.977679	16.0909	4.25267	0	3.49473	0	0
DATA	593	7	83		 	66	Structural	0		1	1	DarkCorner	DarkCorner	DarkCorner		8685.99	297.521	8.64039	1	8.640389e+000	8.600005e+000	1	0	61	4.213115e+001	42	1.210988e+001	1.260210e+001	27	1.859259e+001	18	4.692541e+000	5.559750e+000	0	0	0	0	0	0	0	-7.96541	8.53106	0	0.0164971	1	0	50.0966	4.69254	1	0	50.0966	48.5334	48.5334	34.6965	0.991984	18.5926	4.69254	0	5.86365	0	0
DATA	594	7	84		 	66	Structural	0		1	1	DarkCorner	DarkCorner	DarkCorner		8711.36	297.563	8.50137	1	8.501369e+000	8.461634e+000	2	0	62	4.198387e+001	43	1.030437e+001	9.266250e+000	28	1.657143e+001	16	5.446226e+000	6.671700e+000	0	0	0	0	0	0	0	-8.2929	8.53106	0	0.0126263	1	0	50.2768	5.44623	1	0	50.2768	45.1352	45.1352	34.5492	1.00821	16.5714	5.44623	0	5.52019	0	0
DATA	595	7	85		 	66	Structural	0		1	1	DarkCorner	DarkCorner	DarkCorner		8736.56	297.707	8.35301	1	8.353015e+000	8.313973e+000	0	0	65	4.092308e+001	41	9.160560e+000	9.636900e+000	41	1.639024e+001	16	5.049149e+000	5.930400e+000	0	0	0	0	0	0	0	-9.53746	8.53106	0	0.00426125	1	0	50.4605	5.04915	1	0	50.4605	49.1849	49.1849	33.4884	1.02611	16.3902	5.04915	0	4.25799	0	0
DATA	596	8	1		 	66	Structural	0		1	1	DarkCorner	DarkCorner	DarkCorner		6616.58	304.573	9.60732	1	9.607316e+000	9.562412e+000	1	0	63	3.820635e+001	37	1.081987e+001	1.037820e+001	40	1.657500e+001	16.5	4.137927e+000	4.633125e+000	0	0	0	0	0	0	0	-7.7504	8.53106	0	0.0195802	1	0	45.9568	4.13793	1	0	45.9568	57.5363	57.5363	30.7717	0.892146	16.575	4.13793	0	2.12399	0	0
DATA	597	8	2		 	66	Structural	0		1	1	DarkCorner	DarkCorner	DarkCorner		6642	304.545	9.59004	1	9.590041e+000	9.545217e+000	4	0	58	4.274138e+001	41	1.167628e+001	1.186080e+001	35	1.788571e+001	17	5.707433e+000	5.930400e+000	0	0	0	0	0	0	0	-3.34479	8.53106	0	0.309817	1	0	46.0862	5.70743	1	0	46.0862	55.8519	55.8519	35.3067	0.893753	17.8857	5.70743	0	6.84264	0	0
DATA	598	8	3		 	66	Structural	0		1	1	DarkCorner	DarkCorner	DarkCorner		6666.78	305.343	9.56932	1	9.569319e+000	9.524593e+000	4	0	61	3.747541e+001	37	9.151697e+000	8.895600e+000	27	1.844444e+001	19	5.892194e+000	5.930400e+000	0	0	0	0	0	0	0	-8.73299	8.53106	0	0.00870832	1	0	46.2084	5.89219	1	0	46.2084	46.1809	46.1809	30.0407	0.895688	18.4444	5.89219	0	1.73384	0	0
DATA	599	8	4		 	66	Structural	0		1	1	DarkCorner	DarkCorner	DarkCorner		6692.06	305.195	9.54565	1	9.545650e+000	9.501034e+000	0	0	66	3.604545e+001	36	8.509600e+000	1.000755e+001	25	1.960000e+001	19	5.354126e+000	4.447800e+000	0	0	0	0	0	0	0	-10.2728	8.53106	0	0.00213121	1	0	46.3182	5.35413	1	0	46.3182	48.5334	48.5334	28.6108	0.897909	19.6	5.35413	0	0.480001	0	0
DATA	600	8	5		 	66	Structural	0		1	1	DarkCorner	DarkCorner	DarkCorner		6717.89	304.768	9.51876	1	9.518759e+000	9.474269e+000	3	0	63	3.788889e+001	37	1.073750e+001	1.037820e+001	34	1.717647e+001	18	5.951677e+000	7.227675e+000	0	0	0	0	0	0	0	-8.52208	8.53106	0	0.0104234	1	0	46.411	5.95168	1	0	46.411	42.2201	42.2201	30.4542	0.900446	17.1765	5.95168	0	2.50432	0	0
DATA	601	8	6		 	66	Structural	0		1	1	DarkCorner	DarkCorner	DarkCorner		6743.58	304.573	9.48949	1	9.489491e+000	9.445138e+000	3	0	61	3.696721e+001	37	1.020289e+001	8.895600e+000	35	1.665714e+001	17	4.922594e+000	4.447800e+000	0	0	0	0	0	0	0	-9.52735	8.53106	0	0.00430092	1	0	46.4946	4.92259	1	0	46.4946	57.5363	57.5363	29.5325	0.903223	16.6571	4.92259	0	1.75296	0	0
DATA	602	8	7		 	66	Structural	0		1	1	DarkCorner	DarkCorner	DarkCorner		6769	304.545	9.45851	0	9.458514e+000	9.414306e+000	0	0	62	3.658065e+001	36	9.224963e+000	9.451575e+000	34	1.776471e+001	19	5.939385e+000	6.486375e+000	0	0	0	0	0	0	0	-9.98504	8.53106	0	0.00280741	1	0	46.5657	5.93938	1	0	46.5657	65	65	29.146	0.906181	17.7647	5.93938	0	1.52678	0	0
DATA	603	8	8	tair|AT2G47690.2|tair|AT2G47690.1|ref|NM_001125070|ref|NM_130337	at|chr2:19558591-19559079	0		258	GTTTCAAAGAAGGAACAGGATATACAAGGAGGAGCAGCGTAAACTAAGAGCAGCTTCGAG	399	0	A_84_P822887	AT2G47690	AT2G47690.2	tair|NADH-ubiquinone oxidoreductase-related [AT2G47690.2]	6794.05	305.381	0	1	6.699678e+003	6.700335e+002	0	0	64	6.138484e+003	5737	1.552359e+003	1.645871e+003	30	1.730000e+001	16.5	3.940506e+000	3.521175e+000	0	0	0	0	0	0	0	6091.86	609.245	1	2.41184e-303	1	1	46.6273	3.94051	1	0	46.6273	44.0646	44.0646	6131.05	0.909276	17.3	3.94051	0	6103.57	0	0
DATA	604	8	9	tair|AT1G04240.1|ref|NM_100305|ta|TA39106_3702|ta|AA042741	at|chr1:1128752-1128589	0		716	TTCCATGGGAGATGTTCATATGTACGTGCAAGAGACTAAGGATCATGAAAGGATCAGAAG	401	0	A_84_P21812	SHY2	AT1G04240.1	tair|SHY2 (SHORT HYPOCOTYL 2); transcription factor [AT1G04240.1]	6819.5	305.206	0	1	2.763534e+003	2.765115e+002	1	0	65	2.568523e+003	2393	6.684032e+002	7.590912e+002	26	1.715385e+001	16	5.151251e+000	4.077150e+000	0	0	0	0	0	0	0	2521.84	252.328	1	7.11252e-251	1	1	46.6807	5.15125	1	0	46.6807	46.5243	46.5243	2561.09	0.912543	17.1538	5.15125	0	2533.76	0	0
DATA	605	8	10	tair|AT1G62790.1|tair|AT1G62790.2|ref|NM_179506|ref|NM_104957	at|chr1:23256209-23256268	0		231	AGAAGGAACTTACATGTCTCTGTACAATCTACACCAGTCCAGGTTTGCTCGCTCAGTTCA	403	0	A_84_P22443	AT1G62790	AT1G62790.1	tair|protease inhibitor/seed storage/lipid transfer protein (LTP) family protein [AT1G62790.1]	6844.79	305	0	1	7.950993e+003	7.951538e+002	0	0	65	7.329046e+003	6841	1.890862e+003	1.922932e+003	22	1.800000e+001	18.5	4.898979e+000	5.003775e+000	0	0	0	0	0	0	0	7282.32	728.282	1	5.78656e-314	1	1	46.7222	4.89898	1	0	46.7222	46.8651	46.8651	7321.61	0.915901	18	4.89898	0	7294.43	0	0
DATA	606	8	11	tair|AT4G33280.1|ref|NM_119482|ta|TA47694_3702|tc|TC286050	at|chr4:16047453-16047394	0		966	ACAAAACCGCTTCATCTCAATGTCTATATATTCCGTGGTGAAGAAACGGAAAGAACCAAC	405	0	A_84_P543484	AT4G33280	AT4G33280.1	tair|DNA binding / transcription factor [AT4G33280.1]	6870.58	304.573	0	1	1.276086e+002	1.577769e+001	2	0	62	1.640806e+002	168	4.476690e+001	4.318072e+001	32	1.771875e+001	17.5	5.513821e+000	5.930400e+000	0	0	0	0	0	0	0	117.325	14.5062	1	2.40572e-071	1	1	46.7555	5.51382	1	0	46.7555	57.5363	57.5363	156.646	0.919414	17.7188	5.51382	0	129.618	0	0
DATA	607	8	12	ta|TA27278_3702|ta|AI100178|ta|DR207916|tc|TC301465	at|chr5:10069787-10069725	0		299	GAAGAGGACAGAAGCAGCAATATGGTTTTTGTTCTGCATCACTCCTTTGAAGCCATGTTT	407	0	A_84_P807987	TA27278_3702	TA27278_3702	tc|Q42155_ARATH (Q42155) NADH dehoydrogenase, partial (70%) [TC301465]	6896	304.545	0	1	9.575080e+004	9.575084e+003	0	2	60	8.841825e+004	90881.5	1.654437e+004	1.623725e+004	26	1.900000e+001	17.5	6.829348e+000	6.301050e+000	0	0	0	0	0	0	0	88371.5	8837.15	1	0	1	1	46.7812	6.82935	1	0	46.7812	55.8519	55.8519	88410.8	0.922932	19	6.82935	0	88383.9	0	0
DATA	608	8	13	tair|AT4G23600.1|tair|AT4G23600.2|tair|AT4G23600.3|ref|NM_179099	at|chr4:12312822-12312881	0		1233	AAAGATTGAAGAGCTTCTGCGATCGCCATTCCAACAAAAAAGCTCCCCTCAAAGACGTCA	409	0	A_84_P12888	CORI3	AT4G23600.1	tair|CORI3 (CORONATINE INDUCED 1, JASMONIC ACID RESPONSIVE 2); transaminase [AT4G23600.1]	6921	305	0	1	6.784220e+003	6.784845e+002	1	0	68	6.331765e+003	6248	1.239429e+003	1.054499e+003	37	1.762162e+001	16	4.739616e+000	5.189100e+000	0	0	0	0	0	0	0	6284.97	628.555	1	3.35436e-305	1	1	46.7969	4.73962	1	0	46.7969	46.8651	46.8651	6324.33	0.92641	17.6216	4.73962	0	6297.56	0	0
DATA	609	8	14	tc|TC285246	at|chr5:7951322-7951381	0		2965	TTAGGATTGCTTTCAAGCATTTTCTTTATAAGATCTTTGGCACTCTCTGAAATGCTAGGC	411	0	A_84_P730517	TC285246	TC285246	tc|Q8VZJ5_ARATH (Q8VZJ5) AT5g08500/MAH20_6, complete [TC285246]	6946.58	304.573	9.2164	1	9.216402e+000	9.177390e+000	3	0	61	4.934426e+001	46	1.204835e+001	1.334340e+001	36	1.855556e+001	18	4.410665e+000	5.189100e+000	0	0	0	0	0	0	0	2.53977	8.53484	0	0.44024	1	0	46.8045	4.41067	1	0	46.8045	57.5363	57.5363	41.9096	0.929986	18.5556	4.41067	0	15.2765	1	0
DATA	610	8	15	tair|AT1G50890.1|ref|NM_103969|ta|TA50976_3702|ta|BP651935	at|chr1:18866041-18865982	0		2674	GGAAGGTCTAGCTCCCGATCATCTTTTGGTCGAGTTAGCATCTAATTGGAACATCGAGAT	413	0	A_84_P249405	AT1G50890	AT1G50890.1	tair|binding [AT1G50890.1]	6971.55	305.159	0	1	2.345326e+003	2.347106e+002	4	0	60	2.236000e+003	2161	4.407249e+002	3.776923e+002	23	1.982609e+001	19	7.271690e+000	4.818450e+000	0	0	0	0	0	0	0	2189.19	219.085	1	1.84607e-242	1	1	46.8077	7.27169	1	0	46.8077	47.2035	47.2035	2228.57	0.933428	19.8261	7.27169	0	2202.04	0	0
DATA	611	8	16	tair|AT4G23660.1|tair|AT4G23660.2|ref|NM_179100|ref|NM_118497	at|chr4:12328516-12328457	0		1281	CTTTGGTTAACTGGATTTGGCACAGCATCCATAGGTTTTCTTGCACTTTCTGGATTCAGT	415	0	A_84_P16670	ATPPT1	AT4G23660.1	tair|ATPPT1 (ARABIDOPSIS THALIANA POLYPRENYLTRANSFERASE 1); 4-hydroxybenzoate nonaprenyltransferase [AT4G23660.1]	6997	305.424	0	1	1.751904e+003	1.754269e+002	0	0	63	1.688175e+003	1611	4.305149e+002	4.495984e+002	31	2.183871e+001	21	8.050245e+000	7.042350e+000	0	0	0	0	0	0	0	1641.35	164.356	1	2.48672e-225	1	1	46.8281	8.05025	1	0	46.8281	45.4864	45.4864	1680.74	0.936893	21.8387	8.05025	0	1654.33	0	0
DATA	612	8	17	ta|TA28705_3702	at|chr2:2033343-2033284	0		610	CAGCGAGGTCTCTGGCTACCACCTCAGAAGCTATAAGAAGAACAACAATGAGACTTAAAA	417	0	A_84_P810776	TA28705_3702	TA28705_3702	Unknown	7023	304.545	0	1	4.097439e+002	4.196661e+001	1	1	60	4.321667e+002	441.5	9.863100e+001	8.673210e+001	43	1.906977e+001	18	5.369204e+000	5.559750e+000	0	0	0	0	0	0	0	385.325	39.4656	1	2.20786e-139	1	1	46.8418	5.3692	1	0	46.8418	55.8519	55.8519	424.732	0.940404	19.0698	5.3692	0	398.454	0	0
DATA	613	8	18	tair|AT3G49150.1|ref|NM_114774|tc|TC300053	at|chr3:18232454-18232513	0		1632	GTTGCTGAAACTCTTACTGATTTAGTGCAGCAAGATACAGTCATCGAAGTTGCCGATGCT	419	0	A_84_P531549	AT3G49150	AT3G49150.1	tair|Identical to Putative F-box/LRR-repeat protein At3g49150 [Arabidopsis Thaliana] (GB:Q9M3B7;GB:Q9SMV1); similar to F-box family protein [Arabidopsis thaliana] (TAIR:AT3G59240.1); similar to unnamed protein product [Vitis vinifera] (GB:CAO63564.1); con	7048.42	304.573	9.08238	1	9.082376e+000	9.039961e+000	3	0	61	4.709836e+001	45	1.147418e+001	1.334340e+001	26	1.969231e+001	19	8.698364e+000	8.339625e+000	0	0	0	0	0	0	0	0.239729	8.5311	0	0.941863	1	0	46.8586	8.69836	1	0	46.8586	57.5363	57.5363	39.6637	0.943709	19.6923	8.69836	0	13.4941	1	0
DATA	614	8	19		 	0		0		421	1	RC2	RC2	RC2		7073.38	304.934	9.05249	1	9.052492e+000	9.010181e+000	1	0	63	3.901587e+001	39	9.966868e+000	9.636900e+000	20	1.720000e+001	17	4.372161e+000	4.447800e+000	0	0	0	0	0	0	0	-7.85726	8.53106	0	0.0179894	1	0	46.8731	4.37216	1	0	46.8731	44.0646	44.0646	31.5812	0.946825	17.2	4.37216	0	5.50632	1	0
DATA	615	8	20	tair|AT5G47600.1|ref|NM_124133|ug|DR369058|ta|TA46151_3702	at|chr5:19317152-19317093	0		457	TGTGTCTCGTAATGGTACTTGTGTCTAGCGTCTCTATCTATCTATGAACTTTGATGCAGC	423	0	A_84_P575328	AT5G47600	AT5G47600.1	tair|heat shock protein-related [AT5G47600.1]	7098.53	305.147	0	1	1.510670e+003	1.513337e+002	3	0	61	1.481787e+003	1443	3.627077e+002	3.587892e+002	33	1.884848e+001	19	4.969414e+000	5.930400e+000	0	0	0	0	0	0	0	1434.89	143.742	1	2.44849e-217	1	1	46.8961	4.96941	1	0	46.8961	46.8651	46.8651	1474.35	0.949837	18.8485	4.96941	0	1448.37	0	0
DATA	616	8	21	tair|AT1G69620.1|ref|NM_105630|ug|BX816733|ta|TA29448_3702	at|chr1:26194656-26194715	0		335	TCATTCGTGCCTTCCTTGTGGAGGAGCAAAAGATTGTGAAGAAGGTTTTGAAGCTTCAGA	425	0	A_84_P19965	RPL34	AT1G69620.1	tair|RPL34 (RIBOSOMAL PROTEIN L34); structural constituent of ribosome [AT1G69620.1]	7124.58	304.573	0	1	1.133603e+005	1.133603e+004	0	3	61	1.080620e+005	104422	1.557242e+004	1.719297e+004	40	2.220000e+001	21	7.272005e+000	7.598325e+000	0	0	0	0	0	0	0	108015	10801.5	1	0	1	1	46.9271	7.272	1	0	46.9271	57.5363	57.5363	108055	0.952848	22.2	7.272	0	108029	0	0
DATA	617	8	22	ta|TA39336_3702|ta|BP800220|ta|BP855309|ta|BP844904	unmapped	0		328	TTATGGCCTTTATGGTGATGAAACACGTCGGCTTTAGCTTCAACAATCTGTTCAGTGAAG	427	0	A_84_P823957	TA39336_3702	TA39336_3702	Unknown	7150	304.545	8.96956	1	8.969559e+000	8.927636e+000	5	0	57	4.096491e+001	39	1.180037e+001	1.111950e+001	33	1.942424e+001	19	4.458351e+000	4.447800e+000	0	0	0	0	0	0	0	-6.00145	8.53106	0	0.0695662	1	0	46.9664	4.45835	1	0	46.9664	55.8519	55.8519	33.5302	0.955579	19.4242	4.45835	0	7.74912	1	0
DATA	618	8	23	tair|AT3G14620.1|ref|NM_112323|ta|TA37269_3702|ta|BP664068	at|chr3:4916728-4916787	0		1479	AGCTAAGATGGCACTTGTCTTGATTCTGCAGAGATTCTCCTTTGAGCTGTCTCCTTCGTA	429	0	A_84_P21188	CYP72A8	AT3G14620.1	tair|CYP72A8 (cytochrome P450, family 72, subfamily A, polypeptide 8); oxygen binding [AT3G14620.1]	7174.69	305.448	0	1	1.507543e+004	1.507569e+003	0	0	65	1.448902e+004	13970	2.967530e+003	3.496712e+003	30	1.983333e+001	18	6.597196e+000	7.227675e+000	0	0	0	0	0	0	0	14442	1444.23	1	0	1	1	47.0127	6.5972	1	0	47.0127	45.835	45.835	14481.6	0.957983	19.8333	6.5972	0	14455.9	0	0
DATA	619	8	24	tair|AT1G63120.1|ref|NM_104990|ug|BT004076|ta|TA37270_3702	at|chr1:23412554-23412541	0		639	CTTGGAGCAATGTTATCTGAACTTCTTACCAATTGGACTATCTATTGCCAACAAGGCGGC	431	0	A_84_P859203	ATRBL2	AT1G63120.1	tair|ATRBL2 (ARABIDOPSIS THALIANA RHOMBOID-LIKE 2); serine-type endopeptidase [AT1G63120.1]	7200.09	305.328	0	1	1.375549e+003	1.378415e+002	0	0	66	1.368045e+003	1334.5	2.940730e+002	3.202416e+002	40	1.762500e+001	17	5.177305e+000	5.930400e+000	0	0	0	0	0	0	0	1320.98	132.373	1	2.02493e-212	1	1	47.0636	5.17731	1	0	47.0636	45.1352	45.1352	1360.61	0.96033	17.625	5.17731	0	1334.98	0	0
DATA	620	8	25	tair|AT1G71860.1|tair|AT1G71860.2|tair|AT1G71860.3|ref|NM_202398	at|chr1:27032269-27032328	0		1109	TGCTACAATGCTATTGTTGATGAATTAGAAGATCTAACCGCGGGGACAAATGCTGGAACG	433	0	A_84_P16261	PTP1	AT1G71860.1	tair|PTP1 (PROTEIN TYROSINE PHOSPHATASE 1) [AT1G71860.1]	7225.7	305.348	0	1	7.476005e+003	7.476531e+002	0	0	66	7.242530e+003	7161	1.792165e+003	1.900693e+003	34	1.817647e+001	16	6.037612e+000	7.042350e+000	0	0	0	0	0	0	0	7195.4	719.591	1	2.99815e-313	1	1	47.1291	6.03761	1	0	47.1291	45.835	45.835	7235.1	0.962466	18.1765	6.03761	0	7209.54	0	0
DATA	621	8	26	tair|AT3G29612.1	at|chr3:11413119-11413060	0		1725	ACCCGTGGAAGCAAACTTCACAAGAAGGATAACTCGGAGAACCAAAAATTGAATTTGGTT	435	0	A_84_P760409	AT3G29612	AT3G29612.1	tair|transposable element gene [AT3G29612.1]	7251.58	304.573	8.88697	1	8.886968e+000	8.845431e+000	1	0	63	4.422222e+001	42	1.167910e+001	1.000755e+001	42	1.685714e+001	16	5.224573e+000	5.003775e+000	0	0	0	0	0	0	0	-2.97926	8.53106	0	0.36548	1	0	47.2015	5.22457	1	0	47.2015	57.5363	57.5363	36.7875	0.96446	16.8571	5.22457	0	11.3195	1	0
DATA	622	8	27	tair|AT1G68580.1|ref|NM_179531|ta|BX838827|tc|TC312199	at|chr1:25757414-25757473	0		531	TTTCAGGAGCCTATTCAGCAGATCAAAACGTTCTCTTGGATGGGTTTTTCTTGGACTTGC	437	0	A_84_P859484	AT1G68580	AT1G68580.1	tair|agenet domain-containing protein / bromo-adjacent homology (BAH) domain-containing protein [AT1G68580.1]	7276.89	304.5	0	1	2.462045e+002	2.615609e+001	1	1	62	2.851452e+002	280	6.794377e+001	6.838492e+001	30	1.953333e+001	19.5	5.210952e+000	5.189100e+000	0	0	0	0	0	0	0	237.861	25.2697	1	3.78344e-111	1	1	47.2843	5.21095	1	0	47.2843	56.9804	56.9804	277.71	0.966111	19.5333	5.21095	0	252.311	0	0
DATA	623	8	28	tair|AT4G04500.1|ref|NM_116688|tc|TC282482	at|chr4:2240642-2240701	0		1817	TATTTCCAAAAGACCTAGCATTAATTCAATCCTCTTTTGGCTTGAGAGACACGCTACTAT	439	0	A_84_P19456	AT4G04500	AT4G04500.1	tair|protein kinase family protein [AT4G04500.1]	7302.42	304.573	8.85895	1	8.858951e+000	8.817545e+000	0	0	64	4.476563e+001	45	9.969385e+000	1.056353e+001	28	2.017857e+001	20.5	3.732277e+000	4.447800e+000	0	0	0	0	0	0	0	-2.60416	8.53106	0	0.428762	1	0	47.3698	3.73228	1	0	47.3698	57.5363	57.5363	37.331	0.96751	20.1786	3.73228	0	11.992	1	0
DATA	624	8	29	tair|AT1G77020.1|ref|NM_106353|ta|TA52718_3702|tc|TC298611	at|chr1:28950128-28949984	0		1210	TCTGCTTACTCAGGGGATTGGTAGACTTTTCAGATGTCTCTGCAATCCAGCATTCGATGT	441	0	A_84_P18928	AT1G77020	AT1G77020.1	tair|DNAJ heat shock N-terminal domain-containing protein [AT1G77020.1]	7327.09	305.328	0	1	1.746355e+003	1.748574e+002	0	0	66	1.738894e+003	1759	3.502510e+002	3.806575e+002	37	1.916216e+001	19	5.294198e+000	4.447800e+000	0	0	0	0	0	0	0	1691.42	169.357	1	4.06029e-227	1	1	47.4739	5.2942	1	0	47.4739	45.1352	45.1352	1731.46	0.968543	19.1622	5.2942	0	1706.16	0	0
DATA	625	8	30	tair|AT1G02850.1|tair|AT1G02850.4|tair|AT1G02850.5|tair|AT1G02850.2	at|chr1:632947-633006	0		1338	TGGGTACGAGAGGAGCTTTGGATTATTGTACGTGGACTTCAAGGATCCTTCTCTTAAGAG	443	0	A_84_P20984	AT1G02850	AT1G02850.1	tair|glycosyl hydrolase family 1 protein [AT1G02850.1]	7352.44	305.027	0	1	3.792813e+004	3.792823e+003	0	0	63	3.681717e+004	34802	8.014053e+003	8.648006e+003	31	2.222581e+001	22	4.964606e+000	4.447800e+000	0	0	0	0	0	0	0	36769.6	3676.97	1	0	1	1	47.5447	4.96461	1	0	47.5447	48.5334	48.5334	36809.7	0.969455	22.2258	4.96461	0	36784.5	0	0
DATA	626	8	31	tair|AT3G53700.1|ref|NM_115230|ta|TA46723_3702|tc|TC281581	at|chr3:19913427-19913486	0		2169	AGGAAGAGGTTTCAATGGTGAAAGGTTTGCTTAAAATCAGGAAATTTCAGGACGCTTTGG	445	0	A_84_P12777	MEE40	AT3G53700.1	tair|MEE40 (maternal effect embryo arrest 40) [AT3G53700.1]	7377.86	305.125	0	1	3.596749e+003	3.597824e+002	0	0	67	3.536701e+003	3371	9.524671e+002	1.088970e+003	29	2.062069e+001	21	5.347989e+000	4.447800e+000	0	0	0	0	0	0	0	3489.06	349.01	1	3.46443e-270	1	1	47.6435	5.34799	1	0	47.6435	45.4864	45.4864	3529.27	0.970059	20.6207	5.34799	0	3504.07	0	0
DATA	627	8	32	tc|TC296024	at|chr4:17199837-17199779	0		917	GCCTCTGTTATACCCTGCAGGGGTTATGATTATGACTTTATTCGTCCTGTACCATCAAGC	447	0	A_84_P846284	TC296024	TC296024	Unknown	7403.64	305.242	0	1	1.171408e+001	8.869083e+000	2	1	62	5.911290e+001	56	1.342509e+001	1.519665e+001	33	1.796970e+001	18	4.585881e+000	4.447800e+000	0	0	0	0	0	0	0	11.3672	8.60646	1	0.00070982	1	0	47.7457	4.58588	1	0	47.7457	45.835	45.835	51.6782	0.970389	17.9697	4.58588	0	26.5272	0	0
DATA	628	8	33	tair|AT1G47780.1|ref|NM_103672|ug|DQ446336|tc|NP232442	at|chr1:17597123-17597182	0		0	ATGTCTGCAGTTCAACTCGATTTGCAAGACAGATGGGTCTTAAAAATGTATGGATGGATG	449	0	A_84_P150568	AT1G47780	AT1G47780.1	tair|acyl-protein thioesterase-related [AT1G47780.1]	7429.38	305.123	8.83197	1	8.831973e+000	8.790692e+000	3	0	61	3.981967e+001	39	9.278125e+000	1.111950e+001	34	1.773529e+001	18.5	4.962336e+000	5.559750e+000	0	0	0	0	0	0	0	-8.03755	8.53106	0	0.0155638	1	0	47.8572	4.96234	1	0	47.8572	45.1352	45.1352	32.385	0.970465	17.7353	4.96234	0	7.27598	1	0
DATA	629	8	34	tair|AT3G60210.1|ref|NM_115884|ta|TA38241_3702|ta|AA040982	at|chr3:22262595-22262442	0		522	AGCGCCTATGAGGTTGATTTTGGAACAGAAGATGCTAAGCATTGCTTTTGCAAAGAAAGC	451	0	A_84_P24153	AT3G60210	AT3G60210.1	tair|chloroplast chaperonin 10, putative [AT3G60210.1]	7454.09	305.328	0	1	1.008524e+004	1.008562e+003	0	0	66	9.833015e+003	9343	2.357068e+003	2.806932e+003	28	1.960714e+001	18	7.405400e+000	7.042350e+000	0	0	0	0	0	0	0	9785.05	978.542	1	0	1	1	47.9657	7.4054	1	0	47.9657	45.1352	45.1352	9825.58	0.970235	19.6071	7.4054	0	9800.5	0	0
DATA	630	8	35	tair|AT1G60780.1|ref|NM_104761|ta|TA39378_3702|tc|TC286294	at|chr1:22373192-22373052	0		1403	GAAAGGCTCCTATCCGTGTCAAATTTGAGATCCCTTATTTCACTGTTTCAGGGATTCAGG	453	0	A_84_P22714	AT1G60780	AT1G60780.1	tair|clathrin adaptor complexes medium subunit family protein [AT1G60780.1]	7479.23	305.212	0	1	1.746852e+004	1.746875e+003	0	0	64	1.698861e+004	16220	3.693282e+003	4.087528e+003	33	1.906061e+001	18	5.905185e+000	5.930400e+000	0	0	0	0	0	0	0	16940.6	1694.08	1	0	1	1	48.052	5.90519	1	0	48.052	45.835	45.835	16981.2	0.969776	19.0606	5.90519	0	16956.1	0	0
DATA	631	8	36	tair|AT1G20770.1|ref|NM_101929|tc|TC295373	at|chr1:7215511-7215369	0		646	AACAATCATTTGAAACAGCTCTTGAAACTCTGGTGGAAATAGCCAACATGCGTGCATCGA	455	0	A_84_P147628	AT1G20770	AT1G20770.1	tair|similar to hypothetical protein [Vitis vinifera] (GB:CAN80128.1) [AT1G20770.1]	7504.95	305.288	0	1	4.979955e+003	4.980733e+002	0	0	65	4.873754e+003	4728	1.199062e+003	1.282449e+003	42	1.895238e+001	17.5	6.495598e+000	7.227675e+000	0	0	0	0	0	0	0	4825.62	482.637	1	1.7604e-289	1	1	48.1361	6.4956	1	0	48.1361	45.835	45.835	4866.32	0.969008	18.9524	6.4956	0	4841.3	0	0
DATA	632	8	37	ug|AY062586|ta|TA45385_3702|tc|NP455183|tc|TC299525	at|chr2:16286000-16285842	0		297	TTCCTGGTGGAGCTGAACACTTGTACTTGGATCTCAAAGCTTTGTTGTTCTTGACGTGGT	457	0	A_84_P288754	AY062586	AY062586	ug|Arabidopsis thaliana Unknown protein (T7F6.15; At2g38980) mRNA, complete cds [AY062586]	7530.34	305.338	0	1	2.179417e+002	2.350869e+001	1	0	65	2.591692e+002	263	6.162324e+001	6.745830e+001	27	1.966667e+001	19	5.935551e+000	6.301050e+000	0	0	0	0	0	0	0	210.965	22.7561	1	3.2695e-104	1	1	48.2043	5.93555	1	0	48.2043	46.5243	46.5243	251.735	0.967988	19.6667	5.93555	0	226.73	0	0
DATA	633	8	38	ug|AV440822|ta|BP641034	at|chr3:6324984-6325043	0		283	GCTCTTCAATGCTTCATCCACATTCTTCTGCAAGAAATGTATCTGCGCAATGATCAGTCT	459	0	A_84_P799422	AT3G18420	AV440822	ug|AV440822 Arabidopsis thaliana above-ground organ two to six-week old Arabidopsis thaliana cDNA clone APZ10f01_f 3', mRNA sequence [AV440822]	7555.82	304.878	0	1	9.657548e+001	1.308187e+001	2	0	64	1.416094e+002	140.5	3.166973e+001	2.779875e+001	38	1.736842e+001	17	5.288545e+000	6.301050e+000	0	0	0	0	0	0	0	93.3669	12.6472	1	2.29561e-059	1	1	48.2425	5.28854	1	0	48.2425	47.8731	47.8731	134.175	0.966776	17.3684	5.28854	0	109.196	0	0
DATA	634	8	39	tair|AT5G55840.1|ref|NM_124966|tc|NP225997	at|chr5:22619663-22619722	0		3762	AAAGCTTCTTCTGTGTCTTTGAAGATTCTTTTTGATGAATATGTCGGAACAACGAGAAAC	461	0	A_84_P17853	AT5G55840	AT5G55840.1	tair|pentatricopeptide (PPR) repeat-containing protein [AT5G55840.1]	7581.58	304.573	0	1	9.026111e+002	9.069276e+001	0	1	63	9.195714e+002	889	1.914498e+002	2.149770e+002	37	1.767568e+001	17	5.647291e+000	5.930400e+000	0	0	0	0	0	0	0	871.269	87.5436	1	1.08651e-187	1	1	48.3023	5.64729	1	0	48.3023	57.5363	57.5363	912.137	0.965276	17.6757	5.64729	0	887.175	0	0
DATA	635	8	40	ug|EG485283	at|chr4:9508031-9508090	0		672	TTTAGATGGAAGATCTTCACGCTGGAAGTTGAAGGAACAGAAAACCAGATGATCCGTCTT	463	0	A_84_P798145	EG485283	EG485283	ug|AYASQ45TR pooled cDNA populations Arabidopsis thaliana cDNA, mRNA sequence [EG485283]	7607	304.545	8.89569	1	8.895692e+000	8.858485e+000	1	0	61	5.104918e+001	51	1.294144e+001	1.186080e+001	30	1.826667e+001	18	5.947664e+000	6.486375e+000	0	0	0	0	0	0	0	2.68122	8.53528	0	0.41526	1	0	48.368	5.94766	1	0	48.368	55.8519	55.8519	43.6145	0.963514	18.2667	5.94766	0	18.6599	1	0
DATA	636	8	41	tc|TC292217	at|chr4:16062189-16062130	0		735	AGTTTGCCAGTCGGATCTTGCAATCTTGCTCTTCCTTTGTGGGCACCACAAGGTAAAATT	465	0	A_84_P84109	TC292217	TC292217	tc|NM_119487 transferase, transferring glycosyl groups {Arabidopsis thaliana} (exp=-1; wgp=0; cg=0), partial (42%) [TC292217]	7631.36	304.513	0	1	4.556153e+001	9.973194e+000	0	0	65	9.223077e+001	90	2.385684e+001	2.298030e+001	44	1.638636e+001	16.5	5.353616e+000	5.559750e+000	0	0	0	0	0	0	0	43.8124	9.59033	1	1.43747e-026	1	1	48.4183	5.35362	1	0	48.4183	49.8279	49.8279	84.7961	0.96161	16.3864	5.35362	0	59.8439	0	0
DATA	637	8	42	tair|AT5G36228.1|ref|NM_001036896|ug|EF182917	at|chr5:14290256-14290315	0		1677	GGCTGGGTTTTGAAGATTCTGGAATCAAGAAATGAAGATGAACTGCGGACAAATCAGTTT	467	0	A_84_P768007	AT5G36228	AT5G36228.1	tair|nucleic acid binding / zinc ion binding [AT5G36228.1]	7657.58	304.573	8.93457	1	8.934569e+000	8.895005e+000	2	0	62	5.037097e+001	47	1.187536e+001	1.093418e+001	47	1.782979e+001	18	5.259853e+000	4.818450e+000	0	0	0	0	0	0	0	1.89566	8.53317	0	0.564389	1	0	48.4753	5.25985	1	0	48.4753	57.5363	57.5363	42.9363	0.959322	17.8298	5.25985	0	17.9802	1	0
DATA	638	8	43	ta|TA38035_3702	at|chr3:23454554-23454702	0		3060	ATGTAAATTCATCTTCCTTGTCATCTTGGAAAACGAAGGTTTCAGCGTCGATGGGTCGAG	469	0	A_84_P822739	TA38035_3702	TA38035_3702	Unknown	7683.42	304.573	8.95752	0	8.957523e+000	8.917935e+000	0	0	64	5.045313e+001	52.5	1.144889e+001	1.167547e+001	33	1.687879e+001	17	4.878253e+000	5.189100e+000	0	0	0	0	0	0	0	1.92887	8.53324	0	0.557594	1	0	48.5243	4.87825	1	0	48.5243	65	65	43.0185	0.956863	16.8788	4.87825	0	18.0547	1	0
DATA	639	8	44	tc|NP229959	at|chr1:11014979-11014643	0		2022	GACATTGTTTTGTTCATGAAATTTGCGTCTAATCCGCTCCATCACTCTATTGGCCTAACT	471	0	A_84_P841765	NP229959	NP229959	tc|GB|AC000107.2|AAF98190.1 F17F8.20 [NP229959]	7708.58	304.573	8.98176	1	8.981762e+000	8.983129e+000	0	0	64	5.696875e+001	58	1.441226e+001	1.445535e+001	38	1.963158e+001	18	7.068855e+000	7.783650e+000	0	0	0	0	0	0	0	8.41121	8.57243	0	0.0114419	1	0	48.5575	7.06885	1	0	48.5575	57.5363	57.5363	49.5341	0.954281	19.6316	7.06885	0	24.5584	1	0
DATA	640	8	45	tair|AT5G20660.1|ref|NM_122073|ta|TA45764_3702|tc|TC292651	at|chr5:6986667-6986726	0		430	ACATGTTAAAGCTTTGACTCAGTTTGGTCCTCATCCTGTTTCTTCTGATGCTCTTGTCCA	473	0	A_84_P829061	AT5G20660	AT5G20660.1	tair|24 kDa vacuolar protein, putative [AT5G20660.1]	7733.56	305.116	0	1	2.626557e+002	2.775383e+001	0	0	63	2.985079e+002	292	6.862024e+001	7.264740e+001	27	2.022222e+001	20	5.033223e+000	3.706500e+000	0	0	0	0	0	0	0	249.906	26.4066	1	5.12238e-114	1	1	48.6022	5.03322	1	0	48.6022	47.2035	47.2035	291.073	0.951457	20.2222	5.03322	0	266.07	0	0
DATA	641	8	46	tair|AT1G80650.1|ref|NM_106713|ta|TA46259_3702|tc|TC295300	at|chr1:30320358-30320417	0		535	ATTAGAGATTCTTCAGGGAAAACTGTTTTGGAGTGTTTTGGGGATCCCAGACGCAAAAAG	475	0	A_84_P23791	RTL1	AT1G80650.1	tair|RTL1 (RNASE THREE-LIKE PROTEIN 1); double-stranded RNA binding [AT1G80650.1]	7759	305.226	0	1	3.018603e+003	3.019943e+002	0	0	65	2.911785e+003	2767	7.206985e+002	7.887432e+002	33	1.781818e+001	18	4.811799e+000	4.447800e+000	0	0	0	0	0	0	0	2863.15	286.442	1	2.0011e-258	1	1	48.6342	4.8118	1	0	48.6342	45.4864	45.4864	2904.35	0.948502	17.8182	4.8118	0	2879.32	0	0
DATA	642	8	47	tair|AT1G79040.1|ref|NM_106555|ug|BE038985|ta|TA25847_3702	at|chr1:29741086-29741237	0		177	TTCAAAATTGTCGCCAGTGGGTCAAGAAGATCAAGACCGACAAGCCCTTCGGAATTAACG	477	0	A_84_P805152	PSBR	AT1G79040.1	tair|PSBR (photosystem II subunit R) [AT1G79040.1]	7784.58	304.573	0	1	2.713207e+005	2.713207e+004	0	4	60	2.565895e+005	234776	2.544122e+004	1.619463e+004	35	2.454286e+001	20	1.242470e+001	1.037820e+001	0	0	0	0	0	1	0	256541	25654.1	1	0	1	1	48.6532	12.4247	1	0	48.6532	57.5363	57.5363	256582	0.945526	24.5429	12.4247	0	256557	0	0
DATA	643	8	48	tair|AT2G25850.3|ref|NM_001036340|tc|TC308934	at|chr2:11032804-11032745	0		2869	ATTGTTCGATATTATGGTCCAGGTGAAATGTGGAGCTGTGCTAGTTCAATGCTTTTGCTG	479	0	A_84_P854170	AT2G25850	AT2G25850.3	tair|nucleotidyltransferase family protein [AT2G25850.3]	7810.42	304.573	0	1	1.608137e+003	1.610684e+002	1	1	62	1.564016e+003	1479	4.170557e+002	4.269888e+002	28	1.721429e+001	15	5.272972e+000	4.447800e+000	0	0	0	0	0	0	0	1515.33	151.773	1	1.39928e-220	1	1	48.6894	5.27297	1	0	48.6894	57.5363	57.5363	1556.58	0.942287	17.2143	5.27297	0	1531.51	0	0
DATA	644	8	49	tair|AT5G45420.1|ref|NM_123910|ta|TA36055_3702|tc|TC287720	at|chr5:18423098-18423039	0		735	GGAGATGCGGAAGGTACTAAGGAGATTTGGAGTAATGGAGAAGACATTGCATTGCTCAAT	481	0	A_84_P820862	AT5G45420	AT5G45420.1	tair|myb family transcription factor [AT5G45420.1]	7835.03	305.134	0	1	6.078111e+003	6.078790e+002	2	0	64	5.756094e+003	5369	1.519482e+003	1.555989e+003	26	1.738462e+001	17	5.068151e+000	4.262475e+000	0	0	0	0	0	0	0	5707.38	570.802	1	1.82393e-299	1	1	48.7094	5.06815	1	0	48.7094	46.8651	46.8651	5748.66	0.939006	17.3846	5.06815	0	5723.54	0	0
DATA	645	8	50	tair|AT3G22540.1|ref|NM_113153|ta|TA50338_3702|tc|TC299200	at|chr3:7984276-7984217	0		358	GAAGTTTGGTAGATCTAACACCACCAAGTTGTACTGATCCATTTTTCTTCTATTTCGCTA	483	0	A_84_P590126	AT3G22540	AT3G22540.1	tair|similar to unknown protein [Arabidopsis thaliana] (TAIR:AT4G14819.1); similar to unnamed protein product [Vitis vinifera] (GB:CAO71190.1); contains InterPro domain Protein of unknown function DUF1677, plant (InterPro:IPR012876) [AT3G22540.1]	7860.31	305.338	0	1	7.964652e+003	7.965174e+002	0	0	65	7.500723e+003	7275	1.586399e+003	1.795429e+003	34	1.970588e+001	19.5	5.254317e+000	4.262475e+000	0	0	0	0	0	0	0	7451.98	745.247	1	2.46714e-315	1	1	48.7391	5.25432	1	0	48.7391	45.4864	45.4864	7493.29	0.935632	19.7059	5.25432	0	7468.13	0	0
DATA	646	8	51	tair|AT4G38570.1|ref|NM_120018|ug|BX827703|ta|TA53378_3702	at|chr4:18031635-18031576	0		837	CGCTCTCTTTACTCTTGGCTTTGAGCATATTTGGTTGGTCCATCAAGCAGATCATCAATG	485	0	A_84_P838169	PIS2	AT4G38570.1	tair|PIS2 (PROBABLE CDP-DIACYLGLYCEROL--INOSITOL 3-PHOSPHATIDYLTRANSFERASE 2); phosphotransferase, for other substituted phosphate groups [AT4G38570.1]	7885.75	305.159	0	1	4.521623e+003	4.522549e+002	3	0	63	4.264079e+003	4146	8.908317e+002	8.254375e+002	32	1.675000e+001	17.5	5.168141e+000	5.930400e+000	0	0	0	0	0	0	0	4215.32	421.618	1	1.94983e-281	1	1	48.7595	5.16814	1	0	48.7595	46.1809	46.1809	4256.64	0.932258	16.75	5.16814	0	4231.44	0	0
DATA	647	8	52	ta|TA39693_3702	at|chr1:4592805-4592864	0		386	TATATGCATATTGGACTACTCTTATGCAAGAGTCGAAATGGTCCTGTTGCTGCTGCGTCT	487	0	A_84_P824205	TA39693_3702	TA39693_3702	Unknown	7911.03	305.317	0	1	1.005076e+002	1.361542e+001	0	0	65	1.421385e+002	144	2.399666e+001	2.223900e+001	37	1.835135e+001	19	5.716527e+000	5.930400e+000	0	0	0	0	0	0	0	93.3531	12.6462	1	2.33559e-059	1	1	48.7853	5.71653	1	0	48.7853	45.1352	45.1352	134.704	0.928817	18.3514	5.71653	0	109.451	0	0
DATA	648	8	53	tair|AT3G17830.1|ref|NM_112664|ta|TA52366_3702|tc|NP227586	at|chr3:6103857-6103916	0		1239	ACCTTCAATCCGGGGAGACCATTGCTTTGTAGTGAAAATTTCGATCCCCAAAAAACTGAG	489	0	A_84_P841627	AT3G17830	AT3G17830.1	tair|DNAJ heat shock family protein [AT3G17830.1]	7936.72	305.095	0	1	1.363111e+003	1.366225e+002	0	0	66	1.310227e+003	1240.5	3.226808e+002	3.561946e+002	35	1.842857e+001	17	4.506764e+000	3.335850e+000	0	0	0	0	0	0	0	1261.42	126.43	1	1.12005e-209	1	1	48.8105	4.50676	1	0	48.8105	48.8603	48.8603	1302.79	0.925395	18.4286	4.50676	0	1277.49	0	0
DATA	649	8	54	tair|AT1G65484.1|ref|NM_001124078|ug|EG520414	at|chr1:24352068-24352127	0		431	ACGAGACATTCCCAACCCTGCAAGCAAGAATATCTTAGTAGGGACTTTACAAAATCAGCA	491	0	A_84_P754651	AT1G65484	AT1G65484.1	tair|unknown protein [AT1G65484.1]	7962.58	304.573	0	1	5.267300e+001	1.064665e+001	1	0	63	9.739683e+001	101	2.815312e+001	3.261720e+001	35	1.788571e+001	17	5.524126e+000	5.559750e+000	0	0	0	0	0	0	0	48.5666	9.81663	1	3.31235e-030	1	1	48.8302	5.52413	1	0	48.8302	57.5363	57.5363	89.9622	0.922039	17.8857	5.52413	0	64.6101	0	0
DATA	650	8	55	tair|AT4G35263.1|ref|NM_001125648	at|chr4:16776719-16776660	0		83	AGGAGTTGATTCACGTGACTATGCTTCGAATCTCTTAACATTGCCAATCTCCGTGTTTCT	493	0	A_84_P765437	AT4G35263	AT4G35263.1	tair|unknown protein [AT4G35263.1]	7987.7	304.859	9.3299	1	9.329900e+000	9.286292e+000	0	0	65	4.418462e+001	43	1.277068e+001	1.260210e+001	27	1.729630e+001	16	4.721594e+000	5.559750e+000	0	0	0	0	0	0	0	-4.66067	8.53106	0	0.157756	1	0	48.8453	4.72159	1	0	48.8453	45.4864	45.4864	36.7499	0.918673	17.2963	4.72159	0	11.3298	1	0
DATA	651	8	56	ug|BT025671	at|chr3:8956469-8956410	0		929	ATGCAAAGATAATAGAGATTGAAGCAATTTGGGATCTTCTGACGCCGGTGAGTAAGAGCT	495	0	A_84_P796278	BT025671	BT025671	ug|Arabidopsis thaliana [BT025671]	8013.42	304.573	9.36295	1	9.362952e+000	9.328841e+000	2	0	62	5.274194e+001	52.5	1.169270e+001	1.111950e+001	38	1.668421e+001	16	4.120517e+000	4.262475e+000	0	0	0	0	0	0	0	3.88351	8.5399	0	0.238632	1	0	48.8584	4.12052	1	0	48.8584	57.5363	57.5363	45.3073	0.91543	16.6842	4.12052	0	19.8242	1	0
DATA	652	8	57	tair|AT5G67370.1|ref|NM_126137|ug|AF360127|ta|TA44078_3702	at|chr5:26894956-26894897	0		997	AGACCGGTACTACCGTGCATTAGCAGGTGGTCAATACTGCAAATGGGAAGATCTTGTTAA	497	0	A_84_P50780	AT5G67370	AT5G67370.1	tair|similar to unknown protein [Arabidopsis thaliana] (TAIR:AT5G11840.1); similar to hypothetical protein [Vitis vinifera] (GB:CAN75014.1); contains InterPro domain Protein of unknown function DUF1230 (InterPro:IPR009631) [AT5G67370.1]	8038.3	305.284	0	1	2.265806e+004	2.265826e+003	0	0	64	2.071730e+004	20386	2.868038e+003	3.183328e+003	27	1.811111e+001	19	5.033223e+000	3.706500e+000	0	0	0	0	0	0	0	20668.4	2066.86	1	0	1	1	48.85	5.03322	1	0	48.85	46.1809	46.1809	20709.9	0.912189	18.1111	5.03322	0	20684.3	0	0
DATA	653	8	58	tair|AT1G79910.1|tair|AT1G79910.2|ref|NM_106640|ref|NM_001036227	at|chr1:30060921-30061056	0		557	GAAACACACTTGATCAGTTTGTGAACCCTGAGTTTGTAGAGAGATTCAAAGCAGAGCCGC	499	0	A_84_P827514	AT1G79910	AT1G79910.1	tair|similar to unknown protein [Arabidopsis thaliana] (TAIR:AT1G52315.1); similar to unnamed protein product [Vitis vinifera] (GB:CAO45916.1); contains InterPro domain Protein of unknown function DUF292, eukaryotic (InterPro:IPR005061) [AT1G79910.1]	8063.64	305.443	0	1	5.266432e+001	1.076045e+001	1	0	63	9.671429e+001	97	2.216465e+001	2.112705e+001	35	1.822857e+001	19	5.610315e+000	5.930400e+000	0	0	0	0	0	0	0	47.8795	9.78282	1	1.09944e-029	1	1	48.8347	5.61031	1	0	48.8347	43.7019	43.7019	89.2796	0.909146	18.2286	5.61031	0	63.6316	0	0
DATA	654	8	59	tair|AT5G40480.1|ref|NM_123412|tc|NP230503	at|chr5:16240967-16241026	0		5642	ATCAGTGATCATCTTGATGAAAGTGATAGATCGACAAGTGCCCACAGGAGCTACTGGAAC	501	0	A_84_P766274	EMB3012	AT5G40480.1	tair|EMB3012 (EMBRYO DEFECTIVE 3012) [AT5G40480.1]	8089	305.226	0	1	4.404086e+003	4.405091e+002	0	1	64	4.040500e+003	3954	6.902126e+002	6.831079e+002	32	1.793750e+001	17.5	5.229800e+000	4.818450e+000	0	0	0	0	0	0	0	3991.65	399.257	1	3.41629e-278	1	1	48.8462	5.2298	1	0	48.8462	45.4864	45.4864	4033.07	0.906352	17.9375	5.2298	0	4007.34	0	0
DATA	655	8	60	tc|TC305074	at|chr1:6809488-6809547	0		2908	AAGTGGTGTGGGAGTAAAACGGAAAGGAATCTCCGGTGACAAACTTGGTAACTGAAAAAC	503	0	A_84_P850443	TC305074	TC305074	tc|Q9FXG6_ARATH (Q9FXG6) F6F9.27 protein (RING finger family protein), complete [TC305074]	8115	304.545	0	0	1.146653e+001	9.508445e+000	3	0	59	5.920339e+001	57	1.610395e+001	1.630860e+001	29	1.996552e+001	20	4.701692e+000	3.706500e+000	0	0	0	0	0	0	0	10.3635	8.59378	1	0.00195153	1	0	48.8399	4.70169	1	0	48.8399	65	65	51.7687	0.903805	19.9655	4.70169	0	25.9685	0	0
DATA	656	8	61	tair|AT3G43550.1|ref|NM_114223|tc|NP205395|ta|DQ446726	at|chr3:15459623-15459682	0		0	ATGAAGCTTCAAATTATATGGCTCGCTTTGGTTTTAATCGCCGTTGAGACTTATGCAGTT	505	0	A_84_P596406	AT3G43550	AT3G43550.1	tair|carboxylesterase/ lipase [AT3G43550.1]	8140.42	304.573	9.5087	1	9.508698e+000	9.466305e+000	2	0	62	5.062903e+001	49.5	1.220888e+001	1.334340e+001	33	1.760606e+001	17	5.043185e+000	4.447800e+000	0	0	0	0	0	0	0	1.77561	8.53291	0	0.589283	1	0	48.8534	5.04318	1	0	48.8534	57.5363	57.5363	43.1944	0.901398	17.6061	5.04318	0	17.3025	1	0
DATA	657	8	62	tair|AT3G29300.1|ref|NM_113855|tc|NP301222	at|chr3:11248752-11248811	0		504	ATCGAAGTTTCAACGCCAACATTAACTCCAATGAAGGATCTACCTGAAAAGGCATGCTCT	507	0	A_84_P546611	AT3G29300	AT3G29300.1	tair|unknown protein [AT3G29300.1]	8165.38	304.819	0	1	3.604617e+001	1.014863e+001	1	1	63	8.120635e+001	81	1.821835e+001	1.704990e+001	24	1.908333e+001	19	6.035523e+000	5.559750e+000	0	0	0	0	0	0	0	32.4144	9.12611	1	1.04189e-017	1	0	48.792	6.03552	1	0	48.792	47.8731	47.8731	73.7717	0.899246	19.0833	6.03552	0	47.781	0	0
DATA	658	8	63	ug|BP625456	at|chr4:10017120-10017274	0		349	TCATCTCCATGATCAAACTGCTCTCCAATAAATGCAAGCAAAGTGTAGAGCCAGCTCTTA	509	0	A_84_P795100	EIF4E	BP625456	ug|BP625456 RAFL17 Arabidopsis thaliana cDNA clone RAFL17-43-O03 3', mRNA sequence [BP625456]	8190.6	304.903	0	1	1.665733e+002	1.917908e+001	0	0	64	1.982031e+002	195	5.149948e+001	4.596060e+001	23	1.817391e+001	16	8.077197e+000	6.671700e+000	0	0	0	0	0	0	0	149.484	17.2114	1	1.22141e-084	1	1	48.7191	8.0772	1	0	48.7191	48.2044	48.2044	190.768	0.897407	18.1739	8.0772	0	164.677	0	0
DATA	659	8	64	tair|AT3G42770.1|ref|NM_114145|tc|NP208455	unmapped	0		1378	CACTTGAGGACTTTGCAATACATATCAAGTCATTCAGGAGGAAAGCAAGAAGTGAAAACG	511	0	A_84_P593269	AT3G42770	AT3G42770.1	tair|F-box family protein [AT3G42770.1]	8216.58	304.573	9.56636	1	9.566356e+000	9.521644e+000	3	0	61	4.318033e+001	42	1.184132e+001	1.186080e+001	36	1.877778e+001	17	6.858201e+000	7.598325e+000	0	0	0	0	0	0	0	-5.55636	8.53106	0	0.0926513	1	0	48.7367	6.8582	1	0	48.7367	57.5363	57.5363	35.7457	0.895965	18.7778	6.8582	0	9.55299	1	0
DATA	660	8	65	tair|AT2G38120.1|ref|NM_129368|ta|TA31026_3702|ta|AA586160	at|chr2:15983943-15984002	0		1819	GTGTTCGTATACGTGAAGGGAGTAAAAGTCACGAAAATAGTGTACTTTTTACACACCCCT	513	0	A_84_P107652	AUX1	AT2G38120.1	tair|AUX1 (AUXIN RESISTANT 1); amino acid transmembrane transporter/ transporter [AT2G38120.1]	8241.15	305.215	0	1	1.268023e+004	1.268059e+003	0	0	66	1.139409e+004	10939.5	2.288350e+003	2.609747e+003	30	2.030000e+001	20.5	4.850524e+000	5.003775e+000	0	0	0	0	0	0	0	11345.4	1134.57	1	0	1	1	48.7217	4.85052	1	0	48.7217	45.835	45.835	11386.7	0.894729	20.3	4.85052	0	11360.3	0	0
DATA	661	8	66	tair|AT2G47730.1|ref|NM_180148|ug|BX842448|ug|DQ069797	at|chr2:19565982-19566041	0		450	TAACGTATGGCTTCAAGTTGAAGGTCAACAGTTTGACCCTAACGCCTCTAAGCTTGCCTT	515	0	A_84_P18196	ATGSTF8	AT2G47730.1	tair|ATGSTF8 (GLUTATHIONE S-TRANSFERASE 8); glutathione transferase [AT2G47730.1]	8266.58	305.172	0	1	2.460794e+004	2.460813e+003	0	0	64	2.204909e+004	21831	2.959743e+003	3.119946e+003	33	1.766667e+001	18	6.070763e+000	5.930400e+000	0	0	0	0	0	0	0	22000.4	2200.05	1	0	1	1	48.7122	6.07076	1	0	48.7122	44.7812	44.7812	22041.7	0.894036	17.6667	6.07076	0	22015.2	0	0
DATA	662	8	67	tair|AT5G56330.1|ref|NM_125016|tc|NP237653|ta|DR372762	at|chr5:22833050-22833332	0		937	ACGATGCTTCAGATTCAAATGCCAGGCCGCTTCAAGCAGTCAATAAGCGCAAGGTATATT	517	0	A_84_P15017	AT5G56330	AT5G56330.1	tair|carbonic anhydrase family protein [AT5G56330.1]	8292.58	304.573	9.58795	1	9.587953e+000	9.566138e+000	1	0	63	5.461905e+001	54	1.849100e+001	1.927380e+001	31	1.761290e+001	18	4.506865e+000	4.077150e+000	0	0	0	0	0	0	0	5.92631	8.55162	0	0.0730894	1	0	48.6927	4.50686	1	0	48.6927	57.5363	57.5363	47.1844	0.893947	17.6129	4.50686	0	20.6499	1	0
DATA	663	8	68	tair|AT3G61560.1|tair|AT3G61560.2|ref|NM_001035836|ref|NM_116021	at|chr3:22790083-22790142	0		787	GGTGTTTGATGAGAAGGTTCTTTCTAAGCTTCCTGTTGCTTCCCTTAAGGCAAAGTTGGG	519	0	A_84_P541342	AT3G61560	AT3G61560.1	tair|reticulon family protein (RTNLB6) [AT3G61560.1]	8317.57	304.897	0	1	2.910889e+003	2.912452e+002	1	0	62	2.651403e+003	2640.5	6.281237e+002	7.746585e+002	24	1.729167e+001	18	4.037640e+000	3.891825e+000	0	0	0	0	0	0	0	2602.69	260.409	1	9.44024e-253	1	1	48.7157	4.03764	1	0	48.7157	46.5243	46.5243	2643.97	0.894121	17.2917	4.03764	0	2617.31	0	0
DATA	664	8	69	tair|AT5G53350.1|ref|NM_124714|ta|TA26710_3702|ta|TA26720_3702	at|chr5:21664670-21664729	0		1842	GGATCGGATGGAGAAACTGAAGTGGAGGCAGAGATTCCATCTGTTGTAGCAAGTATGTAA	521	0	A_84_P20682	CLPX	AT5G53350.1	tair|CLPX (Clp protease regulatory subunit X); ATPase [AT5G53350.1]	8343	304.809	0	1	2.937896e+004	2.937911e+003	0	0	65	2.634146e+004	25074	4.890827e+003	5.875544e+003	31	1.674194e+001	16	5.531532e+000	5.189100e+000	0	0	0	0	0	0	0	26292.7	2629.29	1	0	1	1	48.727	5.53153	1	0	48.727	46.8651	46.8651	26334	0.894951	16.7419	5.53153	0	26307.2	0	0
DATA	665	8	70	tair|AT4G36925.1|ref|NM_148405	at|chr4:17404309-17404368	0		332	AGGAAGAATTCTGCTTGTTTTAAGCTTCTTTCACCTTCGGTTTATCCCCATGTTTTTTGC	523	0	A_84_P583222	AT4G36925	AT4G36925.1	tair|similar to unknown protein [Arabidopsis thaliana] (TAIR:AT2G24945.1) [AT4G36925.1]	8368.95	304.523	0	0	5.331836e+002	5.416095e+001	1	1	60	5.267500e+002	521.5	1.015777e+002	1.024847e+002	32	2.178125e+001	21.5	7.037844e+000	7.042350e+000	0	0	0	0	0	0	0	477.982	48.5535	1	4.21546e-152	1	1	48.7685	7.03784	1	0	48.7685	65	65	519.315	0.896467	21.7813	7.03784	0	492.397	0	0
DATA	666	8	71	tair|AT4G32920.1|ref|NM_119446|ta|TA48239_3702|tc|TC289700	at|chr4:15887688-15887629	0		4766	ACCACCCTATATGCAAGGTTGTGGTACTGAATTATAATGTTGTAGAGAATAATAGCCTAT	525	0	A_84_P198054	AT4G32920	AT4G32920.1	tair|glycine-rich protein [AT4G32920.1]	8394.12	305	0	1	3.358486e+002	3.490159e+001	1	0	66	3.505303e+002	351	6.215346e+001	5.967465e+001	28	1.782143e+001	17.5	5.457265e+000	3.335850e+000	0	0	0	0	0	0	0	301.714	31.3544	1	5.18612e-125	1	1	48.8158	5.45727	1	0	48.8158	46.1809	46.1809	343.096	0.898365	17.8214	5.45727	0	316.031	0	0
DATA	667	8	72	tair|AT1G61010.1|tair|AT1G61010.3|tair|AT1G61010.2|ref|NM_104782	at|chr1:22478716-22478657	0		2055	AGGTAGAGAGTGAGCATTCAGGTCTTAAGGAAAGAGTGAGAGTAGCTTTTGAGCGGATTC	527	0	A_84_P23760	CPSF73-I	AT1G61010.1	tair|CPSF73-I; protein binding [AT1G61010.1]	8419.21	304.771	0	1	8.038384e+003	8.038942e+002	0	0	64	7.292563e+003	6888	1.598024e+003	1.667740e+003	33	1.757576e+001	16	5.717464e+000	5.189100e+000	0	0	0	0	0	0	0	7243.69	724.419	1	1.19923e-313	1	1	48.8728	5.71746	1	0	48.8728	46.8651	46.8651	7285.13	0.901137	17.5758	5.71746	0	7257.93	0	0
DATA	668	8	73	ug|EF183044	at|chr4:5439171-5439230	0		1232	TCATGTGATTCTTTTTTCATTGAGGCTGAGTCGAGTAGAGCTGGAGAAGAGAGAGAAGGA	529	0	A_84_P798077	EF183044	EF183044	ug|Arabidopsis thaliana clone asmbl_11795 unknown mRNA sequence [EF183044]	8445.11	304.5	9.47313	1	9.473128e+000	9.428851e+000	2	0	62	4.720968e+001	48.5	1.005255e+001	9.266250e+000	38	1.734211e+001	17	3.721931e+000	3.521175e+000	0	0	0	0	0	0	0	-1.72005	8.53106	0	0.600975	1	0	48.9297	3.72193	1	0	48.9297	56.9804	56.9804	39.775	0.904783	17.3421	3.72193	0	12.4306	1	0
DATA	669	8	74	tair|AT5G06610.1|ref|NM_120744|ug|AF370524|ta|TA43280_3702	at|chr5:2033578-2033637	0		1119	ACCACCAAGATGCTCAAAAACATTTACCAAACTACAATACATGATCGAGGCAAAACTGTA	531	0	A_84_P150678	AT5G06610	AT5G06610.1	tair|similar to unknown protein [Arabidopsis thaliana] (TAIR:AT1G27690.1); similar to unnamed protein product [Vitis vinifera] (GB:CAO23452.1); contains InterPro domain Protein of unknown function DUF620 (InterPro:IPR006873) [AT5G06610.1]	8470.08	305.222	0	1	5.095487e+002	5.181234e+001	1	0	65	5.120769e+002	484	1.026680e+002	9.859290e+001	41	1.721951e+001	16	5.270257e+000	5.930400e+000	0	0	0	0	0	0	0	463.075	47.0868	1	3.1443e-150	1	1	49.0018	5.27026	1	0	49.0018	45.4864	45.4864	504.642	0.908795	17.2195	5.27026	0	477.135	0	0
DATA	670	8	75	tair|AT3G06660.1|ref|NM_111546|ta|TA44949_3702|tc|TC286742	at|chr3:2104812-2104871	0		1654	GCTTAACTCTTGTCCAATTGACCTTTACATTTCAGTTTACTTGATATCCATATCCAACAG	533	0	A_84_P263540	AT3G06660	AT3G06660.1	tair|PAPA-1-like family protein / zinc finger (HIT type) family protein [AT3G06660.1]	8495.54	304.878	0	1	6.731395e+003	6.732042e+002	0	0	64	6.202188e+003	6059.5	1.362483e+003	1.459620e+003	29	1.875862e+001	18	6.156618e+000	5.930400e+000	0	0	0	0	0	0	0	6153.11	615.37	1	6.12466e-304	1	1	49.0746	6.15662	1	0	49.0746	48.8603	48.8603	6194.75	0.914092	18.7586	6.15662	0	6167.1	0	0
DATA	671	8	76	tair|AT1G27210.1|ref|NM_102483|ta|TA37679_3702|tc|NP221412	at|chr1:9455822-9455763	0		1909	AAGAGATCACGAAGAGACCAGTTCCAAGACTGTATGCATACAACACTACAGAAACCAACC	535	0	A_84_P18645	AT1G27210	AT1G27210.1	tair|binding [AT1G27210.1]	8520.99	304.94	0	1	1.606502e+004	1.606529e+003	0	0	69	1.483230e+004	14349	2.731959e+003	3.072688e+003	33	1.633333e+001	16	4.448783e+000	2.965200e+000	0	0	0	0	0	0	0	14783.1	1478.34	1	0	1	1	49.1614	4.44878	1	0	49.1614	46.8651	46.8651	14824.9	0.920207	16.3333	4.44878	0	14797.1	0	0
DATA	672	8	77	tair|AT3G07670.1|ref|NM_111646|ta|TA37978_3702|ta|BP608442	at|chr3:2454413-2454572	0		1447	AGGATACTGTACCGTGCTCAATACATTCTGAGGAGGAGACTGAGAGATATCAGAAGTGGT	537	0	A_84_P12654	AT3G07670	AT3G07670.1	tair|SET domain-containing protein [AT3G07670.1]	8546.09	305.328	0	1	5.519815e+003	5.520582e+002	0	0	66	5.166879e+003	5148	8.906068e+002	1.020399e+003	30	1.950000e+001	17.5	6.673416e+000	5.745075e+000	0	0	0	0	0	0	0	5117.6	511.831	1	5.62988e-293	1	1	49.2805	6.67342	1	0	49.2805	45.1352	45.1352	5159.44	0.927132	19.5	6.67342	0	5131.45	0	0
DATA	673	8	78	ug|EG457990|tc|TC312328	at|chrM:181777-181836	0		597	ATAATGAAATCCATATAACTCTACTCCGGGTTGTGAGAACATCGTGCCTGTTGCGATTGT	539	0	A_84_P789973	EG457990	EG457990	ug|AYAWH62TF pooled cDNA populations Arabidopsis thaliana cDNA, mRNA sequence [EG457990]	8572.11	304.5	0	1	7.211106e+003	7.211682e+002	0	1	63	6.798048e+003	6547	1.478012e+003	1.485936e+003	22	2.118182e+001	20.5	7.575879e+000	6.671700e+000	0	0	0	0	0	0	0	6748.64	674.918	1	1.95257e-309	1	1	49.4031	7.57588	1	0	49.4031	56.9804	56.9804	6790.61	0.935868	21.1818	7.57588	0	6762.47	0	0
DATA	674	8	79		 	66	Structural	0		1	1	DarkCorner	DarkCorner	DarkCorner		8597.19	305.075	9.07003	1	9.070030e+000	9.027637e+000	0	0	66	4.319697e+001	42.5	1.069611e+001	1.167547e+001	29	1.810345e+001	18	3.894546e+000	2.965200e+000	0	0	0	0	0	0	0	-6.33537	8.53106	0	0.0555706	1	0	49.5323	3.89455	1	0	49.5323	46.1809	46.1809	35.7623	0.944994	18.1034	3.89455	0	7.43098	0	0
DATA	675	8	80		 	66	Structural	0		1	1	DarkCorner	DarkCorner	DarkCorner		8622.35	304.815	8.96834	1	8.968337e+000	8.926420e+000	2	0	63	4.014286e+001	40	9.518839e+000	1.037820e+001	28	1.821429e+001	19	3.520913e+000	3.891825e+000	0	0	0	0	0	0	0	-9.53563	8.53106	0	0.00426839	1	0	49.6785	3.52091	1	0	49.6785	45.4864	45.4864	32.7082	0.955709	18.2143	3.52091	0	4.20439	0	0
DATA	676	8	81		 	66	Structural	0		1	1	DarkCorner	DarkCorner	DarkCorner		8647.83	305.07	8.85669	1	8.856688e+000	8.815293e+000	1	0	65	3.909231e+001	39	8.453407e+000	8.895600e+000	34	1.694118e+001	17	4.249358e+000	5.003775e+000	0	0	0	0	0	0	0	-10.7379	8.53106	0	0.00134884	1	0	49.8302	4.24936	1	0	49.8302	46.8651	46.8651	31.6576	0.967757	16.9412	4.24936	0	2.96459	0	0
DATA	677	8	82		 	66	Structural	0		1	1	DarkCorner	DarkCorner	DarkCorner		8673.58	304.573	8.73021	1	8.730213e+000	8.689409e+000	3	0	61	4.155738e+001	41	9.644557e+000	1.111950e+001	29	1.703448e+001	17	4.724426e+000	4.447800e+000	0	0	0	0	0	0	0	-8.44912	8.53106	0	0.011084	1	0	50.0065	4.72443	1	0	50.0065	57.5363	57.5363	34.1227	0.981777	17.0345	4.72443	0	5.24814	0	0
DATA	678	8	83		 	66	Structural	0		1	1	DarkCorner	DarkCorner	DarkCorner		8698.57	304.629	8.59881	1	8.598812e+000	8.558622e+000	0	0	64	3.923438e+001	36.5	1.197715e+001	1.334340e+001	30	1.893333e+001	19	5.570447e+000	5.559750e+000	0	0	0	0	0	0	0	-10.9523	8.53106	0	0.00108711	1	0	50.1867	5.57045	1	0	50.1867	47.8731	47.8731	31.7997	0.99678	18.9333	5.57045	0	2.73407	0	0
DATA	679	8	84		 	66	Structural	0		1	1	DarkCorner	DarkCorner	DarkCorner		8724.19	304.797	8.45363	1	8.453634e+000	8.414122e+000	1	0	64	4.484375e+001	43.5	1.112015e+001	1.278742e+001	33	1.578788e+001	16	4.748405e+000	5.930400e+000	0	0	0	0	0	0	0	-5.52435	8.53106	0	0.0945269	1	0	50.3681	4.7484	1	0	50.3681	46.1809	46.1809	37.4091	1.0139	15.7879	4.7484	0	8.14078	0	0
DATA	680	8	85		 	66	Structural	0		1	1	DarkCorner	DarkCorner	DarkCorner		8749.97	305.176	8.29717	1	8.297174e+000	8.258393e+000	1	0	65	4.318462e+001	41	1.058137e+001	9.636900e+000	386	1.722798e+001	17	4.982551e+000	4.447800e+000	0	0	0	0	0	0	0	-7.3807	8.53106	0	0.026082	1	0	50.5653	4.98255	1	0	50.5653	47.2035	47.2035	35.7499	1.03302	17.228	4.98255	0	6.26891	0	0
DATA	681	9	1		 	66	Structural	0		1	1	DarkCorner	DarkCorner	DarkCorner		6603.69	312.507	9.60857	1	9.608568e+000	9.563658e+000	1	0	64	3.820313e+001	37.5	9.381136e+000	1.037820e+001	374	1.710428e+001	16	5.364198e+000	5.930400e+000	0	0	0	0	0	0	0	-7.76703	8.53106	0	0.0193248	1	0	45.9702	5.3642	1	0	45.9702	48.8603	48.8603	30.7685	0.892029	17.1043	5.3642	0	1.85932	0	0
DATA	682	9	2		 	66	Structural	0		1	1	DarkCorner	DarkCorner	DarkCorner		6628.9	312.508	9.59407	1	9.594074e+000	9.549232e+000	2	0	61	3.826230e+001	37	1.013394e+001	1.037820e+001	32	1.734375e+001	16	5.872898e+000	4.447800e+000	0	0	0	0	0	0	0	-7.85883	8.53106	0	0.0179669	1	0	46.1211	5.8729	1	0	46.1211	43.7019	43.7019	30.8276	0.893377	17.3438	5.8729	0	2.10262	0	0
DATA	683	9	3		 	66	Structural	0		1	1	DarkCorner	DarkCorner	DarkCorner		6654.58	312.427	9.57551	1	9.575513e+000	9.530757e+000	4	0	60	3.675000e+001	36.5	9.864549e+000	9.822225e+000	29	1.703448e+001	16	5.506378e+000	5.930400e+000	0	0	0	0	0	0	0	-9.49487	8.53106	0	0.00443065	1	0	46.2449	5.50638	1	0	46.2449	57.5363	57.5363	29.3153	0.895109	17.0345	5.50638	0	0.774798	0	0
DATA	684	9	4		 	66	Structural	0		1	1	DarkCorner	DarkCorner	DarkCorner		6679.82	312.552	9.55379	1	9.553791e+000	9.509137e+000	1	0	64	3.743750e+001	36	9.940897e+000	1.186080e+001	25	1.748000e+001	17	5.945026e+000	5.930400e+000	0	0	0	0	0	0	0	-8.92653	8.53106	0	0.00736336	1	0	46.364	5.94503	1	0	46.364	46.5243	46.5243	30.0028	0.897144	17.48	5.94503	0	1.63473	0	0
DATA	685	9	5		 	66	Structural	0		1	1	DarkCorner	DarkCorner	DarkCorner		6705.4	312.194	9.52904	1	9.529038e+000	9.484500e+000	3	0	61	3.727869e+001	37	9.787971e+000	8.895600e+000	29	1.872414e+001	18	5.250147e+000	4.447800e+000	0	0	0	0	0	0	0	-9.1911	8.53106	0	0.00582923	1	0	46.4698	5.25015	1	0	46.4698	46.5243	46.5243	29.844	0.899474	18.7241	5.25015	0	1.65614	0	0
DATA	686	9	6		 	66	Structural	0		1	1	DarkCorner	DarkCorner	DarkCorner		6730.3	312.388	9.50222	1	9.502222e+000	9.457809e+000	0	0	65	3.953846e+001	40	1.007019e+001	1.037820e+001	36	1.680556e+001	17	4.990388e+000	5.189100e+000	0	0	0	0	0	0	0	-7.02175	8.53106	0	0.0341257	1	0	46.5602	4.99039	1	0	46.5602	46.1809	46.1809	32.1038	0.902013	16.8056	4.99039	0	4.07544	0	0
DATA	687	9	7		 	66	Structural	0		1	1	DarkCorner	DarkCorner	DarkCorner		6755.7	312.681	9.47274	1	9.472737e+000	9.428462e+000	1	0	63	3.861905e+001	39	9.225541e+000	1.000755e+001	40	1.735000e+001	17	6.049158e+000	6.301050e+000	0	0	0	0	0	0	0	-8.02007	8.53106	0	0.0157856	1	0	46.6391	6.04916	1	0	46.6391	46.8651	46.8651	31.1844	0.90482	17.35	6.04916	0	3.3122	0	0
DATA	688	9	8	ug|EG457338	at|chr1:12005303-12005362	0		527	CACCGTTCTCCTCCGGTTTAGTAATGGGATCTTGGGGAGCACTTTCTTCAATTATTACTC	541	0	A_84_P797556	EG457338	EG457338	ug|AYAVW60TF pooled cDNA populations Arabidopsis thaliana cDNA, mRNA sequence [EG457338]	6781.03	312.427	0	1	5.028243e+003	5.029121e+002	0	0	64	4.611313e+003	4472.5	9.526091e+002	9.972338e+002	32	1.887500e+001	17.5	6.204837e+000	5.559750e+000	0	0	0	0	0	0	0	4564.6	456.54	1	3.58028e-286	1	1	46.7087	6.20484	1	0	46.7087	49.1849	49.1849	4603.88	0.907793	18.875	6.20484	0	4576.17	0	0
DATA	689	9	9	tair|AT3G44470.2|ug|EG431983|ta|DQ446731	at|chr3:16095806-16095747	0		542	CTCGTGCTCGTCCAAGGCGGAAGTTTACTTTATCCAACAACTTCTTTTTTGATAGTACGC	543	0	A_84_P761961	AT3G44470	AT3G44470.2	tair|transposable element gene [AT3G44470.2]	6807.09	312.386	0	0	2.722539e+001	9.752028e+000	1	0	63	7.157143e+001	67	1.802303e+001	1.964445e+001	25	1.992000e+001	19	4.949074e+000	5.930400e+000	0	0	0	0	0	0	0	24.8029	8.88431	1	5.2547e-012	1	0	46.7685	4.94907	1	0	46.7685	65	65	64.1368	0.911021	19.92	4.94907	0	36.5849	0	0
DATA	690	9	10		 	1028	E1A	0		44	1	(+)E1A_r60_3	E1A_r60_3	E1A_r60_3		6832.16	312.016	9.37503	1	9.375025e+000	9.335353e+000	0	0	66	4.936364e+001	48.5	1.285856e+001	1.315807e+001	27	1.925926e+001	19	6.496109e+000	5.930400e+000	0	0	0	0	0	0	0	2.54338	8.53485	0	0.439592	1	0	46.8203	6.49611	1	0	46.8203	45.4864	45.4864	41.929	0.914251	19.2593	6.49611	0	14.5312	1	0
DATA	691	9	11	tair|AT3G59290.1|ref|NM_115791|ta|TA45515_3702|tc|TC280614	at|chr3:21928213-21928272	0		3081	TTTCCATGGGAATGAACCAGAACTATCCCATGGGAATGAACCAAAACTATCCAATGGGAA	545	0	A_84_P23203	AT3G59290	AT3G59290.1	tair|(EPSIN3); binding [AT3G59290.1]	6857.43	312.392	0	1	4.593648e+002	4.686785e+001	0	0	64	4.683750e+002	464.5	9.639461e+001	1.013728e+002	28	1.796429e+001	18	4.630672e+000	4.633125e+000	0	0	0	0	0	0	0	421.517	43.0063	1	1.12299e-144	1	1	46.8579	4.63067	1	0	46.8579	49.1849	49.1849	460.94	0.917609	17.9643	4.63067	0	433.678	0	0
DATA	692	9	12	tair|AT3G43682.1|ref|NM_148826	unmapped	0		19	TTTCTGACATAGTGCCTAGTGAGAGTATCTGCAAGCCTTCCTCTGCTTCAGCTTCTTCAT	547	0	A_84_P760484	AT3G43682	AT3G43682.1	tair|unknown protein [AT3G43682.1]	6883.42	312.427	0	0	1.362395e+002	1.647386e+001	1	3	60	1.723833e+002	172	3.123888e+001	2.668680e+001	31	1.993548e+001	19	7.848293e+000	8.524950e+000	0	0	0	0	0	0	0	125.494	15.1745	1	5.47815e-075	1	1	46.8892	7.84829	1	0	46.8892	65	65	164.949	0.921129	19.9355	7.84829	0	137.828	0	0
DATA	693	9	13	tair|AT4G12570.1|ref|NM_117327|ta|TA47548_3702|tc|TC281001	at|chr4:7448680-7448739	0		2708	CTAATGATCGTCTTCCATTGTCTCATACTTGCTTTTACCGTCTCTGTATACCGAGATACC	549	0	A_84_P23263	UPL5	AT4G12570.1	tair|UPL5 (UBIQUITIN PROTEIN LIGASE 5); ubiquitin-protein ligase [AT4G12570.1]	6908.07	312.431	0	1	5.425363e+003	5.426148e+002	1	0	62	5.062710e+003	4759	1.153584e+003	1.100831e+003	28	1.764286e+001	17	4.547806e+000	5.189100e+000	0	0	0	0	0	0	0	5015.8	501.652	1	8.82945e-292	1	1	46.9133	4.54781	1	0	46.9133	48.2044	48.2044	5055.28	0.924509	17.6429	4.54781	0	5028.28	0	0
DATA	694	9	14	tair|AT1G17520.1|ref|NM_101614|ta|TA46554_3702|tc|NP221657	at|chr1:6026080-6025550	0		622	CTTCATTGAGCAACGACAAGAAGTGCCACCAAATTTCAGGAGGATGCTTAGTTCAAGATT	551	0	A_84_P829634	AT1G17520	AT1G17520.1	tair|DNA-binding protein, putative [AT1G17520.1]	6933.46	312.461	0	1	1.060554e+003	1.064531e+002	0	0	64	1.031125e+003	961	2.443571e+002	2.464822e+002	36	1.916667e+001	18	5.223573e+000	5.559750e+000	0	0	0	0	0	0	0	984.199	98.7889	1	6.26515e-195	1	1	46.926	5.22357	1	0	46.926	49.5074	49.5074	1023.69	0.928004	19.1667	5.22357	0	996.829	0	0
DATA	695	9	15	tair|AT1G36745.1|ref|NM_148514	at|chr1:13912699-13912758	0		201	CTGATGTATTTGAGGGTTAAGCATTTTGGGAGATTTATAGCGGTCAGGTGGCTCGCTGAA	553	0	A_84_P524103	AT1G36745	AT1G36745.1	tair|unknown protein [AT1G36745.1]	6959.5	312.352	0	1	2.059912e+001	9.386434e+000	1	0	65	6.612308e+001	60	2.006747e+001	2.372160e+001	32	1.903125e+001	18	4.185107e+000	4.633125e+000	0	0	0	0	0	0	0	19.1898	8.74423	1	3.47054e-008	1	0	46.9333	4.18511	1	0	46.9333	57.5363	57.5363	58.6884	0.931581	19.0313	4.18511	0	31.9572	0	0
DATA	696	9	16	tair|AT2G26630.1|tc|NP456849	unmapped	0		0	ATGGTTGCGGCAGACGCAGCTTGGTCATCGACAAATTTTTTCATCCACAAATTTGTTAAT	555	0	A_84_P209398	AT2G26630	AT2G26630.1	tair|transposable element gene [AT2G26630.1]	6984.63	312.404	9.16703	1	9.167027e+000	9.124181e+000	1	0	63	4.465079e+001	42	1.200693e+001	1.260210e+001	24	2.112500e+001	22	6.674497e+000	6.115725e+000	0	0	0	0	0	0	0	-2.29367	8.53106	0	0.485713	1	0	46.9445	6.6745	1	0	46.9445	57.8122	57.8122	37.2161	0.934995	21.125	6.6745	0	10.603	1	0
DATA	697	9	17	tair|AT2G35860.1|ref|NM_179922|ta|TA33813_3702|ta|TA33814_3702	at|chr2:15068833-15068892	0		1377	AAATTGATGGAGGTAGCTTGTAGAATGATGGGGTCACGGTTTATTCCGTGTCAGTGATTT	557	0	A_84_P94769	FLA16	AT2G35860.1	tair|FLA16 (FASCICLIN-LIKE ARABINOGALACTAN PROTEIN 16 PRECURSOR) [AT2G35860.1]	7009.44	312.521	0	1	1.645086e+004	1.645111e+003	0	0	65	1.548288e+004	14715	4.167563e+003	4.158693e+003	36	1.886111e+001	18.5	4.917332e+000	4.818450e+000	0	0	0	0	0	0	0	15435.9	1543.61	1	0	1	1	46.9643	4.91733	1	0	46.9643	48.2044	48.2044	15475.4	0.938304	18.8611	4.91733	0	15448.9	0	0
DATA	698	9	18	tair|AT5G57565.1|tair|AT5G57565.2|ref|NM_203223|ref|NM_001125982	at|chr5:23327770-23327829	0		198	ACGCTAAAACTCTCATACCCAATCGCAAAAGAGAATGAAGAAGAAGCTCCAGCGTCTAAA	559	0	A_84_P858164	AT5G57565	AT5G57565.1	tair|protein kinase family protein [AT5G57565.1]	7035.12	312.397	0	1	9.036318e+002	9.081620e+001	0	0	64	8.978906e+002	866	2.001266e+002	2.029309e+002	36	1.761111e+001	16	6.123854e+000	5.930400e+000	0	0	0	0	0	0	0	850.912	85.5178	1	2.75383e-186	1	1	46.9787	6.12385	1	0	46.9787	48.5334	48.5334	890.456	0.941658	17.6111	6.12385	0	864.069	0	0
DATA	699	9	19	tair|AT2G19830.1|ref|NM_127541|ta|TA34591_3702|ta|CNS0A9L1	at|chr2:8565485-8565331	0		586	GGCTCCATTTGGGGCTAATGATTTTGATGAGGATGAATTGGAAGCAGAACTTGACGAACT	561	0	A_84_P15332	SNF7.2	AT2G19830.1	tair|SNF7.2 [AT2G19830.1]	7060.55	312.329	0	1	1.214946e+004	1.214980e+003	0	0	64	1.152669e+004	11328	2.517118e+003	2.890329e+003	29	2.044828e+001	19	8.621345e+000	7.413000e+000	0	0	0	0	0	0	0	11479.7	1148	1	0	1	1	46.9978	8.62134	1	0	46.9978	49.5074	49.5074	11519.3	0.944872	20.4483	8.62134	0	11493	0	0
DATA	700	9	20	tair|AT5G06670.1|ref|NM_120750	at|chr5:2048310-2048251	0		2912	AGGAGCTGCTAATTCAGGTTTGTCTGATTCAGTATCAGAGACAAGAATCGAGCATTTTGG	563	0	A_84_P22451	AT5G06670	AT5G06670.1	tair|kinesin motor protein-related [AT5G06670.1]	7086	312.423	0	1	2.936616e+003	2.937995e+002	4	0	59	2.830797e+003	2700	6.099756e+002	6.182442e+002	32	1.834375e+001	18	4.519559e+000	3.150525e+000	0	0	0	0	0	0	0	2783.79	278.509	1	9.40836e-257	1	1	47.0113	4.51956	1	0	47.0113	47.8731	47.8731	2823.36	0.947957	18.3438	4.51956	0	2797.18	0	0
DATA	701	9	21	tair|AT1G35700.1	at|chr1:13217909-13217968	0		81	ACAATGTATTCAAATGAAAAACAATGATTCAAGGTCCCAACGGTACTCCCTACGCCAGTG	565	0	A_84_P751321	AT1G35700	AT1G35700.1	tair|pseudogene, putative ubiquitin-conjugating enzyme, similar to ubiquitin-conjugating enzyme GB:CAB40394 GI:4583656 from (Guillardia theta); blastp match of 61% identity and 1.6e-34 P-value to GP [AT1G35700.1]	7111.58	312.427	9.01354	0	9.013542e+000	8.974034e+000	4	0	60	4.910000e+001	50	1.236000e+001	1.130482e+001	28	2.157143e+001	20	5.909368e+000	6.301050e+000	0	0	0	0	0	0	0	2.06216	8.53356	0	0.530735	1	0	47.0378	5.90937	1	0	47.0378	65	65	41.6653	0.950916	21.5714	5.90937	0	15.5841	1	0
DATA	702	9	22	tair|AT1G60900.1|ref|NM_104771|ta|TA39897_3702|tc|NP305724	at|chr1:22430830-22430957	0		1481	GCAAGAAGAAGTCTTACTTTATGCCCAACAACAGATTGCTTTGCAGAGGCTTATGTTCCA	567	0	A_84_P13357	AT1G60900	AT1G60900.1	tair|U2 snRNP auxiliary factor large subunit, putative [AT1G60900.1]	7136.75	312.644	0	1	5.705526e+003	5.706227e+002	0	0	64	5.488172e+003	5251	1.252557e+003	1.512993e+003	36	2.175000e+001	20.5	6.114970e+000	6.857025e+000	0	0	0	0	0	0	0	5441.1	544.177	1	1.26963e-296	1	1	47.0717	6.11497	1	0	47.0717	48.5334	48.5334	5480.74	0.953654	21.75	6.11497	0	5454.74	0	0
DATA	703	9	23	tair|AT5G45640.1|ref|NM_123932|tc|NP230897	at|chr5:18524795-18524736	0		2185	ATCGATATCGGTTTGGATGGTTTAGCTGGACCGATGGACATCATGTTGTGAGGAGTTCAA	569	0	A_84_P20654	AT5G45640	AT5G45640.1	tair|subtilase family protein [AT5G45640.1]	7162.5	312.352	8.96275	0	8.962746e+000	8.922693e+000	1	0	65	4.884615e+001	47	1.235065e+001	1.186080e+001	30	2.026667e+001	18.5	7.348156e+000	7.968975e+000	0	0	0	0	0	0	0	1.73222	8.53282	0	0.598405	1	0	47.1139	7.34816	1	0	47.1139	65	65	41.4115	0.956306	20.2667	7.34816	0	15.5128	1	0
DATA	704	9	24	tair|AT4G33940.1|ref|NM_119554|ta|TA37920_3702|tc|TC300224	at|chr4:16267658-16267717	0		891	TGTGGATAAGTTTGGTAGTAGATCATAGAAACCTCGAGAGTCGTGTGCAGTTTTACAGAC	571	0	A_84_P286620	AT4G33940	AT4G33940.1	tair|zinc finger (C3HC4-type RING finger) family protein [AT4G33940.1]	7187.5	312.763	0	1	7.294729e+003	7.295272e+002	0	0	66	7.040182e+003	6591	1.812751e+003	2.123083e+003	26	2.123077e+001	21	7.190592e+000	7.413000e+000	0	0	0	0	0	0	0	6993.02	699.354	1	1.49365e-311	1	1	47.1596	7.19059	1	0	47.1596	49.1849	49.1849	7032.75	0.95864	21.2308	7.19059	0	7006.92	0	0
DATA	705	9	25	tc|NP281505	at|chr1:4317547-4317606	0		396	AATGCAGTTATCCATAAGCTGCTTCAGTGTGGGAAGTACTACGATGATGAAATAGCTTGG	573	0	A_84_P510716	NP281505	NP281505	tc|GB|AC025417.4|AAF88083.1 T12C24.20 [NP281505]	7213.07	312.5	8.92019	1	8.920192e+000	8.889861e+000	2	0	60	5.153333e+001	51.5	1.358896e+001	1.408470e+001	35	1.802857e+001	19	5.096052e+000	5.559750e+000	0	0	0	0	0	0	0	4.3172	8.54198	0	0.190457	1	0	47.2161	5.09605	1	0	47.2161	42.9674	42.9674	44.0987	0.960868	18.0286	5.09605	0	18.3582	1	0
DATA	706	9	26	tc|TC292130	at|chr4:9224475-9225558	0		4485	TTCCTCGACTCAAAGCGGAAAAATAAGCTTGTGGAAGATGCATTGCTACGACGCAGGTTA	575	0	A_84_P568873	TC292130	TC292130	tc|NM_117726 amine oxidase/ oxidoreductase {Arabidopsis thaliana} (exp=-1; wgp=0; cg=0), complete [TC292130]	7238.43	312.608	0	1	5.355317e+001	1.035311e+001	0	0	64	9.884375e+001	99.5	2.149804e+001	2.390692e+001	31	1.777419e+001	16	5.116703e+000	5.930400e+000	0	0	0	0	0	0	0	51.5624	9.96824	1	1.86026e-032	1	1	47.2814	5.1167	1	0	47.2814	49.1849	49.1849	91.4091	0.962826	17.7742	5.1167	0	65.7403	0	0
DATA	707	9	27	ta|BP654252|tc|TC313766	unmapped	0		152	TTTATCCAGCGTATGTACCGAGAAGGTCCTTTGAGACCTTCAACCATCTCAGTATCCTTT	577	0	A_84_P862135	BP654252	BP654252	tc|CB26_ARATH (Q9XF89) Chlorophyll a-b binding protein CP26, chloroplast precursor (Light-harvesting complex II protein 5) (LHCB5) (LHCIIc), partial (86%) [TC313766]	7263.73	312.5	0	1	1.100591e+002	1.411931e+001	0	0	66	1.535152e+002	151.5	3.098895e+001	3.595305e+001	32	1.728125e+001	17	3.854067e+000	4.077150e+000	0	0	0	0	0	0	0	106.159	13.619	1	5.07483e-066	1	1	47.3561	3.85407	1	0	47.3561	49.1849	49.1849	146.08	0.964564	17.2813	3.85407	0	120.483	0	0
DATA	708	9	28	tair|AT3G07620.1|ref|NM_111641|tc|NP332201	at|chr3:2433393-2433334	0		1292	CGAGGGAGTGAAGAAAGTGAAGAGGCATATTTTGGTTAATGATCCTCCAAAGAGATACGA	579	0	A_84_P248505	AT3G07620	AT3G07620.1	tair|exostosin family protein [AT3G07620.1]	7289.06	313.031	0	1	1.924405e+001	9.038531e+000	0	0	69	6.602899e+001	66	1.744485e+001	1.630860e+001	26	2.000000e+001	20	4.372642e+000	4.077150e+000	0	0	0	0	0	0	0	18.5898	8.73126	1	8.29587e-008	1	0	47.4392	4.37264	1	0	47.4392	46.8651	46.8651	58.5943	0.966004	20	4.37264	0	33.0507	0	0
DATA	709	9	29	tair|AT3G11220.1|ref|NM_111957|ug|AY062095|ta|TA40308_3702	at|chr3:3513795-3513736	0		1322	TTTTTCCCTCTCCATTGAGTTCTCTAAGTTCACTCACTAACCTGAGCAGTTACATTATTA	581	0	A_84_P70724	ELO1	AT3G11220.1	tair|ELO1 (ELONGATA 1) [AT3G11220.1]	7314.36	312.458	0	1	3.119596e+003	3.120843e+002	1	0	63	3.065095e+003	2903	8.006895e+002	8.076463e+002	24	1.887500e+001	19.5	5.294070e+000	5.559750e+000	0	0	0	0	0	0	0	3017.56	301.877	1	1.50152e-261	1	1	47.5324	5.29407	1	0	47.5324	48.2044	48.2044	3057.66	0.967293	18.875	5.29407	0	3032.19	0	0
DATA	710	9	30	tair|AT3G11130.1|ref|NM_111950|ta|TA30684_3702|tc|TC297371	at|chr3:3482507-3482448	0		5432	GCTTACTAGAAGACTGTGACCGCGGAATTCTGTCGGAATGTTTCCTTGTTTTGTTTTGTT	583	0	A_84_P846600	AT3G11130	AT3G11130.1	tair|clathrin heavy chain, putative [AT3G11130.1]	7340.5	312.352	0	1	4.790357e+004	4.790365e+003	0	4	62	4.643308e+004	44757	9.345110e+003	9.565550e+003	39	2.184615e+001	22	5.589174e+000	5.559750e+000	0	0	0	0	0	0	0	46385.5	4638.55	1	0	1	1	47.6242	5.58917	1	0	47.6242	57.5363	57.5363	46425.6	0.968309	21.8462	5.58917	0	46400.2	0	0
DATA	711	9	31	tair|AT3G08910.1|ref|NM_111725|ug|AK117285|ta|TA43484_3702	at|chr3:2710502-2710443	0		961	AAGGGAACTTGAGAATCAAGTTCACTGTTAAGTTCCCATCGAGGCTAACAACAGAGCAGA	585	0	A_84_P21148	AT3G08910	AT3G08910.1	tair|DNAJ heat shock protein, putative [AT3G08910.1]	7365.3	312.015	0	1	1.482480e+003	1.485091e+002	0	1	64	1.484281e+003	1467	2.773502e+002	2.878097e+002	36	2.094444e+001	20.5	5.751742e+000	6.301050e+000	0	0	0	0	0	0	0	1436.58	143.911	1	2.08413e-217	1	1	47.7007	5.75174	1	0	47.7007	45.4864	45.4864	1476.85	0.969039	20.9444	5.75174	0	1451.49	0	0
DATA	712	9	32	tair|AT3G09740.1|ref|NM_111809|ta|TA27008_3702|ta|AA605502	at|chr3:2991489-2991548	0		1114	TCTTATCTTCCTGCATCGACTTTTCTCCATGTTGTTCGTGTGCATAGATTCATCTGTCAA	587	0	A_84_P257420	SYP71	AT3G09740.1	tair|SYP71 (SYNTAXIN OF PLANTS 71) [AT3G09740.1]	7390.44	312.267	0	1	3.954876e+004	3.954886e+003	0	0	66	3.838844e+004	36298.5	8.911202e+003	9.455467e+003	27	2.133333e+001	22	4.969136e+000	5.189100e+000	0	0	0	0	0	0	0	38340.7	3834.08	1	0	1	1	47.7814	4.96914	1	0	47.7814	49.1849	49.1849	38381	0.969453	21.3333	4.96914	0	38355.7	0	0
DATA	713	9	33	tair|AT4G02005.1|ref|NR_022906|ug|BX827411|ta|CNS0A2GO	at|chr4:877114-877055	0		1687	TCCACAGTCTTGCTTTCTTTAGGAACATTCTTCAGAATCTCTAAGAGAGACCACAAGCGT	589	0	A_84_P765082	AT4G02005	AT4G02005.1	tair|other RNA [AT4G02005.1]	7415.87	312.329	0	1	4.207838e+002	4.298838e+001	1	0	64	4.559063e+002	459.5	1.123818e+002	1.204612e+002	34	1.811765e+001	18.5	4.544492e+000	4.262475e+000	0	0	0	0	0	0	0	408	41.6824	1	9.40134e-143	1	1	47.9059	4.54449	1	0	47.9059	47.2035	47.2035	448.472	0.96962	18.1176	4.54449	0	423.196	0	0
DATA	714	9	34	tair|AT2G41945.1|ref|NM_201934|ta|TA39494_3702|tc|TC301070	at|chr2:17517977-17517918	0		704	GGTCCTCTCTACTGATAATGCCATGGTATTTGATTCTTGAATATATTATACTGCTTACAC	591	0	A_84_P572206	AT2G41945	AT2G41945.1	tair|similar to unknown protein [Arabidopsis thaliana] (TAIR:AT3G04040.1); similar to unnamed protein product [Vitis vinifera] (GB:CAO23431.1) [AT2G41945.1]	7441.37	312.342	0	1	3.679199e+003	3.680251e+002	0	0	64	3.615078e+003	3293.5	9.863861e+002	1.064692e+003	26	1.915385e+001	17.5	6.540289e+000	6.301050e+000	0	0	0	0	0	0	0	3567.05	356.807	1	1.67677e-271	1	1	48.0297	6.54029	1	0	48.0297	48.2044	48.2044	3607.64	0.969518	19.1538	6.54029	0	3582.4	0	0
DATA	715	9	35	tair|AT2G24310.1|ref|NM_127993|ug|AY144110|ta|TA50273_3702	at|chr2:10352473-10352532	0		1035	TACGCGTTCAGATCTTTCCTTTTTTGTTGATATGAATGCGTCGGGGTAAAAAGAGTTGGG	593	0	A_84_P505629	AT2G24310	AT2G24310.1	tair|similar to unknown protein [Arabidopsis thaliana] (TAIR:AT5G47170.1) [AT2G24310.1]	7466.65	312.597	0	1	2.640816e+002	2.783671e+001	1	0	63	3.040317e+002	283	7.564390e+001	8.524950e+001	30	1.813333e+001	18	4.875932e+000	5.003775e+000	0	0	0	0	0	0	0	255.925	26.977	1	2.11339e-115	1	1	48.1064	4.87593	1	0	48.1064	48.2044	48.2044	296.597	0.969115	18.1333	4.87593	0	271.386	0	0
DATA	716	9	36	tair|AT1G21090.1|ref|NM_101963|ug|BX814054|ta|TA41553_3702	at|chr1:7386003-7386165	0		871	CAGCTCATCAGGTGATGATGATGACATTAACGGTGAAGCTAGGTTTGTGTTGTGTAGCCA	595	0	A_84_P16303	AT1G21090	AT1G21090.1	tair|hydroxyproline-rich glycoprotein family protein [AT1G21090.1]	7492.11	312.352	0	1	2.487759e+003	2.489318e+002	1	0	64	2.457594e+003	2319	5.604820e+002	5.708010e+002	37	1.854054e+001	18	5.177916e+000	5.189100e+000	0	0	0	0	0	0	0	2409.39	241.09	1	3.67575e-248	1	1	48.1993	5.17792	1	0	48.1993	47.8731	47.8731	2450.16	0.9685	18.5405	5.17792	0	2424.98	0	0
DATA	717	9	37	tair|AT5G09400.1|ref|NM_120977|ug|AY056263|ta|TA41376_3702	at|chr5:2918275-2918334	0		1179	TCTTCAAGAGGAATTCTATAAATGCGTGGTATGCACTTGGAGGTTGCATTCTCTGTGCTA	597	0	A_84_P839890	KUP7	AT5G09400.1	tair|KUP7 (K+ uptake permease 7); potassium ion transmembrane transporter [AT5G09400.1]	7518.42	312.427	0	1	2.879838e+002	3.011794e+001	1	2	61	3.269180e+002	312	7.168619e+001	7.264740e+001	31	2.045161e+001	20	7.320468e+000	8.524950e+000	0	0	0	0	0	0	0	278.637	29.1404	1	2.33437e-120	1	1	48.2815	7.32047	1	0	48.2815	57.5363	57.5363	319.483	0.967543	20.4516	7.32047	0	294.327	0	0
DATA	718	9	38	tair|AT1G08990.1|ref|NM_100770|ta|AA651010|ta|CNS0ABTA	at|chr1:2890654-2890712	0		1598	CGTTGAGAAGTGGAGGAAAATGGCTAAGCTCAATGGTTTTCCTGAAAATCCATTGGAAAA	599	0	A_84_P848437	PGSIP5	AT1G08990.1	tair|PGSIP5 (PLANT GLYCOGENIN-LIKE STARCH INITIATION PROTEIN 5); transferase, transferring glycosyl groups [AT1G08990.1]	7543.07	312.493	0	1	3.066890e+002	3.191411e+001	2	0	60	3.447167e+002	336	8.812839e+001	9.673965e+001	40	1.745000e+001	17	4.384998e+000	3.891825e+000	0	0	0	0	0	0	0	296.382	30.8415	1	5.73861e-124	1	1	48.3351	4.385	1	0	48.3351	48.5334	48.5334	337.282	0.966391	17.45	4.385	0	312.142	0	0
DATA	719	9	39	tair|AT2G27400.1|ref|NR_022558|ug|CD534192|ta|TA51674_3702	at|chr2:11729263-11729204	0		283	CTTCCCCTCCCGTCGCCCTCTCTGTTTTTGGTATTCATTGGAATACGGAGATATATTTTC	601	0	A_84_P790201	TAS1A	AT2G27400.1	tair|TAS1A; other RNA [AT2G27400.1]	7568.49	312.413	0	1	1.102809e+003	1.106346e+002	0	1	65	1.112554e+003	1125	1.508267e+002	1.356579e+002	37	1.764865e+001	18	4.848919e+000	5.189100e+000	0	0	0	0	0	0	0	1064.18	106.759	1	1.42783e-199	1	1	48.3731	4.84892	1	0	48.3731	49.5074	49.5074	1105.12	0.964973	17.6486	4.84892	0	1079.99	0	0
DATA	720	9	40	tair|AT1G33870.1|ref|NM_103109|ug|BX842527|tc|NP305178	at|chr1:12301380-12301321	0		683	GAGGCTTAAGCAGAATTCTGAAGCACATGAAAGAGCGATGCGTGAGATGAGAGAAGCTAT	603	0	A_84_P22808	AT1G33870	AT1G33870.1	tair|avirulence-responsive protein, putative / avirulence induced gene protein, putative / AIG protein, putative [AT1G33870.1]	7594.29	312.403	8.89791	1	8.897912e+000	8.856343e+000	0	0	65	4.861538e+001	46	1.483945e+001	1.408470e+001	37	1.702703e+001	18	4.963682e+000	5.189100e+000	0	0	0	0	0	0	0	0.177473	8.53108	0	0.956944	1	0	48.4379	4.96368	1	0	48.4379	44.0646	44.0646	41.1807	0.963274	17.027	4.96368	0	16.0652	1	0
DATA	721	9	41	tair|AT3G46960.1|ref|NM_114563|ta|TA45800_3702|ta|Z26060	at|chr3:17302049-17301990	0		3956	TTCAAATGCCATAAAACGTGACATCGTCTTTGCGGCTAGTCTGTATGTGACCGGAGTGTA	605	0	A_84_P14638	AT3G46960	AT3G46960.1	tair|ATP-dependent helicase [AT3G46960.1]	7619.06	312.232	0	1	5.248724e+003	5.249474e+002	0	0	66	5.094803e+003	4912.5	1.151384e+003	1.127147e+003	32	1.728125e+001	18	4.615782e+000	4.633125e+000	0	0	0	0	0	0	0	5046.32	504.704	1	3.84572e-292	1	1	48.4833	4.61578	1	0	48.4833	46.5243	46.5243	5087.37	0.961437	17.2813	4.61578	0	5062.26	0	0
DATA	722	9	42	tair|AT1G22990.1|ref|NM_102147|ta|TA42917_3702|ta|AI993408	at|chr1:8139833-8139892	0		313	TGGGAAAAAGAAAGCTGAGCTGTGGCCGTATGTTCCATACACAATGGTGGCTTATCCATA	607	0	A_84_P14212	AT1G22990	AT1G22990.1	tair|heavy-metal-associated domain-containing protein / copper chaperone (CCH)-related [AT1G22990.1]	7644.41	312.464	0	1	7.896186e+002	7.946109e+001	2	1	61	8.060164e+002	775	1.587025e+002	1.497426e+002	50	1.752000e+001	18	4.824428e+000	5.189100e+000	0	0	0	0	0	0	0	757.463	76.2252	1	2.21764e-179	1	1	48.5535	4.82443	1	0	48.5535	41.4593	41.4593	798.582	0.959277	17.52	4.82443	0	773.469	0	0
DATA	723	9	43	tair|AT3G29767.1	unmapped	0		2596	TTAGAGATTTCATGCAGTTTATTCCGAGTGATTTTGAGGGTTCGTCGGTGGAGTAACCAA	609	0	A_84_P758884	AT3G29767	AT3G29767.1	tair|transposable element gene [AT3G29767.1]	7669.99	312.303	0	1	6.070742e+001	1.078561e+001	2	0	63	1.066984e+002	104	2.363133e+001	2.223900e+001	53	1.854717e+001	19	5.093609e+000	4.447800e+000	0	0	0	0	0	0	0	58.0936	10.3212	1	3.15756e-037	1	1	48.6048	5.09361	1	0	48.6048	45.4864	45.4864	99.2637	0.956944	18.5472	5.09361	0	74.1495	0	0
DATA	724	9	44	ug|DQ446767	at|chr3:20757539-20757477	0		407	GAAGTTGAGTAGGATCTTAAGTGGTATATATAAGATATGGGCCTCTCCACCTATTGCCAA	611	0	A_84_P731211	AT3G55930	DQ446767	ug|Arabidopsis thaliana clone pENTR221-At3g55930 RNA splicing factor-like protein (At3g55930) mRNA, complete cds [DQ446767]	7695.67	312.333	0	1	5.462548e+001	1.047587e+001	2	0	64	1.007813e+002	96	2.437242e+001	2.557485e+001	32	1.806250e+001	17	6.106250e+000	5.374425e+000	0	0	0	0	0	0	0	52.133	9.99788	1	6.99951e-033	1	1	48.6482	6.10625	1	0	48.6482	45.835	45.835	93.3466	0.954372	18.0625	6.10625	0	68.2221	0	0
DATA	725	9	45	tair|AT4G40070.1|ref|NM_120172|ta|TA45158_3702|tc|TC290521	at|chr4:18577413-18577472	0		1001	ATCGATGGGGTTTGACTTTGTTCGTTTCGAAGTCAAACTCGGGTTCCGTTAGATCACAGA	613	0	A_84_P15793	AT4G40070	AT4G40070.1	tair|protein binding / zinc ion binding [AT4G40070.1]	7721.11	312.352	0	1	6.057672e+002	6.123645e+001	0	0	65	6.251538e+002	624	1.286652e+002	1.712403e+002	38	1.910526e+001	18	5.967432e+000	6.486375e+000	0	0	0	0	0	0	0	576.474	58.2752	1	3.44044e-163	1	1	48.6799	5.96743	1	0	48.6799	47.8731	47.8731	617.719	0.951643	19.1053	5.96743	0	592.58	0	0
DATA	726	9	46	tair|AT3G48425.1|ref|NM_114702|ta|TA49399_3702|tc|TC293888	at|chr3:17945403-17945462	0		1111	GAGTGATCATTGTCCGGTTACACTCGAGCTTTCGAAGCCATCTTCAGAAATGGAACAGAA	615	0	A_84_P23156	AT3G48425	AT3G48425.1	tair|endonuclease/exonuclease/phosphatase family protein [AT3G48425.1]	7746.38	312.284	0	1	2.874381e+003	2.875787e+002	2	0	63	2.775873e+003	2644	5.499274e+002	5.222459e+002	30	1.796667e+001	18	5.455041e+000	6.115725e+000	0	0	0	0	0	0	0	2727.17	272.85	1	1.56975e-255	1	1	48.7044	5.45504	1	0	48.7044	48.5334	48.5334	2768.44	0.948785	17.9667	5.45504	0	2743.28	0	0
DATA	727	9	47	tair|AT4G09150.1|ref|NM_116984|ta|TA45175_3702|tc|TC305986	at|chr4:5833518-5833577	0		3475	GTTGGGTCCAGATTAAGTGTTTGTAGATAAGAGTCAGAACAACACACCACGTTTGTATTT	617	0	A_84_P552884	AT4G09150	AT4G09150.1	tair|T-complex protein 11 [AT4G09150.1]	7771.67	312.342	0	1	9.699683e+003	9.700102e+002	0	0	66	9.222288e+003	8674	2.280938e+003	2.229274e+003	28	1.867857e+001	18.5	4.906938e+000	4.077150e+000	0	0	0	0	0	0	0	9173.55	917.395	1	0	1	1	48.7342	4.90694	1	0	48.7342	50.7771	50.7771	9214.85	0.945758	18.6786	4.90694	0	9189.67	0	0
DATA	728	9	48	tair|AT5G16750.1|ref|NM_121681|ta|TA38515_3702|ta|AA651277	at|chr5:5504608-5504549	0		2643	CCAAAGGTAAATCGAATAAGAAGAGACTCATTGCCGAAGCACAGGGAAGCGTAATTGCAG	619	0	A_84_P17908	TOZ	AT5G16750.1	tair|TOZ (TORMOZEMBRYO DEFECTIVE); nucleotide binding [AT5G16750.1]	7797.11	312.352	0	1	5.849976e+003	5.850676e+002	0	0	65	5.562923e+003	5393	1.228761e+003	1.343977e+003	36	2.555556e+001	19	1.502464e+001	1.204613e+001	0	0	0	0	0	1	0	5514.16	551.482	1	2.04223e-297	1	1	48.761	15.0246	1	0	48.761	47.8731	47.8731	5555.49	0.942596	25.5556	15.0246	0	5530.28	0	0
DATA	729	9	49	tair|AT3G45730.1|ref|NM_114442|ug|BX825725|ta|TA44219_3702	at|chr3:16801215-16801274	0		250	TGATCTAGTCGGATCAGGGAAACAGAACAACTACGACGGAGACGGTAAGAGAGGAGGCTA	621	0	A_84_P169053	AT3G45730	AT3G45730.1	tair|unknown protein [AT3G45730.1]	7822.43	312.28	0	1	3.457791e+003	3.458984e+002	0	0	65	3.296892e+003	3211	7.589279e+002	8.324799e+002	37	1.962162e+001	19	7.620700e+000	7.413000e+000	0	0	0	0	0	0	0	3248.1	324.923	1	6.26305e-266	1	1	48.7874	7.6207	1	0	48.7874	48.8603	48.8603	3289.46	0.939358	19.6216	7.6207	0	3264.22	0	0
DATA	730	9	50	tair|AT1G13640.1|ref|NM_101234|ta|TA36811_3702|ta|BP585200	at|chr1:4677403-4677344	0		2109	CCGACATGAAAGAAGTTGAATGGGTTGTGTTCTTGGAGAGGTTTCAGGAGTTGCTTTACT	623	0	A_84_P11513	AT1G13640	AT1G13640.1	tair|phosphatidylinositol 3- and 4-kinase family protein [AT1G13640.1]	7847.57	312.611	0	1	7.271647e+003	7.272218e+002	0	0	64	6.854984e+003	6445	2.019026e+003	2.162928e+003	23	1.869565e+001	18	3.125188e+000	2.223900e+000	0	0	0	0	0	0	0	6806.17	680.671	1	6.10339e-310	1	1	48.8101	3.12519	1	0	48.8101	48.2044	48.2044	6847.55	0.935988	18.6957	3.12519	0	6822.27	0	0
DATA	731	9	51	tair|AT1G21770.1|ref|NM_102026|ta|TA30482_3702|tc|TC310101	at|chr1:7651848-7651789	0		358	TCAAGTCTAGCATCTGATCAAGTCCTGCTTTAAAGCCTTTTGGTGTATAATAAAAACTTG	625	0	A_84_P228399	AT1G21770	AT1G21770.1	tair|similar to unknown protein [Arabidopsis thaliana] (TAIR:AT1G77540.1); similar to unnamed protein product [Vitis vinifera] (GB:CAO61877.1); contains InterPro domain Acyl-CoA N-acyltransferase (InterPro:IPR016181) [AT1G21770.1]	7873.11	312.352	0	1	2.616685e+004	2.616701e+003	0	0	65	2.445229e+004	23884	5.208244e+003	5.175757e+003	35	1.865714e+001	19	5.351981e+000	6.301050e+000	0	0	0	0	0	0	0	24403.5	2440.36	1	0	1	1	48.8328	5.35198	1	0	48.8328	47.8731	47.8731	24444.9	0.93261	18.6571	5.35198	0	24419.5	0	0
DATA	732	9	52	tair|AT3G14980.1|ref|NM_112360|tc|NP225073	at|chr3:5040003-5039944	0		3847	AGCGATGAGATGTTGCTTTGTGTTGATGAACAGCTTGACTCTGATAGCTCTCAGGATTCG	627	0	A_84_P10809	AT3G14980	AT3G14980.1	tair|PHD finger transcription factor, putative [AT3G14980.1]	7898.37	312.36	0	1	3.973370e+003	3.974430e+002	0	0	64	3.740844e+003	3593	9.226047e+002	9.977898e+002	23	1.613043e+001	16	3.969249e+000	4.077150e+000	0	0	0	0	0	0	0	3691.99	369.298	1	1.5009e-273	1	1	48.8541	3.96925	1	0	48.8541	48.8603	48.8603	3733.41	0.929184	16.1304	3.96925	0	3708.04	0	0
DATA	733	9	53	tair|AT1G66730.1|ref|NM_105343|tc|TC298050	at|chr1:24895407-24895466	0		4257	AAGAATGTAGTACGGCTACAGATATCGCAGAGATGTTTCATGCTCAAACCAGAAAAATGA	629	0	A_84_P17142	AT1G66730	AT1G66730.1	tair|ATP dependent DNA ligase family protein [AT1G66730.1]	7924	312.271	0	1	8.972307e+002	9.019511e+001	1	0	64	8.794531e+002	871.5	2.046612e+002	1.990391e+002	31	1.883871e+001	19	5.247836e+000	4.818450e+000	0	0	0	0	0	0	0	830.578	83.4948	1	7.51662e-185	1	1	48.875	5.24784	1	0	48.875	46.8651	46.8651	872.018	0.925713	18.8387	5.24784	0	846.601	0	0
DATA	734	9	54	tair|AT2G19710.1|ref|NM_127529|ta|TA42522_3702|tc|TC280855	at|chr2:8516939-8516998	0		3062	TCACACGGAAAACAGTTCCCCTCATTCTTTACTCTGACTGAATTTGATATTCTTACACGT	631	0	A_84_P613090	AT2G19710	AT2G19710.1	tair|similar to unknown protein [Arabidopsis thaliana] (TAIR:AT4G29440.1); similar to unnamed protein product [Vitis vinifera] (GB:CAO65395.1); contains InterPro domain Protein of unknown function DUF292, eukaryotic (InterPro:IPR005061) [AT2G19710.1]	7949.38	312.237	0	1	4.586242e+003	4.587175e+002	0	0	64	4.278688e+003	4014	1.160567e+003	1.247793e+003	36	1.861111e+001	17	5.004442e+000	4.447800e+000	0	0	0	0	0	0	0	4229.79	423.065	1	1.21917e-281	1	1	48.8936	5.00444	1	0	48.8936	49.1849	49.1849	4271.25	0.922279	18.6111	5.00444	0	4245.78	0	0
DATA	735	9	55	tair|AT1G03320.1|ref|NM_100214|ug|EG501743|tc|NP396384	at|chr1:817339-817398	0		234	GGTAAAAACTTGTCAAGCGAGGAAAATGGTGGTAAAAACTTGCCAAGCGAGAAAAATGGT	633	0	A_84_P798558	AT1G03320	AT1G03320.1	tair|unknown protein [AT1G03320.1]	7975.42	312.427	0	1	3.312529e+001	9.858657e+000	2	0	62	7.933871e+001	76.5	2.250387e+001	1.871782e+001	34	1.767647e+001	17	5.162338e+000	5.003775e+000	0	0	0	0	0	0	0	30.4339	9.05766	1	3.44426e-016	1	0	48.9048	5.16234	1	0	48.9048	57.5363	57.5363	71.904	0.918752	17.6765	5.16234	0	46.3653	0	0
DATA	736	9	56	ug|BP835607|ta|TA33359_3702|tc|TC307429	at|chr2:012309283-012309224	0		151	AGACGTTCGATGAAATGCGTGAGAGAGGAAAAATGCAACCAACGATCGTGATTTACAATT	635	0	A_84_P852326	BP835607	BP835607	ug|BP835607 RAFL19 Arabidopsis thaliana cDNA clone RAFL22-13-O17 5', mRNA sequence [BP835607]	8000.27	312.549	0	1	1.058030e+001	9.378721e+000	3	0	63	5.860317e+001	58	1.475886e+001	1.334340e+001	37	1.732432e+001	17	4.546391e+000	5.189100e+000	0	0	0	0	0	0	0	9.68587	8.58587	1	0.00371632	1	0	48.9173	4.54639	1	0	48.9173	47.8731	47.8731	51.1685	0.915463	17.3243	4.54639	0	25.5635	1	0
DATA	737	9	57	tair|AT1G19350.4|ref|NM_202135|ta|TA31813_3702|ta|DR279858	at|chr1:6688596-6688785	0		83	ATTCATCATCGACACGTGGCTGGTTTAACTCAAATCAACGCTGAATCCAAATACCCATTT	637	0	A_84_P815721	BES1	AT1G19350.4	tair|BES1 (BRI1-EMS-SUPPRESSOR 1) [AT1G19350.4]	8026.09	312.386	0	1	4.101555e+002	4.206826e+001	0	1	63	4.230635e+002	418	9.553025e+001	1.011875e+002	26	1.753846e+001	18.5	4.666740e+000	5.003775e+000	0	0	0	0	0	0	0	374.144	38.3747	1	1.19753e-137	1	1	48.9191	4.66674	1	0	48.9191	57.259	57.259	415.629	0.912201	17.5385	4.66674	0	389.956	0	0
DATA	738	9	58	tair|AT2G34123.1|tair|AT2G34135.1|ref|NM_001036396	at|chr2:14413409-14413725	0		90	TGTAGGCCAGGGTATTACGAACGTTTTGAATGCTTCCATGATTGTATAACGGAAGGGTAT	639	0	A_84_P757354	AT2G34123	AT2G34123.1	tair|Encodes a defensin-like (DEFL) family protein. [AT2G34123.1]	8051.05	312.349	9.42766	1	9.427660e+000	9.383596e+000	1	0	64	4.404688e+001	44	1.074883e+001	1.037820e+001	35	1.668571e+001	16	4.915590e+000	5.189100e+000	0	0	0	0	0	0	0	-4.82909	8.53106	0	0.143381	1	0	48.876	4.91559	1	0	48.876	45.1352	45.1352	36.6122	0.909147	16.6857	4.91559	0	10.8668	1	0
DATA	739	9	59	tair|AT5G61960.1|tair|AT5G61960.2|ref|NM_125589|ref|NM_001037045	at|chr5:24896298-24896239	0		3334	AGCATCTCTTCCGTTTCTGAAAACCGAGAAGAAACTCCTAATGGAACTGATCCGTTCTTG	641	0	A_84_P19771	AML1	AT5G61960.1	tair|AML1 (ARABIDOPSIS MEI2-LIKE PROTEIN 1); RNA binding [AT5G61960.1]	8076.19	312.247	0	1	5.900410e+003	5.901161e+002	0	0	65	5.396046e+003	5332	9.114012e+002	9.814812e+002	35	1.905714e+001	19	5.984995e+000	4.447800e+000	0	0	0	0	0	0	0	5347.16	534.784	1	1.37998e-295	1	1	48.8898	5.985	1	0	48.8898	48.2044	48.2044	5388.61	0.906235	19.0571	5.985	0	5362.79	0	0
DATA	740	9	60	tair|AT5G57260.1|ref|NM_125108|ug|BT004038|ta|AU227443	at|chr5:23215989-23215930	0		1484	TGAAGCTTCTGGACTCACTTCTCATAAGAAACATGACCTTTTACTTGTTCCTGTGAAATC	642	0	A_84_P15966	CYP71B10	AT5G57260.1	tair|CYP71B10 (cytochrome P450, family 71, subfamily B, polypeptide 10); oxygen binding [AT5G57260.1]	8102.42	312.427	0	1	1.011857e+001	9.498071e+000	1	0	63	5.801587e+001	59	1.296085e+001	1.371405e+001	34	2.020588e+001	20	6.385492e+000	6.301050e+000	0	0	0	0	0	0	0	9.1404	8.57989	1	0.00609847	1	0	48.8755	6.38549	1	0	48.8755	57.5363	57.5363	50.5812	0.90333	20.2059	6.38549	0	24.6694	1	0
DATA	741	9	61	tair|AT5G41880.1|ref|NM_123553|tc|NP237155	at|chr5:16780922-16780981	0		1134	GGCCTCAGAATGGACGTGGATGATGATGGTATGTTCTCAAATAGAATCAGTGTTGAATTG	644	0	A_84_P15911	POLA3/POLA4	AT5G41880.1	tair|POLA3/POLA4; DNA primase [AT5G41880.1]	8127.13	312.36	0	1	1.677401e+003	1.680072e+002	0	0	65	1.559985e+003	1424	3.963632e+002	4.247649e+002	34	2.111765e+001	20	8.010466e+000	7.227675e+000	0	0	0	0	0	0	0	1511.1	151.35	1	2.05157e-220	1	1	48.887	8.01047	1	0	48.887	49.1849	49.1849	1552.55	0.900856	21.1176	8.01047	0	1526.55	0	0
[truncated: 25,247,227 more chars]
